# Supplementary material for: Fast and near-optimal monitoring for healthcare acquired infection outbreaks
Source: PLoS Comput Biol. 2019 Sep 16;15(9):e1007284. doi: 10.1371/journal.pcbi.1007284 (PMC6762212; doi:10.1371/journal.pcbi.1007284)
Supplement: S2 Data — (ZIP) [file pcbi.1007284.s007.zip › MobilityLogs2/HAISE_Carilion_all_visits_day_166.txt]

#Person location Sublocation StartTime EndTime Type
413285 635 1001 28860 43137 1
432449 757 1001 77700 80577 1
501114 599 1001 33869 34168 1
512089 1006 1002 36210 41654 1
526084 949 1002 53256 57734 1
526089 659 1002 51369 61601 1
400255 99400255 1001 86380 86390 1
400512 99400512 1001 86380 86390 1
400529 99400529 1001 86380 86390 1
400713 99400713 1001 86380 86390 1
400795 99400795 1001 86380 86390 1
400801 99400801 1001 86380 86390 1
400747 99400747 1001 86380 86390 1
401049 99401049 1001 86380 86390 1
401060 99401060 1001 86380 86390 1
401172 99401172 1001 86380 86390 1
401255 99401255 1001 86380 86390 1
401354 99401354 1001 86380 86390 1
401360 99401360 1001 86380 86390 1
401482 99401482 1001 86380 86390 1
401418 99401418 1001 86380 86390 1
401704 99401704 1001 86380 86390 1
402058 99402058 1001 86380 86390 1
402117 99402117 1001 86380 86390 1
402321 99402321 1001 86380 86390 1
402384 99402384 1001 86380 86390 1
402891 99402891 1001 86380 86390 1
403218 99403218 1001 86380 86390 1
403225 99403225 1001 86380 86390 1
403555 99403555 1001 86380 86390 1
403922 99403922 1001 86380 86390 1
403969 99403969 1001 86380 86390 1
403984 99403984 1001 86380 86390 1
403985 99403985 1001 86380 86390 1
403993 99403993 1001 86380 86390 1
403996 99403996 1001 86380 86390 1
404385 99404385 1001 86380 86390 1
404653 99404653 1001 86380 86390 1
404685 99404685 1001 86380 86390 1
404629 99404629 1001 86380 86390 1
404692 99404692 1001 86380 86390 1
404743 99404743 1001 86380 86390 1
404918 99404918 1001 86380 86390 1
405210 99405210 1001 86380 86390 1
405241 99405241 1001 86380 86390 1
405320 99405320 1001 86380 86390 1
405573 99405573 1001 86380 86390 1
405574 99405574 1001 86380 86390 1
405599 99405599 1001 86380 86390 1
405676 99405676 1001 86380 86390 1
405814 99405814 1001 86380 86390 1
405950 99405950 1001 86380 86390 1
406001 99406001 1001 86380 86390 1
406091 99406091 1001 86380 86390 1
406186 99406186 1001 86380 86390 1
406203 99406203 1001 86380 86390 1
406369 99406369 1001 86380 86390 1
406285 99406285 1001 86380 86390 1
406449 99406449 1001 86380 86390 1
406475 99406475 1001 86380 86390 1
406793 99406793 1001 86380 86390 1
406973 99406973 1001 86380 86390 1
407118 99407118 1001 86380 86390 1
407616 99407616 1001 86380 86390 1
407805 99407805 1001 86380 86390 1
407941 99407941 1001 86380 86390 1
408071 99408071 1001 86380 86390 1
408179 99408179 1001 86380 86390 1
408159 99408159 1001 86380 86390 1
408322 99408322 1001 86380 86390 1
408469 99408469 1001 86380 86390 1
408438 99408438 1001 86380 86390 1
408543 99408543 1001 86380 86390 1
408597 99408597 1001 86380 86390 1
408616 99408616 1001 86380 86390 1
408701 99408701 1001 86380 86390 1
408939 99408939 1001 86380 86390 1
408877 99408877 1001 86380 86390 1
408981 99408981 1001 86380 86390 1
409123 99409123 1001 86380 86390 1
409296 99409296 1001 86380 86390 1
409313 99409313 1001 86380 86390 1
409441 99409441 1001 86380 86390 1
409586 99409586 1001 86380 86390 1
409891 99409891 1001 86380 86390 1
410166 99410166 1001 86380 86390 1
410422 99410422 1001 86380 86390 1
410653 99410653 1001 86380 86390 1
410764 99410764 1001 86380 86390 1
410739 99410739 1001 86380 86390 1
410745 99410745 1001 86380 86390 1
410749 99410749 1001 86380 86390 1
411036 99411036 1001 86380 86390 1
411173 99411173 1001 86380 86390 1
411308 99411308 1001 86380 86390 1
411224 99411224 1001 86380 86390 1
411546 99411546 1001 86380 86390 1
411805 99411805 1001 86380 86390 1
411861 99411861 1001 86380 86390 1
412150 99412150 1001 86380 86390 1
412252 99412252 1001 86380 86390 1
413590 99413590 1001 86380 86390 1
413320 99413320 1001 86380 86390 1
413353 99413353 1001 86380 86390 1
413362 99413362 1001 86380 86390 1
413214 99413214 1001 86380 86390 1
413247 99413247 1001 86380 86390 1
412726 99412726 1001 86380 86390 1
412654 99412654 1001 86380 86390 1
413875 99413875 1001 86380 86390 1
414105 99414105 1001 86380 86390 1
414083 99414083 1001 86380 86390 1
415317 99415317 1001 86380 86390 1
415217 99415217 1001 86380 86390 1
415098 99415098 1001 86380 86390 1
414797 99414797 1001 86380 86390 1
414655 99414655 1001 86380 86390 1
414750 99414750 1001 86380 86390 1
414858 99414858 1001 86380 86390 1
414479 99414479 1001 86380 86390 1
414498 99414498 1001 86380 86390 1
415699 99415699 1001 86380 86390 1
415464 99415464 1001 86380 86390 1
416932 99416932 1001 86380 86390 1
416977 99416977 1001 86380 86390 1
416462 99416462 1001 86380 86390 1
416545 99416545 1001 86380 86390 1
415828 99415828 1001 86380 86390 1
416085 99416085 1001 86380 86390 1
416035 99416035 1001 86380 86390 1
415795 99415795 1001 86380 86390 1
415942 99415942 1001 86380 86390 1
416132 99416132 1001 86380 86390 1
415743 99415743 1001 86380 86390 1
417202 99417202 1001 86380 86390 1
417269 99417269 1001 86380 86390 1
417277 99417277 1001 86380 86390 1
417089 99417089 1001 86380 86390 1
417444 99417444 1001 86380 86390 1
417423 99417423 1001 86380 86390 1
417450 99417450 1001 86380 86390 1
417559 99417559 1001 86380 86390 1
417510 99417510 1001 86380 86390 1
417465 99417465 1001 86380 86390 1
417602 99417602 1001 86380 86390 1
418693 99418693 1001 86380 86390 1
418555 99418555 1001 86380 86390 1
418774 99418774 1001 86380 86390 1
418593 99418593 1001 86380 86390 1
418113 99418113 1001 86380 86390 1
418060 99418060 1001 86380 86390 1
418379 99418379 1001 86380 86390 1
418234 99418234 1001 86380 86390 1
418173 99418173 1001 86380 86390 1
417798 99417798 1001 86380 86390 1
417692 99417692 1001 86380 86390 1
420119 99420119 1001 86380 86390 1
420383 99420383 1001 86380 86390 1
419663 99419663 1001 86380 86390 1
419725 99419725 1001 86380 86390 1
420006 99420006 1001 86380 86390 1
419730 99419730 1001 86380 86390 1
419791 99419791 1001 86380 86390 1
419293 99419293 1001 86380 86390 1
419470 99419470 1001 86380 86390 1
420549 99420549 1001 86380 86390 1
420483 99420483 1001 86380 86390 1
421748 99421748 1001 86380 86390 1
422077 99422077 1001 86380 86390 1
421519 99421519 1001 86380 86390 1
421686 99421686 1001 86380 86390 1
421147 99421147 1001 86380 86390 1
422149 99422149 1001 86380 86390 1
422155 99422155 1001 86380 86390 1
422235 99422235 1001 86380 86390 1
422497 99422497 1001 86380 86390 1
423434 99423434 1001 86380 86390 1
423571 99423571 1001 86380 86390 1
422978 99422978 1001 86380 86390 1
423084 99423084 1001 86380 86390 1
422960 99422960 1001 86380 86390 1
422632 99422632 1001 86380 86390 1
422608 99422608 1001 86380 86390 1
422741 99422741 1001 86380 86390 1
422763 99422763 1001 86380 86390 1
423985 99423985 1001 86380 86390 1
424070 99424070 1001 86380 86390 1
423863 99423863 1001 86380 86390 1
425052 99425052 1001 86380 86390 1
425070 99425070 1001 86380 86390 1
425214 99425214 1001 86380 86390 1
424813 99424813 1001 86380 86390 1
424583 99424583 1001 86380 86390 1
424557 99424557 1001 86380 86390 1
425608 99425608 1001 86380 86390 1
425474 99425474 1001 86380 86390 1
425668 99425668 1001 86380 86390 1
425695 99425695 1001 86380 86390 1
425824 99425824 1001 86380 86390 1
426931 99426931 1001 86380 86390 1
426888 99426888 1001 86380 86390 1
426643 99426643 1001 86380 86390 1
426437 99426437 1001 86380 86390 1
426634 99426634 1001 86380 86390 1
426608 99426608 1001 86380 86390 1
426506 99426506 1001 86380 86390 1
426129 99426129 1001 86380 86390 1
426256 99426256 1001 86380 86390 1
425949 99425949 1001 86380 86390 1
426056 99426056 1001 86380 86390 1
427266 99427266 1001 86380 86390 1
427152 99427152 1001 86380 86390 1
427219 99427219 1001 86380 86390 1
428413 99428413 1001 86380 86390 1
428715 99428715 1001 86380 86390 1
428120 99428120 1001 86380 86390 1
428257 99428257 1001 86380 86390 1
428284 99428284 1001 86380 86390 1
428173 99428173 1001 86380 86390 1
427695 99427695 1001 86380 86390 1
427645 99427645 1001 86380 86390 1
427672 99427672 1001 86380 86390 1
427769 99427769 1001 86380 86390 1
427848 99427848 1001 86380 86390 1
428918 99428918 1001 86380 86390 1
428770 99428770 1001 86380 86390 1
429114 99429114 1001 86380 86390 1
429148 99429148 1001 86380 86390 1
429964 99429964 1001 86380 86390 1
430064 99430064 1001 86380 86390 1
429758 99429758 1001 86380 86390 1
429935 99429935 1001 86380 86390 1
429624 99429624 1001 86380 86390 1
429682 99429682 1001 86380 86390 1
429232 99429232 1001 86380 86390 1
429415 99429415 1001 86380 86390 1
429210 99429210 1001 86380 86390 1
430526 99430526 1001 86380 86390 1
430795 99430795 1001 86380 86390 1
430613 99430613 1001 86380 86390 1
430555 99430555 1001 86380 86390 1
430387 99430387 1001 86380 86390 1
431837 99431837 1001 86380 86390 1
431718 99431718 1001 86380 86390 1
431842 99431842 1001 86380 86390 1
431667 99431667 1001 86380 86390 1
431527 99431527 1001 86380 86390 1
431626 99431626 1001 86380 86390 1
431507 99431507 1001 86380 86390 1
431512 99431512 1001 86380 86390 1
431640 99431640 1001 86380 86390 1
431370 99431370 1001 86380 86390 1
431215 99431215 1001 86380 86390 1
431075 99431075 1001 86380 86390 1
432290 99432290 1001 86380 86390 1
432199 99432199 1001 86380 86390 1
433341 99433341 1001 86380 86390 1
433581 99433581 1001 86380 86390 1
433076 99433076 1001 86380 86390 1
433165 99433165 1001 86380 86390 1
433107 99433107 1001 86380 86390 1
433002 99433002 1001 86380 86390 1
432976 99432976 1001 86380 86390 1
433009 99433009 1001 86380 86390 1
432708 99432708 1001 86380 86390 1
432571 99432571 1001 86380 86390 1
433783 99433783 1001 86380 86390 1
433735 99433735 1001 86380 86390 1
434104 99434104 1001 86380 86390 1
433740 99433740 1001 86380 86390 1
433741 99433741 1001 86380 86390 1
434061 99434061 1001 86380 86390 1
435304 99435304 1001 86380 86390 1
435203 99435203 1001 86380 86390 1
435415 99435415 1001 86380 86390 1
434637 99434637 1001 86380 86390 1
434784 99434784 1001 86380 86390 1
434769 99434769 1001 86380 86390 1
434809 99434809 1001 86380 86390 1
434370 99434370 1001 86380 86390 1
434563 99434563 1001 86380 86390 1
434555 99434555 1001 86380 86390 1
435860 99435860 1001 86380 86390 1
435599 99435599 1001 86380 86390 1
435447 99435447 1001 86380 86390 1
435747 99435747 1001 86380 86390 1
436785 99436785 1001 86380 86390 1
437031 99437031 1001 86380 86390 1
436819 99436819 1001 86380 86390 1
437035 99437035 1001 86380 86390 1
436472 99436472 1001 86380 86390 1
436423 99436423 1001 86380 86390 1
436731 99436731 1001 86380 86390 1
436604 99436604 1001 86380 86390 1
436464 99436464 1001 86380 86390 1
436698 99436698 1001 86380 86390 1
436144 99436144 1001 86380 86390 1
436177 99436177 1001 86380 86390 1
436149 99436149 1001 86380 86390 1
436088 99436088 1001 86380 86390 1
436005 99436005 1001 86380 86390 1
437259 99437259 1001 86380 86390 1
300061 99300061 1001 86380 86390 1
300065 99300065 1001 86380 86390 1
437256 99437256 1001 86380 86390 1
300615 99300615 1001 86380 86390 1
300591 99300591 1001 86380 86390 1
300643 99300643 1001 86380 86390 1
300606 99300606 1001 86380 86390 1
300709 99300709 1001 86380 86390 1
300330 99300330 1001 86380 86390 1
300437 99300437 1001 86380 86390 1
300469 99300469 1001 86380 86390 1
300218 99300218 1001 86380 86390 1
300144 99300144 1001 86380 86390 1
300793 99300793 1001 86380 86390 1
300897 99300897 1001 86380 86390 1
300835 99300835 1001 86380 86390 1
300861 99300861 1001 86380 86390 1
301415 99301415 1001 86380 86390 1
301377 99301377 1001 86380 86390 1
301468 99301468 1001 86380 86390 1
301152 99301152 1001 86380 86390 1
301054 99301054 1001 86380 86390 1
301045 99301045 1001 86380 86390 1
301059 99301059 1001 86380 86390 1
301646 99301646 1001 86380 86390 1
301673 99301673 1001 86380 86390 1
301686 99301686 1001 86380 86390 1
301740 99301740 1001 86380 86390 1
301743 99301743 1001 86380 86390 1
302254 99302254 1001 86380 86390 1
302361 99302361 1001 86380 86390 1
302287 99302287 1001 86380 86390 1
302288 99302288 1001 86380 86390 1
302276 99302276 1001 86380 86390 1
302175 99302175 1001 86380 86390 1
302029 99302029 1001 86380 86390 1
301916 99301916 1001 86380 86390 1
301801 99301801 1001 86380 86390 1
301932 99301932 1001 86380 86390 1
301791 99301791 1001 86380 86390 1
302535 99302535 1001 86380 86390 1
302432 99302432 1001 86380 86390 1
302460 99302460 1001 86380 86390 1
303120 99303120 1001 86380 86390 1
303036 99303036 1001 86380 86390 1
302852 99302852 1001 86380 86390 1
302866 99302866 1001 86380 86390 1
302829 99302829 1001 86380 86390 1
302652 99302652 1001 86380 86390 1
302765 99302765 1001 86380 86390 1
302675 99302675 1001 86380 86390 1
303372 99303372 1001 86380 86390 1
303298 99303298 1001 86380 86390 1
303211 99303211 1001 86380 86390 1
303278 99303278 1001 86380 86390 1
303897 99303897 1001 86380 86390 1
303937 99303937 1001 86380 86390 1
303768 99303768 1001 86380 86390 1
303743 99303743 1001 86380 86390 1
303759 99303759 1001 86380 86390 1
303826 99303826 1001 86380 86390 1
303565 99303565 1001 86380 86390 1
304121 99304121 1001 86380 86390 1
304149 99304149 1001 86380 86390 1
304202 99304202 1001 86380 86390 1
304228 99304228 1001 86380 86390 1
304775 99304775 1001 86380 86390 1
304807 99304807 1001 86380 86390 1
304537 99304537 1001 86380 86390 1
304526 99304526 1001 86380 86390 1
304502 99304502 1001 86380 86390 1
304451 99304451 1001 86380 86390 1
304346 99304346 1001 86380 86390 1
304273 99304273 1001 86380 86390 1
304975 99304975 1001 86380 86390 1
304655 99304655 1001 86380 86390 1
304943 99304943 1001 86380 86390 1
304944 99304944 1001 86380 86390 1
305559 99305559 1001 86380 86390 1
305658 99305658 1001 86380 86390 1
305677 99305677 1001 86380 86390 1
305568 99305568 1001 86380 86390 1
305480 99305480 1001 86380 86390 1
305381 99305381 1001 86380 86390 1
305331 99305331 1001 86380 86390 1
305281 99305281 1001 86380 86390 1
305414 99305414 1001 86380 86390 1
305195 99305195 1001 86380 86390 1
305185 99305185 1001 86380 86390 1
305198 99305198 1001 86380 86390 1
305258 99305258 1001 86380 86390 1
305089 99305089 1001 86380 86390 1
305695 99305695 1001 86380 86390 1
500082 99500082 1001 86380 86390 1
500008 99500008 1001 86380 86390 1
500713 99500713 1001 86380 86390 1
500771 99500771 1001 86380 86390 1
500450 99500450 1001 86380 86390 1
500389 99500389 1001 86380 86390 1
500203 99500203 1001 86380 86390 1
500359 99500359 1001 86380 86390 1
500828 99500828 1001 86380 86390 1
500933 99500933 1001 86380 86390 1
500976 99500976 1001 86380 86390 1
501474 99501474 1001 86380 86390 1
501607 99501607 1001 86380 86390 1
501565 99501565 1001 86380 86390 1
501464 99501464 1001 86380 86390 1
501471 99501471 1001 86380 86390 1
501267 99501267 1001 86380 86390 1
501388 99501388 1001 86380 86390 1
501278 99501278 1001 86380 86390 1
501083 99501083 1001 86380 86390 1
501122 99501122 1001 86380 86390 1
501190 99501190 1001 86380 86390 1
501022 99501022 1001 86380 86390 1
501128 99501128 1001 86380 86390 1
501784 99501784 1001 86380 86390 1
501759 99501759 1001 86380 86390 1
502325 99502325 1001 86380 86390 1
502340 99502340 1001 86380 86390 1
502330 99502330 1001 86380 86390 1
502409 99502409 1001 86380 86390 1
502422 99502422 1001 86380 86390 1
502323 99502323 1001 86380 86390 1
502126 99502126 1001 86380 86390 1
502232 99502232 1001 86380 86390 1
502130 99502130 1001 86380 86390 1
501915 99501915 1001 86380 86390 1
502022 99502022 1001 86380 86390 1
502642 99502642 1001 86380 86390 1
503165 99503165 1001 86380 86390 1
503101 99503101 1001 86380 86390 1
503234 99503234 1001 86380 86390 1
503173 99503173 1001 86380 86390 1
503109 99503109 1001 86380 86390 1
502973 99502973 1001 86380 86390 1
503051 99503051 1001 86380 86390 1
503000 99503000 1001 86380 86390 1
503046 99503046 1001 86380 86390 1
502943 99502943 1001 86380 86390 1
503072 99503072 1001 86380 86390 1
502674 99502674 1001 86380 86390 1
502844 99502844 1001 86380 86390 1
502857 99502857 1001 86380 86390 1
503477 99503477 1001 86380 86390 1
503976 99503976 1001 86380 86390 1
504002 99504002 1001 86380 86390 1
504016 99504016 1001 86380 86390 1
504059 99504059 1001 86380 86390 1
503839 99503839 1001 86380 86390 1
503566 99503566 1001 86380 86390 1
503682 99503682 1001 86380 86390 1
503514 99503514 1001 86380 86390 1
503593 99503593 1001 86380 86390 1
504229 99504229 1001 86380 86390 1
504941 99504941 1001 86380 86390 1
504752 99504752 1001 86380 86390 1
504845 99504845 1001 86380 86390 1
504873 99504873 1001 86380 86390 1
504875 99504875 1001 86380 86390 1
504533 99504533 1001 86380 86390 1
504576 99504576 1001 86380 86390 1
504567 99504567 1001 86380 86390 1
504353 99504353 1001 86380 86390 1
504496 99504496 1001 86380 86390 1
504406 99504406 1001 86380 86390 1
504329 99504329 1001 86380 86390 1
504436 99504436 1001 86380 86390 1
504464 99504464 1001 86380 86390 1
505010 99505010 1001 86380 86390 1
505078 99505078 1001 86380 86390 1
505693 99505693 1001 86380 86390 1
505630 99505630 1001 86380 86390 1
505415 99505415 1001 86380 86390 1
505454 99505454 1001 86380 86390 1
505404 99505404 1001 86380 86390 1
505472 99505472 1001 86380 86390 1
505343 99505343 1001 86380 86390 1
505333 99505333 1001 86380 86390 1
505218 99505218 1001 86380 86390 1
505245 99505245 1001 86380 86390 1
505310 99505310 1001 86380 86390 1
505277 99505277 1001 86380 86390 1
505899 99505899 1001 86380 86390 1
505879 99505879 1001 86380 86390 1
506515 99506515 1001 86380 86390 1
506266 99506266 1001 86380 86390 1
506216 99506216 1001 86380 86390 1
506281 99506281 1001 86380 86390 1
506320 99506320 1001 86380 86390 1
506333 99506333 1001 86380 86390 1
506007 99506007 1001 86380 86390 1
506142 99506142 1001 86380 86390 1
506609 99506609 1001 86380 86390 1
506676 99506676 1001 86380 86390 1
506717 99506717 1001 86380 86390 1
506769 99506769 1001 86380 86390 1
506613 99506613 1001 86380 86390 1
506654 99506654 1001 86380 86390 1
507308 99507308 1001 86380 86390 1
507279 99507279 1001 86380 86390 1
507066 99507066 1001 86380 86390 1
507072 99507072 1001 86380 86390 1
506840 99506840 1001 86380 86390 1
506920 99506920 1001 86380 86390 1
506869 99506869 1001 86380 86390 1
506974 99506974 1001 86380 86390 1
506977 99506977 1001 86380 86390 1
506991 99506991 1001 86380 86390 1
506982 99506982 1001 86380 86390 1
507615 99507615 1001 86380 86390 1
507503 99507503 1001 86380 86390 1
508095 99508095 1001 86380 86390 1
508229 99508229 1001 86380 86390 1
507973 99507973 1001 86380 86390 1
507986 99507986 1001 86380 86390 1
507948 99507948 1001 86380 86390 1
507858 99507858 1001 86380 86390 1
508002 99508002 1001 86380 86390 1
507680 99507680 1001 86380 86390 1
507785 99507785 1001 86380 86390 1
507827 99507827 1001 86380 86390 1
507778 99507778 1001 86380 86390 1
507794 99507794 1001 86380 86390 1
508250 99508250 1001 86380 86390 1
508331 99508331 1001 86380 86390 1
508296 99508296 1001 86380 86390 1
508903 99508903 1001 86380 86390 1
508916 99508916 1001 86380 86390 1
508755 99508755 1001 86380 86390 1
508744 99508744 1001 86380 86390 1
508720 99508720 1001 86380 86390 1
508734 99508734 1001 86380 86390 1
508735 99508735 1001 86380 86390 1
508530 99508530 1001 86380 86390 1
509231 99509231 1001 86380 86390 1
509209 99509209 1001 86380 86390 1
509763 99509763 1001 86380 86390 1
509764 99509764 1001 86380 86390 1
509791 99509791 1001 86380 86390 1
509891 99509891 1001 86380 86390 1
509567 99509567 1001 86380 86390 1
509504 99509504 1001 86380 86390 1
509559 99509559 1001 86380 86390 1
509357 99509357 1001 86380 86390 1
509371 99509371 1001 86380 86390 1
509395 99509395 1001 86380 86390 1
509473 99509473 1001 86380 86390 1
509914 99509914 1001 86380 86390 1
510643 99510643 1001 86380 86390 1
510656 99510656 1001 86380 86390 1
510528 99510528 1001 86380 86390 1
510513 99510513 1001 86380 86390 1
510450 99510450 1001 86380 86390 1
510493 99510493 1001 86380 86390 1
510137 99510137 1001 86380 86390 1
510139 99510139 1001 86380 86390 1
510220 99510220 1001 86380 86390 1
510118 99510118 1001 86380 86390 1
510920 99510920 1001 86380 86390 1
510908 99510908 1001 86380 86390 1
510870 99510870 1001 86380 86390 1
510793 99510793 1001 86380 86390 1
510732 99510732 1001 86380 86390 1
510810 99510810 1001 86380 86390 1
511404 99511404 1001 86380 86390 1
511532 99511532 1001 86380 86390 1
511501 99511501 1001 86380 86390 1
511323 99511323 1001 86380 86390 1
511146 99511146 1001 86380 86390 1
511211 99511211 1001 86380 86390 1
511253 99511253 1001 86380 86390 1
511017 99511017 1001 86380 86390 1
510944 99510944 1001 86380 86390 1
511603 99511603 1001 86380 86390 1
511629 99511629 1001 86380 86390 1
511607 99511607 1001 86380 86390 1
512213 99512213 1001 86380 86390 1
512227 99512227 1001 86380 86390 1
512202 99512202 1001 86380 86390 1
512181 99512181 1001 86380 86390 1
512370 99512370 1001 86380 86390 1
512122 99512122 1001 86380 86390 1
512127 99512127 1001 86380 86390 1
512027 99512027 1001 86380 86390 1
511881 99511881 1001 86380 86390 1
511898 99511898 1001 86380 86390 1
511861 99511861 1001 86380 86390 1
512433 99512433 1001 86380 86390 1
512541 99512541 1001 86380 86390 1
513173 99513173 1001 86380 86390 1
513055 99513055 1001 86380 86390 1
512938 99512938 1001 86380 86390 1
512853 99512853 1001 86380 86390 1
512908 99512908 1001 86380 86390 1
512715 99512715 1001 86380 86390 1
512754 99512754 1001 86380 86390 1
512691 99512691 1001 86380 86390 1
512746 99512746 1001 86380 86390 1
513361 99513361 1001 86380 86390 1
513400 99513400 1001 86380 86390 1
513349 99513349 1001 86380 86390 1
513279 99513279 1001 86380 86390 1
514028 99514028 1001 86380 86390 1
513968 99513968 1001 86380 86390 1
513878 99513878 1001 86380 86390 1
513853 99513853 1001 86380 86390 1
513914 99513914 1001 86380 86390 1
513637 99513637 1001 86380 86390 1
513627 99513627 1001 86380 86390 1
513437 99513437 1001 86380 86390 1
513467 99513467 1001 86380 86390 1
513617 99513617 1001 86380 86390 1
514199 99514199 1001 86380 86390 1
514227 99514227 1001 86380 86390 1
514126 99514126 1001 86380 86390 1
514079 99514079 1001 86380 86390 1
514665 99514665 1001 86380 86390 1
514721 99514721 1001 86380 86390 1
514803 99514803 1001 86380 86390 1
514818 99514818 1001 86380 86390 1
514446 99514446 1001 86380 86390 1
514606 99514606 1001 86380 86390 1
514262 99514262 1001 86380 86390 1
514277 99514277 1001 86380 86390 1
514385 99514385 1001 86380 86390 1
514387 99514387 1001 86380 86390 1
514914 99514914 1001 86380 86390 1
514941 99514941 1001 86380 86390 1
515009 99515009 1001 86380 86390 1
515620 99515620 1001 86380 86390 1
515613 99515613 1001 86380 86390 1
515127 99515127 1001 86380 86390 1
515146 99515146 1001 86380 86390 1
515755 99515755 1001 86380 86390 1
516465 99516465 1001 86380 86390 1
516377 99516377 1001 86380 86390 1
516470 99516470 1001 86380 86390 1
516152 99516152 1001 86380 86390 1
516232 99516232 1001 86380 86390 1
515980 99515980 1001 86380 86390 1
516571 99516571 1001 86380 86390 1
516513 99516513 1001 86380 86390 1
517246 99517246 1001 86380 86390 1
517054 99517054 1001 86380 86390 1
517056 99517056 1001 86380 86390 1
516983 99516983 1001 86380 86390 1
517100 99517100 1001 86380 86390 1
517011 99517011 1001 86380 86390 1
516884 99516884 1001 86380 86390 1
516915 99516915 1001 86380 86390 1
516841 99516841 1001 86380 86390 1
517374 99517374 1001 86380 86390 1
517390 99517390 1001 86380 86390 1
517495 99517495 1001 86380 86390 1
517421 99517421 1001 86380 86390 1
517474 99517474 1001 86380 86390 1
517345 99517345 1001 86380 86390 1
517883 99517883 1001 86380 86390 1
517620 99517620 1001 86380 86390 1
517679 99517679 1001 86380 86390 1
517566 99517566 1001 86380 86390 1
518190 99518190 1001 86380 86390 1
518203 99518203 1001 86380 86390 1
518901 99518901 1001 86380 86390 1
518971 99518971 1001 86380 86390 1
518947 99518947 1001 86380 86390 1
518601 99518601 1001 86380 86390 1
518679 99518679 1001 86380 86390 1
518701 99518701 1001 86380 86390 1
518690 99518690 1001 86380 86390 1
518587 99518587 1001 86380 86390 1
518501 99518501 1001 86380 86390 1
518463 99518463 1001 86380 86390 1
518496 99518496 1001 86380 86390 1
519076 99519076 1001 86380 86390 1
519091 99519091 1001 86380 86390 1
519157 99519157 1001 86380 86390 1
518996 99518996 1001 86380 86390 1
519689 99519689 1001 86380 86390 1
519791 99519791 1001 86380 86390 1
519630 99519630 1001 86380 86390 1
519631 99519631 1001 86380 86390 1
519684 99519684 1001 86380 86390 1
519482 99519482 1001 86380 86390 1
519541 99519541 1001 86380 86390 1
519212 99519212 1001 86380 86390 1
519394 99519394 1001 86380 86390 1
519384 99519384 1001 86380 86390 1
519281 99519281 1001 86380 86390 1
519347 99519347 1001 86380 86390 1
519930 99519930 1001 86380 86390 1
519826 99519826 1001 86380 86390 1
519880 99519880 1001 86380 86390 1
519932 99519932 1001 86380 86390 1
519815 99519815 1001 86380 86390 1
519963 99519963 1001 86380 86390 1
519875 99519875 1001 86380 86390 1
520551 99520551 1001 86380 86390 1
520574 99520574 1001 86380 86390 1
520363 99520363 1001 86380 86390 1
520402 99520402 1001 86380 86390 1
520327 99520327 1001 86380 86390 1
520169 99520169 1001 86380 86390 1
520183 99520183 1001 86380 86390 1
520133 99520133 1001 86380 86390 1
520832 99520832 1001 86380 86390 1
520798 99520798 1001 86380 86390 1
520838 99520838 1001 86380 86390 1
520817 99520817 1001 86380 86390 1
520649 99520649 1001 86380 86390 1
521351 99521351 1001 86380 86390 1
521274 99521274 1001 86380 86390 1
521364 99521364 1001 86380 86390 1
521368 99521368 1001 86380 86390 1
521448 99521448 1001 86380 86390 1
521425 99521425 1001 86380 86390 1
521215 99521215 1001 86380 86390 1
521138 99521138 1001 86380 86390 1
520871 99520871 1001 86380 86390 1
520897 99520897 1001 86380 86390 1
520927 99520927 1001 86380 86390 1
520941 99520941 1001 86380 86390 1
520854 99520854 1001 86380 86390 1
521518 99521518 1001 86380 86390 1
522258 99522258 1001 86380 86390 1
522104 99522104 1001 86380 86390 1
522097 99522097 1001 86380 86390 1
521996 99521996 1001 86380 86390 1
522065 99522065 1001 86380 86390 1
521965 99521965 1001 86380 86390 1
521890 99521890 1001 86380 86390 1
521773 99521773 1001 86380 86390 1
522407 99522407 1001 86380 86390 1
522305 99522305 1001 86380 86390 1
522348 99522348 1001 86380 86390 1
522469 99522469 1001 86380 86390 1
522457 99522457 1001 86380 86390 1
523043 99523043 1001 86380 86390 1
523060 99523060 1001 86380 86390 1
522935 99522935 1001 86380 86390 1
522975 99522975 1001 86380 86390 1
522788 99522788 1001 86380 86390 1
522693 99522693 1001 86380 86390 1
522668 99522668 1001 86380 86390 1
522605 99522605 1001 86380 86390 1
522582 99522582 1001 86380 86390 1
522533 99522533 1001 86380 86390 1
523274 99523274 1001 86380 86390 1
523121 99523121 1001 86380 86390 1
523226 99523226 1001 86380 86390 1
523280 99523280 1001 86380 86390 1
523137 99523137 1001 86380 86390 1
523628 99523628 1001 86380 86390 1
523428 99523428 1001 86380 86390 1
523431 99523431 1001 86380 86390 1
523474 99523474 1001 86380 86390 1
523425 99523425 1001 86380 86390 1
524071 99524071 1001 86380 86390 1
524062 99524062 1001 86380 86390 1
523946 99523946 1001 86380 86390 1
524093 99524093 1001 86380 86390 1
524633 99524633 1001 86380 86390 1
524636 99524636 1001 86380 86390 1
524688 99524688 1001 86380 86390 1
524663 99524663 1001 86380 86390 1
524544 99524544 1001 86380 86390 1
524493 99524493 1001 86380 86390 1
524561 99524561 1001 86380 86390 1
524172 99524172 1001 86380 86390 1
524964 99524964 1001 86380 86390 1
524827 99524827 1001 86380 86390 1
524957 99524957 1001 86380 86390 1
524893 99524893 1001 86380 86390 1
524830 99524830 1001 86380 86390 1
524895 99524895 1001 86380 86390 1
525473 99525473 1001 86380 86390 1
525297 99525297 1001 86380 86390 1
525043 99525043 1001 86380 86390 1
525069 99525069 1001 86380 86390 1
525047 99525047 1001 86380 86390 1
525125 99525125 1001 86380 86390 1
525053 99525053 1001 86380 86390 1
525788 99525788 1001 86380 86390 1
525691 99525691 1001 86380 86390 1
525679 99525679 1001 86380 86390 1
525758 99525758 1001 86380 86390 1
525747 99525747 1001 86380 86390 1
526313 99526313 1001 86380 86390 1
526049 99526049 1001 86380 86390 1
526115 99526115 1001 86380 86390 1
526051 99526051 1001 86380 86390 1
525959 99525959 1001 86380 86390 1
525843 99525843 1001 86380 86390 1
525948 99525948 1001 86380 86390 1
525805 99525805 1001 86380 86390 1
525859 99525859 1001 86380 86390 1
525949 99525949 1001 86380 86390 1
525913 99525913 1001 86380 86390 1
525967 99525967 1001 86380 86390 1
525812 99525812 1001 86380 86390 1
526543 99526543 1001 86380 86390 1
526621 99526621 1001 86380 86390 1
526497 99526497 1001 86380 86390 1
527198 99527198 1001 86380 86390 1
527123 99527123 1001 86380 86390 1
527111 99527111 1001 86380 86390 1
527090 99527090 1001 86380 86390 1
527107 99527107 1001 86380 86390 1
526973 99526973 1001 86380 86390 1
526844 99526844 1001 86380 86390 1
526988 99526988 1001 86380 86390 1
526791 99526791 1001 86380 86390 1
526730 99526730 1001 86380 86390 1
527357 99527357 1001 86380 86390 1
527345 99527345 1001 86380 86390 1
527362 99527362 1001 86380 86390 1
527908 99527908 1001 86380 86390 1
527779 99527779 1001 86380 86390 1
527653 99527653 1001 86380 86390 1
527606 99527606 1001 86380 86390 1
528192 99528192 1001 86380 86390 1
528258 99528258 1001 86380 86390 1
528274 99528274 1001 86380 86390 1
528825 99528825 1001 86380 86390 1
528723 99528723 1001 86380 86390 1
528801 99528801 1001 86380 86390 1
528781 99528781 1001 86380 86390 1
528784 99528784 1001 86380 86390 1
528785 99528785 1001 86380 86390 1
528687 99528687 1001 86380 86390 1
528654 99528654 1001 86380 86390 1
528306 99528306 1001 86380 86390 1
528411 99528411 1001 86380 86390 1
528311 99528311 1001 86380 86390 1
528325 99528325 1001 86380 86390 1
528471 99528471 1001 86380 86390 1
528914 99528914 1001 86380 86390 1
528904 99528904 1001 86380 86390 1
529669 99529669 1001 86380 86390 1
529605 99529605 1001 86380 86390 1
529623 99529623 1001 86380 86390 1
529406 99529406 1001 86380 86390 1
529452 99529452 1001 86380 86390 1
529197 99529197 1001 86380 86390 1
529306 99529306 1001 86380 86390 1
529155 99529155 1001 86380 86390 1
529923 99529923 1001 86380 86390 1
529743 99529743 1001 86380 86390 1
529744 99529744 1001 86380 86390 1
529822 99529822 1001 86380 86390 1
529797 99529797 1001 86380 86390 1
529761 99529761 1001 86380 86390 1
529917 99529917 1001 86380 86390 1
530390 99530390 1001 86380 86390 1
530381 99530381 1001 86380 86390 1
530167 99530167 1001 86380 86390 1
530271 99530271 1001 86380 86390 1
530175 99530175 1001 86380 86390 1
530215 99530215 1001 86380 86390 1
530255 99530255 1001 86380 86390 1
530039 99530039 1001 86380 86390 1
530069 99530069 1001 86380 86390 1
530032 99530032 1001 86380 86390 1
530654 99530654 1001 86380 86390 1
530564 99530564 1001 86380 86390 1
530750 99530750 1001 86380 86390 1
530701 99530701 1001 86380 86390 1
530613 99530613 1001 86380 86390 1
531378 99531378 1001 86380 86390 1
531242 99531242 1001 86380 86390 1
531192 99531192 1001 86380 86390 1
531257 99531257 1001 86380 86390 1
531206 99531206 1001 86380 86390 1
531362 99531362 1001 86380 86390 1
531096 99531096 1001 86380 86390 1
531573 99531573 1001 86380 86390 1
531498 99531498 1001 86380 86390 1
531451 99531451 1001 86380 86390 1
531479 99531479 1001 86380 86390 1
532092 99532092 1001 86380 86390 1
531718 99531718 1001 86380 86390 1
531695 99531695 1001 86380 86390 1
531670 99531670 1001 86380 86390 1
532398 99532398 1001 86380 86390 1
532322 99532322 1001 86380 86390 1
532389 99532389 1001 86380 86390 1
532312 99532312 1001 86380 86390 1
532325 99532325 1001 86380 86390 1
532841 99532841 1001 86380 86390 1
532923 99532923 1001 86380 86390 1
532936 99532936 1001 86380 86390 1
533013 99533013 1001 86380 86390 1
532671 99532671 1001 86380 86390 1
532763 99532763 1001 86380 86390 1
532816 99532816 1001 86380 86390 1
532649 99532649 1001 86380 86390 1
532754 99532754 1001 86380 86390 1
532746 99532746 1001 86380 86390 1
532450 99532450 1001 86380 86390 1
532601 99532601 1001 86380 86390 1
532563 99532563 1001 86380 86390 1
533198 99533198 1001 86380 86390 1
533109 99533109 1001 86380 86390 1
533152 99533152 1001 86380 86390 1
533718 99533718 1001 86380 86390 1
533657 99533657 1001 86380 86390 1
533736 99533736 1001 86380 86390 1
533539 99533539 1001 86380 86390 1
533540 99533540 1001 86380 86390 1
533502 99533502 1001 86380 86390 1
533624 99533624 1001 86380 86390 1
533548 99533548 1001 86380 86390 1
534050 99534050 1001 86380 86390 1
533950 99533950 1001 86380 86390 1
533875 99533875 1001 86380 86390 1
533863 99533863 1001 86380 86390 1
533981 99533981 1001 86380 86390 1
534021 99534021 1001 86380 86390 1
534584 99534584 1001 86380 86390 1
534539 99534539 1001 86380 86390 1
534680 99534680 1001 86380 86390 1
534390 99534390 1001 86380 86390 1
534316 99534316 1001 86380 86390 1
534283 99534283 1001 86380 86390 1
534187 99534187 1001 86380 86390 1
534138 99534138 1001 86380 86390 1
534725 99534725 1001 86380 86390 1
534843 99534843 1001 86380 86390 1
534715 99534715 1001 86380 86390 1
534834 99534834 1001 86380 86390 1
535383 99535383 1001 86380 86390 1
535429 99535429 1001 86380 86390 1
535499 99535499 1001 86380 86390 1
535445 99535445 1001 86380 86390 1
535248 99535248 1001 86380 86390 1
535236 99535236 1001 86380 86390 1
535302 99535302 1001 86380 86390 1
534928 99534928 1001 86380 86390 1
534917 99534917 1001 86380 86390 1
534931 99534931 1001 86380 86390 1
535597 99535597 1001 86380 86390 1
535675 99535675 1001 86380 86390 1
536134 99536134 1001 86380 86390 1
536154 99536154 1001 86380 86390 1
536052 99536052 1001 86380 86390 1
535832 99535832 1001 86380 86390 1
535913 99535913 1001 86380 86390 1
535841 99535841 1001 86380 86390 1
536491 99536491 1001 86380 86390 1
536973 99536973 1001 86380 86390 1
537066 99537066 1001 86380 86390 1
537145 99537145 1001 86380 86390 1
537081 99537081 1001 86380 86390 1
537043 99537043 1001 86380 86390 1
536994 99536994 1001 86380 86390 1
536774 99536774 1001 86380 86390 1
536570 99536570 1001 86380 86390 1
536627 99536627 1001 86380 86390 1
536721 99536721 1001 86380 86390 1
537175 99537175 1001 86380 86390 1
537345 99537345 1001 86380 86390 1
537231 99537231 1001 86380 86390 1
537841 99537841 1001 86380 86390 1
537893 99537893 1001 86380 86390 1
537803 99537803 1001 86380 86390 1
537794 99537794 1001 86380 86390 1
537747 99537747 1001 86380 86390 1
537461 99537461 1001 86380 86390 1
538085 99538085 1001 86380 86390 1
537994 99537994 1001 86380 86390 1
538152 99538152 1001 86380 86390 1
538141 99538141 1001 86380 86390 1
538132 99538132 1001 86380 86390 1
538673 99538673 1001 86380 86390 1
538761 99538761 1001 86380 86390 1
538565 99538565 1001 86380 86390 1
538505 99538505 1001 86380 86390 1
538345 99538345 1001 86380 86390 1
538295 99538295 1001 86380 86390 1
539012 99539012 1001 86380 86390 1
538938 99538938 1001 86380 86390 1
538862 99538862 1001 86380 86390 1
539513 99539513 1001 86380 86390 1
539462 99539462 1001 86380 86390 1
539451 99539451 1001 86380 86390 1
539580 99539580 1001 86380 86390 1
539568 99539568 1001 86380 86390 1
539506 99539506 1001 86380 86390 1
539402 99539402 1001 86380 86390 1
539105 99539105 1001 86380 86390 1
539094 99539094 1001 86380 86390 1
539199 99539199 1001 86380 86390 1
539685 99539685 1001 86380 86390 1
540397 99540397 1001 86380 86390 1
540388 99540388 1001 86380 86390 1
540460 99540460 1001 86380 86390 1
539860 99539860 1001 86380 86390 1
539890 99539890 1001 86380 86390 1
540607 99540607 1001 86380 86390 1
540646 99540646 1001 86380 86390 1
540649 99540649 1001 86380 86390 1
540489 99540489 1001 86380 86390 1
541190 99541190 1001 86380 86390 1
541222 99541222 1001 86380 86390 1
540752 99540752 1001 86380 86390 1
540782 99540782 1001 86380 86390 1
540863 99540863 1001 86380 86390 1
542020 99542020 1001 86380 86390 1
541935 99541935 1001 86380 86390 1
542064 99542064 1001 86380 86390 1
541937 99541937 1001 86380 86390 1
541708 99541708 1001 86380 86390 1
541799 99541799 1001 86380 86390 1
541616 99541616 1001 86380 86390 1
541543 99541543 1001 86380 86390 1
541505 99541505 1001 86380 86390 1
541663 99541663 1001 86380 86390 1
541692 99541692 1001 86380 86390 1
542770 99542770 1001 86380 86390 1
542823 99542823 1001 86380 86390 1
542903 99542903 1001 86380 86390 1
542865 99542865 1001 86380 86390 1
542763 99542763 1001 86380 86390 1
542714 99542714 1001 86380 86390 1
542642 99542642 1001 86380 86390 1
542543 99542543 1001 86380 86390 1
542686 99542686 1001 86380 86390 1
542403 99542403 1001 86380 86390 1
542353 99542353 1001 86380 86390 1
542452 99542452 1001 86380 86390 1
542518 99542518 1001 86380 86390 1
543048 99543048 1001 86380 86390 1
543115 99543115 1001 86380 86390 1
543038 99543038 1001 86380 86390 1
543069 99543069 1001 86380 86390 1
543697 99543697 1001 86380 86390 1
543613 99543613 1001 86380 86390 1
543665 99543665 1001 86380 86390 1
543541 99543541 1001 86380 86390 1
543374 99543374 1001 86380 86390 1
543507 99543507 1001 86380 86390 1
543295 99543295 1001 86380 86390 1
543313 99543313 1001 86380 86390 1
543212 99543212 1001 86380 86390 1
543290 99543290 1001 86380 86390 1
543187 99543187 1001 86380 86390 1
543842 99543842 1001 86380 86390 1
543868 99543868 1001 86380 86390 1
544408 99544408 1001 86380 86390 1
544452 99544452 1001 86380 86390 1
544302 99544302 1001 86380 86390 1
544296 99544296 1001 86380 86390 1
544362 99544362 1001 86380 86390 1
544030 99544030 1001 86380 86390 1
543992 99543992 1001 86380 86390 1
544149 99544149 1001 86380 86390 1
544022 99544022 1001 86380 86390 1
544164 99544164 1001 86380 86390 1
544601 99544601 1001 86380 86390 1
544630 99544630 1001 86380 86390 1
544710 99544710 1001 86380 86390 1
428142 685 1001 60240 78717 1
426772 1123 1001 59640 65037 1
432449 686 1001 70740 77397 1
523330 1113 1002 55248 58415 1
531734 1214 1002 38973 46175 1
400283 99400283 1001 86380 86390 1
400485 99400485 1001 86380 86390 1
400616 99400616 1001 86380 86390 1
400549 99400549 1001 86380 86390 1
400721 99400721 1001 86380 86390 1
400757 99400757 1001 86380 86390 1
400822 99400822 1001 86380 86390 1
400724 99400724 1001 86380 86390 1
400963 99400963 1001 86380 86390 1
401110 99401110 1001 86380 86390 1
401054 99401054 1001 86380 86390 1
401215 99401215 1001 86380 86390 1
401339 99401339 1001 86380 86390 1
401578 99401578 1001 86380 86390 1
401717 99401717 1001 86380 86390 1
401938 99401938 1001 86380 86390 1
402309 99402309 1001 86380 86390 1
402376 99402376 1001 86380 86390 1
402334 99402334 1001 86380 86390 1
402662 99402662 1001 86380 86390 1
402742 99402742 1001 86380 86390 1
402899 99402899 1001 86380 86390 1
403093 99403093 1001 86380 86390 1
403106 99403106 1001 86380 86390 1
403352 99403352 1001 86380 86390 1
403426 99403426 1001 86380 86390 1
403699 99403699 1001 86380 86390 1
403702 99403702 1001 86380 86390 1
404053 99404053 1001 86380 86390 1
404181 99404181 1001 86380 86390 1
404345 99404345 1001 86380 86390 1
404659 99404659 1001 86380 86390 1
404665 99404665 1001 86380 86390 1
404835 99404835 1001 86380 86390 1
404907 99404907 1001 86380 86390 1
405099 99405099 1001 86380 86390 1
405257 99405257 1001 86380 86390 1
405240 99405240 1001 86380 86390 1
405465 99405465 1001 86380 86390 1
405497 99405497 1001 86380 86390 1
405650 99405650 1001 86380 86390 1
405636 99405636 1001 86380 86390 1
405587 99405587 1001 86380 86390 1
405721 99405721 1001 86380 86390 1
406041 99406041 1001 86380 86390 1
406076 99406076 1001 86380 86390 1
406255 99406255 1001 86380 86390 1
406384 99406384 1001 86380 86390 1
406331 99406331 1001 86380 86390 1
406480 99406480 1001 86380 86390 1
406778 99406778 1001 86380 86390 1
407014 99407014 1001 86380 86390 1
407261 99407261 1001 86380 86390 1
407246 99407246 1001 86380 86390 1
407535 99407535 1001 86380 86390 1
407512 99407512 1001 86380 86390 1
407697 99407697 1001 86380 86390 1
407743 99407743 1001 86380 86390 1
407892 99407892 1001 86380 86390 1
407978 99407978 1001 86380 86390 1
408411 99408411 1001 86380 86390 1
408959 99408959 1001 86380 86390 1
409472 99409472 1001 86380 86390 1
409505 99409505 1001 86380 86390 1
409689 99409689 1001 86380 86390 1
409812 99409812 1001 86380 86390 1
409822 99409822 1001 86380 86390 1
410093 99410093 1001 86380 86390 1
410265 99410265 1001 86380 86390 1
410515 99410515 1001 86380 86390 1
411051 99411051 1001 86380 86390 1
411026 99411026 1001 86380 86390 1
411082 99411082 1001 86380 86390 1
411045 99411045 1001 86380 86390 1
411191 99411191 1001 86380 86390 1
411234 99411234 1001 86380 86390 1
411341 99411341 1001 86380 86390 1
411720 99411720 1001 86380 86390 1
411676 99411676 1001 86380 86390 1
411900 99411900 1001 86380 86390 1
412013 99412013 1001 86380 86390 1
412422 99412422 1001 86380 86390 1
412308 99412308 1001 86380 86390 1
413581 99413581 1001 86380 86390 1
413387 99413387 1001 86380 86390 1
412892 99412892 1001 86380 86390 1
413195 99413195 1001 86380 86390 1
412949 99412949 1001 86380 86390 1
412526 99412526 1001 86380 86390 1
412802 99412802 1001 86380 86390 1
412677 99412677 1001 86380 86390 1
414093 99414093 1001 86380 86390 1
414025 99414025 1001 86380 86390 1
415141 99415141 1001 86380 86390 1
415080 99415080 1001 86380 86390 1
414748 99414748 1001 86380 86390 1
414809 99414809 1001 86380 86390 1
414753 99414753 1001 86380 86390 1
414357 99414357 1001 86380 86390 1
414252 99414252 1001 86380 86390 1
414275 99414275 1001 86380 86390 1
414486 99414486 1001 86380 86390 1
414305 99414305 1001 86380 86390 1
414311 99414311 1001 86380 86390 1
414470 99414470 1001 86380 86390 1
414421 99414421 1001 86380 86390 1
415483 99415483 1001 86380 86390 1
415663 99415663 1001 86380 86390 1
416941 99416941 1001 86380 86390 1
416950 99416950 1001 86380 86390 1
416624 99416624 1001 86380 86390 1
416694 99416694 1001 86380 86390 1
416231 99416231 1001 86380 86390 1
416346 99416346 1001 86380 86390 1
416264 99416264 1001 86380 86390 1
416531 99416531 1001 86380 86390 1
415723 99415723 1001 86380 86390 1
415940 99415940 1001 86380 86390 1
415943 99415943 1001 86380 86390 1
417078 99417078 1001 86380 86390 1
417100 99417100 1001 86380 86390 1
417223 99417223 1001 86380 86390 1
417372 99417372 1001 86380 86390 1
417515 99417515 1001 86380 86390 1
418625 99418625 1001 86380 86390 1
418491 99418491 1001 86380 86390 1
418468 99418468 1001 86380 86390 1
418429 99418429 1001 86380 86390 1
417839 99417839 1001 86380 86390 1
417757 99417757 1001 86380 86390 1
417674 99417674 1001 86380 86390 1
419055 99419055 1001 86380 86390 1
418433 99418433 1001 86380 86390 1
418804 99418804 1001 86380 86390 1
418853 99418853 1001 86380 86390 1
419112 99419112 1001 86380 86390 1
418832 99418832 1001 86380 86390 1
420150 99420150 1001 86380 86390 1
420410 99420410 1001 86380 86390 1
420420 99420420 1001 86380 86390 1
419751 99419751 1001 86380 86390 1
419737 99419737 1001 86380 86390 1
419325 99419325 1001 86380 86390 1
419389 99419389 1001 86380 86390 1
420625 99420625 1001 86380 86390 1
420599 99420599 1001 86380 86390 1
421798 99421798 1001 86380 86390 1
421926 99421926 1001 86380 86390 1
421824 99421824 1001 86380 86390 1
422084 99422084 1001 86380 86390 1
421935 99421935 1001 86380 86390 1
421559 99421559 1001 86380 86390 1
421313 99421313 1001 86380 86390 1
420971 99420971 1001 86380 86390 1
420906 99420906 1001 86380 86390 1
422502 99422502 1001 86380 86390 1
422251 99422251 1001 86380 86390 1
422409 99422409 1001 86380 86390 1
422448 99422448 1001 86380 86390 1
422208 99422208 1001 86380 86390 1
422185 99422185 1001 86380 86390 1
423630 99423630 1001 86380 86390 1
423340 99423340 1001 86380 86390 1
423617 99423617 1001 86380 86390 1
422943 99422943 1001 86380 86390 1
422986 99422986 1001 86380 86390 1
423281 99423281 1001 86380 86390 1
423286 99423286 1001 86380 86390 1
423303 99423303 1001 86380 86390 1
422877 99422877 1001 86380 86390 1
422616 99422616 1001 86380 86390 1
423753 99423753 1001 86380 86390 1
423898 99423898 1001 86380 86390 1
424109 99424109 1001 86380 86390 1
425325 99425325 1001 86380 86390 1
425327 99425327 1001 86380 86390 1
425349 99425349 1001 86380 86390 1
425242 99425242 1001 86380 86390 1
425189 99425189 1001 86380 86390 1
424909 99424909 1001 86380 86390 1
424888 99424888 1001 86380 86390 1
424777 99424777 1001 86380 86390 1
424878 99424878 1001 86380 86390 1
424456 99424456 1001 86380 86390 1
424416 99424416 1001 86380 86390 1
424348 99424348 1001 86380 86390 1
424383 99424383 1001 86380 86390 1
424203 99424203 1001 86380 86390 1
424526 99424526 1001 86380 86390 1
425410 99425410 1001 86380 86390 1
425480 99425480 1001 86380 86390 1
425517 99425517 1001 86380 86390 1
425549 99425549 1001 86380 86390 1
425578 99425578 1001 86380 86390 1
426748 99426748 1001 86380 86390 1
426307 99426307 1001 86380 86390 1
426535 99426535 1001 86380 86390 1
426586 99426586 1001 86380 86390 1
426638 99426638 1001 86380 86390 1
426290 99426290 1001 86380 86390 1
426472 99426472 1001 86380 86390 1
426292 99426292 1001 86380 86390 1
426250 99426250 1001 86380 86390 1
426069 99426069 1001 86380 86390 1
426099 99426099 1001 86380 86390 1
427289 99427289 1001 86380 86390 1
427120 99427120 1001 86380 86390 1
427127 99427127 1001 86380 86390 1
427473 99427473 1001 86380 86390 1
428607 99428607 1001 86380 86390 1
428708 99428708 1001 86380 86390 1
428357 99428357 1001 86380 86390 1
428602 99428602 1001 86380 86390 1
428050 99428050 1001 86380 86390 1
428244 99428244 1001 86380 86390 1
427752 99427752 1001 86380 86390 1
427576 99427576 1001 86380 86390 1
427657 99427657 1001 86380 86390 1
427830 99427830 1001 86380 86390 1
427884 99427884 1001 86380 86390 1
427887 99427887 1001 86380 86390 1
427699 99427699 1001 86380 86390 1
429066 99429066 1001 86380 86390 1
428735 99428735 1001 86380 86390 1
428972 99428972 1001 86380 86390 1
428897 99428897 1001 86380 86390 1
430320 99430320 1001 86380 86390 1
430357 99430357 1001 86380 86390 1
429861 99429861 1001 86380 86390 1
429820 99429820 1001 86380 86390 1
429899 99429899 1001 86380 86390 1
429296 99429296 1001 86380 86390 1
429228 99429228 1001 86380 86390 1
429513 99429513 1001 86380 86390 1
429559 99429559 1001 86380 86390 1
430454 99430454 1001 86380 86390 1
430483 99430483 1001 86380 86390 1
431883 99431883 1001 86380 86390 1
431717 99431717 1001 86380 86390 1
431808 99431808 1001 86380 86390 1
432041 99432041 1001 86380 86390 1
431669 99431669 1001 86380 86390 1
431627 99431627 1001 86380 86390 1
431287 99431287 1001 86380 86390 1
431465 99431465 1001 86380 86390 1
431520 99431520 1001 86380 86390 1
431095 99431095 1001 86380 86390 1
430854 99430854 1001 86380 86390 1
432174 99432174 1001 86380 86390 1
432270 99432270 1001 86380 86390 1
432331 99432331 1001 86380 86390 1
432141 99432141 1001 86380 86390 1
432167 99432167 1001 86380 86390 1
433675 99433675 1001 86380 86390 1
433678 99433678 1001 86380 86390 1
433386 99433386 1001 86380 86390 1
433483 99433483 1001 86380 86390 1
433056 99433056 1001 86380 86390 1
432626 99432626 1001 86380 86390 1
432699 99432699 1001 86380 86390 1
432829 99432829 1001 86380 86390 1
432564 99432564 1001 86380 86390 1
432762 99432762 1001 86380 86390 1
432811 99432811 1001 86380 86390 1
432511 99432511 1001 86380 86390 1
432574 99432574 1001 86380 86390 1
432623 99432623 1001 86380 86390 1
432823 99432823 1001 86380 86390 1
432663 99432663 1001 86380 86390 1
433853 99433853 1001 86380 86390 1
435285 99435285 1001 86380 86390 1
435111 99435111 1001 86380 86390 1
435323 99435323 1001 86380 86390 1
435306 99435306 1001 86380 86390 1
434840 99434840 1001 86380 86390 1
434765 99434765 1001 86380 86390 1
434954 99434954 1001 86380 86390 1
434727 99434727 1001 86380 86390 1
434201 99434201 1001 86380 86390 1
434322 99434322 1001 86380 86390 1
434299 99434299 1001 86380 86390 1
434358 99434358 1001 86380 86390 1
435678 99435678 1001 86380 86390 1
435763 99435763 1001 86380 86390 1
435831 99435831 1001 86380 86390 1
435739 99435739 1001 86380 86390 1
436771 99436771 1001 86380 86390 1
436971 99436971 1001 86380 86390 1
436563 99436563 1001 86380 86390 1
436449 99436449 1001 86380 86390 1
436566 99436566 1001 86380 86390 1
436554 99436554 1001 86380 86390 1
436714 99436714 1001 86380 86390 1
435999 99435999 1001 86380 86390 1
437219 99437219 1001 86380 86390 1
300601 99300601 1001 86380 86390 1
300694 99300694 1001 86380 86390 1
300545 99300545 1001 86380 86390 1
300610 99300610 1001 86380 86390 1
300511 99300511 1001 86380 86390 1
300238 99300238 1001 86380 86390 1
300162 99300162 1001 86380 86390 1
300207 99300207 1001 86380 86390 1
300777 99300777 1001 86380 86390 1
300887 99300887 1001 86380 86390 1
300901 99300901 1001 86380 86390 1
300891 99300891 1001 86380 86390 1
300801 99300801 1001 86380 86390 1
301478 99301478 1001 86380 86390 1
301506 99301506 1001 86380 86390 1
301397 99301397 1001 86380 86390 1
301238 99301238 1001 86380 86390 1
301283 99301283 1001 86380 86390 1
301013 99301013 1001 86380 86390 1
300993 99300993 1001 86380 86390 1
301099 99301099 1001 86380 86390 1
301009 99301009 1001 86380 86390 1
302241 99302241 1001 86380 86390 1
302335 99302335 1001 86380 86390 1
302196 99302196 1001 86380 86390 1
302111 99302111 1001 86380 86390 1
302137 99302137 1001 86380 86390 1
301971 99301971 1001 86380 86390 1
302030 99302030 1001 86380 86390 1
302147 99302147 1001 86380 86390 1
301889 99301889 1001 86380 86390 1
301764 99301764 1001 86380 86390 1
301872 99301872 1001 86380 86390 1
302489 99302489 1001 86380 86390 1
302385 99302385 1001 86380 86390 1
302388 99302388 1001 86380 86390 1
302480 99302480 1001 86380 86390 1
303091 99303091 1001 86380 86390 1
303083 99303083 1001 86380 86390 1
303205 99303205 1001 86380 86390 1
303142 99303142 1001 86380 86390 1
302796 99302796 1001 86380 86390 1
302914 99302914 1001 86380 86390 1
302877 99302877 1001 86380 86390 1
302731 99302731 1001 86380 86390 1
302694 99302694 1001 86380 86390 1
302607 99302607 1001 86380 86390 1
303337 99303337 1001 86380 86390 1
303343 99303343 1001 86380 86390 1
304025 99304025 1001 86380 86390 1
303889 99303889 1001 86380 86390 1
303719 99303719 1001 86380 86390 1
303655 99303655 1001 86380 86390 1
303438 99303438 1001 86380 86390 1
303451 99303451 1001 86380 86390 1
303602 99303602 1001 86380 86390 1
303577 99303577 1001 86380 86390 1
304176 99304176 1001 86380 86390 1
304178 99304178 1001 86380 86390 1
304222 99304222 1001 86380 86390 1
304769 99304769 1001 86380 86390 1
304659 99304659 1001 86380 86390 1
304738 99304738 1001 86380 86390 1
304525 99304525 1001 86380 86390 1
304285 99304285 1001 86380 86390 1
305012 99305012 1001 86380 86390 1
304951 99304951 1001 86380 86390 1
305009 99305009 1001 86380 86390 1
305620 99305620 1001 86380 86390 1
305324 99305324 1001 86380 86390 1
305406 99305406 1001 86380 86390 1
305111 99305111 1001 86380 86390 1
305151 99305151 1001 86380 86390 1
305269 99305269 1001 86380 86390 1
500052 99500052 1001 86380 86390 1
500031 99500031 1001 86380 86390 1
500715 99500715 1001 86380 86390 1
500543 99500543 1001 86380 86390 1
500603 99500603 1001 86380 86390 1
500451 99500451 1001 86380 86390 1
500362 99500362 1001 86380 86390 1
500338 99500338 1001 86380 86390 1
500381 99500381 1001 86380 86390 1
501008 99501008 1001 86380 86390 1
500845 99500845 1001 86380 86390 1
501639 99501639 1001 86380 86390 1
501513 99501513 1001 86380 86390 1
501494 99501494 1001 86380 86390 1
501547 99501547 1001 86380 86390 1
501435 99501435 1001 86380 86390 1
501258 99501258 1001 86380 86390 1
501393 99501393 1001 86380 86390 1
501149 99501149 1001 86380 86390 1
501188 99501188 1001 86380 86390 1
501087 99501087 1001 86380 86390 1
501155 99501155 1001 86380 86390 1
501194 99501194 1001 86380 86390 1
501028 99501028 1001 86380 86390 1
501041 99501041 1001 86380 86390 1
501689 99501689 1001 86380 86390 1
501698 99501698 1001 86380 86390 1
502402 99502402 1001 86380 86390 1
502435 99502435 1001 86380 86390 1
502414 99502414 1001 86380 86390 1
502427 99502427 1001 86380 86390 1
502200 99502200 1001 86380 86390 1
502188 99502188 1001 86380 86390 1
502191 99502191 1001 86380 86390 1
502243 99502243 1001 86380 86390 1
501987 99501987 1001 86380 86390 1
501861 99501861 1001 86380 86390 1
501901 99501901 1001 86380 86390 1
501958 99501958 1001 86380 86390 1
501920 99501920 1001 86380 86390 1
502541 99502541 1001 86380 86390 1
502664 99502664 1001 86380 86390 1
502484 99502484 1001 86380 86390 1
502641 99502641 1001 86380 86390 1
503255 99503255 1001 86380 86390 1
503170 99503170 1001 86380 86390 1
503120 99503120 1001 86380 86390 1
503239 99503239 1001 86380 86390 1
502881 99502881 1001 86380 86390 1
502916 99502916 1001 86380 86390 1
502904 99502904 1001 86380 86390 1
502673 99502673 1001 86380 86390 1
502861 99502861 1001 86380 86390 1
502706 99502706 1001 86380 86390 1
502694 99502694 1001 86380 86390 1
503323 99503323 1001 86380 86390 1
503929 99503929 1001 86380 86390 1
504023 99504023 1001 86380 86390 1
503899 99503899 1001 86380 86390 1
503825 99503825 1001 86380 86390 1
503735 99503735 1001 86380 86390 1
503840 99503840 1001 86380 86390 1
503880 99503880 1001 86380 86390 1
503795 99503795 1001 86380 86390 1
503834 99503834 1001 86380 86390 1
503567 99503567 1001 86380 86390 1
503699 99503699 1001 86380 86390 1
503706 99503706 1001 86380 86390 1
504213 99504213 1001 86380 86390 1
504254 99504254 1001 86380 86390 1
504815 99504815 1001 86380 86390 1
504689 99504689 1001 86380 86390 1
504628 99504628 1001 86380 86390 1
504659 99504659 1001 86380 86390 1
504673 99504673 1001 86380 86390 1
504338 99504338 1001 86380 86390 1
504425 99504425 1001 86380 86390 1
505086 99505086 1001 86380 86390 1
504957 99504957 1001 86380 86390 1
505000 99505000 1001 86380 86390 1
505079 99505079 1001 86380 86390 1
505028 99505028 1001 86380 86390 1
505133 99505133 1001 86380 86390 1
505737 99505737 1001 86380 86390 1
505631 99505631 1001 86380 86390 1
505687 99505687 1001 86380 86390 1
505766 99505766 1001 86380 86390 1
505480 99505480 1001 86380 86390 1
505366 99505366 1001 86380 86390 1
505486 99505486 1001 86380 86390 1
505215 99505215 1001 86380 86390 1
505257 99505257 1001 86380 86390 1
505327 99505327 1001 86380 86390 1
505290 99505290 1001 86380 86390 1
505303 99505303 1001 86380 86390 1
505923 99505923 1001 86380 86390 1
505882 99505882 1001 86380 86390 1
506425 99506425 1001 86380 86390 1
506235 99506235 1001 86380 86390 1
506226 99506226 1001 86380 86390 1
506344 99506344 1001 86380 86390 1
506307 99506307 1001 86380 86390 1
506231 99506231 1001 86380 86390 1
506632 99506632 1001 86380 86390 1
506722 99506722 1001 86380 86390 1
507346 99507346 1001 86380 86390 1
507334 99507334 1001 86380 86390 1
507394 99507394 1001 86380 86390 1
507313 99507313 1001 86380 86390 1
507315 99507315 1001 86380 86390 1
507358 99507358 1001 86380 86390 1
507022 99507022 1001 86380 86390 1
507141 99507141 1001 86380 86390 1
507156 99507156 1001 86380 86390 1
507092 99507092 1001 86380 86390 1
506814 99506814 1001 86380 86390 1
506989 99506989 1001 86380 86390 1
506925 99506925 1001 86380 86390 1
506811 99506811 1001 86380 86390 1
507497 99507497 1001 86380 86390 1
507489 99507489 1001 86380 86390 1
507567 99507567 1001 86380 86390 1
507535 99507535 1001 86380 86390 1
508133 99508133 1001 86380 86390 1
508114 99508114 1001 86380 86390 1
507929 99507929 1001 86380 86390 1
507687 99507687 1001 86380 86390 1
508354 99508354 1001 86380 86390 1
508368 99508368 1001 86380 86390 1
508408 99508408 1001 86380 86390 1
508447 99508447 1001 86380 86390 1
508884 99508884 1001 86380 86390 1
508804 99508804 1001 86380 86390 1
508706 99508706 1001 86380 86390 1
508813 99508813 1001 86380 86390 1
508712 99508712 1001 86380 86390 1
508868 99508868 1001 86380 86390 1
509149 99509149 1001 86380 86390 1
509253 99509253 1001 86380 86390 1
509203 99509203 1001 86380 86390 1
509198 99509198 1001 86380 86390 1
509853 99509853 1001 86380 86390 1
509715 99509715 1001 86380 86390 1
509890 99509890 1001 86380 86390 1
509674 99509674 1001 86380 86390 1
509600 99509600 1001 86380 86390 1
509654 99509654 1001 86380 86390 1
509488 99509488 1001 86380 86390 1
509333 99509333 1001 86380 86390 1
509412 99509412 1001 86380 86390 1
509361 99509361 1001 86380 86390 1
509356 99509356 1001 86380 86390 1
509280 99509280 1001 86380 86390 1
510598 99510598 1001 86380 86390 1
510628 99510628 1001 86380 86390 1
510641 99510641 1001 86380 86390 1
510702 99510702 1001 86380 86390 1
510681 99510681 1001 86380 86390 1
510717 99510717 1001 86380 86390 1
510508 99510508 1001 86380 86390 1
510522 99510522 1001 86380 86390 1
510512 99510512 1001 86380 86390 1
510326 99510326 1001 86380 86390 1
510202 99510202 1001 86380 86390 1
510818 99510818 1001 86380 86390 1
510736 99510736 1001 86380 86390 1
511412 99511412 1001 86380 86390 1
511490 99511490 1001 86380 86390 1
511380 99511380 1001 86380 86390 1
511193 99511193 1001 86380 86390 1
511337 99511337 1001 86380 86390 1
511142 99511142 1001 86380 86390 1
511287 99511287 1001 86380 86390 1
511301 99511301 1001 86380 86390 1
511164 99511164 1001 86380 86390 1
511120 99511120 1001 86380 86390 1
511056 99511056 1001 86380 86390 1
510953 99510953 1001 86380 86390 1
510994 99510994 1001 86380 86390 1
511033 99511033 1001 86380 86390 1
511670 99511670 1001 86380 86390 1
511740 99511740 1001 86380 86390 1
512199 99512199 1001 86380 86390 1
512238 99512238 1001 86380 86390 1
512245 99512245 1001 86380 86390 1
511984 99511984 1001 86380 86390 1
512050 99512050 1001 86380 86390 1
512064 99512064 1001 86380 86390 1
512013 99512013 1001 86380 86390 1
511988 99511988 1001 86380 86390 1
511878 99511878 1001 86380 86390 1
511853 99511853 1001 86380 86390 1
511921 99511921 1001 86380 86390 1
511899 99511899 1001 86380 86390 1
512533 99512533 1001 86380 86390 1
512489 99512489 1001 86380 86390 1
513129 99513129 1001 86380 86390 1
513079 99513079 1001 86380 86390 1
512874 99512874 1001 86380 86390 1
512940 99512940 1001 86380 86390 1
512598 99512598 1001 86380 86390 1
512780 99512780 1001 86380 86390 1
513268 99513268 1001 86380 86390 1
513256 99513256 1001 86380 86390 1
513231 99513231 1001 86380 86390 1
513311 99513311 1001 86380 86390 1
513382 99513382 1001 86380 86390 1
513867 99513867 1001 86380 86390 1
513862 99513862 1001 86380 86390 1
513630 99513630 1001 86380 86390 1
513507 99513507 1001 86380 86390 1
513500 99513500 1001 86380 86390 1
513513 99513513 1001 86380 86390 1
514088 99514088 1001 86380 86390 1
514140 99514140 1001 86380 86390 1
514050 99514050 1001 86380 86390 1
514233 99514233 1001 86380 86390 1
514854 99514854 1001 86380 86390 1
514774 99514774 1001 86380 86390 1
514660 99514660 1001 86380 86390 1
514496 99514496 1001 86380 86390 1
514582 99514582 1001 86380 86390 1
514622 99514622 1001 86380 86390 1
514519 99514519 1001 86380 86390 1
514342 99514342 1001 86380 86390 1
515052 99515052 1001 86380 86390 1
515581 99515581 1001 86380 86390 1
515560 99515560 1001 86380 86390 1
515626 99515626 1001 86380 86390 1
515551 99515551 1001 86380 86390 1
515673 99515673 1001 86380 86390 1
515275 99515275 1001 86380 86390 1
515386 99515386 1001 86380 86390 1
515193 99515193 1001 86380 86390 1
515195 99515195 1001 86380 86390 1
515238 99515238 1001 86380 86390 1
515174 99515174 1001 86380 86390 1
515772 99515772 1001 86380 86390 1
515741 99515741 1001 86380 86390 1
515717 99515717 1001 86380 86390 1
516473 99516473 1001 86380 86390 1
516345 99516345 1001 86380 86390 1
516219 99516219 1001 86380 86390 1
516234 99516234 1001 86380 86390 1
516286 99516286 1001 86380 86390 1
516542 99516542 1001 86380 86390 1
517333 99517333 1001 86380 86390 1
517157 99517157 1001 86380 86390 1
517229 99517229 1001 86380 86390 1
517140 99517140 1001 86380 86390 1
516975 99516975 1001 86380 86390 1
517040 99517040 1001 86380 86390 1
516780 99516780 1001 86380 86390 1
516845 99516845 1001 86380 86390 1
516783 99516783 1001 86380 86390 1
516761 99516761 1001 86380 86390 1
517503 99517503 1001 86380 86390 1
517507 99517507 1001 86380 86390 1
517457 99517457 1001 86380 86390 1
517983 99517983 1001 86380 86390 1
518023 99518023 1001 86380 86390 1
518077 99518077 1001 86380 86390 1
518093 99518093 1001 86380 86390 1
518120 99518120 1001 86380 86390 1
517775 99517775 1001 86380 86390 1
517820 99517820 1001 86380 86390 1
517849 99517849 1001 86380 86390 1
517851 99517851 1001 86380 86390 1
517878 99517878 1001 86380 86390 1
517697 99517697 1001 86380 86390 1
518306 99518306 1001 86380 86390 1
518809 99518809 1001 86380 86390 1
518953 99518953 1001 86380 86390 1
518962 99518962 1001 86380 86390 1
518806 99518806 1001 86380 86390 1
518704 99518704 1001 86380 86390 1
518406 99518406 1001 86380 86390 1
518445 99518445 1001 86380 86390 1
518535 99518535 1001 86380 86390 1
518550 99518550 1001 86380 86390 1
518436 99518436 1001 86380 86390 1
518554 99518554 1001 86380 86390 1
518545 99518545 1001 86380 86390 1
518416 99518416 1001 86380 86390 1
518468 99518468 1001 86380 86390 1
519180 99519180 1001 86380 86390 1
519124 99519124 1001 86380 86390 1
519813 99519813 1001 86380 86390 1
519765 99519765 1001 86380 86390 1
519803 99519803 1001 86380 86390 1
519404 99519404 1001 86380 86390 1
519476 99519476 1001 86380 86390 1
519273 99519273 1001 86380 86390 1
519208 99519208 1001 86380 86390 1
519249 99519249 1001 86380 86390 1
519392 99519392 1001 86380 86390 1
519211 99519211 1001 86380 86390 1
519283 99519283 1001 86380 86390 1
519361 99519361 1001 86380 86390 1
519958 99519958 1001 86380 86390 1
519987 99519987 1001 86380 86390 1
520589 99520589 1001 86380 86390 1
520577 99520577 1001 86380 86390 1
520539 99520539 1001 86380 86390 1
520529 99520529 1001 86380 86390 1
520292 99520292 1001 86380 86390 1
520267 99520267 1001 86380 86390 1
520334 99520334 1001 86380 86390 1
520399 99520399 1001 86380 86390 1
520389 99520389 1001 86380 86390 1
520341 99520341 1001 86380 86390 1
520367 99520367 1001 86380 86390 1
520111 99520111 1001 86380 86390 1
520150 99520150 1001 86380 86390 1
520129 99520129 1001 86380 86390 1
520091 99520091 1001 86380 86390 1
520173 99520173 1001 86380 86390 1
520780 99520780 1001 86380 86390 1
520655 99520655 1001 86380 86390 1
520814 99520814 1001 86380 86390 1
520777 99520777 1001 86380 86390 1
521439 99521439 1001 86380 86390 1
521125 99521125 1001 86380 86390 1
521063 99521063 1001 86380 86390 1
521207 99521207 1001 86380 86390 1
520949 99520949 1001 86380 86390 1
520970 99520970 1001 86380 86390 1
520973 99520973 1001 86380 86390 1
521558 99521558 1001 86380 86390 1
521559 99521559 1001 86380 86390 1
521475 99521475 1001 86380 86390 1
522289 99522289 1001 86380 86390 1
522025 99522025 1001 86380 86390 1
521883 99521883 1001 86380 86390 1
521991 99521991 1001 86380 86390 1
522056 99522056 1001 86380 86390 1
522069 99522069 1001 86380 86390 1
521980 99521980 1001 86380 86390 1
521814 99521814 1001 86380 86390 1
521698 99521698 1001 86380 86390 1
521871 99521871 1001 86380 86390 1
521822 99521822 1001 86380 86390 1
521874 99521874 1001 86380 86390 1
521878 99521878 1001 86380 86390 1
522445 99522445 1001 86380 86390 1
522368 99522368 1001 86380 86390 1
522436 99522436 1001 86380 86390 1
522941 99522941 1001 86380 86390 1
522967 99522967 1001 86380 86390 1
523008 99523008 1001 86380 86390 1
522925 99522925 1001 86380 86390 1
522950 99522950 1001 86380 86390 1
522531 99522531 1001 86380 86390 1
522652 99522652 1001 86380 86390 1
523142 99523142 1001 86380 86390 1
523235 99523235 1001 86380 86390 1
523152 99523152 1001 86380 86390 1
523803 99523803 1001 86380 86390 1
523943 99523943 1001 86380 86390 1
523927 99523927 1001 86380 86390 1
523901 99523901 1001 86380 86390 1
523865 99523865 1001 86380 86390 1
523776 99523776 1001 86380 86390 1
523815 99523815 1001 86380 86390 1
523534 99523534 1001 86380 86390 1
523562 99523562 1001 86380 86390 1
523615 99523615 1001 86380 86390 1
523464 99523464 1001 86380 86390 1
523348 99523348 1001 86380 86390 1
524036 99524036 1001 86380 86390 1
524038 99524038 1001 86380 86390 1
524769 99524769 1001 86380 86390 1
524708 99524708 1001 86380 86390 1
524592 99524592 1001 86380 86390 1
524631 99524631 1001 86380 86390 1
524749 99524749 1001 86380 86390 1
524701 99524701 1001 86380 86390 1
524452 99524452 1001 86380 86390 1
524374 99524374 1001 86380 86390 1
524389 99524389 1001 86380 86390 1
524380 99524380 1001 86380 86390 1
524318 99524318 1001 86380 86390 1
524335 99524335 1001 86380 86390 1
524888 99524888 1001 86380 86390 1
524838 99524838 1001 86380 86390 1
524841 99524841 1001 86380 86390 1
524882 99524882 1001 86380 86390 1
525481 99525481 1001 86380 86390 1
525456 99525456 1001 86380 86390 1
525534 99525534 1001 86380 86390 1
525565 99525565 1001 86380 86390 1
525421 99525421 1001 86380 86390 1
525541 99525541 1001 86380 86390 1
525529 99525529 1001 86380 86390 1
525271 99525271 1001 86380 86390 1
525362 99525362 1001 86380 86390 1
525273 99525273 1001 86380 86390 1
525093 99525093 1001 86380 86390 1
525008 99525008 1001 86380 86390 1
525142 99525142 1001 86380 86390 1
525764 99525764 1001 86380 86390 1
525740 99525740 1001 86380 86390 1
525665 99525665 1001 86380 86390 1
525772 99525772 1001 86380 86390 1
526321 99526321 1001 86380 86390 1
526257 99526257 1001 86380 86390 1
526339 99526339 1001 86380 86390 1
526403 99526403 1001 86380 86390 1
526155 99526155 1001 86380 86390 1
526028 99526028 1001 86380 86390 1
526111 99526111 1001 86380 86390 1
525841 99525841 1001 86380 86390 1
525894 99525894 1001 86380 86390 1
526537 99526537 1001 86380 86390 1
526473 99526473 1001 86380 86390 1
526581 99526581 1001 86380 86390 1
526452 99526452 1001 86380 86390 1
526556 99526556 1001 86380 86390 1
526558 99526558 1001 86380 86390 1
526549 99526549 1001 86380 86390 1
527248 99527248 1001 86380 86390 1
527249 99527249 1001 86380 86390 1
527219 99527219 1001 86380 86390 1
527202 99527202 1001 86380 86390 1
527157 99527157 1001 86380 86390 1
526954 99526954 1001 86380 86390 1
526905 99526905 1001 86380 86390 1
526983 99526983 1001 86380 86390 1
526959 99526959 1001 86380 86390 1
526972 99526972 1001 86380 86390 1
526985 99526985 1001 86380 86390 1
526835 99526835 1001 86380 86390 1
526763 99526763 1001 86380 86390 1
526789 99526789 1001 86380 86390 1
527440 99527440 1001 86380 86390 1
527302 99527302 1001 86380 86390 1
527423 99527423 1001 86380 86390 1
527295 99527295 1001 86380 86390 1
527935 99527935 1001 86380 86390 1
527936 99527936 1001 86380 86390 1
528006 99528006 1001 86380 86390 1
527994 99527994 1001 86380 86390 1
527983 99527983 1001 86380 86390 1
527753 99527753 1001 86380 86390 1
527777 99527777 1001 86380 86390 1
527713 99527713 1001 86380 86390 1
527618 99527618 1001 86380 86390 1
527476 99527476 1001 86380 86390 1
527633 99527633 1001 86380 86390 1
528216 99528216 1001 86380 86390 1
527455 99527455 1001 86380 86390 1
528102 99528102 1001 86380 86390 1
528144 99528144 1001 86380 86390 1
528794 99528794 1001 86380 86390 1
528521 99528521 1001 86380 86390 1
528617 99528617 1001 86380 86390 1
528414 99528414 1001 86380 86390 1
528445 99528445 1001 86380 86390 1
528930 99528930 1001 86380 86390 1
528969 99528969 1001 86380 86390 1
529098 99529098 1001 86380 86390 1
528918 99528918 1001 86380 86390 1
529013 99529013 1001 86380 86390 1
528988 99528988 1001 86380 86390 1
529653 99529653 1001 86380 86390 1
529633 99529633 1001 86380 86390 1
529610 99529610 1001 86380 86390 1
529393 99529393 1001 86380 86390 1
529445 99529445 1001 86380 86390 1
529439 99529439 1001 86380 86390 1
529521 99529521 1001 86380 86390 1
529172 99529172 1001 86380 86390 1
529200 99529200 1001 86380 86390 1
529228 99529228 1001 86380 86390 1
529829 99529829 1001 86380 86390 1
529813 99529813 1001 86380 86390 1
530455 99530455 1001 86380 86390 1
530525 99530525 1001 86380 86390 1
530367 99530367 1001 86380 86390 1
530473 99530473 1001 86380 86390 1
530475 99530475 1001 86380 86390 1
530476 99530476 1001 86380 86390 1
530088 99530088 1001 86380 86390 1
529938 99529938 1001 86380 86390 1
529956 99529956 1001 86380 86390 1
529996 99529996 1001 86380 86390 1
529957 99529957 1001 86380 86390 1
530595 99530595 1001 86380 86390 1
530614 99530614 1001 86380 86390 1
531254 99531254 1001 86380 86390 1
531350 99531350 1001 86380 86390 1
531216 99531216 1001 86380 86390 1
531312 99531312 1001 86380 86390 1
531261 99531261 1001 86380 86390 1
531008 99531008 1001 86380 86390 1
531035 99531035 1001 86380 86390 1
531014 99531014 1001 86380 86390 1
531169 99531169 1001 86380 86390 1
531015 99531015 1001 86380 86390 1
531094 99531094 1001 86380 86390 1
531044 99531044 1001 86380 86390 1
530785 99530785 1001 86380 86390 1
530889 99530889 1001 86380 86390 1
530772 99530772 1001 86380 86390 1
530929 99530929 1001 86380 86390 1
530893 99530893 1001 86380 86390 1
530936 99530936 1001 86380 86390 1
530782 99530782 1001 86380 86390 1
531481 99531481 1001 86380 86390 1
531419 99531419 1001 86380 86390 1
531434 99531434 1001 86380 86390 1
531555 99531555 1001 86380 86390 1
531570 99531570 1001 86380 86390 1
532014 99532014 1001 86380 86390 1
532027 99532027 1001 86380 86390 1
532144 99532144 1001 86380 86390 1
532161 99532161 1001 86380 86390 1
532001 99532001 1001 86380 86390 1
531937 99531937 1001 86380 86390 1
531810 99531810 1001 86380 86390 1
531804 99531804 1001 86380 86390 1
531634 99531634 1001 86380 86390 1
532298 99532298 1001 86380 86390 1
532226 99532226 1001 86380 86390 1
532853 99532853 1001 86380 86390 1
532921 99532921 1001 86380 86390 1
532621 99532621 1001 86380 86390 1
532727 99532727 1001 86380 86390 1
532626 99532626 1001 86380 86390 1
532822 99532822 1001 86380 86390 1
532506 99532506 1001 86380 86390 1
532610 99532610 1001 86380 86390 1
532533 99532533 1001 86380 86390 1
532598 99532598 1001 86380 86390 1
533069 99533069 1001 86380 86390 1
533177 99533177 1001 86380 86390 1
533115 99533115 1001 86380 86390 1
533820 99533820 1001 86380 86390 1
533666 99533666 1001 86380 86390 1
533811 99533811 1001 86380 86390 1
533842 99533842 1001 86380 86390 1
533505 99533505 1001 86380 86390 1
533598 99533598 1001 86380 86390 1
533586 99533586 1001 86380 86390 1
533303 99533303 1001 86380 86390 1
533410 99533410 1001 86380 86390 1
533255 99533255 1001 86380 86390 1
533321 99533321 1001 86380 86390 1
533654 99533654 1001 86380 86390 1
534030 99534030 1001 86380 86390 1
533874 99533874 1001 86380 86390 1
533979 99533979 1001 86380 86390 1
534048 99534048 1001 86380 86390 1
534560 99534560 1001 86380 86390 1
534601 99534601 1001 86380 86390 1
534591 99534591 1001 86380 86390 1
534389 99534389 1001 86380 86390 1
534327 99534327 1001 86380 86390 1
534319 99534319 1001 86380 86390 1
534334 99534334 1001 86380 86390 1
534347 99534347 1001 86380 86390 1
534142 99534142 1001 86380 86390 1
534172 99534172 1001 86380 86390 1
534073 99534073 1001 86380 86390 1
534777 99534777 1001 86380 86390 1
534754 99534754 1001 86380 86390 1
535435 99535435 1001 86380 86390 1
535478 99535478 1001 86380 86390 1
535484 99535484 1001 86380 86390 1
535439 99535439 1001 86380 86390 1
535427 99535427 1001 86380 86390 1
535350 99535350 1001 86380 86390 1
535405 99535405 1001 86380 86390 1
535279 99535279 1001 86380 86390 1
535113 99535113 1001 86380 86390 1
535237 99535237 1001 86380 86390 1
535148 99535148 1001 86380 86390 1
535036 99535036 1001 86380 86390 1
534925 99534925 1001 86380 86390 1
534938 99534938 1001 86380 86390 1
534964 99534964 1001 86380 86390 1
535081 99535081 1001 86380 86390 1
535069 99535069 1001 86380 86390 1
535585 99535585 1001 86380 86390 1
535606 99535606 1001 86380 86390 1
535635 99535635 1001 86380 86390 1
536169 99536169 1001 86380 86390 1
536288 99536288 1001 86380 86390 1
536173 99536173 1001 86380 86390 1
536278 99536278 1001 86380 86390 1
536217 99536217 1001 86380 86390 1
536246 99536246 1001 86380 86390 1
536053 99536053 1001 86380 86390 1
536034 99536034 1001 86380 86390 1
535945 99535945 1001 86380 86390 1
536037 99536037 1001 86380 86390 1
535961 99535961 1001 86380 86390 1
535845 99535845 1001 86380 86390 1
535718 99535718 1001 86380 86390 1
535914 99535914 1001 86380 86390 1
535916 99535916 1001 86380 86390 1
536418 99536418 1001 86380 86390 1
536970 99536970 1001 86380 86390 1
536960 99536960 1001 86380 86390 1
537080 99537080 1001 86380 86390 1
536933 99536933 1001 86380 86390 1
536817 99536817 1001 86380 86390 1
536862 99536862 1001 86380 86390 1
536788 99536788 1001 86380 86390 1
536956 99536956 1001 86380 86390 1
536547 99536547 1001 86380 86390 1
537346 99537346 1001 86380 86390 1
537282 99537282 1001 86380 86390 1
537915 99537915 1001 86380 86390 1
537853 99537853 1001 86380 86390 1
537973 99537973 1001 86380 86390 1
537974 99537974 1001 86380 86390 1
537793 99537793 1001 86380 86390 1
537783 99537783 1001 86380 86390 1
537746 99537746 1001 86380 86390 1
537683 99537683 1001 86380 86390 1
537686 99537686 1001 86380 86390 1
537725 99537725 1001 86380 86390 1
537754 99537754 1001 86380 86390 1
537665 99537665 1001 86380 86390 1
537411 99537411 1001 86380 86390 1
537427 99537427 1001 86380 86390 1
537517 99537517 1001 86380 86390 1
537557 99537557 1001 86380 86390 1
537429 99537429 1001 86380 86390 1
538071 99538071 1001 86380 86390 1
538160 99538160 1001 86380 86390 1
538634 99538634 1001 86380 86390 1
538662 99538662 1001 86380 86390 1
538801 99538801 1001 86380 86390 1
538806 99538806 1001 86380 86390 1
538467 99538467 1001 86380 86390 1
538468 99538468 1001 86380 86390 1
538552 99538552 1001 86380 86390 1
538593 99538593 1001 86380 86390 1
538363 99538363 1001 86380 86390 1
538277 99538277 1001 86380 86390 1
538317 99538317 1001 86380 86390 1
538318 99538318 1001 86380 86390 1
538296 99538296 1001 86380 86390 1
538944 99538944 1001 86380 86390 1
538854 99538854 1001 86380 86390 1
538871 99538871 1001 86380 86390 1
538912 99538912 1001 86380 86390 1
538821 99538821 1001 86380 86390 1
539611 99539611 1001 86380 86390 1
539550 99539550 1001 86380 86390 1
539637 99539637 1001 86380 86390 1
539300 99539300 1001 86380 86390 1
539405 99539405 1001 86380 86390 1
539033 99539033 1001 86380 86390 1
539228 99539228 1001 86380 86390 1
539101 99539101 1001 86380 86390 1
539130 99539130 1001 86380 86390 1
539145 99539145 1001 86380 86390 1
539160 99539160 1001 86380 86390 1
539833 99539833 1001 86380 86390 1
539770 99539770 1001 86380 86390 1
539694 99539694 1001 86380 86390 1
539722 99539722 1001 86380 86390 1
539723 99539723 1001 86380 86390 1
540377 99540377 1001 86380 86390 1
540328 99540328 1001 86380 86390 1
540305 99540305 1001 86380 86390 1
540269 99540269 1001 86380 86390 1
540385 99540385 1001 86380 86390 1
540111 99540111 1001 86380 86390 1
540062 99540062 1001 86380 86390 1
539849 99539849 1001 86380 86390 1
539851 99539851 1001 86380 86390 1
539891 99539891 1001 86380 86390 1
540563 99540563 1001 86380 86390 1
541203 99541203 1001 86380 86390 1
541176 99541176 1001 86380 86390 1
540958 99540958 1001 86380 86390 1
540720 99540720 1001 86380 86390 1
541317 99541317 1001 86380 86390 1
541305 99541305 1001 86380 86390 1
541340 99541340 1001 86380 86390 1
542043 99542043 1001 86380 86390 1
542105 99542105 1001 86380 86390 1
541775 99541775 1001 86380 86390 1
541806 99541806 1001 86380 86390 1
541674 99541674 1001 86380 86390 1
542129 99542129 1001 86380 86390 1
542300 99542300 1001 86380 86390 1
542164 99542164 1001 86380 86390 1
542309 99542309 1001 86380 86390 1
542912 99542912 1001 86380 86390 1
542758 99542758 1001 86380 86390 1
542875 99542875 1001 86380 86390 1
542893 99542893 1001 86380 86390 1
542941 99542941 1001 86380 86390 1
542637 99542637 1001 86380 86390 1
542535 99542535 1001 86380 86390 1
542665 99542665 1001 86380 86390 1
542539 99542539 1001 86380 86390 1
542567 99542567 1001 86380 86390 1
542736 99542736 1001 86380 86390 1
542327 99542327 1001 86380 86390 1
542483 99542483 1001 86380 86390 1
542354 99542354 1001 86380 86390 1
542385 99542385 1001 86380 86390 1
543046 99543046 1001 86380 86390 1
542325 99542325 1001 86380 86390 1
542533 99542533 1001 86380 86390 1
542971 99542971 1001 86380 86390 1
542948 99542948 1001 86380 86390 1
542965 99542965 1001 86380 86390 1
543019 99543019 1001 86380 86390 1
543569 99543569 1001 86380 86390 1
543662 99543662 1001 86380 86390 1
543761 99543761 1001 86380 86390 1
543615 99543615 1001 86380 86390 1
543502 99543502 1001 86380 86390 1
543567 99543567 1001 86380 86390 1
543506 99543506 1001 86380 86390 1
543533 99543533 1001 86380 86390 1
543271 99543271 1001 86380 86390 1
543299 99543299 1001 86380 86390 1
543174 99543174 1001 86380 86390 1
543963 99543963 1001 86380 86390 1
543838 99543838 1001 86380 86390 1
544501 99544501 1001 86380 86390 1
544577 99544577 1001 86380 86390 1
544582 99544582 1001 86380 86390 1
544505 99544505 1001 86380 86390 1
544368 99544368 1001 86380 86390 1
544370 99544370 1001 86380 86390 1
544206 99544206 1001 86380 86390 1
544003 99544003 1001 86380 86390 1
544056 99544056 1001 86380 86390 1
544138 99544138 1001 86380 86390 1
544025 99544025 1001 86380 86390 1
544634 99544634 1001 86380 86390 1
544688 99544688 1001 86380 86390 1
544652 99544652 1001 86380 86390 1
544629 99544629 1001 86380 86390 1
422612 238 1001 79740 80877 1
512181 660 1002 44391 52142 1
517658 595 1001 62988 63288 1
528867 1054 1002 64841 68279 1
400133 99400133 1001 86380 86390 1
400293 99400293 1001 86380 86390 1
400343 99400343 1001 86380 86390 1
400325 99400325 1001 86380 86390 1
400461 99400461 1001 86380 86390 1
400571 99400571 1001 86380 86390 1
401007 99401007 1001 86380 86390 1
401436 99401436 1001 86380 86390 1
401753 99401753 1001 86380 86390 1
401960 99401960 1001 86380 86390 1
402006 99402006 1001 86380 86390 1
402134 99402134 1001 86380 86390 1
402250 99402250 1001 86380 86390 1
402365 99402365 1001 86380 86390 1
402612 99402612 1001 86380 86390 1
402958 99402958 1001 86380 86390 1
403077 99403077 1001 86380 86390 1
403150 99403150 1001 86380 86390 1
403329 99403329 1001 86380 86390 1
403433 99403433 1001 86380 86390 1
403533 99403533 1001 86380 86390 1
403460 99403460 1001 86380 86390 1
403607 99403607 1001 86380 86390 1
403708 99403708 1001 86380 86390 1
403691 99403691 1001 86380 86390 1
404086 99404086 1001 86380 86390 1
404578 99404578 1001 86380 86390 1
404632 99404632 1001 86380 86390 1
404720 99404720 1001 86380 86390 1
404999 99404999 1001 86380 86390 1
404956 99404956 1001 86380 86390 1
405129 99405129 1001 86380 86390 1
405553 99405553 1001 86380 86390 1
405580 99405580 1001 86380 86390 1
405544 99405544 1001 86380 86390 1
405863 99405863 1001 86380 86390 1
405767 99405767 1001 86380 86390 1
406051 99406051 1001 86380 86390 1
406031 99406031 1001 86380 86390 1
406034 99406034 1001 86380 86390 1
406012 99406012 1001 86380 86390 1
406140 99406140 1001 86380 86390 1
406280 99406280 1001 86380 86390 1
406608 99406608 1001 86380 86390 1
406657 99406657 1001 86380 86390 1
406826 99406826 1001 86380 86390 1
406860 99406860 1001 86380 86390 1
406967 99406967 1001 86380 86390 1
407381 99407381 1001 86380 86390 1
407854 99407854 1001 86380 86390 1
407797 99407797 1001 86380 86390 1
407912 99407912 1001 86380 86390 1
408004 99408004 1001 86380 86390 1
408372 99408372 1001 86380 86390 1
408742 99408742 1001 86380 86390 1
408746 99408746 1001 86380 86390 1
409843 99409843 1001 86380 86390 1
410101 99410101 1001 86380 86390 1
410117 99410117 1001 86380 86390 1
410160 99410160 1001 86380 86390 1
410401 99410401 1001 86380 86390 1
410328 99410328 1001 86380 86390 1
410686 99410686 1001 86380 86390 1
410621 99410621 1001 86380 86390 1
410746 99410746 1001 86380 86390 1
410958 99410958 1001 86380 86390 1
411158 99411158 1001 86380 86390 1
411325 99411325 1001 86380 86390 1
411857 99411857 1001 86380 86390 1
411789 99411789 1001 86380 86390 1
412041 99412041 1001 86380 86390 1
412098 99412098 1001 86380 86390 1
412157 99412157 1001 86380 86390 1
412165 99412165 1001 86380 86390 1
412281 99412281 1001 86380 86390 1
412409 99412409 1001 86380 86390 1
412352 99412352 1001 86380 86390 1
412472 99412472 1001 86380 86390 1
413317 99413317 1001 86380 86390 1
413500 99413500 1001 86380 86390 1
413437 99413437 1001 86380 86390 1
413685 99413685 1001 86380 86390 1
413250 99413250 1001 86380 86390 1
413098 99413098 1001 86380 86390 1
412969 99412969 1001 86380 86390 1
413175 99413175 1001 86380 86390 1
412752 99412752 1001 86380 86390 1
412785 99412785 1001 86380 86390 1
412832 99412832 1001 86380 86390 1
412490 99412490 1001 86380 86390 1
412875 99412875 1001 86380 86390 1
412858 99412858 1001 86380 86390 1
412837 99412837 1001 86380 86390 1
412606 99412606 1001 86380 86390 1
412638 99412638 1001 86380 86390 1
412483 99412483 1001 86380 86390 1
413872 99413872 1001 86380 86390 1
414098 99414098 1001 86380 86390 1
413828 99413828 1001 86380 86390 1
413918 99413918 1001 86380 86390 1
414925 99414925 1001 86380 86390 1
414947 99414947 1001 86380 86390 1
414943 99414943 1001 86380 86390 1
414657 99414657 1001 86380 86390 1
414844 99414844 1001 86380 86390 1
414585 99414585 1001 86380 86390 1
414817 99414817 1001 86380 86390 1
414233 99414233 1001 86380 86390 1
414234 99414234 1001 86380 86390 1
414240 99414240 1001 86380 86390 1
414391 99414391 1001 86380 86390 1
415371 99415371 1001 86380 86390 1
415626 99415626 1001 86380 86390 1
415630 99415630 1001 86380 86390 1
415713 99415713 1001 86380 86390 1
415382 99415382 1001 86380 86390 1
416861 99416861 1001 86380 86390 1
416706 99416706 1001 86380 86390 1
416820 99416820 1001 86380 86390 1
416370 99416370 1001 86380 86390 1
416357 99416357 1001 86380 86390 1
415763 99415763 1001 86380 86390 1
415890 99415890 1001 86380 86390 1
415926 99415926 1001 86380 86390 1
417280 99417280 1001 86380 86390 1
417085 99417085 1001 86380 86390 1
417042 99417042 1001 86380 86390 1
417503 99417503 1001 86380 86390 1
417538 99417538 1001 86380 86390 1
417494 99417494 1001 86380 86390 1
418063 99418063 1001 86380 86390 1
418430 99418430 1001 86380 86390 1
418931 99418931 1001 86380 86390 1
418991 99418991 1001 86380 86390 1
418869 99418869 1001 86380 86390 1
420076 99420076 1001 86380 86390 1
420440 99420440 1001 86380 86390 1
420213 99420213 1001 86380 86390 1
419745 99419745 1001 86380 86390 1
419703 99419703 1001 86380 86390 1
419959 99419959 1001 86380 86390 1
419220 99419220 1001 86380 86390 1
419507 99419507 1001 86380 86390 1
419373 99419373 1001 86380 86390 1
420615 99420615 1001 86380 86390 1
420718 99420718 1001 86380 86390 1
420795 99420795 1001 86380 86390 1
420751 99420751 1001 86380 86390 1
420780 99420780 1001 86380 86390 1
420687 99420687 1001 86380 86390 1
421297 99421297 1001 86380 86390 1
421511 99421511 1001 86380 86390 1
421560 99421560 1001 86380 86390 1
421658 99421658 1001 86380 86390 1
420994 99420994 1001 86380 86390 1
421006 99421006 1001 86380 86390 1
421200 99421200 1001 86380 86390 1
422304 99422304 1001 86380 86390 1
422277 99422277 1001 86380 86390 1
422317 99422317 1001 86380 86390 1
423618 99423618 1001 86380 86390 1
423331 99423331 1001 86380 86390 1
423304 99423304 1001 86380 86390 1
422961 99422961 1001 86380 86390 1
423095 99423095 1001 86380 86390 1
423115 99423115 1001 86380 86390 1
422678 99422678 1001 86380 86390 1
422656 99422656 1001 86380 86390 1
422605 99422605 1001 86380 86390 1
422686 99422686 1001 86380 86390 1
422592 99422592 1001 86380 86390 1
423915 99423915 1001 86380 86390 1
423873 99423873 1001 86380 86390 1
424103 99424103 1001 86380 86390 1
425047 99425047 1001 86380 86390 1
425013 99425013 1001 86380 86390 1
425358 99425358 1001 86380 86390 1
424935 99424935 1001 86380 86390 1
424675 99424675 1001 86380 86390 1
424680 99424680 1001 86380 86390 1
424875 99424875 1001 86380 86390 1
424533 99424533 1001 86380 86390 1
424406 99424406 1001 86380 86390 1
424427 99424427 1001 86380 86390 1
424363 99424363 1001 86380 86390 1
425748 99425748 1001 86380 86390 1
426710 99426710 1001 86380 86390 1
426595 99426595 1001 86380 86390 1
426454 99426454 1001 86380 86390 1
426332 99426332 1001 86380 86390 1
426366 99426366 1001 86380 86390 1
426368 99426368 1001 86380 86390 1
425889 99425889 1001 86380 86390 1
425842 99425842 1001 86380 86390 1
426103 99426103 1001 86380 86390 1
426138 99426138 1001 86380 86390 1
425935 99425935 1001 86380 86390 1
427518 99427518 1001 86380 86390 1
427123 99427123 1001 86380 86390 1
427182 99427182 1001 86380 86390 1
427379 99427379 1001 86380 86390 1
427523 99427523 1001 86380 86390 1
428500 99428500 1001 86380 86390 1
428641 99428641 1001 86380 86390 1
428505 99428505 1001 86380 86390 1
428416 99428416 1001 86380 86390 1
428007 99428007 1001 86380 86390 1
428174 99428174 1001 86380 86390 1
428269 99428269 1001 86380 86390 1
427958 99427958 1001 86380 86390 1
428314 99428314 1001 86380 86390 1
427554 99427554 1001 86380 86390 1
427765 99427765 1001 86380 86390 1
428906 99428906 1001 86380 86390 1
429156 99429156 1001 86380 86390 1
428852 99428852 1001 86380 86390 1
429090 99429090 1001 86380 86390 1
428757 99428757 1001 86380 86390 1
428779 99428779 1001 86380 86390 1
430122 99430122 1001 86380 86390 1
430035 99430035 1001 86380 86390 1
430237 99430237 1001 86380 86390 1
430040 99430040 1001 86380 86390 1
429857 99429857 1001 86380 86390 1
429919 99429919 1001 86380 86390 1
429730 99429730 1001 86380 86390 1
429544 99429544 1001 86380 86390 1
429227 99429227 1001 86380 86390 1
429474 99429474 1001 86380 86390 1
429257 99429257 1001 86380 86390 1
429465 99429465 1001 86380 86390 1
430573 99430573 1001 86380 86390 1
431981 99431981 1001 86380 86390 1
431798 99431798 1001 86380 86390 1
431896 99431896 1001 86380 86390 1
431680 99431680 1001 86380 86390 1
431503 99431503 1001 86380 86390 1
431362 99431362 1001 86380 86390 1
431542 99431542 1001 86380 86390 1
431617 99431617 1001 86380 86390 1
431325 99431325 1001 86380 86390 1
431470 99431470 1001 86380 86390 1
431644 99431644 1001 86380 86390 1
431150 99431150 1001 86380 86390 1
431072 99431072 1001 86380 86390 1
431140 99431140 1001 86380 86390 1
431234 99431234 1001 86380 86390 1
431168 99431168 1001 86380 86390 1
432419 99432419 1001 86380 86390 1
433550 99433550 1001 86380 86390 1
433631 99433631 1001 86380 86390 1
433029 99433029 1001 86380 86390 1
433233 99433233 1001 86380 86390 1
432533 99432533 1001 86380 86390 1
432734 99432734 1001 86380 86390 1
432778 99432778 1001 86380 86390 1
432686 99432686 1001 86380 86390 1
432694 99432694 1001 86380 86390 1
434037 99434037 1001 86380 86390 1
433947 99433947 1001 86380 86390 1
434097 99434097 1001 86380 86390 1
435133 99435133 1001 86380 86390 1
435342 99435342 1001 86380 86390 1
435346 99435346 1001 86380 86390 1
434579 99434579 1001 86380 86390 1
434587 99434587 1001 86380 86390 1
435483 99435483 1001 86380 86390 1
435600 99435600 1001 86380 86390 1
436792 99436792 1001 86380 86390 1
436845 99436845 1001 86380 86390 1
436699 99436699 1001 86380 86390 1
436722 99436722 1001 86380 86390 1
436469 99436469 1001 86380 86390 1
436069 99436069 1001 86380 86390 1
436112 99436112 1001 86380 86390 1
300085 99300085 1001 86380 86390 1
300021 99300021 1001 86380 86390 1
300103 99300103 1001 86380 86390 1
300106 99300106 1001 86380 86390 1
300639 99300639 1001 86380 86390 1
300619 99300619 1001 86380 86390 1
300571 99300571 1001 86380 86390 1
300446 99300446 1001 86380 86390 1
300396 99300396 1001 86380 86390 1
300424 99300424 1001 86380 86390 1
300453 99300453 1001 86380 86390 1
300200 99300200 1001 86380 86390 1
300240 99300240 1001 86380 86390 1
300228 99300228 1001 86380 86390 1
300246 99300246 1001 86380 86390 1
300803 99300803 1001 86380 86390 1
300833 99300833 1001 86380 86390 1
300773 99300773 1001 86380 86390 1
300919 99300919 1001 86380 86390 1
301429 99301429 1001 86380 86390 1
301484 99301484 1001 86380 86390 1
301544 99301544 1001 86380 86390 1
301341 99301341 1001 86380 86390 1
301213 99301213 1001 86380 86390 1
301282 99301282 1001 86380 86390 1
301167 99301167 1001 86380 86390 1
301707 99301707 1001 86380 86390 1
301669 99301669 1001 86380 86390 1
301760 99301760 1001 86380 86390 1
301724 99301724 1001 86380 86390 1
301753 99301753 1001 86380 86390 1
302345 99302345 1001 86380 86390 1
302237 99302237 1001 86380 86390 1
302037 99302037 1001 86380 86390 1
302132 99302132 1001 86380 86390 1
301915 99301915 1001 86380 86390 1
301803 99301803 1001 86380 86390 1
302585 99302585 1001 86380 86390 1
302422 99302422 1001 86380 86390 1
303079 99303079 1001 86380 86390 1
303107 99303107 1001 86380 86390 1
303109 99303109 1001 86380 86390 1
303072 99303072 1001 86380 86390 1
303002 99303002 1001 86380 86390 1
302931 99302931 1001 86380 86390 1
302944 99302944 1001 86380 86390 1
302617 99302617 1001 86380 86390 1
303374 99303374 1001 86380 86390 1
302587 99302587 1001 86380 86390 1
303339 99303339 1001 86380 86390 1
303332 99303332 1001 86380 86390 1
303997 99303997 1001 86380 86390 1
303704 99303704 1001 86380 86390 1
303643 99303643 1001 86380 86390 1
303490 99303490 1001 86380 86390 1
303439 99303439 1001 86380 86390 1
303557 99303557 1001 86380 86390 1
303584 99303584 1001 86380 86390 1
303443 99303443 1001 86380 86390 1
303588 99303588 1001 86380 86390 1
303605 99303605 1001 86380 86390 1
304043 99304043 1001 86380 86390 1
304135 99304135 1001 86380 86390 1
304097 99304097 1001 86380 86390 1
304120 99304120 1001 86380 86390 1
304797 99304797 1001 86380 86390 1
304724 99304724 1001 86380 86390 1
304751 99304751 1001 86380 86390 1
304687 99304687 1001 86380 86390 1
304843 99304843 1001 86380 86390 1
304603 99304603 1001 86380 86390 1
304642 99304642 1001 86380 86390 1
304595 99304595 1001 86380 86390 1
304625 99304625 1001 86380 86390 1
304536 99304536 1001 86380 86390 1
304264 99304264 1001 86380 86390 1
304332 99304332 1001 86380 86390 1
304376 99304376 1001 86380 86390 1
304246 99304246 1001 86380 86390 1
304403 99304403 1001 86380 86390 1
304432 99304432 1001 86380 86390 1
304993 99304993 1001 86380 86390 1
305019 99305019 1001 86380 86390 1
304997 99304997 1001 86380 86390 1
305532 99305532 1001 86380 86390 1
305580 99305580 1001 86380 86390 1
305517 99305517 1001 86380 86390 1
305254 99305254 1001 86380 86390 1
305112 99305112 1001 86380 86390 1
305102 99305102 1001 86380 86390 1
500081 99500081 1001 86380 86390 1
500152 99500152 1001 86380 86390 1
500646 99500646 1001 86380 86390 1
500712 99500712 1001 86380 86390 1
500785 99500785 1001 86380 86390 1
500670 99500670 1001 86380 86390 1
500696 99500696 1001 86380 86390 1
500493 99500493 1001 86380 86390 1
500573 99500573 1001 86380 86390 1
500483 99500483 1001 86380 86390 1
500445 99500445 1001 86380 86390 1
500461 99500461 1001 86380 86390 1
500335 99500335 1001 86380 86390 1
500232 99500232 1001 86380 86390 1
500220 99500220 1001 86380 86390 1
500199 99500199 1001 86380 86390 1
500894 99500894 1001 86380 86390 1
500872 99500872 1001 86380 86390 1
501016 99501016 1001 86380 86390 1
500822 99500822 1001 86380 86390 1
501624 99501624 1001 86380 86390 1
501454 99501454 1001 86380 86390 1
501495 99501495 1001 86380 86390 1
501522 99501522 1001 86380 86390 1
501330 99501330 1001 86380 86390 1
501373 99501373 1001 86380 86390 1
501386 99501386 1001 86380 86390 1
501259 99501259 1001 86380 86390 1
501290 99501290 1001 86380 86390 1
501215 99501215 1001 86380 86390 1
501209 99501209 1001 86380 86390 1
501067 99501067 1001 86380 86390 1
501120 99501120 1001 86380 86390 1
501095 99501095 1001 86380 86390 1
501716 99501716 1001 86380 86390 1
501832 99501832 1001 86380 86390 1
501651 99501651 1001 86380 86390 1
501669 99501669 1001 86380 86390 1
501711 99501711 1001 86380 86390 1
501674 99501674 1001 86380 86390 1
501843 99501843 1001 86380 86390 1
502314 99502314 1001 86380 86390 1
502276 99502276 1001 86380 86390 1
502315 99502315 1001 86380 86390 1
502342 99502342 1001 86380 86390 1
502448 99502448 1001 86380 86390 1
502084 99502084 1001 86380 86390 1
502241 99502241 1001 86380 86390 1
501924 99501924 1001 86380 86390 1
501980 99501980 1001 86380 86390 1
501942 99501942 1001 86380 86390 1
501998 99501998 1001 86380 86390 1
502517 99502517 1001 86380 86390 1
502506 99502506 1001 86380 86390 1
503099 99503099 1001 86380 86390 1
503231 99503231 1001 86380 86390 1
503261 99503261 1001 86380 86390 1
503008 99503008 1001 86380 86390 1
502998 99502998 1001 86380 86390 1
502991 99502991 1001 86380 86390 1
502888 99502888 1001 86380 86390 1
502979 99502979 1001 86380 86390 1
502928 99502928 1001 86380 86390 1
502769 99502769 1001 86380 86390 1
502691 99502691 1001 86380 86390 1
502796 99502796 1001 86380 86390 1
503371 99503371 1001 86380 86390 1
503387 99503387 1001 86380 86390 1
503309 99503309 1001 86380 86390 1
503350 99503350 1001 86380 86390 1
503377 99503377 1001 86380 86390 1
503926 99503926 1001 86380 86390 1
504071 99504071 1001 86380 86390 1
503995 99503995 1001 86380 86390 1
504048 99504048 1001 86380 86390 1
504075 99504075 1001 86380 86390 1
504040 99504040 1001 86380 86390 1
503827 99503827 1001 86380 86390 1
503816 99503816 1001 86380 86390 1
503715 99503715 1001 86380 86390 1
503563 99503563 1001 86380 86390 1
503572 99503572 1001 86380 86390 1
504194 99504194 1001 86380 86390 1
504166 99504166 1001 86380 86390 1
504847 99504847 1001 86380 86390 1
504862 99504862 1001 86380 86390 1
504891 99504891 1001 86380 86390 1
504692 99504692 1001 86380 86390 1
504644 99504644 1001 86380 86390 1
504556 99504556 1001 86380 86390 1
504510 99504510 1001 86380 86390 1
505019 99505019 1001 86380 86390 1
505104 99505104 1001 86380 86390 1
505041 99505041 1001 86380 86390 1
505581 99505581 1001 86380 86390 1
505684 99505684 1001 86380 86390 1
505752 99505752 1001 86380 86390 1
505765 99505765 1001 86380 86390 1
505362 99505362 1001 86380 86390 1
505364 99505364 1001 86380 86390 1
505942 99505942 1001 86380 86390 1
505826 99505826 1001 86380 86390 1
505930 99505930 1001 86380 86390 1
506435 99506435 1001 86380 86390 1
506580 99506580 1001 86380 86390 1
506334 99506334 1001 86380 86390 1
506270 99506270 1001 86380 86390 1
506192 99506192 1001 86380 86390 1
506390 99506390 1001 86380 86390 1
506003 99506003 1001 86380 86390 1
506123 99506123 1001 86380 86390 1
506625 99506625 1001 86380 86390 1
506680 99506680 1001 86380 86390 1
506670 99506670 1001 86380 86390 1
507396 99507396 1001 86380 86390 1
507299 99507299 1001 86380 86390 1
507399 99507399 1001 86380 86390 1
507339 99507339 1001 86380 86390 1
507415 99507415 1001 86380 86390 1
507420 99507420 1001 86380 86390 1
507229 99507229 1001 86380 86390 1
507036 99507036 1001 86380 86390 1
507091 99507091 1001 86380 86390 1
507080 99507080 1001 86380 86390 1
507071 99507071 1001 86380 86390 1
507060 99507060 1001 86380 86390 1
507000 99507000 1001 86380 86390 1
507472 99507472 1001 86380 86390 1
507504 99507504 1001 86380 86390 1
507534 99507534 1001 86380 86390 1
508218 99508218 1001 86380 86390 1
508102 99508102 1001 86380 86390 1
508090 99508090 1001 86380 86390 1
507939 99507939 1001 86380 86390 1
507996 99507996 1001 86380 86390 1
507959 99507959 1001 86380 86390 1
507908 99507908 1001 86380 86390 1
507935 99507935 1001 86380 86390 1
507936 99507936 1001 86380 86390 1
507912 99507912 1001 86380 86390 1
507653 99507653 1001 86380 86390 1
507656 99507656 1001 86380 86390 1
507772 99507772 1001 86380 86390 1
507661 99507661 1001 86380 86390 1
507834 99507834 1001 86380 86390 1
508336 99508336 1001 86380 86390 1
508362 99508362 1001 86380 86390 1
508375 99508375 1001 86380 86390 1
508382 99508382 1001 86380 86390 1
508254 99508254 1001 86380 86390 1
508360 99508360 1001 86380 86390 1
508962 99508962 1001 86380 86390 1
509020 99509020 1001 86380 86390 1
508982 99508982 1001 86380 86390 1
508893 99508893 1001 86380 86390 1
509036 99509036 1001 86380 86390 1
508870 99508870 1001 86380 86390 1
508544 99508544 1001 86380 86390 1
508481 99508481 1001 86380 86390 1
508490 99508490 1001 86380 86390 1
509193 99509193 1001 86380 86390 1
509117 99509117 1001 86380 86390 1
509095 99509095 1001 86380 86390 1
509767 99509767 1001 86380 86390 1
509833 99509833 1001 86380 86390 1
509795 99509795 1001 86380 86390 1
509622 99509622 1001 86380 86390 1
509675 99509675 1001 86380 86390 1
509603 99509603 1001 86380 86390 1
509438 99509438 1001 86380 86390 1
509455 99509455 1001 86380 86390 1
509459 99509459 1001 86380 86390 1
509291 99509291 1001 86380 86390 1
510035 99510035 1001 86380 86390 1
509985 99509985 1001 86380 86390 1
510011 99510011 1001 86380 86390 1
509910 99509910 1001 86380 86390 1
510560 99510560 1001 86380 86390 1
510543 99510543 1001 86380 86390 1
510544 99510544 1001 86380 86390 1
510328 99510328 1001 86380 86390 1
510406 99510406 1001 86380 86390 1
510500 99510500 1001 86380 86390 1
510436 99510436 1001 86380 86390 1
510453 99510453 1001 86380 86390 1
510352 99510352 1001 86380 86390 1
510134 99510134 1001 86380 86390 1
510226 99510226 1001 86380 86390 1
510214 99510214 1001 86380 86390 1
510229 99510229 1001 86380 86390 1
510295 99510295 1001 86380 86390 1
510155 99510155 1001 86380 86390 1
510234 99510234 1001 86380 86390 1
510867 99510867 1001 86380 86390 1
511469 99511469 1001 86380 86390 1
511498 99511498 1001 86380 86390 1
511396 99511396 1001 86380 86390 1
511449 99511449 1001 86380 86390 1
511329 99511329 1001 86380 86390 1
511189 99511189 1001 86380 86390 1
511190 99511190 1001 86380 86390 1
510975 99510975 1001 86380 86390 1
511130 99511130 1001 86380 86390 1
510966 99510966 1001 86380 86390 1
511141 99511141 1001 86380 86390 1
511688 99511688 1001 86380 86390 1
512348 99512348 1001 86380 86390 1
512237 99512237 1001 86380 86390 1
511972 99511972 1001 86380 86390 1
512063 99512063 1001 86380 86390 1
512116 99512116 1001 86380 86390 1
511787 99511787 1001 86380 86390 1
511891 99511891 1001 86380 86390 1
511859 99511859 1001 86380 86390 1
511912 99511912 1001 86380 86390 1
512443 99512443 1001 86380 86390 1
512538 99512538 1001 86380 86390 1
512423 99512423 1001 86380 86390 1
513032 99513032 1001 86380 86390 1
512883 99512883 1001 86380 86390 1
512858 99512858 1001 86380 86390 1
512976 99512976 1001 86380 86390 1
512925 99512925 1001 86380 86390 1
512954 99512954 1001 86380 86390 1
512904 99512904 1001 86380 86390 1
512905 99512905 1001 86380 86390 1
512732 99512732 1001 86380 86390 1
512721 99512721 1001 86380 86390 1
512591 99512591 1001 86380 86390 1
512725 99512725 1001 86380 86390 1
513367 99513367 1001 86380 86390 1
513305 99513305 1001 86380 86390 1
513929 99513929 1001 86380 86390 1
513852 99513852 1001 86380 86390 1
513891 99513891 1001 86380 86390 1
513939 99513939 1001 86380 86390 1
513849 99513849 1001 86380 86390 1
513736 99513736 1001 86380 86390 1
513778 99513778 1001 86380 86390 1
513719 99513719 1001 86380 86390 1
513642 99513642 1001 86380 86390 1
513786 99513786 1001 86380 86390 1
513521 99513521 1001 86380 86390 1
513419 99513419 1001 86380 86390 1
513590 99513590 1001 86380 86390 1
514067 99514067 1001 86380 86390 1
513411 99513411 1001 86380 86390 1
514060 99514060 1001 86380 86390 1
514177 99514177 1001 86380 86390 1
514076 99514076 1001 86380 86390 1
514103 99514103 1001 86380 86390 1
514155 99514155 1001 86380 86390 1
514183 99514183 1001 86380 86390 1
514196 99514196 1001 86380 86390 1
514480 99514480 1001 86380 86390 1
514425 99514425 1001 86380 86390 1
514350 99514350 1001 86380 86390 1
514246 99514246 1001 86380 86390 1
515547 99515547 1001 86380 86390 1
515599 99515599 1001 86380 86390 1
515638 99515638 1001 86380 86390 1
515511 99515511 1001 86380 86390 1
515514 99515514 1001 86380 86390 1
515593 99515593 1001 86380 86390 1
515416 99515416 1001 86380 86390 1
515473 99515473 1001 86380 86390 1
515344 99515344 1001 86380 86390 1
515425 99515425 1001 86380 86390 1
515081 99515081 1001 86380 86390 1
515111 99515111 1001 86380 86390 1
515838 99515838 1001 86380 86390 1
515820 99515820 1001 86380 86390 1
515690 99515690 1001 86380 86390 1
515809 99515809 1001 86380 86390 1
516462 99516462 1001 86380 86390 1
516385 99516385 1001 86380 86390 1
516324 99516324 1001 86380 86390 1
516366 99516366 1001 86380 86390 1
516114 99516114 1001 86380 86390 1
516247 99516247 1001 86380 86390 1
516119 99516119 1001 86380 86390 1
516006 99516006 1001 86380 86390 1
515996 99515996 1001 86380 86390 1
515893 99515893 1001 86380 86390 1
515999 99515999 1001 86380 86390 1
516705 99516705 1001 86380 86390 1
517139 99517139 1001 86380 86390 1
517268 99517268 1001 86380 86390 1
517028 99517028 1001 86380 86390 1
517005 99517005 1001 86380 86390 1
516941 99516941 1001 86380 86390 1
517006 99517006 1001 86380 86390 1
517123 99517123 1001 86380 86390 1
516922 99516922 1001 86380 86390 1
516862 99516862 1001 86380 86390 1
516735 99516735 1001 86380 86390 1
517451 99517451 1001 86380 86390 1
517538 99517538 1001 86380 86390 1
517985 99517985 1001 86380 86390 1
518044 99518044 1001 86380 86390 1
517937 99517937 1001 86380 86390 1
517632 99517632 1001 86380 86390 1
517621 99517621 1001 86380 86390 1
517651 99517651 1001 86380 86390 1
517639 99517639 1001 86380 86390 1
517731 99517731 1001 86380 86390 1
517605 99517605 1001 86380 86390 1
518347 99518347 1001 86380 86390 1
518654 99518654 1001 86380 86390 1
518674 99518674 1001 86380 86390 1
518612 99518612 1001 86380 86390 1
518474 99518474 1001 86380 86390 1
519092 99519092 1001 86380 86390 1
519080 99519080 1001 86380 86390 1
519106 99519106 1001 86380 86390 1
519004 99519004 1001 86380 86390 1
519613 99519613 1001 86380 86390 1
519652 99519652 1001 86380 86390 1
519747 99519747 1001 86380 86390 1
519585 99519585 1001 86380 86390 1
519370 99519370 1001 86380 86390 1
519850 99519850 1001 86380 86390 1
519842 99519842 1001 86380 86390 1
519922 99519922 1001 86380 86390 1
519979 99519979 1001 86380 86390 1
520473 99520473 1001 86380 86390 1
520487 99520487 1001 86380 86390 1
520437 99520437 1001 86380 86390 1
520566 99520566 1001 86380 86390 1
520585 99520585 1001 86380 86390 1
520254 99520254 1001 86380 86390 1
520306 99520306 1001 86380 86390 1
520128 99520128 1001 86380 86390 1
520193 99520193 1001 86380 86390 1
520053 99520053 1001 86380 86390 1
520092 99520092 1001 86380 86390 1
520717 99520717 1001 86380 86390 1
520791 99520791 1001 86380 86390 1
521107 99521107 1001 86380 86390 1
521217 99521217 1001 86380 86390 1
520966 99520966 1001 86380 86390 1
520948 99520948 1001 86380 86390 1
521608 99521608 1001 86380 86390 1
521520 99521520 1001 86380 86390 1
521631 99521631 1001 86380 86390 1
522143 99522143 1001 86380 86390 1
522172 99522172 1001 86380 86390 1
522213 99522213 1001 86380 86390 1
522081 99522081 1001 86380 86390 1
522072 99522072 1001 86380 86390 1
521673 99521673 1001 86380 86390 1
521740 99521740 1001 86380 86390 1
522390 99522390 1001 86380 86390 1
523068 99523068 1001 86380 86390 1
522978 99522978 1001 86380 86390 1
523045 99523045 1001 86380 86390 1
523095 99523095 1001 86380 86390 1
523009 99523009 1001 86380 86390 1
523061 99523061 1001 86380 86390 1
523103 99523103 1001 86380 86390 1
523038 99523038 1001 86380 86390 1
522822 99522822 1001 86380 86390 1
522903 99522903 1001 86380 86390 1
522686 99522686 1001 86380 86390 1
522570 99522570 1001 86380 86390 1
522508 99522508 1001 86380 86390 1
523174 99523174 1001 86380 86390 1
523303 99523303 1001 86380 86390 1
523294 99523294 1001 86380 86390 1
523571 99523571 1001 86380 86390 1
523729 99523729 1001 86380 86390 1
523538 99523538 1001 86380 86390 1
523698 99523698 1001 86380 86390 1
523339 99523339 1001 86380 86390 1
523498 99523498 1001 86380 86390 1
523335 99523335 1001 86380 86390 1
524137 99524137 1001 86380 86390 1
524083 99524083 1001 86380 86390 1
524734 99524734 1001 86380 86390 1
524755 99524755 1001 86380 86390 1
524575 99524575 1001 86380 86390 1
524515 99524515 1001 86380 86390 1
524388 99524388 1001 86380 86390 1
524416 99524416 1001 86380 86390 1
524434 99524434 1001 86380 86390 1
524486 99524486 1001 86380 86390 1
524177 99524177 1001 86380 86390 1
524190 99524190 1001 86380 86390 1
524346 99524346 1001 86380 86390 1
524252 99524252 1001 86380 86390 1
524801 99524801 1001 86380 86390 1
524855 99524855 1001 86380 86390 1
524831 99524831 1001 86380 86390 1
525314 99525314 1001 86380 86390 1
525293 99525293 1001 86380 86390 1
525319 99525319 1001 86380 86390 1
525109 99525109 1001 86380 86390 1
525141 99525141 1001 86380 86390 1
525607 99525607 1001 86380 86390 1
525648 99525648 1001 86380 86390 1
526277 99526277 1001 86380 86390 1
526306 99526306 1001 86380 86390 1
526044 99526044 1001 86380 86390 1
526204 99526204 1001 86380 86390 1
525939 99525939 1001 86380 86390 1
526446 99526446 1001 86380 86390 1
526467 99526467 1001 86380 86390 1
527085 99527085 1001 86380 86390 1
527167 99527167 1001 86380 86390 1
526877 99526877 1001 86380 86390 1
526891 99526891 1001 86380 86390 1
526911 99526911 1001 86380 86390 1
526886 99526886 1001 86380 86390 1
526964 99526964 1001 86380 86390 1
526952 99526952 1001 86380 86390 1
526683 99526683 1001 86380 86390 1
526724 99526724 1001 86380 86390 1
526701 99526701 1001 86380 86390 1
526743 99526743 1001 86380 86390 1
527442 99527442 1001 86380 86390 1
527366 99527366 1001 86380 86390 1
527405 99527405 1001 86380 86390 1
527369 99527369 1001 86380 86390 1
527268 99527268 1001 86380 86390 1
527322 99527322 1001 86380 86390 1
527361 99527361 1001 86380 86390 1
528046 99528046 1001 86380 86390 1
527977 99527977 1001 86380 86390 1
527931 99527931 1001 86380 86390 1
527794 99527794 1001 86380 86390 1
527835 99527835 1001 86380 86390 1
527547 99527547 1001 86380 86390 1
527587 99527587 1001 86380 86390 1
527657 99527657 1001 86380 86390 1
528280 99528280 1001 86380 86390 1
528087 99528087 1001 86380 86390 1
528221 99528221 1001 86380 86390 1
528840 99528840 1001 86380 86390 1
528888 99528888 1001 86380 86390 1
528518 99528518 1001 86380 86390 1
528653 99528653 1001 86380 86390 1
528693 99528693 1001 86380 86390 1
528656 99528656 1001 86380 86390 1
528475 99528475 1001 86380 86390 1
528364 99528364 1001 86380 86390 1
528473 99528473 1001 86380 86390 1
529081 99529081 1001 86380 86390 1
529105 99529105 1001 86380 86390 1
529681 99529681 1001 86380 86390 1
529644 99529644 1001 86380 86390 1
529688 99529688 1001 86380 86390 1
529357 99529357 1001 86380 86390 1
529513 99529513 1001 86380 86390 1
529514 99529514 1001 86380 86390 1
529480 99529480 1001 86380 86390 1
529158 99529158 1001 86380 86390 1
529749 99529749 1001 86380 86390 1
530438 99530438 1001 86380 86390 1
530407 99530407 1001 86380 86390 1
530264 99530264 1001 86380 86390 1
530166 99530166 1001 86380 86390 1
530581 99530581 1001 86380 86390 1
530728 99530728 1001 86380 86390 1
530587 99530587 1001 86380 86390 1
531251 99531251 1001 86380 86390 1
531316 99531316 1001 86380 86390 1
531325 99531325 1001 86380 86390 1
531184 99531184 1001 86380 86390 1
531372 99531372 1001 86380 86390 1
530972 99530972 1001 86380 86390 1
531091 99531091 1001 86380 86390 1
531171 99531171 1001 86380 86390 1
530852 99530852 1001 86380 86390 1
531474 99531474 1001 86380 86390 1
531450 99531450 1001 86380 86390 1
532077 99532077 1001 86380 86390 1
532006 99532006 1001 86380 86390 1
532018 99532018 1001 86380 86390 1
532113 99532113 1001 86380 86390 1
531822 99531822 1001 86380 86390 1
531823 99531823 1001 86380 86390 1
531978 99531978 1001 86380 86390 1
531826 99531826 1001 86380 86390 1
531883 99531883 1001 86380 86390 1
531705 99531705 1001 86380 86390 1
532373 99532373 1001 86380 86390 1
532363 99532363 1001 86380 86390 1
532377 99532377 1001 86380 86390 1
532380 99532380 1001 86380 86390 1
532922 99532922 1001 86380 86390 1
532988 99532988 1001 86380 86390 1
532862 99532862 1001 86380 86390 1
532954 99532954 1001 86380 86390 1
532646 99532646 1001 86380 86390 1
532737 99532737 1001 86380 86390 1
532818 99532818 1001 86380 86390 1
532655 99532655 1001 86380 86390 1
532823 99532823 1001 86380 86390 1
532696 99532696 1001 86380 86390 1
532543 99532543 1001 86380 86390 1
532578 99532578 1001 86380 86390 1
533108 99533108 1001 86380 86390 1
533226 99533226 1001 86380 86390 1
533216 99533216 1001 86380 86390 1
533606 99533606 1001 86380 86390 1
533573 99533573 1001 86380 86390 1
533308 99533308 1001 86380 86390 1
533349 99533349 1001 86380 86390 1
533351 99533351 1001 86380 86390 1
533339 99533339 1001 86380 86390 1
534043 99534043 1001 86380 86390 1
534583 99534583 1001 86380 86390 1
534564 99534564 1001 86380 86390 1
534526 99534526 1001 86380 86390 1
534677 99534677 1001 86380 86390 1
534555 99534555 1001 86380 86390 1
534645 99534645 1001 86380 86390 1
534392 99534392 1001 86380 86390 1
534368 99534368 1001 86380 86390 1
534408 99534408 1001 86380 86390 1
534421 99534421 1001 86380 86390 1
534322 99534322 1001 86380 86390 1
534122 99534122 1001 86380 86390 1
534113 99534113 1001 86380 86390 1
534751 99534751 1001 86380 86390 1
535359 99535359 1001 86380 86390 1
535323 99535323 1001 86380 86390 1
535419 99535419 1001 86380 86390 1
535191 99535191 1001 86380 86390 1
535286 99535286 1001 86380 86390 1
535251 99535251 1001 86380 86390 1
534902 99534902 1001 86380 86390 1
535060 99535060 1001 86380 86390 1
535546 99535546 1001 86380 86390 1
535575 99535575 1001 86380 86390 1
535584 99535584 1001 86380 86390 1
536222 99536222 1001 86380 86390 1
536326 99536326 1001 86380 86390 1
536168 99536168 1001 86380 86390 1
535951 99535951 1001 86380 86390 1
536095 99536095 1001 86380 86390 1
536099 99536099 1001 86380 86390 1
535934 99535934 1001 86380 86390 1
536129 99536129 1001 86380 86390 1
535775 99535775 1001 86380 86390 1
535922 99535922 1001 86380 86390 1
536461 99536461 1001 86380 86390 1
537084 99537084 1001 86380 86390 1
537072 99537072 1001 86380 86390 1
536822 99536822 1001 86380 86390 1
536889 99536889 1001 86380 86390 1
536930 99536930 1001 86380 86390 1
536599 99536599 1001 86380 86390 1
537289 99537289 1001 86380 86390 1
537352 99537352 1001 86380 86390 1
537940 99537940 1001 86380 86390 1
537958 99537958 1001 86380 86390 1
537931 99537931 1001 86380 86390 1
537790 99537790 1001 86380 86390 1
537830 99537830 1001 86380 86390 1
537718 99537718 1001 86380 86390 1
537710 99537710 1001 86380 86390 1
537742 99537742 1001 86380 86390 1
537436 99537436 1001 86380 86390 1
538015 99538015 1001 86380 86390 1
538191 99538191 1001 86380 86390 1
538193 99538193 1001 86380 86390 1
538148 99538148 1001 86380 86390 1
538622 99538622 1001 86380 86390 1
538741 99538741 1001 86380 86390 1
538596 99538596 1001 86380 86390 1
538404 99538404 1001 86380 86390 1
538526 99538526 1001 86380 86390 1
538504 99538504 1001 86380 86390 1
538246 99538246 1001 86380 86390 1
538906 99538906 1001 86380 86390 1
538932 99538932 1001 86380 86390 1
538920 99538920 1001 86380 86390 1
538908 99538908 1001 86380 86390 1
538948 99538948 1001 86380 86390 1
538940 99538940 1001 86380 86390 1
539501 99539501 1001 86380 86390 1
539439 99539439 1001 86380 86390 1
539627 99539627 1001 86380 86390 1
539574 99539574 1001 86380 86390 1
539334 99539334 1001 86380 86390 1
539259 99539259 1001 86380 86390 1
539287 99539287 1001 86380 86390 1
539236 99539236 1001 86380 86390 1
539215 99539215 1001 86380 86390 1
539113 99539113 1001 86380 86390 1
539144 99539144 1001 86380 86390 1
539198 99539198 1001 86380 86390 1
539808 99539808 1001 86380 86390 1
539705 99539705 1001 86380 86390 1
539757 99539757 1001 86380 86390 1
539810 99539810 1001 86380 86390 1
539682 99539682 1001 86380 86390 1
539775 99539775 1001 86380 86390 1
539829 99539829 1001 86380 86390 1
540379 99540379 1001 86380 86390 1
540376 99540376 1001 86380 86390 1
540415 99540415 1001 86380 86390 1
539963 99539963 1001 86380 86390 1
539982 99539982 1001 86380 86390 1
540506 99540506 1001 86380 86390 1
540618 99540618 1001 86380 86390 1
541136 99541136 1001 86380 86390 1
540969 99540969 1001 86380 86390 1
540931 99540931 1001 86380 86390 1
540957 99540957 1001 86380 86390 1
540738 99540738 1001 86380 86390 1
540830 99540830 1001 86380 86390 1
540740 99540740 1001 86380 86390 1
540706 99540706 1001 86380 86390 1
541373 99541373 1001 86380 86390 1
541490 99541490 1001 86380 86390 1
542118 99542118 1001 86380 86390 1
541963 99541963 1001 86380 86390 1
541804 99541804 1001 86380 86390 1
541908 99541908 1001 86380 86390 1
541643 99541643 1001 86380 86390 1
541504 99541504 1001 86380 86390 1
541520 99541520 1001 86380 86390 1
542207 99542207 1001 86380 86390 1
542260 99542260 1001 86380 86390 1
542216 99542216 1001 86380 86390 1
542914 99542914 1001 86380 86390 1
542756 99542756 1001 86380 86390 1
542761 99542761 1001 86380 86390 1
542890 99542890 1001 86380 86390 1
542878 99542878 1001 86380 86390 1
542775 99542775 1001 86380 86390 1
542680 99542680 1001 86380 86390 1
542721 99542721 1001 86380 86390 1
542480 99542480 1001 86380 86390 1
542408 99542408 1001 86380 86390 1
542476 99542476 1001 86380 86390 1
542955 99542955 1001 86380 86390 1
543021 99543021 1001 86380 86390 1
543106 99543106 1001 86380 86390 1
543741 99543741 1001 86380 86390 1
543718 99543718 1001 86380 86390 1
543346 99543346 1001 86380 86390 1
543336 99543336 1001 86380 86390 1
543194 99543194 1001 86380 86390 1
543158 99543158 1001 86380 86390 1
543354 99543354 1001 86380 86390 1
543172 99543172 1001 86380 86390 1
543226 99543226 1001 86380 86390 1
543188 99543188 1001 86380 86390 1
543331 99543331 1001 86380 86390 1
543907 99543907 1001 86380 86390 1
543910 99543910 1001 86380 86390 1
544521 99544521 1001 86380 86390 1
544222 99544222 1001 86380 86390 1
544005 99544005 1001 86380 86390 1
544135 99544135 1001 86380 86390 1
544179 99544179 1001 86380 86390 1
544050 99544050 1001 86380 86390 1
544129 99544129 1001 86380 86390 1
544621 99544621 1001 86380 86390 1
544682 99544682 1001 86380 86390 1
544721 99544721 1001 86380 86390 1
423954 654 1001 58800 59757 1
501061 956 1002 55698 58024 1
503823 651 1001 62417 62716 1
523330 1113 1001 67089 67388 1
400001 99400001 1001 86380 86390 1
400028 99400028 1001 86380 86390 1
400105 99400105 1001 86380 86390 1
400419 99400419 1001 86380 86390 1
400659 99400659 1001 86380 86390 1
400753 99400753 1001 86380 86390 1
400842 99400842 1001 86380 86390 1
400910 99400910 1001 86380 86390 1
400970 99400970 1001 86380 86390 1
401257 99401257 1001 86380 86390 1
401345 99401345 1001 86380 86390 1
401579 99401579 1001 86380 86390 1
402002 99402002 1001 86380 86390 1
402015 99402015 1001 86380 86390 1
402171 99402171 1001 86380 86390 1
402362 99402362 1001 86380 86390 1
402352 99402352 1001 86380 86390 1
402486 99402486 1001 86380 86390 1
402568 99402568 1001 86380 86390 1
402655 99402655 1001 86380 86390 1
402879 99402879 1001 86380 86390 1
402982 99402982 1001 86380 86390 1
403013 99403013 1001 86380 86390 1
403104 99403104 1001 86380 86390 1
403441 99403441 1001 86380 86390 1
403595 99403595 1001 86380 86390 1
403678 99403678 1001 86380 86390 1
403760 99403760 1001 86380 86390 1
403841 99403841 1001 86380 86390 1
403911 99403911 1001 86380 86390 1
403946 99403946 1001 86380 86390 1
404015 99404015 1001 86380 86390 1
404134 99404134 1001 86380 86390 1
404116 99404116 1001 86380 86390 1
404177 99404177 1001 86380 86390 1
404384 99404384 1001 86380 86390 1
404509 99404509 1001 86380 86390 1
404877 99404877 1001 86380 86390 1
405064 99405064 1001 86380 86390 1
405128 99405128 1001 86380 86390 1
405013 99405013 1001 86380 86390 1
405425 99405425 1001 86380 86390 1
406099 99406099 1001 86380 86390 1
406411 99406411 1001 86380 86390 1
406397 99406397 1001 86380 86390 1
406689 99406689 1001 86380 86390 1
406715 99406715 1001 86380 86390 1
406863 99406863 1001 86380 86390 1
406955 99406955 1001 86380 86390 1
406964 99406964 1001 86380 86390 1
407190 99407190 1001 86380 86390 1
407325 99407325 1001 86380 86390 1
407433 99407433 1001 86380 86390 1
407421 99407421 1001 86380 86390 1
407548 99407548 1001 86380 86390 1
407450 99407450 1001 86380 86390 1
407629 99407629 1001 86380 86390 1
407746 99407746 1001 86380 86390 1
407739 99407739 1001 86380 86390 1
407928 99407928 1001 86380 86390 1
407906 99407906 1001 86380 86390 1
407965 99407965 1001 86380 86390 1
407939 99407939 1001 86380 86390 1
408252 99408252 1001 86380 86390 1
408284 99408284 1001 86380 86390 1
408328 99408328 1001 86380 86390 1
408493 99408493 1001 86380 86390 1
408641 99408641 1001 86380 86390 1
408529 99408529 1001 86380 86390 1
408864 99408864 1001 86380 86390 1
408795 99408795 1001 86380 86390 1
408883 99408883 1001 86380 86390 1
409281 99409281 1001 86380 86390 1
409219 99409219 1001 86380 86390 1
409445 99409445 1001 86380 86390 1
409571 99409571 1001 86380 86390 1
409651 99409651 1001 86380 86390 1
409831 99409831 1001 86380 86390 1
409996 99409996 1001 86380 86390 1
410205 99410205 1001 86380 86390 1
410190 99410190 1001 86380 86390 1
410785 99410785 1001 86380 86390 1
410806 99410806 1001 86380 86390 1
411103 99411103 1001 86380 86390 1
411238 99411238 1001 86380 86390 1
411243 99411243 1001 86380 86390 1
411383 99411383 1001 86380 86390 1
411819 99411819 1001 86380 86390 1
411879 99411879 1001 86380 86390 1
412010 99412010 1001 86380 86390 1
411979 99411979 1001 86380 86390 1
412000 99412000 1001 86380 86390 1
412103 99412103 1001 86380 86390 1
412188 99412188 1001 86380 86390 1
412450 99412450 1001 86380 86390 1
412403 99412403 1001 86380 86390 1
413591 99413591 1001 86380 86390 1
413698 99413698 1001 86380 86390 1
413403 99413403 1001 86380 86390 1
413641 99413641 1001 86380 86390 1
413459 99413459 1001 86380 86390 1
413668 99413668 1001 86380 86390 1
413329 99413329 1001 86380 86390 1
413563 99413563 1001 86380 86390 1
412602 99412602 1001 86380 86390 1
412791 99412791 1001 86380 86390 1
413783 99413783 1001 86380 86390 1
413830 99413830 1001 86380 86390 1
415138 99415138 1001 86380 86390 1
415187 99415187 1001 86380 86390 1
414946 99414946 1001 86380 86390 1
415238 99415238 1001 86380 86390 1
414944 99414944 1001 86380 86390 1
414778 99414778 1001 86380 86390 1
414488 99414488 1001 86380 86390 1
415453 99415453 1001 86380 86390 1
416729 99416729 1001 86380 86390 1
416549 99416549 1001 86380 86390 1
416268 99416268 1001 86380 86390 1
416228 99416228 1001 86380 86390 1
415808 99415808 1001 86380 86390 1
415816 99415816 1001 86380 86390 1
415869 99415869 1001 86380 86390 1
415871 99415871 1001 86380 86390 1
416065 99416065 1001 86380 86390 1
416099 99416099 1001 86380 86390 1
415790 99415790 1001 86380 86390 1
416027 99416027 1001 86380 86390 1
415880 99415880 1001 86380 86390 1
417121 99417121 1001 86380 86390 1
417350 99417350 1001 86380 86390 1
417062 99417062 1001 86380 86390 1
417090 99417090 1001 86380 86390 1
418597 99418597 1001 86380 86390 1
418389 99418389 1001 86380 86390 1
418220 99418220 1001 86380 86390 1
418284 99418284 1001 86380 86390 1
418381 99418381 1001 86380 86390 1
418186 99418186 1001 86380 86390 1
418385 99418385 1001 86380 86390 1
418333 99418333 1001 86380 86390 1
418032 99418032 1001 86380 86390 1
417663 99417663 1001 86380 86390 1
417969 99417969 1001 86380 86390 1
417801 99417801 1001 86380 86390 1
417814 99417814 1001 86380 86390 1
417676 99417676 1001 86380 86390 1
418000 99418000 1001 86380 86390 1
419001 99419001 1001 86380 86390 1
418941 99418941 1001 86380 86390 1
418978 99418978 1001 86380 86390 1
419191 99419191 1001 86380 86390 1
420334 99420334 1001 86380 86390 1
420068 99420068 1001 86380 86390 1
420432 99420432 1001 86380 86390 1
420170 99420170 1001 86380 86390 1
419827 99419827 1001 86380 86390 1
420021 99420021 1001 86380 86390 1
419380 99419380 1001 86380 86390 1
419213 99419213 1001 86380 86390 1
419474 99419474 1001 86380 86390 1
419581 99419581 1001 86380 86390 1
419222 99419222 1001 86380 86390 1
420465 99420465 1001 86380 86390 1
420503 99420503 1001 86380 86390 1
421814 99421814 1001 86380 86390 1
421815 99421815 1001 86380 86390 1
421743 99421743 1001 86380 86390 1
421928 99421928 1001 86380 86390 1
421382 99421382 1001 86380 86390 1
421608 99421608 1001 86380 86390 1
421389 99421389 1001 86380 86390 1
421502 99421502 1001 86380 86390 1
420890 99420890 1001 86380 86390 1
420866 99420866 1001 86380 86390 1
421102 99421102 1001 86380 86390 1
421002 99421002 1001 86380 86390 1
421061 99421061 1001 86380 86390 1
421202 99421202 1001 86380 86390 1
422160 99422160 1001 86380 86390 1
422395 99422395 1001 86380 86390 1
422499 99422499 1001 86380 86390 1
423460 99423460 1001 86380 86390 1
423493 99423493 1001 86380 86390 1
423287 99423287 1001 86380 86390 1
423191 99423191 1001 86380 86390 1
423033 99423033 1001 86380 86390 1
423213 99423213 1001 86380 86390 1
422930 99422930 1001 86380 86390 1
422672 99422672 1001 86380 86390 1
423769 99423769 1001 86380 86390 1
423777 99423777 1001 86380 86390 1
423930 99423930 1001 86380 86390 1
423788 99423788 1001 86380 86390 1
423790 99423790 1001 86380 86390 1
425246 99425246 1001 86380 86390 1
425128 99425128 1001 86380 86390 1
425176 99425176 1001 86380 86390 1
425339 99425339 1001 86380 86390 1
425289 99425289 1001 86380 86390 1
425024 99425024 1001 86380 86390 1
424658 99424658 1001 86380 86390 1
424246 99424246 1001 86380 86390 1
424391 99424391 1001 86380 86390 1
425544 99425544 1001 86380 86390 1
427115 99427115 1001 86380 86390 1
426761 99426761 1001 86380 86390 1
426353 99426353 1001 86380 86390 1
426400 99426400 1001 86380 86390 1
426647 99426647 1001 86380 86390 1
426330 99426330 1001 86380 86390 1
426611 99426611 1001 86380 86390 1
426273 99426273 1001 86380 86390 1
426274 99426274 1001 86380 86390 1
425851 99425851 1001 86380 86390 1
426044 99426044 1001 86380 86390 1
427239 99427239 1001 86380 86390 1
427353 99427353 1001 86380 86390 1
427443 99427443 1001 86380 86390 1
427469 99427469 1001 86380 86390 1
427304 99427304 1001 86380 86390 1
427158 99427158 1001 86380 86390 1
427452 99427452 1001 86380 86390 1
427134 99427134 1001 86380 86390 1
428468 99428468 1001 86380 86390 1
428476 99428476 1001 86380 86390 1
428373 99428373 1001 86380 86390 1
428510 99428510 1001 86380 86390 1
428419 99428419 1001 86380 86390 1
428088 99428088 1001 86380 86390 1
427974 99427974 1001 86380 86390 1
428009 99428009 1001 86380 86390 1
428144 99428144 1001 86380 86390 1
428197 99428197 1001 86380 86390 1
428137 99428137 1001 86380 86390 1
427851 99427851 1001 86380 86390 1
427538 99427538 1001 86380 86390 1
427584 99427584 1001 86380 86390 1
429129 99429129 1001 86380 86390 1
428848 99428848 1001 86380 86390 1
429159 99429159 1001 86380 86390 1
429119 99429119 1001 86380 86390 1
429013 99429013 1001 86380 86390 1
430093 99430093 1001 86380 86390 1
430283 99430283 1001 86380 86390 1
430189 99430189 1001 86380 86390 1
429569 99429569 1001 86380 86390 1
429849 99429849 1001 86380 86390 1
429248 99429248 1001 86380 86390 1
429258 99429258 1001 86380 86390 1
430506 99430506 1001 86380 86390 1
430741 99430741 1001 86380 86390 1
430594 99430594 1001 86380 86390 1
430415 99430415 1001 86380 86390 1
431910 99431910 1001 86380 86390 1
431688 99431688 1001 86380 86390 1
431372 99431372 1001 86380 86390 1
431441 99431441 1001 86380 86390 1
431363 99431363 1001 86380 86390 1
431573 99431573 1001 86380 86390 1
431496 99431496 1001 86380 86390 1
431620 99431620 1001 86380 86390 1
430833 99430833 1001 86380 86390 1
431021 99431021 1001 86380 86390 1
432455 99432455 1001 86380 86390 1
432158 99432158 1001 86380 86390 1
432233 99432233 1001 86380 86390 1
432142 99432142 1001 86380 86390 1
433411 99433411 1001 86380 86390 1
433404 99433404 1001 86380 86390 1
432965 99432965 1001 86380 86390 1
433144 99433144 1001 86380 86390 1
433057 99433057 1001 86380 86390 1
432851 99432851 1001 86380 86390 1
432757 99432757 1001 86380 86390 1
432632 99432632 1001 86380 86390 1
432731 99432731 1001 86380 86390 1
432678 99432678 1001 86380 86390 1
432662 99432662 1001 86380 86390 1
433941 99433941 1001 86380 86390 1
432899 99432899 1001 86380 86390 1
433899 99433899 1001 86380 86390 1
433918 99433918 1001 86380 86390 1
433974 99433974 1001 86380 86390 1
433900 99433900 1001 86380 86390 1
434080 99434080 1001 86380 86390 1
435434 99435434 1001 86380 86390 1
435350 99435350 1001 86380 86390 1
435045 99435045 1001 86380 86390 1
435336 99435336 1001 86380 86390 1
434820 99434820 1001 86380 86390 1
434689 99434689 1001 86380 86390 1
434748 99434748 1001 86380 86390 1
434653 99434653 1001 86380 86390 1
434139 99434139 1001 86380 86390 1
435643 99435643 1001 86380 86390 1
435868 99435868 1001 86380 86390 1
435490 99435490 1001 86380 86390 1
435446 99435446 1001 86380 86390 1
436959 99436959 1001 86380 86390 1
437107 99437107 1001 86380 86390 1
436937 99436937 1001 86380 86390 1
436851 99436851 1001 86380 86390 1
436705 99436705 1001 86380 86390 1
436456 99436456 1001 86380 86390 1
436687 99436687 1001 86380 86390 1
436137 99436137 1001 86380 86390 1
436011 99436011 1001 86380 86390 1
437235 99437235 1001 86380 86390 1
437311 99437311 1001 86380 86390 1
300616 99300616 1001 86380 86390 1
300406 99300406 1001 86380 86390 1
300322 99300322 1001 86380 86390 1
300166 99300166 1001 86380 86390 1
300885 99300885 1001 86380 86390 1
300811 99300811 1001 86380 86390 1
300750 99300750 1001 86380 86390 1
301390 99301390 1001 86380 86390 1
301234 99301234 1001 86380 86390 1
300977 99300977 1001 86380 86390 1
300952 99300952 1001 86380 86390 1
301006 99301006 1001 86380 86390 1
300943 99300943 1001 86380 86390 1
301023 99301023 1001 86380 86390 1
301139 99301139 1001 86380 86390 1
301642 99301642 1001 86380 86390 1
301722 99301722 1001 86380 86390 1
301568 99301568 1001 86380 86390 1
301688 99301688 1001 86380 86390 1
302331 99302331 1001 86380 86390 1
302351 99302351 1001 86380 86390 1
302210 99302210 1001 86380 86390 1
302085 99302085 1001 86380 86390 1
302003 99302003 1001 86380 86390 1
302044 99302044 1001 86380 86390 1
302019 99302019 1001 86380 86390 1
301980 99301980 1001 86380 86390 1
301933 99301933 1001 86380 86390 1
301934 99301934 1001 86380 86390 1
301858 99301858 1001 86380 86390 1
301940 99301940 1001 86380 86390 1
302524 99302524 1001 86380 86390 1
302541 99302541 1001 86380 86390 1
302454 99302454 1001 86380 86390 1
303199 99303199 1001 86380 86390 1
303128 99303128 1001 86380 86390 1
302840 99302840 1001 86380 86390 1
302960 99302960 1001 86380 86390 1
302624 99302624 1001 86380 86390 1
303324 99303324 1001 86380 86390 1
303299 99303299 1001 86380 86390 1
303289 99303289 1001 86380 86390 1
303239 99303239 1001 86380 86390 1
303368 99303368 1001 86380 86390 1
303291 99303291 1001 86380 86390 1
303214 99303214 1001 86380 86390 1
303384 99303384 1001 86380 86390 1
303911 99303911 1001 86380 86390 1
304017 99304017 1001 86380 86390 1
304024 99304024 1001 86380 86390 1
303644 99303644 1001 86380 86390 1
303709 99303709 1001 86380 86390 1
303761 99303761 1001 86380 86390 1
303425 99303425 1001 86380 86390 1
303542 99303542 1001 86380 86390 1
303581 99303581 1001 86380 86390 1
303481 99303481 1001 86380 86390 1
304204 99304204 1001 86380 86390 1
304141 99304141 1001 86380 86390 1
304181 99304181 1001 86380 86390 1
304207 99304207 1001 86380 86390 1
304105 99304105 1001 86380 86390 1
304067 99304067 1001 86380 86390 1
304856 99304856 1001 86380 86390 1
304733 99304733 1001 86380 86390 1
304723 99304723 1001 86380 86390 1
304752 99304752 1001 86380 86390 1
304512 99304512 1001 86380 86390 1
304618 99304618 1001 86380 86390 1
304322 99304322 1001 86380 86390 1
304325 99304325 1001 86380 86390 1
305041 99305041 1001 86380 86390 1
305522 99305522 1001 86380 86390 1
305657 99305657 1001 86380 86390 1
305313 99305313 1001 86380 86390 1
305328 99305328 1001 86380 86390 1
305420 99305420 1001 86380 86390 1
305388 99305388 1001 86380 86390 1
305466 99305466 1001 86380 86390 1
305259 99305259 1001 86380 86390 1
500012 99500012 1001 86380 86390 1
305687 99305687 1001 86380 86390 1
500055 99500055 1001 86380 86390 1
500611 99500611 1001 86380 86390 1
500688 99500688 1001 86380 86390 1
500727 99500727 1001 86380 86390 1
500664 99500664 1001 86380 86390 1
500409 99500409 1001 86380 86390 1
500230 99500230 1001 86380 86390 1
500901 99500901 1001 86380 86390 1
500891 99500891 1001 86380 86390 1
500885 99500885 1001 86380 86390 1
501511 99501511 1001 86380 86390 1
501231 99501231 1001 86380 86390 1
501287 99501287 1001 86380 86390 1
501288 99501288 1001 86380 86390 1
501277 99501277 1001 86380 86390 1
501166 99501166 1001 86380 86390 1
501131 99501131 1001 86380 86390 1
501196 99501196 1001 86380 86390 1
501042 99501042 1001 86380 86390 1
501702 99501702 1001 86380 86390 1
501729 99501729 1001 86380 86390 1
501771 99501771 1001 86380 86390 1
502301 99502301 1001 86380 86390 1
502307 99502307 1001 86380 86390 1
502309 99502309 1001 86380 86390 1
502127 99502127 1001 86380 86390 1
501974 99501974 1001 86380 86390 1
501978 99501978 1001 86380 86390 1
501941 99501941 1001 86380 86390 1
501891 99501891 1001 86380 86390 1
502023 99502023 1001 86380 86390 1
501933 99501933 1001 86380 86390 1
501973 99501973 1001 86380 86390 1
502620 99502620 1001 86380 86390 1
502262 99502262 1001 86380 86390 1
502512 99502512 1001 86380 86390 1
502604 99502604 1001 86380 86390 1
503207 99503207 1001 86380 86390 1
503073 99503073 1001 86380 86390 1
502787 99502787 1001 86380 86390 1
502858 99502858 1001 86380 86390 1
503496 99503496 1001 86380 86390 1
503488 99503488 1001 86380 86390 1
503324 99503324 1001 86380 86390 1
503390 99503390 1001 86380 86390 1
503934 99503934 1001 86380 86390 1
503719 99503719 1001 86380 86390 1
503817 99503817 1001 86380 86390 1
503807 99503807 1001 86380 86390 1
503847 99503847 1001 86380 86390 1
503657 99503657 1001 86380 86390 1
503697 99503697 1001 86380 86390 1
503698 99503698 1001 86380 86390 1
503613 99503613 1001 86380 86390 1
504247 99504247 1001 86380 86390 1
504286 99504286 1001 86380 86390 1
504279 99504279 1001 86380 86390 1
504790 99504790 1001 86380 86390 1
504833 99504833 1001 86380 86390 1
504860 99504860 1001 86380 86390 1
504835 99504835 1001 86380 86390 1
504546 99504546 1001 86380 86390 1
504612 99504612 1001 86380 86390 1
504643 99504643 1001 86380 86390 1
504553 99504553 1001 86380 86390 1
504685 99504685 1001 86380 86390 1
504955 99504955 1001 86380 86390 1
505038 99505038 1001 86380 86390 1
505653 99505653 1001 86380 86390 1
505555 99505555 1001 86380 86390 1
505455 99505455 1001 86380 86390 1
505481 99505481 1001 86380 86390 1
505781 99505781 1001 86380 86390 1
505834 99505834 1001 86380 86390 1
505796 99505796 1001 86380 86390 1
505928 99505928 1001 86380 86390 1
505904 99505904 1001 86380 86390 1
505919 99505919 1001 86380 86390 1
505958 99505958 1001 86380 86390 1
506562 99506562 1001 86380 86390 1
506407 99506407 1001 86380 86390 1
506579 99506579 1001 86380 86390 1
506438 99506438 1001 86380 86390 1
506477 99506477 1001 86380 86390 1
506287 99506287 1001 86380 86390 1
506328 99506328 1001 86380 86390 1
506373 99506373 1001 86380 86390 1
506221 99506221 1001 86380 86390 1
506260 99506260 1001 86380 86390 1
506089 99506089 1001 86380 86390 1
505999 99505999 1001 86380 86390 1
506116 99506116 1001 86380 86390 1
506726 99506726 1001 86380 86390 1
506623 99506623 1001 86380 86390 1
506611 99506611 1001 86380 86390 1
506653 99506653 1001 86380 86390 1
507276 99507276 1001 86380 86390 1
507266 99507266 1001 86380 86390 1
507051 99507051 1001 86380 86390 1
506999 99506999 1001 86380 86390 1
506980 99506980 1001 86380 86390 1
507614 99507614 1001 86380 86390 1
508227 99508227 1001 86380 86390 1
508080 99508080 1001 86380 86390 1
507975 99507975 1001 86380 86390 1
507845 99507845 1001 86380 86390 1
507817 99507817 1001 86380 86390 1
507830 99507830 1001 86380 86390 1
508279 99508279 1001 86380 86390 1
508936 99508936 1001 86380 86390 1
509034 99509034 1001 86380 86390 1
508677 99508677 1001 86380 86390 1
508811 99508811 1001 86380 86390 1
508776 99508776 1001 86380 86390 1
508552 99508552 1001 86380 86390 1
508644 99508644 1001 86380 86390 1
509865 99509865 1001 86380 86390 1
509709 99509709 1001 86380 86390 1
509699 99509699 1001 86380 86390 1
509776 99509776 1001 86380 86390 1
509830 99509830 1001 86380 86390 1
509579 99509579 1001 86380 86390 1
509618 99509618 1001 86380 86390 1
509489 99509489 1001 86380 86390 1
509506 99509506 1001 86380 86390 1
509350 99509350 1001 86380 86390 1
509391 99509391 1001 86380 86390 1
509393 99509393 1001 86380 86390 1
510094 99510094 1001 86380 86390 1
509955 99509955 1001 86380 86390 1
510050 99510050 1001 86380 86390 1
510562 99510562 1001 86380 86390 1
510408 99510408 1001 86380 86390 1
510344 99510344 1001 86380 86390 1
510119 99510119 1001 86380 86390 1
510860 99510860 1001 86380 86390 1
510758 99510758 1001 86380 86390 1
510848 99510848 1001 86380 86390 1
510876 99510876 1001 86380 86390 1
511386 99511386 1001 86380 86390 1
511401 99511401 1001 86380 86390 1
511273 99511273 1001 86380 86390 1
511196 99511196 1001 86380 86390 1
511235 99511235 1001 86380 86390 1
511157 99511157 1001 86380 86390 1
511319 99511319 1001 86380 86390 1
511295 99511295 1001 86380 86390 1
511051 99511051 1001 86380 86390 1
510974 99510974 1001 86380 86390 1
511081 99511081 1001 86380 86390 1
511110 99511110 1001 86380 86390 1
511636 99511636 1001 86380 86390 1
511598 99511598 1001 86380 86390 1
511626 99511626 1001 86380 86390 1
511743 99511743 1001 86380 86390 1
512253 99512253 1001 86380 86390 1
512281 99512281 1001 86380 86390 1
512321 99512321 1001 86380 86390 1
512140 99512140 1001 86380 86390 1
512103 99512103 1001 86380 86390 1
511868 99511868 1001 86380 86390 1
513164 99513164 1001 86380 86390 1
513152 99513152 1001 86380 86390 1
513023 99513023 1001 86380 86390 1
512846 99512846 1001 86380 86390 1
512888 99512888 1001 86380 86390 1
512868 99512868 1001 86380 86390 1
512675 99512675 1001 86380 86390 1
512686 99512686 1001 86380 86390 1
513290 99513290 1001 86380 86390 1
513239 99513239 1001 86380 86390 1
513331 99513331 1001 86380 86390 1
513981 99513981 1001 86380 86390 1
513983 99513983 1001 86380 86390 1
513871 99513871 1001 86380 86390 1
513884 99513884 1001 86380 86390 1
513911 99513911 1001 86380 86390 1
513924 99513924 1001 86380 86390 1
513748 99513748 1001 86380 86390 1
513628 99513628 1001 86380 86390 1
513824 99513824 1001 86380 86390 1
513551 99513551 1001 86380 86390 1
514198 99514198 1001 86380 86390 1
513827 99513827 1001 86380 86390 1
514149 99514149 1001 86380 86390 1
514179 99514179 1001 86380 86390 1
514168 99514168 1001 86380 86390 1
514857 99514857 1001 86380 86390 1
514771 99514771 1001 86380 86390 1
514832 99514832 1001 86380 86390 1
514762 99514762 1001 86380 86390 1
514752 99514752 1001 86380 86390 1
514740 99514740 1001 86380 86390 1
514642 99514642 1001 86380 86390 1
514617 99514617 1001 86380 86390 1
514605 99514605 1001 86380 86390 1
514528 99514528 1001 86380 86390 1
514620 99514620 1001 86380 86390 1
514405 99514405 1001 86380 86390 1
514328 99514328 1001 86380 86390 1
514278 99514278 1001 86380 86390 1
514292 99514292 1001 86380 86390 1
514307 99514307 1001 86380 86390 1
514412 99514412 1001 86380 86390 1
515037 99515037 1001 86380 86390 1
515028 99515028 1001 86380 86390 1
515043 99515043 1001 86380 86390 1
515057 99515057 1001 86380 86390 1
515492 99515492 1001 86380 86390 1
515657 99515657 1001 86380 86390 1
515500 99515500 1001 86380 86390 1
515513 99515513 1001 86380 86390 1
515527 99515527 1001 86380 86390 1
515677 99515677 1001 86380 86390 1
515367 99515367 1001 86380 86390 1
515290 99515290 1001 86380 86390 1
515128 99515128 1001 86380 86390 1
515076 99515076 1001 86380 86390 1
515077 99515077 1001 86380 86390 1
515105 99515105 1001 86380 86390 1
515198 99515198 1001 86380 86390 1
515242 99515242 1001 86380 86390 1
515705 99515705 1001 86380 86390 1
516498 99516498 1001 86380 86390 1
516457 99516457 1001 86380 86390 1
516175 99516175 1001 86380 86390 1
516302 99516302 1001 86380 86390 1
515966 99515966 1001 86380 86390 1
516087 99516087 1001 86380 86390 1
515958 99515958 1001 86380 86390 1
515946 99515946 1001 86380 86390 1
515921 99515921 1001 86380 86390 1
516082 99516082 1001 86380 86390 1
516545 99516545 1001 86380 86390 1
516651 99516651 1001 86380 86390 1
516531 99516531 1001 86380 86390 1
516519 99516519 1001 86380 86390 1
517207 99517207 1001 86380 86390 1
517146 99517146 1001 86380 86390 1
517263 99517263 1001 86380 86390 1
517091 99517091 1001 86380 86390 1
516964 99516964 1001 86380 86390 1
517083 99517083 1001 86380 86390 1
516968 99516968 1001 86380 86390 1
516923 99516923 1001 86380 86390 1
516877 99516877 1001 86380 86390 1
516723 99516723 1001 86380 86390 1
516790 99516790 1001 86380 86390 1
516868 99516868 1001 86380 86390 1
517533 99517533 1001 86380 86390 1
517365 99517365 1001 86380 86390 1
517511 99517511 1001 86380 86390 1
517988 99517988 1001 86380 86390 1
518045 99518045 1001 86380 86390 1
517853 99517853 1001 86380 86390 1
517830 99517830 1001 86380 86390 1
517805 99517805 1001 86380 86390 1
517857 99517857 1001 86380 86390 1
517594 99517594 1001 86380 86390 1
517624 99517624 1001 86380 86390 1
517656 99517656 1001 86380 86390 1
518180 99518180 1001 86380 86390 1
518236 99518236 1001 86380 86390 1
518795 99518795 1001 86380 86390 1
518861 99518861 1001 86380 86390 1
518913 99518913 1001 86380 86390 1
518824 99518824 1001 86380 86390 1
518791 99518791 1001 86380 86390 1
518816 99518816 1001 86380 86390 1
518817 99518817 1001 86380 86390 1
518793 99518793 1001 86380 86390 1
518668 99518668 1001 86380 86390 1
518746 99518746 1001 86380 86390 1
518607 99518607 1001 86380 86390 1
518633 99518633 1001 86380 86390 1
518741 99518741 1001 86380 86390 1
518521 99518521 1001 86380 86390 1
519172 99519172 1001 86380 86390 1
519661 99519661 1001 86380 86390 1
519714 99519714 1001 86380 86390 1
519669 99519669 1001 86380 86390 1
519659 99519659 1001 86380 86390 1
519561 99519561 1001 86380 86390 1
519600 99519600 1001 86380 86390 1
519575 99519575 1001 86380 86390 1
519537 99519537 1001 86380 86390 1
519487 99519487 1001 86380 86390 1
519198 99519198 1001 86380 86390 1
519292 99519292 1001 86380 86390 1
519202 99519202 1001 86380 86390 1
519838 99519838 1001 86380 86390 1
519892 99519892 1001 86380 86390 1
519841 99519841 1001 86380 86390 1
519818 99519818 1001 86380 86390 1
519821 99519821 1001 86380 86390 1
520563 99520563 1001 86380 86390 1
520615 99520615 1001 86380 86390 1
520293 99520293 1001 86380 86390 1
520311 99520311 1001 86380 86390 1
520376 99520376 1001 86380 86390 1
520432 99520432 1001 86380 86390 1
520164 99520164 1001 86380 86390 1
520076 99520076 1001 86380 86390 1
520121 99520121 1001 86380 86390 1
520692 99520692 1001 86380 86390 1
520698 99520698 1001 86380 86390 1
520659 99520659 1001 86380 86390 1
520776 99520776 1001 86380 86390 1
520714 99520714 1001 86380 86390 1
521382 99521382 1001 86380 86390 1
521121 99521121 1001 86380 86390 1
521083 99521083 1001 86380 86390 1
521071 99521071 1001 86380 86390 1
521192 99521192 1001 86380 86390 1
521194 99521194 1001 86380 86390 1
521012 99521012 1001 86380 86390 1
522233 99522233 1001 86380 86390 1
522288 99522288 1001 86380 86390 1
522254 99522254 1001 86380 86390 1
522022 99522022 1001 86380 86390 1
522040 99522040 1001 86380 86390 1
522043 99522043 1001 86380 86390 1
521752 99521752 1001 86380 86390 1
521781 99521781 1001 86380 86390 1
521760 99521760 1001 86380 86390 1
522333 99522333 1001 86380 86390 1
522387 99522387 1001 86380 86390 1
522478 99522478 1001 86380 86390 1
523066 99523066 1001 86380 86390 1
522989 99522989 1001 86380 86390 1
522759 99522759 1001 86380 86390 1
522905 99522905 1001 86380 86390 1
522857 99522857 1001 86380 86390 1
522884 99522884 1001 86380 86390 1
522756 99522756 1001 86380 86390 1
522886 99522886 1001 86380 86390 1
522912 99522912 1001 86380 86390 1
522523 99522523 1001 86380 86390 1
522563 99522563 1001 86380 86390 1
522553 99522553 1001 86380 86390 1
522579 99522579 1001 86380 86390 1
523268 99523268 1001 86380 86390 1
523320 99523320 1001 86380 86390 1
523179 99523179 1001 86380 86390 1
523771 99523771 1001 86380 86390 1
523861 99523861 1001 86380 86390 1
523706 99523706 1001 86380 86390 1
523658 99523658 1001 86380 86390 1
523439 99523439 1001 86380 86390 1
524111 99524111 1001 86380 86390 1
524041 99524041 1001 86380 86390 1
523991 99523991 1001 86380 86390 1
524742 99524742 1001 86380 86390 1
524747 99524747 1001 86380 86390 1
524439 99524439 1001 86380 86390 1
524430 99524430 1001 86380 86390 1
524367 99524367 1001 86380 86390 1
524460 99524460 1001 86380 86390 1
524308 99524308 1001 86380 86390 1
524245 99524245 1001 86380 86390 1
524302 99524302 1001 86380 86390 1
524264 99524264 1001 86380 86390 1
524897 99524897 1001 86380 86390 1
524799 99524799 1001 86380 86390 1
524891 99524891 1001 86380 86390 1
524894 99524894 1001 86380 86390 1
525560 99525560 1001 86380 86390 1
525567 99525567 1001 86380 86390 1
525568 99525568 1001 86380 86390 1
525537 99525537 1001 86380 86390 1
525486 99525486 1001 86380 86390 1
525501 99525501 1001 86380 86390 1
525438 99525438 1001 86380 86390 1
525157 99525157 1001 86380 86390 1
525077 99525077 1001 86380 86390 1
525622 99525622 1001 86380 86390 1
525638 99525638 1001 86380 86390 1
525614 99525614 1001 86380 86390 1
525797 99525797 1001 86380 86390 1
526269 99526269 1001 86380 86390 1
526421 99526421 1001 86380 86390 1
526090 99526090 1001 86380 86390 1
526078 99526078 1001 86380 86390 1
526066 99526066 1001 86380 86390 1
526173 99526173 1001 86380 86390 1
526161 99526161 1001 86380 86390 1
525970 99525970 1001 86380 86390 1
525990 99525990 1001 86380 86390 1
525875 99525875 1001 86380 86390 1
525995 99525995 1001 86380 86390 1
526618 99526618 1001 86380 86390 1
526521 99526521 1001 86380 86390 1
526535 99526535 1001 86380 86390 1
527223 99527223 1001 86380 86390 1
527050 99527050 1001 86380 86390 1
527168 99527168 1001 86380 86390 1
527158 99527158 1001 86380 86390 1
527081 99527081 1001 86380 86390 1
526943 99526943 1001 86380 86390 1
526946 99526946 1001 86380 86390 1
526934 99526934 1001 86380 86390 1
527012 99527012 1001 86380 86390 1
527001 99527001 1001 86380 86390 1
526685 99526685 1001 86380 86390 1
526777 99526777 1001 86380 86390 1
526690 99526690 1001 86380 86390 1
526731 99526731 1001 86380 86390 1
527445 99527445 1001 86380 86390 1
527264 99527264 1001 86380 86390 1
527446 99527446 1001 86380 86390 1
527973 99527973 1001 86380 86390 1
527988 99527988 1001 86380 86390 1
528030 99528030 1001 86380 86390 1
527927 99527927 1001 86380 86390 1
527984 99527984 1001 86380 86390 1
528010 99528010 1001 86380 86390 1
527549 99527549 1001 86380 86390 1
527475 99527475 1001 86380 86390 1
527489 99527489 1001 86380 86390 1
527594 99527594 1001 86380 86390 1
528083 99528083 1001 86380 86390 1
528278 99528278 1001 86380 86390 1
528883 99528883 1001 86380 86390 1
528529 99528529 1001 86380 86390 1
528623 99528623 1001 86380 86390 1
528372 99528372 1001 86380 86390 1
528464 99528464 1001 86380 86390 1
528361 99528361 1001 86380 86390 1
528328 99528328 1001 86380 86390 1
528472 99528472 1001 86380 86390 1
528486 99528486 1001 86380 86390 1
528357 99528357 1001 86380 86390 1
528305 99528305 1001 86380 86390 1
528926 99528926 1001 86380 86390 1
528919 99528919 1001 86380 86390 1
529052 99529052 1001 86380 86390 1
529001 99529001 1001 86380 86390 1
529726 99529726 1001 86380 86390 1
529366 99529366 1001 86380 86390 1
529472 99529472 1001 86380 86390 1
529383 99529383 1001 86380 86390 1
529322 99529322 1001 86380 86390 1
529375 99529375 1001 86380 86390 1
529215 99529215 1001 86380 86390 1
529206 99529206 1001 86380 86390 1
529258 99529258 1001 86380 86390 1
529207 99529207 1001 86380 86390 1
529849 99529849 1001 86380 86390 1
529875 99529875 1001 86380 86390 1
529824 99529824 1001 86380 86390 1
530373 99530373 1001 86380 86390 1
530283 99530283 1001 86380 86390 1
530286 99530286 1001 86380 86390 1
530249 99530249 1001 86380 86390 1
530185 99530185 1001 86380 86390 1
530330 99530330 1001 86380 86390 1
530050 99530050 1001 86380 86390 1
530012 99530012 1001 86380 86390 1
530706 99530706 1001 86380 86390 1
530708 99530708 1001 86380 86390 1
530753 99530753 1001 86380 86390 1
530664 99530664 1001 86380 86390 1
531364 99531364 1001 86380 86390 1
531072 99531072 1001 86380 86390 1
531040 99531040 1001 86380 86390 1
530813 99530813 1001 86380 86390 1
530814 99530814 1001 86380 86390 1
530815 99530815 1001 86380 86390 1
530935 99530935 1001 86380 86390 1
530781 99530781 1001 86380 86390 1
530809 99530809 1001 86380 86390 1
530810 99530810 1001 86380 86390 1
532179 99532179 1001 86380 86390 1
532189 99532189 1001 86380 86390 1
532059 99532059 1001 86380 86390 1
531833 99531833 1001 86380 86390 1
531872 99531872 1001 86380 86390 1
531990 99531990 1001 86380 86390 1
531955 99531955 1001 86380 86390 1
531945 99531945 1001 86380 86390 1
531907 99531907 1001 86380 86390 1
531909 99531909 1001 86380 86390 1
532294 99532294 1001 86380 86390 1
532401 99532401 1001 86380 86390 1
532364 99532364 1001 86380 86390 1
532406 99532406 1001 86380 86390 1
532381 99532381 1001 86380 86390 1
532318 99532318 1001 86380 86390 1
532930 99532930 1001 86380 86390 1
532982 99532982 1001 86380 86390 1
532998 99532998 1001 86380 86390 1
532831 99532831 1001 86380 86390 1
532938 99532938 1001 86380 86390 1
532939 99532939 1001 86380 86390 1
532863 99532863 1001 86380 86390 1
532750 99532750 1001 86380 86390 1
532817 99532817 1001 86380 86390 1
532638 99532638 1001 86380 86390 1
532721 99532721 1001 86380 86390 1
532451 99532451 1001 86380 86390 1
532518 99532518 1001 86380 86390 1
532417 99532417 1001 86380 86390 1
532474 99532474 1001 86380 86390 1
533173 99533173 1001 86380 86390 1
533057 99533057 1001 86380 86390 1
533084 99533084 1001 86380 86390 1
533088 99533088 1001 86380 86390 1
533141 99533141 1001 86380 86390 1
533142 99533142 1001 86380 86390 1
533220 99533220 1001 86380 86390 1
533132 99533132 1001 86380 86390 1
533054 99533054 1001 86380 86390 1
533757 99533757 1001 86380 86390 1
533814 99533814 1001 86380 86390 1
533817 99533817 1001 86380 86390 1
533690 99533690 1001 86380 86390 1
533471 99533471 1001 86380 86390 1
533527 99533527 1001 86380 86390 1
533568 99533568 1001 86380 86390 1
533478 99533478 1001 86380 86390 1
533557 99533557 1001 86380 86390 1
533626 99533626 1001 86380 86390 1
533264 99533264 1001 86380 86390 1
533307 99533307 1001 86380 86390 1
533273 99533273 1001 86380 86390 1
533869 99533869 1001 86380 86390 1
533922 99533922 1001 86380 86390 1
534053 99534053 1001 86380 86390 1
534621 99534621 1001 86380 86390 1
534596 99534596 1001 86380 86390 1
534552 99534552 1001 86380 86390 1
534274 99534274 1001 86380 86390 1
534365 99534365 1001 86380 86390 1
534289 99534289 1001 86380 86390 1
534080 99534080 1001 86380 86390 1
534083 99534083 1001 86380 86390 1
534774 99534774 1001 86380 86390 1
534698 99534698 1001 86380 86390 1
534728 99534728 1001 86380 86390 1
534743 99534743 1001 86380 86390 1
534875 99534875 1001 86380 86390 1
535387 99535387 1001 86380 86390 1
535311 99535311 1001 86380 86390 1
535493 99535493 1001 86380 86390 1
535234 99535234 1001 86380 86390 1
535260 99535260 1001 86380 86390 1
535076 99535076 1001 86380 86390 1
535090 99535090 1001 86380 86390 1
534961 99534961 1001 86380 86390 1
535098 99535098 1001 86380 86390 1
535685 99535685 1001 86380 86390 1
535647 99535647 1001 86380 86390 1
536200 99536200 1001 86380 86390 1
536269 99536269 1001 86380 86390 1
536232 99536232 1001 86380 86390 1
536109 99536109 1001 86380 86390 1
535860 99535860 1001 86380 86390 1
536517 99536517 1001 86380 86390 1
536443 99536443 1001 86380 86390 1
536999 99536999 1001 86380 86390 1
537004 99537004 1001 86380 86390 1
537007 99537007 1001 86380 86390 1
536777 99536777 1001 86380 86390 1
536881 99536881 1001 86380 86390 1
536770 99536770 1001 86380 86390 1
536784 99536784 1001 86380 86390 1
536849 99536849 1001 86380 86390 1
536824 99536824 1001 86380 86390 1
536594 99536594 1001 86380 86390 1
536583 99536583 1001 86380 86390 1
536674 99536674 1001 86380 86390 1
536750 99536750 1001 86380 86390 1
537219 99537219 1001 86380 86390 1
537208 99537208 1001 86380 86390 1
537248 99537248 1001 86380 86390 1
537287 99537287 1001 86380 86390 1
537854 99537854 1001 86380 86390 1
537719 99537719 1001 86380 86390 1
537767 99537767 1001 86380 86390 1
537599 99537599 1001 86380 86390 1
537523 99537523 1001 86380 86390 1
537421 99537421 1001 86380 86390 1
537398 99537398 1001 86380 86390 1
537504 99537504 1001 86380 86390 1
538689 99538689 1001 86380 86390 1
538703 99538703 1001 86380 86390 1
538681 99538681 1001 86380 86390 1
538694 99538694 1001 86380 86390 1
538669 99538669 1001 86380 86390 1
538721 99538721 1001 86380 86390 1
538544 99538544 1001 86380 86390 1
538444 99538444 1001 86380 86390 1
538527 99538527 1001 86380 86390 1
538425 99538425 1001 86380 86390 1
538391 99538391 1001 86380 86390 1
538303 99538303 1001 86380 86390 1
538916 99538916 1001 86380 86390 1
538852 99538852 1001 86380 86390 1
538841 99538841 1001 86380 86390 1
539606 99539606 1001 86380 86390 1
539469 99539469 1001 86380 86390 1
539243 99539243 1001 86380 86390 1
539428 99539428 1001 86380 86390 1
539247 99539247 1001 86380 86390 1
539326 99539326 1001 86380 86390 1
539419 99539419 1001 86380 86390 1
539177 99539177 1001 86380 86390 1
539034 99539034 1001 86380 86390 1
539062 99539062 1001 86380 86390 1
539075 99539075 1001 86380 86390 1
539037 99539037 1001 86380 86390 1
539042 99539042 1001 86380 86390 1
539055 99539055 1001 86380 86390 1
539133 99539133 1001 86380 86390 1
539791 99539791 1001 86380 86390 1
539702 99539702 1001 86380 86390 1
540429 99540429 1001 86380 86390 1
540467 99540467 1001 86380 86390 1
540302 99540302 1001 86380 86390 1
540412 99540412 1001 86380 86390 1
540119 99540119 1001 86380 86390 1
540160 99540160 1001 86380 86390 1
540174 99540174 1001 86380 86390 1
540228 99540228 1001 86380 86390 1
540087 99540087 1001 86380 86390 1
539861 99539861 1001 86380 86390 1
539947 99539947 1001 86380 86390 1
540672 99540672 1001 86380 86390 1
541182 99541182 1001 86380 86390 1
541171 99541171 1001 86380 86390 1
541278 99541278 1001 86380 86390 1
541277 99541277 1001 86380 86390 1
540959 99540959 1001 86380 86390 1
540939 99540939 1001 86380 86390 1
540891 99540891 1001 86380 86390 1
540871 99540871 1001 86380 86390 1
540771 99540771 1001 86380 86390 1
541423 99541423 1001 86380 86390 1
541495 99541495 1001 86380 86390 1
542007 99542007 1001 86380 86390 1
542009 99542009 1001 86380 86390 1
542074 99542074 1001 86380 86390 1
541972 99541972 1001 86380 86390 1
542024 99542024 1001 86380 86390 1
541746 99541746 1001 86380 86390 1
541889 99541889 1001 86380 86390 1
541843 99541843 1001 86380 86390 1
541644 99541644 1001 86380 86390 1
542171 99542171 1001 86380 86390 1
542121 99542121 1001 86380 86390 1
542848 99542848 1001 86380 86390 1
542750 99542750 1001 86380 86390 1
542584 99542584 1001 86380 86390 1
542663 99542663 1001 86380 86390 1
542718 99542718 1001 86380 86390 1
542708 99542708 1001 86380 86390 1
542672 99542672 1001 86380 86390 1
542648 99542648 1001 86380 86390 1
542337 99542337 1001 86380 86390 1
542406 99542406 1001 86380 86390 1
542525 99542525 1001 86380 86390 1
542370 99542370 1001 86380 86390 1
542371 99542371 1001 86380 86390 1
542451 99542451 1001 86380 86390 1
542479 99542479 1001 86380 86390 1
543139 99543139 1001 86380 86390 1
543116 99543116 1001 86380 86390 1
542989 99542989 1001 86380 86390 1
543674 99543674 1001 86380 86390 1
543663 99543663 1001 86380 86390 1
543729 99543729 1001 86380 86390 1
543553 99543553 1001 86380 86390 1
543467 99543467 1001 86380 86390 1
544579 99544579 1001 86380 86390 1
544255 99544255 1001 86380 86390 1
544246 99544246 1001 86380 86390 1
544339 99544339 1001 86380 86390 1
543981 99543981 1001 86380 86390 1
544099 99544099 1001 86380 86390 1
501017 1173 1001 32739 33038 1
501105 1040 1001 26455 26754 1
509353 743 1002 50332 52711 1
400120 99400120 1001 86380 86390 1
400405 99400405 1001 86380 86390 1
400487 99400487 1001 86380 86390 1
400464 99400464 1001 86380 86390 1
400501 99400501 1001 86380 86390 1
400727 99400727 1001 86380 86390 1
400852 99400852 1001 86380 86390 1
401080 99401080 1001 86380 86390 1
401323 99401323 1001 86380 86390 1
401483 99401483 1001 86380 86390 1
401529 99401529 1001 86380 86390 1
401543 99401543 1001 86380 86390 1
401686 99401686 1001 86380 86390 1
401702 99401702 1001 86380 86390 1
401742 99401742 1001 86380 86390 1
401852 99401852 1001 86380 86390 1
402043 99402043 1001 86380 86390 1
402139 99402139 1001 86380 86390 1
402515 99402515 1001 86380 86390 1
402503 99402503 1001 86380 86390 1
402619 99402619 1001 86380 86390 1
403085 99403085 1001 86380 86390 1
403215 99403215 1001 86380 86390 1
403297 99403297 1001 86380 86390 1
403305 99403305 1001 86380 86390 1
403719 99403719 1001 86380 86390 1
403836 99403836 1001 86380 86390 1
404026 99404026 1001 86380 86390 1
404003 99404003 1001 86380 86390 1
404009 99404009 1001 86380 86390 1
404076 99404076 1001 86380 86390 1
404537 99404537 1001 86380 86390 1
404688 99404688 1001 86380 86390 1
404644 99404644 1001 86380 86390 1
404696 99404696 1001 86380 86390 1
405065 99405065 1001 86380 86390 1
405473 99405473 1001 86380 86390 1
405505 99405505 1001 86380 86390 1
405973 99405973 1001 86380 86390 1
405927 99405927 1001 86380 86390 1
405975 99405975 1001 86380 86390 1
406029 99406029 1001 86380 86390 1
406181 99406181 1001 86380 86390 1
406310 99406310 1001 86380 86390 1
406573 99406573 1001 86380 86390 1
406986 99406986 1001 86380 86390 1
407136 99407136 1001 86380 86390 1
407207 99407207 1001 86380 86390 1
407256 99407256 1001 86380 86390 1
407361 99407361 1001 86380 86390 1
407546 99407546 1001 86380 86390 1
407637 99407637 1001 86380 86390 1
407590 99407590 1001 86380 86390 1
407911 99407911 1001 86380 86390 1
407970 99407970 1001 86380 86390 1
408000 99408000 1001 86380 86390 1
408173 99408173 1001 86380 86390 1
408371 99408371 1001 86380 86390 1
408677 99408677 1001 86380 86390 1
408761 99408761 1001 86380 86390 1
408743 99408743 1001 86380 86390 1
408783 99408783 1001 86380 86390 1
408785 99408785 1001 86380 86390 1
408863 99408863 1001 86380 86390 1
408818 99408818 1001 86380 86390 1
409008 99409008 1001 86380 86390 1
409127 99409127 1001 86380 86390 1
409128 99409128 1001 86380 86390 1
409470 99409470 1001 86380 86390 1
409659 99409659 1001 86380 86390 1
409756 99409756 1001 86380 86390 1
409885 99409885 1001 86380 86390 1
409984 99409984 1001 86380 86390 1
410077 99410077 1001 86380 86390 1
410189 99410189 1001 86380 86390 1
410305 99410305 1001 86380 86390 1
410388 99410388 1001 86380 86390 1
410734 99410734 1001 86380 86390 1
411420 99411420 1001 86380 86390 1
411342 99411342 1001 86380 86390 1
411506 99411506 1001 86380 86390 1
411741 99411741 1001 86380 86390 1
411825 99411825 1001 86380 86390 1
412243 99412243 1001 86380 86390 1
412230 99412230 1001 86380 86390 1
412477 99412477 1001 86380 86390 1
412436 99412436 1001 86380 86390 1
413475 99413475 1001 86380 86390 1
413305 99413305 1001 86380 86390 1
413511 99413511 1001 86380 86390 1
413069 99413069 1001 86380 86390 1
413167 99413167 1001 86380 86390 1
413208 99413208 1001 86380 86390 1
412616 99412616 1001 86380 86390 1
412497 99412497 1001 86380 86390 1
413805 99413805 1001 86380 86390 1
413773 99413773 1001 86380 86390 1
414082 99414082 1001 86380 86390 1
413942 99413942 1001 86380 86390 1
415056 99415056 1001 86380 86390 1
415095 99415095 1001 86380 86390 1
415057 99415057 1001 86380 86390 1
415258 99415258 1001 86380 86390 1
415102 99415102 1001 86380 86390 1
415047 99415047 1001 86380 86390 1
415155 99415155 1001 86380 86390 1
414549 99414549 1001 86380 86390 1
414887 99414887 1001 86380 86390 1
414792 99414792 1001 86380 86390 1
414634 99414634 1001 86380 86390 1
414253 99414253 1001 86380 86390 1
414460 99414460 1001 86380 86390 1
415337 99415337 1001 86380 86390 1
415577 99415577 1001 86380 86390 1
415363 99415363 1001 86380 86390 1
416891 99416891 1001 86380 86390 1
416668 99416668 1001 86380 86390 1
416262 99416262 1001 86380 86390 1
416328 99416328 1001 86380 86390 1
416062 99416062 1001 86380 86390 1
416022 99416022 1001 86380 86390 1
416135 99416135 1001 86380 86390 1
417219 99417219 1001 86380 86390 1
417358 99417358 1001 86380 86390 1
417102 99417102 1001 86380 86390 1
417317 99417317 1001 86380 86390 1
417514 99417514 1001 86380 86390 1
418528 99418528 1001 86380 86390 1
418715 99418715 1001 86380 86390 1
418765 99418765 1001 86380 86390 1
418571 99418571 1001 86380 86390 1
418159 99418159 1001 86380 86390 1
418219 99418219 1001 86380 86390 1
418305 99418305 1001 86380 86390 1
418264 99418264 1001 86380 86390 1
418100 99418100 1001 86380 86390 1
418124 99418124 1001 86380 86390 1
418299 99418299 1001 86380 86390 1
418191 99418191 1001 86380 86390 1
417635 99417635 1001 86380 86390 1
418004 99418004 1001 86380 86390 1
418005 99418005 1001 86380 86390 1
418906 99418906 1001 86380 86390 1
418945 99418945 1001 86380 86390 1
420308 99420308 1001 86380 86390 1
420197 99420197 1001 86380 86390 1
420221 99420221 1001 86380 86390 1
420135 99420135 1001 86380 86390 1
420071 99420071 1001 86380 86390 1
419699 99419699 1001 86380 86390 1
419796 99419796 1001 86380 86390 1
419419 99419419 1001 86380 86390 1
419623 99419623 1001 86380 86390 1
420562 99420562 1001 86380 86390 1
420620 99420620 1001 86380 86390 1
420605 99420605 1001 86380 86390 1
420609 99420609 1001 86380 86390 1
420804 99420804 1001 86380 86390 1
421967 99421967 1001 86380 86390 1
422040 99422040 1001 86380 86390 1
422057 99422057 1001 86380 86390 1
421759 99421759 1001 86380 86390 1
421856 99421856 1001 86380 86390 1
421612 99421612 1001 86380 86390 1
420922 99420922 1001 86380 86390 1
421196 99421196 1001 86380 86390 1
421225 99421225 1001 86380 86390 1
423486 99423486 1001 86380 86390 1
423505 99423505 1001 86380 86390 1
423309 99423309 1001 86380 86390 1
423432 99423432 1001 86380 86390 1
423289 99423289 1001 86380 86390 1
422954 99422954 1001 86380 86390 1
422788 99422788 1001 86380 86390 1
422546 99422546 1001 86380 86390 1
422547 99422547 1001 86380 86390 1
422694 99422694 1001 86380 86390 1
422719 99422719 1001 86380 86390 1
423828 99423828 1001 86380 86390 1
423961 99423961 1001 86380 86390 1
424146 99424146 1001 86380 86390 1
425124 99425124 1001 86380 86390 1
425294 99425294 1001 86380 86390 1
425273 99425273 1001 86380 86390 1
424981 99424981 1001 86380 86390 1
424826 99424826 1001 86380 86390 1
424623 99424623 1001 86380 86390 1
424297 99424297 1001 86380 86390 1
424538 99424538 1001 86380 86390 1
425473 99425473 1001 86380 86390 1
426792 99426792 1001 86380 86390 1
426699 99426699 1001 86380 86390 1
426851 99426851 1001 86380 86390 1
427089 99427089 1001 86380 86390 1
426646 99426646 1001 86380 86390 1
426392 99426392 1001 86380 86390 1
426113 99426113 1001 86380 86390 1
426152 99426152 1001 86380 86390 1
425897 99425897 1001 86380 86390 1
426119 99426119 1001 86380 86390 1
426238 99426238 1001 86380 86390 1
427342 99427342 1001 86380 86390 1
427250 99427250 1001 86380 86390 1
428422 99428422 1001 86380 86390 1
428428 99428428 1001 86380 86390 1
428434 99428434 1001 86380 86390 1
428140 99428140 1001 86380 86390 1
428832 99428832 1001 86380 86390 1
428775 99428775 1001 86380 86390 1
430291 99430291 1001 86380 86390 1
429575 99429575 1001 86380 86390 1
429801 99429801 1001 86380 86390 1
429566 99429566 1001 86380 86390 1
429446 99429446 1001 86380 86390 1
429486 99429486 1001 86380 86390 1
429283 99429283 1001 86380 86390 1
429289 99429289 1001 86380 86390 1
430490 99430490 1001 86380 86390 1
430512 99430512 1001 86380 86390 1
430700 99430700 1001 86380 86390 1
431965 99431965 1001 86380 86390 1
431403 99431403 1001 86380 86390 1
431534 99431534 1001 86380 86390 1
431535 99431535 1001 86380 86390 1
431615 99431615 1001 86380 86390 1
431272 99431272 1001 86380 86390 1
431048 99431048 1001 86380 86390 1
431054 99431054 1001 86380 86390 1
431649 99431649 1001 86380 86390 1
432251 99432251 1001 86380 86390 1
432106 99432106 1001 86380 86390 1
433378 99433378 1001 86380 86390 1
433336 99433336 1001 86380 86390 1
433609 99433609 1001 86380 86390 1
433159 99433159 1001 86380 86390 1
432929 99432929 1001 86380 86390 1
433003 99433003 1001 86380 86390 1
433127 99433127 1001 86380 86390 1
432942 99432942 1001 86380 86390 1
432496 99432496 1001 86380 86390 1
433733 99433733 1001 86380 86390 1
433922 99433922 1001 86380 86390 1
433868 99433868 1001 86380 86390 1
433905 99433905 1001 86380 86390 1
434016 99434016 1001 86380 86390 1
435162 99435162 1001 86380 86390 1
435385 99435385 1001 86380 86390 1
435271 99435271 1001 86380 86390 1
435419 99435419 1001 86380 86390 1
434631 99434631 1001 86380 86390 1
434982 99434982 1001 86380 86390 1
434635 99434635 1001 86380 86390 1
434328 99434328 1001 86380 86390 1
434330 99434330 1001 86380 86390 1
435824 99435824 1001 86380 86390 1
435550 99435550 1001 86380 86390 1
435720 99435720 1001 86380 86390 1
435816 99435816 1001 86380 86390 1
435538 99435538 1001 86380 86390 1
435593 99435593 1001 86380 86390 1
437003 99437003 1001 86380 86390 1
437144 99437144 1001 86380 86390 1
436850 99436850 1001 86380 86390 1
436682 99436682 1001 86380 86390 1
436671 99436671 1001 86380 86390 1
436426 99436426 1001 86380 86390 1
436581 99436581 1001 86380 86390 1
436615 99436615 1001 86380 86390 1
436217 99436217 1001 86380 86390 1
435992 99435992 1001 86380 86390 1
436148 99436148 1001 86380 86390 1
436280 99436280 1001 86380 86390 1
436125 99436125 1001 86380 86390 1
437321 99437321 1001 86380 86390 1
437281 99437281 1001 86380 86390 1
300050 99300050 1001 86380 86390 1
300066 99300066 1001 86380 86390 1
300093 99300093 1001 86380 86390 1
300551 99300551 1001 86380 86390 1
300542 99300542 1001 86380 86390 1
300524 99300524 1001 86380 86390 1
300344 99300344 1001 86380 86390 1
300474 99300474 1001 86380 86390 1
300328 99300328 1001 86380 86390 1
300159 99300159 1001 86380 86390 1
300209 99300209 1001 86380 86390 1
300816 99300816 1001 86380 86390 1
300868 99300868 1001 86380 86390 1
300894 99300894 1001 86380 86390 1
300933 99300933 1001 86380 86390 1
300900 99300900 1001 86380 86390 1
301441 99301441 1001 86380 86390 1
301353 99301353 1001 86380 86390 1
301448 99301448 1001 86380 86390 1
301548 99301548 1001 86380 86390 1
301159 99301159 1001 86380 86390 1
300988 99300988 1001 86380 86390 1
301022 99301022 1001 86380 86390 1
300998 99300998 1001 86380 86390 1
302340 99302340 1001 86380 86390 1
301985 99301985 1001 86380 86390 1
302014 99302014 1001 86380 86390 1
302055 99302055 1001 86380 86390 1
301780 99301780 1001 86380 86390 1
301860 99301860 1001 86380 86390 1
303143 99303143 1001 86380 86390 1
303069 99303069 1001 86380 86390 1
303073 99303073 1001 86380 86390 1
303062 99303062 1001 86380 86390 1
303196 99303196 1001 86380 86390 1
302974 99302974 1001 86380 86390 1
302691 99302691 1001 86380 86390 1
302706 99302706 1001 86380 86390 1
303296 99303296 1001 86380 86390 1
303338 99303338 1001 86380 86390 1
303395 99303395 1001 86380 86390 1
303266 99303266 1001 86380 86390 1
303831 99303831 1001 86380 86390 1
303849 99303849 1001 86380 86390 1
303979 99303979 1001 86380 86390 1
303851 99303851 1001 86380 86390 1
303864 99303864 1001 86380 86390 1
303700 99303700 1001 86380 86390 1
303757 99303757 1001 86380 86390 1
303758 99303758 1001 86380 86390 1
303696 99303696 1001 86380 86390 1
303597 99303597 1001 86380 86390 1
303495 99303495 1001 86380 86390 1
303578 99303578 1001 86380 86390 1
304110 99304110 1001 86380 86390 1
304098 99304098 1001 86380 86390 1
304209 99304209 1001 86380 86390 1
304858 99304858 1001 86380 86390 1
304776 99304776 1001 86380 86390 1
304488 99304488 1001 86380 86390 1
304527 99304527 1001 86380 86390 1
304651 99304651 1001 86380 86390 1
304308 99304308 1001 86380 86390 1
304365 99304365 1001 86380 86390 1
304984 99304984 1001 86380 86390 1
305576 99305576 1001 86380 86390 1
305641 99305641 1001 86380 86390 1
305631 99305631 1001 86380 86390 1
305430 99305430 1001 86380 86390 1
305392 99305392 1001 86380 86390 1
305354 99305354 1001 86380 86390 1
305393 99305393 1001 86380 86390 1
305432 99305432 1001 86380 86390 1
305305 99305305 1001 86380 86390 1
305306 99305306 1001 86380 86390 1
305262 99305262 1001 86380 86390 1
305263 99305263 1001 86380 86390 1
305075 99305075 1001 86380 86390 1
500065 99500065 1001 86380 86390 1
500091 99500091 1001 86380 86390 1
500061 99500061 1001 86380 86390 1
500652 99500652 1001 86380 86390 1
500694 99500694 1001 86380 86390 1
500722 99500722 1001 86380 86390 1
500761 99500761 1001 86380 86390 1
500442 99500442 1001 86380 86390 1
500562 99500562 1001 86380 86390 1
500503 99500503 1001 86380 86390 1
500337 99500337 1001 86380 86390 1
500373 99500373 1001 86380 86390 1
501543 99501543 1001 86380 86390 1
501507 99501507 1001 86380 86390 1
501631 99501631 1001 86380 86390 1
501242 99501242 1001 86380 86390 1
501270 99501270 1001 86380 86390 1
501263 99501263 1001 86380 86390 1
501406 99501406 1001 86380 86390 1
501238 99501238 1001 86380 86390 1
501368 99501368 1001 86380 86390 1
501189 99501189 1001 86380 86390 1
501035 99501035 1001 86380 86390 1
501154 99501154 1001 86380 86390 1
501053 99501053 1001 86380 86390 1
501755 99501755 1001 86380 86390 1
501842 99501842 1001 86380 86390 1
502218 99502218 1001 86380 86390 1
502168 99502168 1001 86380 86390 1
502013 99502013 1001 86380 86390 1
501931 99501931 1001 86380 86390 1
502658 99502658 1001 86380 86390 1
502608 99502608 1001 86380 86390 1
502467 99502467 1001 86380 86390 1
502521 99502521 1001 86380 86390 1
502535 99502535 1001 86380 86390 1
502483 99502483 1001 86380 86390 1
502488 99502488 1001 86380 86390 1
503214 99503214 1001 86380 86390 1
503012 99503012 1001 86380 86390 1
502672 99502672 1001 86380 86390 1
502713 99502713 1001 86380 86390 1
502752 99502752 1001 86380 86390 1
502780 99502780 1001 86380 86390 1
502756 99502756 1001 86380 86390 1
503421 99503421 1001 86380 86390 1
503440 99503440 1001 86380 86390 1
503968 99503968 1001 86380 86390 1
504092 99504092 1001 86380 86390 1
503983 99503983 1001 86380 86390 1
503747 99503747 1001 86380 86390 1
503708 99503708 1001 86380 86390 1
503740 99503740 1001 86380 86390 1
503729 99503729 1001 86380 86390 1
503628 99503628 1001 86380 86390 1
503502 99503502 1001 86380 86390 1
503547 99503547 1001 86380 86390 1
504128 99504128 1001 86380 86390 1
504316 99504316 1001 86380 86390 1
504153 99504153 1001 86380 86390 1
504140 99504140 1001 86380 86390 1
504880 99504880 1001 86380 86390 1
504779 99504779 1001 86380 86390 1
504922 99504922 1001 86380 86390 1
504770 99504770 1001 86380 86390 1
504734 99504734 1001 86380 86390 1
504355 99504355 1001 86380 86390 1
505137 99505137 1001 86380 86390 1
505448 99505448 1001 86380 86390 1
505413 99505413 1001 86380 86390 1
505530 99505530 1001 86380 86390 1
505401 99505401 1001 86380 86390 1
505365 99505365 1001 86380 86390 1
505242 99505242 1001 86380 86390 1
505191 99505191 1001 86380 86390 1
505166 99505166 1001 86380 86390 1
505795 99505795 1001 86380 86390 1
505785 99505785 1001 86380 86390 1
505864 99505864 1001 86380 86390 1
505907 99505907 1001 86380 86390 1
506546 99506546 1001 86380 86390 1
506417 99506417 1001 86380 86390 1
506483 99506483 1001 86380 86390 1
506423 99506423 1001 86380 86390 1
506578 99506578 1001 86380 86390 1
506304 99506304 1001 86380 86390 1
506362 99506362 1001 86380 86390 1
505989 99505989 1001 86380 86390 1
506605 99506605 1001 86380 86390 1
507373 99507373 1001 86380 86390 1
507362 99507362 1001 86380 86390 1
507350 99507350 1001 86380 86390 1
507338 99507338 1001 86380 86390 1
507341 99507341 1001 86380 86390 1
507382 99507382 1001 86380 86390 1
507267 99507267 1001 86380 86390 1
507118 99507118 1001 86380 86390 1
507170 99507170 1001 86380 86390 1
507215 99507215 1001 86380 86390 1
507125 99507125 1001 86380 86390 1
506853 99506853 1001 86380 86390 1
506914 99506914 1001 86380 86390 1
506992 99506992 1001 86380 86390 1
507527 99507527 1001 86380 86390 1
507494 99507494 1001 86380 86390 1
508217 99508217 1001 86380 86390 1
508063 99508063 1001 86380 86390 1
508131 99508131 1001 86380 86390 1
508145 99508145 1001 86380 86390 1
508006 99508006 1001 86380 86390 1
507893 99507893 1001 86380 86390 1
507870 99507870 1001 86380 86390 1
507790 99507790 1001 86380 86390 1
507779 99507779 1001 86380 86390 1
507638 99507638 1001 86380 86390 1
508363 99508363 1001 86380 86390 1
508598 99508598 1001 86380 86390 1
508595 99508595 1001 86380 86390 1
509138 99509138 1001 86380 86390 1
509190 99509190 1001 86380 86390 1
509191 99509191 1001 86380 86390 1
509206 99509206 1001 86380 86390 1
509774 99509774 1001 86380 86390 1
509826 99509826 1001 86380 86390 1
509712 99509712 1001 86380 86390 1
509777 99509777 1001 86380 86390 1
509334 99509334 1001 86380 86390 1
509453 99509453 1001 86380 86390 1
509298 99509298 1001 86380 86390 1
509392 99509392 1001 86380 86390 1
509457 99509457 1001 86380 86390 1
509902 99509902 1001 86380 86390 1
510551 99510551 1001 86380 86390 1
510592 99510592 1001 86380 86390 1
510647 99510647 1001 86380 86390 1
510674 99510674 1001 86380 86390 1
510722 99510722 1001 86380 86390 1
510431 99510431 1001 86380 86390 1
510398 99510398 1001 86380 86390 1
510455 99510455 1001 86380 86390 1
510378 99510378 1001 86380 86390 1
510844 99510844 1001 86380 86390 1
510909 99510909 1001 86380 86390 1
510734 99510734 1001 86380 86390 1
511445 99511445 1001 86380 86390 1
511357 99511357 1001 86380 86390 1
511185 99511185 1001 86380 86390 1
511345 99511345 1001 86380 86390 1
511333 99511333 1001 86380 86390 1
511217 99511217 1001 86380 86390 1
510997 99510997 1001 86380 86390 1
511074 99511074 1001 86380 86390 1
511101 99511101 1001 86380 86390 1
511118 99511118 1001 86380 86390 1
511019 99511019 1001 86380 86390 1
511073 99511073 1001 86380 86390 1
511099 99511099 1001 86380 86390 1
511757 99511757 1001 86380 86390 1
511667 99511667 1001 86380 86390 1
511565 99511565 1001 86380 86390 1
511666 99511666 1001 86380 86390 1
512328 99512328 1001 86380 86390 1
511992 99511992 1001 86380 86390 1
512135 99512135 1001 86380 86390 1
512084 99512084 1001 86380 86390 1
512137 99512137 1001 86380 86390 1
512009 99512009 1001 86380 86390 1
512014 99512014 1001 86380 86390 1
512056 99512056 1001 86380 86390 1
511810 99511810 1001 86380 86390 1
511771 99511771 1001 86380 86390 1
511915 99511915 1001 86380 86390 1
511890 99511890 1001 86380 86390 1
511842 99511842 1001 86380 86390 1
511869 99511869 1001 86380 86390 1
511908 99511908 1001 86380 86390 1
511960 99511960 1001 86380 86390 1
511782 99511782 1001 86380 86390 1
512578 99512578 1001 86380 86390 1
512582 99512582 1001 86380 86390 1
513091 99513091 1001 86380 86390 1
513179 99513179 1001 86380 86390 1
513099 99513099 1001 86380 86390 1
512909 99512909 1001 86380 86390 1
512991 99512991 1001 86380 86390 1
512916 99512916 1001 86380 86390 1
512814 99512814 1001 86380 86390 1
512621 99512621 1001 86380 86390 1
513360 99513360 1001 86380 86390 1
513220 99513220 1001 86380 86390 1
513318 99513318 1001 86380 86390 1
513370 99513370 1001 86380 86390 1
513905 99513905 1001 86380 86390 1
514008 99514008 1001 86380 86390 1
513803 99513803 1001 86380 86390 1
513779 99513779 1001 86380 86390 1
513650 99513650 1001 86380 86390 1
513767 99513767 1001 86380 86390 1
513717 99513717 1001 86380 86390 1
513745 99513745 1001 86380 86390 1
513721 99513721 1001 86380 86390 1
513544 99513544 1001 86380 86390 1
513545 99513545 1001 86380 86390 1
513597 99513597 1001 86380 86390 1
513535 99513535 1001 86380 86390 1
514232 99514232 1001 86380 86390 1
514577 99514577 1001 86380 86390 1
514616 99514616 1001 86380 86390 1
514629 99514629 1001 86380 86390 1
514455 99514455 1001 86380 86390 1
514651 99514651 1001 86380 86390 1
514314 99514314 1001 86380 86390 1
514253 99514253 1001 86380 86390 1
514388 99514388 1001 86380 86390 1
515031 99515031 1001 86380 86390 1
515666 99515666 1001 86380 86390 1
515588 99515588 1001 86380 86390 1
515486 99515486 1001 86380 86390 1
515589 99515589 1001 86380 86390 1
515322 99515322 1001 86380 86390 1
515285 99515285 1001 86380 86390 1
515315 99515315 1001 86380 86390 1
515320 99515320 1001 86380 86390 1
515205 99515205 1001 86380 86390 1
515261 99515261 1001 86380 86390 1
515184 99515184 1001 86380 86390 1
515226 99515226 1001 86380 86390 1
515685 99515685 1001 86380 86390 1
515766 99515766 1001 86380 86390 1
515795 99515795 1001 86380 86390 1
516357 99516357 1001 86380 86390 1
516387 99516387 1001 86380 86390 1
516413 99516413 1001 86380 86390 1
516440 99516440 1001 86380 86390 1
516453 99516453 1001 86380 86390 1
516253 99516253 1001 86380 86390 1
516218 99516218 1001 86380 86390 1
516037 99516037 1001 86380 86390 1
515908 99515908 1001 86380 86390 1
516026 99516026 1001 86380 86390 1
516642 99516642 1001 86380 86390 1
516605 99516605 1001 86380 86390 1
516593 99516593 1001 86380 86390 1
516557 99516557 1001 86380 86390 1
517198 99517198 1001 86380 86390 1
517135 99517135 1001 86380 86390 1
517328 99517328 1001 86380 86390 1
517296 99517296 1001 86380 86390 1
516978 99516978 1001 86380 86390 1
517020 99517020 1001 86380 86390 1
517085 99517085 1001 86380 86390 1
517023 99517023 1001 86380 86390 1
517024 99517024 1001 86380 86390 1
517050 99517050 1001 86380 86390 1
517516 99517516 1001 86380 86390 1
517439 99517439 1001 86380 86390 1
517415 99517415 1001 86380 86390 1
517513 99517513 1001 86380 86390 1
518128 99518128 1001 86380 86390 1
518040 99518040 1001 86380 86390 1
517904 99517904 1001 86380 86390 1
517872 99517872 1001 86380 86390 1
517755 99517755 1001 86380 86390 1
517726 99517726 1001 86380 86390 1
517560 99517560 1001 86380 86390 1
517641 99517641 1001 86380 86390 1
518276 99518276 1001 86380 86390 1
518271 99518271 1001 86380 86390 1
518337 99518337 1001 86380 86390 1
518862 99518862 1001 86380 86390 1
518856 99518856 1001 86380 86390 1
518721 99518721 1001 86380 86390 1
518658 99518658 1001 86380 86390 1
518523 99518523 1001 86380 86390 1
518538 99518538 1001 86380 86390 1
518382 99518382 1001 86380 86390 1
518426 99518426 1001 86380 86390 1
518506 99518506 1001 86380 86390 1
518998 99518998 1001 86380 86390 1
519158 99519158 1001 86380 86390 1
519138 99519138 1001 86380 86390 1
519756 99519756 1001 86380 86390 1
519759 99519759 1001 86380 86390 1
519427 99519427 1001 86380 86390 1
519429 99519429 1001 86380 86390 1
519591 99519591 1001 86380 86390 1
519514 99519514 1001 86380 86390 1
519372 99519372 1001 86380 86390 1
519917 99519917 1001 86380 86390 1
520008 99520008 1001 86380 86390 1
519883 99519883 1001 86380 86390 1
519988 99519988 1001 86380 86390 1
519899 99519899 1001 86380 86390 1
519951 99519951 1001 86380 86390 1
520565 99520565 1001 86380 86390 1
520592 99520592 1001 86380 86390 1
520556 99520556 1001 86380 86390 1
520505 99520505 1001 86380 86390 1
520558 99520558 1001 86380 86390 1
520446 99520446 1001 86380 86390 1
520383 99520383 1001 86380 86390 1
520348 99520348 1001 86380 86390 1
520401 99520401 1001 86380 86390 1
520260 99520260 1001 86380 86390 1
520316 99520316 1001 86380 86390 1
520114 99520114 1001 86380 86390 1
520050 99520050 1001 86380 86390 1
520117 99520117 1001 86380 86390 1
520082 99520082 1001 86380 86390 1
520677 99520677 1001 86380 86390 1
520783 99520783 1001 86380 86390 1
520719 99520719 1001 86380 86390 1
521355 99521355 1001 86380 86390 1
521369 99521369 1001 86380 86390 1
521457 99521457 1001 86380 86390 1
521132 99521132 1001 86380 86390 1
521058 99521058 1001 86380 86390 1
521206 99521206 1001 86380 86390 1
521245 99521245 1001 86380 86390 1
520953 99520953 1001 86380 86390 1
521007 99521007 1001 86380 86390 1
520946 99520946 1001 86380 86390 1
520868 99520868 1001 86380 86390 1
520922 99520922 1001 86380 86390 1
521574 99521574 1001 86380 86390 1
522182 99522182 1001 86380 86390 1
522283 99522283 1001 86380 86390 1
522076 99522076 1001 86380 86390 1
521963 99521963 1001 86380 86390 1
521912 99521912 1001 86380 86390 1
521903 99521903 1001 86380 86390 1
521721 99521721 1001 86380 86390 1
522433 99522433 1001 86380 86390 1
522462 99522462 1001 86380 86390 1
522411 99522411 1001 86380 86390 1
522426 99522426 1001 86380 86390 1
522351 99522351 1001 86380 86390 1
523042 99523042 1001 86380 86390 1
523044 99523044 1001 86380 86390 1
523085 99523085 1001 86380 86390 1
523021 99523021 1001 86380 86390 1
522944 99522944 1001 86380 86390 1
523076 99523076 1001 86380 86390 1
522887 99522887 1001 86380 86390 1
522758 99522758 1001 86380 86390 1
522622 99522622 1001 86380 86390 1
523295 99523295 1001 86380 86390 1
523309 99523309 1001 86380 86390 1
523754 99523754 1001 86380 86390 1
523822 99523822 1001 86380 86390 1
523836 99523836 1001 86380 86390 1
523800 99523800 1001 86380 86390 1
523665 99523665 1001 86380 86390 1
523429 99523429 1001 86380 86390 1
523463 99523463 1001 86380 86390 1
524020 99524020 1001 86380 86390 1
523955 99523955 1001 86380 86390 1
523974 99523974 1001 86380 86390 1
524081 99524081 1001 86380 86390 1
524669 99524669 1001 86380 86390 1
524621 99524621 1001 86380 86390 1
524415 99524415 1001 86380 86390 1
524521 99524521 1001 86380 86390 1
524408 99524408 1001 86380 86390 1
524499 99524499 1001 86380 86390 1
524259 99524259 1001 86380 86390 1
524312 99524312 1001 86380 86390 1
524171 99524171 1001 86380 86390 1
524975 99524975 1001 86380 86390 1
524781 99524781 1001 86380 86390 1
524796 99524796 1001 86380 86390 1
524844 99524844 1001 86380 86390 1
524960 99524960 1001 86380 86390 1
525505 99525505 1001 86380 86390 1
525294 99525294 1001 86380 86390 1
525030 99525030 1001 86380 86390 1
525033 99525033 1001 86380 86390 1
525126 99525126 1001 86380 86390 1
525152 99525152 1001 86380 86390 1
524977 99524977 1001 86380 86390 1
525185 99525185 1001 86380 86390 1
525629 99525629 1001 86380 86390 1
525733 99525733 1001 86380 86390 1
526221 99526221 1001 86380 86390 1
526233 99526233 1001 86380 86390 1
526157 99526157 1001 86380 86390 1
525856 99525856 1001 86380 86390 1
525909 99525909 1001 86380 86390 1
526500 99526500 1001 86380 86390 1
526513 99526513 1001 86380 86390 1
526466 99526466 1001 86380 86390 1
526597 99526597 1001 86380 86390 1
526585 99526585 1001 86380 86390 1
527018 99527018 1001 86380 86390 1
527031 99527031 1001 86380 86390 1
526936 99526936 1001 86380 86390 1
527003 99527003 1001 86380 86390 1
527030 99527030 1001 86380 86390 1
526824 99526824 1001 86380 86390 1
526711 99526711 1001 86380 86390 1
526805 99526805 1001 86380 86390 1
526755 99526755 1001 86380 86390 1
527365 99527365 1001 86380 86390 1
527431 99527431 1001 86380 86390 1
527263 99527263 1001 86380 86390 1
527949 99527949 1001 86380 86390 1
527888 99527888 1001 86380 86390 1
527841 99527841 1001 86380 86390 1
527647 99527647 1001 86380 86390 1
528209 99528209 1001 86380 86390 1
528094 99528094 1001 86380 86390 1
528844 99528844 1001 86380 86390 1
528807 99528807 1001 86380 86390 1
528769 99528769 1001 86380 86390 1
528894 99528894 1001 86380 86390 1
528862 99528862 1001 86380 86390 1
528897 99528897 1001 86380 86390 1
528568 99528568 1001 86380 86390 1
528530 99528530 1001 86380 86390 1
528694 99528694 1001 86380 86390 1
528335 99528335 1001 86380 86390 1
528298 99528298 1001 86380 86390 1
528313 99528313 1001 86380 86390 1
528442 99528442 1001 86380 86390 1
528404 99528404 1001 86380 86390 1
528354 99528354 1001 86380 86390 1
528435 99528435 1001 86380 86390 1
528980 99528980 1001 86380 86390 1
529574 99529574 1001 86380 86390 1
529680 99529680 1001 86380 86390 1
529618 99529618 1001 86380 86390 1
529632 99529632 1001 86380 86390 1
529713 99529713 1001 86380 86390 1
529583 99529583 1001 86380 86390 1
529662 99529662 1001 86380 86390 1
529433 99529433 1001 86380 86390 1
529382 99529382 1001 86380 86390 1
529396 99529396 1001 86380 86390 1
529423 99529423 1001 86380 86390 1
529256 99529256 1001 86380 86390 1
529271 99529271 1001 86380 86390 1
529730 99529730 1001 86380 86390 1
529837 99529837 1001 86380 86390 1
530508 99530508 1001 86380 86390 1
530545 99530545 1001 86380 86390 1
530169 99530169 1001 86380 86390 1
530096 99530096 1001 86380 86390 1
530622 99530622 1001 86380 86390 1
530648 99530648 1001 86380 86390 1
530650 99530650 1001 86380 86390 1
530665 99530665 1001 86380 86390 1
531306 99531306 1001 86380 86390 1
531111 99531111 1001 86380 86390 1
530975 99530975 1001 86380 86390 1
531131 99531131 1001 86380 86390 1
530799 99530799 1001 86380 86390 1
530920 99530920 1001 86380 86390 1
530946 99530946 1001 86380 86390 1
530805 99530805 1001 86380 86390 1
530766 99530766 1001 86380 86390 1
530949 99530949 1001 86380 86390 1
530769 99530769 1001 86380 86390 1
531458 99531458 1001 86380 86390 1
531564 99531564 1001 86380 86390 1
531491 99531491 1001 86380 86390 1
532052 99532052 1001 86380 86390 1
532083 99532083 1001 86380 86390 1
532150 99532150 1001 86380 86390 1
532192 99532192 1001 86380 86390 1
531911 99531911 1001 86380 86390 1
531924 99531924 1001 86380 86390 1
531976 99531976 1001 86380 86390 1
531892 99531892 1001 86380 86390 1
531998 99531998 1001 86380 86390 1
531688 99531688 1001 86380 86390 1
531756 99531756 1001 86380 86390 1
531744 99531744 1001 86380 86390 1
531773 99531773 1001 86380 86390 1
532258 99532258 1001 86380 86390 1
532288 99532288 1001 86380 86390 1
532266 99532266 1001 86380 86390 1
532305 99532305 1001 86380 86390 1
533015 99533015 1001 86380 86390 1
532952 99532952 1001 86380 86390 1
532826 99532826 1001 86380 86390 1
532651 99532651 1001 86380 86390 1
532773 99532773 1001 86380 86390 1
532583 99532583 1001 86380 86390 1
532416 99532416 1001 86380 86390 1
532455 99532455 1001 86380 86390 1
532585 99532585 1001 86380 86390 1
532599 99532599 1001 86380 86390 1
532473 99532473 1001 86380 86390 1
533147 99533147 1001 86380 86390 1
533093 99533093 1001 86380 86390 1
533825 99533825 1001 86380 86390 1
533658 99533658 1001 86380 86390 1
533674 99533674 1001 86380 86390 1
533847 99533847 1001 86380 86390 1
533702 99533702 1001 86380 86390 1
533806 99533806 1001 86380 86390 1
533486 99533486 1001 86380 86390 1
533619 99533619 1001 86380 86390 1
533648 99533648 1001 86380 86390 1
533637 99533637 1001 86380 86390 1
533293 99533293 1001 86380 86390 1
533403 99533403 1001 86380 86390 1
534015 99534015 1001 86380 86390 1
534056 99534056 1001 86380 86390 1
534654 99534654 1001 86380 86390 1
534657 99534657 1001 86380 86390 1
534615 99534615 1001 86380 86390 1
534362 99534362 1001 86380 86390 1
534354 99534354 1001 86380 86390 1
534436 99534436 1001 86380 86390 1
534372 99534372 1001 86380 86390 1
534411 99534411 1001 86380 86390 1
534065 99534065 1001 86380 86390 1
534240 99534240 1001 86380 86390 1
534800 99534800 1001 86380 86390 1
534809 99534809 1001 86380 86390 1
534719 99534719 1001 86380 86390 1
535460 99535460 1001 86380 86390 1
535396 99535396 1001 86380 86390 1
535309 99535309 1001 86380 86390 1
535305 99535305 1001 86380 86390 1
535110 99535110 1001 86380 86390 1
535101 99535101 1001 86380 86390 1
535194 99535194 1001 86380 86390 1
535233 99535233 1001 86380 86390 1
534993 99534993 1001 86380 86390 1
534892 99534892 1001 86380 86390 1
535048 99535048 1001 86380 86390 1
535562 99535562 1001 86380 86390 1
535595 99535595 1001 86380 86390 1
535700 99535700 1001 86380 86390 1
536177 99536177 1001 86380 86390 1
536140 99536140 1001 86380 86390 1
536141 99536141 1001 86380 86390 1
536179 99536179 1001 86380 86390 1
536205 99536205 1001 86380 86390 1
536244 99536244 1001 86380 86390 1
535923 99535923 1001 86380 86390 1
535862 99535862 1001 86380 86390 1
535888 99535888 1001 86380 86390 1
535725 99535725 1001 86380 86390 1
536506 99536506 1001 86380 86390 1
536520 99536520 1001 86380 86390 1
536419 99536419 1001 86380 86390 1
536381 99536381 1001 86380 86390 1
536829 99536829 1001 86380 86390 1
536759 99536759 1001 86380 86390 1
536567 99536567 1001 86380 86390 1
536635 99536635 1001 86380 86390 1
537238 99537238 1001 86380 86390 1
537316 99537316 1001 86380 86390 1
537192 99537192 1001 86380 86390 1
537848 99537848 1001 86380 86390 1
537697 99537697 1001 86380 86390 1
537373 99537373 1001 86380 86390 1
537467 99537467 1001 86380 86390 1
537495 99537495 1001 86380 86390 1
537509 99537509 1001 86380 86390 1
538129 99538129 1001 86380 86390 1
538173 99538173 1001 86380 86390 1
538135 99538135 1001 86380 86390 1
538187 99538187 1001 86380 86390 1
538110 99538110 1001 86380 86390 1
538189 99538189 1001 86380 86390 1
538647 99538647 1001 86380 86390 1
538715 99538715 1001 86380 86390 1
538732 99538732 1001 86380 86390 1
538630 99538630 1001 86380 86390 1
538696 99538696 1001 86380 86390 1
538605 99538605 1001 86380 86390 1
538567 99538567 1001 86380 86390 1
538595 99538595 1001 86380 86390 1
538328 99538328 1001 86380 86390 1
538292 99538292 1001 86380 86390 1
538942 99538942 1001 86380 86390 1
538883 99538883 1001 86380 86390 1
539016 99539016 1001 86380 86390 1
539515 99539515 1001 86380 86390 1
539549 99539549 1001 86380 86390 1
539601 99539601 1001 86380 86390 1
539425 99539425 1001 86380 86390 1
539336 99539336 1001 86380 86390 1
539260 99539260 1001 86380 86390 1
539352 99539352 1001 86380 86390 1
539340 99539340 1001 86380 86390 1
539139 99539139 1001 86380 86390 1
539106 99539106 1001 86380 86390 1
539780 99539780 1001 86380 86390 1
539795 99539795 1001 86380 86390 1
539692 99539692 1001 86380 86390 1
539759 99539759 1001 86380 86390 1
539802 99539802 1001 86380 86390 1
540264 99540264 1001 86380 86390 1
540380 99540380 1001 86380 86390 1
540336 99540336 1001 86380 86390 1
540285 99540285 1001 86380 86390 1
540147 99540147 1001 86380 86390 1
539893 99539893 1001 86380 86390 1
540035 99540035 1001 86380 86390 1
540659 99540659 1001 86380 86390 1
540481 99540481 1001 86380 86390 1
540587 99540587 1001 86380 86390 1
541139 99541139 1001 86380 86390 1
541204 99541204 1001 86380 86390 1
541129 99541129 1001 86380 86390 1
541185 99541185 1001 86380 86390 1
541239 99541239 1001 86380 86390 1
540936 99540936 1001 86380 86390 1
540949 99540949 1001 86380 86390 1
541035 99541035 1001 86380 86390 1
540711 99540711 1001 86380 86390 1
540675 99540675 1001 86380 86390 1
540707 99540707 1001 86380 86390 1
541324 99541324 1001 86380 86390 1
541991 99541991 1001 86380 86390 1
541942 99541942 1001 86380 86390 1
542107 99542107 1001 86380 86390 1
541790 99541790 1001 86380 86390 1
541512 99541512 1001 86380 86390 1
541582 99541582 1001 86380 86390 1
541571 99541571 1001 86380 86390 1
542169 99542169 1001 86380 86390 1
542279 99542279 1001 86380 86390 1
542241 99542241 1001 86380 86390 1
542884 99542884 1001 86380 86390 1
542919 99542919 1001 86380 86390 1
542745 99542745 1001 86380 86390 1
542861 99542861 1001 86380 86390 1
542925 99542925 1001 86380 86390 1
542852 99542852 1001 86380 86390 1
542801 99542801 1001 86380 86390 1
542868 99542868 1001 86380 86390 1
542616 99542616 1001 86380 86390 1
542379 99542379 1001 86380 86390 1
542956 99542956 1001 86380 86390 1
542970 99542970 1001 86380 86390 1
543101 99543101 1001 86380 86390 1
542979 99542979 1001 86380 86390 1
542980 99542980 1001 86380 86390 1
543708 99543708 1001 86380 86390 1
543583 99543583 1001 86380 86390 1
543622 99543622 1001 86380 86390 1
543610 99543610 1001 86380 86390 1
543727 99543727 1001 86380 86390 1
543641 99543641 1001 86380 86390 1
543616 99543616 1001 86380 86390 1
543413 99543413 1001 86380 86390 1
543549 99543549 1001 86380 86390 1
543525 99543525 1001 86380 86390 1
543294 99543294 1001 86380 86390 1
543233 99543233 1001 86380 86390 1
543246 99543246 1001 86380 86390 1
543155 99543155 1001 86380 86390 1
543262 99543262 1001 86380 86390 1
543353 99543353 1001 86380 86390 1
543846 99543846 1001 86380 86390 1
543772 99543772 1001 86380 86390 1
544566 99544566 1001 86380 86390 1
544420 99544420 1001 86380 86390 1
544538 99544538 1001 86380 86390 1
544247 99544247 1001 86380 86390 1
544102 99544102 1001 86380 86390 1
544052 99544052 1001 86380 86390 1
409996 225 1001 16500 17457 1
432207 500 1001 78600 79317 1
509279 886 1001 67100 67400 1
523329 594 1002 49793 60889 1
534487 1060 1001 29801 30101 1
400037 99400037 1001 86380 86390 1
400039 99400039 1001 86380 86390 1
400348 99400348 1001 86380 86390 1
400675 99400675 1001 86380 86390 1
400922 99400922 1001 86380 86390 1
400837 99400837 1001 86380 86390 1
400925 99400925 1001 86380 86390 1
401023 99401023 1001 86380 86390 1
401040 99401040 1001 86380 86390 1
400943 99400943 1001 86380 86390 1
401127 99401127 1001 86380 86390 1
401236 99401236 1001 86380 86390 1
401343 99401343 1001 86380 86390 1
401526 99401526 1001 86380 86390 1
401597 99401597 1001 86380 86390 1
401612 99401612 1001 86380 86390 1
401647 99401647 1001 86380 86390 1
401769 99401769 1001 86380 86390 1
401923 99401923 1001 86380 86390 1
402143 99402143 1001 86380 86390 1
402126 99402126 1001 86380 86390 1
402255 99402255 1001 86380 86390 1
402359 99402359 1001 86380 86390 1
403128 99403128 1001 86380 86390 1
403148 99403148 1001 86380 86390 1
403282 99403282 1001 86380 86390 1
403303 99403303 1001 86380 86390 1
403610 99403610 1001 86380 86390 1
403648 99403648 1001 86380 86390 1
403750 99403750 1001 86380 86390 1
404031 99404031 1001 86380 86390 1
404022 99404022 1001 86380 86390 1
404043 99404043 1001 86380 86390 1
404244 99404244 1001 86380 86390 1
404442 99404442 1001 86380 86390 1
404394 99404394 1001 86380 86390 1
404640 99404640 1001 86380 86390 1
404664 99404664 1001 86380 86390 1
404861 99404861 1001 86380 86390 1
404797 99404797 1001 86380 86390 1
405200 99405200 1001 86380 86390 1
405250 99405250 1001 86380 86390 1
405387 99405387 1001 86380 86390 1
405393 99405393 1001 86380 86390 1
405462 99405462 1001 86380 86390 1
405500 99405500 1001 86380 86390 1
405623 99405623 1001 86380 86390 1
405655 99405655 1001 86380 86390 1
405772 99405772 1001 86380 86390 1
405942 99405942 1001 86380 86390 1
405873 99405873 1001 86380 86390 1
406171 99406171 1001 86380 86390 1
406226 99406226 1001 86380 86390 1
406263 99406263 1001 86380 86390 1
406546 99406546 1001 86380 86390 1
406679 99406679 1001 86380 86390 1
406664 99406664 1001 86380 86390 1
406776 99406776 1001 86380 86390 1
406857 99406857 1001 86380 86390 1
407315 99407315 1001 86380 86390 1
407302 99407302 1001 86380 86390 1
407446 99407446 1001 86380 86390 1
407571 99407571 1001 86380 86390 1
407586 99407586 1001 86380 86390 1
407643 99407643 1001 86380 86390 1
408111 99408111 1001 86380 86390 1
408486 99408486 1001 86380 86390 1
408511 99408511 1001 86380 86390 1
408568 99408568 1001 86380 86390 1
408730 99408730 1001 86380 86390 1
408985 99408985 1001 86380 86390 1
409171 99409171 1001 86380 86390 1
409336 99409336 1001 86380 86390 1
409587 99409587 1001 86380 86390 1
409503 99409503 1001 86380 86390 1
409685 99409685 1001 86380 86390 1
409855 99409855 1001 86380 86390 1
409929 99409929 1001 86380 86390 1
409941 99409941 1001 86380 86390 1
409899 99409899 1001 86380 86390 1
409993 99409993 1001 86380 86390 1
410272 99410272 1001 86380 86390 1
410274 99410274 1001 86380 86390 1
410360 99410360 1001 86380 86390 1
410660 99410660 1001 86380 86390 1
410762 99410762 1001 86380 86390 1
410810 99410810 1001 86380 86390 1
410858 99410858 1001 86380 86390 1
410905 99410905 1001 86380 86390 1
410898 99410898 1001 86380 86390 1
411208 99411208 1001 86380 86390 1
411229 99411229 1001 86380 86390 1
411436 99411436 1001 86380 86390 1
411611 99411611 1001 86380 86390 1
411613 99411613 1001 86380 86390 1
411581 99411581 1001 86380 86390 1
411793 99411793 1001 86380 86390 1
411842 99411842 1001 86380 86390 1
412340 99412340 1001 86380 86390 1
412978 99412978 1001 86380 86390 1
413227 99413227 1001 86380 86390 1
412827 99412827 1001 86380 86390 1
412489 99412489 1001 86380 86390 1
414088 99414088 1001 86380 86390 1
414097 99414097 1001 86380 86390 1
415190 99415190 1001 86380 86390 1
415180 99415180 1001 86380 86390 1
415049 99415049 1001 86380 86390 1
414921 99414921 1001 86380 86390 1
414600 99414600 1001 86380 86390 1
414815 99414815 1001 86380 86390 1
414501 99414501 1001 86380 86390 1
414300 99414300 1001 86380 86390 1
414450 99414450 1001 86380 86390 1
415681 99415681 1001 86380 86390 1
415515 99415515 1001 86380 86390 1
415376 99415376 1001 86380 86390 1
415611 99415611 1001 86380 86390 1
415383 99415383 1001 86380 86390 1
415595 99415595 1001 86380 86390 1
416732 99416732 1001 86380 86390 1
416948 99416948 1001 86380 86390 1
416955 99416955 1001 86380 86390 1
416686 99416686 1001 86380 86390 1
416808 99416808 1001 86380 86390 1
416146 99416146 1001 86380 86390 1
416250 99416250 1001 86380 86390 1
415882 99415882 1001 86380 86390 1
415915 99415915 1001 86380 86390 1
417312 99417312 1001 86380 86390 1
417083 99417083 1001 86380 86390 1
417521 99417521 1001 86380 86390 1
417485 99417485 1001 86380 86390 1
418714 99418714 1001 86380 86390 1
418483 99418483 1001 86380 86390 1
418648 99418648 1001 86380 86390 1
418221 99418221 1001 86380 86390 1
418399 99418399 1001 86380 86390 1
418383 99418383 1001 86380 86390 1
418052 99418052 1001 86380 86390 1
417797 99417797 1001 86380 86390 1
417689 99417689 1001 86380 86390 1
417646 99417646 1001 86380 86390 1
417630 99417630 1001 86380 86390 1
418985 99418985 1001 86380 86390 1
419198 99419198 1001 86380 86390 1
419085 99419085 1001 86380 86390 1
418966 99418966 1001 86380 86390 1
419014 99419014 1001 86380 86390 1
418975 99418975 1001 86380 86390 1
420330 99420330 1001 86380 86390 1
420096 99420096 1001 86380 86390 1
420063 99420063 1001 86380 86390 1
420100 99420100 1001 86380 86390 1
419832 99419832 1001 86380 86390 1
419952 99419952 1001 86380 86390 1
419741 99419741 1001 86380 86390 1
419318 99419318 1001 86380 86390 1
419329 99419329 1001 86380 86390 1
420510 99420510 1001 86380 86390 1
420513 99420513 1001 86380 86390 1
420773 99420773 1001 86380 86390 1
420712 99420712 1001 86380 86390 1
420506 99420506 1001 86380 86390 1
420460 99420460 1001 86380 86390 1
421740 99421740 1001 86380 86390 1
421890 99421890 1001 86380 86390 1
421986 99421986 1001 86380 86390 1
421503 99421503 1001 86380 86390 1
421346 99421346 1001 86380 86390 1
421504 99421504 1001 86380 86390 1
421352 99421352 1001 86380 86390 1
421097 99421097 1001 86380 86390 1
420899 99420899 1001 86380 86390 1
421005 99421005 1001 86380 86390 1
420850 99420850 1001 86380 86390 1
422491 99422491 1001 86380 86390 1
423607 99423607 1001 86380 86390 1
423658 99423658 1001 86380 86390 1
423699 99423699 1001 86380 86390 1
423525 99423525 1001 86380 86390 1
423622 99423622 1001 86380 86390 1
422990 99422990 1001 86380 86390 1
423238 99423238 1001 86380 86390 1
422677 99422677 1001 86380 86390 1
422540 99422540 1001 86380 86390 1
422706 99422706 1001 86380 86390 1
422790 99422790 1001 86380 86390 1
423853 99423853 1001 86380 86390 1
424665 99424665 1001 86380 86390 1
424646 99424646 1001 86380 86390 1
424889 99424889 1001 86380 86390 1
424869 99424869 1001 86380 86390 1
424690 99424690 1001 86380 86390 1
424635 99424635 1001 86380 86390 1
424976 99424976 1001 86380 86390 1
424500 99424500 1001 86380 86390 1
424159 99424159 1001 86380 86390 1
425558 99425558 1001 86380 86390 1
425780 99425780 1001 86380 86390 1
425702 99425702 1001 86380 86390 1
425470 99425470 1001 86380 86390 1
426717 99426717 1001 86380 86390 1
426729 99426729 1001 86380 86390 1
426856 99426856 1001 86380 86390 1
426328 99426328 1001 86380 86390 1
426413 99426413 1001 86380 86390 1
426572 99426572 1001 86380 86390 1
425986 99425986 1001 86380 86390 1
425960 99425960 1001 86380 86390 1
425968 99425968 1001 86380 86390 1
426235 99426235 1001 86380 86390 1
426058 99426058 1001 86380 86390 1
425953 99425953 1001 86380 86390 1
427456 99427456 1001 86380 86390 1
427376 99427376 1001 86380 86390 1
427274 99427274 1001 86380 86390 1
427521 99427521 1001 86380 86390 1
427306 99427306 1001 86380 86390 1
428590 99428590 1001 86380 86390 1
428410 99428410 1001 86380 86390 1
428458 99428458 1001 86380 86390 1
428065 99428065 1001 86380 86390 1
428081 99428081 1001 86380 86390 1
427853 99427853 1001 86380 86390 1
427863 99427863 1001 86380 86390 1
429046 99429046 1001 86380 86390 1
429034 99429034 1001 86380 86390 1
430042 99430042 1001 86380 86390 1
429708 99429708 1001 86380 86390 1
429818 99429818 1001 86380 86390 1
429647 99429647 1001 86380 86390 1
429844 99429844 1001 86380 86390 1
429488 99429488 1001 86380 86390 1
429407 99429407 1001 86380 86390 1
429264 99429264 1001 86380 86390 1
429567 99429567 1001 86380 86390 1
430509 99430509 1001 86380 86390 1
430529 99430529 1001 86380 86390 1
430380 99430380 1001 86380 86390 1
430623 99430623 1001 86380 86390 1
430749 99430749 1001 86380 86390 1
431713 99431713 1001 86380 86390 1
431751 99431751 1001 86380 86390 1
431609 99431609 1001 86380 86390 1
431571 99431571 1001 86380 86390 1
431268 99431268 1001 86380 86390 1
431635 99431635 1001 86380 86390 1
431302 99431302 1001 86380 86390 1
431500 99431500 1001 86380 86390 1
431176 99431176 1001 86380 86390 1
431255 99431255 1001 86380 86390 1
432154 99432154 1001 86380 86390 1
433653 99433653 1001 86380 86390 1
433363 99433363 1001 86380 86390 1
433373 99433373 1001 86380 86390 1
433702 99433702 1001 86380 86390 1
433628 99433628 1001 86380 86390 1
433427 99433427 1001 86380 86390 1
433139 99433139 1001 86380 86390 1
433264 99433264 1001 86380 86390 1
433286 99433286 1001 86380 86390 1
432759 99432759 1001 86380 86390 1
432616 99432616 1001 86380 86390 1
432894 99432894 1001 86380 86390 1
433779 99433779 1001 86380 86390 1
434021 99434021 1001 86380 86390 1
433318 99433318 1001 86380 86390 1
433753 99433753 1001 86380 86390 1
433789 99433789 1001 86380 86390 1
435158 99435158 1001 86380 86390 1
435399 99435399 1001 86380 86390 1
435205 99435205 1001 86380 86390 1
435239 99435239 1001 86380 86390 1
434688 99434688 1001 86380 86390 1
434798 99434798 1001 86380 86390 1
434751 99434751 1001 86380 86390 1
434219 99434219 1001 86380 86390 1
434249 99434249 1001 86380 86390 1
434449 99434449 1001 86380 86390 1
435553 99435553 1001 86380 86390 1
435465 99435465 1001 86380 86390 1
435692 99435692 1001 86380 86390 1
436828 99436828 1001 86380 86390 1
436952 99436952 1001 86380 86390 1
436965 99436965 1001 86380 86390 1
436865 99436865 1001 86380 86390 1
436948 99436948 1001 86380 86390 1
436414 99436414 1001 86380 86390 1
436680 99436680 1001 86380 86390 1
436036 99436036 1001 86380 86390 1
436314 99436314 1001 86380 86390 1
435908 99435908 1001 86380 86390 1
436079 99436079 1001 86380 86390 1
436278 99436278 1001 86380 86390 1
436308 99436308 1001 86380 86390 1
437210 99437210 1001 86380 86390 1
300043 99300043 1001 86380 86390 1
300008 99300008 1001 86380 86390 1
437252 99437252 1001 86380 86390 1
300024 99300024 1001 86380 86390 1
437254 99437254 1001 86380 86390 1
300536 99300536 1001 86380 86390 1
300640 99300640 1001 86380 86390 1
300628 99300628 1001 86380 86390 1
300697 99300697 1001 86380 86390 1
300552 99300552 1001 86380 86390 1
300647 99300647 1001 86380 86390 1
300676 99300676 1001 86380 86390 1
300160 99300160 1001 86380 86390 1
300171 99300171 1001 86380 86390 1
300910 99300910 1001 86380 86390 1
300756 99300756 1001 86380 86390 1
301391 99301391 1001 86380 86390 1
301436 99301436 1001 86380 86390 1
301183 99301183 1001 86380 86390 1
301347 99301347 1001 86380 86390 1
301028 99301028 1001 86380 86390 1
300992 99300992 1001 86380 86390 1
300944 99300944 1001 86380 86390 1
301666 99301666 1001 86380 86390 1
302308 99302308 1001 86380 86390 1
302167 99302167 1001 86380 86390 1
302039 99302039 1001 86380 86390 1
301851 99301851 1001 86380 86390 1
301816 99301816 1001 86380 86390 1
302495 99302495 1001 86380 86390 1
302515 99302515 1001 86380 86390 1
302570 99302570 1001 86380 86390 1
302415 99302415 1001 86380 86390 1
303068 99303068 1001 86380 86390 1
303136 99303136 1001 86380 86390 1
303194 99303194 1001 86380 86390 1
302888 99302888 1001 86380 86390 1
302903 99302903 1001 86380 86390 1
302907 99302907 1001 86380 86390 1
302870 99302870 1001 86380 86390 1
302695 99302695 1001 86380 86390 1
302787 99302787 1001 86380 86390 1
302723 99302723 1001 86380 86390 1
302620 99302620 1001 86380 86390 1
302725 99302725 1001 86380 86390 1
302661 99302661 1001 86380 86390 1
302674 99302674 1001 86380 86390 1
303376 99303376 1001 86380 86390 1
303933 99303933 1001 86380 86390 1
303872 99303872 1001 86380 86390 1
303732 99303732 1001 86380 86390 1
303457 99303457 1001 86380 86390 1
303446 99303446 1001 86380 86390 1
303475 99303475 1001 86380 86390 1
304160 99304160 1001 86380 86390 1
304212 99304212 1001 86380 86390 1
304109 99304109 1001 86380 86390 1
304214 99304214 1001 86380 86390 1
304087 99304087 1001 86380 86390 1
304143 99304143 1001 86380 86390 1
304707 99304707 1001 86380 86390 1
304682 99304682 1001 86380 86390 1
304773 99304773 1001 86380 86390 1
304831 99304831 1001 86380 86390 1
304815 99304815 1001 86380 86390 1
304700 99304700 1001 86380 86390 1
304778 99304778 1001 86380 86390 1
304740 99304740 1001 86380 86390 1
304664 99304664 1001 86380 86390 1
304604 99304604 1001 86380 86390 1
304645 99304645 1001 86380 86390 1
304463 99304463 1001 86380 86390 1
304385 99304385 1001 86380 86390 1
304386 99304386 1001 86380 86390 1
305570 99305570 1001 86380 86390 1
305497 99305497 1001 86380 86390 1
305488 99305488 1001 86380 86390 1
305364 99305364 1001 86380 86390 1
305286 99305286 1001 86380 86390 1
305365 99305365 1001 86380 86390 1
305321 99305321 1001 86380 86390 1
305104 99305104 1001 86380 86390 1
305068 99305068 1001 86380 86390 1
305097 99305097 1001 86380 86390 1
305227 99305227 1001 86380 86390 1
500183 99500183 1001 86380 86390 1
500054 99500054 1001 86380 86390 1
500120 99500120 1001 86380 86390 1
500083 99500083 1001 86380 86390 1
500150 99500150 1001 86380 86390 1
500725 99500725 1001 86380 86390 1
500661 99500661 1001 86380 86390 1
500791 99500791 1001 86380 86390 1
500773 99500773 1001 86380 86390 1
500459 99500459 1001 86380 86390 1
500463 99500463 1001 86380 86390 1
500208 99500208 1001 86380 86390 1
500276 99500276 1001 86380 86390 1
500341 99500341 1001 86380 86390 1
500380 99500380 1001 86380 86390 1
500318 99500318 1001 86380 86390 1
500878 99500878 1001 86380 86390 1
500985 99500985 1001 86380 86390 1
500913 99500913 1001 86380 86390 1
501461 99501461 1001 86380 86390 1
501434 99501434 1001 86380 86390 1
501355 99501355 1001 86380 86390 1
501138 99501138 1001 86380 86390 1
501077 99501077 1001 86380 86390 1
501030 99501030 1001 86380 86390 1
502265 99502265 1001 86380 86390 1
502208 99502208 1001 86380 86390 1
502214 99502214 1001 86380 86390 1
501899 99501899 1001 86380 86390 1
502041 99502041 1001 86380 86390 1
501877 99501877 1001 86380 86390 1
501986 99501986 1001 86380 86390 1
503131 99503131 1001 86380 86390 1
503278 99503278 1001 86380 86390 1
502910 99502910 1001 86380 86390 1
503068 99503068 1001 86380 86390 1
503031 99503031 1001 86380 86390 1
502763 99502763 1001 86380 86390 1
502777 99502777 1001 86380 86390 1
502729 99502729 1001 86380 86390 1
503718 99503718 1001 86380 86390 1
503874 99503874 1001 86380 86390 1
503709 99503709 1001 86380 86390 1
503828 99503828 1001 86380 86390 1
503608 99503608 1001 86380 86390 1
504284 99504284 1001 86380 86390 1
504122 99504122 1001 86380 86390 1
504176 99504176 1001 86380 86390 1
504912 99504912 1001 86380 86390 1
504748 99504748 1001 86380 86390 1
504760 99504760 1001 86380 86390 1
504892 99504892 1001 86380 86390 1
504731 99504731 1001 86380 86390 1
504669 99504669 1001 86380 86390 1
504607 99504607 1001 86380 86390 1
504672 99504672 1001 86380 86390 1
504469 99504469 1001 86380 86390 1
504328 99504328 1001 86380 86390 1
504424 99504424 1001 86380 86390 1
504502 99504502 1001 86380 86390 1
504529 99504529 1001 86380 86390 1
505108 99505108 1001 86380 86390 1
505655 99505655 1001 86380 86390 1
505574 99505574 1001 86380 86390 1
505423 99505423 1001 86380 86390 1
505432 99505432 1001 86380 86390 1
505535 99505535 1001 86380 86390 1
505318 99505318 1001 86380 86390 1
506519 99506519 1001 86380 86390 1
506405 99506405 1001 86380 86390 1
506424 99506424 1001 86380 86390 1
506451 99506451 1001 86380 86390 1
506211 99506211 1001 86380 86390 1
506250 99506250 1001 86380 86390 1
506254 99506254 1001 86380 86390 1
506323 99506323 1001 86380 86390 1
506040 99506040 1001 86380 86390 1
505980 99505980 1001 86380 86390 1
506179 99506179 1001 86380 86390 1
506723 99506723 1001 86380 86390 1
506698 99506698 1001 86380 86390 1
506764 99506764 1001 86380 86390 1
506721 99506721 1001 86380 86390 1
506747 99506747 1001 86380 86390 1
507387 99507387 1001 86380 86390 1
507013 99507013 1001 86380 86390 1
507130 99507130 1001 86380 86390 1
507082 99507082 1001 86380 86390 1
507112 99507112 1001 86380 86390 1
506921 99506921 1001 86380 86390 1
506884 99506884 1001 86380 86390 1
506913 99506913 1001 86380 86390 1
506978 99506978 1001 86380 86390 1
507612 99507612 1001 86380 86390 1
508140 99508140 1001 86380 86390 1
508193 99508193 1001 86380 86390 1
508169 99508169 1001 86380 86390 1
507979 99507979 1001 86380 86390 1
507954 99507954 1001 86380 86390 1
507865 99507865 1001 86380 86390 1
508022 99508022 1001 86380 86390 1
507958 99507958 1001 86380 86390 1
507947 99507947 1001 86380 86390 1
507719 99507719 1001 86380 86390 1
507668 99507668 1001 86380 86390 1
507776 99507776 1001 86380 86390 1
507636 99507636 1001 86380 86390 1
507769 99507769 1001 86380 86390 1
508325 99508325 1001 86380 86390 1
508338 99508338 1001 86380 86390 1
508448 99508448 1001 86380 86390 1
508306 99508306 1001 86380 86390 1
508924 99508924 1001 86380 86390 1
509051 99509051 1001 86380 86390 1
509059 99509059 1001 86380 86390 1
508985 99508985 1001 86380 86390 1
508688 99508688 1001 86380 86390 1
508820 99508820 1001 86380 86390 1
508821 99508821 1001 86380 86390 1
508548 99508548 1001 86380 86390 1
508487 99508487 1001 86380 86390 1
508643 99508643 1001 86380 86390 1
508632 99508632 1001 86380 86390 1
509260 99509260 1001 86380 86390 1
509131 99509131 1001 86380 86390 1
509183 99509183 1001 86380 86390 1
509263 99509263 1001 86380 86390 1
509265 99509265 1001 86380 86390 1
509876 99509876 1001 86380 86390 1
509781 99509781 1001 86380 86390 1
509835 99509835 1001 86380 86390 1
509569 99509569 1001 86380 86390 1
509647 99509647 1001 86380 86390 1
509673 99509673 1001 86380 86390 1
509409 99509409 1001 86380 86390 1
509346 99509346 1001 86380 86390 1
509424 99509424 1001 86380 86390 1
509362 99509362 1001 86380 86390 1
509376 99509376 1001 86380 86390 1
509416 99509416 1001 86380 86390 1
510080 99510080 1001 86380 86390 1
509968 99509968 1001 86380 86390 1
510599 99510599 1001 86380 86390 1
510616 99510616 1001 86380 86390 1
510457 99510457 1001 86380 86390 1
510363 99510363 1001 86380 86390 1
510430 99510430 1001 86380 86390 1
510249 99510249 1001 86380 86390 1
510252 99510252 1001 86380 86390 1
510292 99510292 1001 86380 86390 1
510116 99510116 1001 86380 86390 1
510921 99510921 1001 86380 86390 1
510926 99510926 1001 86380 86390 1
511358 99511358 1001 86380 86390 1
511312 99511312 1001 86380 86390 1
511236 99511236 1001 86380 86390 1
511290 99511290 1001 86380 86390 1
511267 99511267 1001 86380 86390 1
511151 99511151 1001 86380 86390 1
510971 99510971 1001 86380 86390 1
511049 99511049 1001 86380 86390 1
510964 99510964 1001 86380 86390 1
510982 99510982 1001 86380 86390 1
511594 99511594 1001 86380 86390 1
511687 99511687 1001 86380 86390 1
511663 99511663 1001 86380 86390 1
512239 99512239 1001 86380 86390 1
512190 99512190 1001 86380 86390 1
512374 99512374 1001 86380 86390 1
512148 99512148 1001 86380 86390 1
511801 99511801 1001 86380 86390 1
512502 99512502 1001 86380 86390 1
513002 99513002 1001 86380 86390 1
513003 99513003 1001 86380 86390 1
513058 99513058 1001 86380 86390 1
513139 99513139 1001 86380 86390 1
512872 99512872 1001 86380 86390 1
512901 99512901 1001 86380 86390 1
512902 99512902 1001 86380 86390 1
512980 99512980 1001 86380 86390 1
512802 99512802 1001 86380 86390 1
512658 99512658 1001 86380 86390 1
513215 99513215 1001 86380 86390 1
513244 99513244 1001 86380 86390 1
513270 99513270 1001 86380 86390 1
513309 99513309 1001 86380 86390 1
513237 99513237 1001 86380 86390 1
513224 99513224 1001 86380 86390 1
513843 99513843 1001 86380 86390 1
514007 99514007 1001 86380 86390 1
513923 99513923 1001 86380 86390 1
513847 99513847 1001 86380 86390 1
513976 99513976 1001 86380 86390 1
513953 99513953 1001 86380 86390 1
513725 99513725 1001 86380 86390 1
513486 99513486 1001 86380 86390 1
514094 99514094 1001 86380 86390 1
514083 99514083 1001 86380 86390 1
514047 99514047 1001 86380 86390 1
514841 99514841 1001 86380 86390 1
514472 99514472 1001 86380 86390 1
514448 99514448 1001 86380 86390 1
514580 99514580 1001 86380 86390 1
514493 99514493 1001 86380 86390 1
514295 99514295 1001 86380 86390 1
514245 99514245 1001 86380 86390 1
514378 99514378 1001 86380 86390 1
514934 99514934 1001 86380 86390 1
515024 99515024 1001 86380 86390 1
514910 99514910 1001 86380 86390 1
514890 99514890 1001 86380 86390 1
515503 99515503 1001 86380 86390 1
515683 99515683 1001 86380 86390 1
515624 99515624 1001 86380 86390 1
515550 99515550 1001 86380 86390 1
515552 99515552 1001 86380 86390 1
515393 99515393 1001 86380 86390 1
515142 99515142 1001 86380 86390 1
515136 99515136 1001 86380 86390 1
515073 99515073 1001 86380 86390 1
515771 99515771 1001 86380 86390 1
515747 99515747 1001 86380 86390 1
515774 99515774 1001 86380 86390 1
515841 99515841 1001 86380 86390 1
515807 99515807 1001 86380 86390 1
515782 99515782 1001 86380 86390 1
516329 99516329 1001 86380 86390 1
516358 99516358 1001 86380 86390 1
516485 99516485 1001 86380 86390 1
516227 99516227 1001 86380 86390 1
516285 99516285 1001 86380 86390 1
516146 99516146 1001 86380 86390 1
515994 99515994 1001 86380 86390 1
515997 99515997 1001 86380 86390 1
516081 99516081 1001 86380 86390 1
516524 99516524 1001 86380 86390 1
517182 99517182 1001 86380 86390 1
517209 99517209 1001 86380 86390 1
517058 99517058 1001 86380 86390 1
517035 99517035 1001 86380 86390 1
517000 99517000 1001 86380 86390 1
516948 99516948 1001 86380 86390 1
516754 99516754 1001 86380 86390 1
516824 99516824 1001 86380 86390 1
517464 99517464 1001 86380 86390 1
517348 99517348 1001 86380 86390 1
517403 99517403 1001 86380 86390 1
517344 99517344 1001 86380 86390 1
518048 99518048 1001 86380 86390 1
518162 99518162 1001 86380 86390 1
517824 99517824 1001 86380 86390 1
517723 99517723 1001 86380 86390 1
517550 99517550 1001 86380 86390 1
517747 99517747 1001 86380 86390 1
518327 99518327 1001 86380 86390 1
518366 99518366 1001 86380 86390 1
518315 99518315 1001 86380 86390 1
518338 99518338 1001 86380 86390 1
518926 99518926 1001 86380 86390 1
518832 99518832 1001 86380 86390 1
518675 99518675 1001 86380 86390 1
518778 99518778 1001 86380 86390 1
518652 99518652 1001 86380 86390 1
518434 99518434 1001 86380 86390 1
518526 99518526 1001 86380 86390 1
519192 99519192 1001 86380 86390 1
519117 99519117 1001 86380 86390 1
519005 99519005 1001 86380 86390 1
519061 99519061 1001 86380 86390 1
519737 99519737 1001 86380 86390 1
519621 99519621 1001 86380 86390 1
519507 99519507 1001 86380 86390 1
519968 99519968 1001 86380 86390 1
519893 99519893 1001 86380 86390 1
519871 99519871 1001 86380 86390 1
520602 99520602 1001 86380 86390 1
520597 99520597 1001 86380 86390 1
520632 99520632 1001 86380 86390 1
520510 99520510 1001 86380 86390 1
520536 99520536 1001 86380 86390 1
520396 99520396 1001 86380 86390 1
520424 99520424 1001 86380 86390 1
520388 99520388 1001 86380 86390 1
520048 99520048 1001 86380 86390 1
520038 99520038 1001 86380 86390 1
520196 99520196 1001 86380 86390 1
520833 99520833 1001 86380 86390 1
520720 99520720 1001 86380 86390 1
520800 99520800 1001 86380 86390 1
520723 99520723 1001 86380 86390 1
520751 99520751 1001 86380 86390 1
520752 99520752 1001 86380 86390 1
521300 99521300 1001 86380 86390 1
521352 99521352 1001 86380 86390 1
521404 99521404 1001 86380 86390 1
521275 99521275 1001 86380 86390 1
521418 99521418 1001 86380 86390 1
521358 99521358 1001 86380 86390 1
521295 99521295 1001 86380 86390 1
521347 99521347 1001 86380 86390 1
521273 99521273 1001 86380 86390 1
521184 99521184 1001 86380 86390 1
521251 99521251 1001 86380 86390 1
521258 99521258 1001 86380 86390 1
521233 99521233 1001 86380 86390 1
521016 99521016 1001 86380 86390 1
521031 99521031 1001 86380 86390 1
520955 99520955 1001 86380 86390 1
520999 99520999 1001 86380 86390 1
521537 99521537 1001 86380 86390 1
522221 99522221 1001 86380 86390 1
522131 99522131 1001 86380 86390 1
522147 99522147 1001 86380 86390 1
521998 99521998 1001 86380 86390 1
521951 99521951 1001 86380 86390 1
522073 99522073 1001 86380 86390 1
521728 99521728 1001 86380 86390 1
521782 99521782 1001 86380 86390 1
521786 99521786 1001 86380 86390 1
522370 99522370 1001 86380 86390 1
523083 99523083 1001 86380 86390 1
523087 99523087 1001 86380 86390 1
523011 99523011 1001 86380 86390 1
522773 99522773 1001 86380 86390 1
522840 99522840 1001 86380 86390 1
522856 99522856 1001 86380 86390 1
522666 99522666 1001 86380 86390 1
522603 99522603 1001 86380 86390 1
522643 99522643 1001 86380 86390 1
522606 99522606 1001 86380 86390 1
522647 99522647 1001 86380 86390 1
523180 99523180 1001 86380 86390 1
523199 99523199 1001 86380 86390 1
523322 99523322 1001 86380 86390 1
523832 99523832 1001 86380 86390 1
523921 99523921 1001 86380 86390 1
523547 99523547 1001 86380 86390 1
523682 99523682 1001 86380 86390 1
523568 99523568 1001 86380 86390 1
523443 99523443 1001 86380 86390 1
523436 99523436 1001 86380 86390 1
523424 99523424 1001 86380 86390 1
524034 99524034 1001 86380 86390 1
524076 99524076 1001 86380 86390 1
524582 99524582 1001 86380 86390 1
524624 99524624 1001 86380 86390 1
524678 99524678 1001 86380 86390 1
524731 99524731 1001 86380 86390 1
524384 99524384 1001 86380 86390 1
524489 99524489 1001 86380 86390 1
524392 99524392 1001 86380 86390 1
524305 99524305 1001 86380 86390 1
524289 99524289 1001 86380 86390 1
524238 99524238 1001 86380 86390 1
524900 99524900 1001 86380 86390 1
524836 99524836 1001 86380 86390 1
524890 99524890 1001 86380 86390 1
524803 99524803 1001 86380 86390 1
524947 99524947 1001 86380 86390 1
524974 99524974 1001 86380 86390 1
525439 99525439 1001 86380 86390 1
525478 99525478 1001 86380 86390 1
525329 99525329 1001 86380 86390 1
525199 99525199 1001 86380 86390 1
525230 99525230 1001 86380 86390 1
525298 99525298 1001 86380 86390 1
525802 99525802 1001 86380 86390 1
525661 99525661 1001 86380 86390 1
525715 99525715 1001 86380 86390 1
526419 99526419 1001 86380 86390 1
526131 99526131 1001 86380 86390 1
526209 99526209 1001 86380 86390 1
526119 99526119 1001 86380 86390 1
526162 99526162 1001 86380 86390 1
526201 99526201 1001 86380 86390 1
525847 99525847 1001 86380 86390 1
525916 99525916 1001 86380 86390 1
525852 99525852 1001 86380 86390 1
526577 99526577 1001 86380 86390 1
526526 99526526 1001 86380 86390 1
526566 99526566 1001 86380 86390 1
527125 99527125 1001 86380 86390 1
527178 99527178 1001 86380 86390 1
527208 99527208 1001 86380 86390 1
527043 99527043 1001 86380 86390 1
526735 99526735 1001 86380 86390 1
526671 99526671 1001 86380 86390 1
526827 99526827 1001 86380 86390 1
526650 99526650 1001 86380 86390 1
526704 99526704 1001 86380 86390 1
527371 99527371 1001 86380 86390 1
527296 99527296 1001 86380 86390 1
527401 99527401 1001 86380 86390 1
527896 99527896 1001 86380 86390 1
528015 99528015 1001 86380 86390 1
527900 99527900 1001 86380 86390 1
527970 99527970 1001 86380 86390 1
527771 99527771 1001 86380 86390 1
527812 99527812 1001 86380 86390 1
527531 99527531 1001 86380 86390 1
528163 99528163 1001 86380 86390 1
528241 99528241 1001 86380 86390 1
528698 99528698 1001 86380 86390 1
528879 99528879 1001 86380 86390 1
528702 99528702 1001 86380 86390 1
528753 99528753 1001 86380 86390 1
528893 99528893 1001 86380 86390 1
528608 99528608 1001 86380 86390 1
528603 99528603 1001 86380 86390 1
528449 99528449 1001 86380 86390 1
528477 99528477 1001 86380 86390 1
528296 99528296 1001 86380 86390 1
528416 99528416 1001 86380 86390 1
528448 99528448 1001 86380 86390 1
529017 99529017 1001 86380 86390 1
529048 99529048 1001 86380 86390 1
528920 99528920 1001 86380 86390 1
529051 99529051 1001 86380 86390 1
529600 99529600 1001 86380 86390 1
529631 99529631 1001 86380 86390 1
529621 99529621 1001 86380 86390 1
529185 99529185 1001 86380 86390 1
529240 99529240 1001 86380 86390 1
529163 99529163 1001 86380 86390 1
529177 99529177 1001 86380 86390 1
529129 99529129 1001 86380 86390 1
529144 99529144 1001 86380 86390 1
529234 99529234 1001 86380 86390 1
529814 99529814 1001 86380 86390 1
530362 99530362 1001 86380 86390 1
530406 99530406 1001 86380 86390 1
530420 99530420 1001 86380 86390 1
530433 99530433 1001 86380 86390 1
530474 99530474 1001 86380 86390 1
530437 99530437 1001 86380 86390 1
530327 99530327 1001 86380 86390 1
530241 99530241 1001 86380 86390 1
530216 99530216 1001 86380 86390 1
530028 99530028 1001 86380 86390 1
530733 99530733 1001 86380 86390 1
531379 99531379 1001 86380 86390 1
531279 99531279 1001 86380 86390 1
531318 99531318 1001 86380 86390 1
531229 99531229 1001 86380 86390 1
531204 99531204 1001 86380 86390 1
531205 99531205 1001 86380 86390 1
531375 99531375 1001 86380 86390 1
531051 99531051 1001 86380 86390 1
531039 99531039 1001 86380 86390 1
530989 99530989 1001 86380 86390 1
531106 99531106 1001 86380 86390 1
530828 99530828 1001 86380 86390 1
530896 99530896 1001 86380 86390 1
530794 99530794 1001 86380 86390 1
530822 99530822 1001 86380 86390 1
531519 99531519 1001 86380 86390 1
531383 99531383 1001 86380 86390 1
531462 99531462 1001 86380 86390 1
532097 99532097 1001 86380 86390 1
532198 99532198 1001 86380 86390 1
532049 99532049 1001 86380 86390 1
532153 99532153 1001 86380 86390 1
531795 99531795 1001 86380 86390 1
531878 99531878 1001 86380 86390 1
531969 99531969 1001 86380 86390 1
531842 99531842 1001 86380 86390 1
531757 99531757 1001 86380 86390 1
531616 99531616 1001 86380 86390 1
531698 99531698 1001 86380 86390 1
532393 99532393 1001 86380 86390 1
532840 99532840 1001 86380 86390 1
532908 99532908 1001 86380 86390 1
533006 99533006 1001 86380 86390 1
532858 99532858 1001 86380 86390 1
532689 99532689 1001 86380 86390 1
532742 99532742 1001 86380 86390 1
532795 99532795 1001 86380 86390 1
532785 99532785 1001 86380 86390 1
532566 99532566 1001 86380 86390 1
532593 99532593 1001 86380 86390 1
532597 99532597 1001 86380 86390 1
533179 99533179 1001 86380 86390 1
533169 99533169 1001 86380 86390 1
533144 99533144 1001 86380 86390 1
533771 99533771 1001 86380 86390 1
533833 99533833 1001 86380 86390 1
533710 99533710 1001 86380 86390 1
533839 99533839 1001 86380 86390 1
533805 99533805 1001 86380 86390 1
533484 99533484 1001 86380 86390 1
533601 99533601 1001 86380 86390 1
533515 99533515 1001 86380 86390 1
533305 99533305 1001 86380 86390 1
533366 99533366 1001 86380 86390 1
533921 99533921 1001 86380 86390 1
533945 99533945 1001 86380 86390 1
534620 99534620 1001 86380 86390 1
534350 99534350 1001 86380 86390 1
534455 99534455 1001 86380 86390 1
534394 99534394 1001 86380 86390 1
534395 99534395 1001 86380 86390 1
534452 99534452 1001 86380 86390 1
534079 99534079 1001 86380 86390 1
534171 99534171 1001 86380 86390 1
534217 99534217 1001 86380 86390 1
534127 99534127 1001 86380 86390 1
534776 99534776 1001 86380 86390 1
534745 99534745 1001 86380 86390 1
535330 99535330 1001 86380 86390 1
535500 99535500 1001 86380 86390 1
535314 99535314 1001 86380 86390 1
535444 99535444 1001 86380 86390 1
535149 99535149 1001 86380 86390 1
535181 99535181 1001 86380 86390 1
535174 99535174 1001 86380 86390 1
535239 99535239 1001 86380 86390 1
534967 99534967 1001 86380 86390 1
535058 99535058 1001 86380 86390 1
534968 99534968 1001 86380 86390 1
535065 99535065 1001 86380 86390 1
535003 99535003 1001 86380 86390 1
535663 99535663 1001 86380 86390 1
535564 99535564 1001 86380 86390 1
535541 99535541 1001 86380 86390 1
535687 99535687 1001 86380 86390 1
536333 99536333 1001 86380 86390 1
536184 99536184 1001 86380 86390 1
535954 99535954 1001 86380 86390 1
535996 99535996 1001 86380 86390 1
535985 99535985 1001 86380 86390 1
536025 99536025 1001 86380 86390 1
535910 99535910 1001 86380 86390 1
535829 99535829 1001 86380 86390 1
535778 99535778 1001 86380 86390 1
536428 99536428 1001 86380 86390 1
536513 99536513 1001 86380 86390 1
537102 99537102 1001 86380 86390 1
537103 99537103 1001 86380 86390 1
537018 99537018 1001 86380 86390 1
537154 99537154 1001 86380 86390 1
536981 99536981 1001 86380 86390 1
536787 99536787 1001 86380 86390 1
536677 99536677 1001 86380 86390 1
537242 99537242 1001 86380 86390 1
537177 99537177 1001 86380 86390 1
537861 99537861 1001 86380 86390 1
537988 99537988 1001 86380 86390 1
537791 99537791 1001 86380 86390 1
537978 99537978 1001 86380 86390 1
537845 99537845 1001 86380 86390 1
537589 99537589 1001 86380 86390 1
537618 99537618 1001 86380 86390 1
537749 99537749 1001 86380 86390 1
537620 99537620 1001 86380 86390 1
537419 99537419 1001 86380 86390 1
538052 99538052 1001 86380 86390 1
537990 99537990 1001 86380 86390 1
538072 99538072 1001 86380 86390 1
538126 99538126 1001 86380 86390 1
538133 99538133 1001 86380 86390 1
538699 99538699 1001 86380 86390 1
538705 99538705 1001 86380 86390 1
538770 99538770 1001 86380 86390 1
538807 99538807 1001 86380 86390 1
538566 99538566 1001 86380 86390 1
538298 99538298 1001 86380 86390 1
538353 99538353 1001 86380 86390 1
538199 99538199 1001 86380 86390 1
538358 99538358 1001 86380 86390 1
538347 99538347 1001 86380 86390 1
538946 99538946 1001 86380 86390 1
538909 99538909 1001 86380 86390 1
538845 99538845 1001 86380 86390 1
538978 99538978 1001 86380 86390 1
539544 99539544 1001 86380 86390 1
539633 99539633 1001 86380 86390 1
539295 99539295 1001 86380 86390 1
539412 99539412 1001 86380 86390 1
539288 99539288 1001 86380 86390 1
539418 99539418 1001 86380 86390 1
539343 99539343 1001 86380 86390 1
539202 99539202 1001 86380 86390 1
539178 99539178 1001 86380 86390 1
539036 99539036 1001 86380 86390 1
539141 99539141 1001 86380 86390 1
539065 99539065 1001 86380 86390 1
539078 99539078 1001 86380 86390 1
539224 99539224 1001 86380 86390 1
539110 99539110 1001 86380 86390 1
539743 99539743 1001 86380 86390 1
539731 99539731 1001 86380 86390 1
539734 99539734 1001 86380 86390 1
539659 99539659 1001 86380 86390 1
540364 99540364 1001 86380 86390 1
540450 99540450 1001 86380 86390 1
540270 99540270 1001 86380 86390 1
540456 99540456 1001 86380 86390 1
540081 99540081 1001 86380 86390 1
540057 99540057 1001 86380 86390 1
540255 99540255 1001 86380 86390 1
540220 99540220 1001 86380 86390 1
540195 99540195 1001 86380 86390 1
539927 99539927 1001 86380 86390 1
539953 99539953 1001 86380 86390 1
540044 99540044 1001 86380 86390 1
539930 99539930 1001 86380 86390 1
539853 99539853 1001 86380 86390 1
540497 99540497 1001 86380 86390 1
540616 99540616 1001 86380 86390 1
541229 99541229 1001 86380 86390 1
541104 99541104 1001 86380 86390 1
541065 99541065 1001 86380 86390 1
541079 99541079 1001 86380 86390 1
541005 99541005 1001 86380 86390 1
540794 99540794 1001 86380 86390 1
540710 99540710 1001 86380 86390 1
541418 99541418 1001 86380 86390 1
541930 99541930 1001 86380 86390 1
541996 99541996 1001 86380 86390 1
542110 99542110 1001 86380 86390 1
541926 99541926 1001 86380 86390 1
541878 99541878 1001 86380 86390 1
541776 99541776 1001 86380 86390 1
541711 99541711 1001 86380 86390 1
541756 99541756 1001 86380 86390 1
541795 99541795 1001 86380 86390 1
541656 99541656 1001 86380 86390 1
541682 99541682 1001 86380 86390 1
541533 99541533 1001 86380 86390 1
542170 99542170 1001 86380 86390 1
541707 99541707 1001 86380 86390 1
542305 99542305 1001 86380 86390 1
542232 99542232 1001 86380 86390 1
542882 99542882 1001 86380 86390 1
542899 99542899 1001 86380 86390 1
542811 99542811 1001 86380 86390 1
542560 99542560 1001 86380 86390 1
542723 99542723 1001 86380 86390 1
542456 99542456 1001 86380 86390 1
542329 99542329 1001 86380 86390 1
542349 99542349 1001 86380 86390 1
542983 99542983 1001 86380 86390 1
543027 99543027 1001 86380 86390 1
543093 99543093 1001 86380 86390 1
543005 99543005 1001 86380 86390 1
543579 99543579 1001 86380 86390 1
543711 99543711 1001 86380 86390 1
543649 99543649 1001 86380 86390 1
543574 99543574 1001 86380 86390 1
543399 99543399 1001 86380 86390 1
543542 99543542 1001 86380 86390 1
543504 99543504 1001 86380 86390 1
543440 99543440 1001 86380 86390 1
543422 99543422 1001 86380 86390 1
543293 99543293 1001 86380 86390 1
543350 99543350 1001 86380 86390 1
543357 99543357 1001 86380 86390 1
543847 99543847 1001 86380 86390 1
544456 99544456 1001 86380 86390 1
544571 99544571 1001 86380 86390 1
544526 99544526 1001 86380 86390 1
544540 99544540 1001 86380 86390 1
544404 99544404 1001 86380 86390 1
544341 99544341 1001 86380 86390 1
544242 99544242 1001 86380 86390 1
544258 99544258 1001 86380 86390 1
544272 99544272 1001 86380 86390 1
544042 99544042 1001 86380 86390 1
544673 99544673 1001 86380 86390 1
544706 99544706 1001 86380 86390 1
417396 241 1001 46800 47397 1
520416 491 1001 69070 69370 1
400017 99400017 1001 86380 86390 1
400359 99400359 1001 86380 86390 1
400454 99400454 1001 86380 86390 1
400586 99400586 1001 86380 86390 1
400538 99400538 1001 86380 86390 1
400580 99400580 1001 86380 86390 1
400677 99400677 1001 86380 86390 1
400694 99400694 1001 86380 86390 1
400964 99400964 1001 86380 86390 1
401466 99401466 1001 86380 86390 1
401723 99401723 1001 86380 86390 1
401978 99401978 1001 86380 86390 1
402133 99402133 1001 86380 86390 1
402241 99402241 1001 86380 86390 1
402555 99402555 1001 86380 86390 1
402797 99402797 1001 86380 86390 1
403178 99403178 1001 86380 86390 1
403434 99403434 1001 86380 86390 1
403684 99403684 1001 86380 86390 1
403791 99403791 1001 86380 86390 1
403792 99403792 1001 86380 86390 1
403883 99403883 1001 86380 86390 1
404249 99404249 1001 86380 86390 1
404455 99404455 1001 86380 86390 1
404462 99404462 1001 86380 86390 1
404582 99404582 1001 86380 86390 1
404560 99404560 1001 86380 86390 1
404487 99404487 1001 86380 86390 1
404774 99404774 1001 86380 86390 1
404757 99404757 1001 86380 86390 1
405114 99405114 1001 86380 86390 1
405092 99405092 1001 86380 86390 1
405196 99405196 1001 86380 86390 1
405515 99405515 1001 86380 86390 1
405699 99405699 1001 86380 86390 1
406146 99406146 1001 86380 86390 1
406104 99406104 1001 86380 86390 1
406240 99406240 1001 86380 86390 1
406185 99406185 1001 86380 86390 1
406539 99406539 1001 86380 86390 1
406741 99406741 1001 86380 86390 1
406905 99406905 1001 86380 86390 1
407231 99407231 1001 86380 86390 1
407244 99407244 1001 86380 86390 1
407346 99407346 1001 86380 86390 1
407245 99407245 1001 86380 86390 1
407424 99407424 1001 86380 86390 1
407456 99407456 1001 86380 86390 1
407849 99407849 1001 86380 86390 1
407800 99407800 1001 86380 86390 1
407930 99407930 1001 86380 86390 1
408049 99408049 1001 86380 86390 1
408243 99408243 1001 86380 86390 1
408460 99408460 1001 86380 86390 1
408771 99408771 1001 86380 86390 1
408902 99408902 1001 86380 86390 1
409179 99409179 1001 86380 86390 1
409161 99409161 1001 86380 86390 1
409207 99409207 1001 86380 86390 1
409217 99409217 1001 86380 86390 1
409300 99409300 1001 86380 86390 1
409453 99409453 1001 86380 86390 1
409540 99409540 1001 86380 86390 1
409525 99409525 1001 86380 86390 1
409860 99409860 1001 86380 86390 1
409930 99409930 1001 86380 86390 1
409974 99409974 1001 86380 86390 1
409980 99409980 1001 86380 86390 1
410113 99410113 1001 86380 86390 1
410247 99410247 1001 86380 86390 1
410229 99410229 1001 86380 86390 1
410331 99410331 1001 86380 86390 1
410421 99410421 1001 86380 86390 1
410448 99410448 1001 86380 86390 1
410598 99410598 1001 86380 86390 1
410590 99410590 1001 86380 86390 1
410530 99410530 1001 86380 86390 1
410643 99410643 1001 86380 86390 1
410676 99410676 1001 86380 86390 1
410776 99410776 1001 86380 86390 1
410815 99410815 1001 86380 86390 1
410955 99410955 1001 86380 86390 1
411072 99411072 1001 86380 86390 1
411310 99411310 1001 86380 86390 1
411495 99411495 1001 86380 86390 1
411427 99411427 1001 86380 86390 1
411542 99411542 1001 86380 86390 1
411651 99411651 1001 86380 86390 1
412344 99412344 1001 86380 86390 1
412459 99412459 1001 86380 86390 1
412334 99412334 1001 86380 86390 1
413476 99413476 1001 86380 86390 1
412910 99412910 1001 86380 86390 1
413193 99413193 1001 86380 86390 1
412992 99412992 1001 86380 86390 1
413254 99413254 1001 86380 86390 1
412536 99412536 1001 86380 86390 1
413831 99413831 1001 86380 86390 1
413861 99413861 1001 86380 86390 1
415185 99415185 1001 86380 86390 1
414863 99414863 1001 86380 86390 1
414740 99414740 1001 86380 86390 1
414511 99414511 1001 86380 86390 1
414512 99414512 1001 86380 86390 1
414751 99414751 1001 86380 86390 1
414565 99414565 1001 86380 86390 1
414383 99414383 1001 86380 86390 1
414482 99414482 1001 86380 86390 1
415425 99415425 1001 86380 86390 1
415328 99415328 1001 86380 86390 1
416870 99416870 1001 86380 86390 1
416769 99416769 1001 86380 86390 1
416898 99416898 1001 86380 86390 1
415832 99415832 1001 86380 86390 1
417173 99417173 1001 86380 86390 1
417318 99417318 1001 86380 86390 1
417035 99417035 1001 86380 86390 1
417352 99417352 1001 86380 86390 1
417496 99417496 1001 86380 86390 1
417607 99417607 1001 86380 86390 1
417413 99417413 1001 86380 86390 1
417534 99417534 1001 86380 86390 1
418730 99418730 1001 86380 86390 1
418653 99418653 1001 86380 86390 1
418758 99418758 1001 86380 86390 1
418103 99418103 1001 86380 86390 1
418265 99418265 1001 86380 86390 1
417820 99417820 1001 86380 86390 1
417945 99417945 1001 86380 86390 1
417752 99417752 1001 86380 86390 1
417866 99417866 1001 86380 86390 1
418911 99418911 1001 86380 86390 1
418967 99418967 1001 86380 86390 1
420329 99420329 1001 86380 86390 1
419923 99419923 1001 86380 86390 1
419930 99419930 1001 86380 86390 1
419999 99419999 1001 86380 86390 1
419242 99419242 1001 86380 86390 1
419215 99419215 1001 86380 86390 1
419302 99419302 1001 86380 86390 1
419362 99419362 1001 86380 86390 1
419370 99419370 1001 86380 86390 1
420674 99420674 1001 86380 86390 1
420823 99420823 1001 86380 86390 1
420824 99420824 1001 86380 86390 1
422004 99422004 1001 86380 86390 1
421807 99421807 1001 86380 86390 1
421789 99421789 1001 86380 86390 1
421537 99421537 1001 86380 86390 1
421322 99421322 1001 86380 86390 1
421360 99421360 1001 86380 86390 1
421492 99421492 1001 86380 86390 1
421683 99421683 1001 86380 86390 1
421118 99421118 1001 86380 86390 1
420838 99420838 1001 86380 86390 1
420918 99420918 1001 86380 86390 1
421240 99421240 1001 86380 86390 1
421164 99421164 1001 86380 86390 1
421168 99421168 1001 86380 86390 1
422192 99422192 1001 86380 86390 1
422435 99422435 1001 86380 86390 1
422508 99422508 1001 86380 86390 1
422120 99422120 1001 86380 86390 1
423710 99423710 1001 86380 86390 1
423424 99423424 1001 86380 86390 1
423212 99423212 1001 86380 86390 1
422636 99422636 1001 86380 86390 1
422662 99422662 1001 86380 86390 1
422825 99422825 1001 86380 86390 1
423770 99423770 1001 86380 86390 1
424136 99424136 1001 86380 86390 1
423982 99423982 1001 86380 86390 1
425080 99425080 1001 86380 86390 1
425342 99425342 1001 86380 86390 1
425237 99425237 1001 86380 86390 1
425264 99425264 1001 86380 86390 1
425139 99425139 1001 86380 86390 1
424709 99424709 1001 86380 86390 1
424668 99424668 1001 86380 86390 1
424739 99424739 1001 86380 86390 1
424742 99424742 1001 86380 86390 1
424444 99424444 1001 86380 86390 1
424450 99424450 1001 86380 86390 1
425446 99425446 1001 86380 86390 1
425536 99425536 1001 86380 86390 1
425411 99425411 1001 86380 86390 1
425483 99425483 1001 86380 86390 1
426871 99426871 1001 86380 86390 1
426929 99426929 1001 86380 86390 1
427069 99427069 1001 86380 86390 1
426885 99426885 1001 86380 86390 1
427021 99427021 1001 86380 86390 1
426344 99426344 1001 86380 86390 1
426399 99426399 1001 86380 86390 1
426677 99426677 1001 86380 86390 1
426092 99426092 1001 86380 86390 1
426016 99426016 1001 86380 86390 1
426237 99426237 1001 86380 86390 1
427335 99427335 1001 86380 86390 1
428439 99428439 1001 86380 86390 1
428528 99428528 1001 86380 86390 1
428354 99428354 1001 86380 86390 1
428723 99428723 1001 86380 86390 1
428563 99428563 1001 86380 86390 1
428074 99428074 1001 86380 86390 1
427932 99427932 1001 86380 86390 1
427968 99427968 1001 86380 86390 1
427741 99427741 1001 86380 86390 1
427703 99427703 1001 86380 86390 1
429126 99429126 1001 86380 86390 1
428772 99428772 1001 86380 86390 1
430114 99430114 1001 86380 86390 1
429265 99429265 1001 86380 86390 1
429330 99429330 1001 86380 86390 1
429401 99429401 1001 86380 86390 1
430721 99430721 1001 86380 86390 1
430654 99430654 1001 86380 86390 1
431926 99431926 1001 86380 86390 1
431900 99431900 1001 86380 86390 1
431811 99431811 1001 86380 86390 1
431764 99431764 1001 86380 86390 1
431459 99431459 1001 86380 86390 1
431366 99431366 1001 86380 86390 1
431301 99431301 1001 86380 86390 1
430895 99430895 1001 86380 86390 1
431011 99431011 1001 86380 86390 1
431051 99431051 1001 86380 86390 1
430837 99430837 1001 86380 86390 1
430842 99430842 1001 86380 86390 1
432226 99432226 1001 86380 86390 1
432319 99432319 1001 86380 86390 1
433586 99433586 1001 86380 86390 1
433467 99433467 1001 86380 86390 1
433446 99433446 1001 86380 86390 1
433330 99433330 1001 86380 86390 1
433699 99433699 1001 86380 86390 1
433708 99433708 1001 86380 86390 1
433649 99433649 1001 86380 86390 1
433430 99433430 1001 86380 86390 1
433099 99433099 1001 86380 86390 1
433055 99433055 1001 86380 86390 1
433299 99433299 1001 86380 86390 1
432652 99432652 1001 86380 86390 1
432585 99432585 1001 86380 86390 1
432576 99432576 1001 86380 86390 1
432789 99432789 1001 86380 86390 1
432492 99432492 1001 86380 86390 1
433908 99433908 1001 86380 86390 1
435365 99435365 1001 86380 86390 1
435339 99435339 1001 86380 86390 1
435011 99435011 1001 86380 86390 1
435017 99435017 1001 86380 86390 1
434663 99434663 1001 86380 86390 1
434877 99434877 1001 86380 86390 1
434632 99434632 1001 86380 86390 1
434421 99434421 1001 86380 86390 1
434532 99434532 1001 86380 86390 1
434516 99434516 1001 86380 86390 1
434193 99434193 1001 86380 86390 1
434196 99434196 1001 86380 86390 1
435460 99435460 1001 86380 86390 1
435576 99435576 1001 86380 86390 1
435664 99435664 1001 86380 86390 1
435539 99435539 1001 86380 86390 1
435618 99435618 1001 86380 86390 1
436790 99436790 1001 86380 86390 1
436886 99436886 1001 86380 86390 1
437065 99437065 1001 86380 86390 1
436344 99436344 1001 86380 86390 1
436368 99436368 1001 86380 86390 1
436522 99436522 1001 86380 86390 1
436484 99436484 1001 86380 86390 1
436311 99436311 1001 86380 86390 1
435928 99435928 1001 86380 86390 1
436195 99436195 1001 86380 86390 1
436140 99436140 1001 86380 86390 1
436297 99436297 1001 86380 86390 1
436019 99436019 1001 86380 86390 1
436302 99436302 1001 86380 86390 1
436329 99436329 1001 86380 86390 1
300086 99300086 1001 86380 86390 1
300100 99300100 1001 86380 86390 1
300075 99300075 1001 86380 86390 1
437227 99437227 1001 86380 86390 1
300727 99300727 1001 86380 86390 1
300641 99300641 1001 86380 86390 1
300528 99300528 1001 86380 86390 1
300553 99300553 1001 86380 86390 1
300708 99300708 1001 86380 86390 1
300710 99300710 1001 86380 86390 1
300598 99300598 1001 86380 86390 1
300421 99300421 1001 86380 86390 1
300332 99300332 1001 86380 86390 1
300346 99300346 1001 86380 86390 1
300490 99300490 1001 86380 86390 1
300430 99300430 1001 86380 86390 1
300241 99300241 1001 86380 86390 1
300112 99300112 1001 86380 86390 1
300208 99300208 1001 86380 86390 1
301515 99301515 1001 86380 86390 1
301235 99301235 1001 86380 86390 1
301313 99301313 1001 86380 86390 1
301332 99301332 1001 86380 86390 1
301037 99301037 1001 86380 86390 1
301571 99301571 1001 86380 86390 1
301664 99301664 1001 86380 86390 1
301615 99301615 1001 86380 86390 1
301576 99301576 1001 86380 86390 1
302379 99302379 1001 86380 86390 1
302183 99302183 1001 86380 86390 1
302299 99302299 1001 86380 86390 1
302225 99302225 1001 86380 86390 1
301981 99301981 1001 86380 86390 1
302022 99302022 1001 86380 86390 1
301993 99301993 1001 86380 86390 1
301941 99301941 1001 86380 86390 1
301906 99301906 1001 86380 86390 1
301767 99301767 1001 86380 86390 1
303067 99303067 1001 86380 86390 1
303145 99303145 1001 86380 86390 1
303158 99303158 1001 86380 86390 1
303193 99303193 1001 86380 86390 1
302808 99302808 1001 86380 86390 1
302865 99302865 1001 86380 86390 1
302957 99302957 1001 86380 86390 1
302814 99302814 1001 86380 86390 1
302680 99302680 1001 86380 86390 1
302591 99302591 1001 86380 86390 1
302598 99302598 1001 86380 86390 1
303245 99303245 1001 86380 86390 1
303285 99303285 1001 86380 86390 1
303274 99303274 1001 86380 86390 1
303249 99303249 1001 86380 86390 1
303950 99303950 1001 86380 86390 1
303818 99303818 1001 86380 86390 1
303819 99303819 1001 86380 86390 1
303762 99303762 1001 86380 86390 1
303573 99303573 1001 86380 86390 1
303462 99303462 1001 86380 86390 1
304147 99304147 1001 86380 86390 1
304034 99304034 1001 86380 86390 1
304035 99304035 1001 86380 86390 1
304829 99304829 1001 86380 86390 1
304736 99304736 1001 86380 86390 1
304849 99304849 1001 86380 86390 1
304576 99304576 1001 86380 86390 1
304610 99304610 1001 86380 86390 1
304495 99304495 1001 86380 86390 1
304496 99304496 1001 86380 86390 1
304548 99304548 1001 86380 86390 1
304446 99304446 1001 86380 86390 1
304280 99304280 1001 86380 86390 1
304427 99304427 1001 86380 86390 1
304276 99304276 1001 86380 86390 1
304900 99304900 1001 86380 86390 1
305029 99305029 1001 86380 86390 1
304983 99304983 1001 86380 86390 1
305061 99305061 1001 86380 86390 1
305495 99305495 1001 86380 86390 1
305612 99305612 1001 86380 86390 1
305638 99305638 1001 86380 86390 1
305655 99305655 1001 86380 86390 1
305535 99305535 1001 86380 86390 1
305564 99305564 1001 86380 86390 1
305541 99305541 1001 86380 86390 1
305619 99305619 1001 86380 86390 1
305377 99305377 1001 86380 86390 1
305357 99305357 1001 86380 86390 1
305145 99305145 1001 86380 86390 1
305197 99305197 1001 86380 86390 1
500180 99500180 1001 86380 86390 1
500016 99500016 1001 86380 86390 1
500006 99500006 1001 86380 86390 1
500072 99500072 1001 86380 86390 1
500751 99500751 1001 86380 86390 1
500719 99500719 1001 86380 86390 1
500532 99500532 1001 86380 86390 1
500468 99500468 1001 86380 86390 1
500571 99500571 1001 86380 86390 1
500400 99500400 1001 86380 86390 1
500271 99500271 1001 86380 86390 1
500353 99500353 1001 86380 86390 1
500213 99500213 1001 86380 86390 1
500280 99500280 1001 86380 86390 1
500372 99500372 1001 86380 86390 1
500875 99500875 1001 86380 86390 1
500853 99500853 1001 86380 86390 1
500814 99500814 1001 86380 86390 1
501003 99501003 1001 86380 86390 1
501436 99501436 1001 86380 86390 1
501613 99501613 1001 86380 86390 1
501619 99501619 1001 86380 86390 1
501519 99501519 1001 86380 86390 1
501573 99501573 1001 86380 86390 1
501356 99501356 1001 86380 86390 1
501397 99501397 1001 86380 86390 1
501410 99501410 1001 86380 86390 1
501071 99501071 1001 86380 86390 1
501059 99501059 1001 86380 86390 1
501150 99501150 1001 86380 86390 1
501191 99501191 1001 86380 86390 1
501844 99501844 1001 86380 86390 1
501723 99501723 1001 86380 86390 1
501828 99501828 1001 86380 86390 1
501777 99501777 1001 86380 86390 1
502337 99502337 1001 86380 86390 1
502302 99502302 1001 86380 86390 1
502395 99502395 1001 86380 86390 1
502209 99502209 1001 86380 86390 1
502235 99502235 1001 86380 86390 1
502172 99502172 1001 86380 86390 1
502212 99502212 1001 86380 86390 1
502254 99502254 1001 86380 86390 1
502074 99502074 1001 86380 86390 1
502257 99502257 1001 86380 86390 1
502180 99502180 1001 86380 86390 1
502246 99502246 1001 86380 86390 1
501917 99501917 1001 86380 86390 1
501983 99501983 1001 86380 86390 1
501997 99501997 1001 86380 86390 1
501855 99501855 1001 86380 86390 1
501870 99501870 1001 86380 86390 1
502599 99502599 1001 86380 86390 1
502575 99502575 1001 86380 86390 1
503136 99503136 1001 86380 86390 1
502893 99502893 1001 86380 86390 1
503069 99503069 1001 86380 86390 1
502902 99502902 1001 86380 86390 1
502823 99502823 1001 86380 86390 1
502709 99502709 1001 86380 86390 1
503316 99503316 1001 86380 86390 1
503344 99503344 1001 86380 86390 1
503438 99503438 1001 86380 86390 1
503337 99503337 1001 86380 86390 1
503494 99503494 1001 86380 86390 1
504081 99504081 1001 86380 86390 1
503973 99503973 1001 86380 86390 1
503523 99503523 1001 86380 86390 1
503540 99503540 1001 86380 86390 1
503559 99503559 1001 86380 86390 1
504258 99504258 1001 86380 86390 1
504192 99504192 1001 86380 86390 1
504925 99504925 1001 86380 86390 1
504864 99504864 1001 86380 86390 1
504934 99504934 1001 86380 86390 1
504936 99504936 1001 86380 86390 1
504623 99504623 1001 86380 86390 1
504611 99504611 1001 86380 86390 1
504647 99504647 1001 86380 86390 1
504336 99504336 1001 86380 86390 1
504524 99504524 1001 86380 86390 1
504473 99504473 1001 86380 86390 1
505124 99505124 1001 86380 86390 1
504973 99504973 1001 86380 86390 1
505130 99505130 1001 86380 86390 1
505489 99505489 1001 86380 86390 1
505478 99505478 1001 86380 86390 1
505445 99505445 1001 86380 86390 1
505524 99505524 1001 86380 86390 1
505266 99505266 1001 86380 86390 1
505229 99505229 1001 86380 86390 1
505336 99505336 1001 86380 86390 1
505272 99505272 1001 86380 86390 1
505274 99505274 1001 86380 86390 1
505974 99505974 1001 86380 86390 1
505846 99505846 1001 86380 86390 1
505860 99505860 1001 86380 86390 1
505939 99505939 1001 86380 86390 1
505776 99505776 1001 86380 86390 1
505933 99505933 1001 86380 86390 1
506431 99506431 1001 86380 86390 1
506399 99506399 1001 86380 86390 1
506478 99506478 1001 86380 86390 1
506441 99506441 1001 86380 86390 1
506197 99506197 1001 86380 86390 1
506306 99506306 1001 86380 86390 1
506233 99506233 1001 86380 86390 1
506016 99506016 1001 86380 86390 1
506084 99506084 1001 86380 86390 1
506059 99506059 1001 86380 86390 1
506009 99506009 1001 86380 86390 1
506062 99506062 1001 86380 86390 1
506648 99506648 1001 86380 86390 1
506674 99506674 1001 86380 86390 1
506392 99506392 1001 86380 86390 1
506600 99506600 1001 86380 86390 1
507219 99507219 1001 86380 86390 1
507244 99507244 1001 86380 86390 1
507257 99507257 1001 86380 86390 1
507376 99507376 1001 86380 86390 1
507405 99507405 1001 86380 86390 1
507412 99507412 1001 86380 86390 1
507207 99507207 1001 86380 86390 1
507078 99507078 1001 86380 86390 1
506871 99506871 1001 86380 86390 1
506898 99506898 1001 86380 86390 1
506988 99506988 1001 86380 86390 1
506926 99506926 1001 86380 86390 1
507484 99507484 1001 86380 86390 1
507550 99507550 1001 86380 86390 1
507578 99507578 1001 86380 86390 1
507475 99507475 1001 86380 86390 1
507496 99507496 1001 86380 86390 1
507522 99507522 1001 86380 86390 1
508149 99508149 1001 86380 86390 1
508224 99508224 1001 86380 86390 1
508166 99508166 1001 86380 86390 1
508007 99508007 1001 86380 86390 1
507868 99507868 1001 86380 86390 1
507643 99507643 1001 86380 86390 1
507761 99507761 1001 86380 86390 1
507727 99507727 1001 86380 86390 1
508358 99508358 1001 86380 86390 1
508937 99508937 1001 86380 86390 1
509052 99509052 1001 86380 86390 1
508914 99508914 1001 86380 86390 1
509031 99509031 1001 86380 86390 1
508819 99508819 1001 86380 86390 1
508760 99508760 1001 86380 86390 1
509262 99509262 1001 86380 86390 1
509723 99509723 1001 86380 86390 1
509800 99509800 1001 86380 86390 1
509738 99509738 1001 86380 86390 1
509859 99509859 1001 86380 86390 1
509730 99509730 1001 86380 86390 1
509770 99509770 1001 86380 86390 1
509678 99509678 1001 86380 86390 1
509537 99509537 1001 86380 86390 1
509449 99509449 1001 86380 86390 1
509323 99509323 1001 86380 86390 1
509343 99509343 1001 86380 86390 1
509926 99509926 1001 86380 86390 1
509993 99509993 1001 86380 86390 1
509972 99509972 1001 86380 86390 1
510626 99510626 1001 86380 86390 1
510538 99510538 1001 86380 86390 1
510577 99510577 1001 86380 86390 1
510579 99510579 1001 86380 86390 1
510721 99510721 1001 86380 86390 1
510382 99510382 1001 86380 86390 1
510516 99510516 1001 86380 86390 1
510505 99510505 1001 86380 86390 1
510314 99510314 1001 86380 86390 1
510146 99510146 1001 86380 86390 1
510276 99510276 1001 86380 86390 1
510112 99510112 1001 86380 86390 1
510309 99510309 1001 86380 86390 1
510129 99510129 1001 86380 86390 1
510182 99510182 1001 86380 86390 1
510894 99510894 1001 86380 86390 1
510924 99510924 1001 86380 86390 1
510891 99510891 1001 86380 86390 1
510930 99510930 1001 86380 86390 1
511376 99511376 1001 86380 86390 1
511467 99511467 1001 86380 86390 1
511431 99511431 1001 86380 86390 1
511509 99511509 1001 86380 86390 1
511432 99511432 1001 86380 86390 1
511369 99511369 1001 86380 86390 1
511397 99511397 1001 86380 86390 1
511423 99511423 1001 86380 86390 1
511144 99511144 1001 86380 86390 1
511252 99511252 1001 86380 86390 1
511079 99511079 1001 86380 86390 1
511069 99511069 1001 86380 86390 1
511072 99511072 1001 86380 86390 1
511642 99511642 1001 86380 86390 1
511645 99511645 1001 86380 86390 1
511700 99511700 1001 86380 86390 1
511702 99511702 1001 86380 86390 1
511691 99511691 1001 86380 86390 1
512204 99512204 1001 86380 86390 1
512295 99512295 1001 86380 86390 1
512206 99512206 1001 86380 86390 1
512220 99512220 1001 86380 86390 1
512195 99512195 1001 86380 86390 1
512313 99512313 1001 86380 86390 1
512211 99512211 1001 86380 86390 1
512038 99512038 1001 86380 86390 1
511773 99511773 1001 86380 86390 1
511957 99511957 1001 86380 86390 1
511906 99511906 1001 86380 86390 1
511777 99511777 1001 86380 86390 1
511846 99511846 1001 86380 86390 1
512544 99512544 1001 86380 86390 1
512519 99512519 1001 86380 86390 1
512572 99512572 1001 86380 86390 1
512462 99512462 1001 86380 86390 1
512477 99512477 1001 86380 86390 1
513147 99513147 1001 86380 86390 1
513044 99513044 1001 86380 86390 1
512871 99512871 1001 86380 86390 1
512822 99512822 1001 86380 86390 1
512835 99512835 1001 86380 86390 1
512978 99512978 1001 86380 86390 1
512797 99512797 1001 86380 86390 1
512824 99512824 1001 86380 86390 1
512830 99512830 1001 86380 86390 1
512759 99512759 1001 86380 86390 1
512606 99512606 1001 86380 86390 1
513402 99513402 1001 86380 86390 1
513393 99513393 1001 86380 86390 1
513934 99513934 1001 86380 86390 1
514026 99514026 1001 86380 86390 1
513697 99513697 1001 86380 86390 1
513812 99513812 1001 86380 86390 1
513450 99513450 1001 86380 86390 1
513453 99513453 1001 86380 86390 1
514152 99514152 1001 86380 86390 1
514048 99514048 1001 86380 86390 1
514695 99514695 1001 86380 86390 1
514833 99514833 1001 86380 86390 1
514836 99514836 1001 86380 86390 1
514699 99514699 1001 86380 86390 1
514726 99514726 1001 86380 86390 1
514550 99514550 1001 86380 86390 1
514565 99514565 1001 86380 86390 1
514475 99514475 1001 86380 86390 1
514516 99514516 1001 86380 86390 1
514304 99514304 1001 86380 86390 1
514282 99514282 1001 86380 86390 1
514413 99514413 1001 86380 86390 1
514364 99514364 1001 86380 86390 1
515555 99515555 1001 86380 86390 1
515607 99515607 1001 86380 86390 1
515682 99515682 1001 86380 86390 1
515572 99515572 1001 86380 86390 1
515554 99515554 1001 86380 86390 1
515325 99515325 1001 86380 86390 1
515458 99515458 1001 86380 86390 1
515422 99515422 1001 86380 86390 1
515116 99515116 1001 86380 86390 1
515234 99515234 1001 86380 86390 1
515209 99515209 1001 86380 86390 1
515070 99515070 1001 86380 86390 1
515148 99515148 1001 86380 86390 1
515098 99515098 1001 86380 86390 1
515124 99515124 1001 86380 86390 1
515864 99515864 1001 86380 86390 1
515701 99515701 1001 86380 86390 1
515769 99515769 1001 86380 86390 1
516371 99516371 1001 86380 86390 1
516400 99516400 1001 86380 86390 1
516379 99516379 1001 86380 86390 1
516444 99516444 1001 86380 86390 1
516241 99516241 1001 86380 86390 1
516300 99516300 1001 86380 86390 1
516210 99516210 1001 86380 86390 1
516133 99516133 1001 86380 86390 1
516062 99516062 1001 86380 86390 1
516572 99516572 1001 86380 86390 1
516560 99516560 1001 86380 86390 1
516625 99516625 1001 86380 86390 1
517217 99517217 1001 86380 86390 1
516938 99516938 1001 86380 86390 1
517030 99517030 1001 86380 86390 1
516966 99516966 1001 86380 86390 1
517124 99517124 1001 86380 86390 1
517013 99517013 1001 86380 86390 1
516807 99516807 1001 86380 86390 1
516898 99516898 1001 86380 86390 1
516834 99516834 1001 86380 86390 1
516850 99516850 1001 86380 86390 1
516736 99516736 1001 86380 86390 1
516737 99516737 1001 86380 86390 1
517368 99517368 1001 86380 86390 1
517381 99517381 1001 86380 86390 1
517369 99517369 1001 86380 86390 1
517422 99517422 1001 86380 86390 1
518008 99518008 1001 86380 86390 1
518136 99518136 1001 86380 86390 1
518039 99518039 1001 86380 86390 1
518140 99518140 1001 86380 86390 1
518118 99518118 1001 86380 86390 1
518043 99518043 1001 86380 86390 1
517791 99517791 1001 86380 86390 1
517845 99517845 1001 86380 86390 1
517859 99517859 1001 86380 86390 1
517886 99517886 1001 86380 86390 1
517596 99517596 1001 86380 86390 1
517562 99517562 1001 86380 86390 1
517719 99517719 1001 86380 86390 1
517552 99517552 1001 86380 86390 1
517592 99517592 1001 86380 86390 1
518258 99518258 1001 86380 86390 1
518168 99518168 1001 86380 86390 1
518311 99518311 1001 86380 86390 1
518955 99518955 1001 86380 86390 1
518787 99518787 1001 86380 86390 1
518706 99518706 1001 86380 86390 1
518754 99518754 1001 86380 86390 1
518410 99518410 1001 86380 86390 1
519128 99519128 1001 86380 86390 1
519012 99519012 1001 86380 86390 1
519155 99519155 1001 86380 86390 1
519132 99519132 1001 86380 86390 1
519186 99519186 1001 86380 86390 1
519111 99519111 1001 86380 86390 1
519022 99519022 1001 86380 86390 1
519639 99519639 1001 86380 86390 1
519695 99519695 1001 86380 86390 1
519810 99519810 1001 86380 86390 1
519456 99519456 1001 86380 86390 1
519287 99519287 1001 86380 86390 1
519263 99519263 1001 86380 86390 1
519265 99519265 1001 86380 86390 1
519254 99519254 1001 86380 86390 1
519322 99519322 1001 86380 86390 1
519851 99519851 1001 86380 86390 1
520464 99520464 1001 86380 86390 1
520612 99520612 1001 86380 86390 1
520435 99520435 1001 86380 86390 1
520333 99520333 1001 86380 86390 1
520364 99520364 1001 86380 86390 1
520249 99520249 1001 86380 86390 1
520084 99520084 1001 86380 86390 1
520678 99520678 1001 86380 86390 1
520705 99520705 1001 86380 86390 1
520669 99520669 1001 86380 86390 1
520657 99520657 1001 86380 86390 1
520779 99520779 1001 86380 86390 1
521314 99521314 1001 86380 86390 1
521354 99521354 1001 86380 86390 1
521280 99521280 1001 86380 86390 1
521373 99521373 1001 86380 86390 1
521055 99521055 1001 86380 86390 1
521161 99521161 1001 86380 86390 1
520899 99520899 1001 86380 86390 1
520992 99520992 1001 86380 86390 1
520980 99520980 1001 86380 86390 1
520851 99520851 1001 86380 86390 1
521529 99521529 1001 86380 86390 1
521471 99521471 1001 86380 86390 1
522101 99522101 1001 86380 86390 1
522231 99522231 1001 86380 86390 1
522128 99522128 1001 86380 86390 1
522168 99522168 1001 86380 86390 1
522186 99522186 1001 86380 86390 1
521997 99521997 1001 86380 86390 1
521896 99521896 1001 86380 86390 1
522008 99522008 1001 86380 86390 1
521857 99521857 1001 86380 86390 1
521757 99521757 1001 86380 86390 1
521734 99521734 1001 86380 86390 1
521852 99521852 1001 86380 86390 1
522318 99522318 1001 86380 86390 1
522441 99522441 1001 86380 86390 1
522982 99522982 1001 86380 86390 1
523078 99523078 1001 86380 86390 1
522848 99522848 1001 86380 86390 1
522849 99522849 1001 86380 86390 1
522870 99522870 1001 86380 86390 1
522541 99522541 1001 86380 86390 1
523282 99523282 1001 86380 86390 1
523914 99523914 1001 86380 86390 1
523926 99523926 1001 86380 86390 1
523713 99523713 1001 86380 86390 1
523714 99523714 1001 86380 86390 1
523639 99523639 1001 86380 86390 1
523537 99523537 1001 86380 86390 1
523645 99523645 1001 86380 86390 1
523594 99523594 1001 86380 86390 1
523502 99523502 1001 86380 86390 1
523336 99523336 1001 86380 86390 1
523962 99523962 1001 86380 86390 1
524066 99524066 1001 86380 86390 1
524720 99524720 1001 86380 86390 1
524725 99524725 1001 86380 86390 1
524687 99524687 1001 86380 86390 1
524676 99524676 1001 86380 86390 1
524613 99524613 1001 86380 86390 1
524576 99524576 1001 86380 86390 1
524220 99524220 1001 86380 86390 1
524954 99524954 1001 86380 86390 1
524967 99524967 1001 86380 86390 1
524778 99524778 1001 86380 86390 1
525513 99525513 1001 86380 86390 1
525526 99525526 1001 86380 86390 1
525326 99525326 1001 86380 86390 1
524989 99524989 1001 86380 86390 1
525086 99525086 1001 86380 86390 1
525022 99525022 1001 86380 86390 1
525101 99525101 1001 86380 86390 1
525079 99525079 1001 86380 86390 1
525611 99525611 1001 86380 86390 1
525653 99525653 1001 86380 86390 1
525770 99525770 1001 86380 86390 1
525656 99525656 1001 86380 86390 1
525760 99525760 1001 86380 86390 1
526228 99526228 1001 86380 86390 1
525930 99525930 1001 86380 86390 1
526619 99526619 1001 86380 86390 1
527170 99527170 1001 86380 86390 1
527067 99527067 1001 86380 86390 1
526980 99526980 1001 86380 86390 1
527036 99527036 1001 86380 86390 1
526845 99526845 1001 86380 86390 1
526937 99526937 1001 86380 86390 1
526695 99526695 1001 86380 86390 1
526752 99526752 1001 86380 86390 1
526678 99526678 1001 86380 86390 1
527289 99527289 1001 86380 86390 1
527410 99527410 1001 86380 86390 1
527894 99527894 1001 86380 86390 1
527768 99527768 1001 86380 86390 1
527861 99527861 1001 86380 86390 1
527763 99527763 1001 86380 86390 1
527738 99527738 1001 86380 86390 1
527508 99527508 1001 86380 86390 1
527522 99527522 1001 86380 86390 1
527511 99527511 1001 86380 86390 1
527552 99527552 1001 86380 86390 1
527490 99527490 1001 86380 86390 1
527607 99527607 1001 86380 86390 1
527465 99527465 1001 86380 86390 1
527871 99527871 1001 86380 86390 1
528817 99528817 1001 86380 86390 1
528754 99528754 1001 86380 86390 1
528718 99528718 1001 86380 86390 1
528892 99528892 1001 86380 86390 1
528504 99528504 1001 86380 86390 1
528624 99528624 1001 86380 86390 1
528655 99528655 1001 86380 86390 1
528358 99528358 1001 86380 86390 1
528295 99528295 1001 86380 86390 1
528426 99528426 1001 86380 86390 1
528366 99528366 1001 86380 86390 1
528444 99528444 1001 86380 86390 1
528953 99528953 1001 86380 86390 1
529085 99529085 1001 86380 86390 1
529038 99529038 1001 86380 86390 1
529594 99529594 1001 86380 86390 1
529676 99529676 1001 86380 86390 1
529431 99529431 1001 86380 86390 1
529329 99529329 1001 86380 86390 1
529519 99529519 1001 86380 86390 1
529167 99529167 1001 86380 86390 1
529803 99529803 1001 86380 86390 1
529886 99529886 1001 86380 86390 1
529825 99529825 1001 86380 86390 1
530534 99530534 1001 86380 86390 1
530356 99530356 1001 86380 86390 1
530435 99530435 1001 86380 86390 1
530551 99530551 1001 86380 86390 1
530236 99530236 1001 86380 86390 1
530172 99530172 1001 86380 86390 1
530228 99530228 1001 86380 86390 1
530319 99530319 1001 86380 86390 1
530024 99530024 1001 86380 86390 1
530038 99530038 1001 86380 86390 1
529991 99529991 1001 86380 86390 1
529953 99529953 1001 86380 86390 1
530009 99530009 1001 86380 86390 1
531255 99531255 1001 86380 86390 1
531182 99531182 1001 86380 86390 1
531272 99531272 1001 86380 86390 1
531019 99531019 1001 86380 86390 1
531087 99531087 1001 86380 86390 1
531128 99531128 1001 86380 86390 1
531025 99531025 1001 86380 86390 1
531079 99531079 1001 86380 86390 1
531133 99531133 1001 86380 86390 1
531134 99531134 1001 86380 86390 1
530801 99530801 1001 86380 86390 1
530918 99530918 1001 86380 86390 1
530816 99530816 1001 86380 86390 1
530845 99530845 1001 86380 86390 1
531540 99531540 1001 86380 86390 1
532169 99532169 1001 86380 86390 1
532123 99532123 1001 86380 86390 1
531859 99531859 1001 86380 86390 1
531818 99531818 1001 86380 86390 1
531637 99531637 1001 86380 86390 1
531653 99531653 1001 86380 86390 1
531722 99531722 1001 86380 86390 1
531788 99531788 1001 86380 86390 1
531789 99531789 1001 86380 86390 1
532243 99532243 1001 86380 86390 1
532244 99532244 1001 86380 86390 1
532977 99532977 1001 86380 86390 1
532730 99532730 1001 86380 86390 1
532453 99532453 1001 86380 86390 1
532487 99532487 1001 86380 86390 1
532604 99532604 1001 86380 86390 1
533058 99533058 1001 86380 86390 1
533136 99533136 1001 86380 86390 1
533188 99533188 1001 86380 86390 1
533076 99533076 1001 86380 86390 1
533040 99533040 1001 86380 86390 1
533665 99533665 1001 86380 86390 1
533664 99533664 1001 86380 86390 1
533644 99533644 1001 86380 86390 1
533503 99533503 1001 86380 86390 1
533567 99533567 1001 86380 86390 1
533493 99533493 1001 86380 86390 1
533571 99533571 1001 86380 86390 1
533636 99533636 1001 86380 86390 1
533585 99533585 1001 86380 86390 1
533652 99533652 1001 86380 86390 1
533315 99533315 1001 86380 86390 1
533281 99533281 1001 86380 86390 1
533438 99533438 1001 86380 86390 1
533935 99533935 1001 86380 86390 1
534661 99534661 1001 86380 86390 1
534589 99534589 1001 86380 86390 1
534302 99534302 1001 86380 86390 1
534076 99534076 1001 86380 86390 1
534263 99534263 1001 86380 86390 1
534069 99534069 1001 86380 86390 1
534269 99534269 1001 86380 86390 1
534775 99534775 1001 86380 86390 1
534699 99534699 1001 86380 86390 1
534856 99534856 1001 86380 86390 1
534806 99534806 1001 86380 86390 1
535319 99535319 1001 86380 86390 1
535436 99535436 1001 86380 86390 1
535349 99535349 1001 86380 86390 1
535414 99535414 1001 86380 86390 1
535501 99535501 1001 86380 86390 1
535366 99535366 1001 86380 86390 1
535329 99535329 1001 86380 86390 1
535506 99535506 1001 86380 86390 1
535254 99535254 1001 86380 86390 1
535177 99535177 1001 86380 86390 1
535255 99535255 1001 86380 86390 1
535168 99535168 1001 86380 86390 1
535285 99535285 1001 86380 86390 1
535198 99535198 1001 86380 86390 1
535135 99535135 1001 86380 86390 1
534923 99534923 1001 86380 86390 1
535680 99535680 1001 86380 86390 1
535528 99535528 1001 86380 86390 1
536336 99536336 1001 86380 86390 1
536266 99536266 1001 86380 86390 1
536165 99536165 1001 86380 86390 1
535963 99535963 1001 86380 86390 1
536024 99536024 1001 86380 86390 1
535825 99535825 1001 86380 86390 1
535854 99535854 1001 86380 86390 1
536424 99536424 1001 86380 86390 1
536502 99536502 1001 86380 86390 1
536521 99536521 1001 86380 86390 1
537120 99537120 1001 86380 86390 1
536992 99536992 1001 86380 86390 1
536766 99536766 1001 86380 86390 1
536809 99536809 1001 86380 86390 1
536811 99536811 1001 86380 86390 1
536864 99536864 1001 86380 86390 1
536711 99536711 1001 86380 86390 1
536544 99536544 1001 86380 86390 1
536571 99536571 1001 86380 86390 1
536676 99536676 1001 86380 86390 1
536702 99536702 1001 86380 86390 1
536743 99536743 1001 86380 86390 1
536565 99536565 1001 86380 86390 1
537315 99537315 1001 86380 86390 1
537955 99537955 1001 86380 86390 1
537825 99537825 1001 86380 86390 1
537804 99537804 1001 86380 86390 1
537947 99537947 1001 86380 86390 1
537909 99537909 1001 86380 86390 1
537744 99537744 1001 86380 86390 1
537608 99537608 1001 86380 86390 1
537395 99537395 1001 86380 86390 1
537499 99537499 1001 86380 86390 1
538089 99538089 1001 86380 86390 1
538719 99538719 1001 86380 86390 1
538799 99538799 1001 86380 86390 1
538511 99538511 1001 86380 86390 1
538409 99538409 1001 86380 86390 1
538450 99538450 1001 86380 86390 1
538489 99538489 1001 86380 86390 1
538542 99538542 1001 86380 86390 1
538210 99538210 1001 86380 86390 1
538238 99538238 1001 86380 86390 1
538264 99538264 1001 86380 86390 1
538253 99538253 1001 86380 86390 1
538293 99538293 1001 86380 86390 1
538371 99538371 1001 86380 86390 1
538981 99538981 1001 86380 86390 1
538995 99538995 1001 86380 86390 1
539475 99539475 1001 86380 86390 1
539514 99539514 1001 86380 86390 1
539641 99539641 1001 86380 86390 1
539510 99539510 1001 86380 86390 1
539347 99539347 1001 86380 86390 1
539413 99539413 1001 86380 86390 1
539245 99539245 1001 86380 86390 1
539414 99539414 1001 86380 86390 1
539338 99539338 1001 86380 86390 1
539140 99539140 1001 86380 86390 1
539217 99539217 1001 86380 86390 1
539223 99539223 1001 86380 86390 1
539121 99539121 1001 86380 86390 1
539043 99539043 1001 86380 86390 1
539032 99539032 1001 86380 86390 1
539665 99539665 1001 86380 86390 1
539834 99539834 1001 86380 86390 1
540290 99540290 1001 86380 86390 1
540074 99540074 1001 86380 86390 1
539892 99539892 1001 86380 86390 1
540520 99540520 1001 86380 86390 1
540521 99540521 1001 86380 86390 1
541192 99541192 1001 86380 86390 1
541102 99541102 1001 86380 86390 1
540922 99540922 1001 86380 86390 1
541015 99541015 1001 86380 86390 1
540902 99540902 1001 86380 86390 1
540981 99540981 1001 86380 86390 1
541073 99541073 1001 86380 86390 1
540970 99540970 1001 86380 86390 1
540688 99540688 1001 86380 86390 1
540759 99540759 1001 86380 86390 1
541472 99541472 1001 86380 86390 1
541358 99541358 1001 86380 86390 1
541401 99541401 1001 86380 86390 1
541428 99541428 1001 86380 86390 1
541364 99541364 1001 86380 86390 1
541442 99541442 1001 86380 86390 1
541354 99541354 1001 86380 86390 1
541975 99541975 1001 86380 86390 1
541863 99541863 1001 86380 86390 1
541865 99541865 1001 86380 86390 1
541907 99541907 1001 86380 86390 1
541528 99541528 1001 86380 86390 1
541606 99541606 1001 86380 86390 1
541613 99541613 1001 86380 86390 1
542133 99542133 1001 86380 86390 1
542229 99542229 1001 86380 86390 1
542217 99542217 1001 86380 86390 1
542918 99542918 1001 86380 86390 1
542773 99542773 1001 86380 86390 1
542752 99542752 1001 86380 86390 1
542701 99542701 1001 86380 86390 1
542575 99542575 1001 86380 86390 1
542629 99542629 1001 86380 86390 1
542538 99542538 1001 86380 86390 1
542656 99542656 1001 86380 86390 1
542722 99542722 1001 86380 86390 1
542568 99542568 1001 86380 86390 1
542698 99542698 1001 86380 86390 1
542724 99542724 1001 86380 86390 1
542951 99542951 1001 86380 86390 1
543580 99543580 1001 86380 86390 1
543671 99543671 1001 86380 86390 1
543717 99543717 1001 86380 86390 1
543548 99543548 1001 86380 86390 1
543550 99543550 1001 86380 86390 1
543285 99543285 1001 86380 86390 1
543170 99543170 1001 86380 86390 1
543211 99543211 1001 86380 86390 1
543224 99543224 1001 86380 86390 1
543820 99543820 1001 86380 86390 1
543913 99543913 1001 86380 86390 1
543824 99543824 1001 86380 86390 1
543786 99543786 1001 86380 86390 1
543973 99543973 1001 86380 86390 1
544405 99544405 1001 86380 86390 1
544457 99544457 1001 86380 86390 1
544553 99544553 1001 86380 86390 1
544515 99544515 1001 86380 86390 1
544480 99544480 1001 86380 86390 1
544546 99544546 1001 86380 86390 1
544232 99544232 1001 86380 86390 1
543978 99543978 1001 86380 86390 1
544049 99544049 1001 86380 86390 1
544128 99544128 1001 86380 86390 1
544183 99544183 1001 86380 86390 1
544694 99544694 1001 86380 86390 1
426461 237 1001 67080 68397 1
514854 823 1001 58630 58930 1
514859 970 1002 49330 54434 1
523386 611 1002 41895 53398 1
526090 847 1002 35036 43150 1
400147 99400147 1001 86380 86390 1
400238 99400238 1001 86380 86390 1
400376 99400376 1001 86380 86390 1
400511 99400511 1001 86380 86390 1
400519 99400519 1001 86380 86390 1
400533 99400533 1001 86380 86390 1
400595 99400595 1001 86380 86390 1
400597 99400597 1001 86380 86390 1
400561 99400561 1001 86380 86390 1
400829 99400829 1001 86380 86390 1
400909 99400909 1001 86380 86390 1
401015 99401015 1001 86380 86390 1
401203 99401203 1001 86380 86390 1
401326 99401326 1001 86380 86390 1
401280 99401280 1001 86380 86390 1
401412 99401412 1001 86380 86390 1
401364 99401364 1001 86380 86390 1
401763 99401763 1001 86380 86390 1
401940 99401940 1001 86380 86390 1
401899 99401899 1001 86380 86390 1
402463 99402463 1001 86380 86390 1
402574 99402574 1001 86380 86390 1
402759 99402759 1001 86380 86390 1
402819 99402819 1001 86380 86390 1
402929 99402929 1001 86380 86390 1
402892 99402892 1001 86380 86390 1
403401 99403401 1001 86380 86390 1
403437 99403437 1001 86380 86390 1
403786 99403786 1001 86380 86390 1
403918 99403918 1001 86380 86390 1
403845 99403845 1001 86380 86390 1
404412 99404412 1001 86380 86390 1
404902 99404902 1001 86380 86390 1
405085 99405085 1001 86380 86390 1
405063 99405063 1001 86380 86390 1
405175 99405175 1001 86380 86390 1
405288 99405288 1001 86380 86390 1
405268 99405268 1001 86380 86390 1
405428 99405428 1001 86380 86390 1
405435 99405435 1001 86380 86390 1
405664 99405664 1001 86380 86390 1
405750 99405750 1001 86380 86390 1
405999 99405999 1001 86380 86390 1
405994 99405994 1001 86380 86390 1
406101 99406101 1001 86380 86390 1
406242 99406242 1001 86380 86390 1
406492 99406492 1001 86380 86390 1
406419 99406419 1001 86380 86390 1
406722 99406722 1001 86380 86390 1
406828 99406828 1001 86380 86390 1
407360 99407360 1001 86380 86390 1
407556 99407556 1001 86380 86390 1
407632 99407632 1001 86380 86390 1
407662 99407662 1001 86380 86390 1
407612 99407612 1001 86380 86390 1
407670 99407670 1001 86380 86390 1
407745 99407745 1001 86380 86390 1
407794 99407794 1001 86380 86390 1
407971 99407971 1001 86380 86390 1
408174 99408174 1001 86380 86390 1
408376 99408376 1001 86380 86390 1
408359 99408359 1001 86380 86390 1
408419 99408419 1001 86380 86390 1
408637 99408637 1001 86380 86390 1
408657 99408657 1001 86380 86390 1
408801 99408801 1001 86380 86390 1
408964 99408964 1001 86380 86390 1
408870 99408870 1001 86380 86390 1
409010 99409010 1001 86380 86390 1
409063 99409063 1001 86380 86390 1
409043 99409043 1001 86380 86390 1
409026 99409026 1001 86380 86390 1
409035 99409035 1001 86380 86390 1
409129 99409129 1001 86380 86390 1
409158 99409158 1001 86380 86390 1
409463 99409463 1001 86380 86390 1
409495 99409495 1001 86380 86390 1
409430 99409430 1001 86380 86390 1
409452 99409452 1001 86380 86390 1
409506 99409506 1001 86380 86390 1
409600 99409600 1001 86380 86390 1
409983 99409983 1001 86380 86390 1
410022 99410022 1001 86380 86390 1
410544 99410544 1001 86380 86390 1
410862 99410862 1001 86380 86390 1
410988 99410988 1001 86380 86390 1
411171 99411171 1001 86380 86390 1
411286 99411286 1001 86380 86390 1
411407 99411407 1001 86380 86390 1
411619 99411619 1001 86380 86390 1
411742 99411742 1001 86380 86390 1
411874 99411874 1001 86380 86390 1
413404 99413404 1001 86380 86390 1
413613 99413613 1001 86380 86390 1
413309 99413309 1001 86380 86390 1
413216 99413216 1001 86380 86390 1
413050 99413050 1001 86380 86390 1
412948 99412948 1001 86380 86390 1
413206 99413206 1001 86380 86390 1
412848 99412848 1001 86380 86390 1
412600 99412600 1001 86380 86390 1
412566 99412566 1001 86380 86390 1
413955 99413955 1001 86380 86390 1
413774 99413774 1001 86380 86390 1
415026 99415026 1001 86380 86390 1
415147 99415147 1001 86380 86390 1
415070 99415070 1001 86380 86390 1
414566 99414566 1001 86380 86390 1
414570 99414570 1001 86380 86390 1
414514 99414514 1001 86380 86390 1
414550 99414550 1001 86380 86390 1
414630 99414630 1001 86380 86390 1
414754 99414754 1001 86380 86390 1
414199 99414199 1001 86380 86390 1
414125 99414125 1001 86380 86390 1
414344 99414344 1001 86380 86390 1
414287 99414287 1001 86380 86390 1
415501 99415501 1001 86380 86390 1
415431 99415431 1001 86380 86390 1
415359 99415359 1001 86380 86390 1
415440 99415440 1001 86380 86390 1
415524 99415524 1001 86380 86390 1
416869 99416869 1001 86380 86390 1
416914 99416914 1001 86380 86390 1
416718 99416718 1001 86380 86390 1
416387 99416387 1001 86380 86390 1
416356 99416356 1001 86380 86390 1
416361 99416361 1001 86380 86390 1
416034 99416034 1001 86380 86390 1
415995 99415995 1001 86380 86390 1
416020 99416020 1001 86380 86390 1
415847 99415847 1001 86380 86390 1
415820 99415820 1001 86380 86390 1
415801 99415801 1001 86380 86390 1
417311 99417311 1001 86380 86390 1
417154 99417154 1001 86380 86390 1
417185 99417185 1001 86380 86390 1
417038 99417038 1001 86380 86390 1
417157 99417157 1001 86380 86390 1
417472 99417472 1001 86380 86390 1
417563 99417563 1001 86380 86390 1
418718 99418718 1001 86380 86390 1
418545 99418545 1001 86380 86390 1
418471 99418471 1001 86380 86390 1
418547 99418547 1001 86380 86390 1
418255 99418255 1001 86380 86390 1
418404 99418404 1001 86380 86390 1
417769 99417769 1001 86380 86390 1
417895 99417895 1001 86380 86390 1
417942 99417942 1001 86380 86390 1
417944 99417944 1001 86380 86390 1
417932 99417932 1001 86380 86390 1
417785 99417785 1001 86380 86390 1
418844 99418844 1001 86380 86390 1
418982 99418982 1001 86380 86390 1
419003 99419003 1001 86380 86390 1
419144 99419144 1001 86380 86390 1
419066 99419066 1001 86380 86390 1
419151 99419151 1001 86380 86390 1
418838 99418838 1001 86380 86390 1
420094 99420094 1001 86380 86390 1
420080 99420080 1001 86380 86390 1
420089 99420089 1001 86380 86390 1
420090 99420090 1001 86380 86390 1
419753 99419753 1001 86380 86390 1
419792 99419792 1001 86380 86390 1
419845 99419845 1001 86380 86390 1
419214 99419214 1001 86380 86390 1
419397 99419397 1001 86380 86390 1
419259 99419259 1001 86380 86390 1
420700 99420700 1001 86380 86390 1
420481 99420481 1001 86380 86390 1
421016 99421016 1001 86380 86390 1
421222 99421222 1001 86380 86390 1
422168 99422168 1001 86380 86390 1
422430 99422430 1001 86380 86390 1
422473 99422473 1001 86380 86390 1
422158 99422158 1001 86380 86390 1
423379 99423379 1001 86380 86390 1
423517 99423517 1001 86380 86390 1
423585 99423585 1001 86380 86390 1
423107 99423107 1001 86380 86390 1
423272 99423272 1001 86380 86390 1
422984 99422984 1001 86380 86390 1
423273 99423273 1001 86380 86390 1
422958 99422958 1001 86380 86390 1
422929 99422929 1001 86380 86390 1
423924 99423924 1001 86380 86390 1
424110 99424110 1001 86380 86390 1
423937 99423937 1001 86380 86390 1
425279 99425279 1001 86380 86390 1
425302 99425302 1001 86380 86390 1
425087 99425087 1001 86380 86390 1
425340 99425340 1001 86380 86390 1
425118 99425118 1001 86380 86390 1
424755 99424755 1001 86380 86390 1
424627 99424627 1001 86380 86390 1
424944 99424944 1001 86380 86390 1
424488 99424488 1001 86380 86390 1
424573 99424573 1001 86380 86390 1
424228 99424228 1001 86380 86390 1
424254 99424254 1001 86380 86390 1
424288 99424288 1001 86380 86390 1
425499 99425499 1001 86380 86390 1
427030 99427030 1001 86380 86390 1
426848 99426848 1001 86380 86390 1
426875 99426875 1001 86380 86390 1
427022 99427022 1001 86380 86390 1
426784 99426784 1001 86380 86390 1
426382 99426382 1001 86380 86390 1
426675 99426675 1001 86380 86390 1
425969 99425969 1001 86380 86390 1
426055 99426055 1001 86380 86390 1
426057 99426057 1001 86380 86390 1
425855 99425855 1001 86380 86390 1
427389 99427389 1001 86380 86390 1
427286 99427286 1001 86380 86390 1
428632 99428632 1001 86380 86390 1
428574 99428574 1001 86380 86390 1
428691 99428691 1001 86380 86390 1
428523 99428523 1001 86380 86390 1
428414 99428414 1001 86380 86390 1
428438 99428438 1001 86380 86390 1
428539 99428539 1001 86380 86390 1
427950 99427950 1001 86380 86390 1
428102 99428102 1001 86380 86390 1
428220 99428220 1001 86380 86390 1
428085 99428085 1001 86380 86390 1
428118 99428118 1001 86380 86390 1
427850 99427850 1001 86380 86390 1
427713 99427713 1001 86380 86390 1
427864 99427864 1001 86380 86390 1
427794 99427794 1001 86380 86390 1
427573 99427573 1001 86380 86390 1
429124 99429124 1001 86380 86390 1
428924 99428924 1001 86380 86390 1
430164 99430164 1001 86380 86390 1
430097 99430097 1001 86380 86390 1
430046 99430046 1001 86380 86390 1
430246 99430246 1001 86380 86390 1
429967 99429967 1001 86380 86390 1
430170 99430170 1001 86380 86390 1
430157 99430157 1001 86380 86390 1
430141 99430141 1001 86380 86390 1
429721 99429721 1001 86380 86390 1
429945 99429945 1001 86380 86390 1
429545 99429545 1001 86380 86390 1
429413 99429413 1001 86380 86390 1
429398 99429398 1001 86380 86390 1
430709 99430709 1001 86380 86390 1
430688 99430688 1001 86380 86390 1
430645 99430645 1001 86380 86390 1
431266 99431266 1001 86380 86390 1
431130 99431130 1001 86380 86390 1
430875 99430875 1001 86380 86390 1
430963 99430963 1001 86380 86390 1
432346 99432346 1001 86380 86390 1
432330 99432330 1001 86380 86390 1
432166 99432166 1001 86380 86390 1
433662 99433662 1001 86380 86390 1
433377 99433377 1001 86380 86390 1
433100 99433100 1001 86380 86390 1
432816 99432816 1001 86380 86390 1
433897 99433897 1001 86380 86390 1
433837 99433837 1001 86380 86390 1
433948 99433948 1001 86380 86390 1
434059 99434059 1001 86380 86390 1
435338 99435338 1001 86380 86390 1
435224 99435224 1001 86380 86390 1
434662 99434662 1001 86380 86390 1
434627 99434627 1001 86380 86390 1
434664 99434664 1001 86380 86390 1
434829 99434829 1001 86380 86390 1
434611 99434611 1001 86380 86390 1
434753 99434753 1001 86380 86390 1
434867 99434867 1001 86380 86390 1
434319 99434319 1001 86380 86390 1
434564 99434564 1001 86380 86390 1
434388 99434388 1001 86380 86390 1
434333 99434333 1001 86380 86390 1
434529 99434529 1001 86380 86390 1
435551 99435551 1001 86380 86390 1
435636 99435636 1001 86380 86390 1
435478 99435478 1001 86380 86390 1
437094 99437094 1001 86380 86390 1
437000 99437000 1001 86380 86390 1
436779 99436779 1001 86380 86390 1
436517 99436517 1001 86380 86390 1
436686 99436686 1001 86380 86390 1
436507 99436507 1001 86380 86390 1
436482 99436482 1001 86380 86390 1
436745 99436745 1001 86380 86390 1
436267 99436267 1001 86380 86390 1
435963 99435963 1001 86380 86390 1
436306 99436306 1001 86380 86390 1
300018 99300018 1001 86380 86390 1
435896 99435896 1001 86380 86390 1
437301 99437301 1001 86380 86390 1
300062 99300062 1001 86380 86390 1
300037 99300037 1001 86380 86390 1
300051 99300051 1001 86380 86390 1
300015 99300015 1001 86380 86390 1
300678 99300678 1001 86380 86390 1
300654 99300654 1001 86380 86390 1
300618 99300618 1001 86380 86390 1
300644 99300644 1001 86380 86390 1
300541 99300541 1001 86380 86390 1
300581 99300581 1001 86380 86390 1
300597 99300597 1001 86380 86390 1
300636 99300636 1001 86380 86390 1
300688 99300688 1001 86380 86390 1
300342 99300342 1001 86380 86390 1
300466 99300466 1001 86380 86390 1
300521 99300521 1001 86380 86390 1
300211 99300211 1001 86380 86390 1
300135 99300135 1001 86380 86390 1
300127 99300127 1001 86380 86390 1
300741 99300741 1001 86380 86390 1
300927 99300927 1001 86380 86390 1
300893 99300893 1001 86380 86390 1
301528 99301528 1001 86380 86390 1
301498 99301498 1001 86380 86390 1
301263 99301263 1001 86380 86390 1
301276 99301276 1001 86380 86390 1
301315 99301315 1001 86380 86390 1
301328 99301328 1001 86380 86390 1
301203 99301203 1001 86380 86390 1
301320 99301320 1001 86380 86390 1
301071 99301071 1001 86380 86390 1
301733 99301733 1001 86380 86390 1
301658 99301658 1001 86380 86390 1
301755 99301755 1001 86380 86390 1
301718 99301718 1001 86380 86390 1
302192 99302192 1001 86380 86390 1
302324 99302324 1001 86380 86390 1
302342 99302342 1001 86380 86390 1
302046 99302046 1001 86380 86390 1
302165 99302165 1001 86380 86390 1
301999 99301999 1001 86380 86390 1
302091 99302091 1001 86380 86390 1
302081 99302081 1001 86380 86390 1
301852 99301852 1001 86380 86390 1
301918 99301918 1001 86380 86390 1
301846 99301846 1001 86380 86390 1
302451 99302451 1001 86380 86390 1
302477 99302477 1001 86380 86390 1
302516 99302516 1001 86380 86390 1
303058 99303058 1001 86380 86390 1
303009 99303009 1001 86380 86390 1
303114 99303114 1001 86380 86390 1
302859 99302859 1001 86380 86390 1
302950 99302950 1001 86380 86390 1
302890 99302890 1001 86380 86390 1
302893 99302893 1001 86380 86390 1
302758 99302758 1001 86380 86390 1
302786 99302786 1001 86380 86390 1
302633 99302633 1001 86380 86390 1
303243 99303243 1001 86380 86390 1
303398 99303398 1001 86380 86390 1
303321 99303321 1001 86380 86390 1
303386 99303386 1001 86380 86390 1
303232 99303232 1001 86380 86390 1
303284 99303284 1001 86380 86390 1
303260 99303260 1001 86380 86390 1
303250 99303250 1001 86380 86390 1
303213 99303213 1001 86380 86390 1
303319 99303319 1001 86380 86390 1
303345 99303345 1001 86380 86390 1
303957 99303957 1001 86380 86390 1
304019 99304019 1001 86380 86390 1
303927 99303927 1001 86380 86390 1
303797 99303797 1001 86380 86390 1
303645 99303645 1001 86380 86390 1
303414 99303414 1001 86380 86390 1
303456 99303456 1001 86380 86390 1
303585 99303585 1001 86380 86390 1
303615 99303615 1001 86380 86390 1
304163 99304163 1001 86380 86390 1
304047 99304047 1001 86380 86390 1
304177 99304177 1001 86380 86390 1
304179 99304179 1001 86380 86390 1
304668 99304668 1001 86380 86390 1
304762 99304762 1001 86380 86390 1
304741 99304741 1001 86380 86390 1
304493 99304493 1001 86380 86390 1
304559 99304559 1001 86380 86390 1
304379 99304379 1001 86380 86390 1
304915 99304915 1001 86380 86390 1
305022 99305022 1001 86380 86390 1
304946 99304946 1001 86380 86390 1
305389 99305389 1001 86380 86390 1
305467 99305467 1001 86380 86390 1
305375 99305375 1001 86380 86390 1
305253 99305253 1001 86380 86390 1
305202 99305202 1001 86380 86390 1
500128 99500128 1001 86380 86390 1
500117 99500117 1001 86380 86390 1
500045 99500045 1001 86380 86390 1
500692 99500692 1001 86380 86390 1
500770 99500770 1001 86380 86390 1
500426 99500426 1001 86380 86390 1
500482 99500482 1001 86380 86390 1
500446 99500446 1001 86380 86390 1
500589 99500589 1001 86380 86390 1
500514 99500514 1001 86380 86390 1
500476 99500476 1001 86380 86390 1
500245 99500245 1001 86380 86390 1
500249 99500249 1001 86380 86390 1
500916 99500916 1001 86380 86390 1
501483 99501483 1001 86380 86390 1
501285 99501285 1001 86380 86390 1
501148 99501148 1001 86380 86390 1
501097 99501097 1001 86380 86390 1
501214 99501214 1001 86380 86390 1
501020 99501020 1001 86380 86390 1
501047 99501047 1001 86380 86390 1
501063 99501063 1001 86380 86390 1
501167 99501167 1001 86380 86390 1
501065 99501065 1001 86380 86390 1
501145 99501145 1001 86380 86390 1
501836 99501836 1001 86380 86390 1
501798 99501798 1001 86380 86390 1
501748 99501748 1001 86380 86390 1
501710 99501710 1001 86380 86390 1
502418 99502418 1001 86380 86390 1
502367 99502367 1001 86380 86390 1
502381 99502381 1001 86380 86390 1
502081 99502081 1001 86380 86390 1
502058 99502058 1001 86380 86390 1
502166 99502166 1001 86380 86390 1
501927 99501927 1001 86380 86390 1
501862 99501862 1001 86380 86390 1
502037 99502037 1001 86380 86390 1
502515 99502515 1001 86380 86390 1
502639 99502639 1001 86380 86390 1
502523 99502523 1001 86380 86390 1
503289 99503289 1001 86380 86390 1
503090 99503090 1001 86380 86390 1
503169 99503169 1001 86380 86390 1
503093 99503093 1001 86380 86390 1
503145 99503145 1001 86380 86390 1
503123 99503123 1001 86380 86390 1
503035 99503035 1001 86380 86390 1
503036 99503036 1001 86380 86390 1
503076 99503076 1001 86380 86390 1
503014 99503014 1001 86380 86390 1
502937 99502937 1001 86380 86390 1
502963 99502963 1001 86380 86390 1
503083 99503083 1001 86380 86390 1
502968 99502968 1001 86380 86390 1
502741 99502741 1001 86380 86390 1
503379 99503379 1001 86380 86390 1
503369 99503369 1001 86380 86390 1
503495 99503495 1001 86380 86390 1
504021 99504021 1001 86380 86390 1
503998 99503998 1001 86380 86390 1
504052 99504052 1001 86380 86390 1
503757 99503757 1001 86380 86390 1
503721 99503721 1001 86380 86390 1
503726 99503726 1001 86380 86390 1
503898 99503898 1001 86380 86390 1
503667 99503667 1001 86380 86390 1
504169 99504169 1001 86380 86390 1
504264 99504264 1001 86380 86390 1
504136 99504136 1001 86380 86390 1
504214 99504214 1001 86380 86390 1
504178 99504178 1001 86380 86390 1
504868 99504868 1001 86380 86390 1
504895 99504895 1001 86380 86390 1
504755 99504755 1001 86380 86390 1
504822 99504822 1001 86380 86390 1
504800 99504800 1001 86380 86390 1
504878 99504878 1001 86380 86390 1
504713 99504713 1001 86380 86390 1
504547 99504547 1001 86380 86390 1
504626 99504626 1001 86380 86390 1
504642 99504642 1001 86380 86390 1
504591 99504591 1001 86380 86390 1
504619 99504619 1001 86380 86390 1
504389 99504389 1001 86380 86390 1
504428 99504428 1001 86380 86390 1
504432 99504432 1001 86380 86390 1
504498 99504498 1001 86380 86390 1
504422 99504422 1001 86380 86390 1
505085 99505085 1001 86380 86390 1
505125 99505125 1001 86380 86390 1
505621 99505621 1001 86380 86390 1
505640 99505640 1001 86380 86390 1
505539 99505539 1001 86380 86390 1
505194 99505194 1001 86380 86390 1
505299 99505299 1001 86380 86390 1
505876 99505876 1001 86380 86390 1
506413 99506413 1001 86380 86390 1
506370 99506370 1001 86380 86390 1
506324 99506324 1001 86380 86390 1
506138 99506138 1001 86380 86390 1
506050 99506050 1001 86380 86390 1
506140 99506140 1001 86380 86390 1
506090 99506090 1001 86380 86390 1
506091 99506091 1001 86380 86390 1
506104 99506104 1001 86380 86390 1
506649 99506649 1001 86380 86390 1
506643 99506643 1001 86380 86390 1
507294 99507294 1001 86380 86390 1
507340 99507340 1001 86380 86390 1
507328 99507328 1001 86380 86390 1
507023 99507023 1001 86380 86390 1
507115 99507115 1001 86380 86390 1
507213 99507213 1001 86380 86390 1
507033 99507033 1001 86380 86390 1
506965 99506965 1001 86380 86390 1
507010 99507010 1001 86380 86390 1
507529 99507529 1001 86380 86390 1
507492 99507492 1001 86380 86390 1
507597 99507597 1001 86380 86390 1
507470 99507470 1001 86380 86390 1
508058 99508058 1001 86380 86390 1
508099 99508099 1001 86380 86390 1
508155 99508155 1001 86380 86390 1
508079 99508079 1001 86380 86390 1
508105 99508105 1001 86380 86390 1
507901 99507901 1001 86380 86390 1
507968 99507968 1001 86380 86390 1
507922 99507922 1001 86380 86390 1
507911 99507911 1001 86380 86390 1
508042 99508042 1001 86380 86390 1
507692 99507692 1001 86380 86390 1
507799 99507799 1001 86380 86390 1
507650 99507650 1001 86380 86390 1
507678 99507678 1001 86380 86390 1
508318 99508318 1001 86380 86390 1
508883 99508883 1001 86380 86390 1
508874 99508874 1001 86380 86390 1
509003 99509003 1001 86380 86390 1
508875 99508875 1001 86380 86390 1
509058 99509058 1001 86380 86390 1
509068 99509068 1001 86380 86390 1
509070 99509070 1001 86380 86390 1
508765 99508765 1001 86380 86390 1
508714 99508714 1001 86380 86390 1
508664 99508664 1001 86380 86390 1
508796 99508796 1001 86380 86390 1
508732 99508732 1001 86380 86390 1
508532 99508532 1001 86380 86390 1
508547 99508547 1001 86380 86390 1
508563 99508563 1001 86380 86390 1
508542 99508542 1001 86380 86390 1
509163 99509163 1001 86380 86390 1
509151 99509151 1001 86380 86390 1
509216 99509216 1001 86380 86390 1
509077 99509077 1001 86380 86390 1
509199 99509199 1001 86380 86390 1
509818 99509818 1001 86380 86390 1
509820 99509820 1001 86380 86390 1
509822 99509822 1001 86380 86390 1
509898 99509898 1001 86380 86390 1
509571 99509571 1001 86380 86390 1
509534 99509534 1001 86380 86390 1
509589 99509589 1001 86380 86390 1
509420 99509420 1001 86380 86390 1
509304 99509304 1001 86380 86390 1
509954 99509954 1001 86380 86390 1
509997 99509997 1001 86380 86390 1
510000 99510000 1001 86380 86390 1
510026 99510026 1001 86380 86390 1
510536 99510536 1001 86380 86390 1
510699 99510699 1001 86380 86390 1
510620 99510620 1001 86380 86390 1
510595 99510595 1001 86380 86390 1
510370 99510370 1001 86380 86390 1
510373 99510373 1001 86380 86390 1
510440 99510440 1001 86380 86390 1
510442 99510442 1001 86380 86390 1
510132 99510132 1001 86380 86390 1
510300 99510300 1001 86380 86390 1
510874 99510874 1001 86380 86390 1
510797 99510797 1001 86380 86390 1
510865 99510865 1001 86380 86390 1
511550 99511550 1001 86380 86390 1
511508 99511508 1001 86380 86390 1
511511 99511511 1001 86380 86390 1
511188 99511188 1001 86380 86390 1
511133 99511133 1001 86380 86390 1
510939 99510939 1001 86380 86390 1
511123 99511123 1001 86380 86390 1
511651 99511651 1001 86380 86390 1
512343 99512343 1001 86380 86390 1
512316 99512316 1001 86380 86390 1
512366 99512366 1001 86380 86390 1
512262 99512262 1001 86380 86390 1
512007 99512007 1001 86380 86390 1
512117 99512117 1001 86380 86390 1
511841 99511841 1001 86380 86390 1
511817 99511817 1001 86380 86390 1
511794 99511794 1001 86380 86390 1
512548 99512548 1001 86380 86390 1
512381 99512381 1001 86380 86390 1
512421 99512421 1001 86380 86390 1
512539 99512539 1001 86380 86390 1
512387 99512387 1001 86380 86390 1
513143 99513143 1001 86380 86390 1
513191 99513191 1001 86380 86390 1
512794 99512794 1001 86380 86390 1
512927 99512927 1001 86380 86390 1
512996 99512996 1001 86380 86390 1
512769 99512769 1001 86380 86390 1
513206 99513206 1001 86380 86390 1
513253 99513253 1001 86380 86390 1
513763 99513763 1001 86380 86390 1
513686 99513686 1001 86380 86390 1
513608 99513608 1001 86380 86390 1
513457 99513457 1001 86380 86390 1
513498 99513498 1001 86380 86390 1
513448 99513448 1001 86380 86390 1
514166 99514166 1001 86380 86390 1
514089 99514089 1001 86380 86390 1
514053 99514053 1001 86380 86390 1
514799 99514799 1001 86380 86390 1
514728 99514728 1001 86380 86390 1
514526 99514526 1001 86380 86390 1
514488 99514488 1001 86380 86390 1
514553 99514553 1001 86380 86390 1
514476 99514476 1001 86380 86390 1
514593 99514593 1001 86380 86390 1
514529 99514529 1001 86380 86390 1
514492 99514492 1001 86380 86390 1
514648 99514648 1001 86380 86390 1
514381 99514381 1001 86380 86390 1
514357 99514357 1001 86380 86390 1
514296 99514296 1001 86380 86390 1
515033 99515033 1001 86380 86390 1
515595 99515595 1001 86380 86390 1
515622 99515622 1001 86380 86390 1
515481 99515481 1001 86380 86390 1
515493 99515493 1001 86380 86390 1
515660 99515660 1001 86380 86390 1
515665 99515665 1001 86380 86390 1
515327 99515327 1001 86380 86390 1
515288 99515288 1001 86380 86390 1
515329 99515329 1001 86380 86390 1
515355 99515355 1001 86380 86390 1
515371 99515371 1001 86380 86390 1
515437 99515437 1001 86380 86390 1
515309 99515309 1001 86380 86390 1
515064 99515064 1001 86380 86390 1
515104 99515104 1001 86380 86390 1
515094 99515094 1001 86380 86390 1
515239 99515239 1001 86380 86390 1
515150 99515150 1001 86380 86390 1
515849 99515849 1001 86380 86390 1
515825 99515825 1001 86380 86390 1
515723 99515723 1001 86380 86390 1
515880 99515880 1001 86380 86390 1
516396 99516396 1001 86380 86390 1
516308 99516308 1001 86380 86390 1
516398 99516398 1001 86380 86390 1
516373 99516373 1001 86380 86390 1
516389 99516389 1001 86380 86390 1
516265 99516265 1001 86380 86390 1
516291 99516291 1001 86380 86390 1
516203 99516203 1001 86380 86390 1
516257 99516257 1001 86380 86390 1
516206 99516206 1001 86380 86390 1
516118 99516118 1001 86380 86390 1
515920 99515920 1001 86380 86390 1
516559 99516559 1001 86380 86390 1
516568 99516568 1001 86380 86390 1
516661 99516661 1001 86380 86390 1
517225 99517225 1001 86380 86390 1
517230 99517230 1001 86380 86390 1
516795 99516795 1001 86380 86390 1
516775 99516775 1001 86380 86390 1
516815 99516815 1001 86380 86390 1
516738 99516738 1001 86380 86390 1
517411 99517411 1001 86380 86390 1
517518 99517518 1001 86380 86390 1
517959 99517959 1001 86380 86390 1
518012 99518012 1001 86380 86390 1
518117 99518117 1001 86380 86390 1
517799 99517799 1001 86380 86390 1
517695 99517695 1001 86380 86390 1
518301 99518301 1001 86380 86390 1
518297 99518297 1001 86380 86390 1
518261 99518261 1001 86380 86390 1
518274 99518274 1001 86380 86390 1
518223 99518223 1001 86380 86390 1
518847 99518847 1001 86380 86390 1
518788 99518788 1001 86380 86390 1
518852 99518852 1001 86380 86390 1
518921 99518921 1001 86380 86390 1
518935 99518935 1001 86380 86390 1
518720 99518720 1001 86380 86390 1
518734 99518734 1001 86380 86390 1
518717 99518717 1001 86380 86390 1
518472 99518472 1001 86380 86390 1
518563 99518563 1001 86380 86390 1
518452 99518452 1001 86380 86390 1
518530 99518530 1001 86380 86390 1
518480 99518480 1001 86380 86390 1
519065 99519065 1001 86380 86390 1
519162 99519162 1001 86380 86390 1
518994 99518994 1001 86380 86390 1
519023 99519023 1001 86380 86390 1
519698 99519698 1001 86380 86390 1
519724 99519724 1001 86380 86390 1
519764 99519764 1001 86380 86390 1
519785 99519785 1001 86380 86390 1
519433 99519433 1001 86380 86390 1
519219 99519219 1001 86380 86390 1
519351 99519351 1001 86380 86390 1
519266 99519266 1001 86380 86390 1
519308 99519308 1001 86380 86390 1
519831 99519831 1001 86380 86390 1
520540 99520540 1001 86380 86390 1
520584 99520584 1001 86380 86390 1
520343 99520343 1001 86380 86390 1
520072 99520072 1001 86380 86390 1
520112 99520112 1001 86380 86390 1
520126 99520126 1001 86380 86390 1
520148 99520148 1001 86380 86390 1
520834 99520834 1001 86380 86390 1
520745 99520745 1001 86380 86390 1
520774 99520774 1001 86380 86390 1
521276 99521276 1001 86380 86390 1
521437 99521437 1001 86380 86390 1
521211 99521211 1001 86380 86390 1
521228 99521228 1001 86380 86390 1
521243 99521243 1001 86380 86390 1
521205 99521205 1001 86380 86390 1
520894 99520894 1001 86380 86390 1
521038 99521038 1001 86380 86390 1
521502 99521502 1001 86380 86390 1
521632 99521632 1001 86380 86390 1
521576 99521576 1001 86380 86390 1
521654 99521654 1001 86380 86390 1
522263 99522263 1001 86380 86390 1
521893 99521893 1001 86380 86390 1
521924 99521924 1001 86380 86390 1
521950 99521950 1001 86380 86390 1
522042 99522042 1001 86380 86390 1
521751 99521751 1001 86380 86390 1
521754 99521754 1001 86380 86390 1
521838 99521838 1001 86380 86390 1
522374 99522374 1001 86380 86390 1
522430 99522430 1001 86380 86390 1
522482 99522482 1001 86380 86390 1
523107 99523107 1001 86380 86390 1
522830 99522830 1001 86380 86390 1
522768 99522768 1001 86380 86390 1
522731 99522731 1001 86380 86390 1
522540 99522540 1001 86380 86390 1
522567 99522567 1001 86380 86390 1
522645 99522645 1001 86380 86390 1
522568 99522568 1001 86380 86390 1
522699 99522699 1001 86380 86390 1
522584 99522584 1001 86380 86390 1
523271 99523271 1001 86380 86390 1
523149 99523149 1001 86380 86390 1
523136 99523136 1001 86380 86390 1
523911 99523911 1001 86380 86390 1
523788 99523788 1001 86380 86390 1
523891 99523891 1001 86380 86390 1
523739 99523739 1001 86380 86390 1
523715 99523715 1001 86380 86390 1
523601 99523601 1001 86380 86390 1
523731 99523731 1001 86380 86390 1
523590 99523590 1001 86380 86390 1
523592 99523592 1001 86380 86390 1
523696 99523696 1001 86380 86390 1
523723 99523723 1001 86380 86390 1
523595 99523595 1001 86380 86390 1
523494 99523494 1001 86380 86390 1
523353 99523353 1001 86380 86390 1
523517 99523517 1001 86380 86390 1
524102 99524102 1001 86380 86390 1
524094 99524094 1001 86380 86390 1
524681 99524681 1001 86380 86390 1
524770 99524770 1001 86380 86390 1
524723 99524723 1001 86380 86390 1
524661 99524661 1001 86380 86390 1
524531 99524531 1001 86380 86390 1
524548 99524548 1001 86380 86390 1
524311 99524311 1001 86380 86390 1
524183 99524183 1001 86380 86390 1
524197 99524197 1001 86380 86390 1
524940 99524940 1001 86380 86390 1
525395 99525395 1001 86380 86390 1
525499 99525499 1001 86380 86390 1
525415 99525415 1001 86380 86390 1
525592 99525592 1001 86380 86390 1
525204 99525204 1001 86380 86390 1
525172 99525172 1001 86380 86390 1
525017 99525017 1001 86380 86390 1
525058 99525058 1001 86380 86390 1
525136 99525136 1001 86380 86390 1
525647 99525647 1001 86380 86390 1
525615 99525615 1001 86380 86390 1
525774 99525774 1001 86380 86390 1
526103 99526103 1001 86380 86390 1
526145 99526145 1001 86380 86390 1
526020 99526020 1001 86380 86390 1
526189 99526189 1001 86380 86390 1
525985 99525985 1001 86380 86390 1
526000 99526000 1001 86380 86390 1
525833 99525833 1001 86380 86390 1
526616 99526616 1001 86380 86390 1
526457 99526457 1001 86380 86390 1
526496 99526496 1001 86380 86390 1
527146 99527146 1001 86380 86390 1
527098 99527098 1001 86380 86390 1
527063 99527063 1001 86380 86390 1
527129 99527129 1001 86380 86390 1
527066 99527066 1001 86380 86390 1
526982 99526982 1001 86380 86390 1
526810 99526810 1001 86380 86390 1
526786 99526786 1001 86380 86390 1
526698 99526698 1001 86380 86390 1
526636 99526636 1001 86380 86390 1
526819 99526819 1001 86380 86390 1
526653 99526653 1001 86380 86390 1
527402 99527402 1001 86380 86390 1
527406 99527406 1001 86380 86390 1
527396 99527396 1001 86380 86390 1
527450 99527450 1001 86380 86390 1
527321 99527321 1001 86380 86390 1
527284 99527284 1001 86380 86390 1
528026 99528026 1001 86380 86390 1
527880 99527880 1001 86380 86390 1
527677 99527677 1001 86380 86390 1
527707 99527707 1001 86380 86390 1
527801 99527801 1001 86380 86390 1
527791 99527791 1001 86380 86390 1
527624 99527624 1001 86380 86390 1
527644 99527644 1001 86380 86390 1
527478 99527478 1001 86380 86390 1
528182 99528182 1001 86380 86390 1
528208 99528208 1001 86380 86390 1
528079 99528079 1001 86380 86390 1
528173 99528173 1001 86380 86390 1
528774 99528774 1001 86380 86390 1
528632 99528632 1001 86380 86390 1
528542 99528542 1001 86380 86390 1
528649 99528649 1001 86380 86390 1
528495 99528495 1001 86380 86390 1
528651 99528651 1001 86380 86390 1
528600 99528600 1001 86380 86390 1
528665 99528665 1001 86380 86390 1
528577 99528577 1001 86380 86390 1
528512 99528512 1001 86380 86390 1
528294 99528294 1001 86380 86390 1
528428 99528428 1001 86380 86390 1
528484 99528484 1001 86380 86390 1
529042 99529042 1001 86380 86390 1
529031 99529031 1001 86380 86390 1
529612 99529612 1001 86380 86390 1
529576 99529576 1001 86380 86390 1
529628 99529628 1001 86380 86390 1
529565 99529565 1001 86380 86390 1
529608 99529608 1001 86380 86390 1
529496 99529496 1001 86380 86390 1
529380 99529380 1001 86380 86390 1
529432 99529432 1001 86380 86390 1
529384 99529384 1001 86380 86390 1
529385 99529385 1001 86380 86390 1
529325 99529325 1001 86380 86390 1
529417 99529417 1001 86380 86390 1
529263 99529263 1001 86380 86390 1
529201 99529201 1001 86380 86390 1
529281 99529281 1001 86380 86390 1
529209 99529209 1001 86380 86390 1
529792 99529792 1001 86380 86390 1
529769 99529769 1001 86380 86390 1
530480 99530480 1001 86380 86390 1
530382 99530382 1001 86380 86390 1
530422 99530422 1001 86380 86390 1
530297 99530297 1001 86380 86390 1
530200 99530200 1001 86380 86390 1
530346 99530346 1001 86380 86390 1
529971 99529971 1001 86380 86390 1
530114 99530114 1001 86380 86390 1
530695 99530695 1001 86380 86390 1
531295 99531295 1001 86380 86390 1
531334 99531334 1001 86380 86390 1
531284 99531284 1001 86380 86390 1
531234 99531234 1001 86380 86390 1
531236 99531236 1001 86380 86390 1
531326 99531326 1001 86380 86390 1
531049 99531049 1001 86380 86390 1
531102 99531102 1001 86380 86390 1
531119 99531119 1001 86380 86390 1
530811 99530811 1001 86380 86390 1
530825 99530825 1001 86380 86390 1
530841 99530841 1001 86380 86390 1
530922 99530922 1001 86380 86390 1
530820 99530820 1001 86380 86390 1
530885 99530885 1001 86380 86390 1
530899 99530899 1001 86380 86390 1
531390 99531390 1001 86380 86390 1
531510 99531510 1001 86380 86390 1
531502 99531502 1001 86380 86390 1
531386 99531386 1001 86380 86390 1
531836 99531836 1001 86380 86390 1
531798 99531798 1001 86380 86390 1
531590 99531590 1001 86380 86390 1
531748 99531748 1001 86380 86390 1
531737 99531737 1001 86380 86390 1
532345 99532345 1001 86380 86390 1
532271 99532271 1001 86380 86390 1
532314 99532314 1001 86380 86390 1
532316 99532316 1001 86380 86390 1
532279 99532279 1001 86380 86390 1
533003 99533003 1001 86380 86390 1
532948 99532948 1001 86380 86390 1
532924 99532924 1001 86380 86390 1
532900 99532900 1001 86380 86390 1
532806 99532806 1001 86380 86390 1
532708 99532708 1001 86380 86390 1
532609 99532609 1001 86380 86390 1
532545 99532545 1001 86380 86390 1
533760 99533760 1001 86380 86390 1
533676 99533676 1001 86380 86390 1
533856 99533856 1001 86380 86390 1
533472 99533472 1001 86380 86390 1
533550 99533550 1001 86380 86390 1
533569 99533569 1001 86380 86390 1
533544 99533544 1001 86380 86390 1
533609 99533609 1001 86380 86390 1
533367 99533367 1001 86380 86390 1
533434 99533434 1001 86380 86390 1
533266 99533266 1001 86380 86390 1
533370 99533370 1001 86380 86390 1
533294 99533294 1001 86380 86390 1
533411 99533411 1001 86380 86390 1
533402 99533402 1001 86380 86390 1
533889 99533889 1001 86380 86390 1
534057 99534057 1001 86380 86390 1
533864 99533864 1001 86380 86390 1
533917 99533917 1001 86380 86390 1
533930 99533930 1001 86380 86390 1
533943 99533943 1001 86380 86390 1
534510 99534510 1001 86380 86390 1
534578 99534578 1001 86380 86390 1
534338 99534338 1001 86380 86390 1
534292 99534292 1001 86380 86390 1
534280 99534280 1001 86380 86390 1
534478 99534478 1001 86380 86390 1
534247 99534247 1001 86380 86390 1
534210 99534210 1001 86380 86390 1
534160 99534160 1001 86380 86390 1
534212 99534212 1001 86380 86390 1
534086 99534086 1001 86380 86390 1
534820 99534820 1001 86380 86390 1
534859 99534859 1001 86380 86390 1
534823 99534823 1001 86380 86390 1
535422 99535422 1001 86380 86390 1
535448 99535448 1001 86380 86390 1
535399 99535399 1001 86380 86390 1
535388 99535388 1001 86380 86390 1
535313 99535313 1001 86380 86390 1
535430 99535430 1001 86380 86390 1
535392 99535392 1001 86380 86390 1
535126 99535126 1001 86380 86390 1
535268 99535268 1001 86380 86390 1
535200 99535200 1001 86380 86390 1
535291 99535291 1001 86380 86390 1
534957 99534957 1001 86380 86390 1
535087 99535087 1001 86380 86390 1
535565 99535565 1001 86380 86390 1
535672 99535672 1001 86380 86390 1
535621 99535621 1001 86380 86390 1
536214 99536214 1001 86380 86390 1
536178 99536178 1001 86380 86390 1
535950 99535950 1001 86380 86390 1
535926 99535926 1001 86380 86390 1
535992 99535992 1001 86380 86390 1
535768 99535768 1001 86380 86390 1
535872 99535872 1001 86380 86390 1
535798 99535798 1001 86380 86390 1
535811 99535811 1001 86380 86390 1
535763 99535763 1001 86380 86390 1
535764 99535764 1001 86380 86390 1
535844 99535844 1001 86380 86390 1
536464 99536464 1001 86380 86390 1
536427 99536427 1001 86380 86390 1
536393 99536393 1001 86380 86390 1
537073 99537073 1001 86380 86390 1
536860 99536860 1001 86380 86390 1
536901 99536901 1001 86380 86390 1
536876 99536876 1001 86380 86390 1
536736 99536736 1001 86380 86390 1
536714 99536714 1001 86380 86390 1
536625 99536625 1001 86380 86390 1
536562 99536562 1001 86380 86390 1
536733 99536733 1001 86380 86390 1
537330 99537330 1001 86380 86390 1
537875 99537875 1001 86380 86390 1
537898 99537898 1001 86380 86390 1
537706 99537706 1001 86380 86390 1
537696 99537696 1001 86380 86390 1
537778 99537778 1001 86380 86390 1
537435 99537435 1001 86380 86390 1
537423 99537423 1001 86380 86390 1
537542 99537542 1001 86380 86390 1
537374 99537374 1001 86380 86390 1
537466 99537466 1001 86380 86390 1
537402 99537402 1001 86380 86390 1
538032 99538032 1001 86380 86390 1
538060 99538060 1001 86380 86390 1
538145 99538145 1001 86380 86390 1
538109 99538109 1001 86380 86390 1
538635 99538635 1001 86380 86390 1
538648 99538648 1001 86380 86390 1
538791 99538791 1001 86380 86390 1
538775 99538775 1001 86380 86390 1
538598 99538598 1001 86380 86390 1
538510 99538510 1001 86380 86390 1
538601 99538601 1001 86380 86390 1
538460 99538460 1001 86380 86390 1
538929 99538929 1001 86380 86390 1
538996 99538996 1001 86380 86390 1
538881 99538881 1001 86380 86390 1
538882 99538882 1001 86380 86390 1
539001 99539001 1001 86380 86390 1
538848 99538848 1001 86380 86390 1
538888 99538888 1001 86380 86390 1
539640 99539640 1001 86380 86390 1
539626 99539626 1001 86380 86390 1
539409 99539409 1001 86380 86390 1
539261 99539261 1001 86380 86390 1
539355 99539355 1001 86380 86390 1
539253 99539253 1001 86380 86390 1
539192 99539192 1001 86380 86390 1
539195 99539195 1001 86380 86390 1
539221 99539221 1001 86380 86390 1
539054 99539054 1001 86380 86390 1
539028 99539028 1001 86380 86390 1
539777 99539777 1001 86380 86390 1
540341 99540341 1001 86380 86390 1
540108 99540108 1001 86380 86390 1
540161 99540161 1001 86380 86390 1
540260 99540260 1001 86380 86390 1
539990 99539990 1001 86380 86390 1
540037 99540037 1001 86380 86390 1
540529 99540529 1001 86380 86390 1
540519 99540519 1001 86380 86390 1
540623 99540623 1001 86380 86390 1
540640 99540640 1001 86380 86390 1
540641 99540641 1001 86380 86390 1
541292 99541292 1001 86380 86390 1
541267 99541267 1001 86380 86390 1
541068 99541068 1001 86380 86390 1
541021 99541021 1001 86380 86390 1
540858 99540858 1001 86380 86390 1
541316 99541316 1001 86380 86390 1
541484 99541484 1001 86380 86390 1
541303 99541303 1001 86380 86390 1
541390 99541390 1001 86380 86390 1
541367 99541367 1001 86380 86390 1
542017 99542017 1001 86380 86390 1
541916 99541916 1001 86380 86390 1
542058 99542058 1001 86380 86390 1
541958 99541958 1001 86380 86390 1
542104 99542104 1001 86380 86390 1
541904 99541904 1001 86380 86390 1
541710 99541710 1001 86380 86390 1
541808 99541808 1001 86380 86390 1
541642 99541642 1001 86380 86390 1
541659 99541659 1001 86380 86390 1
541652 99541652 1001 86380 86390 1
542248 99542248 1001 86380 86390 1
542176 99542176 1001 86380 86390 1
542283 99542283 1001 86380 86390 1
542284 99542284 1001 86380 86390 1
542895 99542895 1001 86380 86390 1
542678 99542678 1001 86380 86390 1
542445 99542445 1001 86380 86390 1
542328 99542328 1001 86380 86390 1
542447 99542447 1001 86380 86390 1
542974 99542974 1001 86380 86390 1
543133 99543133 1001 86380 86390 1
543082 99543082 1001 86380 86390 1
543018 99543018 1001 86380 86390 1
543714 99543714 1001 86380 86390 1
543603 99543603 1001 86380 86390 1
543488 99543488 1001 86380 86390 1
543375 99543375 1001 86380 86390 1
543531 99543531 1001 86380 86390 1
543416 99543416 1001 86380 86390 1
543420 99543420 1001 86380 86390 1
543368 99543368 1001 86380 86390 1
543382 99543382 1001 86380 86390 1
543216 99543216 1001 86380 86390 1
543152 99543152 1001 86380 86390 1
543272 99543272 1001 86380 86390 1
543221 99543221 1001 86380 86390 1
543338 99543338 1001 86380 86390 1
543340 99543340 1001 86380 86390 1
543328 99543328 1001 86380 86390 1
543899 99543899 1001 86380 86390 1
543879 99543879 1001 86380 86390 1
543944 99543944 1001 86380 86390 1
543881 99543881 1001 86380 86390 1
543920 99543920 1001 86380 86390 1
544580 99544580 1001 86380 86390 1
544371 99544371 1001 86380 86390 1
544097 99544097 1001 86380 86390 1
543996 99543996 1001 86380 86390 1
544165 99544165 1001 86380 86390 1
544658 99544658 1001 86380 86390 1
410972 389 1001 41820 42237 1
433038 395 1001 17820 18417 1
506560 656 1002 50979 53420 1
526061 1111 1002 59962 68294 1
400036 99400036 1001 86380 86390 1
400169 99400169 1001 86380 86390 1
400265 99400265 1001 86380 86390 1
400327 99400327 1001 86380 86390 1
400462 99400462 1001 86380 86390 1
400415 99400415 1001 86380 86390 1
400555 99400555 1001 86380 86390 1
400818 99400818 1001 86380 86390 1
401044 99401044 1001 86380 86390 1
401202 99401202 1001 86380 86390 1
401478 99401478 1001 86380 86390 1
401386 99401386 1001 86380 86390 1
401739 99401739 1001 86380 86390 1
402425 99402425 1001 86380 86390 1
402435 99402435 1001 86380 86390 1
402683 99402683 1001 86380 86390 1
402642 99402642 1001 86380 86390 1
402752 99402752 1001 86380 86390 1
402845 99402845 1001 86380 86390 1
402817 99402817 1001 86380 86390 1
402946 99402946 1001 86380 86390 1
403125 99403125 1001 86380 86390 1
403146 99403146 1001 86380 86390 1
403272 99403272 1001 86380 86390 1
403361 99403361 1001 86380 86390 1
403660 99403660 1001 86380 86390 1
403769 99403769 1001 86380 86390 1
404082 99404082 1001 86380 86390 1
404069 99404069 1001 86380 86390 1
404300 99404300 1001 86380 86390 1
404526 99404526 1001 86380 86390 1
404583 99404583 1001 86380 86390 1
404383 99404383 1001 86380 86390 1
404649 99404649 1001 86380 86390 1
404728 99404728 1001 86380 86390 1
404793 99404793 1001 86380 86390 1
404825 99404825 1001 86380 86390 1
404933 99404933 1001 86380 86390 1
405361 99405361 1001 86380 86390 1
405705 99405705 1001 86380 86390 1
405706 99405706 1001 86380 86390 1
405775 99405775 1001 86380 86390 1
405820 99405820 1001 86380 86390 1
406037 99406037 1001 86380 86390 1
406126 99406126 1001 86380 86390 1
406270 99406270 1001 86380 86390 1
406328 99406328 1001 86380 86390 1
406530 99406530 1001 86380 86390 1
406983 99406983 1001 86380 86390 1
406987 99406987 1001 86380 86390 1
407064 99407064 1001 86380 86390 1
407095 99407095 1001 86380 86390 1
407224 99407224 1001 86380 86390 1
407327 99407327 1001 86380 86390 1
407740 99407740 1001 86380 86390 1
407721 99407721 1001 86380 86390 1
407804 99407804 1001 86380 86390 1
407933 99407933 1001 86380 86390 1
408001 99408001 1001 86380 86390 1
408169 99408169 1001 86380 86390 1
408392 99408392 1001 86380 86390 1
408481 99408481 1001 86380 86390 1
408749 99408749 1001 86380 86390 1
408678 99408678 1001 86380 86390 1
408828 99408828 1001 86380 86390 1
408875 99408875 1001 86380 86390 1
409138 99409138 1001 86380 86390 1
409271 99409271 1001 86380 86390 1
409368 99409368 1001 86380 86390 1
409675 99409675 1001 86380 86390 1
409639 99409639 1001 86380 86390 1
410399 99410399 1001 86380 86390 1
410416 99410416 1001 86380 86390 1
410763 99410763 1001 86380 86390 1
410866 99410866 1001 86380 86390 1
410948 99410948 1001 86380 86390 1
411288 99411288 1001 86380 86390 1
411621 99411621 1001 86380 86390 1
412149 99412149 1001 86380 86390 1
412393 99412393 1001 86380 86390 1
413664 99413664 1001 86380 86390 1
413586 99413586 1001 86380 86390 1
412484 99412484 1001 86380 86390 1
412617 99412617 1001 86380 86390 1
412644 99412644 1001 86380 86390 1
412814 99412814 1001 86380 86390 1
412496 99412496 1001 86380 86390 1
413951 99413951 1001 86380 86390 1
413873 99413873 1001 86380 86390 1
414015 99414015 1001 86380 86390 1
413974 99413974 1001 86380 86390 1
413879 99413879 1001 86380 86390 1
414849 99414849 1001 86380 86390 1
414665 99414665 1001 86380 86390 1
414782 99414782 1001 86380 86390 1
414696 99414696 1001 86380 86390 1
414856 99414856 1001 86380 86390 1
414838 99414838 1001 86380 86390 1
414176 99414176 1001 86380 86390 1
414259 99414259 1001 86380 86390 1
414394 99414394 1001 86380 86390 1
415558 99415558 1001 86380 86390 1
416823 99416823 1001 86380 86390 1
416721 99416721 1001 86380 86390 1
416692 99416692 1001 86380 86390 1
416780 99416780 1001 86380 86390 1
416992 99416992 1001 86380 86390 1
416192 99416192 1001 86380 86390 1
416152 99416152 1001 86380 86390 1
416154 99416154 1001 86380 86390 1
416052 99416052 1001 86380 86390 1
415835 99415835 1001 86380 86390 1
415725 99415725 1001 86380 86390 1
415848 99415848 1001 86380 86390 1
416002 99416002 1001 86380 86390 1
416106 99416106 1001 86380 86390 1
417169 99417169 1001 86380 86390 1
417504 99417504 1001 86380 86390 1
417511 99417511 1001 86380 86390 1
418651 99418651 1001 86380 86390 1
418735 99418735 1001 86380 86390 1
418746 99418746 1001 86380 86390 1
418334 99418334 1001 86380 86390 1
417937 99417937 1001 86380 86390 1
419040 99419040 1001 86380 86390 1
418903 99418903 1001 86380 86390 1
420061 99420061 1001 86380 86390 1
420095 99420095 1001 86380 86390 1
420300 99420300 1001 86380 86390 1
420327 99420327 1001 86380 86390 1
420031 99420031 1001 86380 86390 1
419752 99419752 1001 86380 86390 1
419876 99419876 1001 86380 86390 1
419877 99419877 1001 86380 86390 1
419451 99419451 1001 86380 86390 1
419330 99419330 1001 86380 86390 1
419436 99419436 1001 86380 86390 1
419557 99419557 1001 86380 86390 1
420661 99420661 1001 86380 86390 1
420505 99420505 1001 86380 86390 1
420673 99420673 1001 86380 86390 1
421892 99421892 1001 86380 86390 1
421275 99421275 1001 86380 86390 1
421357 99421357 1001 86380 86390 1
421331 99421331 1001 86380 86390 1
421191 99421191 1001 86380 86390 1
420979 99420979 1001 86380 86390 1
421029 99421029 1001 86380 86390 1
421092 99421092 1001 86380 86390 1
422156 99422156 1001 86380 86390 1
422186 99422186 1001 86380 86390 1
422356 99422356 1001 86380 86390 1
423334 99423334 1001 86380 86390 1
423336 99423336 1001 86380 86390 1
423692 99423692 1001 86380 86390 1
423386 99423386 1001 86380 86390 1
423456 99423456 1001 86380 86390 1
422981 99422981 1001 86380 86390 1
423108 99423108 1001 86380 86390 1
423188 99423188 1001 86380 86390 1
422853 99422853 1001 86380 86390 1
422563 99422563 1001 86380 86390 1
424054 99424054 1001 86380 86390 1
424028 99424028 1001 86380 86390 1
424055 99424055 1001 86380 86390 1
425028 99425028 1001 86380 86390 1
424744 99424744 1001 86380 86390 1
424999 99424999 1001 86380 86390 1
424292 99424292 1001 86380 86390 1
424562 99424562 1001 86380 86390 1
424381 99424381 1001 86380 86390 1
424486 99424486 1001 86380 86390 1
424387 99424387 1001 86380 86390 1
425495 99425495 1001 86380 86390 1
425633 99425633 1001 86380 86390 1
425712 99425712 1001 86380 86390 1
425715 99425715 1001 86380 86390 1
425807 99425807 1001 86380 86390 1
425467 99425467 1001 86380 86390 1
426812 99426812 1001 86380 86390 1
427012 99427012 1001 86380 86390 1
426461 99426461 1001 86380 86390 1
426051 99426051 1001 86380 86390 1
425900 99425900 1001 86380 86390 1
426060 99426060 1001 86380 86390 1
427156 99427156 1001 86380 86390 1
428391 99428391 1001 86380 86390 1
428501 99428501 1001 86380 86390 1
428450 99428450 1001 86380 86390 1
428318 99428318 1001 86380 86390 1
428072 99428072 1001 86380 86390 1
428309 99428309 1001 86380 86390 1
428927 99428927 1001 86380 86390 1
430277 99430277 1001 86380 86390 1
429824 99429824 1001 86380 86390 1
429731 99429731 1001 86380 86390 1
429532 99429532 1001 86380 86390 1
429487 99429487 1001 86380 86390 1
429536 99429536 1001 86380 86390 1
429314 99429314 1001 86380 86390 1
430487 99430487 1001 86380 86390 1
430438 99430438 1001 86380 86390 1
430466 99430466 1001 86380 86390 1
430783 99430783 1001 86380 86390 1
430697 99430697 1001 86380 86390 1
430730 99430730 1001 86380 86390 1
431912 99431912 1001 86380 86390 1
431828 99431828 1001 86380 86390 1
431880 99431880 1001 86380 86390 1
431387 99431387 1001 86380 86390 1
431623 99431623 1001 86380 86390 1
431181 99431181 1001 86380 86390 1
430881 99430881 1001 86380 86390 1
431167 99431167 1001 86380 86390 1
432428 99432428 1001 86380 86390 1
432347 99432347 1001 86380 86390 1
432375 99432375 1001 86380 86390 1
432308 99432308 1001 86380 86390 1
432134 99432134 1001 86380 86390 1
432480 99432480 1001 86380 86390 1
433635 99433635 1001 86380 86390 1
433676 99433676 1001 86380 86390 1
433418 99433418 1001 86380 86390 1
433338 99433338 1001 86380 86390 1
433717 99433717 1001 86380 86390 1
433247 99433247 1001 86380 86390 1
433278 99433278 1001 86380 86390 1
432751 99432751 1001 86380 86390 1
432611 99432611 1001 86380 86390 1
432842 99432842 1001 86380 86390 1
432788 99432788 1001 86380 86390 1
432524 99432524 1001 86380 86390 1
435005 99435005 1001 86380 86390 1
435238 99435238 1001 86380 86390 1
434896 99434896 1001 86380 86390 1
434825 99434825 1001 86380 86390 1
434734 99434734 1001 86380 86390 1
434215 99434215 1001 86380 86390 1
434431 99434431 1001 86380 86390 1
434356 99434356 1001 86380 86390 1
434280 99434280 1001 86380 86390 1
434528 99434528 1001 86380 86390 1
434366 99434366 1001 86380 86390 1
435644 99435644 1001 86380 86390 1
435626 99435626 1001 86380 86390 1
435837 99435837 1001 86380 86390 1
435563 99435563 1001 86380 86390 1
435851 99435851 1001 86380 86390 1
436809 99436809 1001 86380 86390 1
436864 99436864 1001 86380 86390 1
436573 99436573 1001 86380 86390 1
436371 99436371 1001 86380 86390 1
436357 99436357 1001 86380 86390 1
436100 99436100 1001 86380 86390 1
436230 99436230 1001 86380 86390 1
300057 99300057 1001 86380 86390 1
300087 99300087 1001 86380 86390 1
300089 99300089 1001 86380 86390 1
437229 99437229 1001 86380 86390 1
437336 99437336 1001 86380 86390 1
300632 99300632 1001 86380 86390 1
300530 99300530 1001 86380 86390 1
300572 99300572 1001 86380 86390 1
300625 99300625 1001 86380 86390 1
300497 99300497 1001 86380 86390 1
300405 99300405 1001 86380 86390 1
300483 99300483 1001 86380 86390 1
300191 99300191 1001 86380 86390 1
300282 99300282 1001 86380 86390 1
300220 99300220 1001 86380 86390 1
300184 99300184 1001 86380 86390 1
300814 99300814 1001 86380 86390 1
301405 99301405 1001 86380 86390 1
301550 99301550 1001 86380 86390 1
301336 99301336 1001 86380 86390 1
301279 99301279 1001 86380 86390 1
301333 99301333 1001 86380 86390 1
300973 99300973 1001 86380 86390 1
301118 99301118 1001 86380 86390 1
301098 99301098 1001 86380 86390 1
301657 99301657 1001 86380 86390 1
302060 99302060 1001 86380 86390 1
302173 99302173 1001 86380 86390 1
302018 99302018 1001 86380 86390 1
302148 99302148 1001 86380 86390 1
301782 99301782 1001 86380 86390 1
301925 99301925 1001 86380 86390 1
302572 99302572 1001 86380 86390 1
302406 99302406 1001 86380 86390 1
302562 99302562 1001 86380 86390 1
302564 99302564 1001 86380 86390 1
302479 99302479 1001 86380 86390 1
303057 99303057 1001 86380 86390 1
303045 99303045 1001 86380 86390 1
302811 99302811 1001 86380 86390 1
302930 99302930 1001 86380 86390 1
302603 99302603 1001 86380 86390 1
302708 99302708 1001 86380 86390 1
303310 99303310 1001 86380 86390 1
303403 99303403 1001 86380 86390 1
303281 99303281 1001 86380 86390 1
303874 99303874 1001 86380 86390 1
303852 99303852 1001 86380 86390 1
303634 99303634 1001 86380 86390 1
303687 99303687 1001 86380 86390 1
303792 99303792 1001 86380 86390 1
303769 99303769 1001 86380 86390 1
303796 99303796 1001 86380 86390 1
303785 99303785 1001 86380 86390 1
303773 99303773 1001 86380 86390 1
303506 99303506 1001 86380 86390 1
303616 99303616 1001 86380 86390 1
303527 99303527 1001 86380 86390 1
303618 99303618 1001 86380 86390 1
303463 99303463 1001 86380 86390 1
304083 99304083 1001 86380 86390 1
304136 99304136 1001 86380 86390 1
304193 99304193 1001 86380 86390 1
304038 99304038 1001 86380 86390 1
304828 99304828 1001 86380 86390 1
304749 99304749 1001 86380 86390 1
304753 99304753 1001 86380 86390 1
304728 99304728 1001 86380 86390 1
304605 99304605 1001 86380 86390 1
304636 99304636 1001 86380 86390 1
304268 99304268 1001 86380 86390 1
304353 99304353 1001 86380 86390 1
304886 99304886 1001 86380 86390 1
304865 99304865 1001 86380 86390 1
304905 99304905 1001 86380 86390 1
305520 99305520 1001 86380 86390 1
305537 99305537 1001 86380 86390 1
305554 99305554 1001 86380 86390 1
305291 99305291 1001 86380 86390 1
305279 99305279 1001 86380 86390 1
305371 99305371 1001 86380 86390 1
305170 99305170 1001 86380 86390 1
305110 99305110 1001 86380 86390 1
305270 99305270 1001 86380 86390 1
305697 99305697 1001 86380 86390 1
500070 99500070 1001 86380 86390 1
500021 99500021 1001 86380 86390 1
500099 99500099 1001 86380 86390 1
500634 99500634 1001 86380 86390 1
500456 99500456 1001 86380 86390 1
500586 99500586 1001 86380 86390 1
500600 99500600 1001 86380 86390 1
500434 99500434 1001 86380 86390 1
500606 99500606 1001 86380 86390 1
500284 99500284 1001 86380 86390 1
500238 99500238 1001 86380 86390 1
500823 99500823 1001 86380 86390 1
500893 99500893 1001 86380 86390 1
500857 99500857 1001 86380 86390 1
500935 99500935 1001 86380 86390 1
500949 99500949 1001 86380 86390 1
500951 99500951 1001 86380 86390 1
501017 99501017 1001 86380 86390 1
501637 99501637 1001 86380 86390 1
501421 99501421 1001 86380 86390 1
501305 99501305 1001 86380 86390 1
501357 99501357 1001 86380 86390 1
501299 99501299 1001 86380 86390 1
501046 99501046 1001 86380 86390 1
501086 99501086 1001 86380 86390 1
501039 99501039 1001 86380 86390 1
501078 99501078 1001 86380 86390 1
501054 99501054 1001 86380 86390 1
501184 99501184 1001 86380 86390 1
501133 99501133 1001 86380 86390 1
501160 99501160 1001 86380 86390 1
501746 99501746 1001 86380 86390 1
502354 99502354 1001 86380 86390 1
502329 99502329 1001 86380 86390 1
502251 99502251 1001 86380 86390 1
502252 99502252 1001 86380 86390 1
502162 99502162 1001 86380 86390 1
502194 99502194 1001 86380 86390 1
501951 99501951 1001 86380 86390 1
502044 99502044 1001 86380 86390 1
502033 99502033 1001 86380 86390 1
501879 99501879 1001 86380 86390 1
502553 99502553 1001 86380 86390 1
502580 99502580 1001 86380 86390 1
502649 99502649 1001 86380 86390 1
503216 99503216 1001 86380 86390 1
503243 99503243 1001 86380 86390 1
503089 99503089 1001 86380 86390 1
503184 99503184 1001 86380 86390 1
503148 99503148 1001 86380 86390 1
502987 99502987 1001 86380 86390 1
502754 99502754 1001 86380 86390 1
503310 99503310 1001 86380 86390 1
503990 99503990 1001 86380 86390 1
503965 99503965 1001 86380 86390 1
504004 99504004 1001 86380 86390 1
504014 99504014 1001 86380 86390 1
503710 99503710 1001 86380 86390 1
503714 99503714 1001 86380 86390 1
503859 99503859 1001 86380 86390 1
503769 99503769 1001 86380 86390 1
503691 99503691 1001 86380 86390 1
503524 99503524 1001 86380 86390 1
503606 99503606 1001 86380 86390 1
503581 99503581 1001 86380 86390 1
503701 99503701 1001 86380 86390 1
504181 99504181 1001 86380 86390 1
504170 99504170 1001 86380 86390 1
504313 99504313 1001 86380 86390 1
504172 99504172 1001 86380 86390 1
504149 99504149 1001 86380 86390 1
504255 99504255 1001 86380 86390 1
504765 99504765 1001 86380 86390 1
504767 99504767 1001 86380 86390 1
504560 99504560 1001 86380 86390 1
504683 99504683 1001 86380 86390 1
504388 99504388 1001 86380 86390 1
504433 99504433 1001 86380 86390 1
504423 99504423 1001 86380 86390 1
504413 99504413 1001 86380 86390 1
504426 99504426 1001 86380 86390 1
505059 99505059 1001 86380 86390 1
505087 99505087 1001 86380 86390 1
505094 99505094 1001 86380 86390 1
505730 99505730 1001 86380 86390 1
505602 99505602 1001 86380 86390 1
505462 99505462 1001 86380 86390 1
505553 99505553 1001 86380 86390 1
505424 99505424 1001 86380 86390 1
505499 99505499 1001 86380 86390 1
505151 99505151 1001 86380 86390 1
505296 99505296 1001 86380 86390 1
505819 99505819 1001 86380 86390 1
505859 99505859 1001 86380 86390 1
505782 99505782 1001 86380 86390 1
505903 99505903 1001 86380 86390 1
506561 99506561 1001 86380 86390 1
506563 99506563 1001 86380 86390 1
506471 99506471 1001 86380 86390 1
506436 99506436 1001 86380 86390 1
506381 99506381 1001 86380 86390 1
506282 99506282 1001 86380 86390 1
506309 99506309 1001 86380 86390 1
506119 99506119 1001 86380 86390 1
506159 99506159 1001 86380 86390 1
506095 99506095 1001 86380 86390 1
506060 99506060 1001 86380 86390 1
505995 99505995 1001 86380 86390 1
506087 99506087 1001 86380 86390 1
506169 99506169 1001 86380 86390 1
506801 99506801 1001 86380 86390 1
506617 99506617 1001 86380 86390 1
506618 99506618 1001 86380 86390 1
507230 99507230 1001 86380 86390 1
507401 99507401 1001 86380 86390 1
507225 99507225 1001 86380 86390 1
507237 99507237 1001 86380 86390 1
507329 99507329 1001 86380 86390 1
507413 99507413 1001 86380 86390 1
507305 99507305 1001 86380 86390 1
507063 99507063 1001 86380 86390 1
507067 99507067 1001 86380 86390 1
506971 99506971 1001 86380 86390 1
506997 99506997 1001 86380 86390 1
506848 99506848 1001 86380 86390 1
507432 99507432 1001 86380 86390 1
507526 99507526 1001 86380 86390 1
507543 99507543 1001 86380 86390 1
507427 99507427 1001 86380 86390 1
508098 99508098 1001 86380 86390 1
508241 99508241 1001 86380 86390 1
508066 99508066 1001 86380 86390 1
507913 99507913 1001 86380 86390 1
507853 99507853 1001 86380 86390 1
507997 99507997 1001 86380 86390 1
507884 99507884 1001 86380 86390 1
507962 99507962 1001 86380 86390 1
507988 99507988 1001 86380 86390 1
508040 99508040 1001 86380 86390 1
507735 99507735 1001 86380 86390 1
507815 99507815 1001 86380 86390 1
507742 99507742 1001 86380 86390 1
507704 99507704 1001 86380 86390 1
507756 99507756 1001 86380 86390 1
508290 99508290 1001 86380 86390 1
508896 99508896 1001 86380 86390 1
509041 99509041 1001 86380 86390 1
509047 99509047 1001 86380 86390 1
508952 99508952 1001 86380 86390 1
508741 99508741 1001 86380 86390 1
508783 99508783 1001 86380 86390 1
508851 99508851 1001 86380 86390 1
508866 99508866 1001 86380 86390 1
508609 99508609 1001 86380 86390 1
508519 99508519 1001 86380 86390 1
508508 99508508 1001 86380 86390 1
508625 99508625 1001 86380 86390 1
509164 99509164 1001 86380 86390 1
509205 99509205 1001 86380 86390 1
509271 99509271 1001 86380 86390 1
509132 99509132 1001 86380 86390 1
509184 99509184 1001 86380 86390 1
509083 99509083 1001 86380 86390 1
509713 99509713 1001 86380 86390 1
509893 99509893 1001 86380 86390 1
509783 99509783 1001 86380 86390 1
509582 99509582 1001 86380 86390 1
509526 99509526 1001 86380 86390 1
509347 99509347 1001 86380 86390 1
509386 99509386 1001 86380 86390 1
509348 99509348 1001 86380 86390 1
509451 99509451 1001 86380 86390 1
509456 99509456 1001 86380 86390 1
509302 99509302 1001 86380 86390 1
509927 99509927 1001 86380 86390 1
510034 99510034 1001 86380 86390 1
509947 99509947 1001 86380 86390 1
510664 99510664 1001 86380 86390 1
510380 99510380 1001 86380 86390 1
510459 99510459 1001 86380 86390 1
510462 99510462 1001 86380 86390 1
510335 99510335 1001 86380 86390 1
510212 99510212 1001 86380 86390 1
510126 99510126 1001 86380 86390 1
510168 99510168 1001 86380 86390 1
510144 99510144 1001 86380 86390 1
510750 99510750 1001 86380 86390 1
510782 99510782 1001 86380 86390 1
510808 99510808 1001 86380 86390 1
510878 99510878 1001 86380 86390 1
511389 99511389 1001 86380 86390 1
511492 99511492 1001 86380 86390 1
511392 99511392 1001 86380 86390 1
511167 99511167 1001 86380 86390 1
511283 99511283 1001 86380 86390 1
511145 99511145 1001 86380 86390 1
511315 99511315 1001 86380 86390 1
511149 99511149 1001 86380 86390 1
511240 99511240 1001 86380 86390 1
510958 99510958 1001 86380 86390 1
511052 99511052 1001 86380 86390 1
511106 99511106 1001 86380 86390 1
511030 99511030 1001 86380 86390 1
511121 99511121 1001 86380 86390 1
511568 99511568 1001 86380 86390 1
511646 99511646 1001 86380 86390 1
511686 99511686 1001 86380 86390 1
511556 99511556 1001 86380 86390 1
511675 99511675 1001 86380 86390 1
511600 99511600 1001 86380 86390 1
511588 99511588 1001 86380 86390 1
512200 99512200 1001 86380 86390 1
512318 99512318 1001 86380 86390 1
512243 99512243 1001 86380 86390 1
512131 99512131 1001 86380 86390 1
511836 99511836 1001 86380 86390 1
511941 99511941 1001 86380 86390 1
511822 99511822 1001 86380 86390 1
512481 99512481 1001 86380 86390 1
512534 99512534 1001 86380 86390 1
512453 99512453 1001 86380 86390 1
512809 99512809 1001 86380 86390 1
512728 99512728 1001 86380 86390 1
512771 99512771 1001 86380 86390 1
512773 99512773 1001 86380 86390 1
512672 99512672 1001 86380 86390 1
513303 99513303 1001 86380 86390 1
513883 99513883 1001 86380 86390 1
513792 99513792 1001 86380 86390 1
513464 99513464 1001 86380 86390 1
513454 99513454 1001 86380 86390 1
513550 99513550 1001 86380 86390 1
514085 99514085 1001 86380 86390 1
514034 99514034 1001 86380 86390 1
514157 99514157 1001 86380 86390 1
514766 99514766 1001 86380 86390 1
514906 99514906 1001 86380 86390 1
514954 99514954 1001 86380 86390 1
515558 99515558 1001 86380 86390 1
515669 99515669 1001 86380 86390 1
515644 99515644 1001 86380 86390 1
515358 99515358 1001 86380 86390 1
515120 99515120 1001 86380 86390 1
515100 99515100 1001 86380 86390 1
515217 99515217 1001 86380 86390 1
515688 99515688 1001 86380 86390 1
515754 99515754 1001 86380 86390 1
516466 99516466 1001 86380 86390 1
516164 99516164 1001 86380 86390 1
516023 99516023 1001 86380 86390 1
516050 99516050 1001 86380 86390 1
516043 99516043 1001 86380 86390 1
516637 99516637 1001 86380 86390 1
516677 99516677 1001 86380 86390 1
516681 99516681 1001 86380 86390 1
517285 99517285 1001 86380 86390 1
517274 99517274 1001 86380 86390 1
517276 99517276 1001 86380 86390 1
517251 99517251 1001 86380 86390 1
517165 99517165 1001 86380 86390 1
517014 99517014 1001 86380 86390 1
517045 99517045 1001 86380 86390 1
517127 99517127 1001 86380 86390 1
516744 99516744 1001 86380 86390 1
516784 99516784 1001 86380 86390 1
516777 99516777 1001 86380 86390 1
517352 99517352 1001 86380 86390 1
517432 99517432 1001 86380 86390 1
517499 99517499 1001 86380 86390 1
518097 99518097 1001 86380 86390 1
517871 99517871 1001 86380 86390 1
517848 99517848 1001 86380 86390 1
517901 99517901 1001 86380 86390 1
517567 99517567 1001 86380 86390 1
518265 99518265 1001 86380 86390 1
518227 99518227 1001 86380 86390 1
518269 99518269 1001 86380 86390 1
518336 99518336 1001 86380 86390 1
518272 99518272 1001 86380 86390 1
518925 99518925 1001 86380 86390 1
518958 99518958 1001 86380 86390 1
518842 99518842 1001 86380 86390 1
518920 99518920 1001 86380 86390 1
518593 99518593 1001 86380 86390 1
518542 99518542 1001 86380 86390 1
518390 99518390 1001 86380 86390 1
518392 99518392 1001 86380 86390 1
519167 99519167 1001 86380 86390 1
519142 99519142 1001 86380 86390 1
519049 99519049 1001 86380 86390 1
519062 99519062 1001 86380 86390 1
519649 99519649 1001 86380 86390 1
519483 99519483 1001 86380 86390 1
519593 99519593 1001 86380 86390 1
519206 99519206 1001 86380 86390 1
519236 99519236 1001 86380 86390 1
519197 99519197 1001 86380 86390 1
520012 99520012 1001 86380 86390 1
519874 99519874 1001 86380 86390 1
520618 99520618 1001 86380 86390 1
520596 99520596 1001 86380 86390 1
520318 99520318 1001 86380 86390 1
520332 99520332 1001 86380 86390 1
520346 99520346 1001 86380 86390 1
520335 99520335 1001 86380 86390 1
520403 99520403 1001 86380 86390 1
520434 99520434 1001 86380 86390 1
520176 99520176 1001 86380 86390 1
520100 99520100 1001 86380 86390 1
520115 99520115 1001 86380 86390 1
520167 99520167 1001 86380 86390 1
520221 99520221 1001 86380 86390 1
520200 99520200 1001 86380 86390 1
521328 99521328 1001 86380 86390 1
521436 99521436 1001 86380 86390 1
521440 99521440 1001 86380 86390 1
521283 99521283 1001 86380 86390 1
521221 99521221 1001 86380 86390 1
520924 99520924 1001 86380 86390 1
521040 99521040 1001 86380 86390 1
521483 99521483 1001 86380 86390 1
521656 99521656 1001 86380 86390 1
522166 99522166 1001 86380 86390 1
522224 99522224 1001 86380 86390 1
521918 99521918 1001 86380 86390 1
521952 99521952 1001 86380 86390 1
522082 99522082 1001 86380 86390 1
521854 99521854 1001 86380 86390 1
522409 99522409 1001 86380 86390 1
522489 99522489 1001 86380 86390 1
522465 99522465 1001 86380 86390 1
522339 99522339 1001 86380 86390 1
523088 99523088 1001 86380 86390 1
522919 99522919 1001 86380 86390 1
522996 99522996 1001 86380 86390 1
523010 99523010 1001 86380 86390 1
523109 99523109 1001 86380 86390 1
522850 99522850 1001 86380 86390 1
522866 99522866 1001 86380 86390 1
522628 99522628 1001 86380 86390 1
522655 99522655 1001 86380 86390 1
522694 99522694 1001 86380 86390 1
522507 99522507 1001 86380 86390 1
523219 99523219 1001 86380 86390 1
523299 99523299 1001 86380 86390 1
523312 99523312 1001 86380 86390 1
523147 99523147 1001 86380 86390 1
523770 99523770 1001 86380 86390 1
523823 99523823 1001 86380 86390 1
523648 99523648 1001 86380 86390 1
523598 99523598 1001 86380 86390 1
523650 99523650 1001 86380 86390 1
523695 99523695 1001 86380 86390 1
523631 99523631 1001 86380 86390 1
523606 99523606 1001 86380 86390 1
523622 99523622 1001 86380 86390 1
523343 99523343 1001 86380 86390 1
523332 99523332 1001 86380 86390 1
524080 99524080 1001 86380 86390 1
524599 99524599 1001 86380 86390 1
524638 99524638 1001 86380 86390 1
524552 99524552 1001 86380 86390 1
524563 99524563 1001 86380 86390 1
524229 99524229 1001 86380 86390 1
524152 99524152 1001 86380 86390 1
524322 99524322 1001 86380 86390 1
524329 99524329 1001 86380 86390 1
524950 99524950 1001 86380 86390 1
525429 99525429 1001 86380 86390 1
525508 99525508 1001 86380 86390 1
525596 99525596 1001 86380 86390 1
525453 99525453 1001 86380 86390 1
525289 99525289 1001 86380 86390 1
525228 99525228 1001 86380 86390 1
525388 99525388 1001 86380 86390 1
525389 99525389 1001 86380 86390 1
525377 99525377 1001 86380 86390 1
525124 99525124 1001 86380 86390 1
525166 99525166 1001 86380 86390 1
525155 99525155 1001 86380 86390 1
525736 99525736 1001 86380 86390 1
525776 99525776 1001 86380 86390 1
525739 99525739 1001 86380 86390 1
525745 99525745 1001 86380 86390 1
525697 99525697 1001 86380 86390 1
526337 99526337 1001 86380 86390 1
526223 99526223 1001 86380 86390 1
526289 99526289 1001 86380 86390 1
526264 99526264 1001 86380 86390 1
526278 99526278 1001 86380 86390 1
526240 99526240 1001 86380 86390 1
526417 99526417 1001 86380 86390 1
526140 99526140 1001 86380 86390 1
526037 99526037 1001 86380 86390 1
526093 99526093 1001 86380 86390 1
526082 99526082 1001 86380 86390 1
526047 99526047 1001 86380 86390 1
525880 99525880 1001 86380 86390 1
525808 99525808 1001 86380 86390 1
525838 99525838 1001 86380 86390 1
526499 99526499 1001 86380 86390 1
526011 99526011 1001 86380 86390 1
526488 99526488 1001 86380 86390 1
527121 99527121 1001 86380 86390 1
527136 99527136 1001 86380 86390 1
527088 99527088 1001 86380 86390 1
527238 99527238 1001 86380 86390 1
527144 99527144 1001 86380 86390 1
526960 99526960 1001 86380 86390 1
526975 99526975 1001 86380 86390 1
526684 99526684 1001 86380 86390 1
526674 99526674 1001 86380 86390 1
526663 99526663 1001 86380 86390 1
527293 99527293 1001 86380 86390 1
528040 99528040 1001 86380 86390 1
528075 99528075 1001 86380 86390 1
527951 99527951 1001 86380 86390 1
527990 99527990 1001 86380 86390 1
527875 99527875 1001 86380 86390 1
528063 99528063 1001 86380 86390 1
528066 99528066 1001 86380 86390 1
527757 99527757 1001 86380 86390 1
527670 99527670 1001 86380 86390 1
527467 99527467 1001 86380 86390 1
527477 99527477 1001 86380 86390 1
527555 99527555 1001 86380 86390 1
528152 99528152 1001 86380 86390 1
528104 99528104 1001 86380 86390 1
528210 99528210 1001 86380 86390 1
528838 99528838 1001 86380 86390 1
528756 99528756 1001 86380 86390 1
528581 99528581 1001 86380 86390 1
528596 99528596 1001 86380 86390 1
528663 99528663 1001 86380 86390 1
528548 99528548 1001 86380 86390 1
528666 99528666 1001 86380 86390 1
528314 99528314 1001 86380 86390 1
528288 99528288 1001 86380 86390 1
528913 99528913 1001 86380 86390 1
529058 99529058 1001 86380 86390 1
528917 99528917 1001 86380 86390 1
528958 99528958 1001 86380 86390 1
528947 99528947 1001 86380 86390 1
528975 99528975 1001 86380 86390 1
529550 99529550 1001 86380 86390 1
529473 99529473 1001 86380 86390 1
529331 99529331 1001 86380 86390 1
529288 99529288 1001 86380 86390 1
529124 99529124 1001 86380 86390 1
529151 99529151 1001 86380 86390 1
529219 99529219 1001 86380 86390 1
529156 99529156 1001 86380 86390 1
529802 99529802 1001 86380 86390 1
529919 99529919 1001 86380 86390 1
529764 99529764 1001 86380 86390 1
529782 99529782 1001 86380 86390 1
529771 99529771 1001 86380 86390 1
529852 99529852 1001 86380 86390 1
529775 99529775 1001 86380 86390 1
530518 99530518 1001 86380 86390 1
530366 99530366 1001 86380 86390 1
530218 99530218 1001 86380 86390 1
530258 99530258 1001 86380 86390 1
530337 99530337 1001 86380 86390 1
530229 99530229 1001 86380 86390 1
530094 99530094 1001 86380 86390 1
530021 99530021 1001 86380 86390 1
530034 99530034 1001 86380 86390 1
530576 99530576 1001 86380 86390 1
530694 99530694 1001 86380 86390 1
530747 99530747 1001 86380 86390 1
530566 99530566 1001 86380 86390 1
530751 99530751 1001 86380 86390 1
531317 99531317 1001 86380 86390 1
531249 99531249 1001 86380 86390 1
531374 99531374 1001 86380 86390 1
531377 99531377 1001 86380 86390 1
530968 99530968 1001 86380 86390 1
531063 99531063 1001 86380 86390 1
531093 99531093 1001 86380 86390 1
531003 99531003 1001 86380 86390 1
530798 99530798 1001 86380 86390 1
530906 99530906 1001 86380 86390 1
530919 99530919 1001 86380 86390 1
530959 99530959 1001 86380 86390 1
530948 99530948 1001 86380 86390 1
531465 99531465 1001 86380 86390 1
531582 99531582 1001 86380 86390 1
532056 99532056 1001 86380 86390 1
532095 99532095 1001 86380 86390 1
532108 99532108 1001 86380 86390 1
532109 99532109 1001 86380 86390 1
532196 99532196 1001 86380 86390 1
532202 99532202 1001 86380 86390 1
531811 99531811 1001 86380 86390 1
531803 99531803 1001 86380 86390 1
532942 99532942 1001 86380 86390 1
532892 99532892 1001 86380 86390 1
532991 99532991 1001 86380 86390 1
532739 99532739 1001 86380 86390 1
532692 99532692 1001 86380 86390 1
532558 99532558 1001 86380 86390 1
532434 99532434 1001 86380 86390 1
533085 99533085 1001 86380 86390 1
533227 99533227 1001 86380 86390 1
533060 99533060 1001 86380 86390 1
533802 99533802 1001 86380 86390 1
533714 99533714 1001 86380 86390 1
533536 99533536 1001 86380 86390 1
533614 99533614 1001 86380 86390 1
533512 99533512 1001 86380 86390 1
533461 99533461 1001 86380 86390 1
533558 99533558 1001 86380 86390 1
533611 99533611 1001 86380 86390 1
533560 99533560 1001 86380 86390 1
533428 99533428 1001 86380 86390 1
534504 99534504 1001 86380 86390 1
534611 99534611 1001 86380 86390 1
534659 99534659 1001 86380 86390 1
534538 99534538 1001 86380 86390 1
534490 99534490 1001 86380 86390 1
534388 99534388 1001 86380 86390 1
534299 99534299 1001 86380 86390 1
534434 99534434 1001 86380 86390 1
534071 99534071 1001 86380 86390 1
534189 99534189 1001 86380 86390 1
534864 99534864 1001 86380 86390 1
534753 99534753 1001 86380 86390 1
535398 99535398 1001 86380 86390 1
535498 99535498 1001 86380 86390 1
535469 99535469 1001 86380 86390 1
535137 99535137 1001 86380 86390 1
535138 99535138 1001 86380 86390 1
535245 99535245 1001 86380 86390 1
534956 99534956 1001 86380 86390 1
534995 99534995 1001 86380 86390 1
534998 99534998 1001 86380 86390 1
535063 99535063 1001 86380 86390 1
534895 99534895 1001 86380 86390 1
535042 99535042 1001 86380 86390 1
535623 99535623 1001 86380 86390 1
535519 99535519 1001 86380 86390 1
536180 99536180 1001 86380 86390 1
535949 99535949 1001 86380 86390 1
535980 99535980 1001 86380 86390 1
535946 99535946 1001 86380 86390 1
536090 99536090 1001 86380 86390 1
535847 99535847 1001 86380 86390 1
535893 99535893 1001 86380 86390 1
536489 99536489 1001 86380 86390 1
536412 99536412 1001 86380 86390 1
537013 99537013 1001 86380 86390 1
536932 99536932 1001 86380 86390 1
536793 99536793 1001 86380 86390 1
536846 99536846 1001 86380 86390 1
536755 99536755 1001 86380 86390 1
536738 99536738 1001 86380 86390 1
536662 99536662 1001 86380 86390 1
536637 99536637 1001 86380 86390 1
536719 99536719 1001 86380 86390 1
536630 99536630 1001 86380 86390 1
536605 99536605 1001 86380 86390 1
537227 99537227 1001 86380 86390 1
537164 99537164 1001 86380 86390 1
537308 99537308 1001 86380 86390 1
537206 99537206 1001 86380 86390 1
537274 99537274 1001 86380 86390 1
537366 99537366 1001 86380 86390 1
537809 99537809 1001 86380 86390 1
537810 99537810 1001 86380 86390 1
537930 99537930 1001 86380 86390 1
537784 99537784 1001 86380 86390 1
537748 99537748 1001 86380 86390 1
537672 99537672 1001 86380 86390 1
537763 99537763 1001 86380 86390 1
537594 99537594 1001 86380 86390 1
537702 99537702 1001 86380 86390 1
537458 99537458 1001 86380 86390 1
537381 99537381 1001 86380 86390 1
537526 99537526 1001 86380 86390 1
537516 99537516 1001 86380 86390 1
537529 99537529 1001 86380 86390 1
537430 99537430 1001 86380 86390 1
538028 99538028 1001 86380 86390 1
538690 99538690 1001 86380 86390 1
538639 99538639 1001 86380 86390 1
538531 99538531 1001 86380 86390 1
538497 99538497 1001 86380 86390 1
538478 99538478 1001 86380 86390 1
538299 99538299 1001 86380 86390 1
538357 99538357 1001 86380 86390 1
538984 99538984 1001 86380 86390 1
539638 99539638 1001 86380 86390 1
539455 99539455 1001 86380 86390 1
539547 99539547 1001 86380 86390 1
539445 99539445 1001 86380 86390 1
539535 99539535 1001 86380 86390 1
539258 99539258 1001 86380 86390 1
539366 99539366 1001 86380 86390 1
539201 99539201 1001 86380 86390 1
539112 99539112 1001 86380 86390 1
539050 99539050 1001 86380 86390 1
539025 99539025 1001 86380 86390 1
539213 99539213 1001 86380 86390 1
539797 99539797 1001 86380 86390 1
539838 99539838 1001 86380 86390 1
539827 99539827 1001 86380 86390 1
539674 99539674 1001 86380 86390 1
540369 99540369 1001 86380 86390 1
540281 99540281 1001 86380 86390 1
540310 99540310 1001 86380 86390 1
540096 99540096 1001 86380 86390 1
540122 99540122 1001 86380 86390 1
540141 99540141 1001 86380 86390 1
540130 99540130 1001 86380 86390 1
539898 99539898 1001 86380 86390 1
540012 99540012 1001 86380 86390 1
540556 99540556 1001 86380 86390 1
540583 99540583 1001 86380 86390 1
540482 99540482 1001 86380 86390 1
540534 99540534 1001 86380 86390 1
540560 99540560 1001 86380 86390 1
540509 99540509 1001 86380 86390 1
540589 99540589 1001 86380 86390 1
540488 99540488 1001 86380 86390 1
541230 99541230 1001 86380 86390 1
541092 99541092 1001 86380 86390 1
541096 99541096 1001 86380 86390 1
541186 99541186 1001 86380 86390 1
541149 99541149 1001 86380 86390 1
541100 99541100 1001 86380 86390 1
540886 99540886 1001 86380 86390 1
540942 99540942 1001 86380 86390 1
540733 99540733 1001 86380 86390 1
541344 99541344 1001 86380 86390 1
541089 99541089 1001 86380 86390 1
541306 99541306 1001 86380 86390 1
541307 99541307 1001 86380 86390 1
541492 99541492 1001 86380 86390 1
541311 99541311 1001 86380 86390 1
541403 99541403 1001 86380 86390 1
541314 99541314 1001 86380 86390 1
542081 99542081 1001 86380 86390 1
542092 99542092 1001 86380 86390 1
541931 99541931 1001 86380 86390 1
542051 99542051 1001 86380 86390 1
541925 99541925 1001 86380 86390 1
541737 99541737 1001 86380 86390 1
541856 99541856 1001 86380 86390 1
541869 99541869 1001 86380 86390 1
541833 99541833 1001 86380 86390 1
541886 99541886 1001 86380 86390 1
541584 99541584 1001 86380 86390 1
542301 99542301 1001 86380 86390 1
542230 99542230 1001 86380 86390 1
542780 99542780 1001 86380 86390 1
542872 99542872 1001 86380 86390 1
542931 99542931 1001 86380 86390 1
542904 99542904 1001 86380 86390 1
542641 99542641 1001 86380 86390 1
542660 99542660 1001 86380 86390 1
542725 99542725 1001 86380 86390 1
542469 99542469 1001 86380 86390 1
542336 99542336 1001 86380 86390 1
543073 99543073 1001 86380 86390 1
543052 99543052 1001 86380 86390 1
543143 99543143 1001 86380 86390 1
543066 99543066 1001 86380 86390 1
543704 99543704 1001 86380 86390 1
543424 99543424 1001 86380 86390 1
543520 99543520 1001 86380 86390 1
543244 99543244 1001 86380 86390 1
543300 99543300 1001 86380 86390 1
543251 99543251 1001 86380 86390 1
543911 99543911 1001 86380 86390 1
543946 99543946 1001 86380 86390 1
543895 99543895 1001 86380 86390 1
543831 99543831 1001 86380 86390 1
544417 99544417 1001 86380 86390 1
544597 99544597 1001 86380 86390 1
544510 99544510 1001 86380 86390 1
544550 99544550 1001 86380 86390 1
544409 99544409 1001 86380 86390 1
544487 99544487 1001 86380 86390 1
544224 99544224 1001 86380 86390 1
544244 99544244 1001 86380 86390 1
544270 99544270 1001 86380 86390 1
544024 99544024 1001 86380 86390 1
544686 99544686 1001 86380 86390 1
544736 99544736 1001 86380 86390 1
434604 1159 1001 27300 28617 1
422508 215 1001 75840 76557 1
400078 99400078 1001 86380 86390 1
400052 99400052 1001 86380 86390 1
400272 99400272 1001 86380 86390 1
400504 99400504 1001 86380 86390 1
400528 99400528 1001 86380 86390 1
401003 99401003 1001 86380 86390 1
401157 99401157 1001 86380 86390 1
401132 99401132 1001 86380 86390 1
401328 99401328 1001 86380 86390 1
401302 99401302 1001 86380 86390 1
401374 99401374 1001 86380 86390 1
401575 99401575 1001 86380 86390 1
401534 99401534 1001 86380 86390 1
401604 99401604 1001 86380 86390 1
401677 99401677 1001 86380 86390 1
401715 99401715 1001 86380 86390 1
402045 99402045 1001 86380 86390 1
402214 99402214 1001 86380 86390 1
402331 99402331 1001 86380 86390 1
402308 99402308 1001 86380 86390 1
402523 99402523 1001 86380 86390 1
402627 99402627 1001 86380 86390 1
402981 99402981 1001 86380 86390 1
402972 99402972 1001 86380 86390 1
403023 99403023 1001 86380 86390 1
403066 99403066 1001 86380 86390 1
403098 99403098 1001 86380 86390 1
403311 99403311 1001 86380 86390 1
403504 99403504 1001 86380 86390 1
403680 99403680 1001 86380 86390 1
404103 99404103 1001 86380 86390 1
404127 99404127 1001 86380 86390 1
404203 99404203 1001 86380 86390 1
404204 99404204 1001 86380 86390 1
404206 99404206 1001 86380 86390 1
404262 99404262 1001 86380 86390 1
404472 99404472 1001 86380 86390 1
404603 99404603 1001 86380 86390 1
405279 99405279 1001 86380 86390 1
405217 99405217 1001 86380 86390 1
405390 99405390 1001 86380 86390 1
405542 99405542 1001 86380 86390 1
405686 99405686 1001 86380 86390 1
405843 99405843 1001 86380 86390 1
405852 99405852 1001 86380 86390 1
406145 99406145 1001 86380 86390 1
406235 99406235 1001 86380 86390 1
406380 99406380 1001 86380 86390 1
406555 99406555 1001 86380 86390 1
406909 99406909 1001 86380 86390 1
406995 99406995 1001 86380 86390 1
407091 99407091 1001 86380 86390 1
407335 99407335 1001 86380 86390 1
407531 99407531 1001 86380 86390 1
407649 99407649 1001 86380 86390 1
407807 99407807 1001 86380 86390 1
407768 99407768 1001 86380 86390 1
408196 99408196 1001 86380 86390 1
408183 99408183 1001 86380 86390 1
408100 99408100 1001 86380 86390 1
408299 99408299 1001 86380 86390 1
408306 99408306 1001 86380 86390 1
408420 99408420 1001 86380 86390 1
408422 99408422 1001 86380 86390 1
408569 99408569 1001 86380 86390 1
409071 99409071 1001 86380 86390 1
409140 99409140 1001 86380 86390 1
409256 99409256 1001 86380 86390 1
409385 99409385 1001 86380 86390 1
409398 99409398 1001 86380 86390 1
409579 99409579 1001 86380 86390 1
409667 99409667 1001 86380 86390 1
409726 99409726 1001 86380 86390 1
409598 99409598 1001 86380 86390 1
409713 99409713 1001 86380 86390 1
410068 99410068 1001 86380 86390 1
410458 99410458 1001 86380 86390 1
410655 99410655 1001 86380 86390 1
410725 99410725 1001 86380 86390 1
410726 99410726 1001 86380 86390 1
410768 99410768 1001 86380 86390 1
410956 99410956 1001 86380 86390 1
410926 99410926 1001 86380 86390 1
411097 99411097 1001 86380 86390 1
411084 99411084 1001 86380 86390 1
411149 99411149 1001 86380 86390 1
411137 99411137 1001 86380 86390 1
411163 99411163 1001 86380 86390 1
411337 99411337 1001 86380 86390 1
411508 99411508 1001 86380 86390 1
411616 99411616 1001 86380 86390 1
411623 99411623 1001 86380 86390 1
411537 99411537 1001 86380 86390 1
411730 99411730 1001 86380 86390 1
412110 99412110 1001 86380 86390 1
412154 99412154 1001 86380 86390 1
412251 99412251 1001 86380 86390 1
412329 99412329 1001 86380 86390 1
413495 99413495 1001 86380 86390 1
413527 99413527 1001 86380 86390 1
413653 99413653 1001 86380 86390 1
413559 99413559 1001 86380 86390 1
413417 99413417 1001 86380 86390 1
413000 99413000 1001 86380 86390 1
412850 99412850 1001 86380 86390 1
412585 99412585 1001 86380 86390 1
413791 99413791 1001 86380 86390 1
413738 99413738 1001 86380 86390 1
414022 99414022 1001 86380 86390 1
413715 99413715 1001 86380 86390 1
413779 99413779 1001 86380 86390 1
414929 99414929 1001 86380 86390 1
415068 99415068 1001 86380 86390 1
415019 99415019 1001 86380 86390 1
415052 99415052 1001 86380 86390 1
415161 99415161 1001 86380 86390 1
414646 99414646 1001 86380 86390 1
414673 99414673 1001 86380 86390 1
414184 99414184 1001 86380 86390 1
414144 99414144 1001 86380 86390 1
414483 99414483 1001 86380 86390 1
414281 99414281 1001 86380 86390 1
415422 99415422 1001 86380 86390 1
415660 99415660 1001 86380 86390 1
415442 99415442 1001 86380 86390 1
416837 99416837 1001 86380 86390 1
416703 99416703 1001 86380 86390 1
416596 99416596 1001 86380 86390 1
416320 99416320 1001 86380 86390 1
416321 99416321 1001 86380 86390 1
416415 99416415 1001 86380 86390 1
416508 99416508 1001 86380 86390 1
415780 99415780 1001 86380 86390 1
416123 99416123 1001 86380 86390 1
415939 99415939 1001 86380 86390 1
416128 99416128 1001 86380 86390 1
415980 99415980 1001 86380 86390 1
415953 99415953 1001 86380 86390 1
415955 99415955 1001 86380 86390 1
417402 99417402 1001 86380 86390 1
417116 99417116 1001 86380 86390 1
417335 99417335 1001 86380 86390 1
417451 99417451 1001 86380 86390 1
418532 99418532 1001 86380 86390 1
418443 99418443 1001 86380 86390 1
418591 99418591 1001 86380 86390 1
418790 99418790 1001 86380 86390 1
418152 99418152 1001 86380 86390 1
417946 99417946 1001 86380 86390 1
417914 99417914 1001 86380 86390 1
418843 99418843 1001 86380 86390 1
418895 99418895 1001 86380 86390 1
419185 99419185 1001 86380 86390 1
420343 99420343 1001 86380 86390 1
420186 99420186 1001 86380 86390 1
420212 99420212 1001 86380 86390 1
419820 99419820 1001 86380 86390 1
419848 99419848 1001 86380 86390 1
419864 99419864 1001 86380 86390 1
420015 99420015 1001 86380 86390 1
419540 99419540 1001 86380 86390 1
419249 99419249 1001 86380 86390 1
419311 99419311 1001 86380 86390 1
420697 99420697 1001 86380 86390 1
420526 99420526 1001 86380 86390 1
420480 99420480 1001 86380 86390 1
420459 99420459 1001 86380 86390 1
421779 99421779 1001 86380 86390 1
421929 99421929 1001 86380 86390 1
422065 99422065 1001 86380 86390 1
422080 99422080 1001 86380 86390 1
421672 99421672 1001 86380 86390 1
420954 99420954 1001 86380 86390 1
421161 99421161 1001 86380 86390 1
422332 99422332 1001 86380 86390 1
422222 99422222 1001 86380 86390 1
422131 99422131 1001 86380 86390 1
423684 99423684 1001 86380 86390 1
423557 99423557 1001 86380 86390 1
423419 99423419 1001 86380 86390 1
423665 99423665 1001 86380 86390 1
423624 99423624 1001 86380 86390 1
423365 99423365 1001 86380 86390 1
423068 99423068 1001 86380 86390 1
423039 99423039 1001 86380 86390 1
423210 99423210 1001 86380 86390 1
423053 99423053 1001 86380 86390 1
422606 99422606 1001 86380 86390 1
422703 99422703 1001 86380 86390 1
422545 99422545 1001 86380 86390 1
422792 99422792 1001 86380 86390 1
424151 99424151 1001 86380 86390 1
424038 99424038 1001 86380 86390 1
424022 99424022 1001 86380 86390 1
424006 99424006 1001 86380 86390 1
425180 99425180 1001 86380 86390 1
425095 99425095 1001 86380 86390 1
425161 99425161 1001 86380 86390 1
425268 99425268 1001 86380 86390 1
425212 99425212 1001 86380 86390 1
425291 99425291 1001 86380 86390 1
425361 99425361 1001 86380 86390 1
425078 99425078 1001 86380 86390 1
424761 99424761 1001 86380 86390 1
424934 99424934 1001 86380 86390 1
424969 99424969 1001 86380 86390 1
424219 99424219 1001 86380 86390 1
424375 99424375 1001 86380 86390 1
424448 99424448 1001 86380 86390 1
424555 99424555 1001 86380 86390 1
424259 99424259 1001 86380 86390 1
425632 99425632 1001 86380 86390 1
425506 99425506 1001 86380 86390 1
425672 99425672 1001 86380 86390 1
425490 99425490 1001 86380 86390 1
427034 99427034 1001 86380 86390 1
426941 99426941 1001 86380 86390 1
426787 99426787 1001 86380 86390 1
426592 99426592 1001 86380 86390 1
426356 99426356 1001 86380 86390 1
426554 99426554 1001 86380 86390 1
426457 99426457 1001 86380 86390 1
426642 99426642 1001 86380 86390 1
426343 99426343 1001 86380 86390 1
427263 99427263 1001 86380 86390 1
427374 99427374 1001 86380 86390 1
427427 99427427 1001 86380 86390 1
427428 99427428 1001 86380 86390 1
428424 99428424 1001 86380 86390 1
428592 99428592 1001 86380 86390 1
428049 99428049 1001 86380 86390 1
428292 99428292 1001 86380 86390 1
428056 99428056 1001 86380 86390 1
427781 99427781 1001 86380 86390 1
427551 99427551 1001 86380 86390 1
427751 99427751 1001 86380 86390 1
429039 99429039 1001 86380 86390 1
428943 99428943 1001 86380 86390 1
429154 99429154 1001 86380 86390 1
428886 99428886 1001 86380 86390 1
428778 99428778 1001 86380 86390 1
430068 99430068 1001 86380 86390 1
430101 99430101 1001 86380 86390 1
430172 99430172 1001 86380 86390 1
430006 99430006 1001 86380 86390 1
430367 99430367 1001 86380 86390 1
429645 99429645 1001 86380 86390 1
429522 99429522 1001 86380 86390 1
429269 99429269 1001 86380 86390 1
429346 99429346 1001 86380 86390 1
429282 99429282 1001 86380 86390 1
430381 99430381 1001 86380 86390 1
431677 99431677 1001 86380 86390 1
431932 99431932 1001 86380 86390 1
431559 99431559 1001 86380 86390 1
431509 99431509 1001 86380 86390 1
431577 99431577 1001 86380 86390 1
431281 99431281 1001 86380 86390 1
431172 99431172 1001 86380 86390 1
430870 99430870 1001 86380 86390 1
430949 99430949 1001 86380 86390 1
430932 99430932 1001 86380 86390 1
431191 99431191 1001 86380 86390 1
432326 99432326 1001 86380 86390 1
432255 99432255 1001 86380 86390 1
433416 99433416 1001 86380 86390 1
433503 99433503 1001 86380 86390 1
433548 99433548 1001 86380 86390 1
433052 99433052 1001 86380 86390 1
433313 99433313 1001 86380 86390 1
432723 99432723 1001 86380 86390 1
432830 99432830 1001 86380 86390 1
432875 99432875 1001 86380 86390 1
433752 99433752 1001 86380 86390 1
434040 99434040 1001 86380 86390 1
433840 99433840 1001 86380 86390 1
434130 99434130 1001 86380 86390 1
433806 99433806 1001 86380 86390 1
435179 99435179 1001 86380 86390 1
435132 99435132 1001 86380 86390 1
435183 99435183 1001 86380 86390 1
435406 99435406 1001 86380 86390 1
435074 99435074 1001 86380 86390 1
434639 99434639 1001 86380 86390 1
434946 99434946 1001 86380 86390 1
434904 99434904 1001 86380 86390 1
434719 99434719 1001 86380 86390 1
434649 99434649 1001 86380 86390 1
434655 99434655 1001 86380 86390 1
434171 99434171 1001 86380 86390 1
434402 99434402 1001 86380 86390 1
434553 99434553 1001 86380 86390 1
434572 99434572 1001 86380 86390 1
436802 99436802 1001 86380 86390 1
436992 99436992 1001 86380 86390 1
437015 99437015 1001 86380 86390 1
436494 99436494 1001 86380 86390 1
436506 99436506 1001 86380 86390 1
436713 99436713 1001 86380 86390 1
436529 99436529 1001 86380 86390 1
436026 99436026 1001 86380 86390 1
436162 99436162 1001 86380 86390 1
436212 99436212 1001 86380 86390 1
436234 99436234 1001 86380 86390 1
437217 99437217 1001 86380 86390 1
437191 99437191 1001 86380 86390 1
437253 99437253 1001 86380 86390 1
300054 99300054 1001 86380 86390 1
300602 99300602 1001 86380 86390 1
300686 99300686 1001 86380 86390 1
300318 99300318 1001 86380 86390 1
300321 99300321 1001 86380 86390 1
300352 99300352 1001 86380 86390 1
300431 99300431 1001 86380 86390 1
300522 99300522 1001 86380 86390 1
300292 99300292 1001 86380 86390 1
300229 99300229 1001 86380 86390 1
300307 99300307 1001 86380 86390 1
300311 99300311 1001 86380 86390 1
300791 99300791 1001 86380 86390 1
300818 99300818 1001 86380 86390 1
301452 99301452 1001 86380 86390 1
301454 99301454 1001 86380 86390 1
301423 99301423 1001 86380 86390 1
301277 99301277 1001 86380 86390 1
301141 99301141 1001 86380 86390 1
301019 99301019 1001 86380 86390 1
301058 99301058 1001 86380 86390 1
300957 99300957 1001 86380 86390 1
301697 99301697 1001 86380 86390 1
301611 99301611 1001 86380 86390 1
302306 99302306 1001 86380 86390 1
302204 99302204 1001 86380 86390 1
302208 99302208 1001 86380 86390 1
302035 99302035 1001 86380 86390 1
302104 99302104 1001 86380 86390 1
301987 99301987 1001 86380 86390 1
301879 99301879 1001 86380 86390 1
301765 99301765 1001 86380 86390 1
301921 99301921 1001 86380 86390 1
302394 99302394 1001 86380 86390 1
302475 99302475 1001 86380 86390 1
302386 99302386 1001 86380 86390 1
302455 99302455 1001 86380 86390 1
302801 99302801 1001 86380 86390 1
302805 99302805 1001 86380 86390 1
302665 99302665 1001 86380 86390 1
302769 99302769 1001 86380 86390 1
302623 99302623 1001 86380 86390 1
303308 99303308 1001 86380 86390 1
303335 99303335 1001 86380 86390 1
303221 99303221 1001 86380 86390 1
303325 99303325 1001 86380 86390 1
304030 99304030 1001 86380 86390 1
303868 99303868 1001 86380 86390 1
303948 99303948 1001 86380 86390 1
303833 99303833 1001 86380 86390 1
303805 99303805 1001 86380 86390 1
303729 99303729 1001 86380 86390 1
303695 99303695 1001 86380 86390 1
303748 99303748 1001 86380 86390 1
303556 99303556 1001 86380 86390 1
304126 99304126 1001 86380 86390 1
304049 99304049 1001 86380 86390 1
304709 99304709 1001 86380 86390 1
304710 99304710 1001 86380 86390 1
304716 99304716 1001 86380 86390 1
304529 99304529 1001 86380 86390 1
304646 99304646 1001 86380 86390 1
304471 99304471 1001 86380 86390 1
304316 99304316 1001 86380 86390 1
304436 99304436 1001 86380 86390 1
304243 99304243 1001 86380 86390 1
304404 99304404 1001 86380 86390 1
304405 99304405 1001 86380 86390 1
305013 99305013 1001 86380 86390 1
304941 99304941 1001 86380 86390 1
305672 99305672 1001 86380 86390 1
305311 99305311 1001 86380 86390 1
305346 99305346 1001 86380 86390 1
305426 99305426 1001 86380 86390 1
305178 99305178 1001 86380 86390 1
305243 99305243 1001 86380 86390 1
305256 99305256 1001 86380 86390 1
500179 99500179 1001 86380 86390 1
500057 99500057 1001 86380 86390 1
500691 99500691 1001 86380 86390 1
500684 99500684 1001 86380 86390 1
500505 99500505 1001 86380 86390 1
500507 99500507 1001 86380 86390 1
500560 99500560 1001 86380 86390 1
500551 99500551 1001 86380 86390 1
500266 99500266 1001 86380 86390 1
500982 99500982 1001 86380 86390 1
500873 99500873 1001 86380 86390 1
501004 99501004 1001 86380 86390 1
501526 99501526 1001 86380 86390 1
501567 99501567 1001 86380 86390 1
501493 99501493 1001 86380 86390 1
501546 99501546 1001 86380 86390 1
501409 99501409 1001 86380 86390 1
501085 99501085 1001 86380 86390 1
501163 99501163 1001 86380 86390 1
501180 99501180 1001 86380 86390 1
501168 99501168 1001 86380 86390 1
501719 99501719 1001 86380 86390 1
501758 99501758 1001 86380 86390 1
502449 99502449 1001 86380 86390 1
502119 99502119 1001 86380 86390 1
502060 99502060 1001 86380 86390 1
502088 99502088 1001 86380 86390 1
502003 99502003 1001 86380 86390 1
501946 99501946 1001 86380 86390 1
502619 99502619 1001 86380 86390 1
502610 99502610 1001 86380 86390 1
502586 99502586 1001 86380 86390 1
503163 99503163 1001 86380 86390 1
503177 99503177 1001 86380 86390 1
503266 99503266 1001 86380 86390 1
503107 99503107 1001 86380 86390 1
503007 99503007 1001 86380 86390 1
502716 99502716 1001 86380 86390 1
502757 99502757 1001 86380 86390 1
502862 99502862 1001 86380 86390 1
503405 99503405 1001 86380 86390 1
503432 99503432 1001 86380 86390 1
503420 99503420 1001 86380 86390 1
503447 99503447 1001 86380 86390 1
503435 99503435 1001 86380 86390 1
503385 99503385 1001 86380 86390 1
503411 99503411 1001 86380 86390 1
503348 99503348 1001 86380 86390 1
503992 99503992 1001 86380 86390 1
504095 99504095 1001 86380 86390 1
504060 99504060 1001 86380 86390 1
503853 99503853 1001 86380 86390 1
503576 99503576 1001 86380 86390 1
503642 99503642 1001 86380 86390 1
503684 99503684 1001 86380 86390 1
503633 99503633 1001 86380 86390 1
503569 99503569 1001 86380 86390 1
503558 99503558 1001 86380 86390 1
503688 99503688 1001 86380 86390 1
503535 99503535 1001 86380 86390 1
504299 99504299 1001 86380 86390 1
504144 99504144 1001 86380 86390 1
504163 99504163 1001 86380 86390 1
504189 99504189 1001 86380 86390 1
504228 99504228 1001 86380 86390 1
504768 99504768 1001 86380 86390 1
504749 99504749 1001 86380 86390 1
504653 99504653 1001 86380 86390 1
504325 99504325 1001 86380 86390 1
504379 99504379 1001 86380 86390 1
504408 99504408 1001 86380 86390 1
504965 99504965 1001 86380 86390 1
505616 99505616 1001 86380 86390 1
505764 99505764 1001 86380 86390 1
505615 99505615 1001 86380 86390 1
505154 99505154 1001 86380 86390 1
505210 99505210 1001 86380 86390 1
505226 99505226 1001 86380 86390 1
505962 99505962 1001 86380 86390 1
505847 99505847 1001 86380 86390 1
505927 99505927 1001 86380 86390 1
505955 99505955 1001 86380 86390 1
505843 99505843 1001 86380 86390 1
505870 99505870 1001 86380 86390 1
506545 99506545 1001 86380 86390 1
506537 99506537 1001 86380 86390 1
506529 99506529 1001 86380 86390 1
506440 99506440 1001 86380 86390 1
506227 99506227 1001 86380 86390 1
506106 99506106 1001 86380 86390 1
506018 99506018 1001 86380 86390 1
506086 99506086 1001 86380 86390 1
506182 99506182 1001 86380 86390 1
506641 99506641 1001 86380 86390 1
506655 99506655 1001 86380 86390 1
507403 99507403 1001 86380 86390 1
507342 99507342 1001 86380 86390 1
507227 99507227 1001 86380 86390 1
507087 99507087 1001 86380 86390 1
507139 99507139 1001 86380 86390 1
507193 99507193 1001 86380 86390 1
507068 99507068 1001 86380 86390 1
507211 99507211 1001 86380 86390 1
507097 99507097 1001 86380 86390 1
507019 99507019 1001 86380 86390 1
506945 99506945 1001 86380 86390 1
506984 99506984 1001 86380 86390 1
506845 99506845 1001 86380 86390 1
506834 99506834 1001 86380 86390 1
506835 99506835 1001 86380 86390 1
506862 99506862 1001 86380 86390 1
506810 99506810 1001 86380 86390 1
507589 99507589 1001 86380 86390 1
507564 99507564 1001 86380 86390 1
507592 99507592 1001 86380 86390 1
508046 99508046 1001 86380 86390 1
507887 99507887 1001 86380 86390 1
507919 99507919 1001 86380 86390 1
507907 99507907 1001 86380 86390 1
507842 99507842 1001 86380 86390 1
508012 99508012 1001 86380 86390 1
508403 99508403 1001 86380 86390 1
508330 99508330 1001 86380 86390 1
508978 99508978 1001 86380 86390 1
508993 99508993 1001 86380 86390 1
508880 99508880 1001 86380 86390 1
508767 99508767 1001 86380 86390 1
508690 99508690 1001 86380 86390 1
508770 99508770 1001 86380 86390 1
508789 99508789 1001 86380 86390 1
508470 99508470 1001 86380 86390 1
508613 99508613 1001 86380 86390 1
508603 99508603 1001 86380 86390 1
508619 99508619 1001 86380 86390 1
508871 99508871 1001 86380 86390 1
509103 99509103 1001 86380 86390 1
509737 99509737 1001 86380 86390 1
509751 99509751 1001 86380 86390 1
509817 99509817 1001 86380 86390 1
509847 99509847 1001 86380 86390 1
509585 99509585 1001 86380 86390 1
509598 99509598 1001 86380 86390 1
509344 99509344 1001 86380 86390 1
510586 99510586 1001 86380 86390 1
510696 99510696 1001 86380 86390 1
510710 99510710 1001 86380 86390 1
510421 99510421 1001 86380 86390 1
510121 99510121 1001 86380 86390 1
510290 99510290 1001 86380 86390 1
510291 99510291 1001 86380 86390 1
510293 99510293 1001 86380 86390 1
510165 99510165 1001 86380 86390 1
510219 99510219 1001 86380 86390 1
510232 99510232 1001 86380 86390 1
510905 99510905 1001 86380 86390 1
510766 99510766 1001 86380 86390 1
510838 99510838 1001 86380 86390 1
510801 99510801 1001 86380 86390 1
511441 99511441 1001 86380 86390 1
511405 99511405 1001 86380 86390 1
511435 99511435 1001 86380 86390 1
511328 99511328 1001 86380 86390 1
511225 99511225 1001 86380 86390 1
511251 99511251 1001 86380 86390 1
511264 99511264 1001 86380 86390 1
511203 99511203 1001 86380 86390 1
511307 99511307 1001 86380 86390 1
511021 99511021 1001 86380 86390 1
511692 99511692 1001 86380 86390 1
511637 99511637 1001 86380 86390 1
512283 99512283 1001 86380 86390 1
512314 99512314 1001 86380 86390 1
512149 99512149 1001 86380 86390 1
512034 99512034 1001 86380 86390 1
512125 99512125 1001 86380 86390 1
512152 99512152 1001 86380 86390 1
512167 99512167 1001 86380 86390 1
512090 99512090 1001 86380 86390 1
512042 99512042 1001 86380 86390 1
511798 99511798 1001 86380 86390 1
512415 99512415 1001 86380 86390 1
512522 99512522 1001 86380 86390 1
512385 99512385 1001 86380 86390 1
512425 99512425 1001 86380 86390 1
512542 99512542 1001 86380 86390 1
512426 99512426 1001 86380 86390 1
512504 99512504 1001 86380 86390 1
513056 99513056 1001 86380 86390 1
513049 99513049 1001 86380 86390 1
512950 99512950 1001 86380 86390 1
512994 99512994 1001 86380 86390 1
512918 99512918 1001 86380 86390 1
512854 99512854 1001 86380 86390 1
512907 99512907 1001 86380 86390 1
512716 99512716 1001 86380 86390 1
512742 99512742 1001 86380 86390 1
512694 99512694 1001 86380 86390 1
512751 99512751 1001 86380 86390 1
513373 99513373 1001 86380 86390 1
513219 99513219 1001 86380 86390 1
513207 99513207 1001 86380 86390 1
513208 99513208 1001 86380 86390 1
513327 99513327 1001 86380 86390 1
513343 99513343 1001 86380 86390 1
513937 99513937 1001 86380 86390 1
513913 99513913 1001 86380 86390 1
513992 99513992 1001 86380 86390 1
513738 99513738 1001 86380 86390 1
513781 99513781 1001 86380 86390 1
513491 99513491 1001 86380 86390 1
513484 99513484 1001 86380 86390 1
513523 99513523 1001 86380 86390 1
513562 99513562 1001 86380 86390 1
513614 99513614 1001 86380 86390 1
513589 99513589 1001 86380 86390 1
514122 99514122 1001 86380 86390 1
514161 99514161 1001 86380 86390 1
514190 99514190 1001 86380 86390 1
514811 99514811 1001 86380 86390 1
514684 99514684 1001 86380 86390 1
514819 99514819 1001 86380 86390 1
514533 99514533 1001 86380 86390 1
514598 99514598 1001 86380 86390 1
514599 99514599 1001 86380 86390 1
514330 99514330 1001 86380 86390 1
514436 99514436 1001 86380 86390 1
515026 99515026 1001 86380 86390 1
514937 99514937 1001 86380 86390 1
514877 99514877 1001 86380 86390 1
514905 99514905 1001 86380 86390 1
515035 99515035 1001 86380 86390 1
515646 99515646 1001 86380 86390 1
515546 99515546 1001 86380 86390 1
515485 99515485 1001 86380 86390 1
515525 99515525 1001 86380 86390 1
515515 99515515 1001 86380 86390 1
515403 99515403 1001 86380 86390 1
515304 99515304 1001 86380 86390 1
515370 99515370 1001 86380 86390 1
515259 99515259 1001 86380 86390 1
515123 99515123 1001 86380 86390 1
515165 99515165 1001 86380 86390 1
516472 99516472 1001 86380 86390 1
516437 99516437 1001 86380 86390 1
516242 99516242 1001 86380 86390 1
516233 99516233 1001 86380 86390 1
516172 99516172 1001 86380 86390 1
515927 99515927 1001 86380 86390 1
515904 99515904 1001 86380 86390 1
515895 99515895 1001 86380 86390 1
516003 99516003 1001 86380 86390 1
516004 99516004 1001 86380 86390 1
516535 99516535 1001 86380 86390 1
516615 99516615 1001 86380 86390 1
517250 99517250 1001 86380 86390 1
517199 99517199 1001 86380 86390 1
517292 99517292 1001 86380 86390 1
517331 99517331 1001 86380 86390 1
517297 99517297 1001 86380 86390 1
516949 99516949 1001 86380 86390 1
516990 99516990 1001 86380 86390 1
517102 99517102 1001 86380 86390 1
516973 99516973 1001 86380 86390 1
516745 99516745 1001 86380 86390 1
516785 99516785 1001 86380 86390 1
516721 99516721 1001 86380 86390 1
517384 99517384 1001 86380 86390 1
517358 99517358 1001 86380 86390 1
518015 99518015 1001 86380 86390 1
517807 99517807 1001 86380 86390 1
517925 99517925 1001 86380 86390 1
517769 99517769 1001 86380 86390 1
517581 99517581 1001 86380 86390 1
518225 99518225 1001 86380 86390 1
518253 99518253 1001 86380 86390 1
518281 99518281 1001 86380 86390 1
518207 99518207 1001 86380 86390 1
518220 99518220 1001 86380 86390 1
518182 99518182 1001 86380 86390 1
518810 99518810 1001 86380 86390 1
518849 99518849 1001 86380 86390 1
518928 99518928 1001 86380 86390 1
518934 99518934 1001 86380 86390 1
518764 99518764 1001 86380 86390 1
518713 99518713 1001 86380 86390 1
518586 99518586 1001 86380 86390 1
518691 99518691 1001 86380 86390 1
518380 99518380 1001 86380 86390 1
518539 99518539 1001 86380 86390 1
518540 99518540 1001 86380 86390 1
519024 99519024 1001 86380 86390 1
519179 99519179 1001 86380 86390 1
519054 99519054 1001 86380 86390 1
519067 99519067 1001 86380 86390 1
519134 99519134 1001 86380 86390 1
519674 99519674 1001 86380 86390 1
519720 99519720 1001 86380 86390 1
519734 99519734 1001 86380 86390 1
519619 99519619 1001 86380 86390 1
519671 99519671 1001 86380 86390 1
519412 99519412 1001 86380 86390 1
519238 99519238 1001 86380 86390 1
519279 99519279 1001 86380 86390 1
519903 99519903 1001 86380 86390 1
519937 99519937 1001 86380 86390 1
519887 99519887 1001 86380 86390 1
520604 99520604 1001 86380 86390 1
520567 99520567 1001 86380 86390 1
520624 99520624 1001 86380 86390 1
520386 99520386 1001 86380 86390 1
520368 99520368 1001 86380 86390 1
520330 99520330 1001 86380 86390 1
520136 99520136 1001 86380 86390 1
520113 99520113 1001 86380 86390 1
520143 99520143 1001 86380 86390 1
521407 99521407 1001 86380 86390 1
521372 99521372 1001 86380 86390 1
521261 99521261 1001 86380 86390 1
521201 99521201 1001 86380 86390 1
520991 99520991 1001 86380 86390 1
520889 99520889 1001 86380 86390 1
520956 99520956 1001 86380 86390 1
521493 99521493 1001 86380 86390 1
521512 99521512 1001 86380 86390 1
522211 99522211 1001 86380 86390 1
521935 99521935 1001 86380 86390 1
521910 99521910 1001 86380 86390 1
522032 99522032 1001 86380 86390 1
521729 99521729 1001 86380 86390 1
521798 99521798 1001 86380 86390 1
522294 99522294 1001 86380 86390 1
522337 99522337 1001 86380 86390 1
522389 99522389 1001 86380 86390 1
522326 99522326 1001 86380 86390 1
522468 99522468 1001 86380 86390 1
522951 99522951 1001 86380 86390 1
523004 99523004 1001 86380 86390 1
522916 99522916 1001 86380 86390 1
523015 99523015 1001 86380 86390 1
522794 99522794 1001 86380 86390 1
522536 99522536 1001 86380 86390 1
522562 99522562 1001 86380 86390 1
522601 99522601 1001 86380 86390 1
522577 99522577 1001 86380 86390 1
522526 99522526 1001 86380 86390 1
522656 99522656 1001 86380 86390 1
522700 99522700 1001 86380 86390 1
522598 99522598 1001 86380 86390 1
522613 99522613 1001 86380 86390 1
523127 99523127 1001 86380 86390 1
523807 99523807 1001 86380 86390 1
523875 99523875 1001 86380 86390 1
523688 99523688 1001 86380 86390 1
523624 99523624 1001 86380 86390 1
523693 99523693 1001 86380 86390 1
523552 99523552 1001 86380 86390 1
523532 99523532 1001 86380 86390 1
523513 99523513 1001 86380 86390 1
523993 99523993 1001 86380 86390 1
523969 99523969 1001 86380 86390 1
524010 99524010 1001 86380 86390 1
524127 99524127 1001 86380 86390 1
524051 99524051 1001 86380 86390 1
524028 99524028 1001 86380 86390 1
524067 99524067 1001 86380 86390 1
524767 99524767 1001 86380 86390 1
524530 99524530 1001 86380 86390 1
524534 99524534 1001 86380 86390 1
524395 99524395 1001 86380 86390 1
524306 99524306 1001 86380 86390 1
524319 99524319 1001 86380 86390 1
524332 99524332 1001 86380 86390 1
524234 99524234 1001 86380 86390 1
524222 99524222 1001 86380 86390 1
524262 99524262 1001 86380 86390 1
524186 99524186 1001 86380 86390 1
524225 99524225 1001 86380 86390 1
524265 99524265 1001 86380 86390 1
524823 99524823 1001 86380 86390 1
525488 99525488 1001 86380 86390 1
525315 99525315 1001 86380 86390 1
525202 99525202 1001 86380 86390 1
525349 99525349 1001 86380 86390 1
525376 99525376 1001 86380 86390 1
525002 99525002 1001 86380 86390 1
525158 99525158 1001 86380 86390 1
525056 99525056 1001 86380 86390 1
525744 99525744 1001 86380 86390 1
525683 99525683 1001 86380 86390 1
525761 99525761 1001 86380 86390 1
526352 99526352 1001 86380 86390 1
526280 99526280 1001 86380 86390 1
526026 99526026 1001 86380 86390 1
526186 99526186 1001 86380 86390 1
526021 99526021 1001 86380 86390 1
526191 99526191 1001 86380 86390 1
525919 99525919 1001 86380 86390 1
525923 99525923 1001 86380 86390 1
525903 99525903 1001 86380 86390 1
526461 99526461 1001 86380 86390 1
526440 99526440 1001 86380 86390 1
526584 99526584 1001 86380 86390 1
526507 99526507 1001 86380 86390 1
526495 99526495 1001 86380 86390 1
526522 99526522 1001 86380 86390 1
527163 99527163 1001 86380 86390 1
526840 99526840 1001 86380 86390 1
526750 99526750 1001 86380 86390 1
527443 99527443 1001 86380 86390 1
527315 99527315 1001 86380 86390 1
527421 99527421 1001 86380 86390 1
527412 99527412 1001 86380 86390 1
527909 99527909 1001 86380 86390 1
527903 99527903 1001 86380 86390 1
527995 99527995 1001 86380 86390 1
527807 99527807 1001 86380 86390 1
527782 99527782 1001 86380 86390 1
527849 99527849 1001 86380 86390 1
527734 99527734 1001 86380 86390 1
527699 99527699 1001 86380 86390 1
527867 99527867 1001 86380 86390 1
527830 99527830 1001 86380 86390 1
527656 99527656 1001 86380 86390 1
528169 99528169 1001 86380 86390 1
528123 99528123 1001 86380 86390 1
528812 99528812 1001 86380 86390 1
528737 99528737 1001 86380 86390 1
528598 99528598 1001 86380 86390 1
528401 99528401 1001 86380 86390 1
528467 99528467 1001 86380 86390 1
528456 99528456 1001 86380 86390 1
528383 99528383 1001 86380 86390 1
529006 99529006 1001 86380 86390 1
529563 99529563 1001 86380 86390 1
529551 99529551 1001 86380 86390 1
529708 99529708 1001 86380 86390 1
529341 99529341 1001 86380 86390 1
529420 99529420 1001 86380 86390 1
529134 99529134 1001 86380 86390 1
529290 99529290 1001 86380 86390 1
529123 99529123 1001 86380 86390 1
529165 99529165 1001 86380 86390 1
529192 99529192 1001 86380 86390 1
529309 99529309 1001 86380 86390 1
529116 99529116 1001 86380 86390 1
529107 99529107 1001 86380 86390 1
529820 99529820 1001 86380 86390 1
529795 99529795 1001 86380 86390 1
529914 99529914 1001 86380 86390 1
530492 99530492 1001 86380 86390 1
530392 99530392 1001 86380 86390 1
530470 99530470 1001 86380 86390 1
530544 99530544 1001 86380 86390 1
530410 99530410 1001 86380 86390 1
530181 99530181 1001 86380 86390 1
530051 99530051 1001 86380 86390 1
529934 99529934 1001 86380 86390 1
530119 99530119 1001 86380 86390 1
530084 99530084 1001 86380 86390 1
530020 99530020 1001 86380 86390 1
530113 99530113 1001 86380 86390 1
530589 99530589 1001 86380 86390 1
530696 99530696 1001 86380 86390 1
530686 99530686 1001 86380 86390 1
530715 99530715 1001 86380 86390 1
530741 99530741 1001 86380 86390 1
530612 99530612 1001 86380 86390 1
530755 99530755 1001 86380 86390 1
530998 99530998 1001 86380 86390 1
531076 99531076 1001 86380 86390 1
531115 99531115 1001 86380 86390 1
530991 99530991 1001 86380 86390 1
530876 99530876 1001 86380 86390 1
530776 99530776 1001 86380 86390 1
530819 99530819 1001 86380 86390 1
530835 99530835 1001 86380 86390 1
531532 99531532 1001 86380 86390 1
531558 99531558 1001 86380 86390 1
531422 99531422 1001 86380 86390 1
531552 99531552 1001 86380 86390 1
532143 99532143 1001 86380 86390 1
532125 99532125 1001 86380 86390 1
532127 99532127 1001 86380 86390 1
531834 99531834 1001 86380 86390 1
531942 99531942 1001 86380 86390 1
531956 99531956 1001 86380 86390 1
531918 99531918 1001 86380 86390 1
531933 99531933 1001 86380 86390 1
531921 99531921 1001 86380 86390 1
531715 99531715 1001 86380 86390 1
531640 99531640 1001 86380 86390 1
531593 99531593 1001 86380 86390 1
532229 99532229 1001 86380 86390 1
532217 99532217 1001 86380 86390 1
532382 99532382 1001 86380 86390 1
532995 99532995 1001 86380 86390 1
532829 99532829 1001 86380 86390 1
532860 99532860 1001 86380 86390 1
532926 99532926 1001 86380 86390 1
532888 99532888 1001 86380 86390 1
532661 99532661 1001 86380 86390 1
532793 99532793 1001 86380 86390 1
532678 99532678 1001 86380 86390 1
532743 99532743 1001 86380 86390 1
532769 99532769 1001 86380 86390 1
532719 99532719 1001 86380 86390 1
532428 99532428 1001 86380 86390 1
532459 99532459 1001 86380 86390 1
533121 99533121 1001 86380 86390 1
533034 99533034 1001 86380 86390 1
533191 99533191 1001 86380 86390 1
533822 99533822 1001 86380 86390 1
533474 99533474 1001 86380 86390 1
533476 99533476 1001 86380 86390 1
533555 99533555 1001 86380 86390 1
533610 99533610 1001 86380 86390 1
533469 99533469 1001 86380 86390 1
533259 99533259 1001 86380 86390 1
533894 99533894 1001 86380 86390 1
533920 99533920 1001 86380 86390 1
533909 99533909 1001 86380 86390 1
533923 99533923 1001 86380 86390 1
533886 99533886 1001 86380 86390 1
534054 99534054 1001 86380 86390 1
534003 99534003 1001 86380 86390 1
534570 99534570 1001 86380 86390 1
534612 99534612 1001 86380 86390 1
534562 99534562 1001 86380 86390 1
534457 99534457 1001 86380 86390 1
534321 99534321 1001 86380 86390 1
534258 99534258 1001 86380 86390 1
534158 99534158 1001 86380 86390 1
534135 99534135 1001 86380 86390 1
534229 99534229 1001 86380 86390 1
534828 99534828 1001 86380 86390 1
535409 99535409 1001 86380 86390 1
535363 99535363 1001 86380 86390 1
535100 99535100 1001 86380 86390 1
535256 99535256 1001 86380 86390 1
535218 99535218 1001 86380 86390 1
535102 99535102 1001 86380 86390 1
535145 99535145 1001 86380 86390 1
534930 99534930 1001 86380 86390 1
535033 99535033 1001 86380 86390 1
535614 99535614 1001 86380 86390 1
536189 99536189 1001 86380 86390 1
536243 99536243 1001 86380 86390 1
536330 99536330 1001 86380 86390 1
536233 99536233 1001 86380 86390 1
536108 99536108 1001 86380 86390 1
536110 99536110 1001 86380 86390 1
535747 99535747 1001 86380 86390 1
535734 99535734 1001 86380 86390 1
535788 99535788 1001 86380 86390 1
535879 99535879 1001 86380 86390 1
535815 99535815 1001 86380 86390 1
535737 99535737 1001 86380 86390 1
535856 99535856 1001 86380 86390 1
536522 99536522 1001 86380 86390 1
537092 99537092 1001 86380 86390 1
537147 99537147 1001 86380 86390 1
537096 99537096 1001 86380 86390 1
536968 99536968 1001 86380 86390 1
536842 99536842 1001 86380 86390 1
536779 99536779 1001 86380 86390 1
536821 99536821 1001 86380 86390 1
536951 99536951 1001 86380 86390 1
536927 99536927 1001 86380 86390 1
536915 99536915 1001 86380 86390 1
536554 99536554 1001 86380 86390 1
536558 99536558 1001 86380 86390 1
537198 99537198 1001 86380 86390 1
537225 99537225 1001 86380 86390 1
537343 99537343 1001 86380 86390 1
537189 99537189 1001 86380 86390 1
537365 99537365 1001 86380 86390 1
537907 99537907 1001 86380 86390 1
537908 99537908 1001 86380 86390 1
537975 99537975 1001 86380 86390 1
537884 99537884 1001 86380 86390 1
537604 99537604 1001 86380 86390 1
537735 99537735 1001 86380 86390 1
537581 99537581 1001 86380 86390 1
537446 99537446 1001 86380 86390 1
537472 99537472 1001 86380 86390 1
537408 99537408 1001 86380 86390 1
537382 99537382 1001 86380 86390 1
537476 99537476 1001 86380 86390 1
537479 99537479 1001 86380 86390 1
538091 99538091 1001 86380 86390 1
538693 99538693 1001 86380 86390 1
538670 99538670 1001 86380 86390 1
538810 99538810 1001 86380 86390 1
538487 99538487 1001 86380 86390 1
538539 99538539 1001 86380 86390 1
538604 99538604 1001 86380 86390 1
538350 99538350 1001 86380 86390 1
538389 99538389 1001 86380 86390 1
538274 99538274 1001 86380 86390 1
538340 99538340 1001 86380 86390 1
538239 99538239 1001 86380 86390 1
538240 99538240 1001 86380 86390 1
538959 99538959 1001 86380 86390 1
538870 99538870 1001 86380 86390 1
539558 99539558 1001 86380 86390 1
539571 99539571 1001 86380 86390 1
539457 99539457 1001 86380 86390 1
539484 99539484 1001 86380 86390 1
539636 99539636 1001 86380 86390 1
539346 99539346 1001 86380 86390 1
539256 99539256 1001 86380 86390 1
539308 99539308 1001 86380 86390 1
539399 99539399 1001 86380 86390 1
539049 99539049 1001 86380 86390 1
539026 99539026 1001 86380 86390 1
539157 99539157 1001 86380 86390 1
539109 99539109 1001 86380 86390 1
539680 99539680 1001 86380 86390 1
539776 99539776 1001 86380 86390 1
540304 99540304 1001 86380 86390 1
540318 99540318 1001 86380 86390 1
540384 99540384 1001 86380 86390 1
540446 99540446 1001 86380 86390 1
540296 99540296 1001 86380 86390 1
540457 99540457 1001 86380 86390 1
540458 99540458 1001 86380 86390 1
540261 99540261 1001 86380 86390 1
540208 99540208 1001 86380 86390 1
540079 99540079 1001 86380 86390 1
539999 99539999 1001 86380 86390 1
540531 99540531 1001 86380 86390 1
540613 99540613 1001 86380 86390 1
540601 99540601 1001 86380 86390 1
541143 99541143 1001 86380 86390 1
541273 99541273 1001 86380 86390 1
540874 99540874 1001 86380 86390 1
540786 99540786 1001 86380 86390 1
541471 99541471 1001 86380 86390 1
541356 99541356 1001 86380 86390 1
542090 99542090 1001 86380 86390 1
542100 99542100 1001 86380 86390 1
541922 99541922 1001 86380 86390 1
541832 99541832 1001 86380 86390 1
541658 99541658 1001 86380 86390 1
541545 99541545 1001 86380 86390 1
541624 99541624 1001 86380 86390 1
541703 99541703 1001 86380 86390 1
542181 99542181 1001 86380 86390 1
542277 99542277 1001 86380 86390 1
542915 99542915 1001 86380 86390 1
542927 99542927 1001 86380 86390 1
542677 99542677 1001 86380 86390 1
542710 99542710 1001 86380 86390 1
542581 99542581 1001 86380 86390 1
542378 99542378 1001 86380 86390 1
542382 99542382 1001 86380 86390 1
542513 99542513 1001 86380 86390 1
542397 99542397 1001 86380 86390 1
542449 99542449 1001 86380 86390 1
543075 99543075 1001 86380 86390 1
543605 99543605 1001 86380 86390 1
543740 99543740 1001 86380 86390 1
543570 99543570 1001 86380 86390 1
543571 99543571 1001 86380 86390 1
543715 99543715 1001 86380 86390 1
543766 99543766 1001 86380 86390 1
543385 99543385 1001 86380 86390 1
543459 99543459 1001 86380 86390 1
543487 99543487 1001 86380 86390 1
543196 99543196 1001 86380 86390 1
543186 99543186 1001 86380 86390 1
543937 99543937 1001 86380 86390 1
543903 99543903 1001 86380 86390 1
543880 99543880 1001 86380 86390 1
543791 99543791 1001 86380 86390 1
543871 99543871 1001 86380 86390 1
544399 99544399 1001 86380 86390 1
544455 99544455 1001 86380 86390 1
544202 99544202 1001 86380 86390 1
544345 99544345 1001 86380 86390 1
544359 99544359 1001 86380 86390 1
544210 99544210 1001 86380 86390 1
544132 99544132 1001 86380 86390 1
544137 99544137 1001 86380 86390 1
543994 99543994 1001 86380 86390 1
544062 99544062 1001 86380 86390 1
544141 99544141 1001 86380 86390 1
544079 99544079 1001 86380 86390 1
544648 99544648 1001 86380 86390 1
544678 99544678 1001 86380 86390 1
528868 1054 1002 68350 68985 1
540134 965 1002 60028 62966 1
400215 99400215 1001 86380 86390 1
400386 99400386 1001 86380 86390 1
400370 99400370 1001 86380 86390 1
400670 99400670 1001 86380 86390 1
400729 99400729 1001 86380 86390 1
400813 99400813 1001 86380 86390 1
401053 99401053 1001 86380 86390 1
401177 99401177 1001 86380 86390 1
401181 99401181 1001 86380 86390 1
401219 99401219 1001 86380 86390 1
401223 99401223 1001 86380 86390 1
401320 99401320 1001 86380 86390 1
401369 99401369 1001 86380 86390 1
401401 99401401 1001 86380 86390 1
401571 99401571 1001 86380 86390 1
401515 99401515 1001 86380 86390 1
401781 99401781 1001 86380 86390 1
401818 99401818 1001 86380 86390 1
401928 99401928 1001 86380 86390 1
401860 99401860 1001 86380 86390 1
402038 99402038 1001 86380 86390 1
402013 99402013 1001 86380 86390 1
402115 99402115 1001 86380 86390 1
402191 99402191 1001 86380 86390 1
402223 99402223 1001 86380 86390 1
402247 99402247 1001 86380 86390 1
402419 99402419 1001 86380 86390 1
402816 99402816 1001 86380 86390 1
403259 99403259 1001 86380 86390 1
403550 99403550 1001 86380 86390 1
403862 99403862 1001 86380 86390 1
404036 99404036 1001 86380 86390 1
403995 99403995 1001 86380 86390 1
404241 99404241 1001 86380 86390 1
404266 99404266 1001 86380 86390 1
404565 99404565 1001 86380 86390 1
404508 99404508 1001 86380 86390 1
404798 99404798 1001 86380 86390 1
404868 99404868 1001 86380 86390 1
404857 99404857 1001 86380 86390 1
404978 99404978 1001 86380 86390 1
405359 99405359 1001 86380 86390 1
405943 99405943 1001 86380 86390 1
405897 99405897 1001 86380 86390 1
405987 99405987 1001 86380 86390 1
406092 99406092 1001 86380 86390 1
406368 99406368 1001 86380 86390 1
406447 99406447 1001 86380 86390 1
406520 99406520 1001 86380 86390 1
407099 99407099 1001 86380 86390 1
407046 99407046 1001 86380 86390 1
407174 99407174 1001 86380 86390 1
407236 99407236 1001 86380 86390 1
407213 99407213 1001 86380 86390 1
407547 99407547 1001 86380 86390 1
407619 99407619 1001 86380 86390 1
407806 99407806 1001 86380 86390 1
407932 99407932 1001 86380 86390 1
408242 99408242 1001 86380 86390 1
408345 99408345 1001 86380 86390 1
408421 99408421 1001 86380 86390 1
409037 99409037 1001 86380 86390 1
409190 99409190 1001 86380 86390 1
409185 99409185 1001 86380 86390 1
409133 99409133 1001 86380 86390 1
409437 99409437 1001 86380 86390 1
409638 99409638 1001 86380 86390 1
409627 99409627 1001 86380 86390 1
409834 99409834 1001 86380 86390 1
409910 99409910 1001 86380 86390 1
410060 99410060 1001 86380 86390 1
410213 99410213 1001 86380 86390 1
410259 99410259 1001 86380 86390 1
410444 99410444 1001 86380 86390 1
410665 99410665 1001 86380 86390 1
410830 99410830 1001 86380 86390 1
410979 99410979 1001 86380 86390 1
410996 99410996 1001 86380 86390 1
411020 99411020 1001 86380 86390 1
411091 99411091 1001 86380 86390 1
411215 99411215 1001 86380 86390 1
411193 99411193 1001 86380 86390 1
411136 99411136 1001 86380 86390 1
411374 99411374 1001 86380 86390 1
411650 99411650 1001 86380 86390 1
411588 99411588 1001 86380 86390 1
411529 99411529 1001 86380 86390 1
411715 99411715 1001 86380 86390 1
411835 99411835 1001 86380 86390 1
411871 99411871 1001 86380 86390 1
411928 99411928 1001 86380 86390 1
411929 99411929 1001 86380 86390 1
411881 99411881 1001 86380 86390 1
412105 99412105 1001 86380 86390 1
412140 99412140 1001 86380 86390 1
413519 99413519 1001 86380 86390 1
413394 99413394 1001 86380 86390 1
413398 99413398 1001 86380 86390 1
413289 99413289 1001 86380 86390 1
412896 99412896 1001 86380 86390 1
413080 99413080 1001 86380 86390 1
412828 99412828 1001 86380 86390 1
412657 99412657 1001 86380 86390 1
412883 99412883 1001 86380 86390 1
412774 99412774 1001 86380 86390 1
413834 99413834 1001 86380 86390 1
413893 99413893 1001 86380 86390 1
414968 99414968 1001 86380 86390 1
415030 99415030 1001 86380 86390 1
415061 99415061 1001 86380 86390 1
414641 99414641 1001 86380 86390 1
414642 99414642 1001 86380 86390 1
414854 99414854 1001 86380 86390 1
414273 99414273 1001 86380 86390 1
414155 99414155 1001 86380 86390 1
415718 99415718 1001 86380 86390 1
415710 99415710 1001 86380 86390 1
415583 99415583 1001 86380 86390 1
415632 99415632 1001 86380 86390 1
416784 99416784 1001 86380 86390 1
416863 99416863 1001 86380 86390 1
416887 99416887 1001 86380 86390 1
416843 99416843 1001 86380 86390 1
416725 99416725 1001 86380 86390 1
416550 99416550 1001 86380 86390 1
416267 99416267 1001 86380 86390 1
416487 99416487 1001 86380 86390 1
416180 99416180 1001 86380 86390 1
416278 99416278 1001 86380 86390 1
416122 99416122 1001 86380 86390 1
417336 99417336 1001 86380 86390 1
417254 99417254 1001 86380 86390 1
417438 99417438 1001 86380 86390 1
418713 99418713 1001 86380 86390 1
418513 99418513 1001 86380 86390 1
418522 99418522 1001 86380 86390 1
418107 99418107 1001 86380 86390 1
418199 99418199 1001 86380 86390 1
418378 99418378 1001 86380 86390 1
418229 99418229 1001 86380 86390 1
418048 99418048 1001 86380 86390 1
418149 99418149 1001 86380 86390 1
417666 99417666 1001 86380 86390 1
417668 99417668 1001 86380 86390 1
418027 99418027 1001 86380 86390 1
418912 99418912 1001 86380 86390 1
418837 99418837 1001 86380 86390 1
418927 99418927 1001 86380 86390 1
420222 99420222 1001 86380 86390 1
419883 99419883 1001 86380 86390 1
419896 99419896 1001 86380 86390 1
419932 99419932 1001 86380 86390 1
419454 99419454 1001 86380 86390 1
419607 99419607 1001 86380 86390 1
419578 99419578 1001 86380 86390 1
419502 99419502 1001 86380 86390 1
419333 99419333 1001 86380 86390 1
419258 99419258 1001 86380 86390 1
419400 99419400 1001 86380 86390 1
419465 99419465 1001 86380 86390 1
420586 99420586 1001 86380 86390 1
420775 99420775 1001 86380 86390 1
420516 99420516 1001 86380 86390 1
420552 99420552 1001 86380 86390 1
420553 99420553 1001 86380 86390 1
420758 99420758 1001 86380 86390 1
420554 99420554 1001 86380 86390 1
421771 99421771 1001 86380 86390 1
421717 99421717 1001 86380 86390 1
421900 99421900 1001 86380 86390 1
421702 99421702 1001 86380 86390 1
422100 99422100 1001 86380 86390 1
422104 99422104 1001 86380 86390 1
421592 99421592 1001 86380 86390 1
421458 99421458 1001 86380 86390 1
421552 99421552 1001 86380 86390 1
421277 99421277 1001 86380 86390 1
421013 99421013 1001 86380 86390 1
421034 99421034 1001 86380 86390 1
422402 99422402 1001 86380 86390 1
422218 99422218 1001 86380 86390 1
422333 99422333 1001 86380 86390 1
422303 99422303 1001 86380 86390 1
423689 99423689 1001 86380 86390 1
423647 99423647 1001 86380 86390 1
422950 99422950 1001 86380 86390 1
423242 99423242 1001 86380 86390 1
422979 99422979 1001 86380 86390 1
422727 99422727 1001 86380 86390 1
422910 99422910 1001 86380 86390 1
422786 99422786 1001 86380 86390 1
424100 99424100 1001 86380 86390 1
425334 99425334 1001 86380 86390 1
425037 99425037 1001 86380 86390 1
425160 99425160 1001 86380 86390 1
425207 99425207 1001 86380 86390 1
424953 99424953 1001 86380 86390 1
424736 99424736 1001 86380 86390 1
424212 99424212 1001 86380 86390 1
424262 99424262 1001 86380 86390 1
424184 99424184 1001 86380 86390 1
424485 99424485 1001 86380 86390 1
424487 99424487 1001 86380 86390 1
425775 99425775 1001 86380 86390 1
425584 99425584 1001 86380 86390 1
425533 99425533 1001 86380 86390 1
425588 99425588 1001 86380 86390 1
425644 99425644 1001 86380 86390 1
425600 99425600 1001 86380 86390 1
426827 99426827 1001 86380 86390 1
426637 99426637 1001 86380 86390 1
426369 99426369 1001 86380 86390 1
426420 99426420 1001 86380 86390 1
426015 99426015 1001 86380 86390 1
425918 99425918 1001 86380 86390 1
426111 99426111 1001 86380 86390 1
427168 99427168 1001 86380 86390 1
427347 99427347 1001 86380 86390 1
427229 99427229 1001 86380 86390 1
427257 99427257 1001 86380 86390 1
428349 99428349 1001 86380 86390 1
428628 99428628 1001 86380 86390 1
428156 99428156 1001 86380 86390 1
428060 99428060 1001 86380 86390 1
427973 99427973 1001 86380 86390 1
428010 99428010 1001 86380 86390 1
428246 99428246 1001 86380 86390 1
427605 99427605 1001 86380 86390 1
429174 99429174 1001 86380 86390 1
429082 99429082 1001 86380 86390 1
430350 99430350 1001 86380 86390 1
429982 99429982 1001 86380 86390 1
429660 99429660 1001 86380 86390 1
429908 99429908 1001 86380 86390 1
429573 99429573 1001 86380 86390 1
429726 99429726 1001 86380 86390 1
429603 99429603 1001 86380 86390 1
429677 99429677 1001 86380 86390 1
429728 99429728 1001 86380 86390 1
429925 99429925 1001 86380 86390 1
429409 99429409 1001 86380 86390 1
429204 99429204 1001 86380 86390 1
429490 99429490 1001 86380 86390 1
430486 99430486 1001 86380 86390 1
431678 99431678 1001 86380 86390 1
431755 99431755 1001 86380 86390 1
431978 99431978 1001 86380 86390 1
431328 99431328 1001 86380 86390 1
431398 99431398 1001 86380 86390 1
431518 99431518 1001 86380 86390 1
431549 99431549 1001 86380 86390 1
430920 99430920 1001 86380 86390 1
431243 99431243 1001 86380 86390 1
430925 99430925 1001 86380 86390 1
431164 99431164 1001 86380 86390 1
431188 99431188 1001 86380 86390 1
430907 99430907 1001 86380 86390 1
430996 99430996 1001 86380 86390 1
432374 99432374 1001 86380 86390 1
432129 99432129 1001 86380 86390 1
433396 99433396 1001 86380 86390 1
433322 99433322 1001 86380 86390 1
433403 99433403 1001 86380 86390 1
433220 99433220 1001 86380 86390 1
433205 99433205 1001 86380 86390 1
433287 99433287 1001 86380 86390 1
432642 99432642 1001 86380 86390 1
432695 99432695 1001 86380 86390 1
432744 99432744 1001 86380 86390 1
434039 99434039 1001 86380 86390 1
433866 99433866 1001 86380 86390 1
434128 99434128 1001 86380 86390 1
433957 99433957 1001 86380 86390 1
433934 99433934 1001 86380 86390 1
435282 99435282 1001 86380 86390 1
435386 99435386 1001 86380 86390 1
434681 99434681 1001 86380 86390 1
434787 99434787 1001 86380 86390 1
434885 99434885 1001 86380 86390 1
434143 99434143 1001 86380 86390 1
435439 99435439 1001 86380 86390 1
435440 99435440 1001 86380 86390 1
435501 99435501 1001 86380 86390 1
435640 99435640 1001 86380 86390 1
435699 99435699 1001 86380 86390 1
437022 99437022 1001 86380 86390 1
436847 99436847 1001 86380 86390 1
436547 99436547 1001 86380 86390 1
436425 99436425 1001 86380 86390 1
436695 99436695 1001 86380 86390 1
436559 99436559 1001 86380 86390 1
436193 99436193 1001 86380 86390 1
435955 99435955 1001 86380 86390 1
437344 99437344 1001 86380 86390 1
300030 99300030 1001 86380 86390 1
437185 99437185 1001 86380 86390 1
300031 99300031 1001 86380 86390 1
437305 99437305 1001 86380 86390 1
300012 99300012 1001 86380 86390 1
437255 99437255 1001 86380 86390 1
437183 99437183 1001 86380 86390 1
300666 99300666 1001 86380 86390 1
300634 99300634 1001 86380 86390 1
300663 99300663 1001 86380 86390 1
300722 99300722 1001 86380 86390 1
300513 99300513 1001 86380 86390 1
300450 99300450 1001 86380 86390 1
300362 99300362 1001 86380 86390 1
300350 99300350 1001 86380 86390 1
300442 99300442 1001 86380 86390 1
300496 99300496 1001 86380 86390 1
300230 99300230 1001 86380 86390 1
300196 99300196 1001 86380 86390 1
300262 99300262 1001 86380 86390 1
300858 99300858 1001 86380 86390 1
300871 99300871 1001 86380 86390 1
300744 99300744 1001 86380 86390 1
300914 99300914 1001 86380 86390 1
300826 99300826 1001 86380 86390 1
301389 99301389 1001 86380 86390 1
301155 99301155 1001 86380 86390 1
301188 99301188 1001 86380 86390 1
301215 99301215 1001 86380 86390 1
301205 99301205 1001 86380 86390 1
301053 99301053 1001 86380 86390 1
301132 99301132 1001 86380 86390 1
301035 99301035 1001 86380 86390 1
301126 99301126 1001 86380 86390 1
301648 99301648 1001 86380 86390 1
302377 99302377 1001 86380 86390 1
302036 99302036 1001 86380 86390 1
302063 99302063 1001 86380 86390 1
301989 99301989 1001 86380 86390 1
301930 99301930 1001 86380 86390 1
301905 99301905 1001 86380 86390 1
301868 99301868 1001 86380 86390 1
301804 99301804 1001 86380 86390 1
301805 99301805 1001 86380 86390 1
301886 99301886 1001 86380 86390 1
301926 99301926 1001 86380 86390 1
302497 99302497 1001 86380 86390 1
302514 99302514 1001 86380 86390 1
302424 99302424 1001 86380 86390 1
302491 99302491 1001 86380 86390 1
302466 99302466 1001 86380 86390 1
302467 99302467 1001 86380 86390 1
303159 99303159 1001 86380 86390 1
303061 99303061 1001 86380 86390 1
302846 99302846 1001 86380 86390 1
302667 99302667 1001 86380 86390 1
302748 99302748 1001 86380 86390 1
302712 99302712 1001 86380 86390 1
302714 99302714 1001 86380 86390 1
303248 99303248 1001 86380 86390 1
303396 99303396 1001 86380 86390 1
303737 99303737 1001 86380 86390 1
303666 99303666 1001 86380 86390 1
303706 99303706 1001 86380 86390 1
303788 99303788 1001 86380 86390 1
303417 99303417 1001 86380 86390 1
303510 99303510 1001 86380 86390 1
303432 99303432 1001 86380 86390 1
303513 99303513 1001 86380 86390 1
303501 99303501 1001 86380 86390 1
304200 99304200 1001 86380 86390 1
304706 99304706 1001 86380 86390 1
304784 99304784 1001 86380 86390 1
304786 99304786 1001 86380 86390 1
304697 99304697 1001 86380 86390 1
304699 99304699 1001 86380 86390 1
304739 99304739 1001 86380 86390 1
304852 99304852 1001 86380 86390 1
304499 99304499 1001 86380 86390 1
304545 99304545 1001 86380 86390 1
304467 99304467 1001 86380 86390 1
304598 99304598 1001 86380 86390 1
304355 99304355 1001 86380 86390 1
304240 99304240 1001 86380 86390 1
304397 99304397 1001 86380 86390 1
304360 99304360 1001 86380 86390 1
304244 99304244 1001 86380 86390 1
304324 99304324 1001 86380 86390 1
305001 99305001 1001 86380 86390 1
304875 99304875 1001 86380 86390 1
304956 99304956 1001 86380 86390 1
304972 99304972 1001 86380 86390 1
305640 99305640 1001 86380 86390 1
305277 99305277 1001 86380 86390 1
305290 99305290 1001 86380 86390 1
305308 99305308 1001 86380 86390 1
305099 99305099 1001 86380 86390 1
305100 99305100 1001 86380 86390 1
305271 99305271 1001 86380 86390 1
500076 99500076 1001 86380 86390 1
500138 99500138 1001 86380 86390 1
500672 99500672 1001 86380 86390 1
500639 99500639 1001 86380 86390 1
500746 99500746 1001 86380 86390 1
500808 99500808 1001 86380 86390 1
500658 99500658 1001 86380 86390 1
500749 99500749 1001 86380 86390 1
500432 99500432 1001 86380 86390 1
500471 99500471 1001 86380 86390 1
500513 99500513 1001 86380 86390 1
500231 99500231 1001 86380 86390 1
500928 99500928 1001 86380 86390 1
501009 99501009 1001 86380 86390 1
500841 99500841 1001 86380 86390 1
500830 99500830 1001 86380 86390 1
500964 99500964 1001 86380 86390 1
501603 99501603 1001 86380 86390 1
501457 99501457 1001 86380 86390 1
501369 99501369 1001 86380 86390 1
501392 99501392 1001 86380 86390 1
501316 99501316 1001 86380 86390 1
501381 99501381 1001 86380 86390 1
501036 99501036 1001 86380 86390 1
501770 99501770 1001 86380 86390 1
501785 99501785 1001 86380 86390 1
501658 99501658 1001 86380 86390 1
502432 99502432 1001 86380 86390 1
502331 99502331 1001 86380 86390 1
502260 99502260 1001 86380 86390 1
502080 99502080 1001 86380 86390 1
502211 99502211 1001 86380 86390 1
502253 99502253 1001 86380 86390 1
502086 99502086 1001 86380 86390 1
502141 99502141 1001 86380 86390 1
502220 99502220 1001 86380 86390 1
502078 99502078 1001 86380 86390 1
501988 99501988 1001 86380 86390 1
501905 99501905 1001 86380 86390 1
502542 99502542 1001 86380 86390 1
502533 99502533 1001 86380 86390 1
502559 99502559 1001 86380 86390 1
502612 99502612 1001 86380 86390 1
502656 99502656 1001 86380 86390 1
503264 99503264 1001 86380 86390 1
503141 99503141 1001 86380 86390 1
503157 99503157 1001 86380 86390 1
503286 99503286 1001 86380 86390 1
503098 99503098 1001 86380 86390 1
503175 99503175 1001 86380 86390 1
502997 99502997 1001 86380 86390 1
503040 99503040 1001 86380 86390 1
503080 99503080 1001 86380 86390 1
502952 99502952 1001 86380 86390 1
502917 99502917 1001 86380 86390 1
502828 99502828 1001 86380 86390 1
502738 99502738 1001 86380 86390 1
503485 99503485 1001 86380 86390 1
503413 99503413 1001 86380 86390 1
504047 99504047 1001 86380 86390 1
503974 99503974 1001 86380 86390 1
503862 99503862 1001 86380 86390 1
503865 99503865 1001 86380 86390 1
503846 99503846 1001 86380 86390 1
503656 99503656 1001 86380 86390 1
503570 99503570 1001 86380 86390 1
503609 99503609 1001 86380 86390 1
503545 99503545 1001 86380 86390 1
503507 99503507 1001 86380 86390 1
504283 99504283 1001 86380 86390 1
504193 99504193 1001 86380 86390 1
504202 99504202 1001 86380 86390 1
504293 99504293 1001 86380 86390 1
504319 99504319 1001 86380 86390 1
504754 99504754 1001 86380 86390 1
504883 99504883 1001 86380 86390 1
504861 99504861 1001 86380 86390 1
504662 99504662 1001 86380 86390 1
504666 99504666 1001 86380 86390 1
504693 99504693 1001 86380 86390 1
504632 99504632 1001 86380 86390 1
504582 99504582 1001 86380 86390 1
504660 99504660 1001 86380 86390 1
504491 99504491 1001 86380 86390 1
504517 99504517 1001 86380 86390 1
504440 99504440 1001 86380 86390 1
504506 99504506 1001 86380 86390 1
504527 99504527 1001 86380 86390 1
504954 99504954 1001 86380 86390 1
504994 99504994 1001 86380 86390 1
504995 99504995 1001 86380 86390 1
505076 99505076 1001 86380 86390 1
505117 99505117 1001 86380 86390 1
504962 99504962 1001 86380 86390 1
505002 99505002 1001 86380 86390 1
504978 99504978 1001 86380 86390 1
505645 99505645 1001 86380 86390 1
505744 99505744 1001 86380 86390 1
505624 99505624 1001 86380 86390 1
505295 99505295 1001 86380 86390 1
505337 99505337 1001 86380 86390 1
505287 99505287 1001 86380 86390 1
505353 99505353 1001 86380 86390 1
505793 99505793 1001 86380 86390 1
505845 99505845 1001 86380 86390 1
505965 99505965 1001 86380 86390 1
506429 99506429 1001 86380 86390 1
506404 99506404 1001 86380 86390 1
506572 99506572 1001 86380 86390 1
506514 99506514 1001 86380 86390 1
506502 99506502 1001 86380 86390 1
506341 99506341 1001 86380 86390 1
506277 99506277 1001 86380 86390 1
506293 99506293 1001 86380 86390 1
506175 99506175 1001 86380 86390 1
506049 99506049 1001 86380 86390 1
506012 99506012 1001 86380 86390 1
506712 99506712 1001 86380 86390 1
507347 99507347 1001 86380 86390 1
507047 99507047 1001 86380 86390 1
506860 99506860 1001 86380 86390 1
506994 99506994 1001 86380 86390 1
507437 99507437 1001 86380 86390 1
507478 99507478 1001 86380 86390 1
507531 99507531 1001 86380 86390 1
508045 99508045 1001 86380 86390 1
508109 99508109 1001 86380 86390 1
508203 99508203 1001 86380 86390 1
508100 99508100 1001 86380 86390 1
508179 99508179 1001 86380 86390 1
508093 99508093 1001 86380 86390 1
507906 99507906 1001 86380 86390 1
507841 99507841 1001 86380 86390 1
507759 99507759 1001 86380 86390 1
507691 99507691 1001 86380 86390 1
508317 99508317 1001 86380 86390 1
508384 99508384 1001 86380 86390 1
509006 99509006 1001 86380 86390 1
509021 99509021 1001 86380 86390 1
508781 99508781 1001 86380 86390 1
508680 99508680 1001 86380 86390 1
508775 99508775 1001 86380 86390 1
508790 99508790 1001 86380 86390 1
508649 99508649 1001 86380 86390 1
508536 99508536 1001 86380 86390 1
508627 99508627 1001 86380 86390 1
508471 99508471 1001 86380 86390 1
508564 99508564 1001 86380 86390 1
508656 99508656 1001 86380 86390 1
508501 99508501 1001 86380 86390 1
509142 99509142 1001 86380 86390 1
509248 99509248 1001 86380 86390 1
509726 99509726 1001 86380 86390 1
509758 99509758 1001 86380 86390 1
509502 99509502 1001 86380 86390 1
509440 99509440 1001 86380 86390 1
509470 99509470 1001 86380 86390 1
509407 99509407 1001 86380 86390 1
509290 99509290 1001 86380 86390 1
509434 99509434 1001 86380 86390 1
510019 99510019 1001 86380 86390 1
510045 99510045 1001 86380 86390 1
510097 99510097 1001 86380 86390 1
509935 99509935 1001 86380 86390 1
510487 99510487 1001 86380 86390 1
510371 99510371 1001 86380 86390 1
510391 99510391 1001 86380 86390 1
510288 99510288 1001 86380 86390 1
510208 99510208 1001 86380 86390 1
510896 99510896 1001 86380 86390 1
511518 99511518 1001 86380 86390 1
511453 99511453 1001 86380 86390 1
511525 99511525 1001 86380 86390 1
511403 99511403 1001 86380 86390 1
511507 99511507 1001 86380 86390 1
511460 99511460 1001 86380 86390 1
511168 99511168 1001 86380 86390 1
511197 99511197 1001 86380 86390 1
511314 99511314 1001 86380 86390 1
511068 99511068 1001 86380 86390 1
511699 99511699 1001 86380 86390 1
511648 99511648 1001 86380 86390 1
511717 99511717 1001 86380 86390 1
512294 99512294 1001 86380 86390 1
512363 99512363 1001 86380 86390 1
512298 99512298 1001 86380 86390 1
512163 99512163 1001 86380 86390 1
512113 99512113 1001 86380 86390 1
512092 99512092 1001 86380 86390 1
511851 99511851 1001 86380 86390 1
511800 99511800 1001 86380 86390 1
511943 99511943 1001 86380 86390 1
511867 99511867 1001 86380 86390 1
512417 99512417 1001 86380 86390 1
512573 99512573 1001 86380 86390 1
512576 99512576 1001 86380 86390 1
512516 99512516 1001 86380 86390 1
513131 99513131 1001 86380 86390 1
513148 99513148 1001 86380 86390 1
513136 99513136 1001 86380 86390 1
513192 99513192 1001 86380 86390 1
512936 99512936 1001 86380 86390 1
512963 99512963 1001 86380 86390 1
512953 99512953 1001 86380 86390 1
512982 99512982 1001 86380 86390 1
512714 99512714 1001 86380 86390 1
512703 99512703 1001 86380 86390 1
512669 99512669 1001 86380 86390 1
512683 99512683 1001 86380 86390 1
512749 99512749 1001 86380 86390 1
512635 99512635 1001 86380 86390 1
513347 99513347 1001 86380 86390 1
513957 99513957 1001 86380 86390 1
513985 99513985 1001 86380 86390 1
513832 99513832 1001 86380 86390 1
513858 99513858 1001 86380 86390 1
513660 99513660 1001 86380 86390 1
513766 99513766 1001 86380 86390 1
513769 99513769 1001 86380 86390 1
513797 99513797 1001 86380 86390 1
513501 99513501 1001 86380 86390 1
513514 99513514 1001 86380 86390 1
513493 99513493 1001 86380 86390 1
513429 99513429 1001 86380 86390 1
513546 99513546 1001 86380 86390 1
514032 99514032 1001 86380 86390 1
514794 99514794 1001 86380 86390 1
514798 99514798 1001 86380 86390 1
514659 99514659 1001 86380 86390 1
514736 99514736 1001 86380 86390 1
514775 99514775 1001 86380 86390 1
514700 99514700 1001 86380 86390 1
514701 99514701 1001 86380 86390 1
514805 99514805 1001 86380 86390 1
514500 99514500 1001 86380 86390 1
514276 99514276 1001 86380 86390 1
514265 99514265 1001 86380 86390 1
514395 99514395 1001 86380 86390 1
514255 99514255 1001 86380 86390 1
514427 99514427 1001 86380 86390 1
514416 99514416 1001 86380 86390 1
514908 99514908 1001 86380 86390 1
514930 99514930 1001 86380 86390 1
514996 99514996 1001 86380 86390 1
515048 99515048 1001 86380 86390 1
515524 99515524 1001 86380 86390 1
515431 99515431 1001 86380 86390 1
515232 99515232 1001 86380 86390 1
515200 99515200 1001 86380 86390 1
515776 99515776 1001 86380 86390 1
515835 99515835 1001 86380 86390 1
516317 99516317 1001 86380 86390 1
516452 99516452 1001 86380 86390 1
516284 99516284 1001 86380 86390 1
516096 99516096 1001 86380 86390 1
515960 99515960 1001 86380 86390 1
516537 99516537 1001 86380 86390 1
516538 99516538 1001 86380 86390 1
516655 99516655 1001 86380 86390 1
516553 99516553 1001 86380 86390 1
516686 99516686 1001 86380 86390 1
517134 99517134 1001 86380 86390 1
517142 99517142 1001 86380 86390 1
516962 99516962 1001 86380 86390 1
517086 99517086 1001 86380 86390 1
516821 99516821 1001 86380 86390 1
516916 99516916 1001 86380 86390 1
516921 99516921 1001 86380 86390 1
517391 99517391 1001 86380 86390 1
518127 99518127 1001 86380 86390 1
517962 99517962 1001 86380 86390 1
518104 99518104 1001 86380 86390 1
518003 99518003 1001 86380 86390 1
517777 99517777 1001 86380 86390 1
517803 99517803 1001 86380 86390 1
517939 99517939 1001 86380 86390 1
517940 99517940 1001 86380 86390 1
517717 99517717 1001 86380 86390 1
518353 99518353 1001 86380 86390 1
518300 99518300 1001 86380 86390 1
518813 99518813 1001 86380 86390 1
518627 99518627 1001 86380 86390 1
518745 99518745 1001 86380 86390 1
518605 99518605 1001 86380 86390 1
518766 99518766 1001 86380 86390 1
518394 99518394 1001 86380 86390 1
518513 99518513 1001 86380 86390 1
518489 99518489 1001 86380 86390 1
519140 99519140 1001 86380 86390 1
518991 99518991 1001 86380 86390 1
519019 99519019 1001 86380 86390 1
519637 99519637 1001 86380 86390 1
519653 99519653 1001 86380 86390 1
519731 99519731 1001 86380 86390 1
519706 99519706 1001 86380 86390 1
519468 99519468 1001 86380 86390 1
519587 99519587 1001 86380 86390 1
519525 99519525 1001 86380 86390 1
519220 99519220 1001 86380 86390 1
519298 99519298 1001 86380 86390 1
519313 99519313 1001 86380 86390 1
519915 99519915 1001 86380 86390 1
519928 99519928 1001 86380 86390 1
519816 99519816 1001 86380 86390 1
520517 99520517 1001 86380 86390 1
520559 99520559 1001 86380 86390 1
520458 99520458 1001 86380 86390 1
520498 99520498 1001 86380 86390 1
520425 99520425 1001 86380 86390 1
520166 99520166 1001 86380 86390 1
520105 99520105 1001 86380 86390 1
520806 99520806 1001 86380 86390 1
520757 99520757 1001 86380 86390 1
520824 99520824 1001 86380 86390 1
520738 99520738 1001 86380 86390 1
521081 99521081 1001 86380 86390 1
521225 99521225 1001 86380 86390 1
520848 99520848 1001 86380 86390 1
520954 99520954 1001 86380 86390 1
521022 99521022 1001 86380 86390 1
520853 99520853 1001 86380 86390 1
520986 99520986 1001 86380 86390 1
521637 99521637 1001 86380 86390 1
521617 99521617 1001 86380 86390 1
522135 99522135 1001 86380 86390 1
522284 99522284 1001 86380 86390 1
522058 99522058 1001 86380 86390 1
521803 99521803 1001 86380 86390 1
521804 99521804 1001 86380 86390 1
521770 99521770 1001 86380 86390 1
521692 99521692 1001 86380 86390 1
522471 99522471 1001 86380 86390 1
522320 99522320 1001 86380 86390 1
522346 99522346 1001 86380 86390 1
522324 99522324 1001 86380 86390 1
522969 99522969 1001 86380 86390 1
523096 99523096 1001 86380 86390 1
522933 99522933 1001 86380 86390 1
522934 99522934 1001 86380 86390 1
522745 99522745 1001 86380 86390 1
522902 99522902 1001 86380 86390 1
522846 99522846 1001 86380 86390 1
522539 99522539 1001 86380 86390 1
523167 99523167 1001 86380 86390 1
523155 99523155 1001 86380 86390 1
523158 99523158 1001 86380 86390 1
523237 99523237 1001 86380 86390 1
523212 99523212 1001 86380 86390 1
523151 99523151 1001 86380 86390 1
523191 99523191 1001 86380 86390 1
523855 99523855 1001 86380 86390 1
523831 99523831 1001 86380 86390 1
523833 99523833 1001 86380 86390 1
523920 99523920 1001 86380 86390 1
523888 99523888 1001 86380 86390 1
523837 99523837 1001 86380 86390 1
523880 99523880 1001 86380 86390 1
523597 99523597 1001 86380 86390 1
523702 99523702 1001 86380 86390 1
523629 99523629 1001 86380 86390 1
523540 99523540 1001 86380 86390 1
523609 99523609 1001 86380 86390 1
523405 99523405 1001 86380 86390 1
523354 99523354 1001 86380 86390 1
523393 99523393 1001 86380 86390 1
523410 99523410 1001 86380 86390 1
523998 99523998 1001 86380 86390 1
524031 99524031 1001 86380 86390 1
524590 99524590 1001 86380 86390 1
524658 99524658 1001 86380 86390 1
524660 99524660 1001 86380 86390 1
[truncated: 4,101,749 more chars]
