# Supplementary material for: Fast and near-optimal monitoring for healthcare acquired infection outbreaks
Source: PLoS Comput Biol. 2019 Sep 16;15(9):e1007284. doi: 10.1371/journal.pcbi.1007284 (PMC6762212; doi:10.1371/journal.pcbi.1007284)
Supplement: S2 Data — (ZIP) [file pcbi.1007284.s007.zip › MobilityLogs2/HAISE_Carilion_all_visits_day_167.txt]

#Person location Sublocation StartTime EndTime Type
423954 839 1001 27780 32877 1
400063 99400063 1001 86380 86390 1
400052 99400052 1001 86380 86390 1
400083 99400083 1001 86380 86390 1
400132 99400132 1001 86380 86390 1
400578 99400578 1001 86380 86390 1
400617 99400617 1001 86380 86390 1
400646 99400646 1001 86380 86390 1
400698 99400698 1001 86380 86390 1
400908 99400908 1001 86380 86390 1
400860 99400860 1001 86380 86390 1
401140 99401140 1001 86380 86390 1
401367 99401367 1001 86380 86390 1
401581 99401581 1001 86380 86390 1
401364 99401364 1001 86380 86390 1
401543 99401543 1001 86380 86390 1
401677 99401677 1001 86380 86390 1
401876 99401876 1001 86380 86390 1
402321 99402321 1001 86380 86390 1
402484 99402484 1001 86380 86390 1
402640 99402640 1001 86380 86390 1
402667 99402667 1001 86380 86390 1
402671 99402671 1001 86380 86390 1
402676 99402676 1001 86380 86390 1
402585 99402585 1001 86380 86390 1
402820 99402820 1001 86380 86390 1
403091 99403091 1001 86380 86390 1
403413 99403413 1001 86380 86390 1
403339 99403339 1001 86380 86390 1
403612 99403612 1001 86380 86390 1
403702 99403702 1001 86380 86390 1
403703 99403703 1001 86380 86390 1
403759 99403759 1001 86380 86390 1
403760 99403760 1001 86380 86390 1
403857 99403857 1001 86380 86390 1
403838 99403838 1001 86380 86390 1
404005 99404005 1001 86380 86390 1
404082 99404082 1001 86380 86390 1
404318 99404318 1001 86380 86390 1
404462 99404462 1001 86380 86390 1
404667 99404667 1001 86380 86390 1
404670 99404670 1001 86380 86390 1
404943 99404943 1001 86380 86390 1
405216 99405216 1001 86380 86390 1
405354 99405354 1001 86380 86390 1
405430 99405430 1001 86380 86390 1
405456 99405456 1001 86380 86390 1
405849 99405849 1001 86380 86390 1
406076 99406076 1001 86380 86390 1
406113 99406113 1001 86380 86390 1
406734 99406734 1001 86380 86390 1
406797 99406797 1001 86380 86390 1
406806 99406806 1001 86380 86390 1
406976 99406976 1001 86380 86390 1
407130 99407130 1001 86380 86390 1
407325 99407325 1001 86380 86390 1
407420 99407420 1001 86380 86390 1
407776 99407776 1001 86380 86390 1
407880 99407880 1001 86380 86390 1
407919 99407919 1001 86380 86390 1
407910 99407910 1001 86380 86390 1
408087 99408087 1001 86380 86390 1
408092 99408092 1001 86380 86390 1
408045 99408045 1001 86380 86390 1
408208 99408208 1001 86380 86390 1
408210 99408210 1001 86380 86390 1
408240 99408240 1001 86380 86390 1
408371 99408371 1001 86380 86390 1
408420 99408420 1001 86380 86390 1
408524 99408524 1001 86380 86390 1
408601 99408601 1001 86380 86390 1
408551 99408551 1001 86380 86390 1
408564 99408564 1001 86380 86390 1
408568 99408568 1001 86380 86390 1
408706 99408706 1001 86380 86390 1
408783 99408783 1001 86380 86390 1
409386 99409386 1001 86380 86390 1
409470 99409470 1001 86380 86390 1
409529 99409529 1001 86380 86390 1
409557 99409557 1001 86380 86390 1
409909 99409909 1001 86380 86390 1
409916 99409916 1001 86380 86390 1
410150 99410150 1001 86380 86390 1
410289 99410289 1001 86380 86390 1
410699 99410699 1001 86380 86390 1
410872 99410872 1001 86380 86390 1
411091 99411091 1001 86380 86390 1
411329 99411329 1001 86380 86390 1
411503 99411503 1001 86380 86390 1
411656 99411656 1001 86380 86390 1
411811 99411811 1001 86380 86390 1
411655 99411655 1001 86380 86390 1
412340 99412340 1001 86380 86390 1
412482 99412482 1001 86380 86390 1
412281 99412281 1001 86380 86390 1
412353 99412353 1001 86380 86390 1
413447 99413447 1001 86380 86390 1
413519 99413519 1001 86380 86390 1
413621 99413621 1001 86380 86390 1
413645 99413645 1001 86380 86390 1
413462 99413462 1001 86380 86390 1
413289 99413289 1001 86380 86390 1
413167 99413167 1001 86380 86390 1
412822 99412822 1001 86380 86390 1
412515 99412515 1001 86380 86390 1
412705 99412705 1001 86380 86390 1
413781 99413781 1001 86380 86390 1
413726 99413726 1001 86380 86390 1
413815 99413815 1001 86380 86390 1
414083 99414083 1001 86380 86390 1
415100 99415100 1001 86380 86390 1
415307 99415307 1001 86380 86390 1
414741 99414741 1001 86380 86390 1
414536 99414536 1001 86380 86390 1
414515 99414515 1001 86380 86390 1
414795 99414795 1001 86380 86390 1
414332 99414332 1001 86380 86390 1
414367 99414367 1001 86380 86390 1
415699 99415699 1001 86380 86390 1
415621 99415621 1001 86380 86390 1
415606 99415606 1001 86380 86390 1
415627 99415627 1001 86380 86390 1
415714 99415714 1001 86380 86390 1
415692 99415692 1001 86380 86390 1
415644 99415644 1001 86380 86390 1
416962 99416962 1001 86380 86390 1
416994 99416994 1001 86380 86390 1
416557 99416557 1001 86380 86390 1
416196 99416196 1001 86380 86390 1
416206 99416206 1001 86380 86390 1
416020 99416020 1001 86380 86390 1
415941 99415941 1001 86380 86390 1
416131 99416131 1001 86380 86390 1
417109 99417109 1001 86380 86390 1
417371 99417371 1001 86380 86390 1
418726 99418726 1001 86380 86390 1
418609 99418609 1001 86380 86390 1
418766 99418766 1001 86380 86390 1
418782 99418782 1001 86380 86390 1
418389 99418389 1001 86380 86390 1
418082 99418082 1001 86380 86390 1
417770 99417770 1001 86380 86390 1
417872 99417872 1001 86380 86390 1
417805 99417805 1001 86380 86390 1
417754 99417754 1001 86380 86390 1
417781 99417781 1001 86380 86390 1
417672 99417672 1001 86380 86390 1
417703 99417703 1001 86380 86390 1
417959 99417959 1001 86380 86390 1
418906 99418906 1001 86380 86390 1
419130 99419130 1001 86380 86390 1
419133 99419133 1001 86380 86390 1
419118 99419118 1001 86380 86390 1
419071 99419071 1001 86380 86390 1
420379 99420379 1001 86380 86390 1
420392 99420392 1001 86380 86390 1
419634 99419634 1001 86380 86390 1
419833 99419833 1001 86380 86390 1
419792 99419792 1001 86380 86390 1
419268 99419268 1001 86380 86390 1
419548 99419548 1001 86380 86390 1
420674 99420674 1001 86380 86390 1
420809 99420809 1001 86380 86390 1
420601 99420601 1001 86380 86390 1
420700 99420700 1001 86380 86390 1
420481 99420481 1001 86380 86390 1
420764 99420764 1001 86380 86390 1
420690 99420690 1001 86380 86390 1
421776 99421776 1001 86380 86390 1
421851 99421851 1001 86380 86390 1
421880 99421880 1001 86380 86390 1
421812 99421812 1001 86380 86390 1
421317 99421317 1001 86380 86390 1
421681 99421681 1001 86380 86390 1
421258 99421258 1001 86380 86390 1
421071 99421071 1001 86380 86390 1
420971 99420971 1001 86380 86390 1
422131 99422131 1001 86380 86390 1
422157 99422157 1001 86380 86390 1
423395 99423395 1001 86380 86390 1
423498 99423498 1001 86380 86390 1
423080 99423080 1001 86380 86390 1
422747 99422747 1001 86380 86390 1
422730 99422730 1001 86380 86390 1
422640 99422640 1001 86380 86390 1
422546 99422546 1001 86380 86390 1
422851 99422851 1001 86380 86390 1
424103 99424103 1001 86380 86390 1
423787 99423787 1001 86380 86390 1
423982 99423982 1001 86380 86390 1
425160 99425160 1001 86380 86390 1
424793 99424793 1001 86380 86390 1
424977 99424977 1001 86380 86390 1
424314 99424314 1001 86380 86390 1
424155 99424155 1001 86380 86390 1
424516 99424516 1001 86380 86390 1
425584 99425584 1001 86380 86390 1
425634 99425634 1001 86380 86390 1
426793 99426793 1001 86380 86390 1
426881 99426881 1001 86380 86390 1
426960 99426960 1001 86380 86390 1
427001 99427001 1001 86380 86390 1
426446 99426446 1001 86380 86390 1
426605 99426605 1001 86380 86390 1
426093 99426093 1001 86380 86390 1
425837 99425837 1001 86380 86390 1
426252 99426252 1001 86380 86390 1
427429 99427429 1001 86380 86390 1
428683 99428683 1001 86380 86390 1
428506 99428506 1001 86380 86390 1
428577 99428577 1001 86380 86390 1
428508 99428508 1001 86380 86390 1
428063 99428063 1001 86380 86390 1
428216 99428216 1001 86380 86390 1
428010 99428010 1001 86380 86390 1
428131 99428131 1001 86380 86390 1
428219 99428219 1001 86380 86390 1
428052 99428052 1001 86380 86390 1
427804 99427804 1001 86380 86390 1
427547 99427547 1001 86380 86390 1
427918 99427918 1001 86380 86390 1
427702 99427702 1001 86380 86390 1
429065 99429065 1001 86380 86390 1
428855 99428855 1001 86380 86390 1
429142 99429142 1001 86380 86390 1
428864 99428864 1001 86380 86390 1
430046 99430046 1001 86380 86390 1
430170 99430170 1001 86380 86390 1
429615 99429615 1001 86380 86390 1
429736 99429736 1001 86380 86390 1
429245 99429245 1001 86380 86390 1
429231 99429231 1001 86380 86390 1
429558 99429558 1001 86380 86390 1
430780 99430780 1001 86380 86390 1
430805 99430805 1001 86380 86390 1
431691 99431691 1001 86380 86390 1
431976 99431976 1001 86380 86390 1
431685 99431685 1001 86380 86390 1
431583 99431583 1001 86380 86390 1
431250 99431250 1001 86380 86390 1
432274 99432274 1001 86380 86390 1
432312 99432312 1001 86380 86390 1
432389 99432389 1001 86380 86390 1
433347 99433347 1001 86380 86390 1
433449 99433449 1001 86380 86390 1
433503 99433503 1001 86380 86390 1
432501 99432501 1001 86380 86390 1
434090 99434090 1001 86380 86390 1
433982 99433982 1001 86380 86390 1
434643 99434643 1001 86380 86390 1
434751 99434751 1001 86380 86390 1
434997 99434997 1001 86380 86390 1
434231 99434231 1001 86380 86390 1
434567 99434567 1001 86380 86390 1
434218 99434218 1001 86380 86390 1
434334 99434334 1001 86380 86390 1
434529 99434529 1001 86380 86390 1
434367 99434367 1001 86380 86390 1
435488 99435488 1001 86380 86390 1
435446 99435446 1001 86380 86390 1
435785 99435785 1001 86380 86390 1
437007 99437007 1001 86380 86390 1
437018 99437018 1001 86380 86390 1
436663 99436663 1001 86380 86390 1
436367 99436367 1001 86380 86390 1
436720 99436720 1001 86380 86390 1
436677 99436677 1001 86380 86390 1
436702 99436702 1001 86380 86390 1
436078 99436078 1001 86380 86390 1
436182 99436182 1001 86380 86390 1
436065 99436065 1001 86380 86390 1
300030 99300030 1001 86380 86390 1
300010 99300010 1001 86380 86390 1
300714 99300714 1001 86380 86390 1
300661 99300661 1001 86380 86390 1
300559 99300559 1001 86380 86390 1
300484 99300484 1001 86380 86390 1
300333 99300333 1001 86380 86390 1
300323 99300323 1001 86380 86390 1
300366 99300366 1001 86380 86390 1
300148 99300148 1001 86380 86390 1
300227 99300227 1001 86380 86390 1
300855 99300855 1001 86380 86390 1
300730 99300730 1001 86380 86390 1
300850 99300850 1001 86380 86390 1
300917 99300917 1001 86380 86390 1
301505 99301505 1001 86380 86390 1
301522 99301522 1001 86380 86390 1
301442 99301442 1001 86380 86390 1
301380 99301380 1001 86380 86390 1
301472 99301472 1001 86380 86390 1
301328 99301328 1001 86380 86390 1
301251 99301251 1001 86380 86390 1
301028 99301028 1001 86380 86390 1
300992 99300992 1001 86380 86390 1
301708 99301708 1001 86380 86390 1
301636 99301636 1001 86380 86390 1
302007 99302007 1001 86380 86390 1
302136 99302136 1001 86380 86390 1
302026 99302026 1001 86380 86390 1
302067 99302067 1001 86380 86390 1
302058 99302058 1001 86380 86390 1
301867 99301867 1001 86380 86390 1
301964 99301964 1001 86380 86390 1
302413 99302413 1001 86380 86390 1
302452 99302452 1001 86380 86390 1
303118 99303118 1001 86380 86390 1
303084 99303084 1001 86380 86390 1
303022 99303022 1001 86380 86390 1
303128 99303128 1001 86380 86390 1
302847 99302847 1001 86380 86390 1
302767 99302767 1001 86380 86390 1
302707 99302707 1001 86380 86390 1
302785 99302785 1001 86380 86390 1
302608 99302608 1001 86380 86390 1
303934 99303934 1001 86380 86390 1
303903 99303903 1001 86380 86390 1
303664 99303664 1001 86380 86390 1
303680 99303680 1001 86380 86390 1
303642 99303642 1001 86380 86390 1
303607 99303607 1001 86380 86390 1
304147 99304147 1001 86380 86390 1
304149 99304149 1001 86380 86390 1
304219 99304219 1001 86380 86390 1
304708 99304708 1001 86380 86390 1
304712 99304712 1001 86380 86390 1
304637 99304637 1001 86380 86390 1
304342 99304342 1001 86380 86390 1
304359 99304359 1001 86380 86390 1
304404 99304404 1001 86380 86390 1
305029 99305029 1001 86380 86390 1
305007 99305007 1001 86380 86390 1
305682 99305682 1001 86380 86390 1
305485 99305485 1001 86380 86390 1
305489 99305489 1001 86380 86390 1
305384 99305384 1001 86380 86390 1
305346 99305346 1001 86380 86390 1
305359 99305359 1001 86380 86390 1
305259 99305259 1001 86380 86390 1
305072 99305072 1001 86380 86390 1
500059 99500059 1001 86380 86390 1
500125 99500125 1001 86380 86390 1
500138 99500138 1001 86380 86390 1
500716 99500716 1001 86380 86390 1
500696 99500696 1001 86380 86390 1
500461 99500461 1001 86380 86390 1
500438 99500438 1001 86380 86390 1
500291 99500291 1001 86380 86390 1
500889 99500889 1001 86380 86390 1
500843 99500843 1001 86380 86390 1
501612 99501612 1001 86380 86390 1
501523 99501523 1001 86380 86390 1
501536 99501536 1001 86380 86390 1
501293 99501293 1001 86380 86390 1
501272 99501272 1001 86380 86390 1
501201 99501201 1001 86380 86390 1
501112 99501112 1001 86380 86390 1
501138 99501138 1001 86380 86390 1
501076 99501076 1001 86380 86390 1
501107 99501107 1001 86380 86390 1
501684 99501684 1001 86380 86390 1
501686 99501686 1001 86380 86390 1
501726 99501726 1001 86380 86390 1
502415 99502415 1001 86380 86390 1
502430 99502430 1001 86380 86390 1
502148 99502148 1001 86380 86390 1
502188 99502188 1001 86380 86390 1
502218 99502218 1001 86380 86390 1
502023 99502023 1001 86380 86390 1
502489 99502489 1001 86380 86390 1
502595 99502595 1001 86380 86390 1
502519 99502519 1001 86380 86390 1
502573 99502573 1001 86380 86390 1
502599 99502599 1001 86380 86390 1
502653 99502653 1001 86380 86390 1
502474 99502474 1001 86380 86390 1
503119 99503119 1001 86380 86390 1
503146 99503146 1001 86380 86390 1
503198 99503198 1001 86380 86390 1
503063 99503063 1001 86380 86390 1
503053 99503053 1001 86380 86390 1
502963 99502963 1001 86380 86390 1
503032 99503032 1001 86380 86390 1
502890 99502890 1001 86380 86390 1
502995 99502995 1001 86380 86390 1
502834 99502834 1001 86380 86390 1
502719 99502719 1001 86380 86390 1
503379 99503379 1001 86380 86390 1
503463 99503463 1001 86380 86390 1
503482 99503482 1001 86380 86390 1
504071 99504071 1001 86380 86390 1
503828 99503828 1001 86380 86390 1
503870 99503870 1001 86380 86390 1
503566 99503566 1001 86380 86390 1
503516 99503516 1001 86380 86390 1
504145 99504145 1001 86380 86390 1
504274 99504274 1001 86380 86390 1
504197 99504197 1001 86380 86390 1
504239 99504239 1001 86380 86390 1
504137 99504137 1001 86380 86390 1
504191 99504191 1001 86380 86390 1
504856 99504856 1001 86380 86390 1
504915 99504915 1001 86380 86390 1
504917 99504917 1001 86380 86390 1
504839 99504839 1001 86380 86390 1
504627 99504627 1001 86380 86390 1
504432 99504432 1001 86380 86390 1
504512 99504512 1001 86380 86390 1
505136 99505136 1001 86380 86390 1
505021 99505021 1001 86380 86390 1
505113 99505113 1001 86380 86390 1
505143 99505143 1001 86380 86390 1
505066 99505066 1001 86380 86390 1
504952 99504952 1001 86380 86390 1
505719 99505719 1001 86380 86390 1
505739 99505739 1001 86380 86390 1
505674 99505674 1001 86380 86390 1
505650 99505650 1001 86380 86390 1
505691 99505691 1001 86380 86390 1
505576 99505576 1001 86380 86390 1
505488 99505488 1001 86380 86390 1
505402 99505402 1001 86380 86390 1
505467 99505467 1001 86380 86390 1
505417 99505417 1001 86380 86390 1
505168 99505168 1001 86380 86390 1
505352 99505352 1001 86380 86390 1
505186 99505186 1001 86380 86390 1
505277 99505277 1001 86380 86390 1
505330 99505330 1001 86380 86390 1
505851 99505851 1001 86380 86390 1
505878 99505878 1001 86380 86390 1
505882 99505882 1001 86380 86390 1
505921 99505921 1001 86380 86390 1
506540 99506540 1001 86380 86390 1
506412 99506412 1001 86380 86390 1
506413 99506413 1001 86380 86390 1
506318 99506318 1001 86380 86390 1
506344 99506344 1001 86380 86390 1
506293 99506293 1001 86380 86390 1
506242 99506242 1001 86380 86390 1
506148 99506148 1001 86380 86390 1
506149 99506149 1001 86380 86390 1
506621 99506621 1001 86380 86390 1
506711 99506711 1001 86380 86390 1
506750 99506750 1001 86380 86390 1
506663 99506663 1001 86380 86390 1
506692 99506692 1001 86380 86390 1
506695 99506695 1001 86380 86390 1
506786 99506786 1001 86380 86390 1
507062 99507062 1001 86380 86390 1
507027 99507027 1001 86380 86390 1
507041 99507041 1001 86380 86390 1
507094 99507094 1001 86380 86390 1
507171 99507171 1001 86380 86390 1
507016 99507016 1001 86380 86390 1
507107 99507107 1001 86380 86390 1
507160 99507160 1001 86380 86390 1
507047 99507047 1001 86380 86390 1
506840 99506840 1001 86380 86390 1
506829 99506829 1001 86380 86390 1
506999 99506999 1001 86380 86390 1
506857 99506857 1001 86380 86390 1
507004 99507004 1001 86380 86390 1
506863 99506863 1001 86380 86390 1
506954 99506954 1001 86380 86390 1
507952 99507952 1001 86380 86390 1
507960 99507960 1001 86380 86390 1
508029 99508029 1001 86380 86390 1
507810 99507810 1001 86380 86390 1
507722 99507722 1001 86380 86390 1
508299 99508299 1001 86380 86390 1
508365 99508365 1001 86380 86390 1
508418 99508418 1001 86380 86390 1
508332 99508332 1001 86380 86390 1
508384 99508384 1001 86380 86390 1
508438 99508438 1001 86380 86390 1
509065 99509065 1001 86380 86390 1
508844 99508844 1001 86380 86390 1
508797 99508797 1001 86380 86390 1
508836 99508836 1001 86380 86390 1
508750 99508750 1001 86380 86390 1
508651 99508651 1001 86380 86390 1
508603 99508603 1001 86380 86390 1
508580 99508580 1001 86380 86390 1
508581 99508581 1001 86380 86390 1
509084 99509084 1001 86380 86390 1
509711 99509711 1001 86380 86390 1
509727 99509727 1001 86380 86390 1
509887 99509887 1001 86380 86390 1
509503 99509503 1001 86380 86390 1
509543 99509543 1001 86380 86390 1
509523 99509523 1001 86380 86390 1
509680 99509680 1001 86380 86390 1
509368 99509368 1001 86380 86390 1
509969 99509969 1001 86380 86390 1
509996 99509996 1001 86380 86390 1
510091 99510091 1001 86380 86390 1
510650 99510650 1001 86380 86390 1
510606 99510606 1001 86380 86390 1
510634 99510634 1001 86380 86390 1
510610 99510610 1001 86380 86390 1
510511 99510511 1001 86380 86390 1
510408 99510408 1001 86380 86390 1
510302 99510302 1001 86380 86390 1
510142 99510142 1001 86380 86390 1
510879 99510879 1001 86380 86390 1
510758 99510758 1001 86380 86390 1
511515 99511515 1001 86380 86390 1
511386 99511386 1001 86380 86390 1
511400 99511400 1001 86380 86390 1
511355 99511355 1001 86380 86390 1
511487 99511487 1001 86380 86390 1
511167 99511167 1001 86380 86390 1
511296 99511296 1001 86380 86390 1
511234 99511234 1001 86380 86390 1
511313 99511313 1001 86380 86390 1
511186 99511186 1001 86380 86390 1
511239 99511239 1001 86380 86390 1
511343 99511343 1001 86380 86390 1
511117 99511117 1001 86380 86390 1
511002 99511002 1001 86380 86390 1
511589 99511589 1001 86380 86390 1
511686 99511686 1001 86380 86390 1
511712 99511712 1001 86380 86390 1
512199 99512199 1001 86380 86390 1
512295 99512295 1001 86380 86390 1
512323 99512323 1001 86380 86390 1
512011 99512011 1001 86380 86390 1
512140 99512140 1001 86380 86390 1
512077 99512077 1001 86380 86390 1
512156 99512156 1001 86380 86390 1
512092 99512092 1001 86380 86390 1
511871 99511871 1001 86380 86390 1
511833 99511833 1001 86380 86390 1
511951 99511951 1001 86380 86390 1
511900 99511900 1001 86380 86390 1
512471 99512471 1001 86380 86390 1
512489 99512489 1001 86380 86390 1
512412 99512412 1001 86380 86390 1
513171 99513171 1001 86380 86390 1
513145 99513145 1001 86380 86390 1
513056 99513056 1001 86380 86390 1
513097 99513097 1001 86380 86390 1
513021 99513021 1001 86380 86390 1
513127 99513127 1001 86380 86390 1
512911 99512911 1001 86380 86390 1
512813 99512813 1001 86380 86390 1
512932 99512932 1001 86380 86390 1
512587 99512587 1001 86380 86390 1
512726 99512726 1001 86380 86390 1
513386 99513386 1001 86380 86390 1
513261 99513261 1001 86380 86390 1
513944 99513944 1001 86380 86390 1
513906 99513906 1001 86380 86390 1
513830 99513830 1001 86380 86390 1
513949 99513949 1001 86380 86390 1
513888 99513888 1001 86380 86390 1
513710 99513710 1001 86380 86390 1
513762 99513762 1001 86380 86390 1
513759 99513759 1001 86380 86390 1
513592 99513592 1001 86380 86390 1
513618 99513618 1001 86380 86390 1
513474 99513474 1001 86380 86390 1
514065 99514065 1001 86380 86390 1
514157 99514157 1001 86380 86390 1
514660 99514660 1001 86380 86390 1
514779 99514779 1001 86380 86390 1
514641 99514641 1001 86380 86390 1
514546 99514546 1001 86380 86390 1
514369 99514369 1001 86380 86390 1
514436 99514436 1001 86380 86390 1
514336 99514336 1001 86380 86390 1
514324 99514324 1001 86380 86390 1
514946 99514946 1001 86380 86390 1
514923 99514923 1001 86380 86390 1
514888 99514888 1001 86380 86390 1
515658 99515658 1001 86380 86390 1
515554 99515554 1001 86380 86390 1
515410 99515410 1001 86380 86390 1
515214 99515214 1001 86380 86390 1
515164 99515164 1001 86380 86390 1
515693 99515693 1001 86380 86390 1
515712 99515712 1001 86380 86390 1
515805 99515805 1001 86380 86390 1
515744 99515744 1001 86380 86390 1
516420 99516420 1001 86380 86390 1
516346 99516346 1001 86380 86390 1
516416 99516416 1001 86380 86390 1
516291 99516291 1001 86380 86390 1
516179 99516179 1001 86380 86390 1
516184 99516184 1001 86380 86390 1
516251 99516251 1001 86380 86390 1
516008 99516008 1001 86380 86390 1
515987 99515987 1001 86380 86390 1
515938 99515938 1001 86380 86390 1
515991 99515991 1001 86380 86390 1
516082 99516082 1001 86380 86390 1
516613 99516613 1001 86380 86390 1
516529 99516529 1001 86380 86390 1
516661 99516661 1001 86380 86390 1
517267 99517267 1001 86380 86390 1
517281 99517281 1001 86380 86390 1
517081 99517081 1001 86380 86390 1
517006 99517006 1001 86380 86390 1
517099 99517099 1001 86380 86390 1
517050 99517050 1001 86380 86390 1
516858 99516858 1001 86380 86390 1
516897 99516897 1001 86380 86390 1
516898 99516898 1001 86380 86390 1
516917 99516917 1001 86380 86390 1
517453 99517453 1001 86380 86390 1
517339 99517339 1001 86380 86390 1
517444 99517444 1001 86380 86390 1
517998 99517998 1001 86380 86390 1
518103 99518103 1001 86380 86390 1
518136 99518136 1001 86380 86390 1
518105 99518105 1001 86380 86390 1
518145 99518145 1001 86380 86390 1
517956 99517956 1001 86380 86390 1
517955 99517955 1001 86380 86390 1
517813 99517813 1001 86380 86390 1
517659 99517659 1001 86380 86390 1
517647 99517647 1001 86380 86390 1
517712 99517712 1001 86380 86390 1
517549 99517549 1001 86380 86390 1
517681 99517681 1001 86380 86390 1
518192 99518192 1001 86380 86390 1
518325 99518325 1001 86380 86390 1
518874 99518874 1001 86380 86390 1
518811 99518811 1001 86380 86390 1
518701 99518701 1001 86380 86390 1
518780 99518780 1001 86380 86390 1
518639 99518639 1001 86380 86390 1
518499 99518499 1001 86380 86390 1
518386 99518386 1001 86380 86390 1
518543 99518543 1001 86380 86390 1
518546 99518546 1001 86380 86390 1
519089 99519089 1001 86380 86390 1
519004 99519004 1001 86380 86390 1
519813 99519813 1001 86380 86390 1
519700 99519700 1001 86380 86390 1
519547 99519547 1001 86380 86390 1
519418 99519418 1001 86380 86390 1
519396 99519396 1001 86380 86390 1
519319 99519319 1001 86380 86390 1
519283 99519283 1001 86380 86390 1
519928 99519928 1001 86380 86390 1
519983 99519983 1001 86380 86390 1
519932 99519932 1001 86380 86390 1
519989 99519989 1001 86380 86390 1
520548 99520548 1001 86380 86390 1
520257 99520257 1001 86380 86390 1
520232 99520232 1001 86380 86390 1
520076 99520076 1001 86380 86390 1
520144 99520144 1001 86380 86390 1
520095 99520095 1001 86380 86390 1
520174 99520174 1001 86380 86390 1
520697 99520697 1001 86380 86390 1
520739 99520739 1001 86380 86390 1
521367 99521367 1001 86380 86390 1
521294 99521294 1001 86380 86390 1
521227 99521227 1001 86380 86390 1
520926 99520926 1001 86380 86390 1
520952 99520952 1001 86380 86390 1
521664 99521664 1001 86380 86390 1
521471 99521471 1001 86380 86390 1
521539 99521539 1001 86380 86390 1
521630 99521630 1001 86380 86390 1
521972 99521972 1001 86380 86390 1
521960 99521960 1001 86380 86390 1
521712 99521712 1001 86380 86390 1
521725 99521725 1001 86380 86390 1
521871 99521871 1001 86380 86390 1
521730 99521730 1001 86380 86390 1
521681 99521681 1001 86380 86390 1
521864 99521864 1001 86380 86390 1
522357 99522357 1001 86380 86390 1
522916 99522916 1001 86380 86390 1
522999 99522999 1001 86380 86390 1
522824 99522824 1001 86380 86390 1
522750 99522750 1001 86380 86390 1
522671 99522671 1001 86380 86390 1
522505 99522505 1001 86380 86390 1
522622 99522622 1001 86380 86390 1
523144 99523144 1001 86380 86390 1
523300 99523300 1001 86380 86390 1
523172 99523172 1001 86380 86390 1
523149 99523149 1001 86380 86390 1
523215 99523215 1001 86380 86390 1
523153 99523153 1001 86380 86390 1
523127 99523127 1001 86380 86390 1
523817 99523817 1001 86380 86390 1
523814 99523814 1001 86380 86390 1
523496 99523496 1001 86380 86390 1
523514 99523514 1001 86380 86390 1
523359 99523359 1001 86380 86390 1
523385 99523385 1001 86380 86390 1
524019 99524019 1001 86380 86390 1
523961 99523961 1001 86380 86390 1
524017 99524017 1001 86380 86390 1
524709 99524709 1001 86380 86390 1
524599 99524599 1001 86380 86390 1
524717 99524717 1001 86380 86390 1
524500 99524500 1001 86380 86390 1
524391 99524391 1001 86380 86390 1
524300 99524300 1001 86380 86390 1
524860 99524860 1001 86380 86390 1
524888 99524888 1001 86380 86390 1
524787 99524787 1001 86380 86390 1
525481 99525481 1001 86380 86390 1
525562 99525562 1001 86380 86390 1
525510 99525510 1001 86380 86390 1
525662 99525662 1001 86380 86390 1
525721 99525721 1001 86380 86390 1
526319 99526319 1001 86380 86390 1
526012 99526012 1001 86380 86390 1
526052 99526052 1001 86380 86390 1
526055 99526055 1001 86380 86390 1
526212 99526212 1001 86380 86390 1
525865 99525865 1001 86380 86390 1
525944 99525944 1001 86380 86390 1
526459 99526459 1001 86380 86390 1
526503 99526503 1001 86380 86390 1
526597 99526597 1001 86380 86390 1
526508 99526508 1001 86380 86390 1
527060 99527060 1001 86380 86390 1
527087 99527087 1001 86380 86390 1
526877 99526877 1001 86380 86390 1
527032 99527032 1001 86380 86390 1
526787 99526787 1001 86380 86390 1
526703 99526703 1001 86380 86390 1
526834 99526834 1001 86380 86390 1
527367 99527367 1001 86380 86390 1
527419 99527419 1001 86380 86390 1
527345 99527345 1001 86380 86390 1
527270 99527270 1001 86380 86390 1
528060 99528060 1001 86380 86390 1
527806 99527806 1001 86380 86390 1
527693 99527693 1001 86380 86390 1
527785 99527785 1001 86380 86390 1
527853 99527853 1001 86380 86390 1
527635 99527635 1001 86380 86390 1
528154 99528154 1001 86380 86390 1
528258 99528258 1001 86380 86390 1
528273 99528273 1001 86380 86390 1
528158 99528158 1001 86380 86390 1
528211 99528211 1001 86380 86390 1
528186 99528186 1001 86380 86390 1
528851 99528851 1001 86380 86390 1
528803 99528803 1001 86380 86390 1
528792 99528792 1001 86380 86390 1
528795 99528795 1001 86380 86390 1
528896 99528896 1001 86380 86390 1
528732 99528732 1001 86380 86390 1
528610 99528610 1001 86380 86390 1
528394 99528394 1001 86380 86390 1
528997 99528997 1001 86380 86390 1
528920 99528920 1001 86380 86390 1
529524 99529524 1001 86380 86390 1
529712 99529712 1001 86380 86390 1
529595 99529595 1001 86380 86390 1
529608 99529608 1001 86380 86390 1
529634 99529634 1001 86380 86390 1
529330 99529330 1001 86380 86390 1
529346 99529346 1001 86380 86390 1
529301 99529301 1001 86380 86390 1
529128 99529128 1001 86380 86390 1
529285 99529285 1001 86380 86390 1
529804 99529804 1001 86380 86390 1
529869 99529869 1001 86380 86390 1
529923 99529923 1001 86380 86390 1
529807 99529807 1001 86380 86390 1
529911 99529911 1001 86380 86390 1
529847 99529847 1001 86380 86390 1
529836 99529836 1001 86380 86390 1
530414 99530414 1001 86380 86390 1
530443 99530443 1001 86380 86390 1
530433 99530433 1001 86380 86390 1
530360 99530360 1001 86380 86390 1
530550 99530550 1001 86380 86390 1
530232 99530232 1001 86380 86390 1
530168 99530168 1001 86380 86390 1
530311 99530311 1001 86380 86390 1
530169 99530169 1001 86380 86390 1
530179 99530179 1001 86380 86390 1
529954 99529954 1001 86380 86390 1
530682 99530682 1001 86380 86390 1
530561 99530561 1001 86380 86390 1
531342 99531342 1001 86380 86390 1
531292 99531292 1001 86380 86390 1
531361 99531361 1001 86380 86390 1
531122 99531122 1001 86380 86390 1
531149 99531149 1001 86380 86390 1
531065 99531065 1001 86380 86390 1
530864 99530864 1001 86380 86390 1
530920 99530920 1001 86380 86390 1
530856 99530856 1001 86380 86390 1
530846 99530846 1001 86380 86390 1
530886 99530886 1001 86380 86390 1
531381 99531381 1001 86380 86390 1
532168 99532168 1001 86380 86390 1
532203 99532203 1001 86380 86390 1
532169 99532169 1001 86380 86390 1
532040 99532040 1001 86380 86390 1
532072 99532072 1001 86380 86390 1
532073 99532073 1001 86380 86390 1
531878 99531878 1001 86380 86390 1
531958 99531958 1001 86380 86390 1
531894 99531894 1001 86380 86390 1
531856 99531856 1001 86380 86390 1
531960 99531960 1001 86380 86390 1
531740 99531740 1001 86380 86390 1
531746 99531746 1001 86380 86390 1
532271 99532271 1001 86380 86390 1
532315 99532315 1001 86380 86390 1
532355 99532355 1001 86380 86390 1
532212 99532212 1001 86380 86390 1
532278 99532278 1001 86380 86390 1
532960 99532960 1001 86380 86390 1
532827 99532827 1001 86380 86390 1
532792 99532792 1001 86380 86390 1
532807 99532807 1001 86380 86390 1
532626 99532626 1001 86380 86390 1
532442 99532442 1001 86380 86390 1
532611 99532611 1001 86380 86390 1
532482 99532482 1001 86380 86390 1
532574 99532574 1001 86380 86390 1
532471 99532471 1001 86380 86390 1
532614 99532614 1001 86380 86390 1
533171 99533171 1001 86380 86390 1
533134 99533134 1001 86380 86390 1
533045 99533045 1001 86380 86390 1
533098 99533098 1001 86380 86390 1
533228 99533228 1001 86380 86390 1
533195 99533195 1001 86380 86390 1
533713 99533713 1001 86380 86390 1
533701 99533701 1001 86380 86390 1
533563 99533563 1001 86380 86390 1
533641 99533641 1001 86380 86390 1
533488 99533488 1001 86380 86390 1
533556 99533556 1001 86380 86390 1
533634 99533634 1001 86380 86390 1
533531 99533531 1001 86380 86390 1
533507 99533507 1001 86380 86390 1
533599 99533599 1001 86380 86390 1
533436 99533436 1001 86380 86390 1
533973 99533973 1001 86380 86390 1
533923 99533923 1001 86380 86390 1
533875 99533875 1001 86380 86390 1
534498 99534498 1001 86380 86390 1
534630 99534630 1001 86380 86390 1
534677 99534677 1001 86380 86390 1
534381 99534381 1001 86380 86390 1
534195 99534195 1001 86380 86390 1
534080 99534080 1001 86380 86390 1
534800 99534800 1001 86380 86390 1
535334 99535334 1001 86380 86390 1
535373 99535373 1001 86380 86390 1
535464 99535464 1001 86380 86390 1
535387 99535387 1001 86380 86390 1
535415 99535415 1001 86380 86390 1
535495 99535495 1001 86380 86390 1
535222 99535222 1001 86380 86390 1
535287 99535287 1001 86380 86390 1
535301 99535301 1001 86380 86390 1
535278 99535278 1001 86380 86390 1
535022 99535022 1001 86380 86390 1
534924 99534924 1001 86380 86390 1
535002 99535002 1001 86380 86390 1
534911 99534911 1001 86380 86390 1
535638 99535638 1001 86380 86390 1
535512 99535512 1001 86380 86390 1
535565 99535565 1001 86380 86390 1
535669 99535669 1001 86380 86390 1
536304 99536304 1001 86380 86390 1
536237 99536237 1001 86380 86390 1
536215 99536215 1001 86380 86390 1
536204 99536204 1001 86380 86390 1
536271 99536271 1001 86380 86390 1
536070 99536070 1001 86380 86390 1
535931 99535931 1001 86380 86390 1
535821 99535821 1001 86380 86390 1
536360 99536360 1001 86380 86390 1
536132 99536132 1001 86380 86390 1
536430 99536430 1001 86380 86390 1
536422 99536422 1001 86380 86390 1
537104 99537104 1001 86380 86390 1
536768 99536768 1001 86380 86390 1
536821 99536821 1001 86380 86390 1
536939 99536939 1001 86380 86390 1
536711 99536711 1001 86380 86390 1
536583 99536583 1001 86380 86390 1
536662 99536662 1001 86380 86390 1
536628 99536628 1001 86380 86390 1
536693 99536693 1001 86380 86390 1
537201 99537201 1001 86380 86390 1
537267 99537267 1001 86380 86390 1
537179 99537179 1001 86380 86390 1
537207 99537207 1001 86380 86390 1
537298 99537298 1001 86380 86390 1
537260 99537260 1001 86380 86390 1
537222 99537222 1001 86380 86390 1
537868 99537868 1001 86380 86390 1
537982 99537982 1001 86380 86390 1
537784 99537784 1001 86380 86390 1
537681 99537681 1001 86380 86390 1
537656 99537656 1001 86380 86390 1
537665 99537665 1001 86380 86390 1
537372 99537372 1001 86380 86390 1
537428 99537428 1001 86380 86390 1
538013 99538013 1001 86380 86390 1
538026 99538026 1001 86380 86390 1
538040 99538040 1001 86380 86390 1
538095 99538095 1001 86380 86390 1
538689 99538689 1001 86380 86390 1
538755 99538755 1001 86380 86390 1
538447 99538447 1001 86380 86390 1
538462 99538462 1001 86380 86390 1
538543 99538543 1001 86380 86390 1
538389 99538389 1001 86380 86390 1
538300 99538300 1001 86380 86390 1
538314 99538314 1001 86380 86390 1
538321 99538321 1001 86380 86390 1
538870 99538870 1001 86380 86390 1
538822 99538822 1001 86380 86390 1
538888 99538888 1001 86380 86390 1
538966 99538966 1001 86380 86390 1
539440 99539440 1001 86380 86390 1
539504 99539504 1001 86380 86390 1
539409 99539409 1001 86380 86390 1
539371 99539371 1001 86380 86390 1
539385 99539385 1001 86380 86390 1
539256 99539256 1001 86380 86390 1
539270 99539270 1001 86380 86390 1
539382 99539382 1001 86380 86390 1
539164 99539164 1001 86380 86390 1
539226 99539226 1001 86380 86390 1
539720 99539720 1001 86380 86390 1
539812 99539812 1001 86380 86390 1
539802 99539802 1001 86380 86390 1
539752 99539752 1001 86380 86390 1
539676 99539676 1001 86380 86390 1
540171 99540171 1001 86380 86390 1
540211 99540211 1001 86380 86390 1
540135 99540135 1001 86380 86390 1
540090 99540090 1001 86380 86390 1
540104 99540104 1001 86380 86390 1
539906 99539906 1001 86380 86390 1
539958 99539958 1001 86380 86390 1
540646 99540646 1001 86380 86390 1
541290 99541290 1001 86380 86390 1
541127 99541127 1001 86380 86390 1
541185 99541185 1001 86380 86390 1
541212 99541212 1001 86380 86390 1
541151 99541151 1001 86380 86390 1
541071 99541071 1001 86380 86390 1
540905 99540905 1001 86380 86390 1
540866 99540866 1001 86380 86390 1
540773 99540773 1001 86380 86390 1
541443 99541443 1001 86380 86390 1
541941 99541941 1001 86380 86390 1
541924 99541924 1001 86380 86390 1
542110 99542110 1001 86380 86390 1
541824 99541824 1001 86380 86390 1
541781 99541781 1001 86380 86390 1
541820 99541820 1001 86380 86390 1
541886 99541886 1001 86380 86390 1
541636 99541636 1001 86380 86390 1
541675 99541675 1001 86380 86390 1
542246 99542246 1001 86380 86390 1
542197 99542197 1001 86380 86390 1
542152 99542152 1001 86380 86390 1
542296 99542296 1001 86380 86390 1
542322 99542322 1001 86380 86390 1
542882 99542882 1001 86380 86390 1
542866 99542866 1001 86380 86390 1
542587 99542587 1001 86380 86390 1
542626 99542626 1001 86380 86390 1
542379 99542379 1001 86380 86390 1
542432 99542432 1001 86380 86390 1
542445 99542445 1001 86380 86390 1
542356 99542356 1001 86380 86390 1
542330 99542330 1001 86380 86390 1
542372 99542372 1001 86380 86390 1
543138 99543138 1001 86380 86390 1
543088 99543088 1001 86380 86390 1
543050 99543050 1001 86380 86390 1
542987 99542987 1001 86380 86390 1
543091 99543091 1001 86380 86390 1
542988 99542988 1001 86380 86390 1
543079 99543079 1001 86380 86390 1
543029 99543029 1001 86380 86390 1
543147 99543147 1001 86380 86390 1
543640 99543640 1001 86380 86390 1
543411 99543411 1001 86380 86390 1
543554 99543554 1001 86380 86390 1
543523 99543523 1001 86380 86390 1
543296 99543296 1001 86380 86390 1
543194 99543194 1001 86380 86390 1
543287 99543287 1001 86380 86390 1
543940 99543940 1001 86380 86390 1
543946 99543946 1001 86380 86390 1
544521 99544521 1001 86380 86390 1
544526 99544526 1001 86380 86390 1
544411 99544411 1001 86380 86390 1
544412 99544412 1001 86380 86390 1
544383 99544383 1001 86380 86390 1
544362 99544362 1001 86380 86390 1
544174 99544174 1001 86380 86390 1
543983 99543983 1001 86380 86390 1
544090 99544090 1001 86380 86390 1
544013 99544013 1001 86380 86390 1
501085 806 1002 30130 39871 1
512119 1065 1002 71437 71661 1
523296 1062 1001 60650 60950 1
400028 99400028 1001 86380 86390 1
400036 99400036 1001 86380 86390 1
400278 99400278 1001 86380 86390 1
400466 99400466 1001 86380 86390 1
400798 99400798 1001 86380 86390 1
400747 99400747 1001 86380 86390 1
401015 99401015 1001 86380 86390 1
401143 99401143 1001 86380 86390 1
401482 99401482 1001 86380 86390 1
401551 99401551 1001 86380 86390 1
401586 99401586 1001 86380 86390 1
401592 99401592 1001 86380 86390 1
401906 99401906 1001 86380 86390 1
402106 99402106 1001 86380 86390 1
402093 99402093 1001 86380 86390 1
402249 99402249 1001 86380 86390 1
402329 99402329 1001 86380 86390 1
402378 99402378 1001 86380 86390 1
403085 99403085 1001 86380 86390 1
403061 99403061 1001 86380 86390 1
403381 99403381 1001 86380 86390 1
403641 99403641 1001 86380 86390 1
403664 99403664 1001 86380 86390 1
404151 99404151 1001 86380 86390 1
404126 99404126 1001 86380 86390 1
404193 99404193 1001 86380 86390 1
404302 99404302 1001 86380 86390 1
404394 99404394 1001 86380 86390 1
404734 99404734 1001 86380 86390 1
404735 99404735 1001 86380 86390 1
404739 99404739 1001 86380 86390 1
404823 99404823 1001 86380 86390 1
404826 99404826 1001 86380 86390 1
405050 99405050 1001 86380 86390 1
405103 99405103 1001 86380 86390 1
405049 99405049 1001 86380 86390 1
405119 99405119 1001 86380 86390 1
405224 99405224 1001 86380 86390 1
405445 99405445 1001 86380 86390 1
405483 99405483 1001 86380 86390 1
405448 99405448 1001 86380 86390 1
405494 99405494 1001 86380 86390 1
405461 99405461 1001 86380 86390 1
405638 99405638 1001 86380 86390 1
405941 99405941 1001 86380 86390 1
406229 99406229 1001 86380 86390 1
406510 99406510 1001 86380 86390 1
406691 99406691 1001 86380 86390 1
406850 99406850 1001 86380 86390 1
406907 99406907 1001 86380 86390 1
406860 99406860 1001 86380 86390 1
407023 99407023 1001 86380 86390 1
407050 99407050 1001 86380 86390 1
407545 99407545 1001 86380 86390 1
407571 99407571 1001 86380 86390 1
407688 99407688 1001 86380 86390 1
407805 99407805 1001 86380 86390 1
407849 99407849 1001 86380 86390 1
408069 99408069 1001 86380 86390 1
408284 99408284 1001 86380 86390 1
408316 99408316 1001 86380 86390 1
408589 99408589 1001 86380 86390 1
408804 99408804 1001 86380 86390 1
408848 99408848 1001 86380 86390 1
408795 99408795 1001 86380 86390 1
409018 99409018 1001 86380 86390 1
409137 99409137 1001 86380 86390 1
409448 99409448 1001 86380 86390 1
409434 99409434 1001 86380 86390 1
409437 99409437 1001 86380 86390 1
409644 99409644 1001 86380 86390 1
409753 99409753 1001 86380 86390 1
409788 99409788 1001 86380 86390 1
410076 99410076 1001 86380 86390 1
410213 99410213 1001 86380 86390 1
410293 99410293 1001 86380 86390 1
410369 99410369 1001 86380 86390 1
410523 99410523 1001 86380 86390 1
410546 99410546 1001 86380 86390 1
410847 99410847 1001 86380 86390 1
410979 99410979 1001 86380 86390 1
411141 99411141 1001 86380 86390 1
411306 99411306 1001 86380 86390 1
411447 99411447 1001 86380 86390 1
411623 99411623 1001 86380 86390 1
411742 99411742 1001 86380 86390 1
411796 99411796 1001 86380 86390 1
411797 99411797 1001 86380 86390 1
411909 99411909 1001 86380 86390 1
411991 99411991 1001 86380 86390 1
412065 99412065 1001 86380 86390 1
412094 99412094 1001 86380 86390 1
413316 99413316 1001 86380 86390 1
413424 99413424 1001 86380 86390 1
413521 99413521 1001 86380 86390 1
413664 99413664 1001 86380 86390 1
413531 99413531 1001 86380 86390 1
413399 99413399 1001 86380 86390 1
413031 99413031 1001 86380 86390 1
413288 99413288 1001 86380 86390 1
412984 99412984 1001 86380 86390 1
412579 99412579 1001 86380 86390 1
412848 99412848 1001 86380 86390 1
412519 99412519 1001 86380 86390 1
412539 99412539 1001 86380 86390 1
413738 99413738 1001 86380 86390 1
413977 99413977 1001 86380 86390 1
415115 99415115 1001 86380 86390 1
414997 99414997 1001 86380 86390 1
415095 99415095 1001 86380 86390 1
414933 99414933 1001 86380 86390 1
415294 99415294 1001 86380 86390 1
415159 99415159 1001 86380 86390 1
414733 99414733 1001 86380 86390 1
414167 99414167 1001 86380 86390 1
414170 99414170 1001 86380 86390 1
414197 99414197 1001 86380 86390 1
415476 99415476 1001 86380 86390 1
415532 99415532 1001 86380 86390 1
414922 99414922 1001 86380 86390 1
415686 99415686 1001 86380 86390 1
415401 99415401 1001 86380 86390 1
415469 99415469 1001 86380 86390 1
416782 99416782 1001 86380 86390 1
416784 99416784 1001 86380 86390 1
416941 99416941 1001 86380 86390 1
416460 99416460 1001 86380 86390 1
415935 99415935 1001 86380 86390 1
416096 99416096 1001 86380 86390 1
417314 99417314 1001 86380 86390 1
417143 99417143 1001 86380 86390 1
417393 99417393 1001 86380 86390 1
417419 99417419 1001 86380 86390 1
418715 99418715 1001 86380 86390 1
418460 99418460 1001 86380 86390 1
418584 99418584 1001 86380 86390 1
418658 99418658 1001 86380 86390 1
418709 99418709 1001 86380 86390 1
418130 99418130 1001 86380 86390 1
418059 99418059 1001 86380 86390 1
418321 99418321 1001 86380 86390 1
418124 99418124 1001 86380 86390 1
417681 99417681 1001 86380 86390 1
419158 99419158 1001 86380 86390 1
418982 99418982 1001 86380 86390 1
419168 99419168 1001 86380 86390 1
419199 99419199 1001 86380 86390 1
419087 99419087 1001 86380 86390 1
420410 99420410 1001 86380 86390 1
419820 99419820 1001 86380 86390 1
419748 99419748 1001 86380 86390 1
419472 99419472 1001 86380 86390 1
420740 99420740 1001 86380 86390 1
420449 99420449 1001 86380 86390 1
421888 99421888 1001 86380 86390 1
421778 99421778 1001 86380 86390 1
421817 99421817 1001 86380 86390 1
421871 99421871 1001 86380 86390 1
422011 99422011 1001 86380 86390 1
421982 99421982 1001 86380 86390 1
421766 99421766 1001 86380 86390 1
421708 99421708 1001 86380 86390 1
421380 99421380 1001 86380 86390 1
420866 99420866 1001 86380 86390 1
420948 99420948 1001 86380 86390 1
421253 99421253 1001 86380 86390 1
422459 99422459 1001 86380 86390 1
422448 99422448 1001 86380 86390 1
422415 99422415 1001 86380 86390 1
422395 99422395 1001 86380 86390 1
422476 99422476 1001 86380 86390 1
423367 99423367 1001 86380 86390 1
423389 99423389 1001 86380 86390 1
423747 99423747 1001 86380 86390 1
423246 99423246 1001 86380 86390 1
422965 99422965 1001 86380 86390 1
422992 99422992 1001 86380 86390 1
423053 99423053 1001 86380 86390 1
423104 99423104 1001 86380 86390 1
422686 99422686 1001 86380 86390 1
422787 99422787 1001 86380 86390 1
422690 99422690 1001 86380 86390 1
422762 99422762 1001 86380 86390 1
424038 99424038 1001 86380 86390 1
423901 99423901 1001 86380 86390 1
424112 99424112 1001 86380 86390 1
425283 99425283 1001 86380 86390 1
425156 99425156 1001 86380 86390 1
424825 99424825 1001 86380 86390 1
424829 99424829 1001 86380 86390 1
424994 99424994 1001 86380 86390 1
424943 99424943 1001 86380 86390 1
424603 99424603 1001 86380 86390 1
424996 99424996 1001 86380 86390 1
424389 99424389 1001 86380 86390 1
425694 99425694 1001 86380 86390 1
425612 99425612 1001 86380 86390 1
425518 99425518 1001 86380 86390 1
425814 99425814 1001 86380 86390 1
425549 99425549 1001 86380 86390 1
425652 99425652 1001 86380 86390 1
427015 99427015 1001 86380 86390 1
426740 99426740 1001 86380 86390 1
426326 99426326 1001 86380 86390 1
426288 99426288 1001 86380 86390 1
426542 99426542 1001 86380 86390 1
426218 99426218 1001 86380 86390 1
425896 99425896 1001 86380 86390 1
426258 99426258 1001 86380 86390 1
426182 99426182 1001 86380 86390 1
427356 99427356 1001 86380 86390 1
428694 99428694 1001 86380 86390 1
428583 99428583 1001 86380 86390 1
428039 99428039 1001 86380 86390 1
428257 99428257 1001 86380 86390 1
428218 99428218 1001 86380 86390 1
428197 99428197 1001 86380 86390 1
427941 99427941 1001 86380 86390 1
427943 99427943 1001 86380 86390 1
428087 99428087 1001 86380 86390 1
427579 99427579 1001 86380 86390 1
427660 99427660 1001 86380 86390 1
427584 99427584 1001 86380 86390 1
427670 99427670 1001 86380 86390 1
427618 99427618 1001 86380 86390 1
427701 99427701 1001 86380 86390 1
427647 99427647 1001 86380 86390 1
429149 99429149 1001 86380 86390 1
428827 99428827 1001 86380 86390 1
429154 99429154 1001 86380 86390 1
429046 99429046 1001 86380 86390 1
429071 99429071 1001 86380 86390 1
428852 99428852 1001 86380 86390 1
429140 99429140 1001 86380 86390 1
429123 99429123 1001 86380 86390 1
430122 99430122 1001 86380 86390 1
430106 99430106 1001 86380 86390 1
430348 99430348 1001 86380 86390 1
429829 99429829 1001 86380 86390 1
429888 99429888 1001 86380 86390 1
429647 99429647 1001 86380 86390 1
429745 99429745 1001 86380 86390 1
429849 99429849 1001 86380 86390 1
429949 99429949 1001 86380 86390 1
429899 99429899 1001 86380 86390 1
429203 99429203 1001 86380 86390 1
429353 99429353 1001 86380 86390 1
430395 99430395 1001 86380 86390 1
430490 99430490 1001 86380 86390 1
430810 99430810 1001 86380 86390 1
431783 99431783 1001 86380 86390 1
431876 99431876 1001 86380 86390 1
431880 99431880 1001 86380 86390 1
431431 99431431 1001 86380 86390 1
430873 99430873 1001 86380 86390 1
430959 99430959 1001 86380 86390 1
431048 99431048 1001 86380 86390 1
430836 99430836 1001 86380 86390 1
431106 99431106 1001 86380 86390 1
432224 99432224 1001 86380 86390 1
432355 99432355 1001 86380 86390 1
433656 99433656 1001 86380 86390 1
433427 99433427 1001 86380 86390 1
433629 99433629 1001 86380 86390 1
433407 99433407 1001 86380 86390 1
433336 99433336 1001 86380 86390 1
433223 99433223 1001 86380 86390 1
433202 99433202 1001 86380 86390 1
432723 99432723 1001 86380 86390 1
432836 99432836 1001 86380 86390 1
432893 99432893 1001 86380 86390 1
433966 99433966 1001 86380 86390 1
434137 99434137 1001 86380 86390 1
433863 99433863 1001 86380 86390 1
434072 99434072 1001 86380 86390 1
434104 99434104 1001 86380 86390 1
433905 99433905 1001 86380 86390 1
434052 99434052 1001 86380 86390 1
434033 99434033 1001 86380 86390 1
434082 99434082 1001 86380 86390 1
435037 99435037 1001 86380 86390 1
435159 99435159 1001 86380 86390 1
435042 99435042 1001 86380 86390 1
434969 99434969 1001 86380 86390 1
434718 99434718 1001 86380 86390 1
434877 99434877 1001 86380 86390 1
434692 99434692 1001 86380 86390 1
434669 99434669 1001 86380 86390 1
434699 99434699 1001 86380 86390 1
434634 99434634 1001 86380 86390 1
434421 99434421 1001 86380 86390 1
434322 99434322 1001 86380 86390 1
434356 99434356 1001 86380 86390 1
435762 99435762 1001 86380 86390 1
435626 99435626 1001 86380 86390 1
435577 99435577 1001 86380 86390 1
435582 99435582 1001 86380 86390 1
436853 99436853 1001 86380 86390 1
436860 99436860 1001 86380 86390 1
436845 99436845 1001 86380 86390 1
437043 99437043 1001 86380 86390 1
437046 99437046 1001 86380 86390 1
436682 99436682 1001 86380 86390 1
436684 99436684 1001 86380 86390 1
436442 99436442 1001 86380 86390 1
436069 99436069 1001 86380 86390 1
436080 99436080 1001 86380 86390 1
436112 99436112 1001 86380 86390 1
300099 99300099 1001 86380 86390 1
300036 99300036 1001 86380 86390 1
437289 99437289 1001 86380 86390 1
300667 99300667 1001 86380 86390 1
300619 99300619 1001 86380 86390 1
300331 99300331 1001 86380 86390 1
300349 99300349 1001 86380 86390 1
300517 99300517 1001 86380 86390 1
300338 99300338 1001 86380 86390 1
300127 99300127 1001 86380 86390 1
300283 99300283 1001 86380 86390 1
300170 99300170 1001 86380 86390 1
300851 99300851 1001 86380 86390 1
300774 99300774 1001 86380 86390 1
301441 99301441 1001 86380 86390 1
301543 99301543 1001 86380 86390 1
301233 99301233 1001 86380 86390 1
301273 99301273 1001 86380 86390 1
301224 99301224 1001 86380 86390 1
301160 99301160 1001 86380 86390 1
301280 99301280 1001 86380 86390 1
301154 99301154 1001 86380 86390 1
300947 99300947 1001 86380 86390 1
300962 99300962 1001 86380 86390 1
300965 99300965 1001 86380 86390 1
301021 99301021 1001 86380 86390 1
300997 99300997 1001 86380 86390 1
301114 99301114 1001 86380 86390 1
301707 99301707 1001 86380 86390 1
302212 99302212 1001 86380 86390 1
302059 99302059 1001 86380 86390 1
302000 99302000 1001 86380 86390 1
301843 99301843 1001 86380 86390 1
301782 99301782 1001 86380 86390 1
301822 99301822 1001 86380 86390 1
302508 99302508 1001 86380 86390 1
303162 99303162 1001 86380 86390 1
303047 99303047 1001 86380 86390 1
303077 99303077 1001 86380 86390 1
302835 99302835 1001 86380 86390 1
302809 99302809 1001 86380 86390 1
302799 99302799 1001 86380 86390 1
302931 99302931 1001 86380 86390 1
302802 99302802 1001 86380 86390 1
302680 99302680 1001 86380 86390 1
302700 99302700 1001 86380 86390 1
303349 99303349 1001 86380 86390 1
303406 99303406 1001 86380 86390 1
303409 99303409 1001 86380 86390 1
303844 99303844 1001 86380 86390 1
303835 99303835 1001 86380 86390 1
303940 99303940 1001 86380 86390 1
303863 99303863 1001 86380 86390 1
303678 99303678 1001 86380 86390 1
303783 99303783 1001 86380 86390 1
303516 99303516 1001 86380 86390 1
303441 99303441 1001 86380 86390 1
303538 99303538 1001 86380 86390 1
303527 99303527 1001 86380 86390 1
304180 99304180 1001 86380 86390 1
304181 99304181 1001 86380 86390 1
304732 99304732 1001 86380 86390 1
304657 99304657 1001 86380 86390 1
304734 99304734 1001 86380 86390 1
304727 99304727 1001 86380 86390 1
304643 99304643 1001 86380 86390 1
304492 99304492 1001 86380 86390 1
304648 99304648 1001 86380 86390 1
304481 99304481 1001 86380 86390 1
304394 99304394 1001 86380 86390 1
304408 99304408 1001 86380 86390 1
304362 99304362 1001 86380 86390 1
304905 99304905 1001 86380 86390 1
304918 99304918 1001 86380 86390 1
305060 99305060 1001 86380 86390 1
305049 99305049 1001 86380 86390 1
304959 99304959 1001 86380 86390 1
305532 99305532 1001 86380 86390 1
305587 99305587 1001 86380 86390 1
305613 99305613 1001 86380 86390 1
305594 99305594 1001 86380 86390 1
305468 99305468 1001 86380 86390 1
305382 99305382 1001 86380 86390 1
305472 99305472 1001 86380 86390 1
305318 99305318 1001 86380 86390 1
305348 99305348 1001 86380 86390 1
305361 99305361 1001 86380 86390 1
500090 99500090 1001 86380 86390 1
500078 99500078 1001 86380 86390 1
500135 99500135 1001 86380 86390 1
500178 99500178 1001 86380 86390 1
500643 99500643 1001 86380 86390 1
500804 99500804 1001 86380 86390 1
500524 99500524 1001 86380 86390 1
500606 99500606 1001 86380 86390 1
500362 99500362 1001 86380 86390 1
500380 99500380 1001 86380 86390 1
500306 99500306 1001 86380 86390 1
500917 99500917 1001 86380 86390 1
500948 99500948 1001 86380 86390 1
500847 99500847 1001 86380 86390 1
500926 99500926 1001 86380 86390 1
501487 99501487 1001 86380 86390 1
501452 99501452 1001 86380 86390 1
501266 99501266 1001 86380 86390 1
501396 99501396 1001 86380 86390 1
501122 99501122 1001 86380 86390 1
501180 99501180 1001 86380 86390 1
501198 99501198 1001 86380 86390 1
501224 99501224 1001 86380 86390 1
501774 99501774 1001 86380 86390 1
501816 99501816 1001 86380 86390 1
502439 99502439 1001 86380 86390 1
502271 99502271 1001 86380 86390 1
502297 99502297 1001 86380 86390 1
502182 99502182 1001 86380 86390 1
502145 99502145 1001 86380 86390 1
502123 99502123 1001 86380 86390 1
502227 99502227 1001 86380 86390 1
502152 99502152 1001 86380 86390 1
502090 99502090 1001 86380 86390 1
501922 99501922 1001 86380 86390 1
501890 99501890 1001 86380 86390 1
502036 99502036 1001 86380 86390 1
501895 99501895 1001 86380 86390 1
502529 99502529 1001 86380 86390 1
502479 99502479 1001 86380 86390 1
502572 99502572 1001 86380 86390 1
502598 99502598 1001 86380 86390 1
502652 99502652 1001 86380 86390 1
502537 99502537 1001 86380 86390 1
502564 99502564 1001 86380 86390 1
502642 99502642 1001 86380 86390 1
503189 99503189 1001 86380 86390 1
503202 99503202 1001 86380 86390 1
503092 99503092 1001 86380 86390 1
503096 99503096 1001 86380 86390 1
503074 99503074 1001 86380 86390 1
502920 99502920 1001 86380 86390 1
502990 99502990 1001 86380 86390 1
502981 99502981 1001 86380 86390 1
502878 99502878 1001 86380 86390 1
502678 99502678 1001 86380 86390 1
502735 99502735 1001 86380 86390 1
503355 99503355 1001 86380 86390 1
504098 99504098 1001 86380 86390 1
503960 99503960 1001 86380 86390 1
503874 99503874 1001 86380 86390 1
503826 99503826 1001 86380 86390 1
503802 99503802 1001 86380 86390 1
503730 99503730 1001 86380 86390 1
503577 99503577 1001 86380 86390 1
503694 99503694 1001 86380 86390 1
503618 99503618 1001 86380 86390 1
503672 99503672 1001 86380 86390 1
503547 99503547 1001 86380 86390 1
504168 99504168 1001 86380 86390 1
504210 99504210 1001 86380 86390 1
504190 99504190 1001 86380 86390 1
504126 99504126 1001 86380 86390 1
504140 99504140 1001 86380 86390 1
504941 99504941 1001 86380 86390 1
504783 99504783 1001 86380 86390 1
504835 99504835 1001 86380 86390 1
504571 99504571 1001 86380 86390 1
504561 99504561 1001 86380 86390 1
504604 99504604 1001 86380 86390 1
504683 99504683 1001 86380 86390 1
504581 99504581 1001 86380 86390 1
504378 99504378 1001 86380 86390 1
504431 99504431 1001 86380 86390 1
504434 99504434 1001 86380 86390 1
504346 99504346 1001 86380 86390 1
504348 99504348 1001 86380 86390 1
504984 99504984 1001 86380 86390 1
504963 99504963 1001 86380 86390 1
505031 99505031 1001 86380 86390 1
505769 99505769 1001 86380 86390 1
505671 99505671 1001 86380 86390 1
505569 99505569 1001 86380 86390 1
505465 99505465 1001 86380 86390 1
505517 99505517 1001 86380 86390 1
505428 99505428 1001 86380 86390 1
505482 99505482 1001 86380 86390 1
505283 99505283 1001 86380 86390 1
505311 99505311 1001 86380 86390 1
505160 99505160 1001 86380 86390 1
505942 99505942 1001 86380 86390 1
505968 99505968 1001 86380 86390 1
505774 99505774 1001 86380 86390 1
505789 99505789 1001 86380 86390 1
505908 99505908 1001 86380 86390 1
506430 99506430 1001 86380 86390 1
506487 99506487 1001 86380 86390 1
506556 99506556 1001 86380 86390 1
506440 99506440 1001 86380 86390 1
506467 99506467 1001 86380 86390 1
506236 99506236 1001 86380 86390 1
506340 99506340 1001 86380 86390 1
506343 99506343 1001 86380 86390 1
506194 99506194 1001 86380 86390 1
506363 99506363 1001 86380 86390 1
506364 99506364 1001 86380 86390 1
506159 99506159 1001 86380 86390 1
506645 99506645 1001 86380 86390 1
506659 99506659 1001 86380 86390 1
506718 99506718 1001 86380 86390 1
507421 99507421 1001 86380 86390 1
507388 99507388 1001 86380 86390 1
507330 99507330 1001 86380 86390 1
507319 99507319 1001 86380 86390 1
507074 99507074 1001 86380 86390 1
507217 99507217 1001 86380 86390 1
507088 99507088 1001 86380 86390 1
507140 99507140 1001 86380 86390 1
507206 99507206 1001 86380 86390 1
507147 99507147 1001 86380 86390 1
507123 99507123 1001 86380 86390 1
507162 99507162 1001 86380 86390 1
507046 99507046 1001 86380 86390 1
506933 99506933 1001 86380 86390 1
506817 99506817 1001 86380 86390 1
506807 99506807 1001 86380 86390 1
506823 99506823 1001 86380 86390 1
506995 99506995 1001 86380 86390 1
507450 99507450 1001 86380 86390 1
507596 99507596 1001 86380 86390 1
507574 99507574 1001 86380 86390 1
508248 99508248 1001 86380 86390 1
507902 99507902 1001 86380 86390 1
507866 99507866 1001 86380 86390 1
507908 99507908 1001 86380 86390 1
507897 99507897 1001 86380 86390 1
507859 99507859 1001 86380 86390 1
507653 99507653 1001 86380 86390 1
507744 99507744 1001 86380 86390 1
507640 99507640 1001 86380 86390 1
507737 99507737 1001 86380 86390 1
507818 99507818 1001 86380 86390 1
507819 99507819 1001 86380 86390 1
508325 99508325 1001 86380 86390 1
508404 99508404 1001 86380 86390 1
508367 99508367 1001 86380 86390 1
508948 99508948 1001 86380 86390 1
508963 99508963 1001 86380 86390 1
509005 99509005 1001 86380 86390 1
509032 99509032 1001 86380 86390 1
508968 99508968 1001 86380 86390 1
508905 99508905 1001 86380 86390 1
508839 99508839 1001 86380 86390 1
508726 99508726 1001 86380 86390 1
508557 99508557 1001 86380 86390 1
508533 99508533 1001 86380 86390 1
508626 99508626 1001 86380 86390 1
508639 99508639 1001 86380 86390 1
509228 99509228 1001 86380 86390 1
509229 99509229 1001 86380 86390 1
509721 99509721 1001 86380 86390 1
509750 99509750 1001 86380 86390 1
509780 99509780 1001 86380 86390 1
509859 99509859 1001 86380 86390 1
509646 99509646 1001 86380 86390 1
509569 99509569 1001 86380 86390 1
509583 99509583 1001 86380 86390 1
509652 99509652 1001 86380 86390 1
509565 99509565 1001 86380 86390 1
509474 99509474 1001 86380 86390 1
510019 99510019 1001 86380 86390 1
510007 99510007 1001 86380 86390 1
510061 99510061 1001 86380 86390 1
509909 99509909 1001 86380 86390 1
510547 99510547 1001 86380 86390 1
510528 99510528 1001 86380 86390 1
510541 99510541 1001 86380 86390 1
510354 99510354 1001 86380 86390 1
510250 99510250 1001 86380 86390 1
510212 99510212 1001 86380 86390 1
510310 99510310 1001 86380 86390 1
510738 99510738 1001 86380 86390 1
510911 99510911 1001 86380 86390 1
511443 99511443 1001 86380 86390 1
511482 99511482 1001 86380 86390 1
511500 99511500 1001 86380 86390 1
511205 99511205 1001 86380 86390 1
511273 99511273 1001 86380 86390 1
511210 99511210 1001 86380 86390 1
511329 99511329 1001 86380 86390 1
511317 99511317 1001 86380 86390 1
511165 99511165 1001 86380 86390 1
511104 99511104 1001 86380 86390 1
511079 99511079 1001 86380 86390 1
511105 99511105 1001 86380 86390 1
511031 99511031 1001 86380 86390 1
511661 99511661 1001 86380 86390 1
512205 99512205 1001 86380 86390 1
512362 99512362 1001 86380 86390 1
512233 99512233 1001 86380 86390 1
512370 99512370 1001 86380 86390 1
512372 99512372 1001 86380 86390 1
511978 99511978 1001 86380 86390 1
511785 99511785 1001 86380 86390 1
511953 99511953 1001 86380 86390 1
511894 99511894 1001 86380 86390 1
511959 99511959 1001 86380 86390 1
511793 99511793 1001 86380 86390 1
512492 99512492 1001 86380 86390 1
513051 99513051 1001 86380 86390 1
513205 99513205 1001 86380 86390 1
513175 99513175 1001 86380 86390 1
513203 99513203 1001 86380 86390 1
512909 99512909 1001 86380 86390 1
512858 99512858 1001 86380 86390 1
512872 99512872 1001 86380 86390 1
512939 99512939 1001 86380 86390 1
512916 99512916 1001 86380 86390 1
512981 99512981 1001 86380 86390 1
512891 99512891 1001 86380 86390 1
512638 99512638 1001 86380 86390 1
512755 99512755 1001 86380 86390 1
512736 99512736 1001 86380 86390 1
512594 99512594 1001 86380 86390 1
512621 99512621 1001 86380 86390 1
513366 99513366 1001 86380 86390 1
513224 99513224 1001 86380 86390 1
513971 99513971 1001 86380 86390 1
514014 99514014 1001 86380 86390 1
514018 99514018 1001 86380 86390 1
513899 99513899 1001 86380 86390 1
513672 99513672 1001 86380 86390 1
513636 99513636 1001 86380 86390 1
513652 99513652 1001 86380 86390 1
513822 99513822 1001 86380 86390 1
513462 99513462 1001 86380 86390 1
513562 99513562 1001 86380 86390 1
513524 99513524 1001 86380 86390 1
514119 99514119 1001 86380 86390 1
514184 99514184 1001 86380 86390 1
514140 99514140 1001 86380 86390 1
514834 99514834 1001 86380 86390 1
514552 99514552 1001 86380 86390 1
514604 99514604 1001 86380 86390 1
514644 99514644 1001 86380 86390 1
514533 99514533 1001 86380 86390 1
514432 99514432 1001 86380 86390 1
514356 99514356 1001 86380 86390 1
514434 99514434 1001 86380 86390 1
514313 99514313 1001 86380 86390 1
514895 99514895 1001 86380 86390 1
515012 99515012 1001 86380 86390 1
514860 99514860 1001 86380 86390 1
515016 99515016 1001 86380 86390 1
514991 99514991 1001 86380 86390 1
514879 99514879 1001 86380 86390 1
515492 99515492 1001 86380 86390 1
515651 99515651 1001 86380 86390 1
515353 99515353 1001 86380 86390 1
515343 99515343 1001 86380 86390 1
515369 99515369 1001 86380 86390 1
515447 99515447 1001 86380 86390 1
515460 99515460 1001 86380 86390 1
515101 99515101 1001 86380 86390 1
515072 99515072 1001 86380 86390 1
515771 99515771 1001 86380 86390 1
515876 99515876 1001 86380 86390 1
515802 99515802 1001 86380 86390 1
515725 99515725 1001 86380 86390 1
515777 99515777 1001 86380 86390 1
516310 99516310 1001 86380 86390 1
516293 99516293 1001 86380 86390 1
516662 99516662 1001 86380 86390 1
517198 99517198 1001 86380 86390 1
517263 99517263 1001 86380 86390 1
517226 99517226 1001 86380 86390 1
517282 99517282 1001 86380 86390 1
517020 99517020 1001 86380 86390 1
517124 99517124 1001 86380 86390 1
516834 99516834 1001 86380 86390 1
516798 99516798 1001 86380 86390 1
516761 99516761 1001 86380 86390 1
517529 99517529 1001 86380 86390 1
517405 99517405 1001 86380 86390 1
517354 99517354 1001 86380 86390 1
517384 99517384 1001 86380 86390 1
518161 99518161 1001 86380 86390 1
518087 99518087 1001 86380 86390 1
518036 99518036 1001 86380 86390 1
518075 99518075 1001 86380 86390 1
518063 99518063 1001 86380 86390 1
518032 99518032 1001 86380 86390 1
518084 99518084 1001 86380 86390 1
517908 99517908 1001 86380 86390 1
517819 99517819 1001 86380 86390 1
517567 99517567 1001 86380 86390 1
517543 99517543 1001 86380 86390 1
517678 99517678 1001 86380 86390 1
518795 99518795 1001 86380 86390 1
518809 99518809 1001 86380 86390 1
518973 99518973 1001 86380 86390 1
518622 99518622 1001 86380 86390 1
518464 99518464 1001 86380 86390 1
518519 99518519 1001 86380 86390 1
518533 99518533 1001 86380 86390 1
519090 99519090 1001 86380 86390 1
519056 99519056 1001 86380 86390 1
519189 99519189 1001 86380 86390 1
519731 99519731 1001 86380 86390 1
519760 99519760 1001 86380 86390 1
519749 99519749 1001 86380 86390 1
519442 99519442 1001 86380 86390 1
519549 99519549 1001 86380 86390 1
519556 99519556 1001 86380 86390 1
519246 99519246 1001 86380 86390 1
519343 99519343 1001 86380 86390 1
519227 99519227 1001 86380 86390 1
519331 99519331 1001 86380 86390 1
519255 99519255 1001 86380 86390 1
519919 99519919 1001 86380 86390 1
519953 99519953 1001 86380 86390 1
520543 99520543 1001 86380 86390 1
520558 99520558 1001 86380 86390 1
520294 99520294 1001 86380 86390 1
520387 99520387 1001 86380 86390 1
520248 99520248 1001 86380 86390 1
520368 99520368 1001 86380 86390 1
520420 99520420 1001 86380 86390 1
520175 99520175 1001 86380 86390 1
520138 99520138 1001 86380 86390 1
520181 99520181 1001 86380 86390 1
520676 99520676 1001 86380 86390 1
520807 99520807 1001 86380 86390 1
520020 99520020 1001 86380 86390 1
520679 99520679 1001 86380 86390 1
520798 99520798 1001 86380 86390 1
520811 99520811 1001 86380 86390 1
520813 99520813 1001 86380 86390 1
520645 99520645 1001 86380 86390 1
520646 99520646 1001 86380 86390 1
520779 99520779 1001 86380 86390 1
520818 99520818 1001 86380 86390 1
521330 99521330 1001 86380 86390 1
521357 99521357 1001 86380 86390 1
521268 99521268 1001 86380 86390 1
521457 99521457 1001 86380 86390 1
521284 99521284 1001 86380 86390 1
521237 99521237 1001 86380 86390 1
520918 99520918 1001 86380 86390 1
521051 99521051 1001 86380 86390 1
521494 99521494 1001 86380 86390 1
521527 99521527 1001 86380 86390 1
522244 99522244 1001 86380 86390 1
522105 99522105 1001 86380 86390 1
522196 99522196 1001 86380 86390 1
522235 99522235 1001 86380 86390 1
522184 99522184 1001 86380 86390 1
521893 99521893 1001 86380 86390 1
521910 99521910 1001 86380 86390 1
522070 99522070 1001 86380 86390 1
521814 99521814 1001 86380 86390 1
521790 99521790 1001 86380 86390 1
521756 99521756 1001 86380 86390 1
521863 99521863 1001 86380 86390 1
522302 99522302 1001 86380 86390 1
522459 99522459 1001 86380 86390 1
522370 99522370 1001 86380 86390 1
522319 99522319 1001 86380 86390 1
522466 99522466 1001 86380 86390 1
523093 99523093 1001 86380 86390 1
523022 99523022 1001 86380 86390 1
522997 99522997 1001 86380 86390 1
522959 99522959 1001 86380 86390 1
523053 99523053 1001 86380 86390 1
522888 99522888 1001 86380 86390 1
522709 99522709 1001 86380 86390 1
522765 99522765 1001 86380 86390 1
522845 99522845 1001 86380 86390 1
522536 99522536 1001 86380 86390 1
522629 99522629 1001 86380 86390 1
522560 99522560 1001 86380 86390 1
523275 99523275 1001 86380 86390 1
523238 99523238 1001 86380 86390 1
523174 99523174 1001 86380 86390 1
523239 99523239 1001 86380 86390 1
523914 99523914 1001 86380 86390 1
523561 99523561 1001 86380 86390 1
523645 99523645 1001 86380 86390 1
523620 99523620 1001 86380 86390 1
523711 99523711 1001 86380 86390 1
523460 99523460 1001 86380 86390 1
523399 99523399 1001 86380 86390 1
524022 99524022 1001 86380 86390 1
523971 99523971 1001 86380 86390 1
523951 99523951 1001 86380 86390 1
524669 99524669 1001 86380 86390 1
524592 99524592 1001 86380 86390 1
524581 99524581 1001 86380 86390 1
524762 99524762 1001 86380 86390 1
524718 99524718 1001 86380 86390 1
524527 99524527 1001 86380 86390 1
524453 99524453 1001 86380 86390 1
524561 99524561 1001 86380 86390 1
524231 99524231 1001 86380 86390 1
524284 99524284 1001 86380 86390 1
524868 99524868 1001 86380 86390 1
525442 99525442 1001 86380 86390 1
525417 99525417 1001 86380 86390 1
525444 99525444 1001 86380 86390 1
525527 99525527 1001 86380 86390 1
525581 99525581 1001 86380 86390 1
525192 99525192 1001 86380 86390 1
525068 99525068 1001 86380 86390 1
525108 99525108 1001 86380 86390 1
525071 99525071 1001 86380 86390 1
525033 99525033 1001 86380 86390 1
525117 99525117 1001 86380 86390 1
525644 99525644 1001 86380 86390 1
526374 99526374 1001 86380 86390 1
526297 99526297 1001 86380 86390 1
526030 99526030 1001 86380 86390 1
526046 99526046 1001 86380 86390 1
525821 99525821 1001 86380 86390 1
525900 99525900 1001 86380 86390 1
525823 99525823 1001 86380 86390 1
525969 99525969 1001 86380 86390 1
526563 99526563 1001 86380 86390 1
526499 99526499 1001 86380 86390 1
526616 99526616 1001 86380 86390 1
526437 99526437 1001 86380 86390 1
526455 99526455 1001 86380 86390 1
526507 99526507 1001 86380 86390 1
526574 99526574 1001 86380 86390 1
527174 99527174 1001 86380 86390 1
527117 99527117 1001 86380 86390 1
526927 99526927 1001 86380 86390 1
526943 99526943 1001 86380 86390 1
526944 99526944 1001 86380 86390 1
527016 99527016 1001 86380 86390 1
526825 99526825 1001 86380 86390 1
526664 99526664 1001 86380 86390 1
527299 99527299 1001 86380 86390 1
527428 99527428 1001 86380 86390 1
527364 99527364 1001 86380 86390 1
527420 99527420 1001 86380 86390 1
527356 99527356 1001 86380 86390 1
527331 99527331 1001 86380 86390 1
527280 99527280 1001 86380 86390 1
527425 99527425 1001 86380 86390 1
528025 99528025 1001 86380 86390 1
528047 99528047 1001 86380 86390 1
527876 99527876 1001 86380 86390 1
528021 99528021 1001 86380 86390 1
528010 99528010 1001 86380 86390 1
527744 99527744 1001 86380 86390 1
527683 99527683 1001 86380 86390 1
527749 99527749 1001 86380 86390 1
527739 99527739 1001 86380 86390 1
527637 99527637 1001 86380 86390 1
527536 99527536 1001 86380 86390 1
527616 99527616 1001 86380 86390 1
527655 99527655 1001 86380 86390 1
527530 99527530 1001 86380 86390 1
527583 99527583 1001 86380 86390 1
528128 99528128 1001 86380 86390 1
528169 99528169 1001 86380 86390 1
528249 99528249 1001 86380 86390 1
528252 99528252 1001 86380 86390 1
528796 99528796 1001 86380 86390 1
528862 99528862 1001 86380 86390 1
528580 99528580 1001 86380 86390 1
528606 99528606 1001 86380 86390 1
528620 99528620 1001 86380 86390 1
528464 99528464 1001 86380 86390 1
529041 99529041 1001 86380 86390 1
528992 99528992 1001 86380 86390 1
528918 99528918 1001 86380 86390 1
529039 99529039 1001 86380 86390 1
529679 99529679 1001 86380 86390 1
529700 99529700 1001 86380 86390 1
529707 99529707 1001 86380 86390 1
529579 99529579 1001 86380 86390 1
529598 99529598 1001 86380 86390 1
529419 99529419 1001 86380 86390 1
529160 99529160 1001 86380 86390 1
529108 99529108 1001 86380 86390 1
529162 99529162 1001 86380 86390 1
529280 99529280 1001 86380 86390 1
529115 99529115 1001 86380 86390 1
529932 99529932 1001 86380 86390 1
529773 99529773 1001 86380 86390 1
530407 99530407 1001 86380 86390 1
530473 99530473 1001 86380 86390 1
530542 99530542 1001 86380 86390 1
530450 99530450 1001 86380 86390 1
530309 99530309 1001 86380 86390 1
530221 99530221 1001 86380 86390 1
530300 99530300 1001 86380 86390 1
530289 99530289 1001 86380 86390 1
530328 99530328 1001 86380 86390 1
530149 99530149 1001 86380 86390 1
530080 99530080 1001 86380 86390 1
530081 99530081 1001 86380 86390 1
530019 99530019 1001 86380 86390 1
531210 99531210 1001 86380 86390 1
531033 99531033 1001 86380 86390 1
530998 99530998 1001 86380 86390 1
531067 99531067 1001 86380 86390 1
530785 99530785 1001 86380 86390 1
530967 99530967 1001 86380 86390 1
531520 99531520 1001 86380 86390 1
531479 99531479 1001 86380 86390 1
532145 99532145 1001 86380 86390 1
531903 99531903 1001 86380 86390 1
531628 99531628 1001 86380 86390 1
531620 99531620 1001 86380 86390 1
531660 99531660 1001 86380 86390 1
531713 99531713 1001 86380 86390 1
532235 99532235 1001 86380 86390 1
532955 99532955 1001 86380 86390 1
532853 99532853 1001 86380 86390 1
532959 99532959 1001 86380 86390 1
532871 99532871 1001 86380 86390 1
532790 99532790 1001 86380 86390 1
532719 99532719 1001 86380 86390 1
532570 99532570 1001 86380 86390 1
532514 99532514 1001 86380 86390 1
533147 99533147 1001 86380 86390 1
533212 99533212 1001 86380 86390 1
533057 99533057 1001 86380 86390 1
533063 99533063 1001 86380 86390 1
533180 99533180 1001 86380 86390 1
533706 99533706 1001 86380 86390 1
533758 99533758 1001 86380 86390 1
533694 99533694 1001 86380 86390 1
533853 99533853 1001 86380 86390 1
533780 99533780 1001 86380 86390 1
533538 99533538 1001 86380 86390 1
533454 99533454 1001 86380 86390 1
533587 99533587 1001 86380 86390 1
533343 99533343 1001 86380 86390 1
533252 99533252 1001 86380 86390 1
533256 99533256 1001 86380 86390 1
533272 99533272 1001 86380 86390 1
533947 99533947 1001 86380 86390 1
533948 99533948 1001 86380 86390 1
533932 99533932 1001 86380 86390 1
534610 99534610 1001 86380 86390 1
534491 99534491 1001 86380 86390 1
534394 99534394 1001 86380 86390 1
534078 99534078 1001 86380 86390 1
534091 99534091 1001 86380 86390 1
534170 99534170 1001 86380 86390 1
534107 99534107 1001 86380 86390 1
534172 99534172 1001 86380 86390 1
534124 99534124 1001 86380 86390 1
534798 99534798 1001 86380 86390 1
534787 99534787 1001 86380 86390 1
534829 99534829 1001 86380 86390 1
534753 99534753 1001 86380 86390 1
534731 99534731 1001 86380 86390 1
534770 99534770 1001 86380 86390 1
534732 99534732 1001 86380 86390 1
535436 99535436 1001 86380 86390 1
535349 99535349 1001 86380 86390 1
535489 99535489 1001 86380 86390 1
535499 99535499 1001 86380 86390 1
535150 99535150 1001 86380 86390 1
535205 99535205 1001 86380 86390 1
535258 99535258 1001 86380 86390 1
535117 99535117 1001 86380 86390 1
535105 99535105 1001 86380 86390 1
535197 99535197 1001 86380 86390 1
534918 99534918 1001 86380 86390 1
534957 99534957 1001 86380 86390 1
535052 99535052 1001 86380 86390 1
535070 99535070 1001 86380 86390 1
535543 99535543 1001 86380 86390 1
535558 99535558 1001 86380 86390 1
535532 99535532 1001 86380 86390 1
536187 99536187 1001 86380 86390 1
536190 99536190 1001 86380 86390 1
536323 99536323 1001 86380 86390 1
536233 99536233 1001 86380 86390 1
536054 99536054 1001 86380 86390 1
536042 99536042 1001 86380 86390 1
536044 99536044 1001 86380 86390 1
536058 99536058 1001 86380 86390 1
535944 99535944 1001 86380 86390 1
536025 99536025 1001 86380 86390 1
535758 99535758 1001 86380 86390 1
535772 99535772 1001 86380 86390 1
535748 99535748 1001 86380 86390 1
535765 99535765 1001 86380 86390 1
536359 99536359 1001 86380 86390 1
536511 99536511 1001 86380 86390 1
537109 99537109 1001 86380 86390 1
536798 99536798 1001 86380 86390 1
536915 99536915 1001 86380 86390 1
536826 99536826 1001 86380 86390 1
536600 99536600 1001 86380 86390 1
536548 99536548 1001 86380 86390 1
536730 99536730 1001 86380 86390 1
536743 99536743 1001 86380 86390 1
536601 99536601 1001 86380 86390 1
536566 99536566 1001 86380 86390 1
537329 99537329 1001 86380 86390 1
537187 99537187 1001 86380 86390 1
537317 99537317 1001 86380 86390 1
537217 99537217 1001 86380 86390 1
537219 99537219 1001 86380 86390 1
537208 99537208 1001 86380 86390 1
537169 99537169 1001 86380 86390 1
537887 99537887 1001 86380 86390 1
537917 99537917 1001 86380 86390 1
537919 99537919 1001 86380 86390 1
537909 99537909 1001 86380 86390 1
537763 99537763 1001 86380 86390 1
537738 99537738 1001 86380 86390 1
537599 99537599 1001 86380 86390 1
537432 99537432 1001 86380 86390 1
537445 99537445 1001 86380 86390 1
537537 99537537 1001 86380 86390 1
537514 99537514 1001 86380 86390 1
537528 99537528 1001 86380 86390 1
537568 99537568 1001 86380 86390 1
537391 99537391 1001 86380 86390 1
538061 99538061 1001 86380 86390 1
537368 99537368 1001 86380 86390 1
538131 99538131 1001 86380 86390 1
538160 99538160 1001 86380 86390 1
538717 99538717 1001 86380 86390 1
538560 99538560 1001 86380 86390 1
538263 99538263 1001 86380 86390 1
538212 99538212 1001 86380 86390 1
538955 99538955 1001 86380 86390 1
539526 99539526 1001 86380 86390 1
539450 99539450 1001 86380 86390 1
539455 99539455 1001 86380 86390 1
539587 99539587 1001 86380 86390 1
539396 99539396 1001 86380 86390 1
539345 99539345 1001 86380 86390 1
539361 99539361 1001 86380 86390 1
539314 99539314 1001 86380 86390 1
539392 99539392 1001 86380 86390 1
539237 99539237 1001 86380 86390 1
539204 99539204 1001 86380 86390 1
539209 99539209 1001 86380 86390 1
539759 99539759 1001 86380 86390 1
539790 99539790 1001 86380 86390 1
540327 99540327 1001 86380 86390 1
540304 99540304 1001 86380 86390 1
540357 99540357 1001 86380 86390 1
540411 99540411 1001 86380 86390 1
540336 99540336 1001 86380 86390 1
540094 99540094 1001 86380 86390 1
540257 99540257 1001 86380 86390 1
540129 99540129 1001 86380 86390 1
540155 99540155 1001 86380 86390 1
540194 99540194 1001 86380 86390 1
540003 99540003 1001 86380 86390 1
539961 99539961 1001 86380 86390 1
540625 99540625 1001 86380 86390 1
540640 99540640 1001 86380 86390 1
541203 99541203 1001 86380 86390 1
541209 99541209 1001 86380 86390 1
541276 99541276 1001 86380 86390 1
541174 99541174 1001 86380 86390 1
541176 99541176 1001 86380 86390 1
541010 99541010 1001 86380 86390 1
541013 99541013 1001 86380 86390 1
541032 99541032 1001 86380 86390 1
541084 99541084 1001 86380 86390 1
541035 99541035 1001 86380 86390 1
540849 99540849 1001 86380 86390 1
540681 99540681 1001 86380 86390 1
540682 99540682 1001 86380 86390 1
541372 99541372 1001 86380 86390 1
541348 99541348 1001 86380 86390 1
541482 99541482 1001 86380 86390 1
541405 99541405 1001 86380 86390 1
541302 99541302 1001 86380 86390 1
542090 99542090 1001 86380 86390 1
542010 99542010 1001 86380 86390 1
542053 99542053 1001 86380 86390 1
541881 99541881 1001 86380 86390 1
541819 99541819 1001 86380 86390 1
541884 99541884 1001 86380 86390 1
541628 99541628 1001 86380 86390 1
541564 99541564 1001 86380 86390 1
541607 99541607 1001 86380 86390 1
541557 99541557 1001 86380 86390 1
541508 99541508 1001 86380 86390 1
541588 99541588 1001 86380 86390 1
542277 99542277 1001 86380 86390 1
542128 99542128 1001 86380 86390 1
542895 99542895 1001 86380 86390 1
542918 99542918 1001 86380 86390 1
542784 99542784 1001 86380 86390 1
542903 99542903 1001 86380 86390 1
542764 99542764 1001 86380 86390 1
542649 99542649 1001 86380 86390 1
542605 99542605 1001 86380 86390 1
542674 99542674 1001 86380 86390 1
542511 99542511 1001 86380 86390 1
542422 99542422 1001 86380 86390 1
542373 99542373 1001 86380 86390 1
542505 99542505 1001 86380 86390 1
543047 99543047 1001 86380 86390 1
543026 99543026 1001 86380 86390 1
543617 99543617 1001 86380 86390 1
543734 99543734 1001 86380 86390 1
543609 99543609 1001 86380 86390 1
543691 99543691 1001 86380 86390 1
543705 99543705 1001 86380 86390 1
543654 99543654 1001 86380 86390 1
543681 99543681 1001 86380 86390 1
543531 99543531 1001 86380 86390 1
543548 99543548 1001 86380 86390 1
543434 99543434 1001 86380 86390 1
543247 99543247 1001 86380 86390 1
543261 99543261 1001 86380 86390 1
544598 99544598 1001 86380 86390 1
544477 99544477 1001 86380 86390 1
544453 99544453 1001 86380 86390 1
544353 99544353 1001 86380 86390 1
544217 99544217 1001 86380 86390 1
544195 99544195 1001 86380 86390 1
544223 99544223 1001 86380 86390 1
544391 99544391 1001 86380 86390 1
544150 99544150 1001 86380 86390 1
544025 99544025 1001 86380 86390 1
544105 99544105 1001 86380 86390 1
544712 99544712 1001 86380 86390 1
544627 99544627 1001 86380 86390 1
544640 99544640 1001 86380 86390 1
506588 856 1002 63193 67010 1
514849 1012 1002 32524 36140 1
531736 1044 1001 41720 42020 1
540168 1043 1001 51610 51910 1
400284 99400284 1001 86380 86390 1
400129 99400129 1001 86380 86390 1
400613 99400613 1001 86380 86390 1
400786 99400786 1001 86380 86390 1
400789 99400789 1001 86380 86390 1
401072 99401072 1001 86380 86390 1
401286 99401286 1001 86380 86390 1
401312 99401312 1001 86380 86390 1
401506 99401506 1001 86380 86390 1
401764 99401764 1001 86380 86390 1
401900 99401900 1001 86380 86390 1
402230 99402230 1001 86380 86390 1
402255 99402255 1001 86380 86390 1
402492 99402492 1001 86380 86390 1
402685 99402685 1001 86380 86390 1
402613 99402613 1001 86380 86390 1
402782 99402782 1001 86380 86390 1
402888 99402888 1001 86380 86390 1
402917 99402917 1001 86380 86390 1
403003 99403003 1001 86380 86390 1
403095 99403095 1001 86380 86390 1
403312 99403312 1001 86380 86390 1
403524 99403524 1001 86380 86390 1
403601 99403601 1001 86380 86390 1
403732 99403732 1001 86380 86390 1
403946 99403946 1001 86380 86390 1
404115 99404115 1001 86380 86390 1
404206 99404206 1001 86380 86390 1
404377 99404377 1001 86380 86390 1
404480 99404480 1001 86380 86390 1
404675 99404675 1001 86380 86390 1
404663 99404663 1001 86380 86390 1
404644 99404644 1001 86380 86390 1
404738 99404738 1001 86380 86390 1
404821 99404821 1001 86380 86390 1
404964 99404964 1001 86380 86390 1
405061 99405061 1001 86380 86390 1
405086 99405086 1001 86380 86390 1
405133 99405133 1001 86380 86390 1
405378 99405378 1001 86380 86390 1
405466 99405466 1001 86380 86390 1
405619 99405619 1001 86380 86390 1
405945 99405945 1001 86380 86390 1
406063 99406063 1001 86380 86390 1
406357 99406357 1001 86380 86390 1
406485 99406485 1001 86380 86390 1
406396 99406396 1001 86380 86390 1
407046 99407046 1001 86380 86390 1
407344 99407344 1001 86380 86390 1
407400 99407400 1001 86380 86390 1
407421 99407421 1001 86380 86390 1
407682 99407682 1001 86380 86390 1
407708 99407708 1001 86380 86390 1
407862 99407862 1001 86380 86390 1
408709 99408709 1001 86380 86390 1
408803 99408803 1001 86380 86390 1
409169 99409169 1001 86380 86390 1
409235 99409235 1001 86380 86390 1
409467 99409467 1001 86380 86390 1
409722 99409722 1001 86380 86390 1
409725 99409725 1001 86380 86390 1
409727 99409727 1001 86380 86390 1
409730 99409730 1001 86380 86390 1
409690 99409690 1001 86380 86390 1
409812 99409812 1001 86380 86390 1
409800 99409800 1001 86380 86390 1
409868 99409868 1001 86380 86390 1
409939 99409939 1001 86380 86390 1
410106 99410106 1001 86380 86390 1
410152 99410152 1001 86380 86390 1
410475 99410475 1001 86380 86390 1
410885 99410885 1001 86380 86390 1
410939 99410939 1001 86380 86390 1
411338 99411338 1001 86380 86390 1
411574 99411574 1001 86380 86390 1
411595 99411595 1001 86380 86390 1
411889 99411889 1001 86380 86390 1
412109 99412109 1001 86380 86390 1
413695 99413695 1001 86380 86390 1
413085 99413085 1001 86380 86390 1
413096 99413096 1001 86380 86390 1
412946 99412946 1001 86380 86390 1
413175 99413175 1001 86380 86390 1
412624 99412624 1001 86380 86390 1
414095 99414095 1001 86380 86390 1
414097 99414097 1001 86380 86390 1
414066 99414066 1001 86380 86390 1
415124 99415124 1001 86380 86390 1
414700 99414700 1001 86380 86390 1
414139 99414139 1001 86380 86390 1
414297 99414297 1001 86380 86390 1
414434 99414434 1001 86380 86390 1
414173 99414173 1001 86380 86390 1
414421 99414421 1001 86380 86390 1
415338 99415338 1001 86380 86390 1
415585 99415585 1001 86380 86390 1
415670 99415670 1001 86380 86390 1
416812 99416812 1001 86380 86390 1
416891 99416891 1001 86380 86390 1
416914 99416914 1001 86380 86390 1
416720 99416720 1001 86380 86390 1
416780 99416780 1001 86380 86390 1
416442 99416442 1001 86380 86390 1
416150 99416150 1001 86380 86390 1
416010 99416010 1001 86380 86390 1
415795 99415795 1001 86380 86390 1
417060 99417060 1001 86380 86390 1
417324 99417324 1001 86380 86390 1
417504 99417504 1001 86380 86390 1
417586 99417586 1001 86380 86390 1
418734 99418734 1001 86380 86390 1
418636 99418636 1001 86380 86390 1
418722 99418722 1001 86380 86390 1
418273 99418273 1001 86380 86390 1
417644 99417644 1001 86380 86390 1
417785 99417785 1001 86380 86390 1
417704 99417704 1001 86380 86390 1
417868 99417868 1001 86380 86390 1
419150 99419150 1001 86380 86390 1
418838 99418838 1001 86380 86390 1
420399 99420399 1001 86380 86390 1
420409 99420409 1001 86380 86390 1
420090 99420090 1001 86380 86390 1
419984 99419984 1001 86380 86390 1
419987 99419987 1001 86380 86390 1
420042 99420042 1001 86380 86390 1
419791 99419791 1001 86380 86390 1
420021 99420021 1001 86380 86390 1
419764 99419764 1001 86380 86390 1
419689 99419689 1001 86380 86390 1
419427 99419427 1001 86380 86390 1
419410 99419410 1001 86380 86390 1
420816 99420816 1001 86380 86390 1
420580 99420580 1001 86380 86390 1
422032 99422032 1001 86380 86390 1
421798 99421798 1001 86380 86390 1
421801 99421801 1001 86380 86390 1
421969 99421969 1001 86380 86390 1
421300 99421300 1001 86380 86390 1
421382 99421382 1001 86380 86390 1
421011 99421011 1001 86380 86390 1
421222 99421222 1001 86380 86390 1
422371 99422371 1001 86380 86390 1
422328 99422328 1001 86380 86390 1
423581 99423581 1001 86380 86390 1
423191 99423191 1001 86380 86390 1
423296 99423296 1001 86380 86390 1
422632 99422632 1001 86380 86390 1
422841 99422841 1001 86380 86390 1
422644 99422644 1001 86380 86390 1
423796 99423796 1001 86380 86390 1
424100 99424100 1001 86380 86390 1
424086 99424086 1001 86380 86390 1
423788 99423788 1001 86380 86390 1
425180 99425180 1001 86380 86390 1
425024 99425024 1001 86380 86390 1
424880 99424880 1001 86380 86390 1
424905 99424905 1001 86380 86390 1
424957 99424957 1001 86380 86390 1
424657 99424657 1001 86380 86390 1
424492 99424492 1001 86380 86390 1
424555 99424555 1001 86380 86390 1
425498 99425498 1001 86380 86390 1
425446 99425446 1001 86380 86390 1
425782 99425782 1001 86380 86390 1
425807 99425807 1001 86380 86390 1
425482 99425482 1001 86380 86390 1
425774 99425774 1001 86380 86390 1
426941 99426941 1001 86380 86390 1
427028 99427028 1001 86380 86390 1
426660 99426660 1001 86380 86390 1
425922 99425922 1001 86380 86390 1
426237 99426237 1001 86380 86390 1
425854 99425854 1001 86380 86390 1
427353 99427353 1001 86380 86390 1
427161 99427161 1001 86380 86390 1
428556 99428556 1001 86380 86390 1
428386 99428386 1001 86380 86390 1
428321 99428321 1001 86380 86390 1
427950 99427950 1001 86380 86390 1
427741 99427741 1001 86380 86390 1
427587 99427587 1001 86380 86390 1
427624 99427624 1001 86380 86390 1
429041 99429041 1001 86380 86390 1
428829 99428829 1001 86380 86390 1
428834 99428834 1001 86380 86390 1
428839 99428839 1001 86380 86390 1
429148 99429148 1001 86380 86390 1
430306 99430306 1001 86380 86390 1
429964 99429964 1001 86380 86390 1
430335 99430335 1001 86380 86390 1
430341 99430341 1001 86380 86390 1
429595 99429595 1001 86380 86390 1
429832 99429832 1001 86380 86390 1
429907 99429907 1001 86380 86390 1
429675 99429675 1001 86380 86390 1
430488 99430488 1001 86380 86390 1
430645 99430645 1001 86380 86390 1
431860 99431860 1001 86380 86390 1
431803 99431803 1001 86380 86390 1
431399 99431399 1001 86380 86390 1
431632 99431632 1001 86380 86390 1
430984 99430984 1001 86380 86390 1
431215 99431215 1001 86380 86390 1
432379 99432379 1001 86380 86390 1
432087 99432087 1001 86380 86390 1
432189 99432189 1001 86380 86390 1
433321 99433321 1001 86380 86390 1
433686 99433686 1001 86380 86390 1
432985 99432985 1001 86380 86390 1
433018 99433018 1001 86380 86390 1
432935 99432935 1001 86380 86390 1
433255 99433255 1001 86380 86390 1
433133 99433133 1001 86380 86390 1
432553 99432553 1001 86380 86390 1
432801 99432801 1001 86380 86390 1
432494 99432494 1001 86380 86390 1
432533 99432533 1001 86380 86390 1
432777 99432777 1001 86380 86390 1
433883 99433883 1001 86380 86390 1
433804 99433804 1001 86380 86390 1
435433 99435433 1001 86380 86390 1
435056 99435056 1001 86380 86390 1
435391 99435391 1001 86380 86390 1
435121 99435121 1001 86380 86390 1
434819 99434819 1001 86380 86390 1
434794 99434794 1001 86380 86390 1
434978 99434978 1001 86380 86390 1
434955 99434955 1001 86380 86390 1
434456 99434456 1001 86380 86390 1
434274 99434274 1001 86380 86390 1
434388 99434388 1001 86380 86390 1
434440 99434440 1001 86380 86390 1
434362 99434362 1001 86380 86390 1
435483 99435483 1001 86380 86390 1
435574 99435574 1001 86380 86390 1
435460 99435460 1001 86380 86390 1
435592 99435592 1001 86380 86390 1
436557 99436557 1001 86380 86390 1
435927 99435927 1001 86380 86390 1
436194 99436194 1001 86380 86390 1
436274 99436274 1001 86380 86390 1
435963 99435963 1001 86380 86390 1
435923 99435923 1001 86380 86390 1
300526 99300526 1001 86380 86390 1
300595 99300595 1001 86380 86390 1
300647 99300647 1001 86380 86390 1
300434 99300434 1001 86380 86390 1
300320 99300320 1001 86380 86390 1
300390 99300390 1001 86380 86390 1
300162 99300162 1001 86380 86390 1
300164 99300164 1001 86380 86390 1
300791 99300791 1001 86380 86390 1
300834 99300834 1001 86380 86390 1
300874 99300874 1001 86380 86390 1
301492 99301492 1001 86380 86390 1
301508 99301508 1001 86380 86390 1
301531 99301531 1001 86380 86390 1
301434 99301434 1001 86380 86390 1
301512 99301512 1001 86380 86390 1
301548 99301548 1001 86380 86390 1
301425 99301425 1001 86380 86390 1
301464 99301464 1001 86380 86390 1
301261 99301261 1001 86380 86390 1
301249 99301249 1001 86380 86390 1
301192 99301192 1001 86380 86390 1
301004 99301004 1001 86380 86390 1
301059 99301059 1001 86380 86390 1
301568 99301568 1001 86380 86390 1
302379 99302379 1001 86380 86390 1
302209 99302209 1001 86380 86390 1
302210 99302210 1001 86380 86390 1
302275 99302275 1001 86380 86390 1
301981 99301981 1001 86380 86390 1
302047 99302047 1001 86380 86390 1
302127 99302127 1001 86380 86390 1
302039 99302039 1001 86380 86390 1
302091 99302091 1001 86380 86390 1
302001 99302001 1001 86380 86390 1
302069 99302069 1001 86380 86390 1
301956 99301956 1001 86380 86390 1
301814 99301814 1001 86380 86390 1
301896 99301896 1001 86380 86390 1
301912 99301912 1001 86380 86390 1
301938 99301938 1001 86380 86390 1
301861 99301861 1001 86380 86390 1
302574 99302574 1001 86380 86390 1
302486 99302486 1001 86380 86390 1
302538 99302538 1001 86380 86390 1
302519 99302519 1001 86380 86390 1
303156 99303156 1001 86380 86390 1
303066 99303066 1001 86380 86390 1
303004 99303004 1001 86380 86390 1
303187 99303187 1001 86380 86390 1
303188 99303188 1001 86380 86390 1
303009 99303009 1001 86380 86390 1
303193 99303193 1001 86380 86390 1
303199 99303199 1001 86380 86390 1
303063 99303063 1001 86380 86390 1
303168 99303168 1001 86380 86390 1
302589 99302589 1001 86380 86390 1
302735 99302735 1001 86380 86390 1
302607 99302607 1001 86380 86390 1
302635 99302635 1001 86380 86390 1
302791 99302791 1001 86380 86390 1
303262 99303262 1001 86380 86390 1
303228 99303228 1001 86380 86390 1
303892 99303892 1001 86380 86390 1
303830 99303830 1001 86380 86390 1
303907 99303907 1001 86380 86390 1
304002 99304002 1001 86380 86390 1
303883 99303883 1001 86380 86390 1
304007 99304007 1001 86380 86390 1
303860 99303860 1001 86380 86390 1
304028 99304028 1001 86380 86390 1
303878 99303878 1001 86380 86390 1
303742 99303742 1001 86380 86390 1
303420 99303420 1001 86380 86390 1
303616 99303616 1001 86380 86390 1
304102 99304102 1001 86380 86390 1
304769 99304769 1001 86380 86390 1
304736 99304736 1001 86380 86390 1
304766 99304766 1001 86380 86390 1
304564 99304564 1001 86380 86390 1
304603 99304603 1001 86380 86390 1
304585 99304585 1001 86380 86390 1
304625 99304625 1001 86380 86390 1
304523 99304523 1001 86380 86390 1
304292 99304292 1001 86380 86390 1
304413 99304413 1001 86380 86390 1
304418 99304418 1001 86380 86390 1
304883 99304883 1001 86380 86390 1
304899 99304899 1001 86380 86390 1
305618 99305618 1001 86380 86390 1
305645 99305645 1001 86380 86390 1
305679 99305679 1001 86380 86390 1
305287 99305287 1001 86380 86390 1
305471 99305471 1001 86380 86390 1
305290 99305290 1001 86380 86390 1
305448 99305448 1001 86380 86390 1
305066 99305066 1001 86380 86390 1
305263 99305263 1001 86380 86390 1
305217 99305217 1001 86380 86390 1
305192 99305192 1001 86380 86390 1
500101 99500101 1001 86380 86390 1
500108 99500108 1001 86380 86390 1
500724 99500724 1001 86380 86390 1
500802 99500802 1001 86380 86390 1
500773 99500773 1001 86380 86390 1
500532 99500532 1001 86380 86390 1
500549 99500549 1001 86380 86390 1
500408 99500408 1001 86380 86390 1
500312 99500312 1001 86380 86390 1
500325 99500325 1001 86380 86390 1
500381 99500381 1001 86380 86390 1
500396 99500396 1001 86380 86390 1
500241 99500241 1001 86380 86390 1
500216 99500216 1001 86380 86390 1
500398 99500398 1001 86380 86390 1
500864 99500864 1001 86380 86390 1
500867 99500867 1001 86380 86390 1
500907 99500907 1001 86380 86390 1
500899 99500899 1001 86380 86390 1
501473 99501473 1001 86380 86390 1
501514 99501514 1001 86380 86390 1
501527 99501527 1001 86380 86390 1
501580 99501580 1001 86380 86390 1
501529 99501529 1001 86380 86390 1
501544 99501544 1001 86380 86390 1
501494 99501494 1001 86380 86390 1
501507 99501507 1001 86380 86390 1
501509 99501509 1001 86380 86390 1
501380 99501380 1001 86380 86390 1
501094 99501094 1001 86380 86390 1
501147 99501147 1001 86380 86390 1
501664 99501664 1001 86380 86390 1
501704 99501704 1001 86380 86390 1
501682 99501682 1001 86380 86390 1
501788 99501788 1001 86380 86390 1
501763 99501763 1001 86380 86390 1
502292 99502292 1001 86380 86390 1
502358 99502358 1001 86380 86390 1
502424 99502424 1001 86380 86390 1
502360 99502360 1001 86380 86390 1
502458 99502458 1001 86380 86390 1
502427 99502427 1001 86380 86390 1
502142 99502142 1001 86380 86390 1
502155 99502155 1001 86380 86390 1
501966 99501966 1001 86380 86390 1
501908 99501908 1001 86380 86390 1
502584 99502584 1001 86380 86390 1
502512 99502512 1001 86380 86390 1
502643 99502643 1001 86380 86390 1
503116 99503116 1001 86380 86390 1
503194 99503194 1001 86380 86390 1
503159 99503159 1001 86380 86390 1
503283 99503283 1001 86380 86390 1
502945 99502945 1001 86380 86390 1
502896 99502896 1001 86380 86390 1
502951 99502951 1001 86380 86390 1
502967 99502967 1001 86380 86390 1
502804 99502804 1001 86380 86390 1
502784 99502784 1001 86380 86390 1
502722 99502722 1001 86380 86390 1
503302 99503302 1001 86380 86390 1
503308 99503308 1001 86380 86390 1
503477 99503477 1001 86380 86390 1
503297 99503297 1001 86380 86390 1
504066 99504066 1001 86380 86390 1
503814 99503814 1001 86380 86390 1
503830 99503830 1001 86380 86390 1
503716 99503716 1001 86380 86390 1
503669 99503669 1001 86380 86390 1
504141 99504141 1001 86380 86390 1
504156 99504156 1001 86380 86390 1
504313 99504313 1001 86380 86390 1
504263 99504263 1001 86380 86390 1
504267 99504267 1001 86380 86390 1
504844 99504844 1001 86380 86390 1
504744 99504744 1001 86380 86390 1
504795 99504795 1001 86380 86390 1
504788 99504788 1001 86380 86390 1
504557 99504557 1001 86380 86390 1
504716 99504716 1001 86380 86390 1
504392 99504392 1001 86380 86390 1
504525 99504525 1001 86380 86390 1
504464 99504464 1001 86380 86390 1
505107 99505107 1001 86380 86390 1
505631 99505631 1001 86380 86390 1
505709 99505709 1001 86380 86390 1
505661 99505661 1001 86380 86390 1
505396 99505396 1001 86380 86390 1
505372 99505372 1001 86380 86390 1
505519 99505519 1001 86380 86390 1
505521 99505521 1001 86380 86390 1
505217 99505217 1001 86380 86390 1
505230 99505230 1001 86380 86390 1
505952 99505952 1001 86380 86390 1
505928 99505928 1001 86380 86390 1
505943 99505943 1001 86380 86390 1
505969 99505969 1001 86380 86390 1
506549 99506549 1001 86380 86390 1
506425 99506425 1001 86380 86390 1
506592 99506592 1001 86380 86390 1
506379 99506379 1001 86380 86390 1
506059 99506059 1001 86380 86390 1
506155 99506155 1001 86380 86390 1
506702 99506702 1001 86380 86390 1
506793 99506793 1001 86380 86390 1
506639 99506639 1001 86380 86390 1
506782 99506782 1001 86380 86390 1
507334 99507334 1001 86380 86390 1
507313 99507313 1001 86380 86390 1
507302 99507302 1001 86380 86390 1
507252 99507252 1001 86380 86390 1
507065 99507065 1001 86380 86390 1
507130 99507130 1001 86380 86390 1
506970 99506970 1001 86380 86390 1
506830 99506830 1001 86380 86390 1
506974 99506974 1001 86380 86390 1
506832 99506832 1001 86380 86390 1
507438 99507438 1001 86380 86390 1
507608 99507608 1001 86380 86390 1
507521 99507521 1001 86380 86390 1
508098 99508098 1001 86380 86390 1
508166 99508166 1001 86380 86390 1
508092 99508092 1001 86380 86390 1
508132 99508132 1001 86380 86390 1
507878 99507878 1001 86380 86390 1
507642 99507642 1001 86380 86390 1
508363 99508363 1001 86380 86390 1
508391 99508391 1001 86380 86390 1
508409 99508409 1001 86380 86390 1
508335 99508335 1001 86380 86390 1
508941 99508941 1001 86380 86390 1
508801 99508801 1001 86380 86390 1
508480 99508480 1001 86380 86390 1
508616 99508616 1001 86380 86390 1
508645 99508645 1001 86380 86390 1
508634 99508634 1001 86380 86390 1
509140 99509140 1001 86380 86390 1
509118 99509118 1001 86380 86390 1
509741 99509741 1001 86380 86390 1
509891 99509891 1001 86380 86390 1
509835 99509835 1001 86380 86390 1
509506 99509506 1001 86380 86390 1
509559 99509559 1001 86380 86390 1
509525 99509525 1001 86380 86390 1
509411 99509411 1001 86380 86390 1
510033 99510033 1001 86380 86390 1
510631 99510631 1001 86380 86390 1
510556 99510556 1001 86380 86390 1
510495 99510495 1001 86380 86390 1
510380 99510380 1001 86380 86390 1
510497 99510497 1001 86380 86390 1
510329 99510329 1001 86380 86390 1
510513 99510513 1001 86380 86390 1
510235 99510235 1001 86380 86390 1
510789 99510789 1001 86380 86390 1
510794 99510794 1001 86380 86390 1
511393 99511393 1001 86380 86390 1
511298 99511298 1001 86380 86390 1
511326 99511326 1001 86380 86390 1
511250 99511250 1001 86380 86390 1
511227 99511227 1001 86380 86390 1
510971 99510971 1001 86380 86390 1
511011 99511011 1001 86380 86390 1
511115 99511115 1001 86380 86390 1
511041 99511041 1001 86380 86390 1
511095 99511095 1001 86380 86390 1
511121 99511121 1001 86380 86390 1
511564 99511564 1001 86380 86390 1
511662 99511662 1001 86380 86390 1
511690 99511690 1001 86380 86390 1
512264 99512264 1001 86380 86390 1
512215 99512215 1001 86380 86390 1
512190 99512190 1001 86380 86390 1
512365 99512365 1001 86380 86390 1
512059 99512059 1001 86380 86390 1
512049 99512049 1001 86380 86390 1
511794 99511794 1001 86380 86390 1
512545 99512545 1001 86380 86390 1
513148 99513148 1001 86380 86390 1
513162 99513162 1001 86380 86390 1
512923 99512923 1001 86380 86390 1
512847 99512847 1001 86380 86390 1
512836 99512836 1001 86380 86390 1
512815 99512815 1001 86380 86390 1
512653 99512653 1001 86380 86390 1
512666 99512666 1001 86380 86390 1
512620 99512620 1001 86380 86390 1
512685 99512685 1001 86380 86390 1
512700 99512700 1001 86380 86390 1
513283 99513283 1001 86380 86390 1
513404 99513404 1001 86380 86390 1
513288 99513288 1001 86380 86390 1
513289 99513289 1001 86380 86390 1
513370 99513370 1001 86380 86390 1
513927 99513927 1001 86380 86390 1
513826 99513826 1001 86380 86390 1
513663 99513663 1001 86380 86390 1
513638 99513638 1001 86380 86390 1
513743 99513743 1001 86380 86390 1
514124 99514124 1001 86380 86390 1
514679 99514679 1001 86380 86390 1
514826 99514826 1001 86380 86390 1
514812 99514812 1001 86380 86390 1
514683 99514683 1001 86380 86390 1
514735 99514735 1001 86380 86390 1
514736 99514736 1001 86380 86390 1
514844 99514844 1001 86380 86390 1
514525 99514525 1001 86380 86390 1
514651 99514651 1001 86380 86390 1
514304 99514304 1001 86380 86390 1
514346 99514346 1001 86380 86390 1
514439 99514439 1001 86380 86390 1
515610 99515610 1001 86380 86390 1
515509 99515509 1001 86380 86390 1
515673 99515673 1001 86380 86390 1
515540 99515540 1001 86380 86390 1
515301 99515301 1001 86380 86390 1
515863 99515863 1001 86380 86390 1
515687 99515687 1001 86380 86390 1
515846 99515846 1001 86380 86390 1
516386 99516386 1001 86380 86390 1
516228 99516228 1001 86380 86390 1
516234 99516234 1001 86380 86390 1
516209 99516209 1001 86380 86390 1
516173 99516173 1001 86380 86390 1
515910 99515910 1001 86380 86390 1
516703 99516703 1001 86380 86390 1
516562 99516562 1001 86380 86390 1
516648 99516648 1001 86380 86390 1
517246 99517246 1001 86380 86390 1
517195 99517195 1001 86380 86390 1
517187 99517187 1001 86380 86390 1
517202 99517202 1001 86380 86390 1
517230 99517230 1001 86380 86390 1
516988 99516988 1001 86380 86390 1
517086 99517086 1001 86380 86390 1
517101 99517101 1001 86380 86390 1
517076 99517076 1001 86380 86390 1
516820 99516820 1001 86380 86390 1
516824 99516824 1001 86380 86390 1
516919 99516919 1001 86380 86390 1
517379 99517379 1001 86380 86390 1
517447 99517447 1001 86380 86390 1
517918 99517918 1001 86380 86390 1
517909 99517909 1001 86380 86390 1
517911 99517911 1001 86380 86390 1
517912 99517912 1001 86380 86390 1
517874 99517874 1001 86380 86390 1
517785 99517785 1001 86380 86390 1
517800 99517800 1001 86380 86390 1
517865 99517865 1001 86380 86390 1
517735 99517735 1001 86380 86390 1
517585 99517585 1001 86380 86390 1
517586 99517586 1001 86380 86390 1
518213 99518213 1001 86380 86390 1
518295 99518295 1001 86380 86390 1
518905 99518905 1001 86380 86390 1
518802 99518802 1001 86380 86390 1
518804 99518804 1001 86380 86390 1
518986 99518986 1001 86380 86390 1
518692 99518692 1001 86380 86390 1
518661 99518661 1001 86380 86390 1
518584 99518584 1001 86380 86390 1
518574 99518574 1001 86380 86390 1
518563 99518563 1001 86380 86390 1
518383 99518383 1001 86380 86390 1
518397 99518397 1001 86380 86390 1
518371 99518371 1001 86380 86390 1
518531 99518531 1001 86380 86390 1
518557 99518557 1001 86380 86390 1
519192 99519192 1001 86380 86390 1
519131 99519131 1001 86380 86390 1
519136 99519136 1001 86380 86390 1
519664 99519664 1001 86380 86390 1
519742 99519742 1001 86380 86390 1
519681 99519681 1001 86380 86390 1
519406 99519406 1001 86380 86390 1
519407 99519407 1001 86380 86390 1
519421 99519421 1001 86380 86390 1
519567 99519567 1001 86380 86390 1
519354 99519354 1001 86380 86390 1
519203 99519203 1001 86380 86390 1
519839 99519839 1001 86380 86390 1
519873 99519873 1001 86380 86390 1
520504 99520504 1001 86380 86390 1
520620 99520620 1001 86380 86390 1
520480 99520480 1001 86380 86390 1
520384 99520384 1001 86380 86390 1
520423 99520423 1001 86380 86390 1
520308 99520308 1001 86380 86390 1
520426 99520426 1001 86380 86390 1
520353 99520353 1001 86380 86390 1
520302 99520302 1001 86380 86390 1
520183 99520183 1001 86380 86390 1
520171 99520171 1001 86380 86390 1
520211 99520211 1001 86380 86390 1
520109 99520109 1001 86380 86390 1
520148 99520148 1001 86380 86390 1
520835 99520835 1001 86380 86390 1
520836 99520836 1001 86380 86390 1
520669 99520669 1001 86380 86390 1
520656 99520656 1001 86380 86390 1
520696 99520696 1001 86380 86390 1
520735 99520735 1001 86380 86390 1
520698 99520698 1001 86380 86390 1
520701 99520701 1001 86380 86390 1
521366 99521366 1001 86380 86390 1
521380 99521380 1001 86380 86390 1
521408 99521408 1001 86380 86390 1
521396 99521396 1001 86380 86390 1
521269 99521269 1001 86380 86390 1
521159 99521159 1001 86380 86390 1
521138 99521138 1001 86380 86390 1
521100 99521100 1001 86380 86390 1
521234 99521234 1001 86380 86390 1
521044 99521044 1001 86380 86390 1
521022 99521022 1001 86380 86390 1
520999 99520999 1001 86380 86390 1
521556 99521556 1001 86380 86390 1
521479 99521479 1001 86380 86390 1
521536 99521536 1001 86380 86390 1
522116 99522116 1001 86380 86390 1
522247 99522247 1001 86380 86390 1
522106 99522106 1001 86380 86390 1
522171 99522171 1001 86380 86390 1
522236 99522236 1001 86380 86390 1
521957 99521957 1001 86380 86390 1
521947 99521947 1001 86380 86390 1
521995 99521995 1001 86380 86390 1
521701 99521701 1001 86380 86390 1
521820 99521820 1001 86380 86390 1
522484 99522484 1001 86380 86390 1
522359 99522359 1001 86380 86390 1
522373 99522373 1001 86380 86390 1
522312 99522312 1001 86380 86390 1
522470 99522470 1001 86380 86390 1
523060 99523060 1001 86380 86390 1
523073 99523073 1001 86380 86390 1
523011 99523011 1001 86380 86390 1
523051 99523051 1001 86380 86390 1
522950 99522950 1001 86380 86390 1
522913 99522913 1001 86380 86390 1
522784 99522784 1001 86380 86390 1
522710 99522710 1001 86380 86390 1
522766 99522766 1001 86380 86390 1
522567 99522567 1001 86380 86390 1
522633 99522633 1001 86380 86390 1
522610 99522610 1001 86380 86390 1
523261 99523261 1001 86380 86390 1
523262 99523262 1001 86380 86390 1
523276 99523276 1001 86380 86390 1
523173 99523173 1001 86380 86390 1
523270 99523270 1001 86380 86390 1
523907 99523907 1001 86380 86390 1
523670 99523670 1001 86380 86390 1
523619 99523619 1001 86380 86390 1
523569 99523569 1001 86380 86390 1
523622 99523622 1001 86380 86390 1
523712 99523712 1001 86380 86390 1
523544 99523544 1001 86380 86390 1
523467 99523467 1001 86380 86390 1
523443 99523443 1001 86380 86390 1
523329 99523329 1001 86380 86390 1
523413 99523413 1001 86380 86390 1
523516 99523516 1001 86380 86390 1
523335 99523335 1001 86380 86390 1
523993 99523993 1001 86380 86390 1
524060 99524060 1001 86380 86390 1
524087 99524087 1001 86380 86390 1
524130 99524130 1001 86380 86390 1
523978 99523978 1001 86380 86390 1
524667 99524667 1001 86380 86390 1
524617 99524617 1001 86380 86390 1
524708 99524708 1001 86380 86390 1
524579 99524579 1001 86380 86390 1
524749 99524749 1001 86380 86390 1
524636 99524636 1001 86380 86390 1
524588 99524588 1001 86380 86390 1
524766 99524766 1001 86380 86390 1
524470 99524470 1001 86380 86390 1
524189 99524189 1001 86380 86390 1
524178 99524178 1001 86380 86390 1
524168 99524168 1001 86380 86390 1
524161 99524161 1001 86380 86390 1
525419 99525419 1001 86380 86390 1
525499 99525499 1001 86380 86390 1
525500 99525500 1001 86380 86390 1
525451 99525451 1001 86380 86390 1
525236 99525236 1001 86380 86390 1
525316 99525316 1001 86380 86390 1
525256 99525256 1001 86380 86390 1
525271 99525271 1001 86380 86390 1
525045 99525045 1001 86380 86390 1
525112 99525112 1001 86380 86390 1
525698 99525698 1001 86380 86390 1
525771 99525771 1001 86380 86390 1
526406 99526406 1001 86380 86390 1
526059 99526059 1001 86380 86390 1
526162 99526162 1001 86380 86390 1
526216 99526216 1001 86380 86390 1
525982 99525982 1001 86380 86390 1
526583 99526583 1001 86380 86390 1
526549 99526549 1001 86380 86390 1
526983 99526983 1001 86380 86390 1
526933 99526933 1001 86380 86390 1
527000 99527000 1001 86380 86390 1
526785 99526785 1001 86380 86390 1
526801 99526801 1001 86380 86390 1
526792 99526792 1001 86380 86390 1
527439 99527439 1001 86380 86390 1
527883 99527883 1001 86380 86390 1
528028 99528028 1001 86380 86390 1
528051 99528051 1001 86380 86390 1
527965 99527965 1001 86380 86390 1
527879 99527879 1001 86380 86390 1
527688 99527688 1001 86380 86390 1
527760 99527760 1001 86380 86390 1
527697 99527697 1001 86380 86390 1
527610 99527610 1001 86380 86390 1
527651 99527651 1001 86380 86390 1
527626 99527626 1001 86380 86390 1
527588 99527588 1001 86380 86390 1
528165 99528165 1001 86380 86390 1
528269 99528269 1001 86380 86390 1
527663 99527663 1001 86380 86390 1
528120 99528120 1001 86380 86390 1
528123 99528123 1001 86380 86390 1
528872 99528872 1001 86380 86390 1
528879 99528879 1001 86380 86390 1
528830 99528830 1001 86380 86390 1
528715 99528715 1001 86380 86390 1
528819 99528819 1001 86380 86390 1
528861 99528861 1001 86380 86390 1
528758 99528758 1001 86380 86390 1
528771 99528771 1001 86380 86390 1
528570 99528570 1001 86380 86390 1
528524 99528524 1001 86380 86390 1
528449 99528449 1001 86380 86390 1
528290 99528290 1001 86380 86390 1
528935 99528935 1001 86380 86390 1
528949 99528949 1001 86380 86390 1
529562 99529562 1001 86380 86390 1
529580 99529580 1001 86380 86390 1
529674 99529674 1001 86380 86390 1
529545 99529545 1001 86380 86390 1
529337 99529337 1001 86380 86390 1
529495 99529495 1001 86380 86390 1
529294 99529294 1001 86380 86390 1
529259 99529259 1001 86380 86390 1
529272 99529272 1001 86380 86390 1
529789 99529789 1001 86380 86390 1
529844 99529844 1001 86380 86390 1
529846 99529846 1001 86380 86390 1
529849 99529849 1001 86380 86390 1
529824 99529824 1001 86380 86390 1
530484 99530484 1001 86380 86390 1
530381 99530381 1001 86380 86390 1
530474 99530474 1001 86380 86390 1
530436 99530436 1001 86380 86390 1
530223 99530223 1001 86380 86390 1
530291 99530291 1001 86380 86390 1
530052 99530052 1001 86380 86390 1
530015 99530015 1001 86380 86390 1
530095 99530095 1001 86380 86390 1
530032 99530032 1001 86380 86390 1
530058 99530058 1001 86380 86390 1
529981 99529981 1001 86380 86390 1
530059 99530059 1001 86380 86390 1
530564 99530564 1001 86380 86390 1
530579 99530579 1001 86380 86390 1
530722 99530722 1001 86380 86390 1
531177 99531177 1001 86380 86390 1
531205 99531205 1001 86380 86390 1
531288 99531288 1001 86380 86390 1
531013 99531013 1001 86380 86390 1
531104 99531104 1001 86380 86390 1
531028 99531028 1001 86380 86390 1
531145 99531145 1001 86380 86390 1
531068 99531068 1001 86380 86390 1
530955 99530955 1001 86380 86390 1
530923 99530923 1001 86380 86390 1
530951 99530951 1001 86380 86390 1
531465 99531465 1001 86380 86390 1
532129 99532129 1001 86380 86390 1
532007 99532007 1001 86380 86390 1
532140 99532140 1001 86380 86390 1
531887 99531887 1001 86380 86390 1
531678 99531678 1001 86380 86390 1
531733 99531733 1001 86380 86390 1
531634 99531634 1001 86380 86390 1
531662 99531662 1001 86380 86390 1
531778 99531778 1001 86380 86390 1
532362 99532362 1001 86380 86390 1
533003 99533003 1001 86380 86390 1
532622 99532622 1001 86380 86390 1
532694 99532694 1001 86380 86390 1
532517 99532517 1001 86380 86390 1
532480 99532480 1001 86380 86390 1
532559 99532559 1001 86380 86390 1
532497 99532497 1001 86380 86390 1
533033 99533033 1001 86380 86390 1
533064 99533064 1001 86380 86390 1
533718 99533718 1001 86380 86390 1
533851 99533851 1001 86380 86390 1
533497 99533497 1001 86380 86390 1
533551 99533551 1001 86380 86390 1
533631 99533631 1001 86380 86390 1
533624 99533624 1001 86380 86390 1
533277 99533277 1001 86380 86390 1
533331 99533331 1001 86380 86390 1
533271 99533271 1001 86380 86390 1
534024 99534024 1001 86380 86390 1
534050 99534050 1001 86380 86390 1
534021 99534021 1001 86380 86390 1
534533 99534533 1001 86380 86390 1
534566 99534566 1001 86380 86390 1
534680 99534680 1001 86380 86390 1
534196 99534196 1001 86380 86390 1
534711 99534711 1001 86380 86390 1
534685 99534685 1001 86380 86390 1
534797 99534797 1001 86380 86390 1
535486 99535486 1001 86380 86390 1
535366 99535366 1001 86380 86390 1
535267 99535267 1001 86380 86390 1
535216 99535216 1001 86380 86390 1
535273 99535273 1001 86380 86390 1
535304 99535304 1001 86380 86390 1
535000 99535000 1001 86380 86390 1
534938 99534938 1001 86380 86390 1
534900 99534900 1001 86380 86390 1
534952 99534952 1001 86380 86390 1
534965 99534965 1001 86380 86390 1
534979 99534979 1001 86380 86390 1
535600 99535600 1001 86380 86390 1
535614 99535614 1001 86380 86390 1
535589 99535589 1001 86380 86390 1
535518 99535518 1001 86380 86390 1
535557 99535557 1001 86380 86390 1
536301 99536301 1001 86380 86390 1
536302 99536302 1001 86380 86390 1
536180 99536180 1001 86380 86390 1
536105 99536105 1001 86380 86390 1
536010 99536010 1001 86380 86390 1
536117 99536117 1001 86380 86390 1
535767 99535767 1001 86380 86390 1
535886 99535886 1001 86380 86390 1
535798 99535798 1001 86380 86390 1
535762 99535762 1001 86380 86390 1
537074 99537074 1001 86380 86390 1
537075 99537075 1001 86380 86390 1
536986 99536986 1001 86380 86390 1
537041 99537041 1001 86380 86390 1
537119 99537119 1001 86380 86390 1
537111 99537111 1001 86380 86390 1
536842 99536842 1001 86380 86390 1
536881 99536881 1001 86380 86390 1
536883 99536883 1001 86380 86390 1
536795 99536795 1001 86380 86390 1
536739 99536739 1001 86380 86390 1
536545 99536545 1001 86380 86390 1
536690 99536690 1001 86380 86390 1
536640 99536640 1001 86380 86390 1
536630 99536630 1001 86380 86390 1
537172 99537172 1001 86380 86390 1
537226 99537226 1001 86380 86390 1
537265 99537265 1001 86380 86390 1
537355 99537355 1001 86380 86390 1
536750 99536750 1001 86380 86390 1
537253 99537253 1001 86380 86390 1
537293 99537293 1001 86380 86390 1
537197 99537197 1001 86380 86390 1
537249 99537249 1001 86380 86390 1
537959 99537959 1001 86380 86390 1
537880 99537880 1001 86380 86390 1
537976 99537976 1001 86380 86390 1
537654 99537654 1001 86380 86390 1
537683 99537683 1001 86380 86390 1
537704 99537704 1001 86380 86390 1
537781 99537781 1001 86380 86390 1
537437 99537437 1001 86380 86390 1
537520 99537520 1001 86380 86390 1
537392 99537392 1001 86380 86390 1
538012 99538012 1001 86380 86390 1
537999 99537999 1001 86380 86390 1
538065 99538065 1001 86380 86390 1
538053 99538053 1001 86380 86390 1
538030 99538030 1001 86380 86390 1
538107 99538107 1001 86380 86390 1
538701 99538701 1001 86380 86390 1
538641 99538641 1001 86380 86390 1
538642 99538642 1001 86380 86390 1
538720 99538720 1001 86380 86390 1
538658 99538658 1001 86380 86390 1
538572 99538572 1001 86380 86390 1
538470 99538470 1001 86380 86390 1
538446 99538446 1001 86380 86390 1
538513 99538513 1001 86380 86390 1
538269 99538269 1001 86380 86390 1
538257 99538257 1001 86380 86390 1
538919 99538919 1001 86380 86390 1
538816 99538816 1001 86380 86390 1
538875 99538875 1001 86380 86390 1
538823 99538823 1001 86380 86390 1
539611 99539611 1001 86380 86390 1
539574 99539574 1001 86380 86390 1
539280 99539280 1001 86380 86390 1
539334 99539334 1001 86380 86390 1
539243 99539243 1001 86380 86390 1
539271 99539271 1001 86380 86390 1
539206 99539206 1001 86380 86390 1
539770 99539770 1001 86380 86390 1
539771 99539771 1001 86380 86390 1
539684 99539684 1001 86380 86390 1
540370 99540370 1001 86380 86390 1
540358 99540358 1001 86380 86390 1
540448 99540448 1001 86380 86390 1
540459 99540459 1001 86380 86390 1
540191 99540191 1001 86380 86390 1
540243 99540243 1001 86380 86390 1
540153 99540153 1001 86380 86390 1
539909 99539909 1001 86380 86390 1
540619 99540619 1001 86380 86390 1
541216 99541216 1001 86380 86390 1
541267 99541267 1001 86380 86390 1
541277 99541277 1001 86380 86390 1
541037 99541037 1001 86380 86390 1
541050 99541050 1001 86380 86390 1
540927 99540927 1001 86380 86390 1
540996 99540996 1001 86380 86390 1
540714 99540714 1001 86380 86390 1
540745 99540745 1001 86380 86390 1
540810 99540810 1001 86380 86390 1
540733 99540733 1001 86380 86390 1
541452 99541452 1001 86380 86390 1
542072 99542072 1001 86380 86390 1
541719 99541719 1001 86380 86390 1
541734 99541734 1001 86380 86390 1
541843 99541843 1001 86380 86390 1
541822 99541822 1001 86380 86390 1
541512 99541512 1001 86380 86390 1
541633 99541633 1001 86380 86390 1
541519 99541519 1001 86380 86390 1
541664 99541664 1001 86380 86390 1
542237 99542237 1001 86380 86390 1
542256 99542256 1001 86380 86390 1
542845 99542845 1001 86380 86390 1
542782 99542782 1001 86380 86390 1
542874 99542874 1001 86380 86390 1
542929 99542929 1001 86380 86390 1
542593 99542593 1001 86380 86390 1
542543 99542543 1001 86380 86390 1
542493 99542493 1001 86380 86390 1
542433 99542433 1001 86380 86390 1
542425 99542425 1001 86380 86390 1
542478 99542478 1001 86380 86390 1
542349 99542349 1001 86380 86390 1
543009 99543009 1001 86380 86390 1
542958 99542958 1001 86380 86390 1
542964 99542964 1001 86380 86390 1
543682 99543682 1001 86380 86390 1
543708 99543708 1001 86380 86390 1
543569 99543569 1001 86380 86390 1
543581 99543581 1001 86380 86390 1
543698 99543698 1001 86380 86390 1
543570 99543570 1001 86380 86390 1
543595 99543595 1001 86380 86390 1
543621 99543621 1001 86380 86390 1
543675 99543675 1001 86380 86390 1
543637 99543637 1001 86380 86390 1
543374 99543374 1001 86380 86390 1
543478 99543478 1001 86380 86390 1
543530 99543530 1001 86380 86390 1
543534 99543534 1001 86380 86390 1
543446 99543446 1001 86380 86390 1
543565 99543565 1001 86380 86390 1
543316 99543316 1001 86380 86390 1
543885 99543885 1001 86380 86390 1
543808 99543808 1001 86380 86390 1
543928 99543928 1001 86380 86390 1
543893 99543893 1001 86380 86390 1
543935 99543935 1001 86380 86390 1
544597 99544597 1001 86380 86390 1
544581 99544581 1001 86380 86390 1
544338 99544338 1001 86380 86390 1
544003 99544003 1001 86380 86390 1
544162 99544162 1001 86380 86390 1
544607 99544607 1001 86380 86390 1
404923 778 1001 27120 29397 1
404954 1140 1001 5160 5877 1
401342 1146 1001 39840 41997 1
503851 1031 1001 58895 59195 1
526096 694 1002 29906 35278 1
537360 978 1002 38532 42994 1
400147 99400147 1001 86380 86390 1
400148 99400148 1001 86380 86390 1
400309 99400309 1001 86380 86390 1
400267 99400267 1001 86380 86390 1
400411 99400411 1001 86380 86390 1
400368 99400368 1001 86380 86390 1
400439 99400439 1001 86380 86390 1
400616 99400616 1001 86380 86390 1
400625 99400625 1001 86380 86390 1
400579 99400579 1001 86380 86390 1
400750 99400750 1001 86380 86390 1
401356 99401356 1001 86380 86390 1
401469 99401469 1001 86380 86390 1
401382 99401382 1001 86380 86390 1
402219 99402219 1001 86380 86390 1
402267 99402267 1001 86380 86390 1
402192 99402192 1001 86380 86390 1
402254 99402254 1001 86380 86390 1
402292 99402292 1001 86380 86390 1
402573 99402573 1001 86380 86390 1
402732 99402732 1001 86380 86390 1
402752 99402752 1001 86380 86390 1
403007 99403007 1001 86380 86390 1
403537 99403537 1001 86380 86390 1
403750 99403750 1001 86380 86390 1
403776 99403776 1001 86380 86390 1
404018 99404018 1001 86380 86390 1
404211 99404211 1001 86380 86390 1
404300 99404300 1001 86380 86390 1
404266 99404266 1001 86380 86390 1
404367 99404367 1001 86380 86390 1
404357 99404357 1001 86380 86390 1
404521 99404521 1001 86380 86390 1
404552 99404552 1001 86380 86390 1
404508 99404508 1001 86380 86390 1
404776 99404776 1001 86380 86390 1
404798 99404798 1001 86380 86390 1
404848 99404848 1001 86380 86390 1
404881 99404881 1001 86380 86390 1
404862 99404862 1001 86380 86390 1
405012 99405012 1001 86380 86390 1
404909 99404909 1001 86380 86390 1
405110 99405110 1001 86380 86390 1
405206 99405206 1001 86380 86390 1
405182 99405182 1001 86380 86390 1
405273 99405273 1001 86380 86390 1
405372 99405372 1001 86380 86390 1
405473 99405473 1001 86380 86390 1
405416 99405416 1001 86380 86390 1
405417 99405417 1001 86380 86390 1
405823 99405823 1001 86380 86390 1
405991 99405991 1001 86380 86390 1
406148 99406148 1001 86380 86390 1
406130 99406130 1001 86380 86390 1
406851 99406851 1001 86380 86390 1
406906 99406906 1001 86380 86390 1
406887 99406887 1001 86380 86390 1
407099 99407099 1001 86380 86390 1
407174 99407174 1001 86380 86390 1
407251 99407251 1001 86380 86390 1
407261 99407261 1001 86380 86390 1
407433 99407433 1001 86380 86390 1
407419 99407419 1001 86380 86390 1
407631 99407631 1001 86380 86390 1
407838 99407838 1001 86380 86390 1
408388 99408388 1001 86380 86390 1
408730 99408730 1001 86380 86390 1
408746 99408746 1001 86380 86390 1
408899 99408899 1001 86380 86390 1
409039 99409039 1001 86380 86390 1
409074 99409074 1001 86380 86390 1
409021 99409021 1001 86380 86390 1
409216 99409216 1001 86380 86390 1
409531 99409531 1001 86380 86390 1
409506 99409506 1001 86380 86390 1
409616 99409616 1001 86380 86390 1
409802 99409802 1001 86380 86390 1
409834 99409834 1001 86380 86390 1
409906 99409906 1001 86380 86390 1
410274 99410274 1001 86380 86390 1
410246 99410246 1001 86380 86390 1
410380 99410380 1001 86380 86390 1
410359 99410359 1001 86380 86390 1
410807 99410807 1001 86380 86390 1
410958 99410958 1001 86380 86390 1
410948 99410948 1001 86380 86390 1
411094 99411094 1001 86380 86390 1
411133 99411133 1001 86380 86390 1
411193 99411193 1001 86380 86390 1
411223 99411223 1001 86380 86390 1
411484 99411484 1001 86380 86390 1
411611 99411611 1001 86380 86390 1
411683 99411683 1001 86380 86390 1
411790 99411790 1001 86380 86390 1
412088 99412088 1001 86380 86390 1
412071 99412071 1001 86380 86390 1
412269 99412269 1001 86380 86390 1
412192 99412192 1001 86380 86390 1
412332 99412332 1001 86380 86390 1
412408 99412408 1001 86380 86390 1
413339 99413339 1001 86380 86390 1
413525 99413525 1001 86380 86390 1
413326 99413326 1001 86380 86390 1
412938 99412938 1001 86380 86390 1
412965 99412965 1001 86380 86390 1
412665 99412665 1001 86380 86390 1
412657 99412657 1001 86380 86390 1
412522 99412522 1001 86380 86390 1
412543 99412543 1001 86380 86390 1
412690 99412690 1001 86380 86390 1
412741 99412741 1001 86380 86390 1
412838 99412838 1001 86380 86390 1
413802 99413802 1001 86380 86390 1
414068 99414068 1001 86380 86390 1
415275 99415275 1001 86380 86390 1
414508 99414508 1001 86380 86390 1
414572 99414572 1001 86380 86390 1
414745 99414745 1001 86380 86390 1
414900 99414900 1001 86380 86390 1
414548 99414548 1001 86380 86390 1
414376 99414376 1001 86380 86390 1
414240 99414240 1001 86380 86390 1
415450 99415450 1001 86380 86390 1
415342 99415342 1001 86380 86390 1
415410 99415410 1001 86380 86390 1
416928 99416928 1001 86380 86390 1
416753 99416753 1001 86380 86390 1
416952 99416952 1001 86380 86390 1
416850 99416850 1001 86380 86390 1
416852 99416852 1001 86380 86390 1
416219 99416219 1001 86380 86390 1
416387 99416387 1001 86380 86390 1
416154 99416154 1001 86380 86390 1
416434 99416434 1001 86380 86390 1
415931 99415931 1001 86380 86390 1
416008 99416008 1001 86380 86390 1
416108 99416108 1001 86380 86390 1
417078 99417078 1001 86380 86390 1
417503 99417503 1001 86380 86390 1
417588 99417588 1001 86380 86390 1
418491 99418491 1001 86380 86390 1
418218 99418218 1001 86380 86390 1
418078 99418078 1001 86380 86390 1
418107 99418107 1001 86380 86390 1
418163 99418163 1001 86380 86390 1
418310 99418310 1001 86380 86390 1
418116 99418116 1001 86380 86390 1
418090 99418090 1001 86380 86390 1
418144 99418144 1001 86380 86390 1
418183 99418183 1001 86380 86390 1
417690 99417690 1001 86380 86390 1
417624 99417624 1001 86380 86390 1
417627 99417627 1001 86380 86390 1
418822 99418822 1001 86380 86390 1
418995 99418995 1001 86380 86390 1
418926 99418926 1001 86380 86390 1
419206 99419206 1001 86380 86390 1
420406 99420406 1001 86380 86390 1
420164 99420164 1001 86380 86390 1
419770 99419770 1001 86380 86390 1
419715 99419715 1001 86380 86390 1
419685 99419685 1001 86380 86390 1
419265 99419265 1001 86380 86390 1
419375 99419375 1001 86380 86390 1
419463 99419463 1001 86380 86390 1
419487 99419487 1001 86380 86390 1
420584 99420584 1001 86380 86390 1
422037 99422037 1001 86380 86390 1
422084 99422084 1001 86380 86390 1
421809 99421809 1001 86380 86390 1
421628 99421628 1001 86380 86390 1
421038 99421038 1001 86380 86390 1
421097 99421097 1001 86380 86390 1
420955 99420955 1001 86380 86390 1
421227 99421227 1001 86380 86390 1
422244 99422244 1001 86380 86390 1
420837 99420837 1001 86380 86390 1
422507 99422507 1001 86380 86390 1
422214 99422214 1001 86380 86390 1
423576 99423576 1001 86380 86390 1
423672 99423672 1001 86380 86390 1
422961 99422961 1001 86380 86390 1
423089 99423089 1001 86380 86390 1
423081 99423081 1001 86380 86390 1
423163 99423163 1001 86380 86390 1
422940 99422940 1001 86380 86390 1
422908 99422908 1001 86380 86390 1
423766 99423766 1001 86380 86390 1
425086 99425086 1001 86380 86390 1
425200 99425200 1001 86380 86390 1
425350 99425350 1001 86380 86390 1
424976 99424976 1001 86380 86390 1
424754 99424754 1001 86380 86390 1
424468 99424468 1001 86380 86390 1
424285 99424285 1001 86380 86390 1
424385 99424385 1001 86380 86390 1
424432 99424432 1001 86380 86390 1
425471 99425471 1001 86380 86390 1
425605 99425605 1001 86380 86390 1
425474 99425474 1001 86380 86390 1
425625 99425625 1001 86380 86390 1
425427 99425427 1001 86380 86390 1
426745 99426745 1001 86380 86390 1
427047 99427047 1001 86380 86390 1
426751 99426751 1001 86380 86390 1
427062 99427062 1001 86380 86390 1
427020 99427020 1001 86380 86390 1
426762 99426762 1001 86380 86390 1
425898 99425898 1001 86380 86390 1
425848 99425848 1001 86380 86390 1
426026 99426026 1001 86380 86390 1
427168 99427168 1001 86380 86390 1
427462 99427462 1001 86380 86390 1
427146 99427146 1001 86380 86390 1
427174 99427174 1001 86380 86390 1
427439 99427439 1001 86380 86390 1
427248 99427248 1001 86380 86390 1
427335 99427335 1001 86380 86390 1
427379 99427379 1001 86380 86390 1
427448 99427448 1001 86380 86390 1
427473 99427473 1001 86380 86390 1
428579 99428579 1001 86380 86390 1
428536 99428536 1001 86380 86390 1
428092 99428092 1001 86380 86390 1
427924 99427924 1001 86380 86390 1
427925 99427925 1001 86380 86390 1
427932 99427932 1001 86380 86390 1
428332 99428332 1001 86380 86390 1
428309 99428309 1001 86380 86390 1
427561 99427561 1001 86380 86390 1
427566 99427566 1001 86380 86390 1
427703 99427703 1001 86380 86390 1
428787 99428787 1001 86380 86390 1
428957 99428957 1001 86380 86390 1
430222 99430222 1001 86380 86390 1
430327 99430327 1001 86380 86390 1
430227 99430227 1001 86380 86390 1
429976 99429976 1001 86380 86390 1
430360 99430360 1001 86380 86390 1
430040 99430040 1001 86380 86390 1
429660 99429660 1001 86380 86390 1
429767 99429767 1001 86380 86390 1
429624 99429624 1001 86380 86390 1
429946 99429946 1001 86380 86390 1
429630 99429630 1001 86380 86390 1
429752 99429752 1001 86380 86390 1
429505 99429505 1001 86380 86390 1
429308 99429308 1001 86380 86390 1
429340 99429340 1001 86380 86390 1
430796 99430796 1001 86380 86390 1
430750 99430750 1001 86380 86390 1
430756 99430756 1001 86380 86390 1
431771 99431771 1001 86380 86390 1
431468 99431468 1001 86380 86390 1
431496 99431496 1001 86380 86390 1
431350 99431350 1001 86380 86390 1
430948 99430948 1001 86380 86390 1
430949 99430949 1001 86380 86390 1
431011 99431011 1001 86380 86390 1
431098 99431098 1001 86380 86390 1
430875 99430875 1001 86380 86390 1
430833 99430833 1001 86380 86390 1
431188 99431188 1001 86380 86390 1
432327 99432327 1001 86380 86390 1
432287 99432287 1001 86380 86390 1
433470 99433470 1001 86380 86390 1
433457 99433457 1001 86380 86390 1
432996 99432996 1001 86380 86390 1
433277 99433277 1001 86380 86390 1
433057 99433057 1001 86380 86390 1
433147 99433147 1001 86380 86390 1
432702 99432702 1001 86380 86390 1
432830 99432830 1001 86380 86390 1
432707 99432707 1001 86380 86390 1
432603 99432603 1001 86380 86390 1
434029 99434029 1001 86380 86390 1
435428 99435428 1001 86380 86390 1
434787 99434787 1001 86380 86390 1
434624 99434624 1001 86380 86390 1
434662 99434662 1001 86380 86390 1
434264 99434264 1001 86380 86390 1
434144 99434144 1001 86380 86390 1
434416 99434416 1001 86380 86390 1
434366 99434366 1001 86380 86390 1
435643 99435643 1001 86380 86390 1
435545 99435545 1001 86380 86390 1
435576 99435576 1001 86380 86390 1
435658 99435658 1001 86380 86390 1
435585 99435585 1001 86380 86390 1
435756 99435756 1001 86380 86390 1
437003 99437003 1001 86380 86390 1
436815 99436815 1001 86380 86390 1
436793 99436793 1001 86380 86390 1
436493 99436493 1001 86380 86390 1
436564 99436564 1001 86380 86390 1
436757 99436757 1001 86380 86390 1
436593 99436593 1001 86380 86390 1
436687 99436687 1001 86380 86390 1
436581 99436581 1001 86380 86390 1
436540 99436540 1001 86380 86390 1
436034 99436034 1001 86380 86390 1
436066 99436066 1001 86380 86390 1
436095 99436095 1001 86380 86390 1
436003 99436003 1001 86380 86390 1
436162 99436162 1001 86380 86390 1
300009 99300009 1001 86380 86390 1
300101 99300101 1001 86380 86390 1
300631 99300631 1001 86380 86390 1
300709 99300709 1001 86380 86390 1
300533 99300533 1001 86380 86390 1
300721 99300721 1001 86380 86390 1
300474 99300474 1001 86380 86390 1
300424 99300424 1001 86380 86390 1
300516 99300516 1001 86380 86390 1
300147 99300147 1001 86380 86390 1
300112 99300112 1001 86380 86390 1
300206 99300206 1001 86380 86390 1
300740 99300740 1001 86380 86390 1
300883 99300883 1001 86380 86390 1
300927 99300927 1001 86380 86390 1
301402 99301402 1001 86380 86390 1
301364 99301364 1001 86380 86390 1
301527 99301527 1001 86380 86390 1
301490 99301490 1001 86380 86390 1
301247 99301247 1001 86380 86390 1
301242 99301242 1001 86380 86390 1
301105 99301105 1001 86380 86390 1
301071 99301071 1001 86380 86390 1
301607 99301607 1001 86380 86390 1
301659 99301659 1001 86380 86390 1
301704 99301704 1001 86380 86390 1
302272 99302272 1001 86380 86390 1
302211 99302211 1001 86380 86390 1
302372 99302372 1001 86380 86390 1
302277 99302277 1001 86380 86390 1
302128 99302128 1001 86380 86390 1
302167 99302167 1001 86380 86390 1
302144 99302144 1001 86380 86390 1
302004 99302004 1001 86380 86390 1
301838 99301838 1001 86380 86390 1
301909 99301909 1001 86380 86390 1
301923 99301923 1001 86380 86390 1
301950 99301950 1001 86380 86390 1
301848 99301848 1001 86380 86390 1
302549 99302549 1001 86380 86390 1
302563 99302563 1001 86380 86390 1
302388 99302388 1001 86380 86390 1
302455 99302455 1001 86380 86390 1
303182 99303182 1001 86380 86390 1
303192 99303192 1001 86380 86390 1
303050 99303050 1001 86380 86390 1
302998 99302998 1001 86380 86390 1
302657 99302657 1001 86380 86390 1
302650 99302650 1001 86380 86390 1
303209 99303209 1001 86380 86390 1
303394 99303394 1001 86380 86390 1
303947 99303947 1001 86380 86390 1
303936 99303936 1001 86380 86390 1
303674 99303674 1001 86380 86390 1
303421 99303421 1001 86380 86390 1
303448 99303448 1001 86380 86390 1
303474 99303474 1001 86380 86390 1
304187 99304187 1001 86380 86390 1
304059 99304059 1001 86380 86390 1
304137 99304137 1001 86380 86390 1
304190 99304190 1001 86380 86390 1
304101 99304101 1001 86380 86390 1
304182 99304182 1001 86380 86390 1
304055 99304055 1001 86380 86390 1
304692 99304692 1001 86380 86390 1
304858 99304858 1001 86380 86390 1
304485 99304485 1001 86380 86390 1
304448 99304448 1001 86380 86390 1
304557 99304557 1001 86380 86390 1
304508 99304508 1001 86380 86390 1
304325 99304325 1001 86380 86390 1
305039 99305039 1001 86380 86390 1
304972 99304972 1001 86380 86390 1
305037 99305037 1001 86380 86390 1
305623 99305623 1001 86380 86390 1
305598 99305598 1001 86380 86390 1
305467 99305467 1001 86380 86390 1
305278 99305278 1001 86380 86390 1
305450 99305450 1001 86380 86390 1
305334 99305334 1001 86380 86390 1
305464 99305464 1001 86380 86390 1
305426 99305426 1001 86380 86390 1
305129 99305129 1001 86380 86390 1
305117 99305117 1001 86380 86390 1
305078 99305078 1001 86380 86390 1
305262 99305262 1001 86380 86390 1
305227 99305227 1001 86380 86390 1
305124 99305124 1001 86380 86390 1
305167 99305167 1001 86380 86390 1
305232 99305232 1001 86380 86390 1
500025 99500025 1001 86380 86390 1
500128 99500128 1001 86380 86390 1
500007 99500007 1001 86380 86390 1
500695 99500695 1001 86380 86390 1
500426 99500426 1001 86380 86390 1
500466 99500466 1001 86380 86390 1
500533 99500533 1001 86380 86390 1
500495 99500495 1001 86380 86390 1
500470 99500470 1001 86380 86390 1
500540 99500540 1001 86380 86390 1
500326 99500326 1001 86380 86390 1
500965 99500965 1001 86380 86390 1
501565 99501565 1001 86380 86390 1
501477 99501477 1001 86380 86390 1
501623 99501623 1001 86380 86390 1
501625 99501625 1001 86380 86390 1
501634 99501634 1001 86380 86390 1
501291 99501291 1001 86380 86390 1
501397 99501397 1001 86380 86390 1
501228 99501228 1001 86380 86390 1
501310 99501310 1001 86380 86390 1
501323 99501323 1001 86380 86390 1
501285 99501285 1001 86380 86390 1
501391 99501391 1001 86380 86390 1
501023 99501023 1001 86380 86390 1
501052 99501052 1001 86380 86390 1
501181 99501181 1001 86380 86390 1
501065 99501065 1001 86380 86390 1
501067 99501067 1001 86380 86390 1
501782 99501782 1001 86380 86390 1
501836 99501836 1001 86380 86390 1
501813 99501813 1001 86380 86390 1
502432 99502432 1001 86380 86390 1
502302 99502302 1001 86380 86390 1
502315 99502315 1001 86380 86390 1
502368 99502368 1001 86380 86390 1
502421 99502421 1001 86380 86390 1
502133 99502133 1001 86380 86390 1
502224 99502224 1001 86380 86390 1
502228 99502228 1001 86380 86390 1
502063 99502063 1001 86380 86390 1
501974 99501974 1001 86380 86390 1
502016 99502016 1001 86380 86390 1
501888 99501888 1001 86380 86390 1
501931 99501931 1001 86380 86390 1
502477 99502477 1001 86380 86390 1
502483 99502483 1001 86380 86390 1
502487 99502487 1001 86380 86390 1
503218 99503218 1001 86380 86390 1
503268 99503268 1001 86380 86390 1
503147 99503147 1001 86380 86390 1
502959 99502959 1001 86380 86390 1
502998 99502998 1001 86380 86390 1
503055 99503055 1001 86380 86390 1
502914 99502914 1001 86380 86390 1
502725 99502725 1001 86380 86390 1
502803 99502803 1001 86380 86390 1
502704 99502704 1001 86380 86390 1
503393 99503393 1001 86380 86390 1
503435 99503435 1001 86380 86390 1
504083 99504083 1001 86380 86390 1
503932 99503932 1001 86380 86390 1
504013 99504013 1001 86380 86390 1
504112 99504112 1001 86380 86390 1
503563 99503563 1001 86380 86390 1
504258 99504258 1001 86380 86390 1
504319 99504319 1001 86380 86390 1
504868 99504868 1001 86380 86390 1
504804 99504804 1001 86380 86390 1
504820 99504820 1001 86380 86390 1
504926 99504926 1001 86380 86390 1
504664 99504664 1001 86380 86390 1
504626 99504626 1001 86380 86390 1
504706 99504706 1001 86380 86390 1
504578 99504578 1001 86380 86390 1
504375 99504375 1001 86380 86390 1
504350 99504350 1001 86380 86390 1
504441 99504441 1001 86380 86390 1
504443 99504443 1001 86380 86390 1
504971 99504971 1001 86380 86390 1
505141 99505141 1001 86380 86390 1
505094 99505094 1001 86380 86390 1
505590 99505590 1001 86380 86390 1
505655 99505655 1001 86380 86390 1
505740 99505740 1001 86380 86390 1
505610 99505610 1001 86380 86390 1
505615 99505615 1001 86380 86390 1
505531 99505531 1001 86380 86390 1
505419 99505419 1001 86380 86390 1
505549 99505549 1001 86380 86390 1
505209 99505209 1001 86380 86390 1
505261 99505261 1001 86380 86390 1
505300 99505300 1001 86380 86390 1
505315 99505315 1001 86380 86390 1
505278 99505278 1001 86380 86390 1
505897 99505897 1001 86380 86390 1
505821 99505821 1001 86380 86390 1
505899 99505899 1001 86380 86390 1
505927 99505927 1001 86380 86390 1
505844 99505844 1001 86380 86390 1
505779 99505779 1001 86380 86390 1
506410 99506410 1001 86380 86390 1
506582 99506582 1001 86380 86390 1
506594 99506594 1001 86380 86390 1
506327 99506327 1001 86380 86390 1
506191 99506191 1001 86380 86390 1
506270 99506270 1001 86380 86390 1
506018 99506018 1001 86380 86390 1
506031 99506031 1001 86380 86390 1
506142 99506142 1001 86380 86390 1
506182 99506182 1001 86380 86390 1
506723 99506723 1001 86380 86390 1
507405 99507405 1001 86380 86390 1
507301 99507301 1001 86380 86390 1
507406 99507406 1001 86380 86390 1
507344 99507344 1001 86380 86390 1
507087 99507087 1001 86380 86390 1
507050 99507050 1001 86380 86390 1
507080 99507080 1001 86380 86390 1
507197 99507197 1001 86380 86390 1
506892 99506892 1001 86380 86390 1
506927 99506927 1001 86380 86390 1
507466 99507466 1001 86380 86390 1
507622 99507622 1001 86380 86390 1
507547 99507547 1001 86380 86390 1
508111 99508111 1001 86380 86390 1
508144 99508144 1001 86380 86390 1
507888 99507888 1001 86380 86390 1
507849 99507849 1001 86380 86390 1
507988 99507988 1001 86380 86390 1
507826 99507826 1001 86380 86390 1
507723 99507723 1001 86380 86390 1
507736 99507736 1001 86380 86390 1
507738 99507738 1001 86380 86390 1
507675 99507675 1001 86380 86390 1
507768 99507768 1001 86380 86390 1
507782 99507782 1001 86380 86390 1
508285 99508285 1001 86380 86390 1
508366 99508366 1001 86380 86390 1
508290 99508290 1001 86380 86390 1
508305 99508305 1001 86380 86390 1
508268 99508268 1001 86380 86390 1
509046 99509046 1001 86380 86390 1
508877 99508877 1001 86380 86390 1
508928 99508928 1001 86380 86390 1
509063 99509063 1001 86380 86390 1
508957 99508957 1001 86380 86390 1
509035 99509035 1001 86380 86390 1
509070 99509070 1001 86380 86390 1
509024 99509024 1001 86380 86390 1
508742 99508742 1001 86380 86390 1
508720 99508720 1001 86380 86390 1
508798 99508798 1001 86380 86390 1
508737 99508737 1001 86380 86390 1
508829 99508829 1001 86380 86390 1
508583 99508583 1001 86380 86390 1
508526 99508526 1001 86380 86390 1
508465 99508465 1001 86380 86390 1
509124 99509124 1001 86380 86390 1
509191 99509191 1001 86380 86390 1
509244 99509244 1001 86380 86390 1
509219 99509219 1001 86380 86390 1
509803 99509803 1001 86380 86390 1
509701 99509701 1001 86380 86390 1
509881 99509881 1001 86380 86390 1
509844 99509844 1001 86380 86390 1
509806 99509806 1001 86380 86390 1
509820 99509820 1001 86380 86390 1
509644 99509644 1001 86380 86390 1
509521 99509521 1001 86380 86390 1
509475 99509475 1001 86380 86390 1
509315 99509315 1001 86380 86390 1
509393 99509393 1001 86380 86390 1
509913 99509913 1001 86380 86390 1
509919 99509919 1001 86380 86390 1
510102 99510102 1001 86380 86390 1
509922 99509922 1001 86380 86390 1
510039 99510039 1001 86380 86390 1
510575 99510575 1001 86380 86390 1
510616 99510616 1001 86380 86390 1
510605 99510605 1001 86380 86390 1
510499 99510499 1001 86380 86390 1
510435 99510435 1001 86380 86390 1
510424 99510424 1001 86380 86390 1
510490 99510490 1001 86380 86390 1
510188 99510188 1001 86380 86390 1
510182 99510182 1001 86380 86390 1
510908 99510908 1001 86380 86390 1
510768 99510768 1001 86380 86390 1
510823 99510823 1001 86380 86390 1
510849 99510849 1001 86380 86390 1
510826 99510826 1001 86380 86390 1
511523 99511523 1001 86380 86390 1
511527 99511527 1001 86380 86390 1
511509 99511509 1001 86380 86390 1
511396 99511396 1001 86380 86390 1
511322 99511322 1001 86380 86390 1
511154 99511154 1001 86380 86390 1
511197 99511197 1001 86380 86390 1
511145 99511145 1001 86380 86390 1
511226 99511226 1001 86380 86390 1
511052 99511052 1001 86380 86390 1
511001 99511001 1001 86380 86390 1
511603 99511603 1001 86380 86390 1
511644 99511644 1001 86380 86390 1
511566 99511566 1001 86380 86390 1
511636 99511636 1001 86380 86390 1
511739 99511739 1001 86380 86390 1
511753 99511753 1001 86380 86390 1
512328 99512328 1001 86380 86390 1
512232 99512232 1001 86380 86390 1
512260 99512260 1001 86380 86390 1
511974 99511974 1001 86380 86390 1
511915 99511915 1001 86380 86390 1
511933 99511933 1001 86380 86390 1
511792 99511792 1001 86380 86390 1
512414 99512414 1001 86380 86390 1
513154 99513154 1001 86380 86390 1
513103 99513103 1001 86380 86390 1
513134 99513134 1001 86380 86390 1
513011 99513011 1001 86380 86390 1
512992 99512992 1001 86380 86390 1
512956 99512956 1001 86380 86390 1
512982 99512982 1001 86380 86390 1
512597 99512597 1001 86380 86390 1
512715 99512715 1001 86380 86390 1
512741 99512741 1001 86380 86390 1
512729 99512729 1001 86380 86390 1
512604 99512604 1001 86380 86390 1
512684 99512684 1001 86380 86390 1
512593 99512593 1001 86380 86390 1
513981 99513981 1001 86380 86390 1
513870 99513870 1001 86380 86390 1
513948 99513948 1001 86380 86390 1
514012 99514012 1001 86380 86390 1
513988 99513988 1001 86380 86390 1
514015 99514015 1001 86380 86390 1
513964 99513964 1001 86380 86390 1
513726 99513726 1001 86380 86390 1
513779 99513779 1001 86380 86390 1
513811 99513811 1001 86380 86390 1
513429 99513429 1001 86380 86390 1
513576 99513576 1001 86380 86390 1
514187 99514187 1001 86380 86390 1
514153 99514153 1001 86380 86390 1
514051 99514051 1001 86380 86390 1
514708 99514708 1001 86380 86390 1
514836 99514836 1001 86380 86390 1
514813 99514813 1001 86380 86390 1
514804 99514804 1001 86380 86390 1
514496 99514496 1001 86380 86390 1
514512 99514512 1001 86380 86390 1
514475 99514475 1001 86380 86390 1
514645 99514645 1001 86380 86390 1
514431 99514431 1001 86380 86390 1
514319 99514319 1001 86380 86390 1
514388 99514388 1001 86380 86390 1
514260 99514260 1001 86380 86390 1
514352 99514352 1001 86380 86390 1
514957 99514957 1001 86380 86390 1
515544 99515544 1001 86380 86390 1
515586 99515586 1001 86380 86390 1
515336 99515336 1001 86380 86390 1
515365 99515365 1001 86380 86390 1
515291 99515291 1001 86380 86390 1
515331 99515331 1001 86380 86390 1
515280 99515280 1001 86380 86390 1
515359 99515359 1001 86380 86390 1
515103 99515103 1001 86380 86390 1
515249 99515249 1001 86380 86390 1
515810 99515810 1001 86380 86390 1
515722 99515722 1001 86380 86390 1
515791 99515791 1001 86380 86390 1
515830 99515830 1001 86380 86390 1
515870 99515870 1001 86380 86390 1
515833 99515833 1001 86380 86390 1
515872 99515872 1001 86380 86390 1
516399 99516399 1001 86380 86390 1
516388 99516388 1001 86380 86390 1
516493 99516493 1001 86380 86390 1
516326 99516326 1001 86380 86390 1
516405 99516405 1001 86380 86390 1
516271 99516271 1001 86380 86390 1
516273 99516273 1001 86380 86390 1
516198 99516198 1001 86380 86390 1
516120 99516120 1001 86380 86390 1
515943 99515943 1001 86380 86390 1
516062 99516062 1001 86380 86390 1
515951 99515951 1001 86380 86390 1
516540 99516540 1001 86380 86390 1
516606 99516606 1001 86380 86390 1
516568 99516568 1001 86380 86390 1
517255 99517255 1001 86380 86390 1
517332 99517332 1001 86380 86390 1
516929 99516929 1001 86380 86390 1
516935 99516935 1001 86380 86390 1
516717 99516717 1001 86380 86390 1
516730 99516730 1001 86380 86390 1
516914 99516914 1001 86380 86390 1
516866 99516866 1001 86380 86390 1
516856 99516856 1001 86380 86390 1
517479 99517479 1001 86380 86390 1
517418 99517418 1001 86380 86390 1
517822 99517822 1001 86380 86390 1
517888 99517888 1001 86380 86390 1
517696 99517696 1001 86380 86390 1
517710 99517710 1001 86380 86390 1
517620 99517620 1001 86380 86390 1
517713 99517713 1001 86380 86390 1
517720 99517720 1001 86380 86390 1
517669 99517669 1001 86380 86390 1
518201 99518201 1001 86380 86390 1
518357 99518357 1001 86380 86390 1
518332 99518332 1001 86380 86390 1
518191 99518191 1001 86380 86390 1
518875 99518875 1001 86380 86390 1
518890 99518890 1001 86380 86390 1
518966 99518966 1001 86380 86390 1
518880 99518880 1001 86380 86390 1
518842 99518842 1001 86380 86390 1
518832 99518832 1001 86380 86390 1
518648 99518648 1001 86380 86390 1
518650 99518650 1001 86380 86390 1
518537 99518537 1001 86380 86390 1
518550 99518550 1001 86380 86390 1
518375 99518375 1001 86380 86390 1
518388 99518388 1001 86380 86390 1
518417 99518417 1001 86380 86390 1
519181 99519181 1001 86380 86390 1
519079 99519079 1001 86380 86390 1
519105 99519105 1001 86380 86390 1
519779 99519779 1001 86380 86390 1
519651 99519651 1001 86380 86390 1
519768 99519768 1001 86380 86390 1
519708 99519708 1001 86380 86390 1
519429 99519429 1001 86380 86390 1
519573 99519573 1001 86380 86390 1
519473 99519473 1001 86380 86390 1
519464 99519464 1001 86380 86390 1
519384 99519384 1001 86380 86390 1
519269 99519269 1001 86380 86390 1
520018 99520018 1001 86380 86390 1
519838 99519838 1001 86380 86390 1
519851 99519851 1001 86380 86390 1
519939 99519939 1001 86380 86390 1
520017 99520017 1001 86380 86390 1
520594 99520594 1001 86380 86390 1
520614 99520614 1001 86380 86390 1
520556 99520556 1001 86380 86390 1
520326 99520326 1001 86380 86390 1
520380 99520380 1001 86380 86390 1
520139 99520139 1001 86380 86390 1
520064 99520064 1001 86380 86390 1
521304 99521304 1001 86380 86390 1
521442 99521442 1001 86380 86390 1
521323 99521323 1001 86380 86390 1
521460 99521460 1001 86380 86390 1
521059 99521059 1001 86380 86390 1
521075 99521075 1001 86380 86390 1
521169 99521169 1001 86380 86390 1
521027 99521027 1001 86380 86390 1
520924 99520924 1001 86380 86390 1
520925 99520925 1001 86380 86390 1
520882 99520882 1001 86380 86390 1
521659 99521659 1001 86380 86390 1
521636 99521636 1001 86380 86390 1
521589 99521589 1001 86380 86390 1
522179 99522179 1001 86380 86390 1
522197 99522197 1001 86380 86390 1
522241 99522241 1001 86380 86390 1
521990 99521990 1001 86380 86390 1
521900 99521900 1001 86380 86390 1
522020 99522020 1001 86380 86390 1
521697 99521697 1001 86380 86390 1
521828 99521828 1001 86380 86390 1
521793 99521793 1001 86380 86390 1
521865 99521865 1001 86380 86390 1
521672 99521672 1001 86380 86390 1
522334 99522334 1001 86380 86390 1
522348 99522348 1001 86380 86390 1
522400 99522400 1001 86380 86390 1
522439 99522439 1001 86380 86390 1
523029 99523029 1001 86380 86390 1
522940 99522940 1001 86380 86390 1
522953 99522953 1001 86380 86390 1
522987 99522987 1001 86380 86390 1
523015 99523015 1001 86380 86390 1
522900 99522900 1001 86380 86390 1
522707 99522707 1001 86380 86390 1
522877 99522877 1001 86380 86390 1
522751 99522751 1001 86380 86390 1
522603 99522603 1001 86380 86390 1
522681 99522681 1001 86380 86390 1
522669 99522669 1001 86380 86390 1
523210 99523210 1001 86380 86390 1
523120 99523120 1001 86380 86390 1
523868 99523868 1001 86380 86390 1
523896 99523896 1001 86380 86390 1
523799 99523799 1001 86380 86390 1
523689 99523689 1001 86380 86390 1
523651 99523651 1001 86380 86390 1
523640 99523640 1001 86380 86390 1
523566 99523566 1001 86380 86390 1
523723 99523723 1001 86380 86390 1
523531 99523531 1001 86380 86390 1
523410 99523410 1001 86380 86390 1
524064 99524064 1001 86380 86390 1
524142 99524142 1001 86380 86390 1
524108 99524108 1001 86380 86390 1
524070 99524070 1001 86380 86390 1
524624 99524624 1001 86380 86390 1
524728 99524728 1001 86380 86390 1
524758 99524758 1001 86380 86390 1
524625 99524625 1001 86380 86390 1
524638 99524638 1001 86380 86390 1
524435 99524435 1001 86380 86390 1
524440 99524440 1001 86380 86390 1
524376 99524376 1001 86380 86390 1
524367 99524367 1001 86380 86390 1
524381 99524381 1001 86380 86390 1
524322 99524322 1001 86380 86390 1
524199 99524199 1001 86380 86390 1
524884 99524884 1001 86380 86390 1
524825 99524825 1001 86380 86390 1
524801 99524801 1001 86380 86390 1
524853 99524853 1001 86380 86390 1
524866 99524866 1001 86380 86390 1
524892 99524892 1001 86380 86390 1
525455 99525455 1001 86380 86390 1
525565 99525565 1001 86380 86390 1
525573 99525573 1001 86380 86390 1
525399 99525399 1001 86380 86390 1
525237 99525237 1001 86380 86390 1
525199 99525199 1001 86380 86390 1
525334 99525334 1001 86380 86390 1
525247 99525247 1001 86380 86390 1
525175 99525175 1001 86380 86390 1
525155 99525155 1001 86380 86390 1
525778 99525778 1001 86380 86390 1
525655 99525655 1001 86380 86390 1
526364 99526364 1001 86380 86390 1
526255 99526255 1001 86380 86390 1
525895 99525895 1001 86380 86390 1
525885 99525885 1001 86380 86390 1
525887 99525887 1001 86380 86390 1
525993 99525993 1001 86380 86390 1
526453 99526453 1001 86380 86390 1
526561 99526561 1001 86380 86390 1
527217 99527217 1001 86380 86390 1
526830 99526830 1001 86380 86390 1
526795 99526795 1001 86380 86390 1
527251 99527251 1001 86380 86390 1
527872 99527872 1001 86380 86390 1
528048 99528048 1001 86380 86390 1
527951 99527951 1001 86380 86390 1
527904 99527904 1001 86380 86390 1
527905 99527905 1001 86380 86390 1
527789 99527789 1001 86380 86390 1
527712 99527712 1001 86380 86390 1
527636 99527636 1001 86380 86390 1
527468 99527468 1001 86380 86390 1
527656 99527656 1001 86380 86390 1
527517 99527517 1001 86380 86390 1
528254 99528254 1001 86380 86390 1
528088 99528088 1001 86380 86390 1
528236 99528236 1001 86380 86390 1
528226 99528226 1001 86380 86390 1
528714 99528714 1001 86380 86390 1
528885 99528885 1001 86380 86390 1
528568 99528568 1001 86380 86390 1
528607 99528607 1001 86380 86390 1
528633 99528633 1001 86380 86390 1
528520 99528520 1001 86380 86390 1
528495 99528495 1001 86380 86390 1
528548 99528548 1001 86380 86390 1
528575 99528575 1001 86380 86390 1
528499 99528499 1001 86380 86390 1
528591 99528591 1001 86380 86390 1
528371 99528371 1001 86380 86390 1
528282 99528282 1001 86380 86390 1
528465 99528465 1001 86380 86390 1
528300 99528300 1001 86380 86390 1
528368 99528368 1001 86380 86390 1
528303 99528303 1001 86380 86390 1
528370 99528370 1001 86380 86390 1
529027 99529027 1001 86380 86390 1
529726 99529726 1001 86380 86390 1
529536 99529536 1001 86380 86390 1
529665 99529665 1001 86380 86390 1
529642 99529642 1001 86380 86390 1
529702 99529702 1001 86380 86390 1
529644 99529644 1001 86380 86390 1
529657 99529657 1001 86380 86390 1
529353 99529353 1001 86380 86390 1
529484 99529484 1001 86380 86390 1
529370 99529370 1001 86380 86390 1
529437 99529437 1001 86380 86390 1
529399 99529399 1001 86380 86390 1
529348 99529348 1001 86380 86390 1
529518 99529518 1001 86380 86390 1
529237 99529237 1001 86380 86390 1
529111 99529111 1001 86380 86390 1
529242 99529242 1001 86380 86390 1
529204 99529204 1001 86380 86390 1
529246 99529246 1001 86380 86390 1
529315 99529315 1001 86380 86390 1
529783 99529783 1001 86380 86390 1
529798 99529798 1001 86380 86390 1
530459 99530459 1001 86380 86390 1
530546 99530546 1001 86380 86390 1
530410 99530410 1001 86380 86390 1
530549 99530549 1001 86380 86390 1
530234 99530234 1001 86380 86390 1
530325 99530325 1001 86380 86390 1
530340 99530340 1001 86380 86390 1
530012 99530012 1001 86380 86390 1
530093 99530093 1001 86380 86390 1
530057 99530057 1001 86380 86390 1
530061 99530061 1001 86380 86390 1
530719 99530719 1001 86380 86390 1
530751 99530751 1001 86380 86390 1
530637 99530637 1001 86380 86390 1
530587 99530587 1001 86380 86390 1
531334 99531334 1001 86380 86390 1
531132 99531132 1001 86380 86390 1
530894 99530894 1001 86380 86390 1
531391 99531391 1001 86380 86390 1
531460 99531460 1001 86380 86390 1
531489 99531489 1001 86380 86390 1
531554 99531554 1001 86380 86390 1
531387 99531387 1001 86380 86390 1
532079 99532079 1001 86380 86390 1
532160 99532160 1001 86380 86390 1
532084 99532084 1001 86380 86390 1
531935 99531935 1001 86380 86390 1
531900 99531900 1001 86380 86390 1
531890 99531890 1001 86380 86390 1
531968 99531968 1001 86380 86390 1
531982 99531982 1001 86380 86390 1
531599 99531599 1001 86380 86390 1
532285 99532285 1001 86380 86390 1
532265 99532265 1001 86380 86390 1
533029 99533029 1001 86380 86390 1
532891 99532891 1001 86380 86390 1
532999 99532999 1001 86380 86390 1
532870 99532870 1001 86380 86390 1
532896 99532896 1001 86380 86390 1
532850 99532850 1001 86380 86390 1
532902 99532902 1001 86380 86390 1
532648 99532648 1001 86380 86390 1
532702 99532702 1001 86380 86390 1
532704 99532704 1001 86380 86390 1
532785 99532785 1001 86380 86390 1
532557 99532557 1001 86380 86390 1
532545 99532545 1001 86380 86390 1
532552 99532552 1001 86380 86390 1
533089 99533089 1001 86380 86390 1
533145 99533145 1001 86380 86390 1
533685 99533685 1001 86380 86390 1
533552 99533552 1001 86380 86390 1
533448 99533448 1001 86380 86390 1
533567 99533567 1001 86380 86390 1
533453 99533453 1001 86380 86390 1
533468 99533468 1001 86380 86390 1
533411 99533411 1001 86380 86390 1
533257 99533257 1001 86380 86390 1
533441 99533441 1001 86380 86390 1
533882 99533882 1001 86380 86390 1
534011 99534011 1001 86380 86390 1
533914 99533914 1001 86380 86390 1
533997 99533997 1001 86380 86390 1
534634 99534634 1001 86380 86390 1
534612 99534612 1001 86380 86390 1
534496 99534496 1001 86380 86390 1
534626 99534626 1001 86380 86390 1
534514 99534514 1001 86380 86390 1
534291 99534291 1001 86380 86390 1
534382 99534382 1001 86380 86390 1
534076 99534076 1001 86380 86390 1
534221 99534221 1001 86380 86390 1
534099 99534099 1001 86380 86390 1
534242 99534242 1001 86380 86390 1
534268 99534268 1001 86380 86390 1
534217 99534217 1001 86380 86390 1
534772 99534772 1001 86380 86390 1
534694 99534694 1001 86380 86390 1
534853 99534853 1001 86380 86390 1
534828 99534828 1001 86380 86390 1
534881 99534881 1001 86380 86390 1
535330 99535330 1001 86380 86390 1
535312 99535312 1001 86380 86390 1
535377 99535377 1001 86380 86390 1
535417 99535417 1001 86380 86390 1
535445 99535445 1001 86380 86390 1
535129 99535129 1001 86380 86390 1
535145 99535145 1001 86380 86390 1
535107 99535107 1001 86380 86390 1
535045 99535045 1001 86380 86390 1
535084 99535084 1001 86380 86390 1
534906 99534906 1001 86380 86390 1
535026 99535026 1001 86380 86390 1
535014 99535014 1001 86380 86390 1
534898 99534898 1001 86380 86390 1
535637 99535637 1001 86380 86390 1
535535 99535535 1001 86380 86390 1
535531 99535531 1001 86380 86390 1
535584 99535584 1001 86380 86390 1
536227 99536227 1001 86380 86390 1
536230 99536230 1001 86380 86390 1
536092 99536092 1001 86380 86390 1
536023 99536023 1001 86380 86390 1
536063 99536063 1001 86380 86390 1
536038 99536038 1001 86380 86390 1
535884 99535884 1001 86380 86390 1
535757 99535757 1001 86380 86390 1
535723 99535723 1001 86380 86390 1
535894 99535894 1001 86380 86390 1
536470 99536470 1001 86380 86390 1
536382 99536382 1001 86380 86390 1
536395 99536395 1001 86380 86390 1
537129 99537129 1001 86380 86390 1
537052 99537052 1001 86380 86390 1
536829 99536829 1001 86380 86390 1
536899 99536899 1001 86380 86390 1
536591 99536591 1001 86380 86390 1
537216 99537216 1001 86380 86390 1
537191 99537191 1001 86380 86390 1
537166 99537166 1001 86380 86390 1
537349 99537349 1001 86380 86390 1
537223 99537223 1001 86380 86390 1
537840 99537840 1001 86380 86390 1
537579 99537579 1001 86380 86390 1
537650 99537650 1001 86380 86390 1
537676 99537676 1001 86380 86390 1
537612 99537612 1001 86380 86390 1
537408 99537408 1001 86380 86390 1
537439 99537439 1001 86380 86390 1
537374 99537374 1001 86380 86390 1
538078 99538078 1001 86380 86390 1
538031 99538031 1001 86380 86390 1
537992 99537992 1001 86380 86390 1
538097 99538097 1001 86380 86390 1
538660 99538660 1001 86380 86390 1
538800 99538800 1001 86380 86390 1
538468 99538468 1001 86380 86390 1
538601 99538601 1001 86380 86390 1
538488 99538488 1001 86380 86390 1
538465 99538465 1001 86380 86390 1
538478 99538478 1001 86380 86390 1
538246 99538246 1001 86380 86390 1
538235 99538235 1001 86380 86390 1
538343 99538343 1001 86380 86390 1
538306 99538306 1001 86380 86390 1
538358 99538358 1001 86380 86390 1
538296 99538296 1001 86380 86390 1
539019 99539019 1001 86380 86390 1
538884 99538884 1001 86380 86390 1
539017 99539017 1001 86380 86390 1
539475 99539475 1001 86380 86390 1
539530 99539530 1001 86380 86390 1
539532 99539532 1001 86380 86390 1
539310 99539310 1001 86380 86390 1
539427 99539427 1001 86380 86390 1
539298 99539298 1001 86380 86390 1
539251 99539251 1001 86380 86390 1
539177 99539177 1001 86380 86390 1
539195 99539195 1001 86380 86390 1
539107 99539107 1001 86380 86390 1
539834 99539834 1001 86380 86390 1
539758 99539758 1001 86380 86390 1
539773 99539773 1001 86380 86390 1
539777 99539777 1001 86380 86390 1
539842 99539842 1001 86380 86390 1
539726 99539726 1001 86380 86390 1
539661 99539661 1001 86380 86390 1
540276 99540276 1001 86380 86390 1
540387 99540387 1001 86380 86390 1
540248 99540248 1001 86380 86390 1
540256 99540256 1001 86380 86390 1
540064 99540064 1001 86380 86390 1
540168 99540168 1001 86380 86390 1
540181 99540181 1001 86380 86390 1
540259 99540259 1001 86380 86390 1
540065 99540065 1001 86380 86390 1
540183 99540183 1001 86380 86390 1
539886 99539886 1001 86380 86390 1
539920 99539920 1001 86380 86390 1
539988 99539988 1001 86380 86390 1
540507 99540507 1001 86380 86390 1
540587 99540587 1001 86380 86390 1
541251 99541251 1001 86380 86390 1
540943 99540943 1001 86380 86390 1
540776 99540776 1001 86380 86390 1
540784 99540784 1001 86380 86390 1
540747 99540747 1001 86380 86390 1
541305 99541305 1001 86380 86390 1
541333 99541333 1001 86380 86390 1
541402 99541402 1001 86380 86390 1
541378 99541378 1001 86380 86390 1
542089 99542089 1001 86380 86390 1
542076 99542076 1001 86380 86390 1
541804 99541804 1001 86380 86390 1
541714 99541714 1001 86380 86390 1
541526 99541526 1001 86380 86390 1
542156 99542156 1001 86380 86390 1
542148 99542148 1001 86380 86390 1
542303 99542303 1001 86380 86390 1
542270 99542270 1001 86380 86390 1
542309 99542309 1001 86380 86390 1
542761 99542761 1001 86380 86390 1
542813 99542813 1001 86380 86390 1
542676 99542676 1001 86380 86390 1
542629 99542629 1001 86380 86390 1
542631 99542631 1001 86380 86390 1
542737 99542737 1001 86380 86390 1
542520 99542520 1001 86380 86390 1
542463 99542463 1001 86380 86390 1
543035 99543035 1001 86380 86390 1
543065 99543065 1001 86380 86390 1
543577 99543577 1001 86380 86390 1
543765 99543765 1001 86380 86390 1
543465 99543465 1001 86380 86390 1
543440 99543440 1001 86380 86390 1
543184 99543184 1001 86380 86390 1
543862 99543862 1001 86380 86390 1
543799 99543799 1001 86380 86390 1
543942 99543942 1001 86380 86390 1
543787 99543787 1001 86380 86390 1
543931 99543931 1001 86380 86390 1
543804 99543804 1001 86380 86390 1
543856 99543856 1001 86380 86390 1
544541 99544541 1001 86380 86390 1
544266 99544266 1001 86380 86390 1
544357 99544357 1001 86380 86390 1
544244 99544244 1001 86380 86390 1
544283 99544283 1001 86380 86390 1
544207 99544207 1001 86380 86390 1
544378 99544378 1001 86380 86390 1
544107 99544107 1001 86380 86390 1
544146 99544146 1001 86380 86390 1
543985 99543985 1001 86380 86390 1
544690 99544690 1001 86380 86390 1
544626 99544626 1001 86380 86390 1
544652 99544652 1001 86380 86390 1
430075 386 1001 32760 33177 1
404552 1139 1001 58500 61797 1
501104 1040 1001 27955 28254 1
512062 1121 1002 64240 71336 1
543055 826 1001 66247 66547 1
400086 99400086 1001 86380 86390 1
400161 99400161 1001 86380 86390 1
400177 99400177 1001 86380 86390 1
400130 99400130 1001 86380 86390 1
400378 99400378 1001 86380 86390 1
400426 99400426 1001 86380 86390 1
400490 99400490 1001 86380 86390 1
400689 99400689 1001 86380 86390 1
400632 99400632 1001 86380 86390 1
400928 99400928 1001 86380 86390 1
400938 99400938 1001 86380 86390 1
400859 99400859 1001 86380 86390 1
401005 99401005 1001 86380 86390 1
401255 99401255 1001 86380 86390 1
401311 99401311 1001 86380 86390 1
401320 99401320 1001 86380 86390 1
401484 99401484 1001 86380 86390 1
401542 99401542 1001 86380 86390 1
401687 99401687 1001 86380 86390 1
401667 99401667 1001 86380 86390 1
401700 99401700 1001 86380 86390 1
401783 99401783 1001 86380 86390 1
402061 99402061 1001 86380 86390 1
402012 99402012 1001 86380 86390 1
402277 99402277 1001 86380 86390 1
402461 99402461 1001 86380 86390 1
402554 99402554 1001 86380 86390 1
402903 99402903 1001 86380 86390 1
403008 99403008 1001 86380 86390 1
403011 99403011 1001 86380 86390 1
403251 99403251 1001 86380 86390 1
403465 99403465 1001 86380 86390 1
403496 99403496 1001 86380 86390 1
403543 99403543 1001 86380 86390 1
403737 99403737 1001 86380 86390 1
403918 99403918 1001 86380 86390 1
404334 99404334 1001 86380 86390 1
404471 99404471 1001 86380 86390 1
404625 99404625 1001 86380 86390 1
404843 99404843 1001 86380 86390 1
405077 99405077 1001 86380 86390 1
405170 99405170 1001 86380 86390 1
405307 99405307 1001 86380 86390 1
405399 99405399 1001 86380 86390 1
405587 99405587 1001 86380 86390 1
405666 99405666 1001 86380 86390 1
405669 99405669 1001 86380 86390 1
405974 99405974 1001 86380 86390 1
406036 99406036 1001 86380 86390 1
406087 99406087 1001 86380 86390 1
406266 99406266 1001 86380 86390 1
406272 99406272 1001 86380 86390 1
406472 99406472 1001 86380 86390 1
406417 99406417 1001 86380 86390 1
406621 99406621 1001 86380 86390 1
406748 99406748 1001 86380 86390 1
406979 99406979 1001 86380 86390 1
407290 99407290 1001 86380 86390 1
407590 99407590 1001 86380 86390 1
407445 99407445 1001 86380 86390 1
407738 99407738 1001 86380 86390 1
407740 99407740 1001 86380 86390 1
407895 99407895 1001 86380 86390 1
407981 99407981 1001 86380 86390 1
408387 99408387 1001 86380 86390 1
408511 99408511 1001 86380 86390 1
408632 99408632 1001 86380 86390 1
408790 99408790 1001 86380 86390 1
408854 99408854 1001 86380 86390 1
408906 99408906 1001 86380 86390 1
409153 99409153 1001 86380 86390 1
409239 99409239 1001 86380 86390 1
409251 99409251 1001 86380 86390 1
409330 99409330 1001 86380 86390 1
409579 99409579 1001 86380 86390 1
409601 99409601 1001 86380 86390 1
409763 99409763 1001 86380 86390 1
409714 99409714 1001 86380 86390 1
409924 99409924 1001 86380 86390 1
410134 99410134 1001 86380 86390 1
410258 99410258 1001 86380 86390 1
410545 99410545 1001 86380 86390 1
410636 99410636 1001 86380 86390 1
410665 99410665 1001 86380 86390 1
410621 99410621 1001 86380 86390 1
410769 99410769 1001 86380 86390 1
410972 99410972 1001 86380 86390 1
411220 99411220 1001 86380 86390 1
411169 99411169 1001 86380 86390 1
411799 99411799 1001 86380 86390 1
411944 99411944 1001 86380 86390 1
412097 99412097 1001 86380 86390 1
412267 99412267 1001 86380 86390 1
412308 99412308 1001 86380 86390 1
413591 99413591 1001 86380 86390 1
413453 99413453 1001 86380 86390 1
413700 99413700 1001 86380 86390 1
413656 99413656 1001 86380 86390 1
413685 99413685 1001 86380 86390 1
412977 99412977 1001 86380 86390 1
413263 99413263 1001 86380 86390 1
413042 99413042 1001 86380 86390 1
413230 99413230 1001 86380 86390 1
412950 99412950 1001 86380 86390 1
412584 99412584 1001 86380 86390 1
412801 99412801 1001 86380 86390 1
412554 99412554 1001 86380 86390 1
412756 99412756 1001 86380 86390 1
412804 99412804 1001 86380 86390 1
412707 99412707 1001 86380 86390 1
412710 99412710 1001 86380 86390 1
413974 99413974 1001 86380 86390 1
415019 99415019 1001 86380 86390 1
415049 99415049 1001 86380 86390 1
414945 99414945 1001 86380 86390 1
414573 99414573 1001 86380 86390 1
414672 99414672 1001 86380 86390 1
414205 99414205 1001 86380 86390 1
414387 99414387 1001 86380 86390 1
414282 99414282 1001 86380 86390 1
415526 99415526 1001 86380 86390 1
415334 99415334 1001 86380 86390 1
416739 99416739 1001 86380 86390 1
416191 99416191 1001 86380 86390 1
416166 99416166 1001 86380 86390 1
416230 99416230 1001 86380 86390 1
415988 99415988 1001 86380 86390 1
416129 99416129 1001 86380 86390 1
415800 99415800 1001 86380 86390 1
417140 99417140 1001 86380 86390 1
417042 99417042 1001 86380 86390 1
417090 99417090 1001 86380 86390 1
417606 99417606 1001 86380 86390 1
417523 99417523 1001 86380 86390 1
417531 99417531 1001 86380 86390 1
418718 99418718 1001 86380 86390 1
418773 99418773 1001 86380 86390 1
418278 99418278 1001 86380 86390 1
418043 99418043 1001 86380 86390 1
417736 99417736 1001 86380 86390 1
417827 99417827 1001 86380 86390 1
418907 99418907 1001 86380 86390 1
418966 99418966 1001 86380 86390 1
420445 99420445 1001 86380 86390 1
420309 99420309 1001 86380 86390 1
420318 99420318 1001 86380 86390 1
420319 99420319 1001 86380 86390 1
420372 99420372 1001 86380 86390 1
420440 99420440 1001 86380 86390 1
419773 99419773 1001 86380 86390 1
419869 99419869 1001 86380 86390 1
419302 99419302 1001 86380 86390 1
420586 99420586 1001 86380 86390 1
420710 99420710 1001 86380 86390 1
420502 99420502 1001 86380 86390 1
420608 99420608 1001 86380 86390 1
420507 99420507 1001 86380 86390 1
421794 99421794 1001 86380 86390 1
421889 99421889 1001 86380 86390 1
421986 99421986 1001 86380 86390 1
421662 99421662 1001 86380 86390 1
421275 99421275 1001 86380 86390 1
421651 99421651 1001 86380 86390 1
421102 99421102 1001 86380 86390 1
421160 99421160 1001 86380 86390 1
421117 99421117 1001 86380 86390 1
422515 99422515 1001 86380 86390 1
422494 99422494 1001 86380 86390 1
422158 99422158 1001 86380 86390 1
422498 99422498 1001 86380 86390 1
423460 99423460 1001 86380 86390 1
423496 99423496 1001 86380 86390 1
423733 99423733 1001 86380 86390 1
423573 99423573 1001 86380 86390 1
423287 99423287 1001 86380 86390 1
422944 99422944 1001 86380 86390 1
423161 99423161 1001 86380 86390 1
423185 99423185 1001 86380 86390 1
422978 99422978 1001 86380 86390 1
422998 99422998 1001 86380 86390 1
422662 99422662 1001 86380 86390 1
422716 99422716 1001 86380 86390 1
423890 99423890 1001 86380 86390 1
423949 99423949 1001 86380 86390 1
423879 99423879 1001 86380 86390 1
424087 99424087 1001 86380 86390 1
424061 99424061 1001 86380 86390 1
425279 99425279 1001 86380 86390 1
425212 99425212 1001 86380 86390 1
424645 99424645 1001 86380 86390 1
424736 99424736 1001 86380 86390 1
424917 99424917 1001 86380 86390 1
424772 99424772 1001 86380 86390 1
424847 99424847 1001 86380 86390 1
424195 99424195 1001 86380 86390 1
424427 99424427 1001 86380 86390 1
425581 99425581 1001 86380 86390 1
425389 99425389 1001 86380 86390 1
426705 99426705 1001 86380 86390 1
426565 99426565 1001 86380 86390 1
426539 99426539 1001 86380 86390 1
426393 99426393 1001 86380 86390 1
425870 99425870 1001 86380 86390 1
426195 99426195 1001 86380 86390 1
426196 99426196 1001 86380 86390 1
426087 99426087 1001 86380 86390 1
427334 99427334 1001 86380 86390 1
427159 99427159 1001 86380 86390 1
428680 99428680 1001 86380 86390 1
428427 99428427 1001 86380 86390 1
428615 99428615 1001 86380 86390 1
428266 99428266 1001 86380 86390 1
428118 99428118 1001 86380 86390 1
427630 99427630 1001 86380 86390 1
427684 99427684 1001 86380 86390 1
427828 99427828 1001 86380 86390 1
427891 99427891 1001 86380 86390 1
427893 99427893 1001 86380 86390 1
427532 99427532 1001 86380 86390 1
429020 99429020 1001 86380 86390 1
430228 99430228 1001 86380 86390 1
430080 99430080 1001 86380 86390 1
429981 99429981 1001 86380 86390 1
429858 99429858 1001 86380 86390 1
429780 99429780 1001 86380 86390 1
429781 99429781 1001 86380 86390 1
429935 99429935 1001 86380 86390 1
429740 99429740 1001 86380 86390 1
429751 99429751 1001 86380 86390 1
429349 99429349 1001 86380 86390 1
429508 99429508 1001 86380 86390 1
429465 99429465 1001 86380 86390 1
430616 99430616 1001 86380 86390 1
430775 99430775 1001 86380 86390 1
430533 99430533 1001 86380 86390 1
430466 99430466 1001 86380 86390 1
430470 99430470 1001 86380 86390 1
430540 99430540 1001 86380 86390 1
431673 99431673 1001 86380 86390 1
431898 99431898 1001 86380 86390 1
431287 99431287 1001 86380 86390 1
431628 99431628 1001 86380 86390 1
431509 99431509 1001 86380 86390 1
431635 99431635 1001 86380 86390 1
431203 99431203 1001 86380 86390 1
432151 99432151 1001 86380 86390 1
433344 99433344 1001 86380 86390 1
433414 99433414 1001 86380 86390 1
433677 99433677 1001 86380 86390 1
433356 99433356 1001 86380 86390 1
432965 99432965 1001 86380 86390 1
433054 99433054 1001 86380 86390 1
433253 99433253 1001 86380 86390 1
432581 99432581 1001 86380 86390 1
432708 99432708 1001 86380 86390 1
432645 99432645 1001 86380 86390 1
432823 99432823 1001 86380 86390 1
432824 99432824 1001 86380 86390 1
433829 99433829 1001 86380 86390 1
433862 99433862 1001 86380 86390 1
433813 99433813 1001 86380 86390 1
434119 99434119 1001 86380 86390 1
434097 99434097 1001 86380 86390 1
433990 99433990 1001 86380 86390 1
434013 99434013 1001 86380 86390 1
435220 99435220 1001 86380 86390 1
435383 99435383 1001 86380 86390 1
434766 99434766 1001 86380 86390 1
434725 99434725 1001 86380 86390 1
435786 99435786 1001 86380 86390 1
435572 99435572 1001 86380 86390 1
435735 99435735 1001 86380 86390 1
435610 99435610 1001 86380 86390 1
437078 99437078 1001 86380 86390 1
436960 99436960 1001 86380 86390 1
436863 99436863 1001 86380 86390 1
437114 99437114 1001 86380 86390 1
437033 99437033 1001 86380 86390 1
437059 99437059 1001 86380 86390 1
436868 99436868 1001 86380 86390 1
436592 99436592 1001 86380 86390 1
436706 99436706 1001 86380 86390 1
436456 99436456 1001 86380 86390 1
436368 99436368 1001 86380 86390 1
436686 99436686 1001 86380 86390 1
436673 99436673 1001 86380 86390 1
436364 99436364 1001 86380 86390 1
435999 99435999 1001 86380 86390 1
436280 99436280 1001 86380 86390 1
300016 99300016 1001 86380 86390 1
300085 99300085 1001 86380 86390 1
437277 99437277 1001 86380 86390 1
300074 99300074 1001 86380 86390 1
437178 99437178 1001 86380 86390 1
300078 99300078 1001 86380 86390 1
300696 99300696 1001 86380 86390 1
300616 99300616 1001 86380 86390 1
300682 99300682 1001 86380 86390 1
300635 99300635 1001 86380 86390 1
300610 99300610 1001 86380 86390 1
300612 99300612 1001 86380 86390 1
300638 99300638 1001 86380 86390 1
300368 99300368 1001 86380 86390 1
300512 99300512 1001 86380 86390 1
300501 99300501 1001 86380 86390 1
300385 99300385 1001 86380 86390 1
300411 99300411 1001 86380 86390 1
300506 99300506 1001 86380 86390 1
300263 99300263 1001 86380 86390 1
300114 99300114 1001 86380 86390 1
300286 99300286 1001 86380 86390 1
300131 99300131 1001 86380 86390 1
300766 99300766 1001 86380 86390 1
300835 99300835 1001 86380 86390 1
300773 99300773 1001 86380 86390 1
300867 99300867 1001 86380 86390 1
300919 99300919 1001 86380 86390 1
301272 99301272 1001 86380 86390 1
301287 99301287 1001 86380 86390 1
301326 99301326 1001 86380 86390 1
300973 99300973 1001 86380 86390 1
300979 99300979 1001 86380 86390 1
300954 99300954 1001 86380 86390 1
301111 99301111 1001 86380 86390 1
301655 99301655 1001 86380 86390 1
301733 99301733 1001 86380 86390 1
301620 99301620 1001 86380 86390 1
301711 99301711 1001 86380 86390 1
301597 99301597 1001 86380 86390 1
301585 99301585 1001 86380 86390 1
302252 99302252 1001 86380 86390 1
302349 99302349 1001 86380 86390 1
302260 99302260 1001 86380 86390 1
302376 99302376 1001 86380 86390 1
302035 99302035 1001 86380 86390 1
302003 99302003 1001 86380 86390 1
301935 99301935 1001 86380 86390 1
301783 99301783 1001 86380 86390 1
301850 99301850 1001 86380 86390 1
302540 99302540 1001 86380 86390 1
302489 99302489 1001 86380 86390 1
303093 99303093 1001 86380 86390 1
303112 99303112 1001 86380 86390 1
303138 99303138 1001 86380 86390 1
302977 99302977 1001 86380 86390 1
302900 99302900 1001 86380 86390 1
302868 99302868 1001 86380 86390 1
302934 99302934 1001 86380 86390 1
302694 99302694 1001 86380 86390 1
302710 99302710 1001 86380 86390 1
302763 99302763 1001 86380 86390 1
303412 99303412 1001 86380 86390 1
303365 99303365 1001 86380 86390 1
303279 99303279 1001 86380 86390 1
303397 99303397 1001 86380 86390 1
303916 99303916 1001 86380 86390 1
303791 99303791 1001 86380 86390 1
303741 99303741 1001 86380 86390 1
303653 99303653 1001 86380 86390 1
303775 99303775 1001 86380 86390 1
303577 99303577 1001 86380 86390 1
303590 99303590 1001 86380 86390 1
303617 99303617 1001 86380 86390 1
304155 99304155 1001 86380 86390 1
304158 99304158 1001 86380 86390 1
304818 99304818 1001 86380 86390 1
304852 99304852 1001 86380 86390 1
304717 99304717 1001 86380 86390 1
304525 99304525 1001 86380 86390 1
304464 99304464 1001 86380 86390 1
304372 99304372 1001 86380 86390 1
304310 99304310 1001 86380 86390 1
304299 99304299 1001 86380 86390 1
304390 99304390 1001 86380 86390 1
304406 99304406 1001 86380 86390 1
305027 99305027 1001 86380 86390 1
305045 99305045 1001 86380 86390 1
305549 99305549 1001 86380 86390 1
305502 99305502 1001 86380 86390 1
305413 99305413 1001 86380 86390 1
305147 99305147 1001 86380 86390 1
305240 99305240 1001 86380 86390 1
500166 99500166 1001 86380 86390 1
500039 99500039 1001 86380 86390 1
500081 99500081 1001 86380 86390 1
500646 99500646 1001 86380 86390 1
500621 99500621 1001 86380 86390 1
500751 99500751 1001 86380 86390 1
500700 99500700 1001 86380 86390 1
500637 99500637 1001 86380 86390 1
500754 99500754 1001 86380 86390 1
500619 99500619 1001 86380 86390 1
500723 99500723 1001 86380 86390 1
500431 99500431 1001 86380 86390 1
500564 99500564 1001 86380 86390 1
500464 99500464 1001 86380 86390 1
500413 99500413 1001 86380 86390 1
500361 99500361 1001 86380 86390 1
500376 99500376 1001 86380 86390 1
500300 99500300 1001 86380 86390 1
500223 99500223 1001 86380 86390 1
500252 99500252 1001 86380 86390 1
500321 99500321 1001 86380 86390 1
500875 99500875 1001 86380 86390 1
500830 99500830 1001 86380 86390 1
501480 99501480 1001 86380 86390 1
501533 99501533 1001 86380 86390 1
501312 99501312 1001 86380 86390 1
501415 99501415 1001 86380 86390 1
501274 99501274 1001 86380 86390 1
501328 99501328 1001 86380 86390 1
501406 99501406 1001 86380 86390 1
501691 99501691 1001 86380 86390 1
501769 99501769 1001 86380 86390 1
501707 99501707 1001 86380 86390 1
502379 99502379 1001 86380 86390 1
502264 99502264 1001 86380 86390 1
502400 99502400 1001 86380 86390 1
502462 99502462 1001 86380 86390 1
502074 99502074 1001 86380 86390 1
502219 99502219 1001 86380 86390 1
502034 99502034 1001 86380 86390 1
502560 99502560 1001 86380 86390 1
502539 99502539 1001 86380 86390 1
503138 99503138 1001 86380 86390 1
503245 99503245 1001 86380 86390 1
502944 99502944 1001 86380 86390 1
502961 99502961 1001 86380 86390 1
503026 99503026 1001 86380 86390 1
503080 99503080 1001 86380 86390 1
502903 99502903 1001 86380 86390 1
502761 99502761 1001 86380 86390 1
502765 99502765 1001 86380 86390 1
502727 99502727 1001 86380 86390 1
502767 99502767 1001 86380 86390 1
502744 99502744 1001 86380 86390 1
502798 99502798 1001 86380 86390 1
503367 99503367 1001 86380 86390 1
503461 99503461 1001 86380 86390 1
503345 99503345 1001 86380 86390 1
503423 99503423 1001 86380 86390 1
504004 99504004 1001 86380 86390 1
503771 99503771 1001 86380 86390 1
503891 99503891 1001 86380 86390 1
503911 99503911 1001 86380 86390 1
503530 99503530 1001 86380 86390 1
503569 99503569 1001 86380 86390 1
503649 99503649 1001 86380 86390 1
504311 99504311 1001 86380 86390 1
504261 99504261 1001 86380 86390 1
504150 99504150 1001 86380 86390 1
504908 99504908 1001 86380 86390 1
504576 99504576 1001 86380 86390 1
504491 99504491 1001 86380 86390 1
504524 99504524 1001 86380 86390 1
504344 99504344 1001 86380 86390 1
505122 99505122 1001 86380 86390 1
505009 99505009 1001 86380 86390 1
505025 99505025 1001 86380 86390 1
505040 99505040 1001 86380 86390 1
504950 99504950 1001 86380 86390 1
505108 99505108 1001 86380 86390 1
505582 99505582 1001 86380 86390 1
505700 99505700 1001 86380 86390 1
505624 99505624 1001 86380 86390 1
505431 99505431 1001 86380 86390 1
505259 99505259 1001 86380 86390 1
505338 99505338 1001 86380 86390 1
505964 99505964 1001 86380 86390 1
505802 99505802 1001 86380 86390 1
505804 99505804 1001 86380 86390 1
506513 99506513 1001 86380 86390 1
506479 99506479 1001 86380 86390 1
506348 99506348 1001 86380 86390 1
506161 99506161 1001 86380 86390 1
505981 99505981 1001 86380 86390 1
506684 99506684 1001 86380 86390 1
506726 99506726 1001 86380 86390 1
506650 99506650 1001 86380 86390 1
506628 99506628 1001 86380 86390 1
506693 99506693 1001 86380 86390 1
507234 99507234 1001 86380 86390 1
507398 99507398 1001 86380 86390 1
507327 99507327 1001 86380 86390 1
507066 99507066 1001 86380 86390 1
506909 99506909 1001 86380 86390 1
506935 99506935 1001 86380 86390 1
506874 99506874 1001 86380 86390 1
506978 99506978 1001 86380 86390 1
507432 99507432 1001 86380 86390 1
507584 99507584 1001 86380 86390 1
508147 99508147 1001 86380 86390 1
508217 99508217 1001 86380 86390 1
508085 99508085 1001 86380 86390 1
508180 99508180 1001 86380 86390 1
508209 99508209 1001 86380 86390 1
507940 99507940 1001 86380 86390 1
507997 99507997 1001 86380 86390 1
507974 99507974 1001 86380 86390 1
508016 99508016 1001 86380 86390 1
507770 99507770 1001 86380 86390 1
508349 99508349 1001 86380 86390 1
508414 99508414 1001 86380 86390 1
508354 99508354 1001 86380 86390 1
508277 99508277 1001 86380 86390 1
508357 99508357 1001 86380 86390 1
508281 99508281 1001 86380 86390 1
508875 99508875 1001 86380 86390 1
508940 99508940 1001 86380 86390 1
508915 99508915 1001 86380 86390 1
508781 99508781 1001 86380 86390 1
508748 99508748 1001 86380 86390 1
508494 99508494 1001 86380 86390 1
508585 99508585 1001 86380 86390 1
508550 99508550 1001 86380 86390 1
508615 99508615 1001 86380 86390 1
508578 99508578 1001 86380 86390 1
509253 99509253 1001 86380 86390 1
509150 99509150 1001 86380 86390 1
509165 99509165 1001 86380 86390 1
509155 99509155 1001 86380 86390 1
509759 99509759 1001 86380 86390 1
509864 99509864 1001 86380 86390 1
509760 99509760 1001 86380 86390 1
509868 99509868 1001 86380 86390 1
509737 99509737 1001 86380 86390 1
509778 99509778 1001 86380 86390 1
509856 99509856 1001 86380 86390 1
509883 99509883 1001 86380 86390 1
509766 99509766 1001 86380 86390 1
509297 99509297 1001 86380 86390 1
509299 99509299 1001 86380 86390 1
509471 99509471 1001 86380 86390 1
509342 99509342 1001 86380 86390 1
509434 99509434 1001 86380 86390 1
510048 99510048 1001 86380 86390 1
510697 99510697 1001 86380 86390 1
510551 99510551 1001 86380 86390 1
510591 99510591 1001 86380 86390 1
510595 99510595 1001 86380 86390 1
510482 99510482 1001 86380 86390 1
510510 99510510 1001 86380 86390 1
510176 99510176 1001 86380 86390 1
510215 99510215 1001 86380 86390 1
510306 99510306 1001 86380 86390 1
510294 99510294 1001 86380 86390 1
510112 99510112 1001 86380 86390 1
510196 99510196 1001 86380 86390 1
510835 99510835 1001 86380 86390 1
510799 99510799 1001 86380 86390 1
511391 99511391 1001 86380 86390 1
511510 99511510 1001 86380 86390 1
511485 99511485 1001 86380 86390 1
511513 99511513 1001 86380 86390 1
511179 99511179 1001 86380 86390 1
511195 99511195 1001 86380 86390 1
511286 99511286 1001 86380 86390 1
511087 99511087 1001 86380 86390 1
511140 99511140 1001 86380 86390 1
510949 99510949 1001 86380 86390 1
511018 99511018 1001 86380 86390 1
510994 99510994 1001 86380 86390 1
511667 99511667 1001 86380 86390 1
511619 99511619 1001 86380 86390 1
511688 99511688 1001 86380 86390 1
511572 99511572 1001 86380 86390 1
511613 99511613 1001 86380 86390 1
512263 99512263 1001 86380 86390 1
512304 99512304 1001 86380 86390 1
512161 99512161 1001 86380 86390 1
512162 99512162 1001 86380 86390 1
512060 99512060 1001 86380 86390 1
512061 99512061 1001 86380 86390 1
512016 99512016 1001 86380 86390 1
511864 99511864 1001 86380 86390 1
512544 99512544 1001 86380 86390 1
512469 99512469 1001 86380 86390 1
512524 99512524 1001 86380 86390 1
512513 99512513 1001 86380 86390 1
512400 99512400 1001 86380 86390 1
513202 99513202 1001 86380 86390 1
513090 99513090 1001 86380 86390 1
513028 99513028 1001 86380 86390 1
512860 99512860 1001 86380 86390 1
512876 99512876 1001 86380 86390 1
512839 99512839 1001 86380 86390 1
512958 99512958 1001 86380 86390 1
512816 99512816 1001 86380 86390 1
512655 99512655 1001 86380 86390 1
512643 99512643 1001 86380 86390 1
512778 99512778 1001 86380 86390 1
513379 99513379 1001 86380 86390 1
513318 99513318 1001 86380 86390 1
513881 99513881 1001 86380 86390 1
514020 99514020 1001 86380 86390 1
513646 99513646 1001 86380 86390 1
513687 99513687 1001 86380 86390 1
513715 99513715 1001 86380 86390 1
513695 99513695 1001 86380 86390 1
513421 99513421 1001 86380 86390 1
513434 99513434 1001 86380 86390 1
513526 99513526 1001 86380 86390 1
514158 99514158 1001 86380 86390 1
514215 99514215 1001 86380 86390 1
514104 99514104 1001 86380 86390 1
514684 99514684 1001 86380 86390 1
514802 99514802 1001 86380 86390 1
514516 99514516 1001 86380 86390 1
514422 99514422 1001 86380 86390 1
514372 99514372 1001 86380 86390 1
514299 99514299 1001 86380 86390 1
515040 99515040 1001 86380 86390 1
514861 99514861 1001 86380 86390 1
514994 99514994 1001 86380 86390 1
515652 99515652 1001 86380 86390 1
515537 99515537 1001 86380 86390 1
515577 99515577 1001 86380 86390 1
515678 99515678 1001 86380 86390 1
515453 99515453 1001 86380 86390 1
515337 99515337 1001 86380 86390 1
515442 99515442 1001 86380 86390 1
515327 99515327 1001 86380 86390 1
515319 99515319 1001 86380 86390 1
515332 99515332 1001 86380 86390 1
515346 99515346 1001 86380 86390 1
515172 99515172 1001 86380 86390 1
515733 99515733 1001 86380 86390 1
515739 99515739 1001 86380 86390 1
515692 99515692 1001 86380 86390 1
515731 99515731 1001 86380 86390 1
516462 99516462 1001 86380 86390 1
516401 99516401 1001 86380 86390 1
516136 99516136 1001 86380 86390 1
516216 99516216 1001 86380 86390 1
516112 99516112 1001 86380 86390 1
516296 99516296 1001 86380 86390 1
516208 99516208 1001 86380 86390 1
516247 99516247 1001 86380 86390 1
516286 99516286 1001 86380 86390 1
516196 99516196 1001 86380 86390 1
516146 99516146 1001 86380 86390 1
516290 99516290 1001 86380 86390 1
516031 99516031 1001 86380 86390 1
515980 99515980 1001 86380 86390 1
516085 99516085 1001 86380 86390 1
515919 99515919 1001 86380 86390 1
515997 99515997 1001 86380 86390 1
515999 99515999 1001 86380 86390 1
516537 99516537 1001 86380 86390 1
516673 99516673 1001 86380 86390 1
517186 99517186 1001 86380 86390 1
517140 99517140 1001 86380 86390 1
517071 99517071 1001 86380 86390 1
517010 99517010 1001 86380 86390 1
517024 99517024 1001 86380 86390 1
516922 99516922 1001 86380 86390 1
516836 99516836 1001 86380 86390 1
516920 99516920 1001 86380 86390 1
517539 99517539 1001 86380 86390 1
517984 99517984 1001 86380 86390 1
517753 99517753 1001 86380 86390 1
517887 99517887 1001 86380 86390 1
517826 99517826 1001 86380 86390 1
517657 99517657 1001 86380 86390 1
517606 99517606 1001 86380 86390 1
517714 99517714 1001 86380 86390 1
517598 99517598 1001 86380 86390 1
517590 99517590 1001 86380 86390 1
517958 99517958 1001 86380 86390 1
518280 99518280 1001 86380 86390 1
518165 99518165 1001 86380 86390 1
518919 99518919 1001 86380 86390 1
518843 99518843 1001 86380 86390 1
518921 99518921 1001 86380 86390 1
518614 99518614 1001 86380 86390 1
518705 99518705 1001 86380 86390 1
518745 99518745 1001 86380 86390 1
518749 99518749 1001 86380 86390 1
518762 99518762 1001 86380 86390 1
518473 99518473 1001 86380 86390 1
518474 99518474 1001 86380 86390 1
518410 99518410 1001 86380 86390 1
518565 99518565 1001 86380 86390 1
518440 99518440 1001 86380 86390 1
518467 99518467 1001 86380 86390 1
518468 99518468 1001 86380 86390 1
519103 99519103 1001 86380 86390 1
519155 99519155 1001 86380 86390 1
519634 99519634 1001 86380 86390 1
519780 99519780 1001 86380 86390 1
519793 99519793 1001 86380 86390 1
519721 99519721 1001 86380 86390 1
519435 99519435 1001 86380 86390 1
519461 99519461 1001 86380 86390 1
519437 99519437 1001 86380 86390 1
519463 99519463 1001 86380 86390 1
519425 99519425 1001 86380 86390 1
519438 99519438 1001 86380 86390 1
519413 99519413 1001 86380 86390 1
519273 99519273 1001 86380 86390 1
519367 99519367 1001 86380 86390 1
519280 99519280 1001 86380 86390 1
519832 99519832 1001 86380 86390 1
520003 99520003 1001 86380 86390 1
519900 99519900 1001 86380 86390 1
520467 99520467 1001 86380 86390 1
520241 99520241 1001 86380 86390 1
520281 99520281 1001 86380 86390 1
520296 99520296 1001 86380 86390 1
520162 99520162 1001 86380 86390 1
520165 99520165 1001 86380 86390 1
520140 99520140 1001 86380 86390 1
520066 99520066 1001 86380 86390 1
520732 99520732 1001 86380 86390 1
520720 99520720 1001 86380 86390 1
520747 99520747 1001 86380 86390 1
521319 99521319 1001 86380 86390 1
521423 99521423 1001 86380 86390 1
521455 99521455 1001 86380 86390 1
521375 99521375 1001 86380 86390 1
521427 99521427 1001 86380 86390 1
521082 99521082 1001 86380 86390 1
521056 99521056 1001 86380 86390 1
521239 99521239 1001 86380 86390 1
520872 99520872 1001 86380 86390 1
520885 99520885 1001 86380 86390 1
520966 99520966 1001 86380 86390 1
520945 99520945 1001 86380 86390 1
521650 99521650 1001 86380 86390 1
521576 99521576 1001 86380 86390 1
521654 99521654 1001 86380 86390 1
522291 99522291 1001 86380 86390 1
522213 99522213 1001 86380 86390 1
522067 99522067 1001 86380 86390 1
521956 99521956 1001 86380 86390 1
521866 99521866 1001 86380 86390 1
521841 99521841 1001 86380 86390 1
522371 99522371 1001 86380 86390 1
522480 99522480 1001 86380 86390 1
522339 99522339 1001 86380 86390 1
523099 99523099 1001 86380 86390 1
523039 99523039 1001 86380 86390 1
522798 99522798 1001 86380 86390 1
522890 99522890 1001 86380 86390 1
522903 99522903 1001 86380 86390 1
522787 99522787 1001 86380 86390 1
522714 99522714 1001 86380 86390 1
522768 99522768 1001 86380 86390 1
522692 99522692 1001 86380 86390 1
522540 99522540 1001 86380 86390 1
522645 99522645 1001 86380 86390 1
522659 99522659 1001 86380 86390 1
522699 99522699 1001 86380 86390 1
523206 99523206 1001 86380 86390 1
523185 99523185 1001 86380 86390 1
523292 99523292 1001 86380 86390 1
523150 99523150 1001 86380 86390 1
523322 99523322 1001 86380 86390 1
523791 99523791 1001 86380 86390 1
523833 99523833 1001 86380 86390 1
523840 99523840 1001 86380 86390 1
523802 99523802 1001 86380 86390 1
523677 99523677 1001 86380 86390 1
523705 99523705 1001 86380 86390 1
524149 99524149 1001 86380 86390 1
523741 99523741 1001 86380 86390 1
524004 99524004 1001 86380 86390 1
524148 99524148 1001 86380 86390 1
524577 99524577 1001 86380 86390 1
524591 99524591 1001 86380 86390 1
524649 99524649 1001 86380 86390 1
524540 99524540 1001 86380 86390 1
524553 99524553 1001 86380 86390 1
524437 99524437 1001 86380 86390 1
524432 99524432 1001 86380 86390 1
524332 99524332 1001 86380 86390 1
524272 99524272 1001 86380 86390 1
524328 99524328 1001 86380 86390 1
524797 99524797 1001 86380 86390 1
524927 99524927 1001 86380 86390 1
524840 99524840 1001 86380 86390 1
524922 99524922 1001 86380 86390 1
525429 99525429 1001 86380 86390 1
525522 99525522 1001 86380 86390 1
525535 99525535 1001 86380 86390 1
525585 99525585 1001 86380 86390 1
525427 99525427 1001 86380 86390 1
525224 99525224 1001 86380 86390 1
525259 99525259 1001 86380 86390 1
525285 99525285 1001 86380 86390 1
525145 99525145 1001 86380 86390 1
525003 99525003 1001 86380 86390 1
525133 99525133 1001 86380 86390 1
525082 99525082 1001 86380 86390 1
525097 99525097 1001 86380 86390 1
525110 99525110 1001 86380 86390 1
525149 99525149 1001 86380 86390 1
525103 99525103 1001 86380 86390 1
525646 99525646 1001 86380 86390 1
525610 99525610 1001 86380 86390 1
526389 99526389 1001 86380 86390 1
526398 99526398 1001 86380 86390 1
526250 99526250 1001 86380 86390 1
526330 99526330 1001 86380 86390 1
526144 99526144 1001 86380 86390 1
526214 99526214 1001 86380 86390 1
526061 99526061 1001 86380 86390 1
525847 99525847 1001 86380 86390 1
525810 99525810 1001 86380 86390 1
525915 99525915 1001 86380 86390 1
526006 99526006 1001 86380 86390 1
525890 99525890 1001 86380 86390 1
526550 99526550 1001 86380 86390 1
526438 99526438 1001 86380 86390 1
526623 99526623 1001 86380 86390 1
526546 99526546 1001 86380 86390 1
526586 99526586 1001 86380 86390 1
527082 99527082 1001 86380 86390 1
527112 99527112 1001 86380 86390 1
527061 99527061 1001 86380 86390 1
527209 99527209 1001 86380 86390 1
527094 99527094 1001 86380 86390 1
526979 99526979 1001 86380 86390 1
526867 99526867 1001 86380 86390 1
526898 99526898 1001 86380 86390 1
526822 99526822 1001 86380 86390 1
526798 99526798 1001 86380 86390 1
526814 99526814 1001 86380 86390 1
526714 99526714 1001 86380 86390 1
526717 99526717 1001 86380 86390 1
527327 99527327 1001 86380 86390 1
527371 99527371 1001 86380 86390 1
527438 99527438 1001 86380 86390 1
527926 99527926 1001 86380 86390 1
527979 99527979 1001 86380 86390 1
527738 99527738 1001 86380 86390 1
527584 99527584 1001 86380 86390 1
527559 99527559 1001 86380 86390 1
527604 99527604 1001 86380 86390 1
527580 99527580 1001 86380 86390 1
528173 99528173 1001 86380 86390 1
528200 99528200 1001 86380 86390 1
528827 99528827 1001 86380 86390 1
528829 99528829 1001 86380 86390 1
528742 99528742 1001 86380 86390 1
528755 99528755 1001 86380 86390 1
528808 99528808 1001 86380 86390 1
528706 99528706 1001 86380 86390 1
528670 99528670 1001 86380 86390 1
528675 99528675 1001 86380 86390 1
528521 99528521 1001 86380 86390 1
528629 99528629 1001 86380 86390 1
529016 99529016 1001 86380 86390 1
529029 99529029 1001 86380 86390 1
528926 99528926 1001 86380 86390 1
528941 99528941 1001 86380 86390 1
528958 99528958 1001 86380 86390 1
529078 99529078 1001 86380 86390 1
529564 99529564 1001 86380 86390 1
529458 99529458 1001 86380 86390 1
529488 99529488 1001 86380 86390 1
529336 99529336 1001 86380 86390 1
529200 99529200 1001 86380 86390 1
529864 99529864 1001 86380 86390 1
530302 99530302 1001 86380 86390 1
530134 99530134 1001 86380 86390 1
530681 99530681 1001 86380 86390 1
530746 99530746 1001 86380 86390 1
530709 99530709 1001 86380 86390 1
530601 99530601 1001 86380 86390 1
531214 99531214 1001 86380 86390 1
531216 99531216 1001 86380 86390 1
531204 99531204 1001 86380 86390 1
531370 99531370 1001 86380 86390 1
531021 99531021 1001 86380 86390 1
531034 99531034 1001 86380 86390 1
531151 99531151 1001 86380 86390 1
531052 99531052 1001 86380 86390 1
530853 99530853 1001 86380 86390 1
531432 99531432 1001 86380 86390 1
531524 99531524 1001 86380 86390 1
531425 99531425 1001 86380 86390 1
532025 99532025 1001 86380 86390 1
532039 99532039 1001 86380 86390 1
532078 99532078 1001 86380 86390 1
532147 99532147 1001 86380 86390 1
532045 99532045 1001 86380 86390 1
532008 99532008 1001 86380 86390 1
532124 99532124 1001 86380 86390 1
532166 99532166 1001 86380 86390 1
531832 99531832 1001 86380 86390 1
531834 99531834 1001 86380 86390 1
531835 99531835 1001 86380 86390 1
531928 99531928 1001 86380 86390 1
531656 99531656 1001 86380 86390 1
531712 99531712 1001 86380 86390 1
532281 99532281 1001 86380 86390 1
532299 99532299 1001 86380 86390 1
532289 99532289 1001 86380 86390 1
532406 99532406 1001 86380 86390 1
532264 99532264 1001 86380 86390 1
532864 99532864 1001 86380 86390 1
533032 99533032 1001 86380 86390 1
532893 99532893 1001 86380 86390 1
532831 99532831 1001 86380 86390 1
532923 99532923 1001 86380 86390 1
532898 99532898 1001 86380 86390 1
533021 99533021 1001 86380 86390 1
532686 99532686 1001 86380 86390 1
532653 99532653 1001 86380 86390 1
532683 99532683 1001 86380 86390 1
532516 99532516 1001 86380 86390 1
532546 99532546 1001 86380 86390 1
532603 99532603 1001 86380 86390 1
533068 99533068 1001 86380 86390 1
533153 99533153 1001 86380 86390 1
533168 99533168 1001 86380 86390 1
533052 99533052 1001 86380 86390 1
533066 99533066 1001 86380 86390 1
533753 99533753 1001 86380 86390 1
533854 99533854 1001 86380 86390 1
533549 99533549 1001 86380 86390 1
533550 99533550 1001 86380 86390 1
533590 99533590 1001 86380 86390 1
533450 99533450 1001 86380 86390 1
533571 99533571 1001 86380 86390 1
533650 99533650 1001 86380 86390 1
533276 99533276 1001 86380 86390 1
533398 99533398 1001 86380 86390 1
534037 99534037 1001 86380 86390 1
533871 99533871 1001 86380 86390 1
534043 99534043 1001 86380 86390 1
534057 99534057 1001 86380 86390 1
533942 99533942 1001 86380 86390 1
534047 99534047 1001 86380 86390 1
534035 99534035 1001 86380 86390 1
534602 99534602 1001 86380 86390 1
534325 99534325 1001 86380 86390 1
534338 99534338 1001 86380 86390 1
534369 99534369 1001 86380 86390 1
534385 99534385 1001 86380 86390 1
534710 99534710 1001 86380 86390 1
534729 99534729 1001 86380 86390 1
535314 99535314 1001 86380 86390 1
535329 99535329 1001 86380 86390 1
535355 99535355 1001 86380 86390 1
535178 99535178 1001 86380 86390 1
535282 99535282 1001 86380 86390 1
535219 99535219 1001 86380 86390 1
534984 99534984 1001 86380 86390 1
535003 99535003 1001 86380 86390 1
536224 99536224 1001 86380 86390 1
536277 99536277 1001 86380 86390 1
536164 99536164 1001 86380 86390 1
536295 99536295 1001 86380 86390 1
536206 99536206 1001 86380 86390 1
536245 99536245 1001 86380 86390 1
536069 99536069 1001 86380 86390 1
535794 99535794 1001 86380 86390 1
535745 99535745 1001 86380 86390 1
535904 99535904 1001 86380 86390 1
535854 99535854 1001 86380 86390 1
536385 99536385 1001 86380 86390 1
536507 99536507 1001 86380 86390 1
536341 99536341 1001 86380 86390 1
536527 99536527 1001 86380 86390 1
536540 99536540 1001 86380 86390 1
536345 99536345 1001 86380 86390 1
537049 99537049 1001 86380 86390 1
537135 99537135 1001 86380 86390 1
537148 99537148 1001 86380 86390 1
537033 99537033 1001 86380 86390 1
536855 99536855 1001 86380 86390 1
536793 99536793 1001 86380 86390 1
536876 99536876 1001 86380 86390 1
536736 99536736 1001 86380 86390 1
536646 99536646 1001 86380 86390 1
536738 99536738 1001 86380 86390 1
536688 99536688 1001 86380 86390 1
536599 99536599 1001 86380 86390 1
537252 99537252 1001 86380 86390 1
537823 99537823 1001 86380 86390 1
537943 99537943 1001 86380 86390 1
537895 99537895 1001 86380 86390 1
537923 99537923 1001 86380 86390 1
537620 99537620 1001 86380 86390 1
537685 99537685 1001 86380 86390 1
537727 99537727 1001 86380 86390 1
537702 99537702 1001 86380 86390 1
537756 99537756 1001 86380 86390 1
537471 99537471 1001 86380 86390 1
537549 99537549 1001 86380 86390 1
537446 99537446 1001 86380 86390 1
537402 99537402 1001 86380 86390 1
537378 99537378 1001 86380 86390 1
537561 99537561 1001 86380 86390 1
537996 99537996 1001 86380 86390 1
537990 99537990 1001 86380 86390 1
538147 99538147 1001 86380 86390 1
538789 99538789 1001 86380 86390 1
538545 99538545 1001 86380 86390 1
538430 99538430 1001 86380 86390 1
538588 99538588 1001 86380 86390 1
538511 99538511 1001 86380 86390 1
538500 99538500 1001 86380 86390 1
538464 99538464 1001 86380 86390 1
538267 99538267 1001 86380 86390 1
538218 99538218 1001 86380 86390 1
538891 99538891 1001 86380 86390 1
538907 99538907 1001 86380 86390 1
539012 99539012 1001 86380 86390 1
539015 99539015 1001 86380 86390 1
538912 99538912 1001 86380 86390 1
539538 99539538 1001 86380 86390 1
539463 99539463 1001 86380 86390 1
539610 99539610 1001 86380 86390 1
539441 99539441 1001 86380 86390 1
539523 99539523 1001 86380 86390 1
539323 99539323 1001 86380 86390 1
539059 99539059 1001 86380 86390 1
539136 99539136 1001 86380 86390 1
539205 99539205 1001 86380 86390 1
539129 99539129 1001 86380 86390 1
539067 99539067 1001 86380 86390 1
539134 99539134 1001 86380 86390 1
539783 99539783 1001 86380 86390 1
539828 99539828 1001 86380 86390 1
539686 99539686 1001 86380 86390 1
539830 99539830 1001 86380 86390 1
539650 99539650 1001 86380 86390 1
540434 99540434 1001 86380 86390 1
540398 99540398 1001 86380 86390 1
540296 99540296 1001 86380 86390 1
540067 99540067 1001 86380 86390 1
540236 99540236 1001 86380 86390 1
540109 99540109 1001 86380 86390 1
540205 99540205 1001 86380 86390 1
540103 99540103 1001 86380 86390 1
540258 99540258 1001 86380 86390 1
539925 99539925 1001 86380 86390 1
540005 99540005 1001 86380 86390 1
539922 99539922 1001 86380 86390 1
539936 99539936 1001 86380 86390 1
540545 99540545 1001 86380 86390 1
540586 99540586 1001 86380 86390 1
540537 99540537 1001 86380 86390 1
541179 99541179 1001 86380 86390 1
541218 99541218 1001 86380 86390 1
541293 99541293 1001 86380 86390 1
540817 99540817 1001 86380 86390 1
540830 99540830 1001 86380 86390 1
540794 99540794 1001 86380 86390 1
540859 99540859 1001 86380 86390 1
540834 99540834 1001 86380 86390 1
540873 99540873 1001 86380 86390 1
540796 99540796 1001 86380 86390 1
540707 99540707 1001 86380 86390 1
540824 99540824 1001 86380 86390 1
541464 99541464 1001 86380 86390 1
541441 99541441 1001 86380 86390 1
541403 99541403 1001 86380 86390 1
541494 99541494 1001 86380 86390 1
541927 99541927 1001 86380 86390 1
542060 99542060 1001 86380 86390 1
541786 99541786 1001 86380 86390 1
541722 99541722 1001 86380 86390 1
541867 99541867 1001 86380 86390 1
541880 99541880 1001 86380 86390 1
541821 99541821 1001 86380 86390 1
541615 99541615 1001 86380 86390 1
541641 99541641 1001 86380 86390 1
541527 99541527 1001 86380 86390 1
541540 99541540 1001 86380 86390 1
541597 99541597 1001 86380 86390 1
541665 99541665 1001 86380 86390 1
542220 99542220 1001 86380 86390 1
542216 99542216 1001 86380 86390 1
542913 99542913 1001 86380 86390 1
542860 99542860 1001 86380 86390 1
542881 99542881 1001 86380 86390 1
542735 99542735 1001 86380 86390 1
542710 99542710 1001 86380 86390 1
542661 99542661 1001 86380 86390 1
542458 99542458 1001 86380 86390 1
543060 99543060 1001 86380 86390 1
543061 99543061 1001 86380 86390 1
543043 99543043 1001 86380 86390 1
543070 99543070 1001 86380 86390 1
542980 99542980 1001 86380 86390 1
543019 99543019 1001 86380 86390 1
543097 99543097 1001 86380 86390 1
543739 99543739 1001 86380 86390 1
543663 99543663 1001 86380 86390 1
543390 99543390 1001 86380 86390 1
543395 99543395 1001 86380 86390 1
543295 99543295 1001 86380 86390 1
543308 99543308 1001 86380 86390 1
543321 99543321 1001 86380 86390 1
543352 99543352 1001 86380 86390 1
543900 99543900 1001 86380 86390 1
543774 99543774 1001 86380 86390 1
544474 99544474 1001 86380 86390 1
544514 99544514 1001 86380 86390 1
544404 99544404 1001 86380 86390 1
544198 99544198 1001 86380 86390 1
544281 99544281 1001 86380 86390 1
544321 99544321 1001 86380 86390 1
544334 99544334 1001 86380 86390 1
544260 99544260 1001 86380 86390 1
544037 99544037 1001 86380 86390 1
544181 99544181 1001 86380 86390 1
544659 99544659 1001 86380 86390 1
544668 99544668 1001 86380 86390 1
544694 99544694 1001 86380 86390 1
435719 825 1001 68580 69057 1
430940 217 1001 74580 74997 1
426012 245 1001 41400 41757 1
400157 99400157 1001 86380 86390 1
400254 99400254 1001 86380 86390 1
400335 99400335 1001 86380 86390 1
400327 99400327 1001 86380 86390 1
400542 99400542 1001 86380 86390 1
400573 99400573 1001 86380 86390 1
400743 99400743 1001 86380 86390 1
400745 99400745 1001 86380 86390 1
400966 99400966 1001 86380 86390 1
401090 99401090 1001 86380 86390 1
401107 99401107 1001 86380 86390 1
401060 99401060 1001 86380 86390 1
401261 99401261 1001 86380 86390 1
401300 99401300 1001 86380 86390 1
401418 99401418 1001 86380 86390 1
401510 99401510 1001 86380 86390 1
401625 99401625 1001 86380 86390 1
401798 99401798 1001 86380 86390 1
401834 99401834 1001 86380 86390 1
401896 99401896 1001 86380 86390 1
402336 99402336 1001 86380 86390 1
402372 99402372 1001 86380 86390 1
402320 99402320 1001 86380 86390 1
402343 99402343 1001 86380 86390 1
402579 99402579 1001 86380 86390 1
402666 99402666 1001 86380 86390 1
402686 99402686 1001 86380 86390 1
402703 99402703 1001 86380 86390 1
402916 99402916 1001 86380 86390 1
403084 99403084 1001 86380 86390 1
403249 99403249 1001 86380 86390 1
403214 99403214 1001 86380 86390 1
403719 99403719 1001 86380 86390 1
403708 99403708 1001 86380 86390 1
403691 99403691 1001 86380 86390 1
403920 99403920 1001 86380 86390 1
403906 99403906 1001 86380 86390 1
403968 99403968 1001 86380 86390 1
404246 99404246 1001 86380 86390 1
404184 99404184 1001 86380 86390 1
404320 99404320 1001 86380 86390 1
404453 99404453 1001 86380 86390 1
404566 99404566 1001 86380 86390 1
404383 99404383 1001 86380 86390 1
405257 99405257 1001 86380 86390 1
405310 99405310 1001 86380 86390 1
405262 99405262 1001 86380 86390 1
405656 99405656 1001 86380 86390 1
405876 99405876 1001 86380 86390 1
406114 99406114 1001 86380 86390 1
406155 99406155 1001 86380 86390 1
406419 99406419 1001 86380 86390 1
407120 99407120 1001 86380 86390 1
407238 99407238 1001 86380 86390 1
407336 99407336 1001 86380 86390 1
407317 99407317 1001 86380 86390 1
407263 99407263 1001 86380 86390 1
407556 99407556 1001 86380 86390 1
407661 99407661 1001 86380 86390 1
407989 99407989 1001 86380 86390 1
407909 99407909 1001 86380 86390 1
407992 99407992 1001 86380 86390 1
408277 99408277 1001 86380 86390 1
408287 99408287 1001 86380 86390 1
408306 99408306 1001 86380 86390 1
408356 99408356 1001 86380 86390 1
408571 99408571 1001 86380 86390 1
408699 99408699 1001 86380 86390 1
408856 99408856 1001 86380 86390 1
408780 99408780 1001 86380 86390 1
408788 99408788 1001 86380 86390 1
409202 99409202 1001 86380 86390 1
409237 99409237 1001 86380 86390 1
409296 99409296 1001 86380 86390 1
409394 99409394 1001 86380 86390 1
409368 99409368 1001 86380 86390 1
409524 99409524 1001 86380 86390 1
409780 99409780 1001 86380 86390 1
409738 99409738 1001 86380 86390 1
409829 99409829 1001 86380 86390 1
410098 99410098 1001 86380 86390 1
410051 99410051 1001 86380 86390 1
410144 99410144 1001 86380 86390 1
410272 99410272 1001 86380 86390 1
410442 99410442 1001 86380 86390 1
410644 99410644 1001 86380 86390 1
410672 99410672 1001 86380 86390 1
411048 99411048 1001 86380 86390 1
411112 99411112 1001 86380 86390 1
411046 99411046 1001 86380 86390 1
411235 99411235 1001 86380 86390 1
411288 99411288 1001 86380 86390 1
411458 99411458 1001 86380 86390 1
411474 99411474 1001 86380 86390 1
411737 99411737 1001 86380 86390 1
411758 99411758 1001 86380 86390 1
411843 99411843 1001 86380 86390 1
411917 99411917 1001 86380 86390 1
411931 99411931 1001 86380 86390 1
412143 99412143 1001 86380 86390 1
412114 99412114 1001 86380 86390 1
412222 99412222 1001 86380 86390 1
412446 99412446 1001 86380 86390 1
412348 99412348 1001 86380 86390 1
413337 99413337 1001 86380 86390 1
413599 99413599 1001 86380 86390 1
413297 99413297 1001 86380 86390 1
413652 99413652 1001 86380 86390 1
413037 99413037 1001 86380 86390 1
412992 99412992 1001 86380 86390 1
412720 99412720 1001 86380 86390 1
412799 99412799 1001 86380 86390 1
412646 99412646 1001 86380 86390 1
412872 99412872 1001 86380 86390 1
412547 99412547 1001 86380 86390 1
412745 99412745 1001 86380 86390 1
413921 99413921 1001 86380 86390 1
413792 99413792 1001 86380 86390 1
414971 99414971 1001 86380 86390 1
414976 99414976 1001 86380 86390 1
414853 99414853 1001 86380 86390 1
414368 99414368 1001 86380 86390 1
414132 99414132 1001 86380 86390 1
414195 99414195 1001 86380 86390 1
415533 99415533 1001 86380 86390 1
415488 99415488 1001 86380 86390 1
415436 99415436 1001 86380 86390 1
415539 99415539 1001 86380 86390 1
415641 99415641 1001 86380 86390 1
416944 99416944 1001 86380 86390 1
416614 99416614 1001 86380 86390 1
416950 99416950 1001 86380 86390 1
416963 99416963 1001 86380 86390 1
416776 99416776 1001 86380 86390 1
416218 99416218 1001 86380 86390 1
416309 99416309 1001 86380 86390 1
416490 99416490 1001 86380 86390 1
416015 99416015 1001 86380 86390 1
417094 99417094 1001 86380 86390 1
417335 99417335 1001 86380 86390 1
417050 99417050 1001 86380 86390 1
417515 99417515 1001 86380 86390 1
418554 99418554 1001 86380 86390 1
418698 99418698 1001 86380 86390 1
418468 99418468 1001 86380 86390 1
418639 99418639 1001 86380 86390 1
418335 99418335 1001 86380 86390 1
418288 99418288 1001 86380 86390 1
418122 99418122 1001 86380 86390 1
418386 99418386 1001 86380 86390 1
418430 99418430 1001 86380 86390 1
418247 99418247 1001 86380 86390 1
417677 99417677 1001 86380 86390 1
417799 99417799 1001 86380 86390 1
417879 99417879 1001 86380 86390 1
419200 99419200 1001 86380 86390 1
419148 99419148 1001 86380 86390 1
419201 99419201 1001 86380 86390 1
418998 99418998 1001 86380 86390 1
420171 99420171 1001 86380 86390 1
420367 99420367 1001 86380 86390 1
420204 99420204 1001 86380 86390 1
420374 99420374 1001 86380 86390 1
419327 99419327 1001 86380 86390 1
419457 99419457 1001 86380 86390 1
419441 99419441 1001 86380 86390 1
420487 99420487 1001 86380 86390 1
420493 99420493 1001 86380 86390 1
420744 99420744 1001 86380 86390 1
420668 99420668 1001 86380 86390 1
420483 99420483 1001 86380 86390 1
421784 99421784 1001 86380 86390 1
421804 99421804 1001 86380 86390 1
421589 99421589 1001 86380 86390 1
421484 99421484 1001 86380 86390 1
421486 99421486 1001 86380 86390 1
421302 99421302 1001 86380 86390 1
422166 99422166 1001 86380 86390 1
422388 99422388 1001 86380 86390 1
422397 99422397 1001 86380 86390 1
423738 99423738 1001 86380 86390 1
423399 99423399 1001 86380 86390 1
423625 99423625 1001 86380 86390 1
422987 99422987 1001 86380 86390 1
422573 99422573 1001 86380 86390 1
422669 99422669 1001 86380 86390 1
423898 99423898 1001 86380 86390 1
424115 99424115 1001 86380 86390 1
425287 99425287 1001 86380 86390 1
425351 99425351 1001 86380 86390 1
424813 99424813 1001 86380 86390 1
424433 99424433 1001 86380 86390 1
424269 99424269 1001 86380 86390 1
424304 99424304 1001 86380 86390 1
424541 99424541 1001 86380 86390 1
424255 99424255 1001 86380 86390 1
424361 99424361 1001 86380 86390 1
424523 99424523 1001 86380 86390 1
424557 99424557 1001 86380 86390 1
424387 99424387 1001 86380 86390 1
425735 99425735 1001 86380 86390 1
427119 99427119 1001 86380 86390 1
426979 99426979 1001 86380 86390 1
426923 99426923 1001 86380 86390 1
427043 99427043 1001 86380 86390 1
426931 99426931 1001 86380 86390 1
426345 99426345 1001 86380 86390 1
426529 99426529 1001 86380 86390 1
426566 99426566 1001 86380 86390 1
426638 99426638 1001 86380 86390 1
426612 99426612 1001 86380 86390 1
427271 99427271 1001 86380 86390 1
427358 99427358 1001 86380 86390 1
427158 99427158 1001 86380 86390 1
427403 99427403 1001 86380 86390 1
428432 99428432 1001 86380 86390 1
428625 99428625 1001 86380 86390 1
428513 99428513 1001 86380 86390 1
427947 99427947 1001 86380 86390 1
428252 99428252 1001 86380 86390 1
428155 99428155 1001 86380 86390 1
428817 99428817 1001 86380 86390 1
428966 99428966 1001 86380 86390 1
428828 99428828 1001 86380 86390 1
430069 99430069 1001 86380 86390 1
430195 99430195 1001 86380 86390 1
429967 99429967 1001 86380 86390 1
430149 99430149 1001 86380 86390 1
430345 99430345 1001 86380 86390 1
430288 99430288 1001 86380 86390 1
430366 99430366 1001 86380 86390 1
429857 99429857 1001 86380 86390 1
429884 99429884 1001 86380 86390 1
429623 99429623 1001 86380 86390 1
429701 99429701 1001 86380 86390 1
429650 99429650 1001 86380 86390 1
429655 99429655 1001 86380 86390 1
429433 99429433 1001 86380 86390 1
429307 99429307 1001 86380 86390 1
429561 99429561 1001 86380 86390 1
429239 99429239 1001 86380 86390 1
430701 99430701 1001 86380 86390 1
430397 99430397 1001 86380 86390 1
430613 99430613 1001 86380 86390 1
430489 99430489 1001 86380 86390 1
430376 99430376 1001 86380 86390 1
430604 99430604 1001 86380 86390 1
431778 99431778 1001 86380 86390 1
431949 99431949 1001 86380 86390 1
432045 99432045 1001 86380 86390 1
431386 99431386 1001 86380 86390 1
430922 99430922 1001 86380 86390 1
431134 99431134 1001 86380 86390 1
431255 99431255 1001 86380 86390 1
432454 99432454 1001 86380 86390 1
432161 99432161 1001 86380 86390 1
433641 99433641 1001 86380 86390 1
433029 99433029 1001 86380 86390 1
432963 99432963 1001 86380 86390 1
432649 99432649 1001 86380 86390 1
432675 99432675 1001 86380 86390 1
432566 99432566 1001 86380 86390 1
432657 99432657 1001 86380 86390 1
432888 99432888 1001 86380 86390 1
432591 99432591 1001 86380 86390 1
432621 99432621 1001 86380 86390 1
433941 99433941 1001 86380 86390 1
433784 99433784 1001 86380 86390 1
434092 99434092 1001 86380 86390 1
434094 99434094 1001 86380 86390 1
433754 99433754 1001 86380 86390 1
434126 99434126 1001 86380 86390 1
435253 99435253 1001 86380 86390 1
435380 99435380 1001 86380 86390 1
435085 99435085 1001 86380 86390 1
435203 99435203 1001 86380 86390 1
435271 99435271 1001 86380 86390 1
435102 99435102 1001 86380 86390 1
435362 99435362 1001 86380 86390 1
434921 99434921 1001 86380 86390 1
434957 99434957 1001 86380 86390 1
434865 99434865 1001 86380 86390 1
434734 99434734 1001 86380 86390 1
434437 99434437 1001 86380 86390 1
435729 99435729 1001 86380 86390 1
435833 99435833 1001 86380 86390 1
435665 99435665 1001 86380 86390 1
437081 99437081 1001 86380 86390 1
436768 99436768 1001 86380 86390 1
437095 99437095 1001 86380 86390 1
436430 99436430 1001 86380 86390 1
435925 99435925 1001 86380 86390 1
436173 99436173 1001 86380 86390 1
300033 99300033 1001 86380 86390 1
437170 99437170 1001 86380 86390 1
300051 99300051 1001 86380 86390 1
300563 99300563 1001 86380 86390 1
300564 99300564 1001 86380 86390 1
300591 99300591 1001 86380 86390 1
300704 99300704 1001 86380 86390 1
300554 99300554 1001 86380 86390 1
300708 99300708 1001 86380 86390 1
300420 99300420 1001 86380 86390 1
300343 99300343 1001 86380 86390 1
300384 99300384 1001 86380 86390 1
300203 99300203 1001 86380 86390 1
300216 99300216 1001 86380 86390 1
300232 99300232 1001 86380 86390 1
300129 99300129 1001 86380 86390 1
300143 99300143 1001 86380 86390 1
300803 99300803 1001 86380 86390 1
300750 99300750 1001 86380 86390 1
300893 99300893 1001 86380 86390 1
301377 99301377 1001 86380 86390 1
301443 99301443 1001 86380 86390 1
301393 99301393 1001 86380 86390 1
301246 99301246 1001 86380 86390 1
301209 99301209 1001 86380 86390 1
301185 99301185 1001 86380 86390 1
301077 99301077 1001 86380 86390 1
300935 99300935 1001 86380 86390 1
301132 99301132 1001 86380 86390 1
301032 99301032 1001 86380 86390 1
301637 99301637 1001 86380 86390 1
301754 99301754 1001 86380 86390 1
301627 99301627 1001 86380 86390 1
301706 99301706 1001 86380 86390 1
302360 99302360 1001 86380 86390 1
302328 99302328 1001 86380 86390 1
302098 99302098 1001 86380 86390 1
302163 99302163 1001 86380 86390 1
302077 99302077 1001 86380 86390 1
302170 99302170 1001 86380 86390 1
302016 99302016 1001 86380 86390 1
301930 99301930 1001 86380 86390 1
301830 99301830 1001 86380 86390 1
301809 99301809 1001 86380 86390 1
302422 99302422 1001 86380 86390 1
302501 99302501 1001 86380 86390 1
302400 99302400 1001 86380 86390 1
302992 99302992 1001 86380 86390 1
302892 99302892 1001 86380 86390 1
302690 99302690 1001 86380 86390 1
302782 99302782 1001 86380 86390 1
302720 99302720 1001 86380 86390 1
302737 99302737 1001 86380 86390 1
302764 99302764 1001 86380 86390 1
303333 99303333 1001 86380 86390 1
303343 99303343 1001 86380 86390 1
303886 99303886 1001 86380 86390 1
303966 99303966 1001 86380 86390 1
303915 99303915 1001 86380 86390 1
303659 99303659 1001 86380 86390 1
303652 99303652 1001 86380 86390 1
303679 99303679 1001 86380 86390 1
303437 99303437 1001 86380 86390 1
304044 99304044 1001 86380 86390 1
304119 99304119 1001 86380 86390 1
304159 99304159 1001 86380 86390 1
304745 99304745 1001 86380 86390 1
304669 99304669 1001 86380 86390 1
304813 99304813 1001 86380 86390 1
304833 99304833 1001 86380 86390 1
304788 99304788 1001 86380 86390 1
304660 99304660 1001 86380 86390 1
304780 99304780 1001 86380 86390 1
304716 99304716 1001 86380 86390 1
304628 99304628 1001 86380 86390 1
304654 99304654 1001 86380 86390 1
304487 99304487 1001 86380 86390 1
304619 99304619 1001 86380 86390 1
304634 99304634 1001 86380 86390 1
304544 99304544 1001 86380 86390 1
304596 99304596 1001 86380 86390 1
304635 99304635 1001 86380 86390 1
304469 99304469 1001 86380 86390 1
304398 99304398 1001 86380 86390 1
304987 99304987 1001 86380 86390 1
304995 99304995 1001 86380 86390 1
305022 99305022 1001 86380 86390 1
305684 99305684 1001 86380 86390 1
305608 99305608 1001 86380 86390 1
305286 99305286 1001 86380 86390 1
305313 99305313 1001 86380 86390 1
305379 99305379 1001 86380 86390 1
305420 99305420 1001 86380 86390 1
305155 99305155 1001 86380 86390 1
305107 99305107 1001 86380 86390 1
305268 99305268 1001 86380 86390 1
500099 99500099 1001 86380 86390 1
500613 99500613 1001 86380 86390 1
500480 99500480 1001 86380 86390 1
500519 99500519 1001 86380 86390 1
500496 99500496 1001 86380 86390 1
500578 99500578 1001 86380 86390 1
500476 99500476 1001 86380 86390 1
500424 99500424 1001 86380 86390 1
500234 99500234 1001 86380 86390 1
500250 99500250 1001 86380 86390 1
500382 99500382 1001 86380 86390 1
500931 99500931 1001 86380 86390 1
500908 99500908 1001 86380 86390 1
501576 99501576 1001 86380 86390 1
501553 99501553 1001 86380 86390 1
501581 99501581 1001 86380 86390 1
501546 99501546 1001 86380 86390 1
501628 99501628 1001 86380 86390 1
501298 99501298 1001 86380 86390 1
501248 99501248 1001 86380 86390 1
501431 99501431 1001 86380 86390 1
501329 99501329 1001 86380 86390 1
501148 99501148 1001 86380 86390 1
501141 99501141 1001 86380 86390 1
501053 99501053 1001 86380 86390 1
501747 99501747 1001 86380 86390 1
501830 99501830 1001 86380 86390 1
502279 99502279 1001 86380 86390 1
502268 99502268 1001 86380 86390 1
502295 99502295 1001 86380 86390 1
502362 99502362 1001 86380 86390 1
502261 99502261 1001 86380 86390 1
502202 99502202 1001 86380 86390 1
502166 99502166 1001 86380 86390 1
502206 99502206 1001 86380 86390 1
502078 99502078 1001 86380 86390 1
501914 99501914 1001 86380 86390 1
501903 99501903 1001 86380 86390 1
501869 99501869 1001 86380 86390 1
502660 99502660 1001 86380 86390 1
502585 99502585 1001 86380 86390 1
503257 99503257 1001 86380 86390 1
503134 99503134 1001 86380 86390 1
502697 99502697 1001 86380 86390 1
502872 99502872 1001 86380 86390 1
503421 99503421 1001 86380 86390 1
503340 99503340 1001 86380 86390 1
504093 99504093 1001 86380 86390 1
503946 99503946 1001 86380 86390 1
503923 99503923 1001 86380 86390 1
503812 99503812 1001 86380 86390 1
503852 99503852 1001 86380 86390 1
503710 99503710 1001 86380 86390 1
503868 99503868 1001 86380 86390 1
503765 99503765 1001 86380 86390 1
503513 99503513 1001 86380 86390 1
503505 99503505 1001 86380 86390 1
504143 99504143 1001 86380 86390 1
504158 99504158 1001 86380 86390 1
504139 99504139 1001 86380 86390 1
504791 99504791 1001 86380 86390 1
504805 99504805 1001 86380 86390 1
504780 99504780 1001 86380 86390 1
504922 99504922 1001 86380 86390 1
504573 99504573 1001 86380 86390 1
504696 99504696 1001 86380 86390 1
504712 99504712 1001 86380 86390 1
504504 99504504 1001 86380 86390 1
504455 99504455 1001 86380 86390 1
504470 99504470 1001 86380 86390 1
504420 99504420 1001 86380 86390 1
504499 99504499 1001 86380 86390 1
504424 99504424 1001 86380 86390 1
504968 99504968 1001 86380 86390 1
504740 99504740 1001 86380 86390 1
505090 99505090 1001 86380 86390 1
505683 99505683 1001 86380 86390 1
505613 99505613 1001 86380 86390 1
505763 99505763 1001 86380 86390 1
505541 99505541 1001 86380 86390 1
505456 99505456 1001 86380 86390 1
505512 99505512 1001 86380 86390 1
505564 99505564 1001 86380 86390 1
505369 99505369 1001 86380 86390 1
505247 99505247 1001 86380 86390 1
505170 99505170 1001 86380 86390 1
505290 99505290 1001 86380 86390 1
505913 99505913 1001 86380 86390 1
506417 99506417 1001 86380 86390 1
506458 99506458 1001 86380 86390 1
506473 99506473 1001 86380 86390 1
506551 99506551 1001 86380 86390 1
506245 99506245 1001 86380 86390 1
506001 99506001 1001 86380 86390 1
506145 99506145 1001 86380 86390 1
506607 99506607 1001 86380 86390 1
506729 99506729 1001 86380 86390 1
507293 99507293 1001 86380 86390 1
507051 99507051 1001 86380 86390 1
507181 99507181 1001 86380 86390 1
507194 99507194 1001 86380 86390 1
507157 99507157 1001 86380 86390 1
507175 99507175 1001 86380 86390 1
506991 99506991 1001 86380 86390 1
506888 99506888 1001 86380 86390 1
506837 99506837 1001 86380 86390 1
506904 99506904 1001 86380 86390 1
507499 99507499 1001 86380 86390 1
507526 99507526 1001 86380 86390 1
508097 99508097 1001 86380 86390 1
508061 99508061 1001 86380 86390 1
507917 99507917 1001 86380 86390 1
507873 99507873 1001 86380 86390 1
507990 99507990 1001 86380 86390 1
507669 99507669 1001 86380 86390 1
507662 99507662 1001 86380 86390 1
508311 99508311 1001 86380 86390 1
508315 99508315 1001 86380 86390 1
509048 99509048 1001 86380 86390 1
508938 99508938 1001 86380 86390 1
509067 99509067 1001 86380 86390 1
508919 99508919 1001 86380 86390 1
508765 99508765 1001 86380 86390 1
508806 99508806 1001 86380 86390 1
508706 99508706 1001 86380 86390 1
508849 99508849 1001 86380 86390 1
508824 99508824 1001 86380 86390 1
508711 99508711 1001 86380 86390 1
508506 99508506 1001 86380 86390 1
508524 99508524 1001 86380 86390 1
508567 99508567 1001 86380 86390 1
508607 99508607 1001 86380 86390 1
509162 99509162 1001 86380 86390 1
509103 99509103 1001 86380 86390 1
509119 99509119 1001 86380 86390 1
509863 99509863 1001 86380 86390 1
509855 99509855 1001 86380 86390 1
509793 99509793 1001 86380 86390 1
509895 99509895 1001 86380 86390 1
509601 99509601 1001 86380 86390 1
509376 99509376 1001 86380 86390 1
509365 99509365 1001 86380 86390 1
509949 99509949 1001 86380 86390 1
510068 99510068 1001 86380 86390 1
509914 99509914 1001 86380 86390 1
510038 99510038 1001 86380 86390 1
509948 99509948 1001 86380 86390 1
510689 99510689 1001 86380 86390 1
510651 99510651 1001 86380 86390 1
510536 99510536 1001 86380 86390 1
510653 99510653 1001 86380 86390 1
510683 99510683 1001 86380 86390 1
510584 99510584 1001 86380 86390 1
510327 99510327 1001 86380 86390 1
510470 99510470 1001 86380 86390 1
510409 99510409 1001 86380 86390 1
510500 99510500 1001 86380 86390 1
510136 99510136 1001 86380 86390 1
510776 99510776 1001 86380 86390 1
510920 99510920 1001 86380 86390 1
510809 99510809 1001 86380 86390 1
510890 99510890 1001 86380 86390 1
511551 99511551 1001 86380 86390 1
511439 99511439 1001 86380 86390 1
511440 99511440 1001 86380 86390 1
511266 99511266 1001 86380 86390 1
511061 99511061 1001 86380 86390 1
510992 99510992 1001 86380 86390 1
511138 99511138 1001 86380 86390 1
511141 99511141 1001 86380 86390 1
511631 99511631 1001 86380 86390 1
511645 99511645 1001 86380 86390 1
511674 99511674 1001 86380 86390 1
511663 99511663 1001 86380 86390 1
511627 99511627 1001 86380 86390 1
512236 99512236 1001 86380 86390 1
512058 99512058 1001 86380 86390 1
512076 99512076 1001 86380 86390 1
511942 99511942 1001 86380 86390 1
511904 99511904 1001 86380 86390 1
511918 99511918 1001 86380 86390 1
511908 99511908 1001 86380 86390 1
512494 99512494 1001 86380 86390 1
512406 99512406 1001 86380 86390 1
512488 99512488 1001 86380 86390 1
512529 99512529 1001 86380 86390 1
513079 99513079 1001 86380 86390 1
513006 99513006 1001 86380 86390 1
513083 99513083 1001 86380 86390 1
513138 99513138 1001 86380 86390 1
513036 99513036 1001 86380 86390 1
512795 99512795 1001 86380 86390 1
512980 99512980 1001 86380 86390 1
512942 99512942 1001 86380 86390 1
512734 99512734 1001 86380 86390 1
512763 99512763 1001 86380 86390 1
512609 99512609 1001 86380 86390 1
513257 99513257 1001 86380 86390 1
513380 99513380 1001 86380 86390 1
513266 99513266 1001 86380 86390 1
513344 99513344 1001 86380 86390 1
513891 99513891 1001 86380 86390 1
513896 99513896 1001 86380 86390 1
513859 99513859 1001 86380 86390 1
513873 99513873 1001 86380 86390 1
513926 99513926 1001 86380 86390 1
513724 99513724 1001 86380 86390 1
513751 99513751 1001 86380 86390 1
513648 99513648 1001 86380 86390 1
513640 99513640 1001 86380 86390 1
513475 99513475 1001 86380 86390 1
513567 99513567 1001 86380 86390 1
513425 99513425 1001 86380 86390 1
513529 99513529 1001 86380 86390 1
513519 99513519 1001 86380 86390 1
513610 99513610 1001 86380 86390 1
513494 99513494 1001 86380 86390 1
514132 99514132 1001 86380 86390 1
514236 99514236 1001 86380 86390 1
514057 99514057 1001 86380 86390 1
514105 99514105 1001 86380 86390 1
514857 99514857 1001 86380 86390 1
514705 99514705 1001 86380 86390 1
514775 99514775 1001 86380 86390 1
514470 99514470 1001 86380 86390 1
514610 99514610 1001 86380 86390 1
514455 99514455 1001 86380 86390 1
514295 99514295 1001 86380 86390 1
514257 99514257 1001 86380 86390 1
514246 99514246 1001 86380 86390 1
514404 99514404 1001 86380 86390 1
515023 99515023 1001 86380 86390 1
515024 99515024 1001 86380 86390 1
514925 99514925 1001 86380 86390 1
515021 99515021 1001 86380 86390 1
515493 99515493 1001 86380 86390 1
515571 99515571 1001 86380 86390 1
515579 99515579 1001 86380 86390 1
515677 99515677 1001 86380 86390 1
515351 99515351 1001 86380 86390 1
515418 99515418 1001 86380 86390 1
515450 99515450 1001 86380 86390 1
515206 99515206 1001 86380 86390 1
515077 99515077 1001 86380 86390 1
515132 99515132 1001 86380 86390 1
515124 99515124 1001 86380 86390 1
515125 99515125 1001 86380 86390 1
515752 99515752 1001 86380 86390 1
516437 99516437 1001 86380 86390 1
516466 99516466 1001 86380 86390 1
516444 99516444 1001 86380 86390 1
516506 99516506 1001 86380 86390 1
516215 99516215 1001 86380 86390 1
516295 99516295 1001 86380 86390 1
516218 99516218 1001 86380 86390 1
516257 99516257 1001 86380 86390 1
516105 99516105 1001 86380 86390 1
515929 99515929 1001 86380 86390 1
516086 99516086 1001 86380 86390 1
515898 99515898 1001 86380 86390 1
516712 99516712 1001 86380 86390 1
517182 99517182 1001 86380 86390 1
517296 99517296 1001 86380 86390 1
516975 99516975 1001 86380 86390 1
516979 99516979 1001 86380 86390 1
517031 99517031 1001 86380 86390 1
517057 99517057 1001 86380 86390 1
516784 99516784 1001 86380 86390 1
516788 99516788 1001 86380 86390 1
517437 99517437 1001 86380 86390 1
517386 99517386 1001 86380 86390 1
517431 99517431 1001 86380 86390 1
517406 99517406 1001 86380 86390 1
518089 99518089 1001 86380 86390 1
517961 99517961 1001 86380 86390 1
518146 99518146 1001 86380 86390 1
518003 99518003 1001 86380 86390 1
518044 99518044 1001 86380 86390 1
517827 99517827 1001 86380 86390 1
517893 99517893 1001 86380 86390 1
517687 99517687 1001 86380 86390 1
517572 99517572 1001 86380 86390 1
517624 99517624 1001 86380 86390 1
517692 99517692 1001 86380 86390 1
518320 99518320 1001 86380 86390 1
518179 99518179 1001 86380 86390 1
518311 99518311 1001 86380 86390 1
518987 99518987 1001 86380 86390 1
518798 99518798 1001 86380 86390 1
518840 99518840 1001 86380 86390 1
518806 99518806 1001 86380 86390 1
518747 99518747 1001 86380 86390 1
518713 99518713 1001 86380 86390 1
518611 99518611 1001 86380 86390 1
518638 99518638 1001 86380 86390 1
518716 99518716 1001 86380 86390 1
518492 99518492 1001 86380 86390 1
518998 99518998 1001 86380 86390 1
519001 99519001 1001 86380 86390 1
519145 99519145 1001 86380 86390 1
519187 99519187 1001 86380 86390 1
519784 99519784 1001 86380 86390 1
519703 99519703 1001 86380 86390 1
519770 99519770 1001 86380 86390 1
519456 99519456 1001 86380 86390 1
519552 99519552 1001 86380 86390 1
519316 99519316 1001 86380 86390 1
519281 99519281 1001 86380 86390 1
519282 99519282 1001 86380 86390 1
519844 99519844 1001 86380 86390 1
519883 99519883 1001 86380 86390 1
519990 99519990 1001 86380 86390 1
520606 99520606 1001 86380 86390 1
520613 99520613 1001 86380 86390 1
520533 99520533 1001 86380 86390 1
520472 99520472 1001 86380 86390 1
520498 99520498 1001 86380 86390 1
520305 99520305 1001 86380 86390 1
520429 99520429 1001 86380 86390 1
520289 99520289 1001 86380 86390 1
520218 99520218 1001 86380 86390 1
520078 99520078 1001 86380 86390 1
520185 99520185 1001 86380 86390 1
520043 99520043 1001 86380 86390 1
520690 99520690 1001 86380 86390 1
520667 99520667 1001 86380 86390 1
521348 99521348 1001 86380 86390 1
521148 99521148 1001 86380 86390 1
521137 99521137 1001 86380 86390 1
521189 99521189 1001 86380 86390 1
521040 99521040 1001 86380 86390 1
520899 99520899 1001 86380 86390 1
521667 99521667 1001 86380 86390 1
521603 99521603 1001 86380 86390 1
521971 99521971 1001 86380 86390 1
522011 99522011 1001 86380 86390 1
522031 99522031 1001 86380 86390 1
521929 99521929 1001 86380 86390 1
522422 99522422 1001 86380 86390 1
522474 99522474 1001 86380 86390 1
523023 99523023 1001 86380 86390 1
522860 99522860 1001 86380 86390 1
522564 99522564 1001 86380 86390 1
522580 99522580 1001 86380 86390 1
522504 99522504 1001 86380 86390 1
522675 99522675 1001 86380 86390 1
522665 99522665 1001 86380 86390 1
523272 99523272 1001 86380 86390 1
523143 99523143 1001 86380 86390 1
523252 99523252 1001 86380 86390 1
523282 99523282 1001 86380 86390 1
523824 99523824 1001 86380 86390 1
523937 99523937 1001 86380 86390 1
523702 99523702 1001 86380 86390 1
523575 99523575 1001 86380 86390 1
523678 99523678 1001 86380 86390 1
523632 99523632 1001 86380 86390 1
523452 99523452 1001 86380 86390 1
523946 99523946 1001 86380 86390 1
524018 99524018 1001 86380 86390 1
524643 99524643 1001 86380 86390 1
524770 99524770 1001 86380 86390 1
524725 99524725 1001 86380 86390 1
524586 99524586 1001 86380 86390 1
524664 99524664 1001 86380 86390 1
524502 99524502 1001 86380 86390 1
524520 99524520 1001 86380 86390 1
524421 99524421 1001 86380 86390 1
524164 99524164 1001 86380 86390 1
524245 99524245 1001 86380 86390 1
524310 99524310 1001 86380 86390 1
524285 99524285 1001 86380 86390 1
524273 99524273 1001 86380 86390 1
525496 99525496 1001 86380 86390 1
525514 99525514 1001 86380 86390 1
525413 99525413 1001 86380 86390 1
525531 99525531 1001 86380 86390 1
525223 99525223 1001 86380 86390 1
525353 99525353 1001 86380 86390 1
525290 99525290 1001 86380 86390 1
525355 99525355 1001 86380 86390 1
525360 99525360 1001 86380 86390 1
525204 99525204 1001 86380 86390 1
525135 99525135 1001 86380 86390 1
525130 99525130 1001 86380 86390 1
525628 99525628 1001 86380 86390 1
526281 99526281 1001 86380 86390 1
526231 99526231 1001 86380 86390 1
526296 99526296 1001 86380 86390 1
526183 99526183 1001 86380 86390 1
526032 99526032 1001 86380 86390 1
525856 99525856 1001 86380 86390 1
525980 99525980 1001 86380 86390 1
525903 99525903 1001 86380 86390 1
526448 99526448 1001 86380 86390 1
526558 99526558 1001 86380 86390 1
527246 99527246 1001 86380 86390 1
527161 99527161 1001 86380 86390 1
527132 99527132 1001 86380 86390 1
526915 99526915 1001 86380 86390 1
526906 99526906 1001 86380 86390 1
526976 99526976 1001 86380 86390 1
526681 99526681 1001 86380 86390 1
526779 99526779 1001 86380 86390 1
527292 99527292 1001 86380 86390 1
528072 99528072 1001 86380 86390 1
527896 99527896 1001 86380 86390 1
527884 99527884 1001 86380 86390 1
528002 99528002 1001 86380 86390 1
527868 99527868 1001 86380 86390 1
527576 99527576 1001 86380 86390 1
527654 99527654 1001 86380 86390 1
528112 99528112 1001 86380 86390 1
528209 99528209 1001 86380 86390 1
528804 99528804 1001 86380 86390 1
528807 99528807 1001 86380 86390 1
528890 99528890 1001 86380 86390 1
528684 99528684 1001 86380 86390 1
528600 99528600 1001 86380 86390 1
528403 99528403 1001 86380 86390 1
528380 99528380 1001 86380 86390 1
528460 99528460 1001 86380 86390 1
528474 99528474 1001 86380 86390 1
529587 99529587 1001 86380 86390 1
529670 99529670 1001 86380 86390 1
529555 99529555 1001 86380 86390 1
529622 99529622 1001 86380 86390 1
529512 99529512 1001 86380 86390 1
529481 99529481 1001 86380 86390 1
529303 99529303 1001 86380 86390 1
529137 99529137 1001 86380 86390 1
529776 99529776 1001 86380 86390 1
529828 99529828 1001 86380 86390 1
529752 99529752 1001 86380 86390 1
529736 99529736 1001 86380 86390 1
530438 99530438 1001 86380 86390 1
530456 99530456 1001 86380 86390 1
530496 99530496 1001 86380 86390 1
530501 99530501 1001 86380 86390 1
530270 99530270 1001 86380 86390 1
530200 99530200 1001 86380 86390 1
530280 99530280 1001 86380 86390 1
530027 99530027 1001 86380 86390 1
530046 99530046 1001 86380 86390 1
530745 99530745 1001 86380 86390 1
530631 99530631 1001 86380 86390 1
530644 99530644 1001 86380 86390 1
530736 99530736 1001 86380 86390 1
530608 99530608 1001 86380 86390 1
530700 99530700 1001 86380 86390 1
530571 99530571 1001 86380 86390 1
530691 99530691 1001 86380 86390 1
531305 99531305 1001 86380 86390 1
531241 99531241 1001 86380 86390 1
531295 99531295 1001 86380 86390 1
531364 99531364 1001 86380 86390 1
531135 99531135 1001 86380 86390 1
531069 99531069 1001 86380 86390 1
530862 99530862 1001 86380 86390 1
530914 99530914 1001 86380 86390 1
530863 99530863 1001 86380 86390 1
530876 99530876 1001 86380 86390 1
530890 99530890 1001 86380 86390 1
530942 99530942 1001 86380 86390 1
530839 99530839 1001 86380 86390 1
530781 99530781 1001 86380 86390 1
530769 99530769 1001 86380 86390 1
531508 99531508 1001 86380 86390 1
531386 99531386 1001 86380 86390 1
532106 99532106 1001 86380 86390 1
532016 99532016 1001 86380 86390 1
532126 99532126 1001 86380 86390 1
531859 99531859 1001 86380 86390 1
531812 99531812 1001 86380 86390 1
531932 99531932 1001 86380 86390 1
531694 99531694 1001 86380 86390 1
531594 99531594 1001 86380 86390 1
532207 99532207 1001 86380 86390 1
532210 99532210 1001 86380 86390 1
532303 99532303 1001 86380 86390 1
532394 99532394 1001 86380 86390 1
532865 99532865 1001 86380 86390 1
532973 99532973 1001 86380 86390 1
532847 99532847 1001 86380 86390 1
532775 99532775 1001 86380 86390 1
532636 99532636 1001 86380 86390 1
532780 99532780 1001 86380 86390 1
532652 99532652 1001 86380 86390 1
532695 99532695 1001 86380 86390 1
532567 99532567 1001 86380 86390 1
532443 99532443 1001 86380 86390 1
532449 99532449 1001 86380 86390 1
533082 99533082 1001 86380 86390 1
533095 99533095 1001 86380 86390 1
533062 99533062 1001 86380 86390 1
533154 99533154 1001 86380 86390 1
533665 99533665 1001 86380 86390 1
533831 99533831 1001 86380 86390 1
533791 99533791 1001 86380 86390 1
533806 99533806 1001 86380 86390 1
533516 99533516 1001 86380 86390 1
533647 99533647 1001 86380 86390 1
533518 99533518 1001 86380 86390 1
533637 99533637 1001 86380 86390 1
533586 99533586 1001 86380 86390 1
533422 99533422 1001 86380 86390 1
533437 99533437 1001 86380 86390 1
533387 99533387 1001 86380 86390 1
533326 99533326 1001 86380 86390 1
534014 99534014 1001 86380 86390 1
534017 99534017 1001 86380 86390 1
534561 99534561 1001 86380 86390 1
534563 99534563 1001 86380 86390 1
534513 99534513 1001 86380 86390 1
534565 99534565 1001 86380 86390 1
534529 99534529 1001 86380 86390 1
534440 99534440 1001 86380 86390 1
534460 99534460 1001 86380 86390 1
534371 99534371 1001 86380 86390 1
534398 99534398 1001 86380 86390 1
534208 99534208 1001 86380 86390 1
534161 99534161 1001 86380 86390 1
534243 99534243 1001 86380 86390 1
534712 99534712 1001 86380 86390 1
534783 99534783 1001 86380 86390 1
534693 99534693 1001 86380 86390 1
535411 99535411 1001 86380 86390 1
535321 99535321 1001 86380 86390 1
535326 99535326 1001 86380 86390 1
535498 99535498 1001 86380 86390 1
535405 99535405 1001 86380 86390 1
535139 99535139 1001 86380 86390 1
535269 99535269 1001 86380 86390 1
535140 99535140 1001 86380 86390 1
535119 99535119 1001 86380 86390 1
535226 99535226 1001 86380 86390 1
534928 99534928 1001 86380 86390 1
535036 99535036 1001 86380 86390 1
535062 99535062 1001 86380 86390 1
534985 99534985 1001 86380 86390 1
534926 99534926 1001 86380 86390 1
535018 99535018 1001 86380 86390 1
535617 99535617 1001 86380 86390 1
536247 99536247 1001 86380 86390 1
536149 99536149 1001 86380 86390 1
536284 99536284 1001 86380 86390 1
535953 99535953 1001 86380 86390 1
536035 99536035 1001 86380 86390 1
535871 99535871 1001 86380 86390 1
535724 99535724 1001 86380 86390 1
535844 99535844 1001 86380 86390 1
536502 99536502 1001 86380 86390 1
536443 99536443 1001 86380 86390 1
536508 99536508 1001 86380 86390 1
537126 99537126 1001 86380 86390 1
537123 99537123 1001 86380 86390 1
536784 99536784 1001 86380 86390 1
536645 99536645 1001 86380 86390 1
536725 99536725 1001 86380 86390 1
536648 99536648 1001 86380 86390 1
537243 99537243 1001 86380 86390 1
537205 99537205 1001 86380 86390 1
537348 99537348 1001 86380 86390 1
537286 99537286 1001 86380 86390 1
537236 99537236 1001 86380 86390 1
537808 99537808 1001 86380 86390 1
537824 99537824 1001 86380 86390 1
537839 99537839 1001 86380 86390 1
537844 99537844 1001 86380 86390 1
537795 99537795 1001 86380 86390 1
537885 99537885 1001 86380 86390 1
537744 99537744 1001 86380 86390 1
537770 99537770 1001 86380 86390 1
537680 99537680 1001 86380 86390 1
537728 99537728 1001 86380 86390 1
537767 99537767 1001 86380 86390 1
537421 99537421 1001 86380 86390 1
538043 99538043 1001 86380 86390 1
538082 99538082 1001 86380 86390 1
538004 99538004 1001 86380 86390 1
538006 99538006 1001 86380 86390 1
538084 99538084 1001 86380 86390 1
538115 99538115 1001 86380 86390 1
538169 99538169 1001 86380 86390 1
538635 99538635 1001 86380 86390 1
538728 99538728 1001 86380 86390 1
538784 99538784 1001 86380 86390 1
538721 99538721 1001 86380 86390 1
538519 99538519 1001 86380 86390 1
538536 99538536 1001 86380 86390 1
538461 99538461 1001 86380 86390 1
538390 99538390 1001 86380 86390 1
538399 99538399 1001 86380 86390 1
538946 99538946 1001 86380 86390 1
538977 99538977 1001 86380 86390 1
539580 99539580 1001 86380 86390 1
539286 99539286 1001 86380 86390 1
539367 99539367 1001 86380 86390 1
539202 99539202 1001 86380 86390 1
539179 99539179 1001 86380 86390 1
539135 99539135 1001 86380 86390 1
539846 99539846 1001 86380 86390 1
539667 99539667 1001 86380 86390 1
540429 99540429 1001 86380 86390 1
540405 99540405 1001 86380 86390 1
540397 99540397 1001 86380 86390 1
540299 99540299 1001 86380 86390 1
539915 99539915 1001 86380 86390 1
540039 99540039 1001 86380 86390 1
539857 99539857 1001 86380 86390 1
540520 99540520 1001 86380 86390 1
541144 99541144 1001 86380 86390 1
541248 99541248 1001 86380 86390 1
541106 99541106 1001 86380 86390 1
541145 99541145 1001 86380 86390 1
541109 99541109 1001 86380 86390 1
541099 99541099 1001 86380 86390 1
540895 99540895 1001 86380 86390 1
540993 99540993 1001 86380 86390 1
540931 99540931 1001 86380 86390 1
541356 99541356 1001 86380 86390 1
540881 99540881 1001 86380 86390 1
541346 99541346 1001 86380 86390 1
541401 99541401 1001 86380 86390 1
541416 99541416 1001 86380 86390 1
541326 99541326 1001 86380 86390 1
541979 99541979 1001 86380 86390 1
542119 99542119 1001 86380 86390 1
542087 99542087 1001 86380 86390 1
541943 99541943 1001 86380 86390 1
542093 99542093 1001 86380 86390 1
542022 99542022 1001 86380 86390 1
541984 99541984 1001 86380 86390 1
542104 99542104 1001 86380 86390 1
542114 99542114 1001 86380 86390 1
541926 99541926 1001 86380 86390 1
542248 99542248 1001 86380 86390 1
541915 99541915 1001 86380 86390 1
542206 99542206 1001 86380 86390 1
542754 99542754 1001 86380 86390 1
542822 99542822 1001 86380 86390 1
542760 99542760 1001 86380 86390 1
542803 99542803 1001 86380 86390 1
542624 99542624 1001 86380 86390 1
542564 99542564 1001 86380 86390 1
542635 99542635 1001 86380 86390 1
542508 99542508 1001 86380 86390 1
542341 99542341 1001 86380 86390 1
542413 99542413 1001 86380 86390 1
542968 99542968 1001 86380 86390 1
543072 99543072 1001 86380 86390 1
543139 99543139 1001 86380 86390 1
543042 99543042 1001 86380 86390 1
543109 99543109 1001 86380 86390 1
542954 99542954 1001 86380 86390 1
543556 99543556 1001 86380 86390 1
543403 99543403 1001 86380 86390 1
543176 99543176 1001 86380 86390 1
543268 99543268 1001 86380 86390 1
543218 99543218 1001 86380 86390 1
543181 99543181 1001 86380 86390 1
543859 99543859 1001 86380 86390 1
544580 99544580 1001 86380 86390 1
544450 99544450 1001 86380 86390 1
544584 99544584 1001 86380 86390 1
544414 99544414 1001 86380 86390 1
544380 99544380 1001 86380 86390 1
544377 99544377 1001 86380 86390 1
543980 99543980 1001 86380 86390 1
544175 99544175 1001 86380 86390 1
544087 99544087 1001 86380 86390 1
544079 99544079 1001 86380 86390 1
544170 99544170 1001 86380 86390 1
544686 99544686 1001 86380 86390 1
544742 99544742 1001 86380 86390 1
409549 211 1001 84720 85077 1
501022 1002 1002 50206 61344 1
540168 1043 1002 51920 61120 1
543081 1023 1001 38821 39120 1
400137 99400137 1001 86380 86390 1
400218 99400218 1001 86380 86390 1
400268 99400268 1001 86380 86390 1
400597 99400597 1001 86380 86390 1
400825 99400825 1001 86380 86390 1
400782 99400782 1001 86380 86390 1
401142 99401142 1001 86380 86390 1
401066 99401066 1001 86380 86390 1
401139 99401139 1001 86380 86390 1
401230 99401230 1001 86380 86390 1
401253 99401253 1001 86380 86390 1
401400 99401400 1001 86380 86390 1
401513 99401513 1001 86380 86390 1
401962 99401962 1001 86380 86390 1
402358 99402358 1001 86380 86390 1
402346 99402346 1001 86380 86390 1
402295 99402295 1001 86380 86390 1
402440 99402440 1001 86380 86390 1
402568 99402568 1001 86380 86390 1
402586 99402586 1001 86380 86390 1
402622 99402622 1001 86380 86390 1
402926 99402926 1001 86380 86390 1
403125 99403125 1001 86380 86390 1
403372 99403372 1001 86380 86390 1
403616 99403616 1001 86380 86390 1
403711 99403711 1001 86380 86390 1
403928 99403928 1001 86380 86390 1
404122 99404122 1001 86380 86390 1
404298 99404298 1001 86380 86390 1
404330 99404330 1001 86380 86390 1
404530 99404530 1001 86380 86390 1
404536 99404536 1001 86380 86390 1
404678 99404678 1001 86380 86390 1
404725 99404725 1001 86380 86390 1
404861 99404861 1001 86380 86390 1
405030 99405030 1001 86380 86390 1
405198 99405198 1001 86380 86390 1
405403 99405403 1001 86380 86390 1
405390 99405390 1001 86380 86390 1
405343 99405343 1001 86380 86390 1
405550 99405550 1001 86380 86390 1
405609 99405609 1001 86380 86390 1
405733 99405733 1001 86380 86390 1
405706 99405706 1001 86380 86390 1
405743 99405743 1001 86380 86390 1
405838 99405838 1001 86380 86390 1
405846 99405846 1001 86380 86390 1
405767 99405767 1001 86380 86390 1
406092 99406092 1001 86380 86390 1
406257 99406257 1001 86380 86390 1
406214 99406214 1001 86380 86390 1
406384 99406384 1001 86380 86390 1
406497 99406497 1001 86380 86390 1
406625 99406625 1001 86380 86390 1
406715 99406715 1001 86380 86390 1
407179 99407179 1001 86380 86390 1
407530 99407530 1001 86380 86390 1
407746 99407746 1001 86380 86390 1
408063 99408063 1001 86380 86390 1
408203 99408203 1001 86380 86390 1
408206 99408206 1001 86380 86390 1
408584 99408584 1001 86380 86390 1
408614 99408614 1001 86380 86390 1
408723 99408723 1001 86380 86390 1
408939 99408939 1001 86380 86390 1
409049 99409049 1001 86380 86390 1
409008 99409008 1001 86380 86390 1
409292 99409292 1001 86380 86390 1
409592 99409592 1001 86380 86390 1
409641 99409641 1001 86380 86390 1
409773 99409773 1001 86380 86390 1
409990 99409990 1001 86380 86390 1
410360 99410360 1001 86380 86390 1
410450 99410450 1001 86380 86390 1
410558 99410558 1001 86380 86390 1
410515 99410515 1001 86380 86390 1
410657 99410657 1001 86380 86390 1
410696 99410696 1001 86380 86390 1
411024 99411024 1001 86380 86390 1
411102 99411102 1001 86380 86390 1
411664 99411664 1001 86380 86390 1
411705 99411705 1001 86380 86390 1
411794 99411794 1001 86380 86390 1
411835 99411835 1001 86380 86390 1
412040 99412040 1001 86380 86390 1
412223 99412223 1001 86380 86390 1
412263 99412263 1001 86380 86390 1
412424 99412424 1001 86380 86390 1
412325 99412325 1001 86380 86390 1
413305 99413305 1001 86380 86390 1
413683 99413683 1001 86380 86390 1
412973 99412973 1001 86380 86390 1
414058 99414058 1001 86380 86390 1
413918 99413918 1001 86380 86390 1
413745 99413745 1001 86380 86390 1
415057 99415057 1001 86380 86390 1
415042 99415042 1001 86380 86390 1
415110 99415110 1001 86380 86390 1
414834 99414834 1001 86380 86390 1
414120 99414120 1001 86380 86390 1
414277 99414277 1001 86380 86390 1
415600 99415600 1001 86380 86390 1
415440 99415440 1001 86380 86390 1
415524 99415524 1001 86380 86390 1
416889 99416889 1001 86380 86390 1
416751 99416751 1001 86380 86390 1
416237 99416237 1001 86380 86390 1
415985 99415985 1001 86380 86390 1
415840 99415840 1001 86380 86390 1
415891 99415891 1001 86380 86390 1
416022 99416022 1001 86380 86390 1
417328 99417328 1001 86380 86390 1
417028 99417028 1001 86380 86390 1
417154 99417154 1001 86380 86390 1
417040 99417040 1001 86380 86390 1
417372 99417372 1001 86380 86390 1
417410 99417410 1001 86380 86390 1
418668 99418668 1001 86380 86390 1
418199 99418199 1001 86380 86390 1
418341 99418341 1001 86380 86390 1
418060 99418060 1001 86380 86390 1
418171 99418171 1001 86380 86390 1
417937 99417937 1001 86380 86390 1
417945 99417945 1001 86380 86390 1
418023 99418023 1001 86380 86390 1
417956 99417956 1001 86380 86390 1
417889 99417889 1001 86380 86390 1
419075 99419075 1001 86380 86390 1
419056 99419056 1001 86380 86390 1
418864 99418864 1001 86380 86390 1
419010 99419010 1001 86380 86390 1
418967 99418967 1001 86380 86390 1
418868 99418868 1001 86380 86390 1
419091 99419091 1001 86380 86390 1
420385 99420385 1001 86380 86390 1
420066 99420066 1001 86380 86390 1
420226 99420226 1001 86380 86390 1
420435 99420435 1001 86380 86390 1
419665 99419665 1001 86380 86390 1
419806 99419806 1001 86380 86390 1
419826 99419826 1001 86380 86390 1
419993 99419993 1001 86380 86390 1
419838 99419838 1001 86380 86390 1
420029 99420029 1001 86380 86390 1
419411 99419411 1001 86380 86390 1
419279 99419279 1001 86380 86390 1
420509 99420509 1001 86380 86390 1
420475 99420475 1001 86380 86390 1
420662 99420662 1001 86380 86390 1
420480 99420480 1001 86380 86390 1
420688 99420688 1001 86380 86390 1
421846 99421846 1001 86380 86390 1
421805 99421805 1001 86380 86390 1
421580 99421580 1001 86380 86390 1
421420 99421420 1001 86380 86390 1
420978 99420978 1001 86380 86390 1
422348 99422348 1001 86380 86390 1
423699 99423699 1001 86380 86390 1
423710 99423710 1001 86380 86390 1
423711 99423711 1001 86380 86390 1
422945 99422945 1001 86380 86390 1
423134 99423134 1001 86380 86390 1
423227 99423227 1001 86380 86390 1
423034 99423034 1001 86380 86390 1
423178 99423178 1001 86380 86390 1
423235 99423235 1001 86380 86390 1
423145 99423145 1001 86380 86390 1
422731 99422731 1001 86380 86390 1
422815 99422815 1001 86380 86390 1
422671 99422671 1001 86380 86390 1
423820 99423820 1001 86380 86390 1
423974 99423974 1001 86380 86390 1
423782 99423782 1001 86380 86390 1
423930 99423930 1001 86380 86390 1
423839 99423839 1001 86380 86390 1
425289 99425289 1001 86380 86390 1
424950 99424950 1001 86380 86390 1
424251 99424251 1001 86380 86390 1
424519 99424519 1001 86380 86390 1
424487 99424487 1001 86380 86390 1
425558 99425558 1001 86380 86390 1
425710 99425710 1001 86380 86390 1
425588 99425588 1001 86380 86390 1
425539 99425539 1001 86380 86390 1
425396 99425396 1001 86380 86390 1
425681 99425681 1001 86380 86390 1
425600 99425600 1001 86380 86390 1
426397 99426397 1001 86380 86390 1
426353 99426353 1001 86380 86390 1
426461 99426461 1001 86380 86390 1
426658 99426658 1001 86380 86390 1
426253 99426253 1001 86380 86390 1
425900 99425900 1001 86380 86390 1
425951 99425951 1001 86380 86390 1
425905 99425905 1001 86380 86390 1
427378 99427378 1001 86380 86390 1
427156 99427156 1001 86380 86390 1
427220 99427220 1001 86380 86390 1
427135 99427135 1001 86380 86390 1
428509 99428509 1001 86380 86390 1
428072 99428072 1001 86380 86390 1
428079 99428079 1001 86380 86390 1
427753 99427753 1001 86380 86390 1
427637 99427637 1001 86380 86390 1
427885 99427885 1001 86380 86390 1
427593 99427593 1001 86380 86390 1
427769 99427769 1001 86380 86390 1
429022 99429022 1001 86380 86390 1
430153 99430153 1001 86380 86390 1
429731 99429731 1001 86380 86390 1
429527 99429527 1001 86380 86390 1
429413 99429413 1001 86380 86390 1
429536 99429536 1001 86380 86390 1
429214 99429214 1001 86380 86390 1
430525 99430525 1001 86380 86390 1
430749 99430749 1001 86380 86390 1
430606 99430606 1001 86380 86390 1
430658 99430658 1001 86380 86390 1
431987 99431987 1001 86380 86390 1
432032 99432032 1001 86380 86390 1
431879 99431879 1001 86380 86390 1
431904 99431904 1001 86380 86390 1
431403 99431403 1001 86380 86390 1
431464 99431464 1001 86380 86390 1
431412 99431412 1001 86380 86390 1
431536 99431536 1001 86380 86390 1
431445 99431445 1001 86380 86390 1
431426 99431426 1001 86380 86390 1
431064 99431064 1001 86380 86390 1
431243 99431243 1001 86380 86390 1
431245 99431245 1001 86380 86390 1
432267 99432267 1001 86380 86390 1
432470 99432470 1001 86380 86390 1
432101 99432101 1001 86380 86390 1
433137 99433137 1001 86380 86390 1
432758 99432758 1001 86380 86390 1
432834 99432834 1001 86380 86390 1
432885 99432885 1001 86380 86390 1
432889 99432889 1001 86380 86390 1
433318 99433318 1001 86380 86390 1
433835 99433835 1001 86380 86390 1
433853 99433853 1001 86380 86390 1
433880 99433880 1001 86380 86390 1
435004 99435004 1001 86380 86390 1
435066 99435066 1001 86380 86390 1
435100 99435100 1001 86380 86390 1
434694 99434694 1001 86380 86390 1
434612 99434612 1001 86380 86390 1
434340 99434340 1001 86380 86390 1
434172 99434172 1001 86380 86390 1
434324 99434324 1001 86380 86390 1
434162 99434162 1001 86380 86390 1
435694 99435694 1001 86380 86390 1
435620 99435620 1001 86380 86390 1
437147 99437147 1001 86380 86390 1
437129 99437129 1001 86380 86390 1
436475 99436475 1001 86380 86390 1
436674 99436674 1001 86380 86390 1
436484 99436484 1001 86380 86390 1
435955 99435955 1001 86380 86390 1
436269 99436269 1001 86380 86390 1
436276 99436276 1001 86380 86390 1
435967 99435967 1001 86380 86390 1
436335 99436335 1001 86380 86390 1
300046 99300046 1001 86380 86390 1
437362 99437362 1001 86380 86390 1
300105 99300105 1001 86380 86390 1
300552 99300552 1001 86380 86390 1
300630 99300630 1001 86380 86390 1
300620 99300620 1001 86380 86390 1
300646 99300646 1001 86380 86390 1
300648 99300648 1001 86380 86390 1
300502 99300502 1001 86380 86390 1
300456 99300456 1001 86380 86390 1
300243 99300243 1001 86380 86390 1
300158 99300158 1001 86380 86390 1
300816 99300816 1001 86380 86390 1
301479 99301479 1001 86380 86390 1
301385 99301385 1001 86380 86390 1
301424 99301424 1001 86380 86390 1
301269 99301269 1001 86380 86390 1
301179 99301179 1001 86380 86390 1
301206 99301206 1001 86380 86390 1
301322 99301322 1001 86380 86390 1
301130 99301130 1001 86380 86390 1
301083 99301083 1001 86380 86390 1
301135 99301135 1001 86380 86390 1
301047 99301047 1001 86380 86390 1
301113 99301113 1001 86380 86390 1
301622 99301622 1001 86380 86390 1
301752 99301752 1001 86380 86390 1
301603 99301603 1001 86380 86390 1
302343 99302343 1001 86380 86390 1
302282 99302282 1001 86380 86390 1
302263 99302263 1001 86380 86390 1
302046 99302046 1001 86380 86390 1
302053 99302053 1001 86380 86390 1
302172 99302172 1001 86380 86390 1
302045 99302045 1001 86380 86390 1
301786 99301786 1001 86380 86390 1
301891 99301891 1001 86380 86390 1
301774 99301774 1001 86380 86390 1
301777 99301777 1001 86380 86390 1
301872 99301872 1001 86380 86390 1
302433 99302433 1001 86380 86390 1
302488 99302488 1001 86380 86390 1
303157 99303157 1001 86380 86390 1
303082 99303082 1001 86380 86390 1
303121 99303121 1001 86380 86390 1
303194 99303194 1001 86380 86390 1
303036 99303036 1001 86380 86390 1
302852 99302852 1001 86380 86390 1
302801 99302801 1001 86380 86390 1
302830 99302830 1001 86380 86390 1
302856 99302856 1001 86380 86390 1
302986 99302986 1001 86380 86390 1
302768 99302768 1001 86380 86390 1
302653 99302653 1001 86380 86390 1
302597 99302597 1001 86380 86390 1
303233 99303233 1001 86380 86390 1
303391 99303391 1001 86380 86390 1
303354 99303354 1001 86380 86390 1
303241 99303241 1001 86380 86390 1
303945 99303945 1001 86380 86390 1
304003 99304003 1001 86380 86390 1
304011 99304011 1001 86380 86390 1
303885 99303885 1001 86380 86390 1
303719 99303719 1001 86380 86390 1
303656 99303656 1001 86380 86390 1
303545 99303545 1001 86380 86390 1
303534 99303534 1001 86380 86390 1
303510 99303510 1001 86380 86390 1
304135 99304135 1001 86380 86390 1
304148 99304148 1001 86380 86390 1
304048 99304048 1001 86380 86390 1
304856 99304856 1001 86380 86390 1
304670 99304670 1001 86380 86390 1
304664 99304664 1001 86380 86390 1
304632 99304632 1001 86380 86390 1
304503 99304503 1001 86380 86390 1
304478 99304478 1001 86380 86390 1
304647 99304647 1001 86380 86390 1
304467 99304467 1001 86380 86390 1
304548 99304548 1001 86380 86390 1
304344 99304344 1001 86380 86390 1
304422 99304422 1001 86380 86390 1
304241 99304241 1001 86380 86390 1
304313 99304313 1001 86380 86390 1
305053 99305053 1001 86380 86390 1
305054 99305054 1001 86380 86390 1
304874 99304874 1001 86380 86390 1
305018 99305018 1001 86380 86390 1
305058 99305058 1001 86380 86390 1
304920 99304920 1001 86380 86390 1
305482 99305482 1001 86380 86390 1
305611 99305611 1001 86380 86390 1
305646 99305646 1001 86380 86390 1
305504 99305504 1001 86380 86390 1
305343 99305343 1001 86380 86390 1
305207 99305207 1001 86380 86390 1
305197 99305197 1001 86380 86390 1
305160 99305160 1001 86380 86390 1
305140 99305140 1001 86380 86390 1
500052 99500052 1001 86380 86390 1
500161 99500161 1001 86380 86390 1
500045 99500045 1001 86380 86390 1
500810 99500810 1001 86380 86390 1
500678 99500678 1001 86380 86390 1
500758 99500758 1001 86380 86390 1
500809 99500809 1001 86380 86390 1
500467 99500467 1001 86380 86390 1
500433 99500433 1001 86380 86390 1
500412 99500412 1001 86380 86390 1
500323 99500323 1001 86380 86390 1
500272 99500272 1001 86380 86390 1
500351 99500351 1001 86380 86390 1
500294 99500294 1001 86380 86390 1
500983 99500983 1001 86380 86390 1
500871 99500871 1001 86380 86390 1
500848 99500848 1001 86380 86390 1
501570 99501570 1001 86380 86390 1
501631 99501631 1001 86380 86390 1
501421 99501421 1001 86380 86390 1
501241 99501241 1001 86380 86390 1
501359 99501359 1001 86380 86390 1
501231 99501231 1001 86380 86390 1
501337 99501337 1001 86380 86390 1
501246 99501246 1001 86380 86390 1
501418 99501418 1001 86380 86390 1
501341 99501341 1001 86380 86390 1
501134 99501134 1001 86380 86390 1
501212 99501212 1001 86380 86390 1
501767 99501767 1001 86380 86390 1
501731 99501731 1001 86380 86390 1
501814 99501814 1001 86380 86390 1
502319 99502319 1001 86380 86390 1
502260 99502260 1001 86380 86390 1
502196 99502196 1001 86380 86390 1
502055 99502055 1001 86380 86390 1
502251 99502251 1001 86380 86390 1
502015 99502015 1001 86380 86390 1
501854 99501854 1001 86380 86390 1
501973 99501973 1001 86380 86390 1
502567 99502567 1001 86380 86390 1
502637 99502637 1001 86380 86390 1
502655 99502655 1001 86380 86390 1
503204 99503204 1001 86380 86390 1
503169 99503169 1001 86380 86390 1
502957 99502957 1001 86380 86390 1
502971 99502971 1001 86380 86390 1
502992 99502992 1001 86380 86390 1
503006 99503006 1001 86380 86390 1
502712 99502712 1001 86380 86390 1
502820 99502820 1001 86380 86390 1
502756 99502756 1001 86380 86390 1
503407 99503407 1001 86380 86390 1
503357 99503357 1001 86380 86390 1
503448 99503448 1001 86380 86390 1
503322 99503322 1001 86380 86390 1
503351 99503351 1001 86380 86390 1
503863 99503863 1001 86380 86390 1
503864 99503864 1001 86380 86390 1
503748 99503748 1001 86380 86390 1
503723 99503723 1001 86380 86390 1
503711 99503711 1001 86380 86390 1
503727 99503727 1001 86380 86390 1
503805 99503805 1001 86380 86390 1
503689 99503689 1001 86380 86390 1
504312 99504312 1001 86380 86390 1
504159 99504159 1001 86380 86390 1
504250 99504250 1001 86380 86390 1
504200 99504200 1001 86380 86390 1
504842 99504842 1001 86380 86390 1
504873 99504873 1001 86380 86390 1
504901 99504901 1001 86380 86390 1
504577 99504577 1001 86380 86390 1
504567 99504567 1001 86380 86390 1
504531 99504531 1001 86380 86390 1
504506 99504506 1001 86380 86390 1
504354 99504354 1001 86380 86390 1
504341 99504341 1001 86380 86390 1
504407 99504407 1001 86380 86390 1
504396 99504396 1001 86380 86390 1
505014 99505014 1001 86380 86390 1
505132 99505132 1001 86380 86390 1
505568 99505568 1001 86380 86390 1
505660 99505660 1001 86380 86390 1
505475 99505475 1001 86380 86390 1
505514 99505514 1001 86380 86390 1
505162 99505162 1001 86380 86390 1
505280 99505280 1001 86380 86390 1
505245 99505245 1001 86380 86390 1
505351 99505351 1001 86380 86390 1
505910 99505910 1001 86380 86390 1
505926 99505926 1001 86380 86390 1
505849 99505849 1001 86380 86390 1
505917 99505917 1001 86380 86390 1
505922 99505922 1001 86380 86390 1
506402 99506402 1001 86380 86390 1
506453 99506453 1001 86380 86390 1
506356 99506356 1001 86380 86390 1
506232 99506232 1001 86380 86390 1
506220 99506220 1001 86380 86390 1
506285 99506285 1001 86380 86390 1
506706 99506706 1001 86380 86390 1
506745 99506745 1001 86380 86390 1
506707 99506707 1001 86380 86390 1
507348 99507348 1001 86380 86390 1
507221 99507221 1001 86380 86390 1
507285 99507285 1001 86380 86390 1
507222 99507222 1001 86380 86390 1
507292 99507292 1001 86380 86390 1
507383 99507383 1001 86380 86390 1
507013 99507013 1001 86380 86390 1
506905 99506905 1001 86380 86390 1
506946 99506946 1001 86380 86390 1
506882 99506882 1001 86380 86390 1
507000 99507000 1001 86380 86390 1
506976 99506976 1001 86380 86390 1
506901 99506901 1001 86380 86390 1
507552 99507552 1001 86380 86390 1
507528 99507528 1001 86380 86390 1
507479 99507479 1001 86380 86390 1
508107 99508107 1001 86380 86390 1
508071 99508071 1001 86380 86390 1
508088 99508088 1001 86380 86390 1
508080 99508080 1001 86380 86390 1
508119 99508119 1001 86380 86390 1
507853 99507853 1001 86380 86390 1
507855 99507855 1001 86380 86390 1
507629 99507629 1001 86380 86390 1
507712 99507712 1001 86380 86390 1
507688 99507688 1001 86380 86390 1
508401 99508401 1001 86380 86390 1
508402 99508402 1001 86380 86390 1
508441 99508441 1001 86380 86390 1
508260 99508260 1001 86380 86390 1
508448 99508448 1001 86380 86390 1
508256 99508256 1001 86380 86390 1
508903 99508903 1001 86380 86390 1
508892 99508892 1001 86380 86390 1
508819 99508819 1001 86380 86390 1
508474 99508474 1001 86380 86390 1
508631 99508631 1001 86380 86390 1
509101 99509101 1001 86380 86390 1
509247 99509247 1001 86380 86390 1
509198 99509198 1001 86380 86390 1
509263 99509263 1001 86380 86390 1
509785 99509785 1001 86380 86390 1
509789 99509789 1001 86380 86390 1
509729 99509729 1001 86380 86390 1
509821 99509821 1001 86380 86390 1
509617 99509617 1001 86380 86390 1
509501 99509501 1001 86380 86390 1
509599 99509599 1001 86380 86390 1
509615 99509615 1001 86380 86390 1
509424 99509424 1001 86380 86390 1
509364 99509364 1001 86380 86390 1
509417 99509417 1001 86380 86390 1
510014 99510014 1001 86380 86390 1
509942 99509942 1001 86380 86390 1
509944 99509944 1001 86380 86390 1
509984 99509984 1001 86380 86390 1
510585 99510585 1001 86380 86390 1
510526 99510526 1001 86380 86390 1
510461 99510461 1001 86380 86390 1
510336 99510336 1001 86380 86390 1
510159 99510159 1001 86380 86390 1
510147 99510147 1001 86380 86390 1
510206 99510206 1001 86380 86390 1
510130 99510130 1001 86380 86390 1
511477 99511477 1001 86380 86390 1
511520 99511520 1001 86380 86390 1
511528 99511528 1001 86380 86390 1
511370 99511370 1001 86380 86390 1
511311 99511311 1001 86380 86390 1
511327 99511327 1001 86380 86390 1
511308 99511308 1001 86380 86390 1
510941 99510941 1001 86380 86390 1
511098 99511098 1001 86380 86390 1
511697 99511697 1001 86380 86390 1
511659 99511659 1001 86380 86390 1
511634 99511634 1001 86380 86390 1
511575 99511575 1001 86380 86390 1
512277 99512277 1001 86380 86390 1
512226 99512226 1001 86380 86390 1
512235 99512235 1001 86380 86390 1
512046 99512046 1001 86380 86390 1
511971 99511971 1001 86380 86390 1
512142 99512142 1001 86380 86390 1
511928 99511928 1001 86380 86390 1
511841 99511841 1001 86380 86390 1
511834 99511834 1001 86380 86390 1
512454 99512454 1001 86380 86390 1
512468 99512468 1001 86380 86390 1
512546 99512546 1001 86380 86390 1
512391 99512391 1001 86380 86390 1
512382 99512382 1001 86380 86390 1
512518 99512518 1001 86380 86390 1
513018 99513018 1001 86380 86390 1
512989 99512989 1001 86380 86390 1
512901 99512901 1001 86380 86390 1
512955 99512955 1001 86380 86390 1
512917 99512917 1001 86380 86390 1
512689 99512689 1001 86380 86390 1
512612 99512612 1001 86380 86390 1
512588 99512588 1001 86380 86390 1
512746 99512746 1001 86380 86390 1
512606 99512606 1001 86380 86390 1
513230 99513230 1001 86380 86390 1
513274 99513274 1001 86380 86390 1
513326 99513326 1001 86380 86390 1
513330 99513330 1001 86380 86390 1
513331 99513331 1001 86380 86390 1
514007 99514007 1001 86380 86390 1
513831 99513831 1001 86380 86390 1
513605 99513605 1001 86380 86390 1
513418 99513418 1001 86380 86390 1
513473 99513473 1001 86380 86390 1
514126 99514126 1001 86380 86390 1
514128 99514128 1001 86380 86390 1
514167 99514167 1001 86380 86390 1
514772 99514772 1001 86380 86390 1
514671 99514671 1001 86380 86390 1
514762 99514762 1001 86380 86390 1
514737 99514737 1001 86380 86390 1
514406 99514406 1001 86380 86390 1
514385 99514385 1001 86380 86390 1
514399 99514399 1001 86380 86390 1
514296 99514296 1001 86380 86390 1
514325 99514325 1001 86380 86390 1
514261 99514261 1001 86380 86390 1
514868 99514868 1001 86380 86390 1
514237 99514237 1001 86380 86390 1
514926 99514926 1001 86380 86390 1
515034 99515034 1001 86380 86390 1
515479 99515479 1001 86380 86390 1
515415 99515415 1001 86380 86390 1
515330 99515330 1001 86380 86390 1
515421 99515421 1001 86380 86390 1
515422 99515422 1001 86380 86390 1
515117 99515117 1001 86380 86390 1
515188 99515188 1001 86380 86390 1
515695 99515695 1001 86380 86390 1
515724 99515724 1001 86380 86390 1
515843 99515843 1001 86380 86390 1
516473 99516473 1001 86380 86390 1
516480 99516480 1001 86380 86390 1
516320 99516320 1001 86380 86390 1
516425 99516425 1001 86380 86390 1
516451 99516451 1001 86380 86390 1
516378 99516378 1001 86380 86390 1
516502 99516502 1001 86380 86390 1
516419 99516419 1001 86380 86390 1
516248 99516248 1001 86380 86390 1
516303 99516303 1001 86380 86390 1
516067 99516067 1001 86380 86390 1
516571 99516571 1001 86380 86390 1
516652 99516652 1001 86380 86390 1
516575 99516575 1001 86380 86390 1
516576 99516576 1001 86380 86390 1
516525 99516525 1001 86380 86390 1
516645 99516645 1001 86380 86390 1
517183 99517183 1001 86380 86390 1
517225 99517225 1001 86380 86390 1
517188 99517188 1001 86380 86390 1
517278 99517278 1001 86380 86390 1
517080 99517080 1001 86380 86390 1
517056 99517056 1001 86380 86390 1
517008 99517008 1001 86380 86390 1
516985 99516985 1001 86380 86390 1
516719 99516719 1001 86380 86390 1
516721 99516721 1001 86380 86390 1
517425 99517425 1001 86380 86390 1
517442 99517442 1001 86380 86390 1
517520 99517520 1001 86380 86390 1
518038 99518038 1001 86380 86390 1
518090 99518090 1001 86380 86390 1
517992 99517992 1001 86380 86390 1
517957 99517957 1001 86380 86390 1
517803 99517803 1001 86380 86390 1
517869 99517869 1001 86380 86390 1
517913 99517913 1001 86380 86390 1
517839 99517839 1001 86380 86390 1
517570 99517570 1001 86380 86390 1
517558 99517558 1001 86380 86390 1
517600 99517600 1001 86380 86390 1
517630 99517630 1001 86380 86390 1
518275 99518275 1001 86380 86390 1
518359 99518359 1001 86380 86390 1
518321 99518321 1001 86380 86390 1
518260 99518260 1001 86380 86390 1
518964 99518964 1001 86380 86390 1
518615 99518615 1001 86380 86390 1
518760 99518760 1001 86380 86390 1
518711 99518711 1001 86380 86390 1
518751 99518751 1001 86380 86390 1
518740 99518740 1001 86380 86390 1
518651 99518651 1001 86380 86390 1
518626 99518626 1001 86380 86390 1
518420 99518420 1001 86380 86390 1
518439 99518439 1001 86380 86390 1
518493 99518493 1001 86380 86390 1
519116 99519116 1001 86380 86390 1
519044 99519044 1001 86380 86390 1
518992 99518992 1001 86380 86390 1
519074 99519074 1001 86380 86390 1
519711 99519711 1001 86380 86390 1
519750 99519750 1001 86380 86390 1
519245 99519245 1001 86380 86390 1
519350 99519350 1001 86380 86390 1
519199 99519199 1001 86380 86390 1
519903 99519903 1001 86380 86390 1
520004 99520004 1001 86380 86390 1
520603 99520603 1001 86380 86390 1
520593 99520593 1001 86380 86390 1
520516 99520516 1001 86380 86390 1
520459 99520459 1001 86380 86390 1
520399 99520399 1001 86380 86390 1
520231 99520231 1001 86380 86390 1
520263 99520263 1001 86380 86390 1
520407 99520407 1001 86380 86390 1
520034 99520034 1001 86380 86390 1
520080 99520080 1001 86380 86390 1
520744 99520744 1001 86380 86390 1
520773 99520773 1001 86380 86390 1
520825 99520825 1001 86380 86390 1
521465 99521465 1001 86380 86390 1
521278 99521278 1001 86380 86390 1
521359 99521359 1001 86380 86390 1
521399 99521399 1001 86380 86390 1
521462 99521462 1001 86380 86390 1
521066 99521066 1001 86380 86390 1
521158 99521158 1001 86380 86390 1
521240 99521240 1001 86380 86390 1
521202 99521202 1001 86380 86390 1
520938 99520938 1001 86380 86390 1
520875 99520875 1001 86380 86390 1
520943 99520943 1001 86380 86390 1
520973 99520973 1001 86380 86390 1
521583 99521583 1001 86380 86390 1
521523 99521523 1001 86380 86390 1
521472 99521472 1001 86380 86390 1
521501 99521501 1001 86380 86390 1
522231 99522231 1001 86380 86390 1
522276 99522276 1001 86380 86390 1
522160 99522160 1001 86380 86390 1
522074 99522074 1001 86380 86390 1
521997 99521997 1001 86380 86390 1
522007 99522007 1001 86380 86390 1
521903 99521903 1001 86380 86390 1
521689 99521689 1001 86380 86390 1
521772 99521772 1001 86380 86390 1
522411 99522411 1001 86380 86390 1
522955 99522955 1001 86380 86390 1
523050 99523050 1001 86380 86390 1
522814 99522814 1001 86380 86390 1
522829 99522829 1001 86380 86390 1
522512 99522512 1001 86380 86390 1
522578 99522578 1001 86380 86390 1
522605 99522605 1001 86380 86390 1
522672 99522672 1001 86380 86390 1
522571 99522571 1001 86380 86390 1
523131 99523131 1001 86380 86390 1
523160 99523160 1001 86380 86390 1
523279 99523279 1001 86380 86390 1
523230 99523230 1001 86380 86390 1
523792 99523792 1001 86380 86390 1
523847 99523847 1001 86380 86390 1
523785 99523785 1001 86380 86390 1
523669 99523669 1001 86380 86390 1
523408 99523408 1001 86380 86390 1
523475 99523475 1001 86380 86390 1
523502 99523502 1001 86380 86390 1
523530 99523530 1001 86380 86390 1
524098 99524098 1001 86380 86390 1
524137 99524137 1001 86380 86390 1
524034 99524034 1001 86380 86390 1
524061 99524061 1001 86380 86390 1
523947 99523947 1001 86380 86390 1
524066 99524066 1001 86380 86390 1
524042 99524042 1001 86380 86390 1
524107 99524107 1001 86380 86390 1
523964 99523964 1001 86380 86390 1
524680 99524680 1001 86380 86390 1
524630 99524630 1001 86380 86390 1
524631 99524631 1001 86380 86390 1
524659 99524659 1001 86380 86390 1
524648 99524648 1001 86380 86390 1
524661 99524661 1001 86380 86390 1
524768 99524768 1001 86380 86390 1
524374 99524374 1001 86380 86390 1
524458 99524458 1001 86380 86390 1
524280 99524280 1001 86380 86390 1
524255 99524255 1001 86380 86390 1
524230 99524230 1001 86380 86390 1
524235 99524235 1001 86380 86390 1
524185 99524185 1001 86380 86390 1
525570 99525570 1001 86380 86390 1
525210 99525210 1001 86380 86390 1
525327 99525327 1001 86380 86390 1
525343 99525343 1001 86380 86390 1
525333 99525333 1001 86380 86390 1
525269 99525269 1001 86380 86390 1
525375 99525375 1001 86380 86390 1
525099 99525099 1001 86380 86390 1
524995 99524995 1001 86380 86390 1
525168 99525168 1001 86380 86390 1
525659 99525659 1001 86380 86390 1
525716 99525716 1001 86380 86390 1
525600 99525600 1001 86380 86390 1
526347 99526347 1001 86380 86390 1
526373 99526373 1001 86380 86390 1
526227 99526227 1001 86380 86390 1
526094 99526094 1001 86380 86390 1
526165 99526165 1001 86380 86390 1
525961 99525961 1001 86380 86390 1
525938 99525938 1001 86380 86390 1
525927 99525927 1001 86380 86390 1
526525 99526525 1001 86380 86390 1
526595 99526595 1001 86380 86390 1
526440 99526440 1001 86380 86390 1
527083 99527083 1001 86380 86390 1
527239 99527239 1001 86380 86390 1
526984 99526984 1001 86380 86390 1
526885 99526885 1001 86380 86390 1
526939 99526939 1001 86380 86390 1
526774 99526774 1001 86380 86390 1
526736 99526736 1001 86380 86390 1
526730 99526730 1001 86380 86390 1
527442 99527442 1001 86380 86390 1
527354 99527354 1001 86380 86390 1
527880 99527880 1001 86380 86390 1
527714 99527714 1001 86380 86390 1
527780 99527780 1001 86380 86390 1
527771 99527771 1001 86380 86390 1
527726 99527726 1001 86380 86390 1
527575 99527575 1001 86380 86390 1
527528 99527528 1001 86380 86390 1
528190 99528190 1001 86380 86390 1
528113 99528113 1001 86380 86390 1
528244 99528244 1001 86380 86390 1
528118 99528118 1001 86380 86390 1
528147 99528147 1001 86380 86390 1
528212 99528212 1001 86380 86390 1
528238 99528238 1001 86380 86390 1
528816 99528816 1001 86380 86390 1
528880 99528880 1001 86380 86390 1
528746 99528746 1001 86380 86390 1
528541 99528541 1001 86380 86390 1
528574 99528574 1001 86380 86390 1
528691 99528691 1001 86380 86390 1
528578 99528578 1001 86380 86390 1
528283 99528283 1001 86380 86390 1
528286 99528286 1001 86380 86390 1
529069 99529069 1001 86380 86390 1
528980 99528980 1001 86380 86390 1
528994 99528994 1001 86380 86390 1
529010 99529010 1001 86380 86390 1
529654 99529654 1001 86380 86390 1
529632 99529632 1001 86380 86390 1
529568 99529568 1001 86380 86390 1
529483 99529483 1001 86380 86390 1
529452 99529452 1001 86380 86390 1
529267 99529267 1001 86380 86390 1
529205 99529205 1001 86380 86390 1
529181 99529181 1001 86380 86390 1
529737 99529737 1001 86380 86390 1
529860 99529860 1001 86380 86390 1
530356 99530356 1001 86380 86390 1
530498 99530498 1001 86380 86390 1
530398 99530398 1001 86380 86390 1
530341 99530341 1001 86380 86390 1
530265 99530265 1001 86380 86390 1
530333 99530333 1001 86380 86390 1
530114 99530114 1001 86380 86390 1
529985 99529985 1001 86380 86390 1
529974 99529974 1001 86380 86390 1
529987 99529987 1001 86380 86390 1
530096 99530096 1001 86380 86390 1
530748 99530748 1001 86380 86390 1
530607 99530607 1001 86380 86390 1
530633 99530633 1001 86380 86390 1
531304 99531304 1001 86380 86390 1
531373 99531373 1001 86380 86390 1
531112 99531112 1001 86380 86390 1
531140 99531140 1001 86380 86390 1
531167 99531167 1001 86380 86390 1
531169 99531169 1001 86380 86390 1
530975 99530975 1001 86380 86390 1
531131 99531131 1001 86380 86390 1
531158 99531158 1001 86380 86390 1
530842 99530842 1001 86380 86390 1
530791 99530791 1001 86380 86390 1
530934 99530934 1001 86380 86390 1
530912 99530912 1001 86380 86390 1
531443 99531443 1001 86380 86390 1
531530 99531530 1001 86380 86390 1
531505 99531505 1001 86380 86390 1
531402 99531402 1001 86380 86390 1
532038 99532038 1001 86380 86390 1
532074 99532074 1001 86380 86390 1
531884 99531884 1001 86380 86390 1
531850 99531850 1001 86380 86390 1
531919 99531919 1001 86380 86390 1
531612 99531612 1001 86380 86390 1
531664 99531664 1001 86380 86390 1
531645 99531645 1001 86380 86390 1
532251 99532251 1001 86380 86390 1
532407 99532407 1001 86380 86390 1
532834 99532834 1001 86380 86390 1
532860 99532860 1001 86380 86390 1
532723 99532723 1001 86380 86390 1
532789 99532789 1001 86380 86390 1
532661 99532661 1001 86380 86390 1
532752 99532752 1001 86380 86390 1
532665 99532665 1001 86380 86390 1
532554 99532554 1001 86380 86390 1
532469 99532469 1001 86380 86390 1
532431 99532431 1001 86380 86390 1
533059 99533059 1001 86380 86390 1
533103 99533103 1001 86380 86390 1
533808 99533808 1001 86380 86390 1
533750 99533750 1001 86380 86390 1
533632 99533632 1001 86380 86390 1
533607 99533607 1001 86380 86390 1
533478 99533478 1001 86380 86390 1
533570 99533570 1001 86380 86390 1
533597 99533597 1001 86380 86390 1
533639 99533639 1001 86380 86390 1
533253 99533253 1001 86380 86390 1
533269 99533269 1001 86380 86390 1
533366 99533366 1001 86380 86390 1
533987 99533987 1001 86380 86390 1
534622 99534622 1001 86380 86390 1
534631 99534631 1001 86380 86390 1
534580 99534580 1001 86380 86390 1
534359 99534359 1001 86380 86390 1
534258 99534258 1001 86380 86390 1
534222 99534222 1001 86380 86390 1
534187 99534187 1001 86380 86390 1
534149 99534149 1001 86380 86390 1
534072 99534072 1001 86380 86390 1
534888 99534888 1001 86380 86390 1
534839 99534839 1001 86380 86390 1
534841 99534841 1001 86380 86390 1
534843 99534843 1001 86380 86390 1
534703 99534703 1001 86380 86390 1
535356 99535356 1001 86380 86390 1
535422 99535422 1001 86380 86390 1
535149 99535149 1001 86380 86390 1
534934 99534934 1001 86380 86390 1
534913 99534913 1001 86380 86390 1
535702 99535702 1001 86380 86390 1
536292 99536292 1001 86380 86390 1
535937 99535937 1001 86380 86390 1
536004 99536004 1001 86380 86390 1
536045 99536045 1001 86380 86390 1
535819 99535819 1001 86380 86390 1
535834 99535834 1001 86380 86390 1
535912 99535912 1001 86380 86390 1
535902 99535902 1001 86380 86390 1
535857 99535857 1001 86380 86390 1
536524 99536524 1001 86380 86390 1
536474 99536474 1001 86380 86390 1
537035 99537035 1001 86380 86390 1
537131 99537131 1001 86380 86390 1
536957 99536957 1001 86380 86390 1
536776 99536776 1001 86380 86390 1
536872 99536872 1001 86380 86390 1
536759 99536759 1001 86380 86390 1
536838 99536838 1001 86380 86390 1
536712 99536712 1001 86380 86390 1
536597 99536597 1001 86380 86390 1
536668 99536668 1001 86380 86390 1
536721 99536721 1001 86380 86390 1
537227 99537227 1001 86380 86390 1
537359 99537359 1001 86380 86390 1
537273 99537273 1001 86380 86390 1
537313 99537313 1001 86380 86390 1
537798 99537798 1001 86380 86390 1
537947 99537947 1001 86380 86390 1
537757 99537757 1001 86380 86390 1
537720 99537720 1001 86380 86390 1
537682 99537682 1001 86380 86390 1
537659 99537659 1001 86380 86390 1
537586 99537586 1001 86380 86390 1
537613 99537613 1001 86380 86390 1
537472 99537472 1001 86380 86390 1
537412 99537412 1001 86380 86390 1
537389 99537389 1001 86380 86390 1
537521 99537521 1001 86380 86390 1
538081 99538081 1001 86380 86390 1
538140 99538140 1001 86380 86390 1
538109 99538109 1001 86380 86390 1
538812 99538812 1001 86380 86390 1
538623 99538623 1001 86380 86390 1
538633 99538633 1001 86380 86390 1
538672 99538672 1001 86380 86390 1
538444 99538444 1001 86380 86390 1
538574 99538574 1001 86380 86390 1
538510 99538510 1001 86380 86390 1
538603 99538603 1001 86380 86390 1
538408 99538408 1001 86380 86390 1
538342 99538342 1001 86380 86390 1
538281 99538281 1001 86380 86390 1
538282 99538282 1001 86380 86390 1
539007 99539007 1001 86380 86390 1
538842 99538842 1001 86380 86390 1
538874 99538874 1001 86380 86390 1
539005 99539005 1001 86380 86390 1
539464 99539464 1001 86380 86390 1
539544 99539544 1001 86380 86390 1
539468 99539468 1001 86380 86390 1
539497 99539497 1001 86380 86390 1
539601 99539601 1001 86380 86390 1
539268 99539268 1001 86380 86390 1
539308 99539308 1001 86380 86390 1
539356 99539356 1001 86380 86390 1
539073 99539073 1001 86380 86390 1
539048 99539048 1001 86380 86390 1
539066 99539066 1001 86380 86390 1
539080 99539080 1001 86380 86390 1
539754 99539754 1001 86380 86390 1
539703 99539703 1001 86380 86390 1
539772 99539772 1001 86380 86390 1
539700 99539700 1001 86380 86390 1
539766 99539766 1001 86380 86390 1
540339 99540339 1001 86380 86390 1
540353 99540353 1001 86380 86390 1
540123 99540123 1001 86380 86390 1
540085 99540085 1001 86380 86390 1
540137 99540137 1001 86380 86390 1
540073 99540073 1001 86380 86390 1
540180 99540180 1001 86380 86390 1
540091 99540091 1001 86380 86390 1
540195 99540195 1001 86380 86390 1
540170 99540170 1001 86380 86390 1
539979 99539979 1001 86380 86390 1
539942 99539942 1001 86380 86390 1
539931 99539931 1001 86380 86390 1
540513 99540513 1001 86380 86390 1
541229 99541229 1001 86380 86390 1
541140 99541140 1001 86380 86390 1
541166 99541166 1001 86380 86390 1
541261 99541261 1001 86380 86390 1
541129 99541129 1001 86380 86390 1
541239 99541239 1001 86380 86390 1
541291 99541291 1001 86380 86390 1
540980 99540980 1001 86380 86390 1
540802 99540802 1001 86380 86390 1
540815 99540815 1001 86380 86390 1
540845 99540845 1001 86380 86390 1
540788 99540788 1001 86380 86390 1
541319 99541319 1001 86380 86390 1
541451 99541451 1001 86380 86390 1
541314 99541314 1001 86380 86390 1
542020 99542020 1001 86380 86390 1
542033 99542033 1001 86380 86390 1
541974 99541974 1001 86380 86390 1
541708 99541708 1001 86380 86390 1
541511 99541511 1001 86380 86390 1
542324 99542324 1001 86380 86390 1
542221 99542221 1001 86380 86390 1
542261 99542261 1001 86380 86390 1
542301 99542301 1001 86380 86390 1
542200 99542200 1001 86380 86390 1
542162 99542162 1001 86380 86390 1
542704 99542704 1001 86380 86390 1
542647 99542647 1001 86380 86390 1
542622 99542622 1001 86380 86390 1
542351 99542351 1001 86380 86390 1
542378 99542378 1001 86380 86390 1
542328 99542328 1001 86380 86390 1
542488 99542488 1001 86380 86390 1
542400 99542400 1001 86380 86390 1
543062 99543062 1001 86380 86390 1
543127 99543127 1001 86380 86390 1
543040 99543040 1001 86380 86390 1
543030 99543030 1001 86380 86390 1
543651 99543651 1001 86380 86390 1
543766 99543766 1001 86380 86390 1
543546 99543546 1001 86380 86390 1
543406 99543406 1001 86380 86390 1
543306 99543306 1001 86380 86390 1
543153 99543153 1001 86380 86390 1
543271 99543271 1001 86380 86390 1
543912 99543912 1001 86380 86390 1
543874 99543874 1001 86380 86390 1
543945 99543945 1001 86380 86390 1
543858 99543858 1001 86380 86390 1
544512 99544512 1001 86380 86390 1
544593 99544593 1001 86380 86390 1
544381 99544381 1001 86380 86390 1
544346 99544346 1001 86380 86390 1
544339 99544339 1001 86380 86390 1
544132 99544132 1001 86380 86390 1
544120 99544120 1001 86380 86390 1
544709 99544709 1001 86380 86390 1
435719 667 1001 63180 66117 1
428678 524 1001 50280 51717 1
523336 967 1002 37627 46014 1
400120 99400120 1001 86380 86390 1
400173 99400173 1001 86380 86390 1
400287 99400287 1001 86380 86390 1
400564 99400564 1001 86380 86390 1
400720 99400720 1001 86380 86390 1
400818 99400818 1001 86380 86390 1
400778 99400778 1001 86380 86390 1
401026 99401026 1001 86380 86390 1
400992 99400992 1001 86380 86390 1
401076 99401076 1001 86380 86390 1
401254 99401254 1001 86380 86390 1
401562 99401562 1001 86380 86390 1
401662 99401662 1001 86380 86390 1
401702 99401702 1001 86380 86390 1
401830 99401830 1001 86380 86390 1
401739 99401739 1001 86380 86390 1
401919 99401919 1001 86380 86390 1
401944 99401944 1001 86380 86390 1
402038 99402038 1001 86380 86390 1
402131 99402131 1001 86380 86390 1
402158 99402158 1001 86380 86390 1
402268 99402268 1001 86380 86390 1
402226 99402226 1001 86380 86390 1
402465 99402465 1001 86380 86390 1
402454 99402454 1001 86380 86390 1
402582 99402582 1001 86380 86390 1
402641 99402641 1001 86380 86390 1
402772 99402772 1001 86380 86390 1
402880 99402880 1001 86380 86390 1
402795 99402795 1001 86380 86390 1
403068 99403068 1001 86380 86390 1
403271 99403271 1001 86380 86390 1
403338 99403338 1001 86380 86390 1
403586 99403586 1001 86380 86390 1
403588 99403588 1001 86380 86390 1
404048 99404048 1001 86380 86390 1
404052 99404052 1001 86380 86390 1
404169 99404169 1001 86380 86390 1
404285 99404285 1001 86380 86390 1
404287 99404287 1001 86380 86390 1
404290 99404290 1001 86380 86390 1
404429 99404429 1001 86380 86390 1
404544 99404544 1001 86380 86390 1
404618 99404618 1001 86380 86390 1
405101 99405101 1001 86380 86390 1
405099 99405099 1001 86380 86390 1
405268 99405268 1001 86380 86390 1
405387 99405387 1001 86380 86390 1
405334 99405334 1001 86380 86390 1
405431 99405431 1001 86380 86390 1
405418 99405418 1001 86380 86390 1
405419 99405419 1001 86380 86390 1
405649 99405649 1001 86380 86390 1
405761 99405761 1001 86380 86390 1
405852 99405852 1001 86380 86390 1
405997 99405997 1001 86380 86390 1
406161 99406161 1001 86380 86390 1
406303 99406303 1001 86380 86390 1
406416 99406416 1001 86380 86390 1
406539 99406539 1001 86380 86390 1
406718 99406718 1001 86380 86390 1
407154 99407154 1001 86380 86390 1
407370 99407370 1001 86380 86390 1
407402 99407402 1001 86380 86390 1
407427 99407427 1001 86380 86390 1
407705 99407705 1001 86380 86390 1
407723 99407723 1001 86380 86390 1
407807 99407807 1001 86380 86390 1
407845 99407845 1001 86380 86390 1
407927 99407927 1001 86380 86390 1
408006 99408006 1001 86380 86390 1
408265 99408265 1001 86380 86390 1
408492 99408492 1001 86380 86390 1
408644 99408644 1001 86380 86390 1
408797 99408797 1001 86380 86390 1
409035 99409035 1001 86380 86390 1
409118 99409118 1001 86380 86390 1
409346 99409346 1001 86380 86390 1
409425 99409425 1001 86380 86390 1
409650 99409650 1001 86380 86390 1
409776 99409776 1001 86380 86390 1
409726 99409726 1001 86380 86390 1
409822 99409822 1001 86380 86390 1
409929 99409929 1001 86380 86390 1
409957 99409957 1001 86380 86390 1
410017 99410017 1001 86380 86390 1
410154 99410154 1001 86380 86390 1
410138 99410138 1001 86380 86390 1
410278 99410278 1001 86380 86390 1
410236 99410236 1001 86380 86390 1
410405 99410405 1001 86380 86390 1
410458 99410458 1001 86380 86390 1
410491 99410491 1001 86380 86390 1
410445 99410445 1001 86380 86390 1
411006 99411006 1001 86380 86390 1
411394 99411394 1001 86380 86390 1
411479 99411479 1001 86380 86390 1
411612 99411612 1001 86380 86390 1
411615 99411615 1001 86380 86390 1
411619 99411619 1001 86380 86390 1
411738 99411738 1001 86380 86390 1
411805 99411805 1001 86380 86390 1
411980 99411980 1001 86380 86390 1
412023 99412023 1001 86380 86390 1
412351 99412351 1001 86380 86390 1
413549 99413549 1001 86380 86390 1
413561 99413561 1001 86380 86390 1
413690 99413690 1001 86380 86390 1
413071 99413071 1001 86380 86390 1
413122 99413122 1001 86380 86390 1
413278 99413278 1001 86380 86390 1
412721 99412721 1001 86380 86390 1
412509 99412509 1001 86380 86390 1
412725 99412725 1001 86380 86390 1
412530 99412530 1001 86380 86390 1
412536 99412536 1001 86380 86390 1
412516 99412516 1001 86380 86390 1
412632 99412632 1001 86380 86390 1
412659 99412659 1001 86380 86390 1
412768 99412768 1001 86380 86390 1
412524 99412524 1001 86380 86390 1
413709 99413709 1001 86380 86390 1
413801 99413801 1001 86380 86390 1
415077 99415077 1001 86380 86390 1
415258 99415258 1001 86380 86390 1
415033 99415033 1001 86380 86390 1
415153 99415153 1001 86380 86390 1
415291 99415291 1001 86380 86390 1
414750 99414750 1001 86380 86390 1
414480 99414480 1001 86380 86390 1
414343 99414343 1001 86380 86390 1
414413 99414413 1001 86380 86390 1
414131 99414131 1001 86380 86390 1
415675 99415675 1001 86380 86390 1
416903 99416903 1001 86380 86390 1
416706 99416706 1001 86380 86390 1
416800 99416800 1001 86380 86390 1
416718 99416718 1001 86380 86390 1
416926 99416926 1001 86380 86390 1
416232 99416232 1001 86380 86390 1
416170 99416170 1001 86380 86390 1
416489 99416489 1001 86380 86390 1
416343 99416343 1001 86380 86390 1
415980 99415980 1001 86380 86390 1
415857 99415857 1001 86380 86390 1
415824 99415824 1001 86380 86390 1
416135 99416135 1001 86380 86390 1
417333 99417333 1001 86380 86390 1
417354 99417354 1001 86380 86390 1
417326 99417326 1001 86380 86390 1
417197 99417197 1001 86380 86390 1
417327 99417327 1001 86380 86390 1
417450 99417450 1001 86380 86390 1
417456 99417456 1001 86380 86390 1
417468 99417468 1001 86380 86390 1
418760 99418760 1001 86380 86390 1
418774 99418774 1001 86380 86390 1
418721 99418721 1001 86380 86390 1
418414 99418414 1001 86380 86390 1
418173 99418173 1001 86380 86390 1
418405 99418405 1001 86380 86390 1
417874 99417874 1001 86380 86390 1
418028 99418028 1001 86380 86390 1
420446 99420446 1001 86380 86390 1
420256 99420256 1001 86380 86390 1
420070 99420070 1001 86380 86390 1
420074 99420074 1001 86380 86390 1
420190 99420190 1001 86380 86390 1
419860 99419860 1001 86380 86390 1
419676 99419676 1001 86380 86390 1
419683 99419683 1001 86380 86390 1
419470 99419470 1001 86380 86390 1
420794 99420794 1001 86380 86390 1
420500 99420500 1001 86380 86390 1
421920 99421920 1001 86380 86390 1
421890 99421890 1001 86380 86390 1
422020 99422020 1001 86380 86390 1
421431 99421431 1001 86380 86390 1
421539 99421539 1001 86380 86390 1
421641 99421641 1001 86380 86390 1
421622 99421622 1001 86380 86390 1
421661 99421661 1001 86380 86390 1
421314 99421314 1001 86380 86390 1
421145 99421145 1001 86380 86390 1
421121 99421121 1001 86380 86390 1
420867 99420867 1001 86380 86390 1
420976 99420976 1001 86380 86390 1
421109 99421109 1001 86380 86390 1
420954 99420954 1001 86380 86390 1
421111 99421111 1001 86380 86390 1
422194 99422194 1001 86380 86390 1
422218 99422218 1001 86380 86390 1
422291 99422291 1001 86380 86390 1
422468 99422468 1001 86380 86390 1
422234 99422234 1001 86380 86390 1
423547 99423547 1001 86380 86390 1
423370 99423370 1001 86380 86390 1
423521 99423521 1001 86380 86390 1
423243 99423243 1001 86380 86390 1
422723 99422723 1001 86380 86390 1
422780 99422780 1001 86380 86390 1
422735 99422735 1001 86380 86390 1
422583 99422583 1001 86380 86390 1
424067 99424067 1001 86380 86390 1
424015 99424015 1001 86380 86390 1
424099 99424099 1001 86380 86390 1
423869 99423869 1001 86380 86390 1
424058 99424058 1001 86380 86390 1
425013 99425013 1001 86380 86390 1
425114 99425114 1001 86380 86390 1
425117 99425117 1001 86380 86390 1
425352 99425352 1001 86380 86390 1
425214 99425214 1001 86380 86390 1
425374 99425374 1001 86380 86390 1
425296 99425296 1001 86380 86390 1
424641 99424641 1001 86380 86390 1
424669 99424669 1001 86380 86390 1
424605 99424605 1001 86380 86390 1
424416 99424416 1001 86380 86390 1
424446 99424446 1001 86380 86390 1
424526 99424526 1001 86380 86390 1
425565 99425565 1001 86380 86390 1
425712 99425712 1001 86380 86390 1
425571 99425571 1001 86380 86390 1
425391 99425391 1001 86380 86390 1
427075 99427075 1001 86380 86390 1
426999 99426999 1001 86380 86390 1
426332 99426332 1001 86380 86390 1
426335 99426335 1001 86380 86390 1
426317 99426317 1001 86380 86390 1
426206 99426206 1001 86380 86390 1
425879 99425879 1001 86380 86390 1
425937 99425937 1001 86380 86390 1
427515 99427515 1001 86380 86390 1
427295 99427295 1001 86380 86390 1
427122 99427122 1001 86380 86390 1
427216 99427216 1001 86380 86390 1
427251 99427251 1001 86380 86390 1
428422 99428422 1001 86380 86390 1
428670 99428670 1001 86380 86390 1
428672 99428672 1001 86380 86390 1
428449 99428449 1001 86380 86390 1
428109 99428109 1001 86380 86390 1
428182 99428182 1001 86380 86390 1
427602 99427602 1001 86380 86390 1
427824 99427824 1001 86380 86390 1
427760 99427760 1001 86380 86390 1
427784 99427784 1001 86380 86390 1
427913 99427913 1001 86380 86390 1
427770 99427770 1001 86380 86390 1
429082 99429082 1001 86380 86390 1
430295 99430295 1001 86380 86390 1
430313 99430313 1001 86380 86390 1
430206 99430206 1001 86380 86390 1
429278 99429278 1001 86380 86390 1
429305 99429305 1001 86380 86390 1
429456 99429456 1001 86380 86390 1
430564 99430564 1001 86380 86390 1
431835 99431835 1001 86380 86390 1
431750 99431750 1001 86380 86390 1
431841 99431841 1001 86380 86390 1
432019 99432019 1001 86380 86390 1
431352 99431352 1001 86380 86390 1
431332 99431332 1001 86380 86390 1
431387 99431387 1001 86380 86390 1
431057 99431057 1001 86380 86390 1
433662 99433662 1001 86380 86390 1
433411 99433411 1001 86380 86390 1
433622 99433622 1001 86380 86390 1
433632 99433632 1001 86380 86390 1
433581 99433581 1001 86380 86390 1
433316 99433316 1001 86380 86390 1
433214 99433214 1001 86380 86390 1
433192 99433192 1001 86380 86390 1
433146 99433146 1001 86380 86390 1
433176 99433176 1001 86380 86390 1
432959 99432959 1001 86380 86390 1
432653 99432653 1001 86380 86390 1
432759 99432759 1001 86380 86390 1
433946 99433946 1001 86380 86390 1
433957 99433957 1001 86380 86390 1
435399 99435399 1001 86380 86390 1
434658 99434658 1001 86380 86390 1
434688 99434688 1001 86380 86390 1
434944 99434944 1001 86380 86390 1
434837 99434837 1001 86380 86390 1
434343 99434343 1001 86380 86390 1
434465 99434465 1001 86380 86390 1
434561 99434561 1001 86380 86390 1
435678 99435678 1001 86380 86390 1
437076 99437076 1001 86380 86390 1
437048 99437048 1001 86380 86390 1
436786 99436786 1001 86380 86390 1
436840 99436840 1001 86380 86390 1
436963 99436963 1001 86380 86390 1
437008 99437008 1001 86380 86390 1
436476 99436476 1001 86380 86390 1
436524 99436524 1001 86380 86390 1
436672 99436672 1001 86380 86390 1
436714 99436714 1001 86380 86390 1
436357 99436357 1001 86380 86390 1
436649 99436649 1001 86380 86390 1
436512 99436512 1001 86380 86390 1
436363 99436363 1001 86380 86390 1
436166 99436166 1001 86380 86390 1
436265 99436265 1001 86380 86390 1
436240 99436240 1001 86380 86390 1
436174 99436174 1001 86380 86390 1
436325 99436325 1001 86380 86390 1
436088 99436088 1001 86380 86390 1
436233 99436233 1001 86380 86390 1
300047 99300047 1001 86380 86390 1
300668 99300668 1001 86380 86390 1
300542 99300542 1001 86380 86390 1
300388 99300388 1001 86380 86390 1
300139 99300139 1001 86380 86390 1
300884 99300884 1001 86380 86390 1
300785 99300785 1001 86380 86390 1
300788 99300788 1001 86380 86390 1
301387 99301387 1001 86380 86390 1
301375 99301375 1001 86380 86390 1
301498 99301498 1001 86380 86390 1
301301 99301301 1001 86380 86390 1
301161 99301161 1001 86380 86390 1
301282 99301282 1001 86380 86390 1
301137 99301137 1001 86380 86390 1
301101 99301101 1001 86380 86390 1
301746 99301746 1001 86380 86390 1
301709 99301709 1001 86380 86390 1
301749 99301749 1001 86380 86390 1
301649 99301649 1001 86380 86390 1
301651 99301651 1001 86380 86390 1
302265 99302265 1001 86380 86390 1
302317 99302317 1001 86380 86390 1
302280 99302280 1001 86380 86390 1
302320 99302320 1001 86380 86390 1
302182 99302182 1001 86380 86390 1
302373 99302373 1001 86380 86390 1
301893 99301893 1001 86380 86390 1
301919 99301919 1001 86380 86390 1
301795 99301795 1001 86380 86390 1
302539 99302539 1001 86380 86390 1
302387 99302387 1001 86380 86390 1
302415 99302415 1001 86380 86390 1
302493 99302493 1001 86380 86390 1
302963 99302963 1001 86380 86390 1
302842 99302842 1001 86380 86390 1
302712 99302712 1001 86380 86390 1
302701 99302701 1001 86380 86390 1
302624 99302624 1001 86380 86390 1
302587 99302587 1001 86380 86390 1
303225 99303225 1001 86380 86390 1
303304 99303304 1001 86380 86390 1
303895 99303895 1001 86380 86390 1
303899 99303899 1001 86380 86390 1
303977 99303977 1001 86380 86390 1
303850 99303850 1001 86380 86390 1
303662 99303662 1001 86380 86390 1
303786 99303786 1001 86380 86390 1
303749 99303749 1001 86380 86390 1
303414 99303414 1001 86380 86390 1
303486 99303486 1001 86380 86390 1
304110 99304110 1001 86380 86390 1
304178 99304178 1001 86380 86390 1
304693 99304693 1001 86380 86390 1
304719 99304719 1001 86380 86390 1
304786 99304786 1001 86380 86390 1
304678 99304678 1001 86380 86390 1
304593 99304593 1001 86380 86390 1
304633 99304633 1001 86380 86390 1
304506 99304506 1001 86380 86390 1
304572 99304572 1001 86380 86390 1
304315 99304315 1001 86380 86390 1
305663 99305663 1001 86380 86390 1
305575 99305575 1001 86380 86390 1
305486 99305486 1001 86380 86390 1
305563 99305563 1001 86380 86390 1
305409 99305409 1001 86380 86390 1
305236 99305236 1001 86380 86390 1
500469 99500469 1001 86380 86390 1
500521 99500521 1001 86380 86390 1
500562 99500562 1001 86380 86390 1
500474 99500474 1001 86380 86390 1
500539 99500539 1001 86380 86390 1
500231 99500231 1001 86380 86390 1
500979 99500979 1001 86380 86390 1
500942 99500942 1001 86380 86390 1
500969 99500969 1001 86380 86390 1
501013 99501013 1001 86380 86390 1
501550 99501550 1001 86380 86390 1
501474 99501474 1001 86380 86390 1
501450 99501450 1001 86380 86390 1
501469 99501469 1001 86380 86390 1
501356 99501356 1001 86380 86390 1
501377 99501377 1001 86380 86390 1
501275 99501275 1001 86380 86390 1
501353 99501353 1001 86380 86390 1
501289 99501289 1001 86380 86390 1
501250 99501250 1001 86380 86390 1
501277 99501277 1001 86380 86390 1
501355 99501355 1001 86380 86390 1
501197 99501197 1001 86380 86390 1
501654 99501654 1001 86380 86390 1
501773 99501773 1001 86380 86390 1
501776 99501776 1001 86380 86390 1
502327 99502327 1001 86380 86390 1
502367 99502367 1001 86380 86390 1
502267 99502267 1001 86380 86390 1
502232 99502232 1001 86380 86390 1
501898 99501898 1001 86380 86390 1
501976 99501976 1001 86380 86390 1
502019 99502019 1001 86380 86390 1
501864 99501864 1001 86380 86390 1
502583 99502583 1001 86380 86390 1
502596 99502596 1001 86380 86390 1
502648 99502648 1001 86380 86390 1
502667 99502667 1001 86380 86390 1
502552 99502552 1001 86380 86390 1
502616 99502616 1001 86380 86390 1
503164 99503164 1001 86380 86390 1
503143 99503143 1001 86380 86390 1
503184 99503184 1001 86380 86390 1
503172 99503172 1001 86380 86390 1
502775 99502775 1001 86380 86390 1
502763 99502763 1001 86380 86390 1
502688 99502688 1001 86380 86390 1
502740 99502740 1001 86380 86390 1
502797 99502797 1001 86380 86390 1
502707 99502707 1001 86380 86390 1
503380 99503380 1001 86380 86390 1
504118 99504118 1001 86380 86390 1
503995 99503995 1001 86380 86390 1
503931 99503931 1001 86380 86390 1
503997 99503997 1001 86380 86390 1
504109 99504109 1001 86380 86390 1
503823 99503823 1001 86380 86390 1
503720 99503720 1001 86380 86390 1
503829 99503829 1001 86380 86390 1
503907 99503907 1001 86380 86390 1
503807 99503807 1001 86380 86390 1
503510 99503510 1001 86380 86390 1
503554 99503554 1001 86380 86390 1
503568 99503568 1001 86380 86390 1
503586 99503586 1001 86380 86390 1
504202 99504202 1001 86380 86390 1
504243 99504243 1001 86380 86390 1
504889 99504889 1001 86380 86390 1
504878 99504878 1001 86380 86390 1
504892 99504892 1001 86380 86390 1
504649 99504649 1001 86380 86390 1
504552 99504552 1001 86380 86390 1
504698 99504698 1001 86380 86390 1
504336 99504336 1001 86380 86390 1
504468 99504468 1001 86380 86390 1
504404 99504404 1001 86380 86390 1
504521 99504521 1001 86380 86390 1
504355 99504355 1001 86380 86390 1
505071 99505071 1001 86380 86390 1
505010 99505010 1001 86380 86390 1
505068 99505068 1001 86380 86390 1
505134 99505134 1001 86380 86390 1
505005 99505005 1001 86380 86390 1
505751 99505751 1001 86380 86390 1
505678 99505678 1001 86380 86390 1
505602 99505602 1001 86380 86390 1
505766 99505766 1001 86380 86390 1
505294 99505294 1001 86380 86390 1
505154 99505154 1001 86380 86390 1
505310 99505310 1001 86380 86390 1
505260 99505260 1001 86380 86390 1
505807 99505807 1001 86380 86390 1
506483 99506483 1001 86380 86390 1
506274 99506274 1001 86380 86390 1
506353 99506353 1001 86380 86390 1
506247 99506247 1001 86380 86390 1
506057 99506057 1001 86380 86390 1
505994 99505994 1001 86380 86390 1
506163 99506163 1001 86380 86390 1
506013 99506013 1001 86380 86390 1
506660 99506660 1001 86380 86390 1
507381 99507381 1001 86380 86390 1
507343 99507343 1001 86380 86390 1
507279 99507279 1001 86380 86390 1
507142 99507142 1001 86380 86390 1
507079 99507079 1001 86380 86390 1
507144 99507144 1001 86380 86390 1
506894 99506894 1001 86380 86390 1
506848 99506848 1001 86380 86390 1
506917 99506917 1001 86380 86390 1
507603 99507603 1001 86380 86390 1
507625 99507625 1001 86380 86390 1
507535 99507535 1001 86380 86390 1
508083 99508083 1001 86380 86390 1
508227 99508227 1001 86380 86390 1
508049 99508049 1001 86380 86390 1
507994 99507994 1001 86380 86390 1
507651 99507651 1001 86380 86390 1
508341 99508341 1001 86380 86390 1
508447 99508447 1001 86380 86390 1
508370 99508370 1001 86380 86390 1
508422 99508422 1001 86380 86390 1
508334 99508334 1001 86380 86390 1
508400 99508400 1001 86380 86390 1
508962 99508962 1001 86380 86390 1
509061 99509061 1001 86380 86390 1
509169 99509169 1001 86380 86390 1
509249 99509249 1001 86380 86390 1
509265 99509265 1001 86380 86390 1
509812 99509812 1001 86380 86390 1
509801 99509801 1001 86380 86390 1
509854 99509854 1001 86380 86390 1
509843 99509843 1001 86380 86390 1
509754 99509754 1001 86380 86390 1
509657 99509657 1001 86380 86390 1
509529 99509529 1001 86380 86390 1
509649 99509649 1001 86380 86390 1
509627 99509627 1001 86380 86390 1
509551 99509551 1001 86380 86390 1
509412 99509412 1001 86380 86390 1
509418 99509418 1001 86380 86390 1
510028 99510028 1001 86380 86390 1
509912 99509912 1001 86380 86390 1
509927 99509927 1001 86380 86390 1
509935 99509935 1001 86380 86390 1
510611 99510611 1001 86380 86390 1
510664 99510664 1001 86380 86390 1
510641 99510641 1001 86380 86390 1
510539 99510539 1001 86380 86390 1
510580 99510580 1001 86380 86390 1
510619 99510619 1001 86380 86390 1
510369 99510369 1001 86380 86390 1
510333 99510333 1001 86380 86390 1
510466 99510466 1001 86380 86390 1
510493 99510493 1001 86380 86390 1
510429 99510429 1001 86380 86390 1
510391 99510391 1001 86380 86390 1
510210 99510210 1001 86380 86390 1
510200 99510200 1001 86380 86390 1
510110 99510110 1001 86380 86390 1
510177 99510177 1001 86380 86390 1
510125 99510125 1001 86380 86390 1
510821 99510821 1001 86380 86390 1
510770 99510770 1001 86380 86390 1
511451 99511451 1001 86380 86390 1
511183 99511183 1001 86380 86390 1
511241 99511241 1001 86380 86390 1
510935 99510935 1001 86380 86390 1
511595 99511595 1001 86380 86390 1
511621 99511621 1001 86380 86390 1
511601 99511601 1001 86380 86390 1
512291 99512291 1001 86380 86390 1
512364 99512364 1001 86380 86390 1
512367 99512367 1001 86380 86390 1
512036 99512036 1001 86380 86390 1
512037 99512037 1001 86380 86390 1
511929 99511929 1001 86380 86390 1
512496 99512496 1001 86380 86390 1
513092 99513092 1001 86380 86390 1
513054 99513054 1001 86380 86390 1
513032 99513032 1001 86380 86390 1
512962 99512962 1001 86380 86390 1
512983 99512983 1001 86380 86390 1
512960 99512960 1001 86380 86390 1
512973 99512973 1001 86380 86390 1
512590 99512590 1001 86380 86390 1
512605 99512605 1001 86380 86390 1
512752 99512752 1001 86380 86390 1
513339 99513339 1001 86380 86390 1
513227 99513227 1001 86380 86390 1
513957 99513957 1001 86380 86390 1
513622 99513622 1001 86380 86390 1
513753 99513753 1001 86380 86390 1
513707 99513707 1001 86380 86390 1
513451 99513451 1001 86380 86390 1
513493 99513493 1001 86380 86390 1
513445 99513445 1001 86380 86390 1
514071 99514071 1001 86380 86390 1
514123 99514123 1001 86380 86390 1
514137 99514137 1001 86380 86390 1
514163 99514163 1001 86380 86390 1
514228 99514228 1001 86380 86390 1
514102 99514102 1001 86380 86390 1
514743 99514743 1001 86380 86390 1
514786 99514786 1001 86380 86390 1
514588 99514588 1001 86380 86390 1
514631 99514631 1001 86380 86390 1
514421 99514421 1001 86380 86390 1
514280 99514280 1001 86380 86390 1
514309 99514309 1001 86380 86390 1
514880 99514880 1001 86380 86390 1
515010 99515010 1001 86380 86390 1
515062 99515062 1001 86380 86390 1
514963 99514963 1001 86380 86390 1
515006 99515006 1001 86380 86390 1
514917 99514917 1001 86380 86390 1
515481 99515481 1001 86380 86390 1
515665 99515665 1001 86380 86390 1
515526 99515526 1001 86380 86390 1
515593 99515593 1001 86380 86390 1
515286 99515286 1001 86380 86390 1
515475 99515475 1001 86380 86390 1
515438 99515438 1001 86380 86390 1
515194 99515194 1001 86380 86390 1
515079 99515079 1001 86380 86390 1
515784 99515784 1001 86380 86390 1
515689 99515689 1001 86380 86390 1
516151 99516151 1001 86380 86390 1
516143 99516143 1001 86380 86390 1
516057 99516057 1001 86380 86390 1
516032 99516032 1001 86380 86390 1
516023 99516023 1001 86380 86390 1
515922 99515922 1001 86380 86390 1
515949 99515949 1001 86380 86390 1
516551 99516551 1001 86380 86390 1
517189 99517189 1001 86380 86390 1
517165 99517165 1001 86380 86390 1
517166 99517166 1001 86380 86390 1
516951 99516951 1001 86380 86390 1
517072 99517072 1001 86380 86390 1
517125 99517125 1001 86380 86390 1
517022 99517022 1001 86380 86390 1
517061 99517061 1001 86380 86390 1
516997 99516997 1001 86380 86390 1
517102 99517102 1001 86380 86390 1
517064 99517064 1001 86380 86390 1
516875 99516875 1001 86380 86390 1
517464 99517464 1001 86380 86390 1
517348 99517348 1001 86380 86390 1
517364 99517364 1001 86380 86390 1
517533 99517533 1001 86380 86390 1
517435 99517435 1001 86380 86390 1
517983 99517983 1001 86380 86390 1
518077 99518077 1001 86380 86390 1
517726 99517726 1001 86380 86390 1
517652 99517652 1001 86380 86390 1
517563 99517563 1001 86380 86390 1
518251 99518251 1001 86380 86390 1
517750 99517750 1001 86380 86390 1
518279 99518279 1001 86380 86390 1
518245 99518245 1001 86380 86390 1
518336 99518336 1001 86380 86390 1
518221 99518221 1001 86380 86390 1
518364 99518364 1001 86380 86390 1
518787 99518787 1001 86380 86390 1
518930 99518930 1001 86380 86390 1
518803 99518803 1001 86380 86390 1
518871 99518871 1001 86380 86390 1
518707 99518707 1001 86380 86390 1
518590 99518590 1001 86380 86390 1
518710 99518710 1001 86380 86390 1
518459 99518459 1001 86380 86390 1
518437 99518437 1001 86380 86390 1
519013 99519013 1001 86380 86390 1
519185 99519185 1001 86380 86390 1
519108 99519108 1001 86380 86390 1
519715 99519715 1001 86380 86390 1
519771 99519771 1001 86380 86390 1
519468 99519468 1001 86380 86390 1
519484 99519484 1001 86380 86390 1
519472 99519472 1001 86380 86390 1
519487 99519487 1001 86380 86390 1
519605 99519605 1001 86380 86390 1
519503 99519503 1001 86380 86390 1
519326 99519326 1001 86380 86390 1
519249 99519249 1001 86380 86390 1
519370 99519370 1001 86380 86390 1
519345 99519345 1001 86380 86390 1
519917 99519917 1001 86380 86390 1
519866 99519866 1001 86380 86390 1
519952 99519952 1001 86380 86390 1
520540 99520540 1001 86380 86390 1
520582 99520582 1001 86380 86390 1
520631 99520631 1001 86380 86390 1
520373 99520373 1001 86380 86390 1
520378 99520378 1001 86380 86390 1
520073 99520073 1001 86380 86390 1
520049 99520049 1001 86380 86390 1
520129 99520129 1001 86380 86390 1
520092 99520092 1001 86380 86390 1
520119 99520119 1001 86380 86390 1
520055 99520055 1001 86380 86390 1
520068 99520068 1001 86380 86390 1
520161 99520161 1001 86380 86390 1
520651 99520651 1001 86380 86390 1
520730 99520730 1001 86380 86390 1
520683 99520683 1001 86380 86390 1
520826 99520826 1001 86380 86390 1
520803 99520803 1001 86380 86390 1
521402 99521402 1001 86380 86390 1
521160 99521160 1001 86380 86390 1
521241 99521241 1001 86380 86390 1
521165 99521165 1001 86380 86390 1
521528 99521528 1001 86380 86390 1
521499 99521499 1001 86380 86390 1
521564 99521564 1001 86380 86390 1
522256 99522256 1001 86380 86390 1
522174 99522174 1001 86380 86390 1
521916 99521916 1001 86380 86390 1
521762 99521762 1001 86380 86390 1
521845 99521845 1001 86380 86390 1
522445 99522445 1001 86380 86390 1
522434 99522434 1001 86380 86390 1
522397 99522397 1001 86380 86390 1
522347 99522347 1001 86380 86390 1
522335 99522335 1001 86380 86390 1
522336 99522336 1001 86380 86390 1
522418 99522418 1001 86380 86390 1
522483 99522483 1001 86380 86390 1
523055 99523055 1001 86380 86390 1
523096 99523096 1001 86380 86390 1
522919 99522919 1001 86380 86390 1
522947 99522947 1001 86380 86390 1
523077 99523077 1001 86380 86390 1
522796 99522796 1001 86380 86390 1
522859 99522859 1001 86380 86390 1
522744 99522744 1001 86380 86390 1
523136 99523136 1001 86380 86390 1
523201 99523201 1001 86380 86390 1
523764 99523764 1001 86380 86390 1
523909 99523909 1001 86380 86390 1
523818 99523818 1001 86380 86390 1
523794 99523794 1001 86380 86390 1
523635 99523635 1001 86380 86390 1
523623 99523623 1001 86380 86390 1
523534 99523534 1001 86380 86390 1
523692 99523692 1001 86380 86390 1
523718 99523718 1001 86380 86390 1
523693 99523693 1001 86380 86390 1
523579 99523579 1001 86380 86390 1
523671 99523671 1001 86380 86390 1
523521 99523521 1001 86380 86390 1
523384 99523384 1001 86380 86390 1
523465 99523465 1001 86380 86390 1
524128 99524128 1001 86380 86390 1
523987 99523987 1001 86380 86390 1
524744 99524744 1001 86380 86390 1
524571 99524571 1001 86380 86390 1
524598 99524598 1001 86380 86390 1
524513 99524513 1001 86380 86390 1
524542 99524542 1001 86380 86390 1
524389 99524389 1001 86380 86390 1
524418 99524418 1001 86380 86390 1
524266 99524266 1001 86380 86390 1
524913 99524913 1001 86380 86390 1
525515 99525515 1001 86380 86390 1
525558 99525558 1001 86380 86390 1
525373 99525373 1001 86380 86390 1
525054 99525054 1001 86380 86390 1
525171 99525171 1001 86380 86390 1
524996 99524996 1001 86380 86390 1
525688 99525688 1001 86380 86390 1
525678 99525678 1001 86380 86390 1
526354 99526354 1001 86380 86390 1
526316 99526316 1001 86380 86390 1
526069 99526069 1001 86380 86390 1
526148 99526148 1001 86380 86390 1
525884 99525884 1001 86380 86390 1
525864 99525864 1001 86380 86390 1
527138 99527138 1001 86380 86390 1
527203 99527203 1001 86380 86390 1
527129 99527129 1001 86380 86390 1
526875 99526875 1001 86380 86390 1
527022 99527022 1001 86380 86390 1
527011 99527011 1001 86380 86390 1
526935 99526935 1001 86380 86390 1
526897 99526897 1001 86380 86390 1
526641 99526641 1001 86380 86390 1
526734 99526734 1001 86380 86390 1
526753 99526753 1001 86380 86390 1
526715 99526715 1001 86380 86390 1
526769 99526769 1001 86380 86390 1
527267 99527267 1001 86380 86390 1
527320 99527320 1001 86380 86390 1
527296 99527296 1001 86380 86390 1
527387 99527387 1001 86380 86390 1
527909 99527909 1001 86380 86390 1
527887 99527887 1001 86380 86390 1
527982 99527982 1001 86380 86390 1
527957 99527957 1001 86380 86390 1
527972 99527972 1001 86380 86390 1
527718 99527718 1001 86380 86390 1
527759 99527759 1001 86380 86390 1
527516 99527516 1001 86380 86390 1
528084 99528084 1001 86380 86390 1
528760 99528760 1001 86380 86390 1
528882 99528882 1001 86380 86390 1
528768 99528768 1001 86380 86390 1
528888 99528888 1001 86380 86390 1
528558 99528558 1001 86380 86390 1
528692 99528692 1001 86380 86390 1
528512 99528512 1001 86380 86390 1
528307 99528307 1001 86380 86390 1
528415 99528415 1001 86380 86390 1
528404 99528404 1001 86380 86390 1
528353 99528353 1001 86380 86390 1
528341 99528341 1001 86380 86390 1
528912 99528912 1001 86380 86390 1
528922 99528922 1001 86380 86390 1
528987 99528987 1001 86380 86390 1
529535 99529535 1001 86380 86390 1
529594 99529594 1001 86380 86390 1
529609 99529609 1001 86380 86390 1
529496 99529496 1001 86380 86390 1
529469 99529469 1001 86380 86390 1
529187 99529187 1001 86380 86390 1
529136 99529136 1001 86380 86390 1
529893 99529893 1001 86380 86390 1
529755 99529755 1001 86380 86390 1
529899 99529899 1001 86380 86390 1
529837 99529837 1001 86380 86390 1
530399 99530399 1001 86380 86390 1
530412 99530412 1001 86380 86390 1
530519 99530519 1001 86380 86390 1
530527 99530527 1001 86380 86390 1
530486 99530486 1001 86380 86390 1
530384 99530384 1001 86380 86390 1
530385 99530385 1001 86380 86390 1
530297 99530297 1001 86380 86390 1
530241 99530241 1001 86380 86390 1
529961 99529961 1001 86380 86390 1
529988 99529988 1001 86380 86390 1
530020 99530020 1001 86380 86390 1
530634 99530634 1001 86380 86390 1
530712 99530712 1001 86380 86390 1
530688 99530688 1001 86380 86390 1
530717 99530717 1001 86380 86390 1
531379 99531379 1001 86380 86390 1
531256 99531256 1001 86380 86390 1
531180 99531180 1001 86380 86390 1
531153 99531153 1001 86380 86390 1
531168 99531168 1001 86380 86390 1
531039 99531039 1001 86380 86390 1
530974 99530974 1001 86380 86390 1
531130 99531130 1001 86380 86390 1
530990 99530990 1001 86380 86390 1
530845 99530845 1001 86380 86390 1
531559 99531559 1001 86380 86390 1
531477 99531477 1001 86380 86390 1
531415 99531415 1001 86380 86390 1
532054 99532054 1001 86380 86390 1
532062 99532062 1001 86380 86390 1
531988 99531988 1001 86380 86390 1
531902 99531902 1001 86380 86390 1
531942 99531942 1001 86380 86390 1
531842 99531842 1001 86380 86390 1
531946 99531946 1001 86380 86390 1
531768 99531768 1001 86380 86390 1
531773 99531773 1001 86380 86390 1
531671 99531671 1001 86380 86390 1
531751 99531751 1001 86380 86390 1
532258 99532258 1001 86380 86390 1
532354 99532354 1001 86380 86390 1
532342 99532342 1001 86380 86390 1
532937 99532937 1001 86380 86390 1
532664 99532664 1001 86380 86390 1
532641 99532641 1001 86380 86390 1
532707 99532707 1001 86380 86390 1
532746 99532746 1001 86380 86390 1
532416 99532416 1001 86380 86390 1
532587 99532587 1001 86380 86390 1
533058 99533058 1001 86380 86390 1
533152 99533152 1001 86380 86390 1
533230 99533230 1001 86380 86390 1
533157 99533157 1001 86380 86390 1
533779 99533779 1001 86380 86390 1
533754 99533754 1001 86380 86390 1
533703 99533703 1001 86380 86390 1
533523 99533523 1001 86380 86390 1
533593 99533593 1001 86380 86390 1
533594 99533594 1001 86380 86390 1
533519 99533519 1001 86380 86390 1
533532 99533532 1001 86380 86390 1
533545 99533545 1001 86380 86390 1
533242 99533242 1001 86380 86390 1
533911 99533911 1001 86380 86390 1
533977 99533977 1001 86380 86390 1
534055 99534055 1001 86380 86390 1
534597 99534597 1001 86380 86390 1
534657 99534657 1001 86380 86390 1
534456 99534456 1001 86380 86390 1
534328 99534328 1001 86380 86390 1
534380 99534380 1001 86380 86390 1
534471 99534471 1001 86380 86390 1
534317 99534317 1001 86380 86390 1
534386 99534386 1001 86380 86390 1
534116 99534116 1001 86380 86390 1
534079 99534079 1001 86380 86390 1
534199 99534199 1001 86380 86390 1
534252 99534252 1001 86380 86390 1
534240 99534240 1001 86380 86390 1
534163 99534163 1001 86380 86390 1
534863 99534863 1001 86380 86390 1
534852 99534852 1001 86380 86390 1
534752 99534752 1001 86380 86390 1
534714 99534714 1001 86380 86390 1
534728 99534728 1001 86380 86390 1
534745 99534745 1001 86380 86390 1
535319 99535319 1001 86380 86390 1
535333 99535333 1001 86380 86390 1
535452 99535452 1001 86380 86390 1
535295 99535295 1001 86380 86390 1
535259 99535259 1001 86380 86390 1
535007 99535007 1001 86380 86390 1
534907 99534907 1001 86380 86390 1
534912 99534912 1001 86380 86390 1
535030 99535030 1001 86380 86390 1
535639 99535639 1001 86380 86390 1
535666 99535666 1001 86380 86390 1
535550 99535550 1001 86380 86390 1
535633 99535633 1001 86380 86390 1
535699 99535699 1001 86380 86390 1
535544 99535544 1001 86380 86390 1
536236 99536236 1001 86380 86390 1
536289 99536289 1001 86380 86390 1
536135 99536135 1001 86380 86390 1
536226 99536226 1001 86380 86390 1
535963 99535963 1001 86380 86390 1
535951 99535951 1001 86380 86390 1
536125 99536125 1001 86380 86390 1
535820 99535820 1001 86380 86390 1
535809 99535809 1001 86380 86390 1
535751 99535751 1001 86380 86390 1
536403 99536403 1001 86380 86390 1
536455 99536455 1001 86380 86390 1
536431 99536431 1001 86380 86390 1
536342 99536342 1001 86380 86390 1
537040 99537040 1001 86380 86390 1
536922 99536922 1001 86380 86390 1
536863 99536863 1001 86380 86390 1
536772 99536772 1001 86380 86390 1
536878 99536878 1001 86380 86390 1
536608 99536608 1001 86380 86390 1
536675 99536675 1001 86380 86390 1
536665 99536665 1001 86380 86390 1
536603 99536603 1001 86380 86390 1
537238 99537238 1001 86380 86390 1
537337 99537337 1001 86380 86390 1
537182 99537182 1001 86380 86390 1
537789 99537789 1001 86380 86390 1
537867 99537867 1001 86380 86390 1
537934 99537934 1001 86380 86390 1
537707 99537707 1001 86380 86390 1
537592 99537592 1001 86380 86390 1
537647 99537647 1001 86380 86390 1
537622 99537622 1001 86380 86390 1
537765 99537765 1001 86380 86390 1
537410 99537410 1001 86380 86390 1
537515 99537515 1001 86380 86390 1
537482 99537482 1001 86380 86390 1
538056 99538056 1001 86380 86390 1
538069 99538069 1001 86380 86390 1
538189 99538189 1001 86380 86390 1
538753 99538753 1001 86380 86390 1
538733 99538733 1001 86380 86390 1
538799 99538799 1001 86380 86390 1
538618 99538618 1001 86380 86390 1
538630 99538630 1001 86380 86390 1
538599 99538599 1001 86380 86390 1
538440 99538440 1001 86380 86390 1
538196 99538196 1001 86380 86390 1
538239 99538239 1001 86380 86390 1
538369 99538369 1001 86380 86390 1
538202 99538202 1001 86380 86390 1
538934 99538934 1001 86380 86390 1
538897 99538897 1001 86380 86390 1
539462 99539462 1001 86380 86390 1
539527 99539527 1001 86380 86390 1
539528 99539528 1001 86380 86390 1
539573 99539573 1001 86380 86390 1
539141 99539141 1001 86380 86390 1
539223 99539223 1001 86380 86390 1
539824 99539824 1001 86380 86390 1
539708 99539708 1001 86380 86390 1
540351 99540351 1001 86380 86390 1
540451 99540451 1001 86380 86390 1
540347 99540347 1001 86380 86390 1
540158 99540158 1001 86380 86390 1
540112 99540112 1001 86380 86390 1
540242 99540242 1001 86380 86390 1
540114 99540114 1001 86380 86390 1
540246 99540246 1001 86380 86390 1
540041 99540041 1001 86380 86390 1
540032 99540032 1001 86380 86390 1
540021 99540021 1001 86380 86390 1
539932 99539932 1001 86380 86390 1
539895 99539895 1001 86380 86390 1
539962 99539962 1001 86380 86390 1
540557 99540557 1001 86380 86390 1
540637 99540637 1001 86380 86390 1
541165 99541165 1001 86380 86390 1
541264 99541264 1001 86380 86390 1
541286 99541286 1001 86380 86390 1
541163 99541163 1001 86380 86390 1
541100 99541100 1001 86380 86390 1
540999 99540999 1001 86380 86390 1
540900 99540900 1001 86380 86390 1
540902 99540902 1001 86380 86390 1
541086 99541086 1001 86380 86390 1
540701 99540701 1001 86380 86390 1
541369 99541369 1001 86380 86390 1
541445 99541445 1001 86380 86390 1
541735 99541735 1001 86380 86390 1
541553 99541553 1001 86380 86390 1
541575 99541575 1001 86380 86390 1
542120 99542120 1001 86380 86390 1
542317 99542317 1001 86380 86390 1
542202 99542202 1001 86380 86390 1
542217 99542217 1001 86380 86390 1
542862 99542862 1001 86380 86390 1
542865 99542865 1001 86380 86390 1
542560 99542560 1001 86380 86390 1
542579 99542579 1001 86380 86390 1
542495 99542495 1001 86380 86390 1
542446 99542446 1001 86380 86390 1
542360 99542360 1001 86380 86390 1
543059 99543059 1001 86380 86390 1
543124 99543124 1001 86380 86390 1
542946 99542946 1001 86380 86390 1
542986 99542986 1001 86380 86390 1
542978 99542978 1001 86380 86390 1
542967 99542967 1001 86380 86390 1
543618 99543618 1001 86380 86390 1
543672 99543672 1001 86380 86390 1
543699 99543699 1001 86380 86390 1
543635 99543635 1001 86380 86390 1
543584 99543584 1001 86380 86390 1
543713 99543713 1001 86380 86390 1
543679 99543679 1001 86380 86390 1
543476 99543476 1001 86380 86390 1
543453 99543453 1001 86380 86390 1
543525 99543525 1001 86380 86390 1
543315 99543315 1001 86380 86390 1
543172 99543172 1001 86380 86390 1
543782 99543782 1001 86380 86390 1
544394 99544394 1001 86380 86390 1
544395 99544395 1001 86380 86390 1
544466 99544466 1001 86380 86390 1
544533 99544533 1001 86380 86390 1
544212 99544212 1001 86380 86390 1
544252 99544252 1001 86380 86390 1
544243 99544243 1001 86380 86390 1
544218 99544218 1001 86380 86390 1
544115 99544115 1001 86380 86390 1
544065 99544065 1001 86380 86390 1
544156 99544156 1001 86380 86390 1
544667 99544667 1001 86380 86390 1
423647 730 1001 12600 13437 1
512144 874 1001 50495 50794 1
517662 943 1002 27423 36687 1
523286 989 1002 38575 42084 1
400017 99400017 1001 86380 86390 1
400027 99400027 1001 86380 86390 1
400339 99400339 1001 86380 86390 1
400522 99400522 1001 86380 86390 1
400472 99400472 1001 86380 86390 1
400665 99400665 1001 86380 86390 1
400922 99400922 1001 86380 86390 1
401050 99401050 1001 86380 86390 1
401342 99401342 1001 86380 86390 1
401480 99401480 1001 86380 86390 1
401567 99401567 1001 86380 86390 1
401620 99401620 1001 86380 86390 1
401681 99401681 1001 86380 86390 1
401805 99401805 1001 86380 86390 1
401773 99401773 1001 86380 86390 1
402092 99402092 1001 86380 86390 1
402123 99402123 1001 86380 86390 1
402345 99402345 1001 86380 86390 1
402420 99402420 1001 86380 86390 1
402515 99402515 1001 86380 86390 1
402699 99402699 1001 86380 86390 1
402872 99402872 1001 86380 86390 1
403185 99403185 1001 86380 86390 1
403440 99403440 1001 86380 86390 1
403445 99403445 1001 86380 86390 1
403427 99403427 1001 86380 86390 1
403620 99403620 1001 86380 86390 1
403604 99403604 1001 86380 86390 1
403660 99403660 1001 86380 86390 1
404241 99404241 1001 86380 86390 1
404294 99404294 1001 86380 86390 1
404992 99404992 1001 86380 86390 1
405006 99405006 1001 86380 86390 1
404956 99404956 1001 86380 86390 1
405063 99405063 1001 86380 86390 1
405284 99405284 1001 86380 86390 1
405504 99405504 1001 86380 86390 1
405625 99405625 1001 86380 86390 1
405627 99405627 1001 86380 86390 1
405650 99405650 1001 86380 86390 1
405725 99405725 1001 86380 86390 1
405691 99405691 1001 86380 86390 1
405782 99405782 1001 86380 86390 1
406145 99406145 1001 86380 86390 1
406296 99406296 1001 86380 86390 1
406308 99406308 1001 86380 86390 1
406460 99406460 1001 86380 86390 1
406578 99406578 1001 86380 86390 1
406696 99406696 1001 86380 86390 1
406983 99406983 1001 86380 86390 1
407272 99407272 1001 86380 86390 1
407409 99407409 1001 86380 86390 1
407647 99407647 1001 86380 86390 1
408009 99408009 1001 86380 86390 1
408204 99408204 1001 86380 86390 1
408175 99408175 1001 86380 86390 1
408293 99408293 1001 86380 86390 1
408340 99408340 1001 86380 86390 1
408315 99408315 1001 86380 86390 1
408486 99408486 1001 86380 86390 1
408556 99408556 1001 86380 86390 1
408532 99408532 1001 86380 86390 1
408755 99408755 1001 86380 86390 1
408818 99408818 1001 86380 86390 1
408882 99408882 1001 86380 86390 1
409249 99409249 1001 86380 86390 1
409628 99409628 1001 86380 86390 1
409807 99409807 1001 86380 86390 1
410103 99410103 1001 86380 86390 1
410059 99410059 1001 86380 86390 1
410174 99410174 1001 86380 86390 1
410298 99410298 1001 86380 86390 1
410341 99410341 1001 86380 86390 1
410327 99410327 1001 86380 86390 1
410508 99410508 1001 86380 86390 1
410889 99410889 1001 86380 86390 1
410892 99410892 1001 86380 86390 1
410961 99410961 1001 86380 86390 1
411011 99411011 1001 86380 86390 1
411172 99411172 1001 86380 86390 1
411129 99411129 1001 86380 86390 1
411284 99411284 1001 86380 86390 1
411353 99411353 1001 86380 86390 1
411485 99411485 1001 86380 86390 1
411543 99411543 1001 86380 86390 1
411536 99411536 1001 86380 86390 1
411741 99411741 1001 86380 86390 1
411701 99411701 1001 86380 86390 1
411750 99411750 1001 86380 86390 1
411921 99411921 1001 86380 86390 1
412168 99412168 1001 86380 86390 1
412152 99412152 1001 86380 86390 1
412090 99412090 1001 86380 86390 1
412428 99412428 1001 86380 86390 1
412433 99412433 1001 86380 86390 1
413471 99413471 1001 86380 86390 1
413302 99413302 1001 86380 86390 1
413435 99413435 1001 86380 86390 1
412955 99412955 1001 86380 86390 1
413148 99413148 1001 86380 86390 1
413253 99413253 1001 86380 86390 1
413027 99413027 1001 86380 86390 1
413133 99413133 1001 86380 86390 1
412669 99412669 1001 86380 86390 1
412511 99412511 1001 86380 86390 1
412702 99412702 1001 86380 86390 1
412832 99412832 1001 86380 86390 1
414072 99414072 1001 86380 86390 1
414082 99414082 1001 86380 86390 1
413886 99413886 1001 86380 86390 1
415320 99415320 1001 86380 86390 1
414973 99414973 1001 86380 86390 1
415061 99415061 1001 86380 86390 1
415234 99415234 1001 86380 86390 1
414962 99414962 1001 86380 86390 1
414843 99414843 1001 86380 86390 1
414881 99414881 1001 86380 86390 1
414180 99414180 1001 86380 86390 1
414456 99414456 1001 86380 86390 1
414483 99414483 1001 86380 86390 1
414438 99414438 1001 86380 86390 1
414260 99414260 1001 86380 86390 1
415553 99415553 1001 86380 86390 1
415581 99415581 1001 86380 86390 1
415684 99415684 1001 86380 86390 1
415716 99415716 1001 86380 86390 1
416853 99416853 1001 86380 86390 1
416291 99416291 1001 86380 86390 1
416483 99416483 1001 86380 86390 1
416389 99416389 1001 86380 86390 1
416201 99416201 1001 86380 86390 1
416244 99416244 1001 86380 86390 1
415838 99415838 1001 86380 86390 1
415888 99415888 1001 86380 86390 1
416128 99416128 1001 86380 86390 1
416045 99416045 1001 86380 86390 1
415806 99415806 1001 86380 86390 1
416079 99416079 1001 86380 86390 1
416582 99416582 1001 86380 86390 1
417175 99417175 1001 86380 86390 1
417135 99417135 1001 86380 86390 1
417544 99417544 1001 86380 86390 1
418552 99418552 1001 86380 86390 1
418705 99418705 1001 86380 86390 1
418526 99418526 1001 86380 86390 1
418080 99418080 1001 86380 86390 1
418093 99418093 1001 86380 86390 1
418323 99418323 1001 86380 86390 1
418264 99418264 1001 86380 86390 1
417753 99417753 1001 86380 86390 1
417700 99417700 1001 86380 86390 1
417884 99417884 1001 86380 86390 1
417846 99417846 1001 86380 86390 1
419193 99419193 1001 86380 86390 1
419057 99419057 1001 86380 86390 1
418803 99418803 1001 86380 86390 1
418831 99418831 1001 86380 86390 1
418927 99418927 1001 86380 86390 1
418819 99418819 1001 86380 86390 1
420178 99420178 1001 86380 86390 1
420323 99420323 1001 86380 86390 1
420422 99420422 1001 86380 86390 1
419982 99419982 1001 86380 86390 1
419699 99419699 1001 86380 86390 1
419777 99419777 1001 86380 86390 1
420038 99420038 1001 86380 86390 1
419654 99419654 1001 86380 86390 1
419767 99419767 1001 86380 86390 1
419797 99419797 1001 86380 86390 1
419593 99419593 1001 86380 86390 1
419406 99419406 1001 86380 86390 1
419425 99419425 1001 86380 86390 1
419429 99419429 1001 86380 86390 1
419577 99419577 1001 86380 86390 1
419220 99419220 1001 86380 86390 1
419590 99419590 1001 86380 86390 1
420587 99420587 1001 86380 86390 1
420779 99420779 1001 86380 86390 1
420535 99420535 1001 86380 86390 1
421695 99421695 1001 86380 86390 1
421958 99421958 1001 86380 86390 1
422106 99422106 1001 86380 86390 1
421174 99421174 1001 86380 86390 1
420899 99420899 1001 86380 86390 1
422527 99422527 1001 86380 86390 1
422333 99422333 1001 86380 86390 1
422292 99422292 1001 86380 86390 1
422394 99422394 1001 86380 86390 1
423434 99423434 1001 86380 86390 1
423554 99423554 1001 86380 86390 1
423494 99423494 1001 86380 86390 1
423331 99423331 1001 86380 86390 1
423244 99423244 1001 86380 86390 1
422990 99422990 1001 86380 86390 1
422925 99422925 1001 86380 86390 1
422846 99422846 1001 86380 86390 1
424151 99424151 1001 86380 86390 1
423919 99423919 1001 86380 86390 1
423995 99423995 1001 86380 86390 1
423805 99423805 1001 86380 86390 1
425321 99425321 1001 86380 86390 1
425036 99425036 1001 86380 86390 1
425286 99425286 1001 86380 86390 1
425139 99425139 1001 86380 86390 1
424934 99424934 1001 86380 86390 1
424710 99424710 1001 86380 86390 1
424830 99424830 1001 86380 86390 1
424812 99424812 1001 86380 86390 1
424456 99424456 1001 86380 86390 1
424219 99424219 1001 86380 86390 1
424451 99424451 1001 86380 86390 1
425506 99425506 1001 86380 86390 1
425466 99425466 1001 86380 86390 1
426829 99426829 1001 86380 86390 1
426934 99426934 1001 86380 86390 1
426939 99426939 1001 86380 86390 1
426522 99426522 1001 86380 86390 1
426312 99426312 1001 86380 86390 1
425897 99425897 1001 86380 86390 1
427316 99427316 1001 86380 86390 1
428541 99428541 1001 86380 86390 1
428632 99428632 1001 86380 86390 1
428572 99428572 1001 86380 86390 1
428438 99428438 1001 86380 86390 1
428229 99428229 1001 86380 86390 1
428233 99428233 1001 86380 86390 1
427975 99427975 1001 86380 86390 1
428196 99428196 1001 86380 86390 1
428330 99428330 1001 86380 86390 1
428304 99428304 1001 86380 86390 1
428181 99428181 1001 86380 86390 1
427629 99427629 1001 86380 86390 1
427815 99427815 1001 86380 86390 1
427799 99427799 1001 86380 86390 1
429079 99429079 1001 86380 86390 1
429158 99429158 1001 86380 86390 1
429987 99429987 1001 86380 86390 1
429573 99429573 1001 86380 86390 1
429674 99429674 1001 86380 86390 1
429628 99429628 1001 86380 86390 1
429181 99429181 1001 86380 86390 1
429453 99429453 1001 86380 86390 1
430791 99430791 1001 86380 86390 1
430434 99430434 1001 86380 86390 1
430713 99430713 1001 86380 86390 1
431941 99431941 1001 86380 86390 1
431714 99431714 1001 86380 86390 1
432004 99432004 1001 86380 86390 1
431707 99431707 1001 86380 86390 1
431381 99431381 1001 86380 86390 1
431459 99431459 1001 86380 86390 1
430977 99430977 1001 86380 86390 1
431126 99431126 1001 86380 86390 1
431051 99431051 1001 86380 86390 1
432414 99432414 1001 86380 86390 1
433635 99433635 1001 86380 86390 1
433685 99433685 1001 86380 86390 1
433643 99433643 1001 86380 86390 1
433500 99433500 1001 86380 86390 1
433357 99433357 1001 86380 86390 1
433454 99433454 1001 86380 86390 1
433577 99433577 1001 86380 86390 1
432972 99432972 1001 86380 86390 1
432977 99432977 1001 86380 86390 1
433312 99433312 1001 86380 86390 1
433828 99433828 1001 86380 86390 1
433831 99433831 1001 86380 86390 1
433922 99433922 1001 86380 86390 1
435179 99435179 1001 86380 86390 1
435157 99435157 1001 86380 86390 1
435227 99435227 1001 86380 86390 1
434919 99434919 1001 86380 86390 1
434639 99434639 1001 86380 86390 1
434871 99434871 1001 86380 86390 1
434689 99434689 1001 86380 86390 1
434655 99434655 1001 86380 86390 1
434211 99434211 1001 86380 86390 1
435824 99435824 1001 86380 86390 1
435623 99435623 1001 86380 86390 1
435630 99435630 1001 86380 86390 1
435851 99435851 1001 86380 86390 1
436916 99436916 1001 86380 86390 1
436931 99436931 1001 86380 86390 1
436366 99436366 1001 86380 86390 1
436388 99436388 1001 86380 86390 1
436423 99436423 1001 86380 86390 1
436571 99436571 1001 86380 86390 1
436574 99436574 1001 86380 86390 1
436402 99436402 1001 86380 86390 1
435949 99435949 1001 86380 86390 1
436238 99436238 1001 86380 86390 1
436210 99436210 1001 86380 86390 1
300045 99300045 1001 86380 86390 1
300603 99300603 1001 86380 86390 1
300527 99300527 1001 86380 86390 1
300369 99300369 1001 86380 86390 1
300479 99300479 1001 86380 86390 1
300415 99300415 1001 86380 86390 1
300302 99300302 1001 86380 86390 1
300186 99300186 1001 86380 86390 1
300228 99300228 1001 86380 86390 1
300192 99300192 1001 86380 86390 1
300764 99300764 1001 86380 86390 1
300934 99300934 1001 86380 86390 1
300779 99300779 1001 86380 86390 1
300913 99300913 1001 86380 86390 1
301388 99301388 1001 86380 86390 1
301415 99301415 1001 86380 86390 1
301446 99301446 1001 86380 86390 1
301382 99301382 1001 86380 86390 1
301266 99301266 1001 86380 86390 1
300938 99300938 1001 86380 86390 1
300978 99300978 1001 86380 86390 1
301096 99301096 1001 86380 86390 1
301045 99301045 1001 86380 86390 1
301604 99301604 1001 86380 86390 1
301586 99301586 1001 86380 86390 1
302195 99302195 1001 86380 86390 1
302341 99302341 1001 86380 86390 1
302088 99302088 1001 86380 86390 1
302109 99302109 1001 86380 86390 1
301802 99301802 1001 86380 86390 1
301873 99301873 1001 86380 86390 1
302564 99302564 1001 86380 86390 1
302500 99302500 1001 86380 86390 1
302526 99302526 1001 86380 86390 1
302552 99302552 1001 86380 86390 1
302569 99302569 1001 86380 86390 1
302582 99302582 1001 86380 86390 1
303078 99303078 1001 86380 86390 1
303054 99303054 1001 86380 86390 1
303116 99303116 1001 86380 86390 1
303001 99303001 1001 86380 86390 1
302813 99302813 1001 86380 86390 1
302917 99302917 1001 86380 86390 1
302960 99302960 1001 86380 86390 1
302999 99302999 1001 86380 86390 1
302896 99302896 1001 86380 86390 1
303000 99303000 1001 86380 86390 1
302871 99302871 1001 86380 86390 1
302600 99302600 1001 86380 86390 1
302704 99302704 1001 86380 86390 1
302601 99302601 1001 86380 86390 1
302630 99302630 1001 86380 86390 1
302673 99302673 1001 86380 86390 1
302686 99302686 1001 86380 86390 1
303374 99303374 1001 86380 86390 1
303363 99303363 1001 86380 86390 1
303275 99303275 1001 86380 86390 1
303393 99303393 1001 86380 86390 1
303881 99303881 1001 86380 86390 1
304009 99304009 1001 86380 86390 1
303950 99303950 1001 86380 86390 1
303912 99303912 1001 86380 86390 1
303525 99303525 1001 86380 86390 1
303435 99303435 1001 86380 86390 1
303604 99303604 1001 86380 86390 1
303476 99303476 1001 86380 86390 1
304201 99304201 1001 86380 86390 1
304115 99304115 1001 86380 86390 1
304823 99304823 1001 86380 86390 1
304825 99304825 1001 86380 86390 1
304801 99304801 1001 86380 86390 1
304713 99304713 1001 86380 86390 1
304754 99304754 1001 86380 86390 1
304806 99304806 1001 86380 86390 1
304645 99304645 1001 86380 86390 1
304594 99304594 1001 86380 86390 1
304536 99304536 1001 86380 86390 1
304251 99304251 1001 86380 86390 1
304369 99304369 1001 86380 86390 1
304400 99304400 1001 86380 86390 1
304286 99304286 1001 86380 86390 1
304364 99304364 1001 86380 86390 1
304377 99304377 1001 86380 86390 1
305004 99305004 1001 86380 86390 1
304893 99304893 1001 86380 86390 1
305558 99305558 1001 86380 86390 1
305500 99305500 1001 86380 86390 1
305674 99305674 1001 86380 86390 1
305454 99305454 1001 86380 86390 1
305288 99305288 1001 86380 86390 1
305399 99305399 1001 86380 86390 1
305412 99305412 1001 86380 86390 1
305388 99305388 1001 86380 86390 1
305142 99305142 1001 86380 86390 1
305165 99305165 1001 86380 86390 1
500115 99500115 1001 86380 86390 1
500168 99500168 1001 86380 86390 1
500768 99500768 1001 86380 86390 1
500440 99500440 1001 86380 86390 1
500573 99500573 1001 86380 86390 1
500536 99500536 1001 86380 86390 1
500511 99500511 1001 86380 86390 1
500354 99500354 1001 86380 86390 1
500277 99500277 1001 86380 86390 1
500317 99500317 1001 86380 86390 1
500347 99500347 1001 86380 86390 1
500863 99500863 1001 86380 86390 1
500974 99500974 1001 86380 86390 1
500987 99500987 1001 86380 86390 1
501605 99501605 1001 86380 86390 1
501622 99501622 1001 86380 86390 1
501479 99501479 1001 86380 86390 1
501621 99501621 1001 86380 86390 1
501470 99501470 1001 86380 86390 1
501317 99501317 1001 86380 86390 1
501411 99501411 1001 86380 86390 1
501428 99501428 1001 86380 86390 1
501071 99501071 1001 86380 86390 1
501188 99501188 1001 86380 86390 1
501130 99501130 1001 86380 86390 1
501146 99501146 1001 86380 86390 1
501199 99501199 1001 86380 86390 1
501652 99501652 1001 86380 86390 1
501730 99501730 1001 86380 86390 1
501736 99501736 1001 86380 86390 1
501711 99501711 1001 86380 86390 1
501828 99501828 1001 86380 86390 1
502380 99502380 1001 86380 86390 1
502407 99502407 1001 86380 86390 1
502420 99502420 1001 86380 86390 1
502310 99502310 1001 86380 86390 1
502068 99502068 1001 86380 86390 1
502161 99502161 1001 86380 86390 1
502253 99502253 1001 86380 86390 1
502086 99502086 1001 86380 86390 1
502116 99502116 1001 86380 86390 1
501999 99501999 1001 86380 86390 1
502503 99502503 1001 86380 86390 1
502493 99502493 1001 86380 86390 1
502591 99502591 1001 86380 86390 1
503148 99503148 1001 86380 86390 1
502892 99502892 1001 86380 86390 1
502724 99502724 1001 86380 86390 1
502815 99502815 1001 86380 86390 1
502778 99502778 1001 86380 86390 1
502753 99502753 1001 86380 86390 1
502845 99502845 1001 86380 86390 1
502822 99502822 1001 86380 86390 1
502836 99502836 1001 86380 86390 1
502850 99502850 1001 86380 86390 1
502708 99502708 1001 86380 86390 1
503396 99503396 1001 86380 86390 1
503476 99503476 1001 86380 86390 1
503295 99503295 1001 86380 86390 1
503375 99503375 1001 86380 86390 1
503353 99503353 1001 86380 86390 1
504104 99504104 1001 86380 86390 1
503825 99503825 1001 86380 86390 1
503700 99503700 1001 86380 86390 1
503507 99503507 1001 86380 86390 1
503703 99503703 1001 86380 86390 1
504146 99504146 1001 86380 86390 1
504178 99504178 1001 86380 86390 1
504230 99504230 1001 86380 86390 1
504843 99504843 1001 86380 86390 1
504768 99504768 1001 86380 86390 1
504890 99504890 1001 86380 86390 1
504596 99504596 1001 86380 86390 1
504612 99504612 1001 86380 86390 1
504651 99504651 1001 86380 86390 1
504699 99504699 1001 86380 86390 1
504393 99504393 1001 86380 86390 1
504488 99504488 1001 86380 86390 1
505033 99505033 1001 86380 86390 1
505086 99505086 1001 86380 86390 1
505115 99505115 1001 86380 86390 1
505000 99505000 1001 86380 86390 1
505043 99505043 1001 86380 86390 1
505676 99505676 1001 86380 86390 1
505398 99505398 1001 86380 86390 1
505411 99505411 1001 86380 86390 1
505480 99505480 1001 86380 86390 1
505558 99505558 1001 86380 86390 1
505266 99505266 1001 86380 86390 1
505343 99505343 1001 86380 86390 1
505189 99505189 1001 86380 86390 1
505307 99505307 1001 86380 86390 1
505256 99505256 1001 86380 86390 1
505269 99505269 1001 86380 86390 1
505347 99505347 1001 86380 86390 1
505301 99505301 1001 86380 86390 1
505225 99505225 1001 86380 86390 1
505304 99505304 1001 86380 86390 1
505951 99505951 1001 86380 86390 1
505933 99505933 1001 86380 86390 1
506533 99506533 1001 86380 86390 1
506571 99506571 1001 86380 86390 1
506515 99506515 1001 86380 86390 1
506584 99506584 1001 86380 86390 1
506235 99506235 1001 86380 86390 1
506350 99506350 1001 86380 86390 1
506006 99506006 1001 86380 86390 1
506032 99506032 1001 86380 86390 1
506061 99506061 1001 86380 86390 1
506075 99506075 1001 86380 86390 1
506623 99506623 1001 86380 86390 1
506730 99506730 1001 86380 86390 1
506603 99506603 1001 86380 86390 1
506746 99506746 1001 86380 86390 1
506747 99506747 1001 86380 86390 1
507295 99507295 1001 86380 86390 1
507309 99507309 1001 86380 86390 1
507349 99507349 1001 86380 86390 1
507312 99507312 1001 86380 86390 1
507314 99507314 1001 86380 86390 1
507332 99507332 1001 86380 86390 1
507113 99507113 1001 86380 86390 1
507115 99507115 1001 86380 86390 1
507012 99507012 1001 86380 86390 1
507014 99507014 1001 86380 86390 1
507184 99507184 1001 86380 86390 1
507185 99507185 1001 86380 86390 1
506906 99506906 1001 86380 86390 1
506806 99506806 1001 86380 86390 1
506889 99506889 1001 86380 86390 1
506968 99506968 1001 86380 86390 1
507602 99507602 1001 86380 86390 1
507434 99507434 1001 86380 86390 1
507618 99507618 1001 86380 86390 1
507493 99507493 1001 86380 86390 1
507546 99507546 1001 86380 86390 1
507483 99507483 1001 86380 86390 1
508060 99508060 1001 86380 86390 1
507852 99507852 1001 86380 86390 1
507816 99507816 1001 86380 86390 1
507794 99507794 1001 86380 86390 1
508359 99508359 1001 86380 86390 1
508308 99508308 1001 86380 86390 1
508992 99508992 1001 86380 86390 1
508843 99508843 1001 86380 86390 1
508692 99508692 1001 86380 86390 1
508822 99508822 1001 86380 86390 1
508862 99508862 1001 86380 86390 1
508738 99508738 1001 86380 86390 1
508476 99508476 1001 86380 86390 1
509116 99509116 1001 86380 86390 1
509745 99509745 1001 86380 86390 1
509502 99509502 1001 86380 86390 1
509610 99509610 1001 86380 86390 1
509577 99509577 1001 86380 86390 1
509372 99509372 1001 86380 86390 1
509460 99509460 1001 86380 86390 1
509938 99509938 1001 86380 86390 1
510029 99510029 1001 86380 86390 1
510042 99510042 1001 86380 86390 1
510018 99510018 1001 86380 86390 1
510638 99510638 1001 86380 86390 1
510698 99510698 1001 86380 86390 1
510537 99510537 1001 86380 86390 1
510721 99510721 1001 86380 86390 1
510431 99510431 1001 86380 86390 1
510434 99510434 1001 86380 86390 1
510386 99510386 1001 86380 86390 1
510412 99510412 1001 86380 86390 1
510438 99510438 1001 86380 86390 1
510426 99510426 1001 86380 86390 1
510390 99510390 1001 86380 86390 1
510443 99510443 1001 86380 86390 1
510173 99510173 1001 86380 86390 1
510189 99510189 1001 86380 86390 1
510243 99510243 1001 86380 86390 1
510259 99510259 1001 86380 86390 1
510156 99510156 1001 86380 86390 1
510793 99510793 1001 86380 86390 1
510899 99510899 1001 86380 86390 1
510850 99510850 1001 86380 86390 1
511441 99511441 1001 86380 86390 1
511480 99511480 1001 86380 86390 1
511390 99511390 1001 86380 86390 1
511430 99511430 1001 86380 86390 1
511539 99511539 1001 86380 86390 1
511289 99511289 1001 86380 86390 1
511302 99511302 1001 86380 86390 1
511152 99511152 1001 86380 86390 1
511026 99511026 1001 86380 86390 1
510944 99510944 1001 86380 86390 1
511703 99511703 1001 86380 86390 1
512303 99512303 1001 86380 86390 1
512195 99512195 1001 86380 86390 1
512221 99512221 1001 86380 86390 1
512274 99512274 1001 86380 86390 1
511968 99511968 1001 86380 86390 1
512090 99512090 1001 86380 86390 1
512040 99512040 1001 86380 86390 1
511836 99511836 1001 86380 86390 1
511914 99511914 1001 86380 86390 1
511905 99511905 1001 86380 86390 1
511856 99511856 1001 86380 86390 1
512407 99512407 1001 86380 86390 1
512540 99512540 1001 86380 86390 1
513065 99513065 1001 86380 86390 1
513122 99513122 1001 86380 86390 1
512979 99512979 1001 86380 86390 1
512779 99512779 1001 86380 86390 1
513361 99513361 1001 86380 86390 1
513258 99513258 1001 86380 86390 1
513375 99513375 1001 86380 86390 1
513376 99513376 1001 86380 86390 1
513275 99513275 1001 86380 86390 1
513250 99513250 1001 86380 86390 1
513276 99513276 1001 86380 86390 1
514028 99514028 1001 86380 86390 1
513841 99513841 1001 86380 86390 1
513965 99513965 1001 86380 86390 1
513436 99513436 1001 86380 86390 1
513488 99513488 1001 86380 86390 1
513613 99513613 1001 86380 86390 1
514054 99514054 1001 86380 86390 1
514150 99514150 1001 86380 86390 1
514829 99514829 1001 86380 86390 1
514477 99514477 1001 86380 86390 1
514586 99514586 1001 86380 86390 1
514266 99514266 1001 86380 86390 1
514867 99514867 1001 86380 86390 1
514931 99514931 1001 86380 86390 1
514970 99514970 1001 86380 86390 1
515599 99515599 1001 86380 86390 1
515502 99515502 1001 86380 86390 1
515219 99515219 1001 86380 86390 1
515076 99515076 1001 86380 86390 1
515233 99515233 1001 86380 86390 1
515123 99515123 1001 86380 86390 1
515753 99515753 1001 86380 86390 1
515704 99515704 1001 86380 86390 1
515860 99515860 1001 86380 86390 1
516433 99516433 1001 86380 86390 1
516448 99516448 1001 86380 86390 1
516423 99516423 1001 86380 86390 1
516485 99516485 1001 86380 86390 1
516427 99516427 1001 86380 86390 1
516341 99516341 1001 86380 86390 1
516305 99516305 1001 86380 86390 1
516194 99516194 1001 86380 86390 1
516117 99516117 1001 86380 86390 1
515966 99515966 1001 86380 86390 1
515954 99515954 1001 86380 86390 1
516019 99516019 1001 86380 86390 1
515895 99515895 1001 86380 86390 1
516601 99516601 1001 86380 86390 1
516680 99516680 1001 86380 86390 1
516554 99516554 1001 86380 86390 1
516607 99516607 1001 86380 86390 1
517171 99517171 1001 86380 86390 1
517275 99517275 1001 86380 86390 1
517305 99517305 1001 86380 86390 1
517244 99517244 1001 86380 86390 1
517297 99517297 1001 86380 86390 1
517037 99517037 1001 86380 86390 1
517129 99517129 1001 86380 86390 1
517515 99517515 1001 86380 86390 1
517353 99517353 1001 86380 86390 1
517538 99517538 1001 86380 86390 1
518062 99518062 1001 86380 86390 1
517962 99517962 1001 86380 86390 1
517963 99517963 1001 86380 86390 1
518002 99518002 1001 86380 86390 1
518150 99518150 1001 86380 86390 1
517991 99517991 1001 86380 86390 1
517842 99517842 1001 86380 86390 1
517952 99517952 1001 86380 86390 1
517759 99517759 1001 86380 86390 1
517928 99517928 1001 86380 86390 1
517890 99517890 1001 86380 86390 1
518366 99518366 1001 86380 86390 1
518317 99518317 1001 86380 86390 1
518266 99518266 1001 86380 86390 1
518335 99518335 1001 86380 86390 1
518810 99518810 1001 86380 86390 1
518960 99518960 1001 86380 86390 1
518935 99518935 1001 86380 86390 1
518629 99518629 1001 86380 86390 1
518619 99518619 1001 86380 86390 1
518607 99518607 1001 86380 86390 1
518633 99518633 1001 86380 86390 1
518752 99518752 1001 86380 86390 1
518689 99518689 1001 86380 86390 1
518599 99518599 1001 86380 86390 1
518549 99518549 1001 86380 86390 1
518526 99518526 1001 86380 86390 1
518373 99518373 1001 86380 86390 1
518520 99518520 1001 86380 86390 1
518547 99518547 1001 86380 86390 1
519046 99519046 1001 86380 86390 1
519035 99519035 1001 86380 86390 1
519009 99519009 1001 86380 86390 1
519776 99519776 1001 86380 86390 1
519782 99519782 1001 86380 86390 1
519669 99519669 1001 86380 86390 1
519696 99519696 1001 86380 86390 1
519412 99519412 1001 86380 86390 1
519581 99519581 1001 86380 86390 1
519595 99519595 1001 86380 86390 1
519387 99519387 1001 86380 86390 1
519336 99519336 1001 86380 86390 1
519289 99519289 1001 86380 86390 1
519341 99519341 1001 86380 86390 1
519294 99519294 1001 86380 86390 1
520477 99520477 1001 86380 86390 1
520492 99520492 1001 86380 86390 1
520493 99520493 1001 86380 86390 1
520545 99520545 1001 86380 86390 1
520447 99520447 1001 86380 86390 1
520332 99520332 1001 86380 86390 1
520435 99520435 1001 86380 86390 1
520242 99520242 1001 86380 86390 1
520270 99520270 1001 86380 86390 1
520137 99520137 1001 86380 86390 1
520027 99520027 1001 86380 86390 1
520106 99520106 1001 86380 86390 1
520664 99520664 1001 86380 86390 1
520796 99520796 1001 86380 86390 1
520771 99520771 1001 86380 86390 1
520654 99520654 1001 86380 86390 1
520668 99520668 1001 86380 86390 1
520681 99520681 1001 86380 86390 1
520738 99520738 1001 86380 86390 1
521275 99521275 1001 86380 86390 1
521295 99521295 1001 86380 86390 1
521171 99521171 1001 86380 86390 1
521109 99521109 1001 86380 86390 1
521645 99521645 1001 86380 86390 1
521545 99521545 1001 86380 86390 1
521508 99521508 1001 86380 86390 1
521638 99521638 1001 86380 86390 1
521535 99521535 1001 86380 86390 1
521474 99521474 1001 86380 86390 1
521592 99521592 1001 86380 86390 1
522204 99522204 1001 86380 86390 1
522220 99522220 1001 86380 86390 1
522223 99522223 1001 86380 86390 1
522185 99522185 1001 86380 86390 1
521918 99521918 1001 86380 86390 1
521935 99521935 1001 86380 86390 1
522079 99522079 1001 86380 86390 1
521802 99521802 1001 86380 86390 1
521829 99521829 1001 86380 86390 1
521766 99521766 1001 86380 86390 1
521754 99521754 1001 86380 86390 1
521878 99521878 1001 86380 86390 1
522344 99522344 1001 86380 86390 1
522410 99522410 1001 86380 86390 1
522321 99522321 1001 86380 86390 1
522426 99522426 1001 86380 86390 1
522492 99522492 1001 86380 86390 1
522482 99522482 1001 86380 86390 1
523036 99523036 1001 86380 86390 1
522948 99522948 1001 86380 86390 1
522844 99522844 1001 86380 86390 1
522820 99522820 1001 86380 86390 1
522898 99522898 1001 86380 86390 1
522643 99522643 1001 86380 86390 1
522648 99522648 1001 86380 86390 1
522507 99522507 1001 86380 86390 1
523157 99523157 1001 86380 86390 1
523289 99523289 1001 86380 86390 1
523244 99523244 1001 86380 86390 1
523882 99523882 1001 86380 86390 1
523780 99523780 1001 86380 86390 1
523832 99523832 1001 86380 86390 1
523781 99523781 1001 86380 86390 1
523745 99523745 1001 86380 86390 1
523628 99523628 1001 86380 86390 1
523654 99523654 1001 86380 86390 1
523551 99523551 1001 86380 86390 1
523646 99523646 1001 86380 86390 1
523337 99523337 1001 86380 86390 1
523325 99523325 1001 86380 86390 1
523343 99523343 1001 86380 86390 1
523450 99523450 1001 86380 86390 1
524045 99524045 1001 86380 86390 1
524047 99524047 1001 86380 86390 1
524138 99524138 1001 86380 86390 1
524092 99524092 1001 86380 86390 1
524030 99524030 1001 86380 86390 1
524609 99524609 1001 86380 86390 1
524726 99524726 1001 86380 86390 1
524436 99524436 1001 86380 86390 1
524387 99524387 1001 86380 86390 1
524439 99524439 1001 86380 86390 1
524351 99524351 1001 86380 86390 1
524824 99524824 1001 86380 86390 1
524954 99524954 1001 86380 86390 1
524816 99524816 1001 86380 86390 1
525472 99525472 1001 86380 86390 1
525425 99525425 1001 86380 86390 1
525555 99525555 1001 86380 86390 1
525320 99525320 1001 86380 86390 1
525248 99525248 1001 86380 86390 1
525056 99525056 1001 86380 86390 1
525100 99525100 1001 86380 86390 1
525025 99525025 1001 86380 86390 1
525090 99525090 1001 86380 86390 1
525065 99525065 1001 86380 86390 1
525791 99525791 1001 86380 86390 1
525768 99525768 1001 86380 86390 1
525786 99525786 1001 86380 86390 1
526382 99526382 1001 86380 86390 1
526267 99526267 1001 86380 86390 1
526154 99526154 1001 86380 86390 1
526151 99526151 1001 86380 86390 1
525831 99525831 1001 86380 86390 1
526464 99526464 1001 86380 86390 1
526554 99526554 1001 86380 86390 1
526478 99526478 1001 86380 86390 1
526598 99526598 1001 86380 86390 1
526612 99526612 1001 86380 86390 1
527224 99527224 1001 86380 86390 1
527090 99527090 1001 86380 86390 1
527008 99527008 1001 86380 86390 1
526870 99526870 1001 86380 86390 1
526883 99526883 1001 86380 86390 1
527027 99527027 1001 86380 86390 1
526990 99526990 1001 86380 86390 1
526732 99526732 1001 86380 86390 1
526811 99526811 1001 86380 86390 1
526644 99526644 1001 86380 86390 1
527370 99527370 1001 86380 86390 1
527374 99527374 1001 86380 86390 1
528056 99528056 1001 86380 86390 1
527731 99527731 1001 86380 86390 1
527459 99527459 1001 86380 86390 1
527589 99527589 1001 86380 86390 1
527615 99527615 1001 86380 86390 1
527603 99527603 1001 86380 86390 1
527529 99527529 1001 86380 86390 1
527619 99527619 1001 86380 86390 1
527633 99527633 1001 86380 86390 1
528114 99528114 1001 86380 86390 1
528167 99528167 1001 86380 86390 1
528195 99528195 1001 86380 86390 1
528221 99528221 1001 86380 86390 1
528223 99528223 1001 86380 86390 1
528224 99528224 1001 86380 86390 1
528644 99528644 1001 86380 86390 1
528660 99528660 1001 86380 86390 1
528536 99528536 1001 86380 86390 1
528615 99528615 1001 86380 86390 1
528617 99528617 1001 86380 86390 1
528424 99528424 1001 86380 86390 1
528402 99528402 1001 86380 86390 1
528298 99528298 1001 86380 86390 1
528951 99528951 1001 86380 86390 1
528991 99528991 1001 86380 86390 1
529070 99529070 1001 86380 86390 1
529020 99529020 1001 86380 86390 1
529034 99529034 1001 86380 86390 1
529050 99529050 1001 86380 86390 1
529577 99529577 1001 86380 86390 1
529655 99529655 1001 86380 86390 1
529699 99529699 1001 86380 86390 1
529633 99529633 1001 86380 86390 1
529646 99529646 1001 86380 86390 1
529402 99529402 1001 86380 86390 1
529236 99529236 1001 86380 86390 1
529119 99529119 1001 86380 86390 1
529147 99529147 1001 86380 86390 1
529248 99529248 1001 86380 86390 1
529881 99529881 1001 86380 86390 1
529813 99529813 1001 86380 86390 1
530393 99530393 1001 86380 86390 1
530371 99530371 1001 86380 86390 1
530342 99530342 1001 86380 86390 1
530253 99530253 1001 86380 86390 1
530294 99530294 1001 86380 86390 1
529998 99529998 1001 86380 86390 1
530102 99530102 1001 86380 86390 1
530025 99530025 1001 86380 86390 1
529947 99529947 1001 86380 86390 1
530104 99530104 1001 86380 86390 1
530048 99530048 1001 86380 86390 1
530589 99530589 1001 86380 86390 1
530669 99530669 1001 86380 86390 1
530567 99530567 1001 86380 86390 1
530582 99530582 1001 86380 86390 1
530662 99530662 1001 86380 86390 1
531228 99531228 1001 86380 86390 1
531307 99531307 1001 86380 86390 1
531351 99531351 1001 86380 86390 1
531284 99531284 1001 86380 86390 1
530972 99530972 1001 86380 86390 1
530825 99530825 1001 86380 86390 1
530827 99530827 1001 86380 86390 1
530802 99530802 1001 86380 86390 1
530880 99530880 1001 86380 86390 1
530909 99530909 1001 86380 86390 1
530900 99530900 1001 86380 86390 1
531527 99531527 1001 86380 86390 1
531567 99531567 1001 86380 86390 1
531555 99531555 1001 86380 86390 1
532042 99532042 1001 86380 86390 1
532030 99532030 1001 86380 86390 1
531948 99531948 1001 86380 86390 1
531923 99531923 1001 86380 86390 1
531866 99531866 1001 86380 86390 1
531716 99531716 1001 86380 86390 1
531630 99531630 1001 86380 86390 1
531631 99531631 1001 86380 86390 1
531737 99531737 1001 86380 86390 1
531776 99531776 1001 86380 86390 1
531777 99531777 1001 86380 86390 1
532233 99532233 1001 86380 86390 1
532246 99532246 1001 86380 86390 1
532209 99532209 1001 86380 86390 1
532290 99532290 1001 86380 86390 1
532239 99532239 1001 86380 86390 1
532343 99532343 1001 86380 86390 1
532947 99532947 1001 86380 86390 1
532935 99532935 1001 86380 86390 1
532926 99532926 1001 86380 86390 1
532952 99532952 1001 86380 86390 1
533027 99533027 1001 86380 86390 1
532736 99532736 1001 86380 86390 1
532701 99532701 1001 86380 86390 1
532668 99532668 1001 86380 86390 1
532656 99532656 1001 86380 86390 1
532619 99532619 1001 86380 86390 1
532586 99532586 1001 86380 86390 1
532564 99532564 1001 86380 86390 1
533067 99533067 1001 86380 86390 1
533696 99533696 1001 86380 86390 1
533845 99533845 1001 86380 86390 1
533819 99533819 1001 86380 86390 1
533646 99533646 1001 86380 86390 1
533409 99533409 1001 86380 86390 1
533282 99533282 1001 86380 86390 1
533416 99533416 1001 86380 86390 1
533992 99533992 1001 86380 86390 1
534658 99534658 1001 86380 86390 1
534664 99534664 1001 86380 86390 1
534479 99534479 1001 86380 86390 1
534331 99534331 1001 86380 86390 1
534320 99534320 1001 86380 86390 1
534092 99534092 1001 86380 86390 1
534209 99534209 1001 86380 86390 1
534094 99534094 1001 86380 86390 1
534162 99534162 1001 86380 86390 1
534838 99534838 1001 86380 86390 1
534877 99534877 1001 86380 86390 1
534802 99534802 1001 86380 86390 1
534777 99534777 1001 86380 86390 1
534862 99534862 1001 86380 86390 1
535468 99535468 1001 86380 86390 1
535179 99535179 1001 86380 86390 1
535275 99535275 1001 86380 86390 1
535185 99535185 1001 86380 86390 1
534916 99534916 1001 86380 86390 1
534974 99534974 1001 86380 86390 1
535017 99535017 1001 86380 86390 1
535590 99535590 1001 86380 86390 1
535683 99535683 1001 86380 86390 1
535672 99535672 1001 86380 86390 1
536138 99536138 1001 86380 86390 1
536242 99536242 1001 86380 86390 1
536324 99536324 1001 86380 86390 1
536332 99536332 1001 86380 86390 1
536194 99536194 1001 86380 86390 1
535926 99535926 1001 86380 86390 1
535940 99535940 1001 86380 86390 1
536020 99536020 1001 86380 86390 1
536111 99536111 1001 86380 86390 1
536022 99536022 1001 86380 86390 1
536114 99536114 1001 86380 86390 1
535744 99535744 1001 86380 86390 1
535761 99535761 1001 86380 86390 1
535892 99535892 1001 86380 86390 1
536477 99536477 1001 86380 86390 1
536457 99536457 1001 86380 86390 1
537102 99537102 1001 86380 86390 1
537092 99537092 1001 86380 86390 1
536911 99536911 1001 86380 86390 1
536926 99536926 1001 86380 86390 1
536771 99536771 1001 86380 86390 1
536875 99536875 1001 86380 86390 1
536674 99536674 1001 86380 86390 1
536729 99536729 1001 86380 86390 1
536575 99536575 1001 86380 86390 1
536679 99536679 1001 86380 86390 1
536745 99536745 1001 86380 86390 1
537694 99537694 1001 86380 86390 1
537584 99537584 1001 86380 86390 1
537755 99537755 1001 86380 86390 1
537626 99537626 1001 86380 86390 1
537513 99537513 1001 86380 86390 1
537507 99537507 1001 86380 86390 1
537380 99537380 1001 86380 86390 1
538766 99538766 1001 86380 86390 1
538651 99538651 1001 86380 86390 1
538690 99538690 1001 86380 86390 1
538769 99538769 1001 86380 86390 1
538627 99538627 1001 86380 86390 1
538757 99538757 1001 86380 86390 1
538706 99538706 1001 86380 86390 1
538694 99538694 1001 86380 86390 1
538707 99538707 1001 86380 86390 1
538570 99538570 1001 86380 86390 1
538546 99538546 1001 86380 86390 1
538521 99538521 1001 86380 86390 1
538420 99538420 1001 86380 86390 1
538435 99538435 1001 86380 86390 1
538515 99538515 1001 86380 86390 1
538276 99538276 1001 86380 86390 1
538967 99538967 1001 86380 86390 1
538918 99538918 1001 86380 86390 1
538886 99538886 1001 86380 86390 1
539018 99539018 1001 86380 86390 1
539591 99539591 1001 86380 86390 1
539592 99539592 1001 86380 86390 1
539555 99539555 1001 86380 86390 1
539445 99539445 1001 86380 86390 1
539383 99539383 1001 86380 86390 1
539359 99539359 1001 86380 86390 1
539262 99539262 1001 86380 86390 1
539046 99539046 1001 86380 86390 1
539188 99539188 1001 86380 86390 1
539222 99539222 1001 86380 86390 1
539132 99539132 1001 86380 86390 1
539109 99539109 1001 86380 86390 1
539647 99539647 1001 86380 86390 1
540315 99540315 1001 86380 86390 1
540444 99540444 1001 86380 86390 1
540306 99540306 1001 86380 86390 1
540068 99540068 1001 86380 86390 1
540108 99540108 1001 86380 86390 1
540213 99540213 1001 86380 86390 1
539971 99539971 1001 86380 86390 1
539975 99539975 1001 86380 86390 1
540581 99540581 1001 86380 86390 1
540543 99540543 1001 86380 86390 1
540550 99540550 1001 86380 86390 1
540579 99540579 1001 86380 86390 1
540554 99540554 1001 86380 86390 1
541282 99541282 1001 86380 86390 1
541025 99541025 1001 86380 86390 1
540909 99540909 1001 86380 86390 1
540912 99540912 1001 86380 86390 1
540954 99540954 1001 86380 86390 1
540712 99540712 1001 86380 86390 1
540765 99540765 1001 86380 86390 1
541453 99541453 1001 86380 86390 1
541351 99541351 1001 86380 86390 1
542099 99542099 1001 86380 86390 1
541951 99541951 1001 86380 86390 1
541842 99541842 1001 86380 86390 1
541868 99541868 1001 86380 86390 1
541897 99541897 1001 86380 86390 1
541899 99541899 1001 86380 86390 1
541514 99541514 1001 86380 86390 1
541632 99541632 1001 86380 86390 1
541688 99541688 1001 86380 86390 1
541587 99541587 1001 86380 86390 1
541707 99541707 1001 86380 86390 1
542192 99542192 1001 86380 86390 1
542310 99542310 1001 86380 86390 1
542791 99542791 1001 86380 86390 1
542766 99542766 1001 86380 86390 1
542654 99542654 1001 86380 86390 1
542722 99542722 1001 86380 86390 1
542645 99542645 1001 86380 86390 1
542659 99542659 1001 86380 86390 1
542417 99542417 1001 86380 86390 1
542527 99542527 1001 86380 86390 1
542411 99542411 1001 86380 86390 1
543087 99543087 1001 86380 86390 1
543146 99543146 1001 86380 86390 1
543057 99543057 1001 86380 86390 1
543623 99543623 1001 86380 86390 1
543761 99543761 1001 86380 86390 1
543439 99543439 1001 86380 86390 1
543485 99543485 1001 86380 86390 1
543190 99543190 1001 86380 86390 1
543347 99543347 1001 86380 86390 1
543182 99543182 1001 86380 86390 1
543339 99543339 1001 86380 86390 1
543239 99543239 1001 86380 86390 1
543846 99543846 1001 86380 86390 1
544471 99544471 1001 86380 86390 1
544396 99544396 1001 86380 86390 1
544539 99544539 1001 86380 86390 1
544595 99544595 1001 86380 86390 1
544250 99544250 1001 86380 86390 1
544303 99544303 1001 86380 86390 1
544133 99544133 1001 86380 86390 1
543994 99543994 1001 86380 86390 1
544102 99544102 1001 86380 86390 1
544650 99544650 1001 86380 86390 1
414675 1163 1001 82260 84717 1
436833 207 1001 41280 41697 1
400221 99400221 1001 86380 86390 1
400614 99400614 1001 86380 86390 1
400595 99400595 1001 86380 86390 1
400873 99400873 1001 86380 86390 1
400880 99400880 1001 86380 86390 1
401110 99401110 1001 86380 86390 1
401176 99401176 1001 86380 86390 1
401265 99401265 1001 86380 86390 1
401346 99401346 1001 86380 86390 1
401276 99401276 1001 86380 86390 1
401781 99401781 1001 86380 86390 1
401839 99401839 1001 86380 86390 1
401988 99401988 1001 86380 86390 1
402395 99402395 1001 86380 86390 1
402572 99402572 1001 86380 86390 1
402503 99402503 1001 86380 86390 1
402746 99402746 1001 86380 86390 1
402713 99402713 1001 86380 86390 1
402906 99402906 1001 86380 86390 1
403005 99403005 1001 86380 86390 1
403148 99403148 1001 86380 86390 1
403479 99403479 1001 86380 86390 1
403701 99403701 1001 86380 86390 1
403770 99403770 1001 86380 86390 1
403832 99403832 1001 86380 86390 1
403937 99403937 1001 86380 86390 1
403994 99403994 1001 86380 86390 1
403967 99403967 1001 86380 86390 1
404571 99404571 1001 86380 86390 1
404634 99404634 1001 86380 86390 1
404692 99404692 1001 86380 86390 1
405109 99405109 1001 86380 86390 1
405162 99405162 1001 86380 86390 1
405176 99405176 1001 86380 86390 1
405296 99405296 1001 86380 86390 1
405362 99405362 1001 86380 86390 1
405412 99405412 1001 86380 86390 1
405452 99405452 1001 86380 86390 1
405507 99405507 1001 86380 86390 1
405748 99405748 1001 86380 86390 1
406053 99406053 1001 86380 86390 1
406165 99406165 1001 86380 86390 1
406123 99406123 1001 86380 86390 1
406187 99406187 1001 86380 86390 1
406235 99406235 1001 86380 86390 1
406315 99406315 1001 86380 86390 1
406613 99406613 1001 86380 86390 1
406895 99406895 1001 86380 86390 1
406909 99406909 1001 86380 86390 1
407001 99407001 1001 86380 86390 1
407228 99407228 1001 86380 86390 1
407186 99407186 1001 86380 86390 1
407546 99407546 1001 86380 86390 1
407892 99407892 1001 86380 86390 1
407965 99407965 1001 86380 86390 1
408135 99408135 1001 86380 86390 1
408233 99408233 1001 86380 86390 1
408211 99408211 1001 86380 86390 1
408847 99408847 1001 86380 86390 1
409075 99409075 1001 86380 86390 1
409009 99409009 1001 86380 86390 1
409438 99409438 1001 86380 86390 1
409445 99409445 1001 86380 86390 1
409572 99409572 1001 86380 86390 1
409501 99409501 1001 86380 86390 1
409674 99409674 1001 86380 86390 1
409630 99409630 1001 86380 86390 1
410108 99410108 1001 86380 86390 1
410014 99410014 1001 86380 86390 1
410126 99410126 1001 86380 86390 1
410229 99410229 1001 86380 86390 1
410268 99410268 1001 86380 86390 1
410305 99410305 1001 86380 86390 1
411009 99411009 1001 86380 86390 1
411098 99411098 1001 86380 86390 1
411206 99411206 1001 86380 86390 1
411436 99411436 1001 86380 86390 1
411686 99411686 1001 86380 86390 1
411694 99411694 1001 86380 86390 1
411986 99411986 1001 86380 86390 1
412164 99412164 1001 86380 86390 1
412241 99412241 1001 86380 86390 1
412277 99412277 1001 86380 86390 1
412458 99412458 1001 86380 86390 1
413661 99413661 1001 86380 86390 1
413489 99413489 1001 86380 86390 1
412907 99412907 1001 86380 86390 1
413145 99413145 1001 86380 86390 1
412917 99412917 1001 86380 86390 1
413080 99413080 1001 86380 86390 1
413154 99413154 1001 86380 86390 1
412527 99412527 1001 86380 86390 1
412851 99412851 1001 86380 86390 1
412564 99412564 1001 86380 86390 1
412575 99412575 1001 86380 86390 1
415125 99415125 1001 86380 86390 1
415154 99415154 1001 86380 86390 1
415018 99415018 1001 86380 86390 1
414610 99414610 1001 86380 86390 1
414274 99414274 1001 86380 86390 1
414381 99414381 1001 86380 86390 1
414383 99414383 1001 86380 86390 1
414207 99414207 1001 86380 86390 1
414187 99414187 1001 86380 86390 1
414212 99414212 1001 86380 86390 1
415321 99415321 1001 86380 86390 1
415710 99415710 1001 86380 86390 1
415558 99415558 1001 86380 86390 1
415470 99415470 1001 86380 86390 1
416682 99416682 1001 86380 86390 1
416977 99416977 1001 86380 86390 1
416831 99416831 1001 86380 86390 1
416187 99416187 1001 86380 86390 1
416256 99416256 1001 86380 86390 1
416498 99416498 1001 86380 86390 1
416411 99416411 1001 86380 86390 1
416294 99416294 1001 86380 86390 1
416327 99416327 1001 86380 86390 1
416039 99416039 1001 86380 86390 1
416040 99416040 1001 86380 86390 1
415818 99415818 1001 86380 86390 1
417380 99417380 1001 86380 86390 1
417157 99417157 1001 86380 86390 1
417499 99417499 1001 86380 86390 1
417569 99417569 1001 86380 86390 1
418796 99418796 1001 86380 86390 1
418483 99418483 1001 86380 86390 1
418510 99418510 1001 86380 86390 1
418512 99418512 1001 86380 86390 1
418452 99418452 1001 86380 86390 1
418287 99418287 1001 86380 86390 1
418145 99418145 1001 86380 86390 1
418433 99418433 1001 86380 86390 1
419084 99419084 1001 86380 86390 1
420223 99420223 1001 86380 86390 1
420075 99420075 1001 86380 86390 1
419919 99419919 1001 86380 86390 1
419973 99419973 1001 86380 86390 1
419740 99419740 1001 86380 86390 1
419963 99419963 1001 86380 86390 1
419213 99419213 1001 86380 86390 1
419524 99419524 1001 86380 86390 1
419277 99419277 1001 86380 86390 1
419400 99419400 1001 86380 86390 1
420060 99420060 1001 86380 86390 1
420555 99420555 1001 86380 86390 1
420639 99420639 1001 86380 86390 1
420785 99420785 1001 86380 86390 1
420610 99420610 1001 86380 86390 1
420707 99420707 1001 86380 86390 1
421759 99421759 1001 86380 86390 1
421368 99421368 1001 86380 86390 1
421587 99421587 1001 86380 86390 1
421618 99421618 1001 86380 86390 1
421298 99421298 1001 86380 86390 1
421328 99421328 1001 86380 86390 1
421417 99421417 1001 86380 86390 1
421384 99421384 1001 86380 86390 1
421654 99421654 1001 86380 86390 1
421291 99421291 1001 86380 86390 1
421313 99421313 1001 86380 86390 1
421018 99421018 1001 86380 86390 1
421034 99421034 1001 86380 86390 1
422502 99422502 1001 86380 86390 1
422282 99422282 1001 86380 86390 1
422156 99422156 1001 86380 86390 1
423111 99423111 1001 86380 86390 1
423036 99423036 1001 86380 86390 1
422960 99422960 1001 86380 86390 1
422700 99422700 1001 86380 86390 1
423818 99423818 1001 86380 86390 1
425128 99425128 1001 86380 86390 1
425282 99425282 1001 86380 86390 1
425372 99425372 1001 86380 86390 1
424755 99424755 1001 86380 86390 1
424892 99424892 1001 86380 86390 1
424368 99424368 1001 86380 86390 1
424417 99424417 1001 86380 86390 1
424164 99424164 1001 86380 86390 1
424431 99424431 1001 86380 86390 1
425435 99425435 1001 86380 86390 1
425592 99425592 1001 86380 86390 1
425772 99425772 1001 86380 86390 1
426868 99426868 1001 86380 86390 1
426792 99426792 1001 86380 86390 1
426827 99426827 1001 86380 86390 1
426855 99426855 1001 86380 86390 1
426957 99426957 1001 86380 86390 1
426758 99426758 1001 86380 86390 1
426759 99426759 1001 86380 86390 1
426742 99426742 1001 86380 86390 1
426323 99426323 1001 86380 86390 1
426573 99426573 1001 86380 86390 1
426598 99426598 1001 86380 86390 1
426634 99426634 1001 86380 86390 1
426536 99426536 1001 86380 86390 1
426568 99426568 1001 86380 86390 1
426112 99426112 1001 86380 86390 1
425938 99425938 1001 86380 86390 1
426154 99426154 1001 86380 86390 1
426017 99426017 1001 86380 86390 1
426099 99426099 1001 86380 86390 1
425903 99425903 1001 86380 86390 1
426238 99426238 1001 86380 86390 1
426181 99426181 1001 86380 86390 1
427436 99427436 1001 86380 86390 1
427212 99427212 1001 86380 86390 1
427526 99427526 1001 86380 86390 1
427164 99427164 1001 86380 86390 1
428377 99428377 1001 86380 86390 1
428453 99428453 1001 86380 86390 1
428220 99428220 1001 86380 86390 1
428204 99428204 1001 86380 86390 1
428247 99428247 1001 86380 86390 1
428054 99428054 1001 86380 86390 1
427575 99427575 1001 86380 86390 1
427816 99427816 1001 86380 86390 1
428917 99428917 1001 86380 86390 1
428972 99428972 1001 86380 86390 1
429009 99429009 1001 86380 86390 1
428836 99428836 1001 86380 86390 1
430021 99430021 1001 86380 86390 1
430281 99430281 1001 86380 86390 1
430207 99430207 1001 86380 86390 1
429759 99429759 1001 86380 86390 1
429602 99429602 1001 86380 86390 1
429765 99429765 1001 86380 86390 1
429770 99429770 1001 86380 86390 1
429771 99429771 1001 86380 86390 1
429292 99429292 1001 86380 86390 1
429325 99429325 1001 86380 86390 1
429297 99429297 1001 86380 86390 1
429180 99429180 1001 86380 86390 1
429277 99429277 1001 86380 86390 1
430664 99430664 1001 86380 86390 1
430770 99430770 1001 86380 86390 1
430746 99430746 1001 86380 86390 1
430415 99430415 1001 86380 86390 1
431861 99431861 1001 86380 86390 1
431698 99431698 1001 86380 86390 1
431978 99431978 1001 86380 86390 1
431469 99431469 1001 86380 86390 1
431280 99431280 1001 86380 86390 1
431027 99431027 1001 86380 86390 1
430892 99430892 1001 86380 86390 1
431044 99431044 1001 86380 86390 1
431072 99431072 1001 86380 86390 1
430841 99430841 1001 86380 86390 1
430940 99430940 1001 86380 86390 1
432467 99432467 1001 86380 86390 1
432318 99432318 1001 86380 86390 1
432426 99432426 1001 86380 86390 1
433521 99433521 1001 86380 86390 1
432947 99432947 1001 86380 86390 1
433021 99433021 1001 86380 86390 1
433141 99433141 1001 86380 86390 1
433193 99433193 1001 86380 86390 1
432686 99432686 1001 86380 86390 1
432662 99432662 1001 86380 86390 1
434114 99434114 1001 86380 86390 1
433968 99433968 1001 86380 86390 1
433897 99433897 1001 86380 86390 1
434132 99434132 1001 86380 86390 1
435039 99435039 1001 86380 86390 1
434745 99434745 1001 86380 86390 1
434774 99434774 1001 86380 86390 1
434679 99434679 1001 86380 86390 1
434314 99434314 1001 86380 86390 1
434378 99434378 1001 86380 86390 1
434333 99434333 1001 86380 86390 1
434495 99434495 1001 86380 86390 1
435578 99435578 1001 86380 86390 1
435839 99435839 1001 86380 86390 1
437057 99437057 1001 86380 86390 1
436937 99436937 1001 86380 86390 1
436591 99436591 1001 86380 86390 1
436425 99436425 1001 86380 86390 1
436555 99436555 1001 86380 86390 1
436483 99436483 1001 86380 86390 1
436615 99436615 1001 86380 86390 1
436314 99436314 1001 86380 86390 1
436204 99436204 1001 86380 86390 1
436149 99436149 1001 86380 86390 1
435917 99435917 1001 86380 86390 1
436005 99436005 1001 86380 86390 1
300104 99300104 1001 86380 86390 1
300679 99300679 1001 86380 86390 1
300634 99300634 1001 86380 86390 1
300534 99300534 1001 86380 86390 1
300360 99300360 1001 86380 86390 1
300352 99300352 1001 86380 86390 1
300173 99300173 1001 86380 86390 1
300303 99300303 1001 86380 86390 1
300809 99300809 1001 86380 86390 1
300771 99300771 1001 86380 86390 1
300863 99300863 1001 86380 86390 1
301517 99301517 1001 86380 86390 1
301468 99301468 1001 86380 86390 1
301495 99301495 1001 86380 86390 1
301510 99301510 1001 86380 86390 1
301357 99301357 1001 86380 86390 1
301369 99301369 1001 86380 86390 1
301170 99301170 1001 86380 86390 1
301302 99301302 1001 86380 86390 1
301201 99301201 1001 86380 86390 1
301292 99301292 1001 86380 86390 1
300963 99300963 1001 86380 86390 1
301120 99301120 1001 86380 86390 1
301623 99301623 1001 86380 86390 1
301650 99301650 1001 86380 86390 1
301663 99301663 1001 86380 86390 1
301715 99301715 1001 86380 86390 1
301664 99301664 1001 86380 86390 1
301667 99301667 1001 86380 86390 1
302291 99302291 1001 86380 86390 1
302131 99302131 1001 86380 86390 1
301991 99301991 1001 86380 86390 1
301801 99301801 1001 86380 86390 1
301815 99301815 1001 86380 86390 1
301936 99301936 1001 86380 86390 1
301901 99301901 1001 86380 86390 1
302456 99302456 1001 86380 86390 1
302460 99302460 1001 86380 86390 1
302410 99302410 1001 86380 86390 1
302466 99302466 1001 86380 86390 1
303065 99303065 1001 86380 86390 1
303028 99303028 1001 86380 86390 1
303068 99303068 1001 86380 86390 1
303165 99303165 1001 86380 86390 1
303012 99303012 1001 86380 86390 1
302899 99302899 1001 86380 86390 1
302814 99302814 1001 86380 86390 1
302845 99302845 1001 86380 86390 1
302749 99302749 1001 86380 86390 1
303337 99303337 1001 86380 86390 1
303260 99303260 1001 86380 86390 1
303221 99303221 1001 86380 86390 1
303338 99303338 1001 86380 86390 1
303239 99303239 1001 86380 86390 1
303371 99303371 1001 86380 86390 1
303410 99303410 1001 86380 86390 1
303930 99303930 1001 86380 86390 1
303893 99303893 1001 86380 86390 1
303856 99303856 1001 86380 86390 1
303845 99303845 1001 86380 86390 1
303979 99303979 1001 86380 86390 1
303789 99303789 1001 86380 86390 1
303817 99303817 1001 86380 86390 1
303766 99303766 1001 86380 86390 1
303779 99303779 1001 86380 86390 1
303693 99303693 1001 86380 86390 1
303735 99303735 1001 86380 86390 1
303609 99303609 1001 86380 86390 1
303600 99303600 1001 86380 86390 1
303523 99303523 1001 86380 86390 1
303592 99303592 1001 86380 86390 1
304217 99304217 1001 86380 86390 1
304196 99304196 1001 86380 86390 1
304106 99304106 1001 86380 86390 1
304706 99304706 1001 86380 86390 1
304725 99304725 1001 86380 86390 1
304793 99304793 1001 86380 86390 1
304703 99304703 1001 86380 86390 1
304449 99304449 1001 86380 86390 1
304542 99304542 1001 86380 86390 1
304608 99304608 1001 86380 86390 1
304612 99304612 1001 86380 86390 1
304936 99304936 1001 86380 86390 1
305041 99305041 1001 86380 86390 1
305044 99305044 1001 86380 86390 1
304954 99304954 1001 86380 86390 1
305006 99305006 1001 86380 86390 1
304877 99304877 1001 86380 86390 1
304868 99304868 1001 86380 86390 1
305559 99305559 1001 86380 86390 1
305483 99305483 1001 86380 86390 1
305581 99305581 1001 86380 86390 1
305358 99305358 1001 86380 86390 1
305310 99305310 1001 86380 86390 1
305453 99305453 1001 86380 86390 1
305144 99305144 1001 86380 86390 1
305095 99305095 1001 86380 86390 1
305191 99305191 1001 86380 86390 1
500031 99500031 1001 86380 86390 1
305690 99305690 1001 86380 86390 1
500176 99500176 1001 86380 86390 1
500648 99500648 1001 86380 86390 1
500762 99500762 1001 86380 86390 1
500534 99500534 1001 86380 86390 1
500247 99500247 1001 86380 86390 1
500356 99500356 1001 86380 86390 1
500292 99500292 1001 86380 86390 1
500928 99500928 1001 86380 86390 1
500884 99500884 1001 86380 86390 1
500952 99500952 1001 86380 86390 1
501463 99501463 1001 86380 86390 1
501594 99501594 1001 86380 86390 1
501314 99501314 1001 86380 86390 1
501303 99501303 1001 86380 86390 1
501161 99501161 1001 86380 86390 1
501129 99501129 1001 86380 86390 1
501780 99501780 1001 86380 86390 1
501655 99501655 1001 86380 86390 1
502363 99502363 1001 86380 86390 1
502274 99502274 1001 86380 86390 1
502108 99502108 1001 86380 86390 1
502136 99502136 1001 86380 86390 1
502059 99502059 1001 86380 86390 1
501923 99501923 1001 86380 86390 1
501863 99501863 1001 86380 86390 1
501907 99501907 1001 86380 86390 1
502635 99502635 1001 86380 86390 1
502611 99502611 1001 86380 86390 1
503231 99503231 1001 86380 86390 1
503122 99503122 1001 86380 86390 1
503049 99503049 1001 86380 86390 1
503038 99503038 1001 86380 86390 1
502816 99502816 1001 86380 86390 1
502871 99502871 1001 86380 86390 1
502808 99502808 1001 86380 86390 1
503395 99503395 1001 86380 86390 1
503487 99503487 1001 86380 86390 1
503372 99503372 1001 86380 86390 1
503361 99503361 1001 86380 86390 1
503323 99503323 1001 86380 86390 1
503950 99503950 1001 86380 86390 1
503835 99503835 1001 86380 86390 1
503760 99503760 1001 86380 86390 1
503692 99503692 1001 86380 86390 1
503580 99503580 1001 86380 86390 1
503671 99503671 1001 86380 86390 1
503698 99503698 1001 86380 86390 1
503650 99503650 1001 86380 86390 1
503663 99503663 1001 86380 86390 1
504122 99504122 1001 86380 86390 1
504752 99504752 1001 86380 86390 1
504754 99504754 1001 86380 86390 1
504806 99504806 1001 86380 86390 1
504745 99504745 1001 86380 86390 1
504809 99504809 1001 86380 86390 1
504810 99504810 1001 86380 86390 1
504864 99504864 1001 86380 86390 1
504611 99504611 1001 86380 86390 1
504613 99504613 1001 86380 86390 1
504548 99504548 1001 86380 86390 1
504691 99504691 1001 86380 86390 1
504592 99504592 1001 86380 86390 1
504607 99504607 1001 86380 86390 1
504362 99504362 1001 86380 86390 1
504519 99504519 1001 86380 86390 1
504416 99504416 1001 86380 86390 1
505085 99505085 1001 86380 86390 1
504324 99504324 1001 86380 86390 1
505062 99505062 1001 86380 86390 1
505052 99505052 1001 86380 86390 1
505027 99505027 1001 86380 86390 1
505690 99505690 1001 86380 86390 1
505665 99505665 1001 86380 86390 1
505601 99505601 1001 86380 86390 1
505679 99505679 1001 86380 86390 1
505495 99505495 1001 86380 86390 1
505336 99505336 1001 86380 86390 1
505208 99505208 1001 86380 86390 1
505325 99505325 1001 86380 86390 1
505222 99505222 1001 86380 86390 1
505950 99505950 1001 86380 86390 1
505963 99505963 1001 86380 86390 1
505772 99505772 1001 86380 86390 1
505801 99505801 1001 86380 86390 1
506445 99506445 1001 86380 86390 1
506514 99506514 1001 86380 86390 1
506527 99506527 1001 86380 86390 1
506403 99506403 1001 86380 86390 1
506028 99506028 1001 86380 86390 1
506106 99506106 1001 86380 86390 1
506625 99506625 1001 86380 86390 1
506780 99506780 1001 86380 86390 1
506720 99506720 1001 86380 86390 1
506618 99506618 1001 86380 86390 1
507389 99507389 1001 86380 86390 1
507400 99507400 1001 86380 86390 1
507417 99507417 1001 86380 86390 1
507061 99507061 1001 86380 86390 1
507204 99507204 1001 86380 86390 1
507026 99507026 1001 86380 86390 1
507042 99507042 1001 86380 86390 1
507081 99507081 1001 86380 86390 1
507032 99507032 1001 86380 86390 1
506899 99506899 1001 86380 86390 1
506838 99506838 1001 86380 86390 1
506994 99506994 1001 86380 86390 1
507518 99507518 1001 86380 86390 1
507470 99507470 1001 86380 86390 1
508174 99508174 1001 86380 86390 1
508136 99508136 1001 86380 86390 1
508201 99508201 1001 86380 86390 1
508226 99508226 1001 86380 86390 1
508127 99508127 1001 86380 86390 1
508234 99508234 1001 86380 86390 1
508091 99508091 1001 86380 86390 1
507934 99507934 1001 86380 86390 1
507886 99507886 1001 86380 86390 1
507790 99507790 1001 86380 86390 1
507741 99507741 1001 86380 86390 1
508353 99508353 1001 86380 86390 1
509072 99509072 1001 86380 86390 1
508924 99508924 1001 86380 86390 1
508955 99508955 1001 86380 86390 1
508731 99508731 1001 86380 86390 1
508722 99508722 1001 86380 86390 1
508698 99508698 1001 86380 86390 1
508586 99508586 1001 86380 86390 1
508657 99508657 1001 86380 86390 1
508554 99508554 1001 86380 86390 1
508633 99508633 1001 86380 86390 1
509193 99509193 1001 86380 86390 1
509076 99509076 1001 86380 86390 1
509181 99509181 1001 86380 86390 1
509161 99509161 1001 86380 86390 1
509763 99509763 1001 86380 86390 1
509831 99509831 1001 86380 86390 1
509667 99509667 1001 86380 86390 1
509399 99509399 1001 86380 86390 1
509282 99509282 1001 86380 86390 1
509336 99509336 1001 86380 86390 1
509454 99509454 1001 86380 86390 1
509429 99509429 1001 86380 86390 1
509405 99509405 1001 86380 86390 1
509470 99509470 1001 86380 86390 1
510034 99510034 1001 86380 86390 1
510089 99510089 1001 86380 86390 1
510026 99510026 1001 86380 86390 1
510550 99510550 1001 86380 86390 1
510542 99510542 1001 86380 86390 1
510596 99510596 1001 86380 86390 1
510609 99510609 1001 86380 86390 1
510597 99510597 1001 86380 86390 1
510379 99510379 1001 86380 86390 1
510488 99510488 1001 86380 86390 1
510326 99510326 1001 86380 86390 1
510198 99510198 1001 86380 86390 1
510120 99510120 1001 86380 86390 1
510161 99510161 1001 86380 86390 1
510109 99510109 1001 86380 86390 1
510127 99510127 1001 86380 86390 1
510867 99510867 1001 86380 86390 1
510842 99510842 1001 86380 86390 1
510797 99510797 1001 86380 86390 1
510927 99510927 1001 86380 86390 1
511437 99511437 1001 86380 86390 1
511550 99511550 1001 86380 86390 1
511351 99511351 1001 86380 86390 1
511380 99511380 1001 86380 86390 1
511498 99511498 1001 86380 86390 1
511357 99511357 1001 86380 86390 1
511271 99511271 1001 86380 86390 1
511196 99511196 1001 86380 86390 1
511222 99511222 1001 86380 86390 1
511217 99511217 1001 86380 86390 1
510962 99510962 1001 86380 86390 1
511017 99511017 1001 86380 86390 1
511034 99511034 1001 86380 86390 1
511744 99511744 1001 86380 86390 1
511706 99511706 1001 86380 86390 1
511707 99511707 1001 86380 86390 1
511660 99511660 1001 86380 86390 1
511599 99511599 1001 86380 86390 1
512305 99512305 1001 86380 86390 1
512349 99512349 1001 86380 86390 1
512338 99512338 1001 86380 86390 1
512012 99512012 1001 86380 86390 1
512051 99512051 1001 86380 86390 1
512104 99512104 1001 86380 86390 1
512081 99512081 1001 86380 86390 1
512017 99512017 1001 86380 86390 1
511888 99511888 1001 86380 86390 1
511920 99511920 1001 86380 86390 1
511770 99511770 1001 86380 86390 1
512570 99512570 1001 86380 86390 1
512506 99512506 1001 86380 86390 1
512559 99512559 1001 86380 86390 1
512418 99512418 1001 86380 86390 1
512423 99512423 1001 86380 86390 1
512541 99512541 1001 86380 86390 1
513146 99513146 1001 86380 86390 1
512859 99512859 1001 86380 86390 1
512919 99512919 1001 86380 86390 1
512645 99512645 1001 86380 86390 1
512633 99512633 1001 86380 86390 1
513223 99513223 1001 86380 86390 1
513251 99513251 1001 86380 86390 1
513879 99513879 1001 86380 86390 1
513871 99513871 1001 86380 86390 1
513897 99513897 1001 86380 86390 1
513885 99513885 1001 86380 86390 1
513683 99513683 1001 86380 86390 1
513686 99513686 1001 86380 86390 1
513668 99513668 1001 86380 86390 1
513423 99513423 1001 86380 86390 1
513441 99513441 1001 86380 86390 1
513428 99513428 1001 86380 86390 1
513521 99513521 1001 86380 86390 1
514832 99514832 1001 86380 86390 1
514816 99514816 1001 86380 86390 1
514728 99514728 1001 86380 86390 1
514510 99514510 1001 86380 86390 1
514542 99514542 1001 86380 86390 1
514582 99514582 1001 86380 86390 1
514608 99514608 1001 86380 86390 1
514519 99514519 1001 86380 86390 1
514611 99514611 1001 86380 86390 1
514624 99514624 1001 86380 86390 1
514328 99514328 1001 86380 86390 1
514255 99514255 1001 86380 86390 1
514360 99514360 1001 86380 86390 1
515039 99515039 1001 86380 86390 1
514899 99514899 1001 86380 86390 1
515503 99515503 1001 86380 86390 1
515660 99515660 1001 86380 86390 1
515524 99515524 1001 86380 86390 1
515676 99515676 1001 86380 86390 1
515501 99515501 1001 86380 86390 1
515679 99515679 1001 86380 86390 1
515400 99515400 1001 86380 86390 1
515350 99515350 1001 86380 86390 1
515432 99515432 1001 86380 86390 1
515381 99515381 1001 86380 86390 1
515192 99515192 1001 86380 86390 1
515108 99515108 1001 86380 86390 1
515264 99515264 1001 86380 86390 1
515122 99515122 1001 86380 86390 1
515213 99515213 1001 86380 86390 1
515099 99515099 1001 86380 86390 1
515773 99515773 1001 86380 86390 1
515812 99515812 1001 86380 86390 1
515866 99515866 1001 86380 86390 1
515768 99515768 1001 86380 86390 1
515808 99515808 1001 86380 86390 1
516331 99516331 1001 86380 86390 1
516396 99516396 1001 86380 86390 1
516345 99516345 1001 86380 86390 1
516360 99516360 1001 86380 86390 1
516350 99516350 1001 86380 86390 1
516254 99516254 1001 86380 86390 1
516193 99516193 1001 86380 86390 1
516274 99516274 1001 86380 86390 1
516263 99516263 1001 86380 86390 1
515899 99515899 1001 86380 86390 1
516570 99516570 1001 86380 86390 1
517277 99517277 1001 86380 86390 1
517117 99517117 1001 86380 86390 1
517014 99517014 1001 86380 86390 1
517083 99517083 1001 86380 86390 1
517051 99517051 1001 86380 86390 1
516796 99516796 1001 86380 86390 1
516863 99516863 1001 86380 86390 1
516843 99516843 1001 86380 86390 1
517397 99517397 1001 86380 86390 1
517467 99517467 1001 86380 86390 1
517417 99517417 1001 86380 86390 1
517472 99517472 1001 86380 86390 1
518011 99518011 1001 86380 86390 1
518052 99518052 1001 86380 86390 1
518017 99518017 1001 86380 86390 1
518018 99518018 1001 86380 86390 1
518057 99518057 1001 86380 86390 1
517948 99517948 1001 86380 86390 1
517772 99517772 1001 86380 86390 1
517559 99517559 1001 86380 86390 1
518328 99518328 1001 86380 86390 1
518293 99518293 1001 86380 86390 1
518204 99518204 1001 86380 86390 1
518220 99518220 1001 86380 86390 1
518872 99518872 1001 86380 86390 1
518900 99518900 1001 86380 86390 1
518777 99518777 1001 86380 86390 1
518612 99518612 1001 86380 86390 1
518523 99518523 1001 86380 86390 1
518479 99518479 1001 86380 86390 1
518415 99518415 1001 86380 86390 1
518430 99518430 1001 86380 86390 1
518999 99518999 1001 86380 86390 1
519005 99519005 1001 86380 86390 1
519049 99519049 1001 86380 86390 1
519765 99519765 1001 86380 86390 1
519689 99519689 1001 86380 86390 1
519704 99519704 1001 86380 86390 1
519806 99519806 1001 86380 86390 1
519722 99519722 1001 86380 86390 1
519480 99519480 1001 86380 86390 1
519470 99519470 1001 86380 86390 1
519512 99519512 1001 86380 86390 1
519543 99519543 1001 86380 86390 1
519259 99519259 1001 86380 86390 1
519285 99519285 1001 86380 86390 1
519221 99519221 1001 86380 86390 1
519300 99519300 1001 86380 86390 1
519359 99519359 1001 86380 86390 1
519876 99519876 1001 86380 86390 1
519992 99519992 1001 86380 86390 1
519937 99519937 1001 86380 86390 1
520016 99520016 1001 86380 86390 1
520463 99520463 1001 86380 86390 1
520505 99520505 1001 86380 86390 1
520627 99520627 1001 86380 86390 1
520633 99520633 1001 86380 86390 1
520269 99520269 1001 86380 86390 1
520417 99520417 1001 86380 86390 1
520127 99520127 1001 86380 86390 1
520141 99520141 1001 86380 86390 1
520118 99520118 1001 86380 86390 1
520770 99520770 1001 86380 86390 1
520644 99520644 1001 86380 86390 1
520699 99520699 1001 86380 86390 1
520648 99520648 1001 86380 86390 1
520805 99520805 1001 86380 86390 1
521390 99521390 1001 86380 86390 1
521405 99521405 1001 86380 86390 1
521448 99521448 1001 86380 86390 1
521451 99521451 1001 86380 86390 1
521425 99521425 1001 86380 86390 1
521362 99521362 1001 86380 86390 1
521108 99521108 1001 86380 86390 1
521201 99521201 1001 86380 86390 1
521060 99521060 1001 86380 86390 1
521205 99521205 1001 86380 86390 1
520858 99520858 1001 86380 86390 1
520889 99520889 1001 86380 86390 1
521581 99521581 1001 86380 86390 1
521557 99521557 1001 86380 86390 1
521597 99521597 1001 86380 86390 1
521625 99521625 1001 86380 86390 1
521514 99521514 1001 86380 86390 1
522260 99522260 1001 86380 86390 1
522114 99522114 1001 86380 86390 1
522036 99522036 1001 86380 86390 1
522051 99522051 1001 86380 86390 1
522064 99522064 1001 86380 86390 1
521901 99521901 1001 86380 86390 1
521819 99521819 1001 86380 86390 1
521680 99521680 1001 86380 86390 1
522448 99522448 1001 86380 86390 1
522384 99522384 1001 86380 86390 1
522333 99522333 1001 86380 86390 1
523092 99523092 1001 86380 86390 1
522985 99522985 1001 86380 86390 1
523025 99523025 1001 86380 86390 1
522962 99522962 1001 86380 86390 1
522837 99522837 1001 86380 86390 1
522907 99522907 1001 86380 86390 1
522601 99522601 1001 86380 86390 1
522606 99522606 1001 86380 86390 1
522503 99522503 1001 86380 86390 1
522587 99522587 1001 86380 86390 1
523297 99523297 1001 86380 86390 1
523130 99523130 1001 86380 86390 1
523231 99523231 1001 86380 86390 1
523884 99523884 1001 86380 86390 1
523889 99523889 1001 86380 86390 1
523787 99523787 1001 86380 86390 1
523729 99523729 1001 86380 86390 1
523381 99523381 1001 86380 86390 1
524023 99524023 1001 86380 86390 1
524015 99524015 1001 86380 86390 1
523967 99523967 1001 86380 86390 1
524651 99524651 1001 86380 86390 1
524550 99524550 1001 86380 86390 1
524327 99524327 1001 86380 86390 1
524897 99524897 1001 86380 86390 1
524965 99524965 1001 86380 86390 1
524893 99524893 1001 86380 86390 1
524895 99524895 1001 86380 86390 1
524832 99524832 1001 86380 86390 1
525523 99525523 1001 86380 86390 1
525575 99525575 1001 86380 86390 1
525423 99525423 1001 86380 86390 1
525478 99525478 1001 86380 86390 1
525202 99525202 1001 86380 86390 1
525254 99525254 1001 86380 86390 1
525332 99525332 1001 86380 86390 1
525322 99525322 1001 86380 86390 1
525184 99525184 1001 86380 86390 1
525081 99525081 1001 86380 86390 1
525154 99525154 1001 86380 86390 1
525013 99525013 1001 86380 86390 1
525712 99525712 1001 86380 86390 1
525759 99525759 1001 86380 86390 1
526338 99526338 1001 86380 86390 1
526276 99526276 1001 86380 86390 1
526111 99526111 1001 86380 86390 1
525815 99525815 1001 86380 86390 1
525971 99525971 1001 86380 86390 1
525926 99525926 1001 86380 86390 1
525968 99525968 1001 86380 86390 1
526498 99526498 1001 86380 86390 1
526488 99526488 1001 86380 86390 1
526491 99526491 1001 86380 86390 1
526609 99526609 1001 86380 86390 1
526545 99526545 1001 86380 86390 1
526547 99526547 1001 86380 86390 1
526599 99526599 1001 86380 86390 1
526535 99526535 1001 86380 86390 1
526510 99526510 1001 86380 86390 1
527135 99527135 1001 86380 86390 1
527200 99527200 1001 86380 86390 1
527165 99527165 1001 86380 86390 1
527053 99527053 1001 86380 86390 1
527158 99527158 1001 86380 86390 1
526941 99526941 1001 86380 86390 1
526854 99526854 1001 86380 86390 1
526843 99526843 1001 86380 86390 1
526847 99526847 1001 86380 86390 1
527029 99527029 1001 86380 86390 1
526784 99526784 1001 86380 86390 1
526800 99526800 1001 86380 86390 1
526687 99526687 1001 86380 86390 1
527415 99527415 1001 86380 86390 1
527357 99527357 1001 86380 86390 1
527319 99527319 1001 86380 86390 1
527964 99527964 1001 86380 86390 1
527970 99527970 1001 86380 86390 1
527959 99527959 1001 86380 86390 1
527751 99527751 1001 86380 86390 1
527843 99527843 1001 86380 86390 1
527500 99527500 1001 86380 86390 1
527462 99527462 1001 86380 86390 1
527478 99527478 1001 86380 86390 1
528135 99528135 1001 86380 86390 1
528110 99528110 1001 86380 86390 1
528735 99528735 1001 86380 86390 1
528802 99528802 1001 86380 86390 1
528738 99528738 1001 86380 86390 1
528843 99528843 1001 86380 86390 1
528881 99528881 1001 86380 86390 1
528653 99528653 1001 86380 86390 1
528400 99528400 1001 86380 86390 1
528480 99528480 1001 86380 86390 1
528938 99528938 1001 86380 86390 1
529021 99529021 1001 86380 86390 1
529103 99529103 1001 86380 86390 1
529601 99529601 1001 86380 86390 1
529392 99529392 1001 86380 86390 1
529415 99529415 1001 86380 86390 1
529508 99529508 1001 86380 86390 1
529238 99529238 1001 86380 86390 1
529141 99529141 1001 86380 86390 1
529116 99529116 1001 86380 86390 1
529131 99529131 1001 86380 86390 1
529763 99529763 1001 86380 86390 1
529730 99529730 1001 86380 86390 1
529748 99529748 1001 86380 86390 1
530425 99530425 1001 86380 86390 1
530452 99530452 1001 86380 86390 1
530453 99530453 1001 86380 86390 1
530482 99530482 1001 86380 86390 1
530470 99530470 1001 86380 86390 1
530218 99530218 1001 86380 86390 1
530222 99530222 1001 86380 86390 1
530211 99530211 1001 86380 86390 1
530225 99530225 1001 86380 86390 1
530308 99530308 1001 86380 86390 1
530131 99530131 1001 86380 86390 1
530110 99530110 1001 86380 86390 1
530136 99530136 1001 86380 86390 1
530086 99530086 1001 86380 86390 1
530615 99530615 1001 86380 86390 1
530670 99530670 1001 86380 86390 1
531215 99531215 1001 86380 86390 1
531192 99531192 1001 86380 86390 1
531309 99531309 1001 86380 86390 1
531222 99531222 1001 86380 86390 1
531371 99531371 1001 86380 86390 1
531185 99531185 1001 86380 86390 1
531139 99531139 1001 86380 86390 1
531093 99531093 1001 86380 86390 1
531133 99531133 1001 86380 86390 1
531121 99531121 1001 86380 86390 1
531057 99531057 1001 86380 86390 1
530813 99530813 1001 86380 86390 1
530959 99530959 1001 86380 86390 1
530783 99530783 1001 86380 86390 1
530952 99530952 1001 86380 86390 1
531480 99531480 1001 86380 86390 1
531532 99531532 1001 86380 86390 1
531565 99531565 1001 86380 86390 1
532082 99532082 1001 86380 86390 1
532057 99532057 1001 86380 86390 1
532083 99532083 1001 86380 86390 1
531977 99531977 1001 86380 86390 1
531715 99531715 1001 86380 86390 1
531613 99531613 1001 86380 86390 1
531786 99531786 1001 86380 86390 1
531748 99531748 1001 86380 86390 1
531608 99531608 1001 86380 86390 1
532335 99532335 1001 86380 86390 1
532218 99532218 1001 86380 86390 1
532382 99532382 1001 86380 86390 1
532254 99532254 1001 86380 86390 1
532357 99532357 1001 86380 86390 1
533009 99533009 1001 86380 86390 1
532632 99532632 1001 86380 86390 1
532738 99532738 1001 86380 86390 1
532662 99532662 1001 86380 86390 1
532679 99532679 1001 86380 86390 1
532774 99532774 1001 86380 86390 1
532558 99532558 1001 86380 86390 1
532468 99532468 1001 86380 86390 1
532436 99532436 1001 86380 86390 1
533081 99533081 1001 86380 86390 1
533096 99533096 1001 86380 86390 1
533099 99533099 1001 86380 86390 1
533756 99533756 1001 86380 86390 1
533733 99533733 1001 86380 86390 1
533799 99533799 1001 86380 86390 1
533582 99533582 1001 86380 86390 1
533626 99533626 1001 86380 86390 1
533418 99533418 1001 86380 86390 1
533394 99533394 1001 86380 86390 1
533935 99533935 1001 86380 86390 1
533873 99533873 1001 86380 86390 1
534558 99534558 1001 86380 86390 1
534636 99534636 1001 86380 86390 1
534484 99534484 1001 86380 86390 1
534643 99534643 1001 86380 86390 1
534358 99534358 1001 86380 86390 1
534361 99534361 1001 86380 86390 1
534265 99534265 1001 86380 86390 1
534723 99534723 1001 86380 86390 1
534754 99534754 1001 86380 86390 1
534836 99534836 1001 86380 86390 1
535358 99535358 1001 86380 86390 1
535324 99535324 1001 86380 86390 1
535328 99535328 1001 86380 86390 1
535242 99535242 1001 86380 86390 1
535218 99535218 1001 86380 86390 1
535072 99535072 1001 86380 86390 1
534908 99534908 1001 86380 86390 1
534991 99534991 1001 86380 86390 1
534992 99534992 1001 86380 86390 1
535566 99535566 1001 86380 86390 1
535685 99535685 1001 86380 86390 1
536172 99536172 1001 86380 86390 1
536056 99536056 1001 86380 86390 1
536096 99536096 1001 86380 86390 1
535832 99535832 1001 86380 86390 1
535750 99535750 1001 86380 86390 1
536438 99536438 1001 86380 86390 1
536451 99536451 1001 86380 86390 1
536377 99536377 1001 86380 86390 1
536340 99536340 1001 86380 86390 1
536406 99536406 1001 86380 86390 1
536432 99536432 1001 86380 86390 1
537022 99537022 1001 86380 86390 1
537061 99537061 1001 86380 86390 1
536965 99536965 1001 86380 86390 1
536934 99536934 1001 86380 86390 1
536556 99536556 1001 86380 86390 1
536654 99536654 1001 86380 86390 1
536642 99536642 1001 86380 86390 1
536669 99536669 1001 86380 86390 1
536644 99536644 1001 86380 86390 1
536722 99536722 1001 86380 86390 1
537203 99537203 1001 86380 86390 1
537307 99537307 1001 86380 86390 1
537178 99537178 1001 86380 86390 1
537924 99537924 1001 86380 86390 1
537618 99537618 1001 86380 86390 1
537740 99537740 1001 86380 86390 1
537474 99537474 1001 86380 86390 1
537397 99537397 1001 86380 86390 1
537371 99537371 1001 86380 86390 1
537478 99537478 1001 86380 86390 1
537483 99537483 1001 86380 86390 1
538029 99538029 1001 86380 86390 1
538042 99538042 1001 86380 86390 1
538114 99538114 1001 86380 86390 1
538708 99538708 1001 86380 86390 1
538749 99538749 1001 86380 86390 1
538579 99538579 1001 86380 86390 1
538355 99538355 1001 86380 86390 1
538330 99538330 1001 86380 86390 1
538370 99538370 1001 86380 86390 1
538910 99538910 1001 86380 86390 1
538914 99538914 1001 86380 86390 1
538850 99538850 1001 86380 86390 1
539508 99539508 1001 86380 86390 1
539534 99539534 1001 86380 86390 1
539524 99539524 1001 86380 86390 1
539602 99539602 1001 86380 86390 1
539401 99539401 1001 86380 86390 1
539342 99539342 1001 86380 86390 1
539239 99539239 1001 86380 86390 1
539215 99539215 1001 86380 86390 1
539178 99539178 1001 86380 86390 1
539101 99539101 1001 86380 86390 1
539192 99539192 1001 86380 86390 1
539091 99539091 1001 86380 86390 1
539095 99539095 1001 86380 86390 1
539199 99539199 1001 86380 86390 1
539187 99539187 1001 86380 86390 1
539741 99539741 1001 86380 86390 1
539832 99539832 1001 86380 86390 1
539731 99539731 1001 86380 86390 1
540464 99540464 1001 86380 86390 1
540303 99540303 1001 86380 86390 1
540463 99540463 1001 86380 86390 1
540070 99540070 1001 86380 86390 1
539992 99539992 1001 86380 86390 1
539955 99539955 1001 86380 86390 1
539949 99539949 1001 86380 86390 1
540633 99540633 1001 86380 86390 1
540621 99540621 1001 86380 86390 1
540636 99540636 1001 86380 86390 1
540588 99540588 1001 86380 86390 1
541158 99541158 1001 86380 86390 1
541110 99541110 1001 86380 86390 1
541227 99541227 1001 86380 86390 1
541164 99541164 1001 86380 86390 1
541015 99541015 1001 86380 86390 1
540951 99540951 1001 86380 86390 1
540977 99540977 1001 86380 86390 1
540870 99540870 1001 86380 86390 1
540754 99540754 1001 86380 86390 1
540767 99540767 1001 86380 86390 1
541472 99541472 1001 86380 86390 1
541370 99541370 1001 86380 86390 1
541475 99541475 1001 86380 86390 1
542019 99542019 1001 86380 86390 1
542102 99542102 1001 86380 86390 1
541862 99541862 1001 86380 86390 1
541723 99541723 1001 86380 86390 1
541855 99541855 1001 86380 86390 1
541742 99541742 1001 86380 86390 1
541809 99541809 1001 86380 86390 1
541654 99541654 1001 86380 86390 1
541700 99541700 1001 86380 86390 1
541676 99541676 1001 86380 86390 1
541499 99541499 1001 86380 86390 1
542178 99542178 1001 86380 86390 1
542819 99542819 1001 86380 86390 1
542897 99542897 1001 86380 86390 1
542919 99542919 1001 86380 86390 1
542906 99542906 1001 86380 86390 1
542730 99542730 1001 86380 86390 1
542536 99542536 1001 86380 86390 1
542581 99542581 1001 86380 86390 1
542582 99542582 1001 86380 86390 1
542724 99542724 1001 86380 86390 1
542556 99542556 1001 86380 86390 1
542609 99542609 1001 86380 86390 1
542421 99542421 1001 86380 86390 1
542427 99542427 1001 86380 86390 1
542966 99542966 1001 86380 86390 1
543701 99543701 1001 86380 86390 1
543729 99543729 1001 86380 86390 1
543767 99543767 1001 86380 86390 1
543384 99543384 1001 86380 86390 1
543380 99543380 1001 86380 86390 1
543319 99543319 1001 86380 86390 1
543901 99543901 1001 86380 86390 1
544431 99544431 1001 86380 86390 1
544549 99544549 1001 86380 86390 1
544527 99544527 1001 86380 86390 1
544592 99544592 1001 86380 86390 1
544151 99544151 1001 86380 86390 1
544126 99544126 1001 86380 86390 1
544014 99544014 1001 86380 86390 1
544092 99544092 1001 86380 86390 1
544724 99544724 1001 86380 86390 1
544737 99544737 1001 86380 86390 1
544660 99544660 1001 86380 86390 1
544708 99544708 1001 86380 86390 1
418173 213 1001 76380 76737 1
414909 639 1001 39060 40557 1
512119 1065 1001 71127 71426 1
512144 874 1002 50805 55918 1
514864 762 1001 37068 37368 1
537360 978 1001 38222 38521 1
400003 99400003 1001 86380 86390 1
400015 99400015 1001 86380 86390 1
400109 99400109 1001 86380 86390 1
400160 99400160 1001 86380 86390 1
400215 99400215 1001 86380 86390 1
400192 99400192 1001 86380 86390 1
400253 99400253 1001 86380 86390 1
400507 99400507 1001 86380 86390 1
400416 99400416 1001 86380 86390 1
400583 99400583 1001 86380 86390 1
400723 99400723 1001 86380 86390 1
401078 99401078 1001 86380 86390 1
401324 99401324 1001 86380 86390 1
401410 99401410 1001 86380 86390 1
401470 99401470 1001 86380 86390 1
401444 99401444 1001 86380 86390 1
401725 99401725 1001 86380 86390 1
401744 99401744 1001 86380 86390 1
401846 99401846 1001 86380 86390 1
402247 99402247 1001 86380 86390 1
402425 99402425 1001 86380 86390 1
402453 99402453 1001 86380 86390 1
402575 99402575 1001 86380 86390 1
402592 99402592 1001 86380 86390 1
402717 99402717 1001 86380 86390 1
402879 99402879 1001 86380 86390 1
402865 99402865 1001 86380 86390 1
403113 99403113 1001 86380 86390 1
403174 99403174 1001 86380 86390 1
403124 99403124 1001 86380 86390 1
403280 99403280 1001 86380 86390 1
403493 99403493 1001 86380 86390 1
403801 99403801 1001 86380 86390 1
403836 99403836 1001 86380 86390 1
403916 99403916 1001 86380 86390 1
404423 99404423 1001 86380 86390 1
404542 99404542 1001 86380 86390 1
404509 99404509 1001 86380 86390 1
404487 99404487 1001 86380 86390 1
404514 99404514 1001 86380 86390 1
405191 99405191 1001 86380 86390 1
405208 99405208 1001 86380 86390 1
405346 99405346 1001 86380 86390 1
405443 99405443 1001 86380 86390 1
405459 99405459 1001 86380 86390 1
405522 99405522 1001 86380 86390 1
405576 99405576 1001 86380 86390 1
405709 99405709 1001 86380 86390 1
405887 99405887 1001 86380 86390 1
405996 99405996 1001 86380 86390 1
406128 99406128 1001 86380 86390 1
406084 99406084 1001 86380 86390 1
406631 99406631 1001 86380 86390 1
406680 99406680 1001 86380 86390 1
407027 99407027 1001 86380 86390 1
406963 99406963 1001 86380 86390 1
407345 99407345 1001 86380 86390 1
407410 99407410 1001 86380 86390 1
407358 99407358 1001 86380 86390 1
407609 99407609 1001 86380 86390 1
407643 99407643 1001 86380 86390 1
407736 99407736 1001 86380 86390 1
407737 99407737 1001 86380 86390 1
407680 99407680 1001 86380 86390 1
407725 99407725 1001 86380 86390 1
407814 99407814 1001 86380 86390 1
408017 99408017 1001 86380 86390 1
407993 99407993 1001 86380 86390 1
408307 99408307 1001 86380 86390 1
408234 99408234 1001 86380 86390 1
408213 99408213 1001 86380 86390 1
408361 99408361 1001 86380 86390 1
408419 99408419 1001 86380 86390 1
408426 99408426 1001 86380 86390 1
408312 99408312 1001 86380 86390 1
408920 99408920 1001 86380 86390 1
408927 99408927 1001 86380 86390 1
408960 99408960 1001 86380 86390 1
409010 99409010 1001 86380 86390 1
409007 99409007 1001 86380 86390 1
409210 99409210 1001 86380 86390 1
409240 99409240 1001 86380 86390 1
409305 99409305 1001 86380 86390 1
409435 99409435 1001 86380 86390 1
409474 99409474 1001 86380 86390 1
409414 99409414 1001 86380 86390 1
409887 99409887 1001 86380 86390 1
409855 99409855 1001 86380 86390 1
409950 99409950 1001 86380 86390 1
409954 99409954 1001 86380 86390 1
410034 99410034 1001 86380 86390 1
410084 99410084 1001 86380 86390 1
410193 99410193 1001 86380 86390 1
410164 99410164 1001 86380 86390 1
410270 99410270 1001 86380 86390 1
410364 99410364 1001 86380 86390 1
410395 99410395 1001 86380 86390 1
410342 99410342 1001 86380 86390 1
410330 99410330 1001 86380 86390 1
410459 99410459 1001 86380 86390 1
410436 99410436 1001 86380 86390 1
410682 99410682 1001 86380 86390 1
410802 99410802 1001 86380 86390 1
410995 99410995 1001 86380 86390 1
411222 99411222 1001 86380 86390 1
411336 99411336 1001 86380 86390 1
411346 99411346 1001 86380 86390 1
411377 99411377 1001 86380 86390 1
411506 99411506 1001 86380 86390 1
411856 99411856 1001 86380 86390 1
411757 99411757 1001 86380 86390 1
411872 99411872 1001 86380 86390 1
412155 99412155 1001 86380 86390 1
413500 99413500 1001 86380 86390 1
413333 99413333 1001 86380 86390 1
413173 99413173 1001 86380 86390 1
412850 99412850 1001 86380 86390 1
412510 99412510 1001 86380 86390 1
413987 99413987 1001 86380 86390 1
413872 99413872 1001 86380 86390 1
413874 99413874 1001 86380 86390 1
414009 99414009 1001 86380 86390 1
413983 99413983 1001 86380 86390 1
415142 99415142 1001 86380 86390 1
414928 99414928 1001 86380 86390 1
414929 99414929 1001 86380 86390 1
415268 99415268 1001 86380 86390 1
415231 99415231 1001 86380 86390 1
414690 99414690 1001 86380 86390 1
414276 99414276 1001 86380 86390 1
414390 99414390 1001 86380 86390 1
414290 99414290 1001 86380 86390 1
415620 99415620 1001 86380 86390 1
415601 99415601 1001 86380 86390 1
415483 99415483 1001 86380 86390 1
415355 99415355 1001 86380 86390 1
415494 99415494 1001 86380 86390 1
415632 99415632 1001 86380 86390 1
415713 99415713 1001 86380 86390 1
415331 99415331 1001 86380 86390 1
416609 99416609 1001 86380 86390 1
416842 99416842 1001 86380 86390 1
416664 99416664 1001 86380 86390 1
416975 99416975 1001 86380 86390 1
416806 99416806 1001 86380 86390 1
416899 99416899 1001 86380 86390 1
416341 99416341 1001 86380 86390 1
416545 99416545 1001 86380 86390 1
417545 99417545 1001 86380 86390 1
417408 99417408 1001 86380 86390 1
417413 99417413 1001 86380 86390 1
418458 99418458 1001 86380 86390 1
418599 99418599 1001 86380 86390 1
418648 99418648 1001 86380 86390 1
418265 99418265 1001 86380 86390 1
418004 99418004 1001 86380 86390 1
417744 99417744 1001 86380 86390 1
417826 99417826 1001 86380 86390 1
417723 99417723 1001 86380 86390 1
417839 99417839 1001 86380 86390 1
419192 99419192 1001 86380 86390 1
419165 99419165 1001 86380 86390 1
419204 99419204 1001 86380 86390 1
420062 99420062 1001 86380 86390 1
419746 99419746 1001 86380 86390 1
419803 99419803 1001 86380 86390 1
419751 99419751 1001 86380 86390 1
419456 99419456 1001 86380 86390 1
419367 99419367 1001 86380 86390 1
420768 99420768 1001 86380 86390 1
420692 99420692 1001 86380 86390 1
420515 99420515 1001 86380 86390 1
420605 99420605 1001 86380 86390 1
420607 99420607 1001 86380 86390 1
420508 99420508 1001 86380 86390 1
422004 99422004 1001 86380 86390 1
421873 99421873 1001 86380 86390 1
421953 99421953 1001 86380 86390 1
421830 99421830 1001 86380 86390 1
421316 99421316 1001 86380 86390 1
421688 99421688 1001 86380 86390 1
421553 99421553 1001 86380 86390 1
421231 99421231 1001 86380 86390 1
420988 99420988 1001 86380 86390 1
421092 99421092 1001 86380 86390 1
420982 99420982 1001 86380 86390 1
421139 99421139 1001 86380 86390 1
422309 99422309 1001 86380 86390 1
422462 99422462 1001 86380 86390 1
422412 99422412 1001 86380 86390 1
423750 99423750 1001 86380 86390 1
423450 99423450 1001 86380 86390 1
423722 99423722 1001 86380 86390 1
423095 99423095 1001 86380 86390 1
423008 99423008 1001 86380 86390 1
423068 99423068 1001 86380 86390 1
423098 99423098 1001 86380 86390 1
423186 99423186 1001 86380 86390 1
422883 99422883 1001 86380 86390 1
422810 99422810 1001 86380 86390 1
423943 99423943 1001 86380 86390 1
424123 99424123 1001 86380 86390 1
423873 99423873 1001 86380 86390 1
423803 99423803 1001 86380 86390 1
425103 99425103 1001 86380 86390 1
425260 99425260 1001 86380 86390 1
425315 99425315 1001 86380 86390 1
425101 99425101 1001 86380 86390 1
424799 99424799 1001 86380 86390 1
424808 99424808 1001 86380 86390 1
424769 99424769 1001 86380 86390 1
424838 99424838 1001 86380 86390 1
424184 99424184 1001 86380 86390 1
424317 99424317 1001 86380 86390 1
424447 99424447 1001 86380 86390 1
424406 99424406 1001 86380 86390 1
425796 99425796 1001 86380 86390 1
425478 99425478 1001 86380 86390 1
425388 99425388 1001 86380 86390 1
425515 99425515 1001 86380 86390 1
426933 99426933 1001 86380 86390 1
426412 99426412 1001 86380 86390 1
426413 99426413 1001 86380 86390 1
426273 99426273 1001 86380 86390 1
425834 99425834 1001 86380 86390 1
425875 99425875 1001 86380 86390 1
426171 99426171 1001 86380 86390 1
425906 99425906 1001 86380 86390 1
427329 99427329 1001 86380 86390 1
427500 99427500 1001 86380 86390 1
427428 99427428 1001 86380 86390 1
427231 99427231 1001 86380 86390 1
428452 99428452 1001 86380 86390 1
428482 99428482 1001 86380 86390 1
428627 99428627 1001 86380 86390 1
428628 99428628 1001 86380 86390 1
428262 99428262 1001 86380 86390 1
428134 99428134 1001 86380 86390 1
427570 99427570 1001 86380 86390 1
427763 99427763 1001 86380 86390 1
428964 99428964 1001 86380 86390 1
429052 99429052 1001 86380 86390 1
428924 99428924 1001 86380 86390 1
429108 99429108 1001 86380 86390 1
430117 99430117 1001 86380 86390 1
430190 99430190 1001 86380 86390 1
430280 99430280 1001 86380 86390 1
430340 99430340 1001 86380 86390 1
430130 99430130 1001 86380 86390 1
429641 99429641 1001 86380 86390 1
429268 99429268 1001 86380 86390 1
429357 99429357 1001 86380 86390 1
430509 99430509 1001 86380 86390 1
430407 99430407 1001 86380 86390 1
430806 99430806 1001 86380 86390 1
430603 99430603 1001 86380 86390 1
431363 99431363 1001 86380 86390 1
431470 99431470 1001 86380 86390 1
431303 99431303 1001 86380 86390 1
431602 99431602 1001 86380 86390 1
432271 99432271 1001 86380 86390 1
432186 99432186 1001 86380 86390 1
432445 99432445 1001 86380 86390 1
433323 99433323 1001 86380 86390 1
433645 99433645 1001 86380 86390 1
433600 99433600 1001 86380 86390 1
433017 99433017 1001 86380 86390 1
433196 99433196 1001 86380 86390 1
432658 99432658 1001 86380 86390 1
432624 99432624 1001 86380 86390 1
434062 99434062 1001 86380 86390 1
433737 99433737 1001 86380 86390 1
435008 99435008 1001 86380 86390 1
435303 99435303 1001 86380 86390 1
435274 99435274 1001 86380 86390 1
434895 99434895 1001 86380 86390 1
434861 99434861 1001 86380 86390 1
434984 99434984 1001 86380 86390 1
434371 99434371 1001 86380 86390 1
434566 99434566 1001 86380 86390 1
434358 99434358 1001 86380 86390 1
435536 99435536 1001 86380 86390 1
437153 99437153 1001 86380 86390 1
437022 99437022 1001 86380 86390 1
436771 99436771 1001 86380 86390 1
436710 99436710 1001 86380 86390 1
436477 99436477 1001 86380 86390 1
436467 99436467 1001 86380 86390 1
436077 99436077 1001 86380 86390 1
436177 99436177 1001 86380 86390 1
436026 99436026 1001 86380 86390 1
300042 99300042 1001 86380 86390 1
437240 99437240 1001 86380 86390 1
300084 99300084 1001 86380 86390 1
300020 99300020 1001 86380 86390 1
300079 99300079 1001 86380 86390 1
437183 99437183 1001 86380 86390 1
300577 99300577 1001 86380 86390 1
300545 99300545 1001 86380 86390 1
300624 99300624 1001 86380 86390 1
300547 99300547 1001 86380 86390 1
300393 99300393 1001 86380 86390 1
300332 99300332 1001 86380 86390 1
300442 99300442 1001 86380 86390 1
300404 99300404 1001 86380 86390 1
300430 99300430 1001 86380 86390 1
300237 99300237 1001 86380 86390 1
300252 99300252 1001 86380 86390 1
300122 99300122 1001 86380 86390 1
300280 99300280 1001 86380 86390 1
300231 99300231 1001 86380 86390 1
300310 99300310 1001 86380 86390 1
300909 99300909 1001 86380 86390 1
300808 99300808 1001 86380 86390 1
300891 99300891 1001 86380 86390 1
300801 99300801 1001 86380 86390 1
301159 99301159 1001 86380 86390 1
301147 99301147 1001 86380 86390 1
301199 99301199 1001 86380 86390 1
301342 99301342 1001 86380 86390 1
301281 99301281 1001 86380 86390 1
301346 99301346 1001 86380 86390 1
301116 99301116 1001 86380 86390 1
301000 99301000 1001 86380 86390 1
300975 99300975 1001 86380 86390 1
301119 99301119 1001 86380 86390 1
301055 99301055 1001 86380 86390 1
301124 99301124 1001 86380 86390 1
301591 99301591 1001 86380 86390 1
301685 99301685 1001 86380 86390 1
302374 99302374 1001 86380 86390 1
302138 99302138 1001 86380 86390 1
302114 99302114 1001 86380 86390 1
302025 99302025 1001 86380 86390 1
302155 99302155 1001 86380 86390 1
302171 99302171 1001 86380 86390 1
301922 99301922 1001 86380 86390 1
301832 99301832 1001 86380 86390 1
301796 99301796 1001 86380 86390 1
302471 99302471 1001 86380 86390 1
302510 99302510 1001 86380 86390 1
302408 99302408 1001 86380 86390 1
302515 99302515 1001 86380 86390 1
302541 99302541 1001 86380 86390 1
302427 99302427 1001 86380 86390 1
302440 99302440 1001 86380 86390 1
303131 99303131 1001 86380 86390 1
303035 99303035 1001 86380 86390 1
303037 99303037 1001 86380 86390 1
303064 99303064 1001 86380 86390 1
302861 99302861 1001 86380 86390 1
302927 99302927 1001 86380 86390 1
302971 99302971 1001 86380 86390 1
302935 99302935 1001 86380 86390 1
302696 99302696 1001 86380 86390 1
302648 99302648 1001 86380 86390 1
303296 99303296 1001 86380 86390 1
303375 99303375 1001 86380 86390 1
303352 99303352 1001 86380 86390 1
303224 99303224 1001 86380 86390 1
303999 99303999 1001 86380 86390 1
303935 99303935 1001 86380 86390 1
303861 99303861 1001 86380 86390 1
303743 99303743 1001 86380 86390 1
303796 99303796 1001 86380 86390 1
303598 99303598 1001 86380 86390 1
303536 99303536 1001 86380 86390 1
303601 99303601 1001 86380 86390 1
304167 99304167 1001 86380 86390 1
304103 99304103 1001 86380 86390 1
304731 99304731 1001 86380 86390 1
304673 99304673 1001 86380 86390 1
304527 99304527 1001 86380 86390 1
304463 99304463 1001 86380 86390 1
304574 99304574 1001 86380 86390 1
304412 99304412 1001 86380 86390 1
304439 99304439 1001 86380 86390 1
304284 99304284 1001 86380 86390 1
304908 99304908 1001 86380 86390 1
304914 99304914 1001 86380 86390 1
305010 99305010 1001 86380 86390 1
305570 99305570 1001 86380 86390 1
305546 99305546 1001 86380 86390 1
305516 99305516 1001 86380 86390 1
305582 99305582 1001 86380 86390 1
305212 99305212 1001 86380 86390 1
305177 99305177 1001 86380 86390 1
305230 99305230 1001 86380 86390 1
305205 99305205 1001 86380 86390 1
500076 99500076 1001 86380 86390 1
500089 99500089 1001 86380 86390 1
305481 99305481 1001 86380 86390 1
500068 99500068 1001 86380 86390 1
500711 99500711 1001 86380 86390 1
500753 99500753 1001 86380 86390 1
500705 99500705 1001 86380 86390 1
500770 99500770 1001 86380 86390 1
500745 99500745 1001 86380 86390 1
500441 99500441 1001 86380 86390 1
500600 99500600 1001 86380 86390 1
500437 99500437 1001 86380 86390 1
500209 99500209 1001 86380 86390 1
500237 99500237 1001 86380 86390 1
500950 99500950 1001 86380 86390 1
501499 99501499 1001 86380 86390 1
501442 99501442 1001 86380 86390 1
501575 99501575 1001 86380 86390 1
501369 99501369 1001 86380 86390 1
501306 99501306 1001 86380 86390 1
501243 99501243 1001 86380 86390 1
501360 99501360 1001 86380 86390 1
501273 99501273 1001 86380 86390 1
501264 99501264 1001 86380 86390 1
501368 99501368 1001 86380 86390 1
501128 99501128 1001 86380 86390 1
501193 99501193 1001 86380 86390 1
501690 99501690 1001 86380 86390 1
501798 99501798 1001 86380 86390 1
502351 99502351 1001 86380 86390 1
502366 99502366 1001 86380 86390 1
502408 99502408 1001 86380 86390 1
502397 99502397 1001 86380 86390 1
502085 99502085 1001 86380 86390 1
502257 99502257 1001 86380 86390 1
502028 99502028 1001 86380 86390 1
501992 99501992 1001 86380 86390 1
502022 99502022 1001 86380 86390 1
501906 99501906 1001 86380 86390 1
502670 99502670 1001 86380 86390 1
502518 99502518 1001 86380 86390 1
503256 99503256 1001 86380 86390 1
503089 99503089 1001 86380 86390 1
503195 99503195 1001 86380 86390 1
503234 99503234 1001 86380 86390 1
503210 99503210 1001 86380 86390 1
502910 99502910 1001 86380 86390 1
502898 99502898 1001 86380 86390 1
502979 99502979 1001 86380 86390 1
502774 99502774 1001 86380 86390 1
502787 99502787 1001 86380 86390 1
502700 99502700 1001 86380 86390 1
502729 99502729 1001 86380 86390 1
503347 99503347 1001 86380 86390 1
504003 99504003 1001 86380 86390 1
504006 99504006 1001 86380 86390 1
503985 99503985 1001 86380 86390 1
503776 99503776 1001 86380 86390 1
503779 99503779 1001 86380 86390 1
503755 99503755 1001 86380 86390 1
503768 99503768 1001 86380 86390 1
503685 99503685 1001 86380 86390 1
503570 99503570 1001 86380 86390 1
504154 99504154 1001 86380 86390 1
504270 99504270 1001 86380 86390 1
504288 99504288 1001 86380 86390 1
504880 99504880 1001 86380 86390 1
504769 99504769 1001 86380 86390 1
504848 99504848 1001 86380 86390 1
504679 99504679 1001 86380 86390 1
504589 99504589 1001 86380 86390 1
504670 99504670 1001 86380 86390 1
504647 99504647 1001 86380 86390 1
504494 99504494 1001 86380 86390 1
504509 99504509 1001 86380 86390 1
504333 99504333 1001 86380 86390 1
504993 99504993 1001 86380 86390 1
505129 99505129 1001 86380 86390 1
505002 99505002 1001 86380 86390 1
505042 99505042 1001 86380 86390 1
505728 99505728 1001 86380 86390 1
505574 99505574 1001 86380 86390 1
505438 99505438 1001 86380 86390 1
505555 99505555 1001 86380 86390 1
505494 99505494 1001 86380 86390 1
505484 99505484 1001 86380 86390 1
505537 99505537 1001 86380 86390 1
505215 99505215 1001 86380 86390 1
505332 99505332 1001 86380 86390 1
505232 99505232 1001 86380 86390 1
505223 99505223 1001 86380 86390 1
505353 99505353 1001 86380 86390 1
505948 99505948 1001 86380 86390 1
506396 99506396 1001 86380 86390 1
506436 99506436 1001 86380 86390 1
506579 99506579 1001 86380 86390 1
506209 99506209 1001 86380 86390 1
506276 99506276 1001 86380 86390 1
506241 99506241 1001 86380 86390 1
506310 99506310 1001 86380 86390 1
506299 99506299 1001 86380 86390 1
506095 99506095 1001 86380 86390 1
506098 99506098 1001 86380 86390 1
506137 99506137 1001 86380 86390 1
506776 99506776 1001 86380 86390 1
506778 99506778 1001 86380 86390 1
506609 99506609 1001 86380 86390 1
506598 99506598 1001 86380 86390 1
507255 99507255 1001 86380 86390 1
507385 99507385 1001 86380 86390 1
507233 99507233 1001 86380 86390 1
507273 99507273 1001 86380 86390 1
507382 99507382 1001 86380 86390 1
507101 99507101 1001 86380 86390 1
507129 99507129 1001 86380 86390 1
507211 99507211 1001 86380 86390 1
507202 99507202 1001 86380 86390 1
506928 99506928 1001 86380 86390 1
507512 99507512 1001 86380 86390 1
507440 99507440 1001 86380 86390 1
507532 99507532 1001 86380 86390 1
507559 99507559 1001 86380 86390 1
508214 99508214 1001 86380 86390 1
508074 99508074 1001 86380 86390 1
508114 99508114 1001 86380 86390 1
508078 99508078 1001 86380 86390 1
507887 99507887 1001 86380 86390 1
508034 99508034 1001 86380 86390 1
507682 99507682 1001 86380 86390 1
507788 99507788 1001 86380 86390 1
507779 99507779 1001 86380 86390 1
508377 99508377 1001 86380 86390 1
508249 99508249 1001 86380 86390 1
508394 99508394 1001 86380 86390 1
508913 99508913 1001 86380 86390 1
508966 99508966 1001 86380 86390 1
508981 99508981 1001 86380 86390 1
508570 99508570 1001 86380 86390 1
508546 99508546 1001 86380 86390 1
508572 99508572 1001 86380 86390 1
508527 99508527 1001 86380 86390 1
509232 99509232 1001 86380 86390 1
509105 99509105 1001 86380 86390 1
509160 99509160 1001 86380 86390 1
509148 99509148 1001 86380 86390 1
509899 99509899 1001 86380 86390 1
509827 99509827 1001 86380 86390 1
509888 99509888 1001 86380 86390 1
509695 99509695 1001 86380 86390 1
509575 99509575 1001 86380 86390 1
509629 99509629 1001 86380 86390 1
509332 99509332 1001 86380 86390 1
509414 99509414 1001 86380 86390 1
509472 99509472 1001 86380 86390 1
510009 99510009 1001 86380 86390 1
510037 99510037 1001 86380 86390 1
510535 99510535 1001 86380 86390 1
510666 99510666 1001 86380 86390 1
510642 99510642 1001 86380 86390 1
510712 99510712 1001 86380 86390 1
510648 99510648 1001 86380 86390 1
510370 99510370 1001 86380 86390 1
510462 99510462 1001 86380 86390 1
510274 99510274 1001 86380 86390 1
510148 99510148 1001 86380 86390 1
510231 99510231 1001 86380 86390 1
510167 99510167 1001 86380 86390 1
510284 99510284 1001 86380 86390 1
510833 99510833 1001 86380 86390 1
510825 99510825 1001 86380 86390 1
510801 99510801 1001 86380 86390 1
511389 99511389 1001 86380 86390 1
511506 99511506 1001 86380 86390 1
511366 99511366 1001 86380 86390 1
511336 99511336 1001 86380 86390 1
511119 99511119 1001 86380 86390 1
511693 99511693 1001 86380 86390 1
511605 99511605 1001 86380 86390 1
511580 99511580 1001 86380 86390 1
511726 99511726 1001 86380 86390 1
512278 99512278 1001 86380 86390 1
512279 99512279 1001 86380 86390 1
512282 99512282 1001 86380 86390 1
512006 99512006 1001 86380 86390 1
512123 99512123 1001 86380 86390 1
512073 99512073 1001 86380 86390 1
511952 99511952 1001 86380 86390 1
511814 99511814 1001 86380 86390 1
512519 99512519 1001 86380 86390 1
512527 99512527 1001 86380 86390 1
512504 99512504 1001 86380 86390 1
513058 99513058 1001 86380 86390 1
513124 99513124 1001 86380 86390 1
512928 99512928 1001 86380 86390 1
512650 99512650 1001 86380 86390 1
512740 99512740 1001 86380 86390 1
512782 99512782 1001 86380 86390 1
512668 99512668 1001 86380 86390 1
512709 99512709 1001 86380 86390 1
512634 99512634 1001 86380 86390 1
513295 99513295 1001 86380 86390 1
512793 99512793 1001 86380 86390 1
513325 99513325 1001 86380 86390 1
513278 99513278 1001 86380 86390 1
513952 99513952 1001 86380 86390 1
513915 99513915 1001 86380 86390 1
513671 99513671 1001 86380 86390 1
513678 99513678 1001 86380 86390 1
513810 99513810 1001 86380 86390 1
513629 99513629 1001 86380 86390 1
513438 99513438 1001 86380 86390 1
513573 99513573 1001 86380 86390 1
514045 99514045 1001 86380 86390 1
514218 99514218 1001 86380 86390 1
514700 99514700 1001 86380 86390 1
514778 99514778 1001 86380 86390 1
514630 99514630 1001 86380 86390 1
514650 99514650 1001 86380 86390 1
514379 99514379 1001 86380 86390 1
514342 99514342 1001 86380 86390 1
514241 99514241 1001 86380 86390 1
514310 99514310 1001 86380 86390 1
514377 99514377 1001 86380 86390 1
515049 99515049 1001 86380 86390 1
515003 99515003 1001 86380 86390 1
514952 99514952 1001 86380 86390 1
515634 99515634 1001 86380 86390 1
515624 99515624 1001 86380 86390 1
515573 99515573 1001 86380 86390 1
515522 99515522 1001 86380 86390 1
515589 99515589 1001 86380 86390 1
515590 99515590 1001 86380 86390 1
515413 99515413 1001 86380 86390 1
515478 99515478 1001 86380 86390 1
515403 99515403 1001 86380 86390 1
515283 99515283 1001 86380 86390 1
515209 99515209 1001 86380 86390 1
515786 99515786 1001 86380 86390 1
[truncated: 4,068,109 more chars]
