# Supplementary material for: Fast and near-optimal monitoring for healthcare acquired infection outbreaks
Source: PLoS Comput Biol. 2019 Sep 16;15(9):e1007284. doi: 10.1371/journal.pcbi.1007284 (PMC6762212; doi:10.1371/journal.pcbi.1007284)
Supplement: S2 Data — (ZIP) [file pcbi.1007284.s007.zip › MobilityLogs2/HAISE_Carilion_all_visits_day_168.txt]

#Person location Sublocation StartTime EndTime Type
517475 803 1002 45281 57715 1
400195 99400195 1001 86380 86390 1
400208 99400208 1001 86380 86390 1
400453 99400453 1001 86380 86390 1
400507 99400507 1001 86380 86390 1
400595 99400595 1001 86380 86390 1
400543 99400543 1001 86380 86390 1
400625 99400625 1001 86380 86390 1
400677 99400677 1001 86380 86390 1
401078 99401078 1001 86380 86390 1
401236 99401236 1001 86380 86390 1
401310 99401310 1001 86380 86390 1
401288 99401288 1001 86380 86390 1
401522 99401522 1001 86380 86390 1
401597 99401597 1001 86380 86390 1
401896 99401896 1001 86380 86390 1
401949 99401949 1001 86380 86390 1
402155 99402155 1001 86380 86390 1
402365 99402365 1001 86380 86390 1
402394 99402394 1001 86380 86390 1
402674 99402674 1001 86380 86390 1
402763 99402763 1001 86380 86390 1
402858 99402858 1001 86380 86390 1
403352 99403352 1001 86380 86390 1
403916 99403916 1001 86380 86390 1
404047 99404047 1001 86380 86390 1
404161 99404161 1001 86380 86390 1
404192 99404192 1001 86380 86390 1
404246 99404246 1001 86380 86390 1
404198 99404198 1001 86380 86390 1
404174 99404174 1001 86380 86390 1
404344 99404344 1001 86380 86390 1
404428 99404428 1001 86380 86390 1
404460 99404460 1001 86380 86390 1
404553 99404553 1001 86380 86390 1
404648 99404648 1001 86380 86390 1
404879 99404879 1001 86380 86390 1
404861 99404861 1001 86380 86390 1
405072 99405072 1001 86380 86390 1
405494 99405494 1001 86380 86390 1
405631 99405631 1001 86380 86390 1
405869 99405869 1001 86380 86390 1
405912 99405912 1001 86380 86390 1
405913 99405913 1001 86380 86390 1
406242 99406242 1001 86380 86390 1
406506 99406506 1001 86380 86390 1
406630 99406630 1001 86380 86390 1
406639 99406639 1001 86380 86390 1
406643 99406643 1001 86380 86390 1
406711 99406711 1001 86380 86390 1
406773 99406773 1001 86380 86390 1
407137 99407137 1001 86380 86390 1
407500 99407500 1001 86380 86390 1
407479 99407479 1001 86380 86390 1
407587 99407587 1001 86380 86390 1
407570 99407570 1001 86380 86390 1
407832 99407832 1001 86380 86390 1
407828 99407828 1001 86380 86390 1
407857 99407857 1001 86380 86390 1
407928 99407928 1001 86380 86390 1
407937 99407937 1001 86380 86390 1
408035 99408035 1001 86380 86390 1
408278 99408278 1001 86380 86390 1
408267 99408267 1001 86380 86390 1
408371 99408371 1001 86380 86390 1
408332 99408332 1001 86380 86390 1
408590 99408590 1001 86380 86390 1
408564 99408564 1001 86380 86390 1
408703 99408703 1001 86380 86390 1
408693 99408693 1001 86380 86390 1
409117 99409117 1001 86380 86390 1
409225 99409225 1001 86380 86390 1
409468 99409468 1001 86380 86390 1
409542 99409542 1001 86380 86390 1
409570 99409570 1001 86380 86390 1
409659 99409659 1001 86380 86390 1
410022 99410022 1001 86380 86390 1
410272 99410272 1001 86380 86390 1
410342 99410342 1001 86380 86390 1
410322 99410322 1001 86380 86390 1
410450 99410450 1001 86380 86390 1
410436 99410436 1001 86380 86390 1
410745 99410745 1001 86380 86390 1
411171 99411171 1001 86380 86390 1
411271 99411271 1001 86380 86390 1
411436 99411436 1001 86380 86390 1
411515 99411515 1001 86380 86390 1
411592 99411592 1001 86380 86390 1
411746 99411746 1001 86380 86390 1
411778 99411778 1001 86380 86390 1
411895 99411895 1001 86380 86390 1
412089 99412089 1001 86380 86390 1
413565 99413565 1001 86380 86390 1
413544 99413544 1001 86380 86390 1
413641 99413641 1001 86380 86390 1
413163 99413163 1001 86380 86390 1
413151 99413151 1001 86380 86390 1
413213 99413213 1001 86380 86390 1
412501 99412501 1001 86380 86390 1
412537 99412537 1001 86380 86390 1
412547 99412547 1001 86380 86390 1
413788 99413788 1001 86380 86390 1
414097 99414097 1001 86380 86390 1
414015 99414015 1001 86380 86390 1
413910 99413910 1001 86380 86390 1
413934 99413934 1001 86380 86390 1
415191 99415191 1001 86380 86390 1
415126 99415126 1001 86380 86390 1
415106 99415106 1001 86380 86390 1
415109 99415109 1001 86380 86390 1
415307 99415307 1001 86380 86390 1
414638 99414638 1001 86380 86390 1
414879 99414879 1001 86380 86390 1
414577 99414577 1001 86380 86390 1
414647 99414647 1001 86380 86390 1
414855 99414855 1001 86380 86390 1
414212 99414212 1001 86380 86390 1
414465 99414465 1001 86380 86390 1
414172 99414172 1001 86380 86390 1
414396 99414396 1001 86380 86390 1
415600 99415600 1001 86380 86390 1
415606 99415606 1001 86380 86390 1
415436 99415436 1001 86380 86390 1
415358 99415358 1001 86380 86390 1
416905 99416905 1001 86380 86390 1
416950 99416950 1001 86380 86390 1
416616 99416616 1001 86380 86390 1
416913 99416913 1001 86380 86390 1
416596 99416596 1001 86380 86390 1
416960 99416960 1001 86380 86390 1
416986 99416986 1001 86380 86390 1
416750 99416750 1001 86380 86390 1
416439 99416439 1001 86380 86390 1
416148 99416148 1001 86380 86390 1
415876 99415876 1001 86380 86390 1
416102 99416102 1001 86380 86390 1
415732 99415732 1001 86380 86390 1
416078 99416078 1001 86380 86390 1
417034 99417034 1001 86380 86390 1
417230 99417230 1001 86380 86390 1
417113 99417113 1001 86380 86390 1
417231 99417231 1001 86380 86390 1
417501 99417501 1001 86380 86390 1
417431 99417431 1001 86380 86390 1
418466 99418466 1001 86380 86390 1
418767 99418767 1001 86380 86390 1
418059 99418059 1001 86380 86390 1
417795 99417795 1001 86380 86390 1
417681 99417681 1001 86380 86390 1
417756 99417756 1001 86380 86390 1
417814 99417814 1001 86380 86390 1
418896 99418896 1001 86380 86390 1
419067 99419067 1001 86380 86390 1
419129 99419129 1001 86380 86390 1
420446 99420446 1001 86380 86390 1
420150 99420150 1001 86380 86390 1
420422 99420422 1001 86380 86390 1
419873 99419873 1001 86380 86390 1
419876 99419876 1001 86380 86390 1
419362 99419362 1001 86380 86390 1
419607 99419607 1001 86380 86390 1
419509 99419509 1001 86380 86390 1
419591 99419591 1001 86380 86390 1
420487 99420487 1001 86380 86390 1
420646 99420646 1001 86380 86390 1
420697 99420697 1001 86380 86390 1
420662 99420662 1001 86380 86390 1
421720 99421720 1001 86380 86390 1
421782 99421782 1001 86380 86390 1
421853 99421853 1001 86380 86390 1
422094 99422094 1001 86380 86390 1
421959 99421959 1001 86380 86390 1
421994 99421994 1001 86380 86390 1
421332 99421332 1001 86380 86390 1
421314 99421314 1001 86380 86390 1
421065 99421065 1001 86380 86390 1
420976 99420976 1001 86380 86390 1
420953 99420953 1001 86380 86390 1
420933 99420933 1001 86380 86390 1
421137 99421137 1001 86380 86390 1
422192 99422192 1001 86380 86390 1
422363 99422363 1001 86380 86390 1
422206 99422206 1001 86380 86390 1
422427 99422427 1001 86380 86390 1
422157 99422157 1001 86380 86390 1
422235 99422235 1001 86380 86390 1
422188 99422188 1001 86380 86390 1
423607 99423607 1001 86380 86390 1
423698 99423698 1001 86380 86390 1
423320 99423320 1001 86380 86390 1
423190 99423190 1001 86380 86390 1
423008 99423008 1001 86380 86390 1
423235 99423235 1001 86380 86390 1
422908 99422908 1001 86380 86390 1
422671 99422671 1001 86380 86390 1
422898 99422898 1001 86380 86390 1
422672 99422672 1001 86380 86390 1
423803 99423803 1001 86380 86390 1
423782 99423782 1001 86380 86390 1
423766 99423766 1001 86380 86390 1
425248 99425248 1001 86380 86390 1
425123 99425123 1001 86380 86390 1
424905 99424905 1001 86380 86390 1
424783 99424783 1001 86380 86390 1
424626 99424626 1001 86380 86390 1
424345 99424345 1001 86380 86390 1
425727 99425727 1001 86380 86390 1
425528 99425528 1001 86380 86390 1
427032 99427032 1001 86380 86390 1
426948 99426948 1001 86380 86390 1
426735 99426735 1001 86380 86390 1
426998 99426998 1001 86380 86390 1
427111 99427111 1001 86380 86390 1
426287 99426287 1001 86380 86390 1
426608 99426608 1001 86380 86390 1
425865 99425865 1001 86380 86390 1
426094 99426094 1001 86380 86390 1
425896 99425896 1001 86380 86390 1
425841 99425841 1001 86380 86390 1
426159 99426159 1001 86380 86390 1
426195 99426195 1001 86380 86390 1
426073 99426073 1001 86380 86390 1
425850 99425850 1001 86380 86390 1
425998 99425998 1001 86380 86390 1
427174 99427174 1001 86380 86390 1
427353 99427353 1001 86380 86390 1
427184 99427184 1001 86380 86390 1
427403 99427403 1001 86380 86390 1
427341 99427341 1001 86380 86390 1
427432 99427432 1001 86380 86390 1
428425 99428425 1001 86380 86390 1
428552 99428552 1001 86380 86390 1
428457 99428457 1001 86380 86390 1
428319 99428319 1001 86380 86390 1
428159 99428159 1001 86380 86390 1
427943 99427943 1001 86380 86390 1
427637 99427637 1001 86380 86390 1
427665 99427665 1001 86380 86390 1
427695 99427695 1001 86380 86390 1
427701 99427701 1001 86380 86390 1
429174 99429174 1001 86380 86390 1
429160 99429160 1001 86380 86390 1
430247 99430247 1001 86380 86390 1
429638 99429638 1001 86380 86390 1
429398 99429398 1001 86380 86390 1
429508 99429508 1001 86380 86390 1
430403 99430403 1001 86380 86390 1
430644 99430644 1001 86380 86390 1
430467 99430467 1001 86380 86390 1
430658 99430658 1001 86380 86390 1
431725 99431725 1001 86380 86390 1
431306 99431306 1001 86380 86390 1
431358 99431358 1001 86380 86390 1
431263 99431263 1001 86380 86390 1
431472 99431472 1001 86380 86390 1
431068 99431068 1001 86380 86390 1
430985 99430985 1001 86380 86390 1
430991 99430991 1001 86380 86390 1
433670 99433670 1001 86380 86390 1
433322 99433322 1001 86380 86390 1
433326 99433326 1001 86380 86390 1
433623 99433623 1001 86380 86390 1
433474 99433474 1001 86380 86390 1
433545 99433545 1001 86380 86390 1
433359 99433359 1001 86380 86390 1
432945 99432945 1001 86380 86390 1
432902 99432902 1001 86380 86390 1
433146 99433146 1001 86380 86390 1
432917 99432917 1001 86380 86390 1
433265 99433265 1001 86380 86390 1
432772 99432772 1001 86380 86390 1
432830 99432830 1001 86380 86390 1
432786 99432786 1001 86380 86390 1
433750 99433750 1001 86380 86390 1
433900 99433900 1001 86380 86390 1
433804 99433804 1001 86380 86390 1
435319 99435319 1001 86380 86390 1
435083 99435083 1001 86380 86390 1
435114 99435114 1001 86380 86390 1
435392 99435392 1001 86380 86390 1
435332 99435332 1001 86380 86390 1
434662 99434662 1001 86380 86390 1
434972 99434972 1001 86380 86390 1
434673 99434673 1001 86380 86390 1
434139 99434139 1001 86380 86390 1
434264 99434264 1001 86380 86390 1
435733 99435733 1001 86380 86390 1
435446 99435446 1001 86380 86390 1
436812 99436812 1001 86380 86390 1
436793 99436793 1001 86380 86390 1
436384 99436384 1001 86380 86390 1
436365 99436365 1001 86380 86390 1
436555 99436555 1001 86380 86390 1
436656 99436656 1001 86380 86390 1
436074 99436074 1001 86380 86390 1
435908 99435908 1001 86380 86390 1
436342 99436342 1001 86380 86390 1
300097 99300097 1001 86380 86390 1
437235 99437235 1001 86380 86390 1
300546 99300546 1001 86380 86390 1
300330 99300330 1001 86380 86390 1
300357 99300357 1001 86380 86390 1
300371 99300371 1001 86380 86390 1
300360 99300360 1001 86380 86390 1
300375 99300375 1001 86380 86390 1
300149 99300149 1001 86380 86390 1
300255 99300255 1001 86380 86390 1
300740 99300740 1001 86380 86390 1
300876 99300876 1001 86380 86390 1
301391 99301391 1001 86380 86390 1
301432 99301432 1001 86380 86390 1
301511 99301511 1001 86380 86390 1
301437 99301437 1001 86380 86390 1
301463 99301463 1001 86380 86390 1
301349 99301349 1001 86380 86390 1
301141 99301141 1001 86380 86390 1
301017 99301017 1001 86380 86390 1
300979 99300979 1001 86380 86390 1
301565 99301565 1001 86380 86390 1
301686 99301686 1001 86380 86390 1
301755 99301755 1001 86380 86390 1
301731 99301731 1001 86380 86390 1
302278 99302278 1001 86380 86390 1
302201 99302201 1001 86380 86390 1
302347 99302347 1001 86380 86390 1
302230 99302230 1001 86380 86390 1
302180 99302180 1001 86380 86390 1
302325 99302325 1001 86380 86390 1
302366 99302366 1001 86380 86390 1
302126 99302126 1001 86380 86390 1
302025 99302025 1001 86380 86390 1
302053 99302053 1001 86380 86390 1
301979 99301979 1001 86380 86390 1
301831 99301831 1001 86380 86390 1
301948 99301948 1001 86380 86390 1
301779 99301779 1001 86380 86390 1
301845 99301845 1001 86380 86390 1
301939 99301939 1001 86380 86390 1
302383 99302383 1001 86380 86390 1
302579 99302579 1001 86380 86390 1
302453 99302453 1001 86380 86390 1
302868 99302868 1001 86380 86390 1
302936 99302936 1001 86380 86390 1
302680 99302680 1001 86380 86390 1
302708 99302708 1001 86380 86390 1
302632 99302632 1001 86380 86390 1
302634 99302634 1001 86380 86390 1
302598 99302598 1001 86380 86390 1
303340 99303340 1001 86380 86390 1
303303 99303303 1001 86380 86390 1
303935 99303935 1001 86380 86390 1
303768 99303768 1001 86380 86390 1
303692 99303692 1001 86380 86390 1
303466 99303466 1001 86380 86390 1
303446 99303446 1001 86380 86390 1
303500 99303500 1001 86380 86390 1
303475 99303475 1001 86380 86390 1
304043 99304043 1001 86380 86390 1
304192 99304192 1001 86380 86390 1
304128 99304128 1001 86380 86390 1
304194 99304194 1001 86380 86390 1
304464 99304464 1001 86380 86390 1
304535 99304535 1001 86380 86390 1
304561 99304561 1001 86380 86390 1
304562 99304562 1001 86380 86390 1
304260 99304260 1001 86380 86390 1
304352 99304352 1001 86380 86390 1
304991 99304991 1001 86380 86390 1
304889 99304889 1001 86380 86390 1
304863 99304863 1001 86380 86390 1
305684 99305684 1001 86380 86390 1
305660 99305660 1001 86380 86390 1
305630 99305630 1001 86380 86390 1
305303 99305303 1001 86380 86390 1
305294 99305294 1001 86380 86390 1
305103 99305103 1001 86380 86390 1
305236 99305236 1001 86380 86390 1
305087 99305087 1001 86380 86390 1
305065 99305065 1001 86380 86390 1
305686 99305686 1001 86380 86390 1
500057 99500057 1001 86380 86390 1
500150 99500150 1001 86380 86390 1
500813 99500813 1001 86380 86390 1
500624 99500624 1001 86380 86390 1
500728 99500728 1001 86380 86390 1
500452 99500452 1001 86380 86390 1
500427 99500427 1001 86380 86390 1
500525 99500525 1001 86380 86390 1
500291 99500291 1001 86380 86390 1
500356 99500356 1001 86380 86390 1
500228 99500228 1001 86380 86390 1
500945 99500945 1001 86380 86390 1
500843 99500843 1001 86380 86390 1
500949 99500949 1001 86380 86390 1
501511 99501511 1001 86380 86390 1
501603 99501603 1001 86380 86390 1
501527 99501527 1001 86380 86390 1
501585 99501585 1001 86380 86390 1
501631 99501631 1001 86380 86390 1
501497 99501497 1001 86380 86390 1
501388 99501388 1001 86380 86390 1
501032 99501032 1001 86380 86390 1
501090 99501090 1001 86380 86390 1
501759 99501759 1001 86380 86390 1
501735 99501735 1001 86380 86390 1
502380 99502380 1001 86380 86390 1
502372 99502372 1001 86380 86390 1
502309 99502309 1001 86380 86390 1
502248 99502248 1001 86380 86390 1
502056 99502056 1001 86380 86390 1
502206 99502206 1001 86380 86390 1
502078 99502078 1001 86380 86390 1
501912 99501912 1001 86380 86390 1
502028 99502028 1001 86380 86390 1
501941 99501941 1001 86380 86390 1
502019 99502019 1001 86380 86390 1
502012 99502012 1001 86380 86390 1
502528 99502528 1001 86380 86390 1
502478 99502478 1001 86380 86390 1
502481 99502481 1001 86380 86390 1
502522 99502522 1001 86380 86390 1
502535 99502535 1001 86380 86390 1
502539 99502539 1001 86380 86390 1
503168 99503168 1001 86380 86390 1
503234 99503234 1001 86380 86390 1
502885 99502885 1001 86380 86390 1
503057 99503057 1001 86380 86390 1
502697 99502697 1001 86380 86390 1
502784 99502784 1001 86380 86390 1
502720 99502720 1001 86380 86390 1
503355 99503355 1001 86380 86390 1
503368 99503368 1001 86380 86390 1
503965 99503965 1001 86380 86390 1
504044 99504044 1001 86380 86390 1
503930 99503930 1001 86380 86390 1
503935 99503935 1001 86380 86390 1
503962 99503962 1001 86380 86390 1
503850 99503850 1001 86380 86390 1
503851 99503851 1001 86380 86390 1
503831 99503831 1001 86380 86390 1
503885 99503885 1001 86380 86390 1
503692 99503692 1001 86380 86390 1
503641 99503641 1001 86380 86390 1
503684 99503684 1001 86380 86390 1
503700 99503700 1001 86380 86390 1
503701 99503701 1001 86380 86390 1
504221 99504221 1001 86380 86390 1
504273 99504273 1001 86380 86390 1
504158 99504158 1001 86380 86390 1
504268 99504268 1001 86380 86390 1
504192 99504192 1001 86380 86390 1
504862 99504862 1001 86380 86390 1
504879 99504879 1001 86380 86390 1
504588 99504588 1001 86380 86390 1
504537 99504537 1001 86380 86390 1
504555 99504555 1001 86380 86390 1
504699 99504699 1001 86380 86390 1
504362 99504362 1001 86380 86390 1
504472 99504472 1001 86380 86390 1
504384 99504384 1001 86380 86390 1
504451 99504451 1001 86380 86390 1
505086 99505086 1001 86380 86390 1
505112 99505112 1001 86380 86390 1
504978 99504978 1001 86380 86390 1
505680 99505680 1001 86380 86390 1
505637 99505637 1001 86380 86390 1
505463 99505463 1001 86380 86390 1
505426 99505426 1001 86380 86390 1
505401 99505401 1001 86380 86390 1
505440 99505440 1001 86380 86390 1
505544 99505544 1001 86380 86390 1
506593 99506593 1001 86380 86390 1
506393 99506393 1001 86380 86390 1
506574 99506574 1001 86380 86390 1
506592 99506592 1001 86380 86390 1
506300 99506300 1001 86380 86390 1
506210 99506210 1001 86380 86390 1
506354 99506354 1001 86380 86390 1
506306 99506306 1001 86380 86390 1
506298 99506298 1001 86380 86390 1
506001 99506001 1001 86380 86390 1
506132 99506132 1001 86380 86390 1
506095 99506095 1001 86380 86390 1
506045 99506045 1001 86380 86390 1
506723 99506723 1001 86380 86390 1
507257 99507257 1001 86380 86390 1
507234 99507234 1001 86380 86390 1
507339 99507339 1001 86380 86390 1
507145 99507145 1001 86380 86390 1
507095 99507095 1001 86380 86390 1
507098 99507098 1001 86380 86390 1
507215 99507215 1001 86380 86390 1
506858 99506858 1001 86380 86390 1
506910 99506910 1001 86380 86390 1
506937 99506937 1001 86380 86390 1
506889 99506889 1001 86380 86390 1
506877 99506877 1001 86380 86390 1
507510 99507510 1001 86380 86390 1
507583 99507583 1001 86380 86390 1
508222 99508222 1001 86380 86390 1
508152 99508152 1001 86380 86390 1
508180 99508180 1001 86380 86390 1
507891 99507891 1001 86380 86390 1
507947 99507947 1001 86380 86390 1
507973 99507973 1001 86380 86390 1
507899 99507899 1001 86380 86390 1
507925 99507925 1001 86380 86390 1
507771 99507771 1001 86380 86390 1
507763 99507763 1001 86380 86390 1
507755 99507755 1001 86380 86390 1
507704 99507704 1001 86380 86390 1
507717 99507717 1001 86380 86390 1
508378 99508378 1001 86380 86390 1
509061 99509061 1001 86380 86390 1
508904 99508904 1001 86380 86390 1
508906 99508906 1001 86380 86390 1
509069 99509069 1001 86380 86390 1
508894 99508894 1001 86380 86390 1
508596 99508596 1001 86380 86390 1
508522 99508522 1001 86380 86390 1
508548 99508548 1001 86380 86390 1
508536 99508536 1001 86380 86390 1
508471 99508471 1001 86380 86390 1
508617 99508617 1001 86380 86390 1
508514 99508514 1001 86380 86390 1
508555 99508555 1001 86380 86390 1
509253 99509253 1001 86380 86390 1
509190 99509190 1001 86380 86390 1
509235 99509235 1001 86380 86390 1
509197 99509197 1001 86380 86390 1
509251 99509251 1001 86380 86390 1
509865 99509865 1001 86380 86390 1
509868 99509868 1001 86380 86390 1
509792 99509792 1001 86380 86390 1
509806 99509806 1001 86380 86390 1
509631 99509631 1001 86380 86390 1
509584 99509584 1001 86380 86390 1
509512 99509512 1001 86380 86390 1
509370 99509370 1001 86380 86390 1
509975 99509975 1001 86380 86390 1
510001 99510001 1001 86380 86390 1
509976 99509976 1001 86380 86390 1
510016 99510016 1001 86380 86390 1
509966 99509966 1001 86380 86390 1
509935 99509935 1001 86380 86390 1
510103 99510103 1001 86380 86390 1
510624 99510624 1001 86380 86390 1
510675 99510675 1001 86380 86390 1
510452 99510452 1001 86380 86390 1
510290 99510290 1001 86380 86390 1
510751 99510751 1001 86380 86390 1
510870 99510870 1001 86380 86390 1
510846 99510846 1001 86380 86390 1
511463 99511463 1001 86380 86390 1
511477 99511477 1001 86380 86390 1
511455 99511455 1001 86380 86390 1
511353 99511353 1001 86380 86390 1
511422 99511422 1001 86380 86390 1
511462 99511462 1001 86380 86390 1
511284 99511284 1001 86380 86390 1
511289 99511289 1001 86380 86390 1
511114 99511114 1001 86380 86390 1
511132 99511132 1001 86380 86390 1
511120 99511120 1001 86380 86390 1
511017 99511017 1001 86380 86390 1
511007 99511007 1001 86380 86390 1
511602 99511602 1001 86380 86390 1
511696 99511696 1001 86380 86390 1
512237 99512237 1001 86380 86390 1
512360 99512360 1001 86380 86390 1
511929 99511929 1001 86380 86390 1
511878 99511878 1001 86380 86390 1
511913 99511913 1001 86380 86390 1
512486 99512486 1001 86380 86390 1
512579 99512579 1001 86380 86390 1
512541 99512541 1001 86380 86390 1
513202 99513202 1001 86380 86390 1
513031 99513031 1001 86380 86390 1
513122 99513122 1001 86380 86390 1
512795 99512795 1001 86380 86390 1
512887 99512887 1001 86380 86390 1
512849 99512849 1001 86380 86390 1
512927 99512927 1001 86380 86390 1
512982 99512982 1001 86380 86390 1
512866 99512866 1001 86380 86390 1
512753 99512753 1001 86380 86390 1
512702 99512702 1001 86380 86390 1
512665 99512665 1001 86380 86390 1
512588 99512588 1001 86380 86390 1
512630 99512630 1001 86380 86390 1
512591 99512591 1001 86380 86390 1
512672 99512672 1001 86380 86390 1
513397 99513397 1001 86380 86390 1
513389 99513389 1001 86380 86390 1
513368 99513368 1001 86380 86390 1
513305 99513305 1001 86380 86390 1
514012 99514012 1001 86380 86390 1
513884 99513884 1001 86380 86390 1
514019 99514019 1001 86380 86390 1
513939 99513939 1001 86380 86390 1
513837 99513837 1001 86380 86390 1
513954 99513954 1001 86380 86390 1
513778 99513778 1001 86380 86390 1
513799 99513799 1001 86380 86390 1
513618 99513618 1001 86380 86390 1
513479 99513479 1001 86380 86390 1
513609 99513609 1001 86380 86390 1
513442 99513442 1001 86380 86390 1
513418 99513418 1001 86380 86390 1
514067 99514067 1001 86380 86390 1
514042 99514042 1001 86380 86390 1
514174 99514174 1001 86380 86390 1
514087 99514087 1001 86380 86390 1
514715 99514715 1001 86380 86390 1
514512 99514512 1001 86380 86390 1
514533 99514533 1001 86380 86390 1
514302 99514302 1001 86380 86390 1
514342 99514342 1001 86380 86390 1
514355 99514355 1001 86380 86390 1
514389 99514389 1001 86380 86390 1
514971 99514971 1001 86380 86390 1
514948 99514948 1001 86380 86390 1
514914 99514914 1001 86380 86390 1
515497 99515497 1001 86380 86390 1
515627 99515627 1001 86380 86390 1
515500 99515500 1001 86380 86390 1
515274 99515274 1001 86380 86390 1
515192 99515192 1001 86380 86390 1
515182 99515182 1001 86380 86390 1
515074 99515074 1001 86380 86390 1
515888 99515888 1001 86380 86390 1
515844 99515844 1001 86380 86390 1
516340 99516340 1001 86380 86390 1
516504 99516504 1001 86380 86390 1
516217 99516217 1001 86380 86390 1
516140 99516140 1001 86380 86390 1
516104 99516104 1001 86380 86390 1
516064 99516064 1001 86380 86390 1
516524 99516524 1001 86380 86390 1
517135 99517135 1001 86380 86390 1
517057 99517057 1001 86380 86390 1
517034 99517034 1001 86380 86390 1
517047 99517047 1001 86380 86390 1
516972 99516972 1001 86380 86390 1
517115 99517115 1001 86380 86390 1
516800 99516800 1001 86380 86390 1
516839 99516839 1001 86380 86390 1
516766 99516766 1001 86380 86390 1
517423 99517423 1001 86380 86390 1
517501 99517501 1001 86380 86390 1
517451 99517451 1001 86380 86390 1
517482 99517482 1001 86380 86390 1
517394 99517394 1001 86380 86390 1
518087 99518087 1001 86380 86390 1
518064 99518064 1001 86380 86390 1
518039 99518039 1001 86380 86390 1
518040 99518040 1001 86380 86390 1
518028 99518028 1001 86380 86390 1
518068 99518068 1001 86380 86390 1
517930 99517930 1001 86380 86390 1
517931 99517931 1001 86380 86390 1
517790 99517790 1001 86380 86390 1
517753 99517753 1001 86380 86390 1
517924 99517924 1001 86380 86390 1
517757 99517757 1001 86380 86390 1
518353 99518353 1001 86380 86390 1
518267 99518267 1001 86380 86390 1
518358 99518358 1001 86380 86390 1
518913 99518913 1001 86380 86390 1
518797 99518797 1001 86380 86390 1
518789 99518789 1001 86380 86390 1
518793 99518793 1001 86380 86390 1
518577 99518577 1001 86380 86390 1
518686 99518686 1001 86380 86390 1
518715 99518715 1001 86380 86390 1
518409 99518409 1001 86380 86390 1
518448 99518448 1001 86380 86390 1
518424 99518424 1001 86380 86390 1
518504 99518504 1001 86380 86390 1
518493 99518493 1001 86380 86390 1
519024 99519024 1001 86380 86390 1
519078 99519078 1001 86380 86390 1
519096 99519096 1001 86380 86390 1
519085 99519085 1001 86380 86390 1
519100 99519100 1001 86380 86390 1
519165 99519165 1001 86380 86390 1
519674 99519674 1001 86380 86390 1
519782 99519782 1001 86380 86390 1
519770 99519770 1001 86380 86390 1
519658 99519658 1001 86380 86390 1
519749 99519749 1001 86380 86390 1
519573 99519573 1001 86380 86390 1
519602 99519602 1001 86380 86390 1
519502 99519502 1001 86380 86390 1
519237 99519237 1001 86380 86390 1
519198 99519198 1001 86380 86390 1
519863 99519863 1001 86380 86390 1
519853 99519853 1001 86380 86390 1
520011 99520011 1001 86380 86390 1
519908 99519908 1001 86380 86390 1
519830 99519830 1001 86380 86390 1
520002 99520002 1001 86380 86390 1
519913 99519913 1001 86380 86390 1
520461 99520461 1001 86380 86390 1
520475 99520475 1001 86380 86390 1
520514 99520514 1001 86380 86390 1
520594 99520594 1001 86380 86390 1
520491 99520491 1001 86380 86390 1
520410 99520410 1001 86380 86390 1
520310 99520310 1001 86380 86390 1
520388 99520388 1001 86380 86390 1
520366 99520366 1001 86380 86390 1
520045 99520045 1001 86380 86390 1
520115 99520115 1001 86380 86390 1
520104 99520104 1001 86380 86390 1
520682 99520682 1001 86380 86390 1
520815 99520815 1001 86380 86390 1
521312 99521312 1001 86380 86390 1
521325 99521325 1001 86380 86390 1
521417 99521417 1001 86380 86390 1
521288 99521288 1001 86380 86390 1
521414 99521414 1001 86380 86390 1
520912 99520912 1001 86380 86390 1
521554 99521554 1001 86380 86390 1
521477 99521477 1001 86380 86390 1
521549 99521549 1001 86380 86390 1
521575 99521575 1001 86380 86390 1
521590 99521590 1001 86380 86390 1
522153 99522153 1001 86380 86390 1
522265 99522265 1001 86380 86390 1
522208 99522208 1001 86380 86390 1
522131 99522131 1001 86380 86390 1
521884 99521884 1001 86380 86390 1
522068 99522068 1001 86380 86390 1
522032 99522032 1001 86380 86390 1
521943 99521943 1001 86380 86390 1
521732 99521732 1001 86380 86390 1
522302 99522302 1001 86380 86390 1
522356 99522356 1001 86380 86390 1
522386 99522386 1001 86380 86390 1
522470 99522470 1001 86380 86390 1
523115 99523115 1001 86380 86390 1
523070 99523070 1001 86380 86390 1
522869 99522869 1001 86380 86390 1
522655 99522655 1001 86380 86390 1
523193 99523193 1001 86380 86390 1
523237 99523237 1001 86380 86390 1
523174 99523174 1001 86380 86390 1
523291 99523291 1001 86380 86390 1
523175 99523175 1001 86380 86390 1
523202 99523202 1001 86380 86390 1
523280 99523280 1001 86380 86390 1
523859 99523859 1001 86380 86390 1
523873 99523873 1001 86380 86390 1
523748 99523748 1001 86380 86390 1
523541 99523541 1001 86380 86390 1
523634 99523634 1001 86380 86390 1
523403 99523403 1001 86380 86390 1
523481 99523481 1001 86380 86390 1
523960 99523960 1001 86380 86390 1
524577 99524577 1001 86380 86390 1
524739 99524739 1001 86380 86390 1
524624 99524624 1001 86380 86390 1
524758 99524758 1001 86380 86390 1
524718 99524718 1001 86380 86390 1
524434 99524434 1001 86380 86390 1
524253 99524253 1001 86380 86390 1
524247 99524247 1001 86380 86390 1
524171 99524171 1001 86380 86390 1
524188 99524188 1001 86380 86390 1
524330 99524330 1001 86380 86390 1
524820 99524820 1001 86380 86390 1
524940 99524940 1001 86380 86390 1
524854 99524854 1001 86380 86390 1
525536 99525536 1001 86380 86390 1
525574 99525574 1001 86380 86390 1
525539 99525539 1001 86380 86390 1
525527 99525527 1001 86380 86390 1
525453 99525453 1001 86380 86390 1
525341 99525341 1001 86380 86390 1
525356 99525356 1001 86380 86390 1
525268 99525268 1001 86380 86390 1
525309 99525309 1001 86380 86390 1
525232 99525232 1001 86380 86390 1
525058 99525058 1001 86380 86390 1
525180 99525180 1001 86380 86390 1
525646 99525646 1001 86380 86390 1
525791 99525791 1001 86380 86390 1
526398 99526398 1001 86380 86390 1
526415 99526415 1001 86380 86390 1
526279 99526279 1001 86380 86390 1
526093 99526093 1001 86380 86390 1
525855 99525855 1001 86380 86390 1
526433 99526433 1001 86380 86390 1
526597 99526597 1001 86380 86390 1
526600 99526600 1001 86380 86390 1
526471 99526471 1001 86380 86390 1
527224 99527224 1001 86380 86390 1
526947 99526947 1001 86380 86390 1
526911 99526911 1001 86380 86390 1
526630 99526630 1001 86380 86390 1
526688 99526688 1001 86380 86390 1
526727 99526727 1001 86380 86390 1
526805 99526805 1001 86380 86390 1
526651 99526651 1001 86380 86390 1
527443 99527443 1001 86380 86390 1
527314 99527314 1001 86380 86390 1
527356 99527356 1001 86380 86390 1
527411 99527411 1001 86380 86390 1
527987 99527987 1001 86380 86390 1
528026 99528026 1001 86380 86390 1
528051 99528051 1001 86380 86390 1
527834 99527834 1001 86380 86390 1
527680 99527680 1001 86380 86390 1
527864 99527864 1001 86380 86390 1
527571 99527571 1001 86380 86390 1
527592 99527592 1001 86380 86390 1
527462 99527462 1001 86380 86390 1
528079 99528079 1001 86380 86390 1
528186 99528186 1001 86380 86390 1
528721 99528721 1001 86380 86390 1
528838 99528838 1001 86380 86390 1
528707 99528707 1001 86380 86390 1
528540 99528540 1001 86380 86390 1
528579 99528579 1001 86380 86390 1
528585 99528585 1001 86380 86390 1
528507 99528507 1001 86380 86390 1
528665 99528665 1001 86380 86390 1
528358 99528358 1001 86380 86390 1
528403 99528403 1001 86380 86390 1
528315 99528315 1001 86380 86390 1
528952 99528952 1001 86380 86390 1
529590 99529590 1001 86380 86390 1
529603 99529603 1001 86380 86390 1
529699 99529699 1001 86380 86390 1
529372 99529372 1001 86380 86390 1
529463 99529463 1001 86380 86390 1
529322 99529322 1001 86380 86390 1
529454 99529454 1001 86380 86390 1
529281 99529281 1001 86380 86390 1
529153 99529153 1001 86380 86390 1
529791 99529791 1001 86380 86390 1
529753 99529753 1001 86380 86390 1
529768 99529768 1001 86380 86390 1
529835 99529835 1001 86380 86390 1
530423 99530423 1001 86380 86390 1
530149 99530149 1001 86380 86390 1
530216 99530216 1001 86380 86390 1
530120 99530120 1001 86380 86390 1
530060 99530060 1001 86380 86390 1
530603 99530603 1001 86380 86390 1
530682 99530682 1001 86380 86390 1
530724 99530724 1001 86380 86390 1
530660 99530660 1001 86380 86390 1
531282 99531282 1001 86380 86390 1
531297 99531297 1001 86380 86390 1
531336 99531336 1001 86380 86390 1
531174 99531174 1001 86380 86390 1
531008 99531008 1001 86380 86390 1
531002 99531002 1001 86380 86390 1
530942 99530942 1001 86380 86390 1
530761 99530761 1001 86380 86390 1
531391 99531391 1001 86380 86390 1
531433 99531433 1001 86380 86390 1
531413 99531413 1001 86380 86390 1
531582 99531582 1001 86380 86390 1
532040 99532040 1001 86380 86390 1
532022 99532022 1001 86380 86390 1
531935 99531935 1001 86380 86390 1
531989 99531989 1001 86380 86390 1
531929 99531929 1001 86380 86390 1
531677 99531677 1001 86380 86390 1
532232 99532232 1001 86380 86390 1
532234 99532234 1001 86380 86390 1
532241 99532241 1001 86380 86390 1
533002 99533002 1001 86380 86390 1
532835 99532835 1001 86380 86390 1
533018 99533018 1001 86380 86390 1
532980 99532980 1001 86380 86390 1
532792 99532792 1001 86380 86390 1
532705 99532705 1001 86380 86390 1
532680 99532680 1001 86380 86390 1
532735 99532735 1001 86380 86390 1
532489 99532489 1001 86380 86390 1
532490 99532490 1001 86380 86390 1
532485 99532485 1001 86380 86390 1
533677 99533677 1001 86380 86390 1
533605 99533605 1001 86380 86390 1
533449 99533449 1001 86380 86390 1
533571 99533571 1001 86380 86390 1
533422 99533422 1001 86380 86390 1
533280 99533280 1001 86380 86390 1
533321 99533321 1001 86380 86390 1
533361 99533361 1001 86380 86390 1
533900 99533900 1001 86380 86390 1
533991 99533991 1001 86380 86390 1
534031 99534031 1001 86380 86390 1
534058 99534058 1001 86380 86390 1
533892 99533892 1001 86380 86390 1
534557 99534557 1001 86380 86390 1
534589 99534589 1001 86380 86390 1
534428 99534428 1001 86380 86390 1
534455 99534455 1001 86380 86390 1
534233 99534233 1001 86380 86390 1
534065 99534065 1001 86380 86390 1
534208 99534208 1001 86380 86390 1
534198 99534198 1001 86380 86390 1
534121 99534121 1001 86380 86390 1
534199 99534199 1001 86380 86390 1
534267 99534267 1001 86380 86390 1
534828 99534828 1001 86380 86390 1
534881 99534881 1001 86380 86390 1
534818 99534818 1001 86380 86390 1
534809 99534809 1001 86380 86390 1
534745 99534745 1001 86380 86390 1
535421 99535421 1001 86380 86390 1
535424 99535424 1001 86380 86390 1
535386 99535386 1001 86380 86390 1
536262 99536262 1001 86380 86390 1
536057 99536057 1001 86380 86390 1
536072 99536072 1001 86380 86390 1
536125 99536125 1001 86380 86390 1
536065 99536065 1001 86380 86390 1
535838 99535838 1001 86380 86390 1
536541 99536541 1001 86380 86390 1
537146 99537146 1001 86380 86390 1
536980 99536980 1001 86380 86390 1
536700 99536700 1001 86380 86390 1
536679 99536679 1001 86380 86390 1
537341 99537341 1001 86380 86390 1
537264 99537264 1001 86380 86390 1
537177 99537177 1001 86380 86390 1
537275 99537275 1001 86380 86390 1
537873 99537873 1001 86380 86390 1
537837 99537837 1001 86380 86390 1
537965 99537965 1001 86380 86390 1
537981 99537981 1001 86380 86390 1
537885 99537885 1001 86380 86390 1
537702 99537702 1001 86380 86390 1
537614 99537614 1001 86380 86390 1
537541 99537541 1001 86380 86390 1
537393 99537393 1001 86380 86390 1
537995 99537995 1001 86380 86390 1
538126 99538126 1001 86380 86390 1
538123 99538123 1001 86380 86390 1
538674 99538674 1001 86380 86390 1
538431 99538431 1001 86380 86390 1
538548 99538548 1001 86380 86390 1
538552 99538552 1001 86380 86390 1
538553 99538553 1001 86380 86390 1
538606 99538606 1001 86380 86390 1
538323 99538323 1001 86380 86390 1
538321 99538321 1001 86380 86390 1
538970 99538970 1001 86380 86390 1
539014 99539014 1001 86380 86390 1
538848 99538848 1001 86380 86390 1
539557 99539557 1001 86380 86390 1
539622 99539622 1001 86380 86390 1
539572 99539572 1001 86380 86390 1
539484 99539484 1001 86380 86390 1
539411 99539411 1001 86380 86390 1
539309 99539309 1001 86380 86390 1
539169 99539169 1001 86380 86390 1
539133 99539133 1001 86380 86390 1
539743 99539743 1001 86380 86390 1
539655 99539655 1001 86380 86390 1
539737 99539737 1001 86380 86390 1
540466 99540466 1001 86380 86390 1
540436 99540436 1001 86380 86390 1
540371 99540371 1001 86380 86390 1
540123 99540123 1001 86380 86390 1
540128 99540128 1001 86380 86390 1
540054 99540054 1001 86380 86390 1
540029 99540029 1001 86380 86390 1
539851 99539851 1001 86380 86390 1
540007 99540007 1001 86380 86390 1
539974 99539974 1001 86380 86390 1
540039 99540039 1001 86380 86390 1
540658 99540658 1001 86380 86390 1
541268 99541268 1001 86380 86390 1
541158 99541158 1001 86380 86390 1
541283 99541283 1001 86380 86390 1
541286 99541286 1001 86380 86390 1
541026 99541026 1001 86380 86390 1
541081 99541081 1001 86380 86390 1
540939 99540939 1001 86380 86390 1
540981 99540981 1001 86380 86390 1
540983 99540983 1001 86380 86390 1
540835 99540835 1001 86380 86390 1
541089 99541089 1001 86380 86390 1
541490 99541490 1001 86380 86390 1
541928 99541928 1001 86380 86390 1
541996 99541996 1001 86380 86390 1
541920 99541920 1001 86380 86390 1
541936 99541936 1001 86380 86390 1
542110 99542110 1001 86380 86390 1
542003 99542003 1001 86380 86390 1
542016 99542016 1001 86380 86390 1
541823 99541823 1001 86380 86390 1
541763 99541763 1001 86380 86390 1
541907 99541907 1001 86380 86390 1
541741 99541741 1001 86380 86390 1
541858 99541858 1001 86380 86390 1
541654 99541654 1001 86380 86390 1
541525 99541525 1001 86380 86390 1
541669 99541669 1001 86380 86390 1
541684 99541684 1001 86380 86390 1
541678 99541678 1001 86380 86390 1
542143 99542143 1001 86380 86390 1
542281 99542281 1001 86380 86390 1
542217 99542217 1001 86380 86390 1
542256 99542256 1001 86380 86390 1
542269 99542269 1001 86380 86390 1
542825 99542825 1001 86380 86390 1
542750 99542750 1001 86380 86390 1
542638 99542638 1001 86380 86390 1
542536 99542536 1001 86380 86390 1
542526 99542526 1001 86380 86390 1
542413 99542413 1001 86380 86390 1
543033 99543033 1001 86380 86390 1
542998 99542998 1001 86380 86390 1
543058 99543058 1001 86380 86390 1
543658 99543658 1001 86380 86390 1
543621 99543621 1001 86380 86390 1
543648 99543648 1001 86380 86390 1
543597 99543597 1001 86380 86390 1
543611 99543611 1001 86380 86390 1
543577 99543577 1001 86380 86390 1
543668 99543668 1001 86380 86390 1
543541 99543541 1001 86380 86390 1
543557 99543557 1001 86380 86390 1
543216 99543216 1001 86380 86390 1
543245 99543245 1001 86380 86390 1
543233 99543233 1001 86380 86390 1
543246 99543246 1001 86380 86390 1
543356 99543356 1001 86380 86390 1
543831 99543831 1001 86380 86390 1
544547 99544547 1001 86380 86390 1
544513 99544513 1001 86380 86390 1
544516 99544516 1001 86380 86390 1
544544 99544544 1001 86380 86390 1
544350 99544350 1001 86380 86390 1
544312 99544312 1001 86380 86390 1
544184 99544184 1001 86380 86390 1
543992 99543992 1001 86380 86390 1
543997 99543997 1001 86380 86390 1
544157 99544157 1001 86380 86390 1
523305 979 1002 28462 31471 1
400018 99400018 1001 86380 86390 1
400130 99400130 1001 86380 86390 1
400257 99400257 1001 86380 86390 1
400389 99400389 1001 86380 86390 1
400493 99400493 1001 86380 86390 1
400683 99400683 1001 86380 86390 1
400719 99400719 1001 86380 86390 1
401040 99401040 1001 86380 86390 1
400939 99400939 1001 86380 86390 1
401246 99401246 1001 86380 86390 1
401188 99401188 1001 86380 86390 1
401281 99401281 1001 86380 86390 1
401448 99401448 1001 86380 86390 1
401391 99401391 1001 86380 86390 1
401642 99401642 1001 86380 86390 1
402021 99402021 1001 86380 86390 1
402000 99402000 1001 86380 86390 1
402011 99402011 1001 86380 86390 1
402381 99402381 1001 86380 86390 1
402579 99402579 1001 86380 86390 1
402627 99402627 1001 86380 86390 1
402596 99402596 1001 86380 86390 1
402613 99402613 1001 86380 86390 1
402762 99402762 1001 86380 86390 1
402875 99402875 1001 86380 86390 1
402856 99402856 1001 86380 86390 1
402815 99402815 1001 86380 86390 1
403440 99403440 1001 86380 86390 1
403421 99403421 1001 86380 86390 1
403991 99403991 1001 86380 86390 1
403993 99403993 1001 86380 86390 1
403967 99403967 1001 86380 86390 1
404061 99404061 1001 86380 86390 1
404340 99404340 1001 86380 86390 1
404480 99404480 1001 86380 86390 1
404523 99404523 1001 86380 86390 1
404774 99404774 1001 86380 86390 1
404717 99404717 1001 86380 86390 1
404894 99404894 1001 86380 86390 1
404992 99404992 1001 86380 86390 1
405092 99405092 1001 86380 86390 1
405222 99405222 1001 86380 86390 1
405294 99405294 1001 86380 86390 1
405464 99405464 1001 86380 86390 1
405485 99405485 1001 86380 86390 1
405507 99405507 1001 86380 86390 1
405568 99405568 1001 86380 86390 1
405638 99405638 1001 86380 86390 1
405835 99405835 1001 86380 86390 1
405767 99405767 1001 86380 86390 1
405849 99405849 1001 86380 86390 1
405996 99405996 1001 86380 86390 1
406127 99406127 1001 86380 86390 1
406248 99406248 1001 86380 86390 1
406204 99406204 1001 86380 86390 1
406691 99406691 1001 86380 86390 1
406696 99406696 1001 86380 86390 1
406746 99406746 1001 86380 86390 1
407001 99407001 1001 86380 86390 1
407094 99407094 1001 86380 86390 1
407100 99407100 1001 86380 86390 1
407150 99407150 1001 86380 86390 1
407218 99407218 1001 86380 86390 1
407493 99407493 1001 86380 86390 1
407657 99407657 1001 86380 86390 1
407853 99407853 1001 86380 86390 1
408345 99408345 1001 86380 86390 1
408447 99408447 1001 86380 86390 1
408501 99408501 1001 86380 86390 1
408529 99408529 1001 86380 86390 1
408823 99408823 1001 86380 86390 1
408905 99408905 1001 86380 86390 1
409150 99409150 1001 86380 86390 1
409077 99409077 1001 86380 86390 1
409299 99409299 1001 86380 86390 1
409538 99409538 1001 86380 86390 1
409634 99409634 1001 86380 86390 1
409730 99409730 1001 86380 86390 1
409757 99409757 1001 86380 86390 1
410015 99410015 1001 86380 86390 1
410371 99410371 1001 86380 86390 1
410303 99410303 1001 86380 86390 1
410554 99410554 1001 86380 86390 1
410668 99410668 1001 86380 86390 1
410786 99410786 1001 86380 86390 1
410798 99410798 1001 86380 86390 1
411076 99411076 1001 86380 86390 1
411036 99411036 1001 86380 86390 1
411794 99411794 1001 86380 86390 1
412075 99412075 1001 86380 86390 1
411965 99411965 1001 86380 86390 1
412105 99412105 1001 86380 86390 1
412132 99412132 1001 86380 86390 1
412140 99412140 1001 86380 86390 1
412196 99412196 1001 86380 86390 1
412222 99412222 1001 86380 86390 1
412255 99412255 1001 86380 86390 1
412316 99412316 1001 86380 86390 1
413402 99413402 1001 86380 86390 1
413647 99413647 1001 86380 86390 1
413410 99413410 1001 86380 86390 1
413390 99413390 1001 86380 86390 1
413508 99413508 1001 86380 86390 1
413010 99413010 1001 86380 86390 1
413072 99413072 1001 86380 86390 1
412970 99412970 1001 86380 86390 1
412868 99412868 1001 86380 86390 1
412788 99412788 1001 86380 86390 1
412887 99412887 1001 86380 86390 1
413743 99413743 1001 86380 86390 1
415036 99415036 1001 86380 86390 1
415237 99415237 1001 86380 86390 1
414633 99414633 1001 86380 86390 1
414276 99414276 1001 86380 86390 1
414483 99414483 1001 86380 86390 1
414413 99414413 1001 86380 86390 1
414473 99414473 1001 86380 86390 1
414137 99414137 1001 86380 86390 1
415663 99415663 1001 86380 86390 1
416784 99416784 1001 86380 86390 1
416810 99416810 1001 86380 86390 1
416493 99416493 1001 86380 86390 1
416447 99416447 1001 86380 86390 1
416359 99416359 1001 86380 86390 1
416006 99416006 1001 86380 86390 1
415815 99415815 1001 86380 86390 1
416070 99416070 1001 86380 86390 1
415900 99415900 1001 86380 86390 1
415901 99415901 1001 86380 86390 1
417492 99417492 1001 86380 86390 1
418556 99418556 1001 86380 86390 1
418657 99418657 1001 86380 86390 1
418559 99418559 1001 86380 86390 1
418639 99418639 1001 86380 86390 1
418414 99418414 1001 86380 86390 1
418394 99418394 1001 86380 86390 1
418345 99418345 1001 86380 86390 1
418171 99418171 1001 86380 86390 1
417667 99417667 1001 86380 86390 1
417864 99417864 1001 86380 86390 1
417759 99417759 1001 86380 86390 1
417935 99417935 1001 86380 86390 1
418865 99418865 1001 86380 86390 1
418813 99418813 1001 86380 86390 1
420061 99420061 1001 86380 86390 1
419642 99419642 1001 86380 86390 1
419893 99419893 1001 86380 86390 1
419716 99419716 1001 86380 86390 1
419380 99419380 1001 86380 86390 1
419472 99419472 1001 86380 86390 1
419610 99419610 1001 86380 86390 1
419479 99419479 1001 86380 86390 1
420718 99420718 1001 86380 86390 1
421740 99421740 1001 86380 86390 1
422056 99422056 1001 86380 86390 1
421955 99421955 1001 86380 86390 1
421120 99421120 1001 86380 86390 1
421200 99421200 1001 86380 86390 1
422507 99422507 1001 86380 86390 1
422489 99422489 1001 86380 86390 1
422151 99422151 1001 86380 86390 1
422181 99422181 1001 86380 86390 1
423405 99423405 1001 86380 86390 1
423489 99423489 1001 86380 86390 1
423658 99423658 1001 86380 86390 1
423662 99423662 1001 86380 86390 1
423731 99423731 1001 86380 86390 1
423432 99423432 1001 86380 86390 1
423001 99423001 1001 86380 86390 1
422992 99422992 1001 86380 86390 1
422952 99422952 1001 86380 86390 1
422729 99422729 1001 86380 86390 1
422578 99422578 1001 86380 86390 1
422580 99422580 1001 86380 86390 1
422612 99422612 1001 86380 86390 1
423885 99423885 1001 86380 86390 1
424006 99424006 1001 86380 86390 1
423765 99423765 1001 86380 86390 1
425226 99425226 1001 86380 86390 1
425260 99425260 1001 86380 86390 1
425286 99425286 1001 86380 86390 1
425040 99425040 1001 86380 86390 1
425209 99425209 1001 86380 86390 1
425122 99425122 1001 86380 86390 1
425245 99425245 1001 86380 86390 1
424787 99424787 1001 86380 86390 1
424729 99424729 1001 86380 86390 1
424411 99424411 1001 86380 86390 1
424187 99424187 1001 86380 86390 1
424327 99424327 1001 86380 86390 1
424164 99424164 1001 86380 86390 1
424406 99424406 1001 86380 86390 1
424308 99424308 1001 86380 86390 1
425515 99425515 1001 86380 86390 1
425456 99425456 1001 86380 86390 1
425396 99425396 1001 86380 86390 1
427117 99427117 1001 86380 86390 1
427080 99427080 1001 86380 86390 1
426939 99426939 1001 86380 86390 1
426809 99426809 1001 86380 86390 1
426941 99426941 1001 86380 86390 1
426395 99426395 1001 86380 86390 1
426604 99426604 1001 86380 86390 1
426310 99426310 1001 86380 86390 1
426611 99426611 1001 86380 86390 1
425950 99425950 1001 86380 86390 1
427494 99427494 1001 86380 86390 1
427122 99427122 1001 86380 86390 1
428665 99428665 1001 86380 86390 1
428697 99428697 1001 86380 86390 1
428659 99428659 1001 86380 86390 1
428720 99428720 1001 86380 86390 1
428140 99428140 1001 86380 86390 1
427963 99427963 1001 86380 86390 1
428335 99428335 1001 86380 86390 1
427559 99427559 1001 86380 86390 1
427867 99427867 1001 86380 86390 1
427723 99427723 1001 86380 86390 1
429019 99429019 1001 86380 86390 1
428844 99428844 1001 86380 86390 1
428943 99428943 1001 86380 86390 1
428769 99428769 1001 86380 86390 1
429010 99429010 1001 86380 86390 1
428981 99428981 1001 86380 86390 1
429866 99429866 1001 86380 86390 1
429919 99429919 1001 86380 86390 1
429498 99429498 1001 86380 86390 1
429231 99429231 1001 86380 86390 1
429305 99429305 1001 86380 86390 1
429192 99429192 1001 86380 86390 1
430818 99430818 1001 86380 86390 1
430495 99430495 1001 86380 86390 1
431922 99431922 1001 86380 86390 1
431945 99431945 1001 86380 86390 1
431719 99431719 1001 86380 86390 1
431783 99431783 1001 86380 86390 1
432041 99432041 1001 86380 86390 1
431687 99431687 1001 86380 86390 1
431372 99431372 1001 86380 86390 1
431429 99431429 1001 86380 86390 1
431606 99431606 1001 86380 86390 1
431389 99431389 1001 86380 86390 1
431541 99431541 1001 86380 86390 1
432087 99432087 1001 86380 86390 1
432113 99432113 1001 86380 86390 1
433617 99433617 1001 86380 86390 1
433726 99433726 1001 86380 86390 1
433396 99433396 1001 86380 86390 1
433552 99433552 1001 86380 86390 1
433446 99433446 1001 86380 86390 1
433447 99433447 1001 86380 86390 1
433338 99433338 1001 86380 86390 1
433137 99433137 1001 86380 86390 1
432946 99432946 1001 86380 86390 1
432999 99432999 1001 86380 86390 1
433085 99433085 1001 86380 86390 1
433300 99433300 1001 86380 86390 1
433734 99433734 1001 86380 86390 1
433908 99433908 1001 86380 86390 1
433849 99433849 1001 86380 86390 1
435427 99435427 1001 86380 86390 1
435108 99435108 1001 86380 86390 1
435377 99435377 1001 86380 86390 1
435406 99435406 1001 86380 86390 1
434646 99434646 1001 86380 86390 1
434702 99434702 1001 86380 86390 1
435553 99435553 1001 86380 86390 1
435603 99435603 1001 86380 86390 1
435839 99435839 1001 86380 86390 1
435588 99435588 1001 86380 86390 1
436802 99436802 1001 86380 86390 1
436794 99436794 1001 86380 86390 1
436696 99436696 1001 86380 86390 1
436465 99436465 1001 86380 86390 1
436653 99436653 1001 86380 86390 1
436680 99436680 1001 86380 86390 1
436217 99436217 1001 86380 86390 1
435960 99435960 1001 86380 86390 1
436088 99436088 1001 86380 86390 1
300043 99300043 1001 86380 86390 1
437176 99437176 1001 86380 86390 1
300626 99300626 1001 86380 86390 1
300606 99300606 1001 86380 86390 1
300595 99300595 1001 86380 86390 1
300573 99300573 1001 86380 86390 1
300486 99300486 1001 86380 86390 1
300324 99300324 1001 86380 86390 1
300337 99300337 1001 86380 86390 1
300494 99300494 1001 86380 86390 1
300161 99300161 1001 86380 86390 1
300200 99300200 1001 86380 86390 1
300154 99300154 1001 86380 86390 1
300778 99300778 1001 86380 86390 1
300874 99300874 1001 86380 86390 1
300865 99300865 1001 86380 86390 1
301530 99301530 1001 86380 86390 1
301418 99301418 1001 86380 86390 1
301446 99301446 1001 86380 86390 1
301476 99301476 1001 86380 86390 1
301324 99301324 1001 86380 86390 1
301262 99301262 1001 86380 86390 1
301342 99301342 1001 86380 86390 1
301163 99301163 1001 86380 86390 1
301293 99301293 1001 86380 86390 1
301178 99301178 1001 86380 86390 1
301244 99301244 1001 86380 86390 1
301669 99301669 1001 86380 86390 1
301725 99301725 1001 86380 86390 1
301652 99301652 1001 86380 86390 1
301589 99301589 1001 86380 86390 1
302338 99302338 1001 86380 86390 1
302368 99302368 1001 86380 86390 1
302222 99302222 1001 86380 86390 1
302371 99302371 1001 86380 86390 1
302127 99302127 1001 86380 86390 1
302038 99302038 1001 86380 86390 1
302040 99302040 1001 86380 86390 1
301867 99301867 1001 86380 86390 1
301893 99301893 1001 86380 86390 1
302494 99302494 1001 86380 86390 1
302445 99302445 1001 86380 86390 1
302575 99302575 1001 86380 86390 1
302412 99302412 1001 86380 86390 1
302515 99302515 1001 86380 86390 1
302558 99302558 1001 86380 86390 1
303107 99303107 1001 86380 86390 1
303048 99303048 1001 86380 86390 1
303128 99303128 1001 86380 86390 1
302879 99302879 1001 86380 86390 1
302804 99302804 1001 86380 86390 1
302780 99302780 1001 86380 86390 1
302704 99302704 1001 86380 86390 1
303257 99303257 1001 86380 86390 1
303375 99303375 1001 86380 86390 1
303754 99303754 1001 86380 86390 1
303717 99303717 1001 86380 86390 1
303680 99303680 1001 86380 86390 1
303454 99303454 1001 86380 86390 1
303493 99303493 1001 86380 86390 1
303455 99303455 1001 86380 86390 1
303525 99303525 1001 86380 86390 1
304072 99304072 1001 86380 86390 1
304179 99304179 1001 86380 86390 1
304038 99304038 1001 86380 86390 1
304831 99304831 1001 86380 86390 1
304836 99304836 1001 86380 86390 1
304662 99304662 1001 86380 86390 1
304845 99304845 1001 86380 86390 1
304767 99304767 1001 86380 86390 1
304497 99304497 1001 86380 86390 1
304369 99304369 1001 86380 86390 1
304390 99304390 1001 86380 86390 1
304365 99304365 1001 86380 86390 1
304263 99304263 1001 86380 86390 1
305041 99305041 1001 86380 86390 1
304953 99304953 1001 86380 86390 1
305033 99305033 1001 86380 86390 1
304985 99304985 1001 86380 86390 1
305596 99305596 1001 86380 86390 1
305613 99305613 1001 86380 86390 1
305576 99305576 1001 86380 86390 1
305666 99305666 1001 86380 86390 1
305538 99305538 1001 86380 86390 1
305618 99305618 1001 86380 86390 1
305681 99305681 1001 86380 86390 1
305324 99305324 1001 86380 86390 1
305471 99305471 1001 86380 86390 1
305344 99305344 1001 86380 86390 1
305437 99305437 1001 86380 86390 1
305465 99305465 1001 86380 86390 1
305214 99305214 1001 86380 86390 1
305127 99305127 1001 86380 86390 1
500166 99500166 1001 86380 86390 1
500092 99500092 1001 86380 86390 1
500068 99500068 1001 86380 86390 1
500109 99500109 1001 86380 86390 1
500005 99500005 1001 86380 86390 1
500046 99500046 1001 86380 86390 1
500778 99500778 1001 86380 86390 1
500720 99500720 1001 86380 86390 1
500645 99500645 1001 86380 86390 1
500595 99500595 1001 86380 86390 1
500479 99500479 1001 86380 86390 1
500388 99500388 1001 86380 86390 1
500242 99500242 1001 86380 86390 1
500821 99500821 1001 86380 86390 1
501485 99501485 1001 86380 86390 1
501504 99501504 1001 86380 86390 1
501532 99501532 1001 86380 86390 1
501627 99501627 1001 86380 86390 1
501632 99501632 1001 86380 86390 1
501291 99501291 1001 86380 86390 1
501395 99501395 1001 86380 86390 1
501228 99501228 1001 86380 86390 1
501124 99501124 1001 86380 86390 1
501163 99501163 1001 86380 86390 1
501202 99501202 1001 86380 86390 1
501027 99501027 1001 86380 86390 1
501835 99501835 1001 86380 86390 1
502324 99502324 1001 86380 86390 1
502404 99502404 1001 86380 86390 1
502418 99502418 1001 86380 86390 1
502437 99502437 1001 86380 86390 1
502225 99502225 1001 86380 86390 1
502213 99502213 1001 86380 86390 1
502229 99502229 1001 86380 86390 1
502204 99502204 1001 86380 86390 1
501896 99501896 1001 86380 86390 1
502039 99502039 1001 86380 86390 1
501886 99501886 1001 86380 86390 1
501926 99501926 1001 86380 86390 1
501914 99501914 1001 86380 86390 1
501997 99501997 1001 86380 86390 1
502579 99502579 1001 86380 86390 1
502537 99502537 1001 86380 86390 1
503209 99503209 1001 86380 86390 1
502967 99502967 1001 86380 86390 1
502993 99502993 1001 86380 86390 1
502995 99502995 1001 86380 86390 1
502723 99502723 1001 86380 86390 1
502756 99502756 1001 86380 86390 1
502822 99502822 1001 86380 86390 1
502734 99502734 1001 86380 86390 1
502683 99502683 1001 86380 86390 1
503393 99503393 1001 86380 86390 1
503374 99503374 1001 86380 86390 1
503378 99503378 1001 86380 86390 1
503300 99503300 1001 86380 86390 1
503443 99503443 1001 86380 86390 1
504060 99504060 1001 86380 86390 1
503921 99503921 1001 86380 86390 1
503719 99503719 1001 86380 86390 1
503758 99503758 1001 86380 86390 1
503790 99503790 1001 86380 86390 1
503808 99503808 1001 86380 86390 1
503666 99503666 1001 86380 86390 1
503538 99503538 1001 86380 86390 1
504172 99504172 1001 86380 86390 1
504225 99504225 1001 86380 86390 1
504174 99504174 1001 86380 86390 1
504755 99504755 1001 86380 86390 1
504821 99504821 1001 86380 86390 1
504746 99504746 1001 86380 86390 1
504889 99504889 1001 86380 86390 1
504544 99504544 1001 86380 86390 1
504573 99504573 1001 86380 86390 1
504654 99504654 1001 86380 86390 1
504695 99504695 1001 86380 86390 1
504646 99504646 1001 86380 86390 1
504686 99504686 1001 86380 86390 1
504543 99504543 1001 86380 86390 1
504349 99504349 1001 86380 86390 1
504468 99504468 1001 86380 86390 1
504509 99504509 1001 86380 86390 1
504447 99504447 1001 86380 86390 1
505111 99505111 1001 86380 86390 1
505078 99505078 1001 86380 86390 1
504963 99504963 1001 86380 86390 1
505005 99505005 1001 86380 86390 1
505747 99505747 1001 86380 86390 1
505751 99505751 1001 86380 86390 1
505475 99505475 1001 86380 86390 1
505489 99505489 1001 86380 86390 1
505492 99505492 1001 86380 86390 1
505188 99505188 1001 86380 86390 1
505254 99505254 1001 86380 86390 1
505183 99505183 1001 86380 86390 1
505302 99505302 1001 86380 86390 1
505354 99505354 1001 86380 86390 1
505925 99505925 1001 86380 86390 1
505852 99505852 1001 86380 86390 1
506545 99506545 1001 86380 86390 1
506595 99506595 1001 86380 86390 1
506486 99506486 1001 86380 86390 1
506399 99506399 1001 86380 86390 1
506489 99506489 1001 86380 86390 1
506594 99506594 1001 86380 86390 1
506467 99506467 1001 86380 86390 1
506282 99506282 1001 86380 86390 1
506081 99506081 1001 86380 86390 1
506137 99506137 1001 86380 86390 1
506075 99506075 1001 86380 86390 1
506129 99506129 1001 86380 86390 1
506788 99506788 1001 86380 86390 1
506776 99506776 1001 86380 86390 1
507253 99507253 1001 86380 86390 1
507016 99507016 1001 86380 86390 1
507133 99507133 1001 86380 86390 1
507043 99507043 1001 86380 86390 1
507047 99507047 1001 86380 86390 1
506820 99506820 1001 86380 86390 1
507003 99507003 1001 86380 86390 1
506809 99506809 1001 86380 86390 1
507625 99507625 1001 86380 86390 1
507626 99507626 1001 86380 86390 1
507431 99507431 1001 86380 86390 1
508190 99508190 1001 86380 86390 1
508192 99508192 1001 86380 86390 1
508090 99508090 1001 86380 86390 1
507934 99507934 1001 86380 86390 1
507860 99507860 1001 86380 86390 1
507713 99507713 1001 86380 86390 1
507651 99507651 1001 86380 86390 1
508370 99508370 1001 86380 86390 1
508884 99508884 1001 86380 86390 1
509046 99509046 1001 86380 86390 1
508951 99508951 1001 86380 86390 1
508964 99508964 1001 86380 86390 1
508929 99508929 1001 86380 86390 1
508919 99508919 1001 86380 86390 1
508920 99508920 1001 86380 86390 1
508689 99508689 1001 86380 86390 1
508737 99508737 1001 86380 86390 1
508585 99508585 1001 86380 86390 1
509150 99509150 1001 86380 86390 1
509774 99509774 1001 86380 86390 1
509855 99509855 1001 86380 86390 1
509757 99509757 1001 86380 86390 1
509672 99509672 1001 86380 86390 1
509560 99509560 1001 86380 86390 1
509667 99509667 1001 86380 86390 1
509511 99509511 1001 86380 86390 1
509444 99509444 1001 86380 86390 1
509406 99509406 1001 86380 86390 1
509938 99509938 1001 86380 86390 1
510085 99510085 1001 86380 86390 1
509916 99509916 1001 86380 86390 1
509917 99509917 1001 86380 86390 1
510600 99510600 1001 86380 86390 1
510687 99510687 1001 86380 86390 1
510509 99510509 1001 86380 86390 1
510459 99510459 1001 86380 86390 1
510480 99510480 1001 86380 86390 1
510302 99510302 1001 86380 86390 1
510292 99510292 1001 86380 86390 1
510246 99510246 1001 86380 86390 1
510117 99510117 1001 86380 86390 1
511411 99511411 1001 86380 86390 1
511426 99511426 1001 86380 86390 1
511391 99511391 1001 86380 86390 1
511359 99511359 1001 86380 86390 1
511245 99511245 1001 86380 86390 1
511197 99511197 1001 86380 86390 1
511172 99511172 1001 86380 86390 1
511341 99511341 1001 86380 86390 1
510951 99510951 1001 86380 86390 1
511123 99511123 1001 86380 86390 1
510957 99510957 1001 86380 86390 1
511680 99511680 1001 86380 86390 1
511555 99511555 1001 86380 86390 1
511699 99511699 1001 86380 86390 1
511728 99511728 1001 86380 86390 1
512293 99512293 1001 86380 86390 1
512015 99512015 1001 86380 86390 1
512118 99512118 1001 86380 86390 1
511838 99511838 1001 86380 86390 1
511867 99511867 1001 86380 86390 1
511804 99511804 1001 86380 86390 1
511896 99511896 1001 86380 86390 1
511884 99511884 1001 86380 86390 1
512570 99512570 1001 86380 86390 1
512572 99512572 1001 86380 86390 1
512431 99512431 1001 86380 86390 1
512512 99512512 1001 86380 86390 1
512476 99512476 1001 86380 86390 1
512582 99512582 1001 86380 86390 1
512479 99512479 1001 86380 86390 1
513204 99513204 1001 86380 86390 1
513051 99513051 1001 86380 86390 1
512819 99512819 1001 86380 86390 1
512888 99512888 1001 86380 86390 1
512993 99512993 1001 86380 86390 1
512801 99512801 1001 86380 86390 1
512828 99512828 1001 86380 86390 1
512589 99512589 1001 86380 86390 1
512674 99512674 1001 86380 86390 1
512765 99512765 1001 86380 86390 1
513304 99513304 1001 86380 86390 1
513986 99513986 1001 86380 86390 1
513861 99513861 1001 86380 86390 1
513794 99513794 1001 86380 86390 1
513822 99513822 1001 86380 86390 1
513759 99513759 1001 86380 86390 1
513760 99513760 1001 86380 86390 1
513423 99513423 1001 86380 86390 1
513541 99513541 1001 86380 86390 1
513543 99513543 1001 86380 86390 1
513427 99513427 1001 86380 86390 1
513612 99513612 1001 86380 86390 1
513601 99513601 1001 86380 86390 1
513460 99513460 1001 86380 86390 1
514082 99514082 1001 86380 86390 1
514138 99514138 1001 86380 86390 1
514730 99514730 1001 86380 86390 1
514695 99514695 1001 86380 86390 1
514640 99514640 1001 86380 86390 1
514632 99514632 1001 86380 86390 1
514292 99514292 1001 86380 86390 1
514425 99514425 1001 86380 86390 1
514245 99514245 1001 86380 86390 1
514246 99514246 1001 86380 86390 1
514378 99514378 1001 86380 86390 1
515010 99515010 1001 86380 86390 1
514934 99514934 1001 86380 86390 1
515646 99515646 1001 86380 86390 1
515413 99515413 1001 86380 86390 1
515454 99515454 1001 86380 86390 1
515468 99515468 1001 86380 86390 1
515396 99515396 1001 86380 86390 1
515307 99515307 1001 86380 86390 1
515236 99515236 1001 86380 86390 1
515226 99515226 1001 86380 86390 1
515111 99515111 1001 86380 86390 1
515124 99515124 1001 86380 86390 1
515825 99515825 1001 86380 86390 1
515789 99515789 1001 86380 86390 1
515782 99515782 1001 86380 86390 1
515885 99515885 1001 86380 86390 1
516446 99516446 1001 86380 86390 1
516411 99516411 1001 86380 86390 1
516178 99516178 1001 86380 86390 1
515940 99515940 1001 86380 86390 1
515968 99515968 1001 86380 86390 1
515997 99515997 1001 86380 86390 1
516077 99516077 1001 86380 86390 1
515937 99515937 1001 86380 86390 1
515963 99515963 1001 86380 86390 1
516082 99516082 1001 86380 86390 1
516704 99516704 1001 86380 86390 1
516512 99516512 1001 86380 86390 1
516618 99516618 1001 86380 86390 1
516607 99516607 1001 86380 86390 1
516646 99516646 1001 86380 86390 1
516674 99516674 1001 86380 86390 1
517259 99517259 1001 86380 86390 1
517334 99517334 1001 86380 86390 1
517244 99517244 1001 86380 86390 1
517104 99517104 1001 86380 86390 1
516874 99516874 1001 86380 86390 1
516810 99516810 1001 86380 86390 1
516765 99516765 1001 86380 86390 1
517412 99517412 1001 86380 86390 1
517392 99517392 1001 86380 86390 1
518021 99518021 1001 86380 86390 1
518078 99518078 1001 86380 86390 1
517991 99517991 1001 86380 86390 1
517993 99517993 1001 86380 86390 1
517881 99517881 1001 86380 86390 1
517606 99517606 1001 86380 86390 1
517582 99517582 1001 86380 86390 1
517559 99517559 1001 86380 86390 1
517731 99517731 1001 86380 86390 1
517628 99517628 1001 86380 86390 1
518314 99518314 1001 86380 86390 1
518175 99518175 1001 86380 86390 1
518292 99518292 1001 86380 86390 1
518230 99518230 1001 86380 86390 1
518219 99518219 1001 86380 86390 1
518988 99518988 1001 86380 86390 1
518842 99518842 1001 86380 86390 1
518933 99518933 1001 86380 86390 1
518731 99518731 1001 86380 86390 1
518589 99518589 1001 86380 86390 1
518698 99518698 1001 86380 86390 1
518664 99518664 1001 86380 86390 1
518393 99518393 1001 86380 86390 1
518381 99518381 1001 86380 86390 1
518383 99518383 1001 86380 86390 1
518514 99518514 1001 86380 86390 1
519167 99519167 1001 86380 86390 1
519193 99519193 1001 86380 86390 1
519036 99519036 1001 86380 86390 1
519676 99519676 1001 86380 86390 1
519613 99519613 1001 86380 86390 1
519792 99519792 1001 86380 86390 1
519772 99519772 1001 86380 86390 1
519804 99519804 1001 86380 86390 1
519417 99519417 1001 86380 86390 1
519524 99519524 1001 86380 86390 1
519486 99519486 1001 86380 86390 1
519478 99519478 1001 86380 86390 1
519365 99519365 1001 86380 86390 1
519314 99519314 1001 86380 86390 1
519331 99519331 1001 86380 86390 1
519399 99519399 1001 86380 86390 1
519361 99519361 1001 86380 86390 1
519979 99519979 1001 86380 86390 1
519826 99519826 1001 86380 86390 1
519920 99519920 1001 86380 86390 1
519843 99519843 1001 86380 86390 1
520529 99520529 1001 86380 86390 1
520259 99520259 1001 86380 86390 1
520406 99520406 1001 86380 86390 1
520074 99520074 1001 86380 86390 1
520087 99520087 1001 86380 86390 1
520208 99520208 1001 86380 86390 1
520679 99520679 1001 86380 86390 1
520711 99520711 1001 86380 86390 1
520660 99520660 1001 86380 86390 1
520648 99520648 1001 86380 86390 1
521435 99521435 1001 86380 86390 1
521421 99521421 1001 86380 86390 1
521344 99521344 1001 86380 86390 1
521079 99521079 1001 86380 86390 1
521251 99521251 1001 86380 86390 1
520900 99520900 1001 86380 86390 1
520967 99520967 1001 86380 86390 1
521476 99521476 1001 86380 86390 1
521542 99521542 1001 86380 86390 1
521647 99521647 1001 86380 86390 1
521564 99521564 1001 86380 86390 1
521655 99521655 1001 86380 86390 1
521526 99521526 1001 86380 86390 1
522231 99522231 1001 86380 86390 1
521909 99521909 1001 86380 86390 1
522019 99522019 1001 86380 86390 1
521854 99521854 1001 86380 86390 1
521817 99521817 1001 86380 86390 1
521877 99521877 1001 86380 86390 1
522810 99522810 1001 86380 86390 1
522877 99522877 1001 86380 86390 1
522756 99522756 1001 86380 86390 1
522499 99522499 1001 86380 86390 1
522565 99522565 1001 86380 86390 1
522644 99522644 1001 86380 86390 1
522625 99522625 1001 86380 86390 1
522613 99522613 1001 86380 86390 1
523171 99523171 1001 86380 86390 1
523136 99523136 1001 86380 86390 1
523894 99523894 1001 86380 86390 1
523780 99523780 1001 86380 86390 1
523940 99523940 1001 86380 86390 1
523586 99523586 1001 86380 86390 1
523690 99523690 1001 86380 86390 1
523682 99523682 1001 86380 86390 1
523593 99523593 1001 86380 86390 1
523327 99523327 1001 86380 86390 1
524110 99524110 1001 86380 86390 1
524136 99524136 1001 86380 86390 1
523948 99523948 1001 86380 86390 1
524630 99524630 1001 86380 86390 1
524580 99524580 1001 86380 86390 1
524698 99524698 1001 86380 86390 1
524609 99524609 1001 86380 86390 1
524589 99524589 1001 86380 86390 1
524379 99524379 1001 86380 86390 1
524536 99524536 1001 86380 86390 1
524538 99524538 1001 86380 86390 1
524177 99524177 1001 86380 86390 1
524203 99524203 1001 86380 86390 1
524339 99524339 1001 86380 86390 1
524975 99524975 1001 86380 86390 1
524796 99524796 1001 86380 86390 1
524812 99524812 1001 86380 86390 1
524773 99524773 1001 86380 86390 1
524943 99524943 1001 86380 86390 1
524792 99524792 1001 86380 86390 1
525468 99525468 1001 86380 86390 1
525522 99525522 1001 86380 86390 1
525406 99525406 1001 86380 86390 1
525488 99525488 1001 86380 86390 1
525501 99525501 1001 86380 86390 1
525519 99525519 1001 86380 86390 1
525172 99525172 1001 86380 86390 1
525082 99525082 1001 86380 86390 1
525076 99525076 1001 86380 86390 1
525649 99525649 1001 86380 86390 1
525629 99525629 1001 86380 86390 1
526361 99526361 1001 86380 86390 1
526323 99526323 1001 86380 86390 1
526350 99526350 1001 86380 86390 1
526312 99526312 1001 86380 86390 1
526224 99526224 1001 86380 86390 1
526331 99526331 1001 86380 86390 1
526205 99526205 1001 86380 86390 1
526013 99526013 1001 86380 86390 1
526041 99526041 1001 86380 86390 1
526080 99526080 1001 86380 86390 1
526094 99526094 1001 86380 86390 1
526107 99526107 1001 86380 86390 1
526175 99526175 1001 86380 86390 1
526126 99526126 1001 86380 86390 1
525828 99525828 1001 86380 86390 1
525820 99525820 1001 86380 86390 1
526614 99526614 1001 86380 86390 1
526540 99526540 1001 86380 86390 1
526436 99526436 1001 86380 86390 1
526445 99526445 1001 86380 86390 1
527180 99527180 1001 86380 86390 1
527238 99527238 1001 86380 86390 1
527170 99527170 1001 86380 86390 1
526931 99526931 1001 86380 86390 1
526847 99526847 1001 86380 86390 1
527043 99527043 1001 86380 86390 1
526822 99526822 1001 86380 86390 1
526657 99526657 1001 86380 86390 1
526661 99526661 1001 86380 86390 1
526663 99526663 1001 86380 86390 1
526650 99526650 1001 86380 86390 1
527446 99527446 1001 86380 86390 1
527281 99527281 1001 86380 86390 1
527991 99527991 1001 86380 86390 1
528022 99528022 1001 86380 86390 1
528068 99528068 1001 86380 86390 1
527715 99527715 1001 86380 86390 1
527756 99527756 1001 86380 86390 1
527759 99527759 1001 86380 86390 1
527851 99527851 1001 86380 86390 1
527471 99527471 1001 86380 86390 1
527657 99527657 1001 86380 86390 1
527489 99527489 1001 86380 86390 1
527567 99527567 1001 86380 86390 1
527596 99527596 1001 86380 86390 1
528163 99528163 1001 86380 86390 1
528100 99528100 1001 86380 86390 1
528217 99528217 1001 86380 86390 1
528093 99528093 1001 86380 86390 1
528898 99528898 1001 86380 86390 1
528736 99528736 1001 86380 86390 1
528873 99528873 1001 86380 86390 1
528726 99528726 1001 86380 86390 1
528791 99528791 1001 86380 86390 1
528740 99528740 1001 86380 86390 1
528671 99528671 1001 86380 86390 1
528555 99528555 1001 86380 86390 1
528505 99528505 1001 86380 86390 1
528623 99528623 1001 86380 86390 1
528653 99528653 1001 86380 86390 1
528475 99528475 1001 86380 86390 1
528372 99528372 1001 86380 86390 1
528364 99528364 1001 86380 86390 1
528455 99528455 1001 86380 86390 1
528471 99528471 1001 86380 86390 1
528966 99528966 1001 86380 86390 1
529048 99529048 1001 86380 86390 1
528973 99528973 1001 86380 86390 1
529625 99529625 1001 86380 86390 1
529691 99529691 1001 86380 86390 1
529604 99529604 1001 86380 86390 1
529682 99529682 1001 86380 86390 1
529611 99529611 1001 86380 86390 1
529474 99529474 1001 86380 86390 1
529319 99529319 1001 86380 86390 1
529411 99529411 1001 86380 86390 1
529520 99529520 1001 86380 86390 1
529456 99529456 1001 86380 86390 1
529198 99529198 1001 86380 86390 1
529138 99529138 1001 86380 86390 1
529232 99529232 1001 86380 86390 1
529894 99529894 1001 86380 86390 1
529897 99529897 1001 86380 86390 1
529770 99529770 1001 86380 86390 1
529798 99529798 1001 86380 86390 1
529787 99529787 1001 86380 86390 1
529800 99529800 1001 86380 86390 1
530426 99530426 1001 86380 86390 1
530452 99530452 1001 86380 86390 1
530551 99530551 1001 86380 86390 1
530231 99530231 1001 86380 86390 1
530247 99530247 1001 86380 86390 1
530264 99530264 1001 86380 86390 1
530329 99530329 1001 86380 86390 1
530332 99530332 1001 86380 86390 1
530067 99530067 1001 86380 86390 1
530122 99530122 1001 86380 86390 1
530681 99530681 1001 86380 86390 1
530620 99530620 1001 86380 86390 1
530609 99530609 1001 86380 86390 1
530599 99530599 1001 86380 86390 1
530625 99530625 1001 86380 86390 1
531248 99531248 1001 86380 86390 1
531287 99531287 1001 86380 86390 1
531339 99531339 1001 86380 86390 1
530981 99530981 1001 86380 86390 1
531078 99531078 1001 86380 86390 1
531119 99531119 1001 86380 86390 1
531016 99531016 1001 86380 86390 1
530824 99530824 1001 86380 86390 1
530890 99530890 1001 86380 86390 1
530802 99530802 1001 86380 86390 1
530868 99530868 1001 86380 86390 1
530920 99530920 1001 86380 86390 1
530766 99530766 1001 86380 86390 1
530948 99530948 1001 86380 86390 1
530832 99530832 1001 86380 86390 1
531508 99531508 1001 86380 86390 1
531406 99531406 1001 86380 86390 1
531488 99531488 1001 86380 86390 1
531453 99531453 1001 86380 86390 1
532069 99532069 1001 86380 86390 1
532194 99532194 1001 86380 86390 1
532167 99532167 1001 86380 86390 1
531865 99531865 1001 86380 86390 1
531959 99531959 1001 86380 86390 1
531947 99531947 1001 86380 86390 1
531818 99531818 1001 86380 86390 1
531714 99531714 1001 86380 86390 1
531650 99531650 1001 86380 86390 1
531626 99531626 1001 86380 86390 1
532384 99532384 1001 86380 86390 1
532294 99532294 1001 86380 86390 1
532310 99532310 1001 86380 86390 1
532287 99532287 1001 86380 86390 1
532327 99532327 1001 86380 86390 1
532893 99532893 1001 86380 86390 1
532949 99532949 1001 86380 86390 1
532900 99532900 1001 86380 86390 1
532660 99532660 1001 86380 86390 1
532439 99532439 1001 86380 86390 1
532552 99532552 1001 86380 86390 1
532604 99532604 1001 86380 86390 1
533655 99533655 1001 86380 86390 1
533733 99533733 1001 86380 86390 1
533672 99533672 1001 86380 86390 1
533739 99533739 1001 86380 86390 1
533490 99533490 1001 86380 86390 1
533517 99533517 1001 86380 86390 1
533560 99533560 1001 86380 86390 1
533315 99533315 1001 86380 86390 1
533371 99533371 1001 86380 86390 1
533257 99533257 1001 86380 86390 1
533313 99533313 1001 86380 86390 1
533895 99533895 1001 86380 86390 1
533960 99533960 1001 86380 86390 1
534481 99534481 1001 86380 86390 1
534611 99534611 1001 86380 86390 1
534665 99534665 1001 86380 86390 1
534486 99534486 1001 86380 86390 1
534501 99534501 1001 86380 86390 1
534429 99534429 1001 86380 86390 1
534314 99534314 1001 86380 86390 1
534405 99534405 1001 86380 86390 1
534096 99534096 1001 86380 86390 1
534729 99534729 1001 86380 86390 1
534690 99534690 1001 86380 86390 1
534835 99534835 1001 86380 86390 1
534784 99534784 1001 86380 86390 1
535362 99535362 1001 86380 86390 1
535501 99535501 1001 86380 86390 1
535142 99535142 1001 86380 86390 1
535303 99535303 1001 86380 86390 1
534967 99534967 1001 86380 86390 1
534982 99534982 1001 86380 86390 1
534979 99534979 1001 86380 86390 1
535306 99535306 1001 86380 86390 1
535514 99535514 1001 86380 86390 1
535541 99535541 1001 86380 86390 1
535699 99535699 1001 86380 86390 1
535713 99535713 1001 86380 86390 1
536221 99536221 1001 86380 86390 1
536161 99536161 1001 86380 86390 1
535963 99535963 1001 86380 86390 1
536126 99536126 1001 86380 86390 1
535985 99535985 1001 86380 86390 1
535973 99535973 1001 86380 86390 1
535762 99535762 1001 86380 86390 1
536374 99536374 1001 86380 86390 1
536345 99536345 1001 86380 86390 1
537047 99537047 1001 86380 86390 1
536996 99536996 1001 86380 86390 1
537125 99537125 1001 86380 86390 1
537130 99537130 1001 86380 86390 1
537016 99537016 1001 86380 86390 1
536853 99536853 1001 86380 86390 1
536955 99536955 1001 86380 86390 1
537239 99537239 1001 86380 86390 1
537215 99537215 1001 86380 86390 1
537222 99537222 1001 86380 86390 1
537313 99537313 1001 86380 86390 1
537899 99537899 1001 86380 86390 1
537915 99537915 1001 86380 86390 1
537930 99537930 1001 86380 86390 1
537793 99537793 1001 86380 86390 1
537580 99537580 1001 86380 86390 1
537581 99537581 1001 86380 86390 1
537599 99537599 1001 86380 86390 1
537463 99537463 1001 86380 86390 1
537492 99537492 1001 86380 86390 1
538158 99538158 1001 86380 86390 1
538184 99538184 1001 86380 86390 1
538107 99538107 1001 86380 86390 1
538662 99538662 1001 86380 86390 1
538718 99538718 1001 86380 86390 1
538745 99538745 1001 86380 86390 1
538746 99538746 1001 86380 86390 1
538656 99538656 1001 86380 86390 1
538736 99538736 1001 86380 86390 1
538539 99538539 1001 86380 86390 1
538423 99538423 1001 86380 86390 1
538579 99538579 1001 86380 86390 1
538324 99538324 1001 86380 86390 1
538237 99538237 1001 86380 86390 1
538228 99538228 1001 86380 86390 1
538344 99538344 1001 86380 86390 1
538841 99538841 1001 86380 86390 1
538611 99538611 1001 86380 86390 1
538855 99538855 1001 86380 86390 1
538830 99538830 1001 86380 86390 1
539565 99539565 1001 86380 86390 1
539516 99539516 1001 86380 86390 1
539559 99539559 1001 86380 86390 1
539563 99539563 1001 86380 86390 1
539424 99539424 1001 86380 86390 1
539400 99539400 1001 86380 86390 1
539323 99539323 1001 86380 86390 1
539290 99539290 1001 86380 86390 1
539024 99539024 1001 86380 86390 1
539051 99539051 1001 86380 86390 1
539846 99539846 1001 86380 86390 1
540300 99540300 1001 86380 86390 1
540467 99540467 1001 86380 86390 1
540380 99540380 1001 86380 86390 1
540344 99540344 1001 86380 86390 1
540077 99540077 1001 86380 86390 1
539878 99539878 1001 86380 86390 1
540545 99540545 1001 86380 86390 1
540603 99540603 1001 86380 86390 1
540526 99540526 1001 86380 86390 1
540643 99540643 1001 86380 86390 1
541250 99541250 1001 86380 86390 1
541109 99541109 1001 86380 86390 1
541125 99541125 1001 86380 86390 1
540999 99540999 1001 86380 86390 1
540955 99540955 1001 86380 86390 1
540870 99540870 1001 86380 86390 1
540683 99540683 1001 86380 86390 1
541297 99541297 1001 86380 86390 1
541916 99541916 1001 86380 86390 1
542092 99542092 1001 86380 86390 1
541983 99541983 1001 86380 86390 1
542011 99542011 1001 86380 86390 1
542015 99542015 1001 86380 86390 1
541938 99541938 1001 86380 86390 1
541849 99541849 1001 86380 86390 1
541734 99541734 1001 86380 86390 1
541655 99541655 1001 86380 86390 1
541528 99541528 1001 86380 86390 1
541530 99541530 1001 86380 86390 1
541676 99541676 1001 86380 86390 1
542130 99542130 1001 86380 86390 1
542249 99542249 1001 86380 86390 1
542133 99542133 1001 86380 86390 1
542200 99542200 1001 86380 86390 1
542189 99542189 1001 86380 86390 1
542140 99542140 1001 86380 86390 1
542894 99542894 1001 86380 86390 1
542935 99542935 1001 86380 86390 1
542684 99542684 1001 86380 86390 1
542595 99542595 1001 86380 86390 1
542660 99542660 1001 86380 86390 1
542428 99542428 1001 86380 86390 1
542446 99542446 1001 86380 86390 1
542525 99542525 1001 86380 86390 1
542345 99542345 1001 86380 86390 1
542333 99542333 1001 86380 86390 1
542465 99542465 1001 86380 86390 1
542492 99542492 1001 86380 86390 1
543101 99543101 1001 86380 86390 1
543052 99543052 1001 86380 86390 1
543043 99543043 1001 86380 86390 1
543109 99543109 1001 86380 86390 1
543149 99543149 1001 86380 86390 1
543633 99543633 1001 86380 86390 1
543733 99543733 1001 86380 86390 1
543259 99543259 1001 86380 86390 1
544514 99544514 1001 86380 86390 1
544581 99544581 1001 86380 86390 1
544586 99544586 1001 86380 86390 1
544316 99544316 1001 86380 86390 1
544215 99544215 1001 86380 86390 1
544259 99544259 1001 86380 86390 1
544072 99544072 1001 86380 86390 1
544035 99544035 1001 86380 86390 1
544023 99544023 1001 86380 86390 1
544651 99544651 1001 86380 86390 1
404629 354 1001 78060 78477 1
509253 1059 1001 25605 25905 1
514924 1113 1002 37151 50954 1
400179 99400179 1001 86380 86390 1
400133 99400133 1001 86380 86390 1
400398 99400398 1001 86380 86390 1
400472 99400472 1001 86380 86390 1
400585 99400585 1001 86380 86390 1
400568 99400568 1001 86380 86390 1
400704 99400704 1001 86380 86390 1
400900 99400900 1001 86380 86390 1
401286 99401286 1001 86380 86390 1
401335 99401335 1001 86380 86390 1
401377 99401377 1001 86380 86390 1
401564 99401564 1001 86380 86390 1
401542 99401542 1001 86380 86390 1
402063 99402063 1001 86380 86390 1
401958 99401958 1001 86380 86390 1
402110 99402110 1001 86380 86390 1
402235 99402235 1001 86380 86390 1
402275 99402275 1001 86380 86390 1
402337 99402337 1001 86380 86390 1
402345 99402345 1001 86380 86390 1
402555 99402555 1001 86380 86390 1
402742 99402742 1001 86380 86390 1
402785 99402785 1001 86380 86390 1
403004 99403004 1001 86380 86390 1
403010 99403010 1001 86380 86390 1
403319 99403319 1001 86380 86390 1
403455 99403455 1001 86380 86390 1
403513 99403513 1001 86380 86390 1
403447 99403447 1001 86380 86390 1
403691 99403691 1001 86380 86390 1
404027 99404027 1001 86380 86390 1
404012 99404012 1001 86380 86390 1
404036 99404036 1001 86380 86390 1
404073 99404073 1001 86380 86390 1
404254 99404254 1001 86380 86390 1
404725 99404725 1001 86380 86390 1
404790 99404790 1001 86380 86390 1
404864 99404864 1001 86380 86390 1
404926 99404926 1001 86380 86390 1
405003 99405003 1001 86380 86390 1
404789 99404789 1001 86380 86390 1
405095 99405095 1001 86380 86390 1
405170 99405170 1001 86380 86390 1
405144 99405144 1001 86380 86390 1
405280 99405280 1001 86380 86390 1
405350 99405350 1001 86380 86390 1
405419 99405419 1001 86380 86390 1
405697 99405697 1001 86380 86390 1
405681 99405681 1001 86380 86390 1
405764 99405764 1001 86380 86390 1
406085 99406085 1001 86380 86390 1
406266 99406266 1001 86380 86390 1
406243 99406243 1001 86380 86390 1
406279 99406279 1001 86380 86390 1
406330 99406330 1001 86380 86390 1
406357 99406357 1001 86380 86390 1
406400 99406400 1001 86380 86390 1
406625 99406625 1001 86380 86390 1
406829 99406829 1001 86380 86390 1
406925 99406925 1001 86380 86390 1
407038 99407038 1001 86380 86390 1
407278 99407278 1001 86380 86390 1
407319 99407319 1001 86380 86390 1
407296 99407296 1001 86380 86390 1
407324 99407324 1001 86380 86390 1
407752 99407752 1001 86380 86390 1
407743 99407743 1001 86380 86390 1
407804 99407804 1001 86380 86390 1
407968 99407968 1001 86380 86390 1
408169 99408169 1001 86380 86390 1
408156 99408156 1001 86380 86390 1
408355 99408355 1001 86380 86390 1
408746 99408746 1001 86380 86390 1
408797 99408797 1001 86380 86390 1
408869 99408869 1001 86380 86390 1
409006 99409006 1001 86380 86390 1
409008 99409008 1001 86380 86390 1
409284 99409284 1001 86380 86390 1
409354 99409354 1001 86380 86390 1
409300 99409300 1001 86380 86390 1
409430 99409430 1001 86380 86390 1
409472 99409472 1001 86380 86390 1
409494 99409494 1001 86380 86390 1
409596 99409596 1001 86380 86390 1
409532 99409532 1001 86380 86390 1
409877 99409877 1001 86380 86390 1
409824 99409824 1001 86380 86390 1
409924 99409924 1001 86380 86390 1
410260 99410260 1001 86380 86390 1
410298 99410298 1001 86380 86390 1
410461 99410461 1001 86380 86390 1
411024 99411024 1001 86380 86390 1
411095 99411095 1001 86380 86390 1
411086 99411086 1001 86380 86390 1
411395 99411395 1001 86380 86390 1
411344 99411344 1001 86380 86390 1
411483 99411483 1001 86380 86390 1
411580 99411580 1001 86380 86390 1
411819 99411819 1001 86380 86390 1
412121 99412121 1001 86380 86390 1
412446 99412446 1001 86380 86390 1
413698 99413698 1001 86380 86390 1
413324 99413324 1001 86380 86390 1
413416 99413416 1001 86380 86390 1
413330 99413330 1001 86380 86390 1
412931 99412931 1001 86380 86390 1
413006 99413006 1001 86380 86390 1
412806 99412806 1001 86380 86390 1
412566 99412566 1001 86380 86390 1
413726 99413726 1001 86380 86390 1
413779 99413779 1001 86380 86390 1
414951 99414951 1001 86380 86390 1
414929 99414929 1001 86380 86390 1
414782 99414782 1001 86380 86390 1
414282 99414282 1001 86380 86390 1
415553 99415553 1001 86380 86390 1
416470 99416470 1001 86380 86390 1
416160 99416160 1001 86380 86390 1
416225 99416225 1001 86380 86390 1
416534 99416534 1001 86380 86390 1
416489 99416489 1001 86380 86390 1
415861 99415861 1001 86380 86390 1
416112 99416112 1001 86380 86390 1
416015 99416015 1001 86380 86390 1
415790 99415790 1001 86380 86390 1
415820 99415820 1001 86380 86390 1
417092 99417092 1001 86380 86390 1
417258 99417258 1001 86380 86390 1
417284 99417284 1001 86380 86390 1
417336 99417336 1001 86380 86390 1
417387 99417387 1001 86380 86390 1
417300 99417300 1001 86380 86390 1
417012 99417012 1001 86380 86390 1
417307 99417307 1001 86380 86390 1
417472 99417472 1001 86380 86390 1
417584 99417584 1001 86380 86390 1
418715 99418715 1001 86380 86390 1
418624 99418624 1001 86380 86390 1
418442 99418442 1001 86380 86390 1
418181 99418181 1001 86380 86390 1
418206 99418206 1001 86380 86390 1
418091 99418091 1001 86380 86390 1
418263 99418263 1001 86380 86390 1
417827 99417827 1001 86380 86390 1
417643 99417643 1001 86380 86390 1
418822 99418822 1001 86380 86390 1
419102 99419102 1001 86380 86390 1
419058 99419058 1001 86380 86390 1
418868 99418868 1001 86380 86390 1
420167 99420167 1001 86380 86390 1
419645 99419645 1001 86380 86390 1
419997 99419997 1001 86380 86390 1
419762 99419762 1001 86380 86390 1
419406 99419406 1001 86380 86390 1
419556 99419556 1001 86380 86390 1
420816 99420816 1001 86380 86390 1
420787 99420787 1001 86380 86390 1
421700 99421700 1001 86380 86390 1
421702 99421702 1001 86380 86390 1
421789 99421789 1001 86380 86390 1
421916 99421916 1001 86380 86390 1
421296 99421296 1001 86380 86390 1
421378 99421378 1001 86380 86390 1
421511 99421511 1001 86380 86390 1
421282 99421282 1001 86380 86390 1
421283 99421283 1001 86380 86390 1
420978 99420978 1001 86380 86390 1
422377 99422377 1001 86380 86390 1
422214 99422214 1001 86380 86390 1
423441 99423441 1001 86380 86390 1
423108 99423108 1001 86380 86390 1
423033 99423033 1001 86380 86390 1
423047 99423047 1001 86380 86390 1
422906 99422906 1001 86380 86390 1
422637 99422637 1001 86380 86390 1
423869 99423869 1001 86380 86390 1
425383 99425383 1001 86380 86390 1
425060 99425060 1001 86380 86390 1
425259 99425259 1001 86380 86390 1
425023 99425023 1001 86380 86390 1
425165 99425165 1001 86380 86390 1
424821 99424821 1001 86380 86390 1
424826 99424826 1001 86380 86390 1
424866 99424866 1001 86380 86390 1
424938 99424938 1001 86380 86390 1
424640 99424640 1001 86380 86390 1
424438 99424438 1001 86380 86390 1
424297 99424297 1001 86380 86390 1
424432 99424432 1001 86380 86390 1
425448 99425448 1001 86380 86390 1
425782 99425782 1001 86380 86390 1
425708 99425708 1001 86380 86390 1
426743 99426743 1001 86380 86390 1
426894 99426894 1001 86380 86390 1
426744 99426744 1001 86380 86390 1
426899 99426899 1001 86380 86390 1
426736 99426736 1001 86380 86390 1
426371 99426371 1001 86380 86390 1
426422 99426422 1001 86380 86390 1
426277 99426277 1001 86380 86390 1
425900 99425900 1001 86380 86390 1
425876 99425876 1001 86380 86390 1
426005 99426005 1001 86380 86390 1
427381 99427381 1001 86380 86390 1
427449 99427449 1001 86380 86390 1
428701 99428701 1001 86380 86390 1
428353 99428353 1001 86380 86390 1
427955 99427955 1001 86380 86390 1
428275 99428275 1001 86380 86390 1
427883 99427883 1001 86380 86390 1
427884 99427884 1001 86380 86390 1
427871 99427871 1001 86380 86390 1
427896 99427896 1001 86380 86390 1
429097 99429097 1001 86380 86390 1
428789 99428789 1001 86380 86390 1
428833 99428833 1001 86380 86390 1
428897 99428897 1001 86380 86390 1
428898 99428898 1001 86380 86390 1
430190 99430190 1001 86380 86390 1
430061 99430061 1001 86380 86390 1
430367 99430367 1001 86380 86390 1
429641 99429641 1001 86380 86390 1
429909 99429909 1001 86380 86390 1
429701 99429701 1001 86380 86390 1
429747 99429747 1001 86380 86390 1
429258 99429258 1001 86380 86390 1
429456 99429456 1001 86380 86390 1
429387 99429387 1001 86380 86390 1
430741 99430741 1001 86380 86390 1
430376 99430376 1001 86380 86390 1
430490 99430490 1001 86380 86390 1
431751 99431751 1001 86380 86390 1
431664 99431664 1001 86380 86390 1
431632 99431632 1001 86380 86390 1
431295 99431295 1001 86380 86390 1
431032 99431032 1001 86380 86390 1
430875 99430875 1001 86380 86390 1
431088 99431088 1001 86380 86390 1
432213 99432213 1001 86380 86390 1
432233 99432233 1001 86380 86390 1
433671 99433671 1001 86380 86390 1
433336 99433336 1001 86380 86390 1
432944 99432944 1001 86380 86390 1
433306 99433306 1001 86380 86390 1
432771 99432771 1001 86380 86390 1
432634 99432634 1001 86380 86390 1
433811 99433811 1001 86380 86390 1
433917 99433917 1001 86380 86390 1
433946 99433946 1001 86380 86390 1
433767 99433767 1001 86380 86390 1
435244 99435244 1001 86380 86390 1
434614 99434614 1001 86380 86390 1
434380 99434380 1001 86380 86390 1
434270 99434270 1001 86380 86390 1
434483 99434483 1001 86380 86390 1
435701 99435701 1001 86380 86390 1
435824 99435824 1001 86380 86390 1
435597 99435597 1001 86380 86390 1
435628 99435628 1001 86380 86390 1
436856 99436856 1001 86380 86390 1
437018 99437018 1001 86380 86390 1
435993 99435993 1001 86380 86390 1
435947 99435947 1001 86380 86390 1
436307 99436307 1001 86380 86390 1
437212 99437212 1001 86380 86390 1
300060 99300060 1001 86380 86390 1
300092 99300092 1001 86380 86390 1
300672 99300672 1001 86380 86390 1
300582 99300582 1001 86380 86390 1
300625 99300625 1001 86380 86390 1
300499 99300499 1001 86380 86390 1
300362 99300362 1001 86380 86390 1
300366 99300366 1001 86380 86390 1
300253 99300253 1001 86380 86390 1
300113 99300113 1001 86380 86390 1
300133 99300133 1001 86380 86390 1
300810 99300810 1001 86380 86390 1
300906 99300906 1001 86380 86390 1
301406 99301406 1001 86380 86390 1
301385 99301385 1001 86380 86390 1
300986 99300986 1001 86380 86390 1
301014 99301014 1001 86380 86390 1
301124 99301124 1001 86380 86390 1
301581 99301581 1001 86380 86390 1
301594 99301594 1001 86380 86390 1
301620 99301620 1001 86380 86390 1
301737 99301737 1001 86380 86390 1
301641 99301641 1001 86380 86390 1
301563 99301563 1001 86380 86390 1
302252 99302252 1001 86380 86390 1
302033 99302033 1001 86380 86390 1
302013 99302013 1001 86380 86390 1
302071 99302071 1001 86380 86390 1
302084 99302084 1001 86380 86390 1
302110 99302110 1001 86380 86390 1
301959 99301959 1001 86380 86390 1
301922 99301922 1001 86380 86390 1
301924 99301924 1001 86380 86390 1
301849 99301849 1001 86380 86390 1
302517 99302517 1001 86380 86390 1
303007 99303007 1001 86380 86390 1
303020 99303020 1001 86380 86390 1
303060 99303060 1001 86380 86390 1
303022 99303022 1001 86380 86390 1
303152 99303152 1001 86380 86390 1
303011 99303011 1001 86380 86390 1
303024 99303024 1001 86380 86390 1
302942 99302942 1001 86380 86390 1
302841 99302841 1001 86380 86390 1
302984 99302984 1001 86380 86390 1
302741 99302741 1001 86380 86390 1
302689 99302689 1001 86380 86390 1
303333 99303333 1001 86380 86390 1
303411 99303411 1001 86380 86390 1
303218 99303218 1001 86380 86390 1
303272 99303272 1001 86380 86390 1
303229 99303229 1001 86380 86390 1
303957 99303957 1001 86380 86390 1
303830 99303830 1001 86380 86390 1
303933 99303933 1001 86380 86390 1
303844 99303844 1001 86380 86390 1
303912 99303912 1001 86380 86390 1
303966 99303966 1001 86380 86390 1
303698 99303698 1001 86380 86390 1
303816 99303816 1001 86380 86390 1
303753 99303753 1001 86380 86390 1
303823 99303823 1001 86380 86390 1
303644 99303644 1001 86380 86390 1
303518 99303518 1001 86380 86390 1
303520 99303520 1001 86380 86390 1
303496 99303496 1001 86380 86390 1
304230 99304230 1001 86380 86390 1
304129 99304129 1001 86380 86390 1
304799 99304799 1001 86380 86390 1
304703 99304703 1001 86380 86390 1
304505 99304505 1001 86380 86390 1
304544 99304544 1001 86380 86390 1
304549 99304549 1001 86380 86390 1
304471 99304471 1001 86380 86390 1
304346 99304346 1001 86380 86390 1
304386 99304386 1001 86380 86390 1
304258 99304258 1001 86380 86390 1
305051 99305051 1001 86380 86390 1
304937 99304937 1001 86380 86390 1
304979 99304979 1001 86380 86390 1
305507 99305507 1001 86380 86390 1
305548 99305548 1001 86380 86390 1
305616 99305616 1001 86380 86390 1
305543 99305543 1001 86380 86390 1
305429 99305429 1001 86380 86390 1
305407 99305407 1001 86380 86390 1
305409 99305409 1001 86380 86390 1
305333 99305333 1001 86380 86390 1
305171 99305171 1001 86380 86390 1
305080 99305080 1001 86380 86390 1
305173 99305173 1001 86380 86390 1
305083 99305083 1001 86380 86390 1
500025 99500025 1001 86380 86390 1
500065 99500065 1001 86380 86390 1
500143 99500143 1001 86380 86390 1
500149 99500149 1001 86380 86390 1
500764 99500764 1001 86380 86390 1
500676 99500676 1001 86380 86390 1
500638 99500638 1001 86380 86390 1
500690 99500690 1001 86380 86390 1
500703 99500703 1001 86380 86390 1
500678 99500678 1001 86380 86390 1
500538 99500538 1001 86380 86390 1
500604 99500604 1001 86380 86390 1
500378 99500378 1001 86380 86390 1
500331 99500331 1001 86380 86390 1
500345 99500345 1001 86380 86390 1
500385 99500385 1001 86380 86390 1
500823 99500823 1001 86380 86390 1
500832 99500832 1001 86380 86390 1
500859 99500859 1001 86380 86390 1
500977 99500977 1001 86380 86390 1
500887 99500887 1001 86380 86390 1
500900 99500900 1001 86380 86390 1
501577 99501577 1001 86380 86390 1
501571 99501571 1001 86380 86390 1
501572 99501572 1001 86380 86390 1
501266 99501266 1001 86380 86390 1
501313 99501313 1001 86380 86390 1
501404 99501404 1001 86380 86390 1
501418 99501418 1001 86380 86390 1
501217 99501217 1001 86380 86390 1
501140 99501140 1001 86380 86390 1
501023 99501023 1001 86380 86390 1
501168 99501168 1001 86380 86390 1
501212 99501212 1001 86380 86390 1
501642 99501642 1001 86380 86390 1
501695 99501695 1001 86380 86390 1
501762 99501762 1001 86380 86390 1
501815 99501815 1001 86380 86390 1
502434 99502434 1001 86380 86390 1
502327 99502327 1001 86380 86390 1
502441 99502441 1001 86380 86390 1
502336 99502336 1001 86380 86390 1
502169 99502169 1001 86380 86390 1
502210 99502210 1001 86380 86390 1
502174 99502174 1001 86380 86390 1
502215 99502215 1001 86380 86390 1
502063 99502063 1001 86380 86390 1
502076 99502076 1001 86380 86390 1
502207 99502207 1001 86380 86390 1
501975 99501975 1001 86380 86390 1
501911 99501911 1001 86380 86390 1
501887 99501887 1001 86380 86390 1
501965 99501965 1001 86380 86390 1
502031 99502031 1001 86380 86390 1
501929 99501929 1001 86380 86390 1
501996 99501996 1001 86380 86390 1
502667 99502667 1001 86380 86390 1
502474 99502474 1001 86380 86390 1
502565 99502565 1001 86380 86390 1
503111 99503111 1001 86380 86390 1
503230 99503230 1001 86380 86390 1
503194 99503194 1001 86380 86390 1
503200 99503200 1001 86380 86390 1
503047 99503047 1001 86380 86390 1
502900 99502900 1001 86380 86390 1
502687 99502687 1001 86380 86390 1
502792 99502792 1001 86380 86390 1
502836 99502836 1001 86380 86390 1
502681 99502681 1001 86380 86390 1
503460 99503460 1001 86380 86390 1
503389 99503389 1001 86380 86390 1
503352 99503352 1001 86380 86390 1
503993 99503993 1001 86380 86390 1
504079 99504079 1001 86380 86390 1
503765 99503765 1001 86380 86390 1
503551 99503551 1001 86380 86390 1
503569 99503569 1001 86380 86390 1
504309 99504309 1001 86380 86390 1
504189 99504189 1001 86380 86390 1
504663 99504663 1001 86380 86390 1
504644 99504644 1001 86380 86390 1
504446 99504446 1001 86380 86390 1
504436 99504436 1001 86380 86390 1
505051 99505051 1001 86380 86390 1
505079 99505079 1001 86380 86390 1
505094 99505094 1001 86380 86390 1
505567 99505567 1001 86380 86390 1
505746 99505746 1001 86380 86390 1
505753 99505753 1001 86380 86390 1
505468 99505468 1001 86380 86390 1
505494 99505494 1001 86380 86390 1
505391 99505391 1001 86380 86390 1
505216 99505216 1001 86380 86390 1
505168 99505168 1001 86380 86390 1
505341 99505341 1001 86380 86390 1
505828 99505828 1001 86380 86390 1
505790 99505790 1001 86380 86390 1
505818 99505818 1001 86380 86390 1
505779 99505779 1001 86380 86390 1
506533 99506533 1001 86380 86390 1
506524 99506524 1001 86380 86390 1
506515 99506515 1001 86380 86390 1
506529 99506529 1001 86380 86390 1
506251 99506251 1001 86380 86390 1
506369 99506369 1001 86380 86390 1
506187 99506187 1001 86380 86390 1
506191 99506191 1001 86380 86390 1
506296 99506296 1001 86380 86390 1
506336 99506336 1001 86380 86390 1
506041 99506041 1001 86380 86390 1
506069 99506069 1001 86380 86390 1
506018 99506018 1001 86380 86390 1
506181 99506181 1001 86380 86390 1
506728 99506728 1001 86380 86390 1
506627 99506627 1001 86380 86390 1
507400 99507400 1001 86380 86390 1
507365 99507365 1001 86380 86390 1
507317 99507317 1001 86380 86390 1
507080 99507080 1001 86380 86390 1
507018 99507018 1001 86380 86390 1
507216 99507216 1001 86380 86390 1
506931 99506931 1001 86380 86390 1
506990 99506990 1001 86380 86390 1
507424 99507424 1001 86380 86390 1
507555 99507555 1001 86380 86390 1
507491 99507491 1001 86380 86390 1
508069 99508069 1001 86380 86390 1
508211 99508211 1001 86380 86390 1
508161 99508161 1001 86380 86390 1
508097 99508097 1001 86380 86390 1
508138 99508138 1001 86380 86390 1
508102 99508102 1001 86380 86390 1
508066 99508066 1001 86380 86390 1
507905 99507905 1001 86380 86390 1
507853 99507853 1001 86380 86390 1
507844 99507844 1001 86380 86390 1
507706 99507706 1001 86380 86390 1
507786 99507786 1001 86380 86390 1
507685 99507685 1001 86380 86390 1
508275 99508275 1001 86380 86390 1
508334 99508334 1001 86380 86390 1
508347 99508347 1001 86380 86390 1
508928 99508928 1001 86380 86390 1
508994 99508994 1001 86380 86390 1
509066 99509066 1001 86380 86390 1
508817 99508817 1001 86380 86390 1
508766 99508766 1001 86380 86390 1
508780 99508780 1001 86380 86390 1
508769 99508769 1001 86380 86390 1
508824 99508824 1001 86380 86390 1
508696 99508696 1001 86380 86390 1
508636 99508636 1001 86380 86390 1
508539 99508539 1001 86380 86390 1
508871 99508871 1001 86380 86390 1
509180 99509180 1001 86380 86390 1
509811 99509811 1001 86380 86390 1
509866 99509866 1001 86380 86390 1
509783 99509783 1001 86380 86390 1
509696 99509696 1001 86380 86390 1
509619 99509619 1001 86380 86390 1
509557 99509557 1001 86380 86390 1
509649 99509649 1001 86380 86390 1
509513 99509513 1001 86380 86390 1
509304 99509304 1001 86380 86390 1
510040 99510040 1001 86380 86390 1
510084 99510084 1001 86380 86390 1
510703 99510703 1001 86380 86390 1
510657 99510657 1001 86380 86390 1
510445 99510445 1001 86380 86390 1
510439 99510439 1001 86380 86390 1
510171 99510171 1001 86380 86390 1
510151 99510151 1001 86380 86390 1
510841 99510841 1001 86380 86390 1
510769 99510769 1001 86380 86390 1
510886 99510886 1001 86380 86390 1
510762 99510762 1001 86380 86390 1
511553 99511553 1001 86380 86390 1
511494 99511494 1001 86380 86390 1
511513 99511513 1001 86380 86390 1
511180 99511180 1001 86380 86390 1
511087 99511087 1001 86380 86390 1
511679 99511679 1001 86380 86390 1
511594 99511594 1001 86380 86390 1
512199 99512199 1001 86380 86390 1
512187 99512187 1001 86380 86390 1
512213 99512213 1001 86380 86390 1
512214 99512214 1001 86380 86390 1
512205 99512205 1001 86380 86390 1
512246 99512246 1001 86380 86390 1
512259 99512259 1001 86380 86390 1
512223 99512223 1001 86380 86390 1
512099 99512099 1001 86380 86390 1
511986 99511986 1001 86380 86390 1
512158 99512158 1001 86380 86390 1
511958 99511958 1001 86380 86390 1
511959 99511959 1001 86380 86390 1
511833 99511833 1001 86380 86390 1
512418 99512418 1001 86380 86390 1
512569 99512569 1001 86380 86390 1
513172 99513172 1001 86380 86390 1
513091 99513091 1001 86380 86390 1
513002 99513002 1001 86380 86390 1
513066 99513066 1001 86380 86390 1
513144 99513144 1001 86380 86390 1
513072 99513072 1001 86380 86390 1
513193 99513193 1001 86380 86390 1
513140 99513140 1001 86380 86390 1
513200 99513200 1001 86380 86390 1
512874 99512874 1001 86380 86390 1
512992 99512992 1001 86380 86390 1
512957 99512957 1001 86380 86390 1
512601 99512601 1001 86380 86390 1
512757 99512757 1001 86380 86390 1
513294 99513294 1001 86380 86390 1
513317 99513317 1001 86380 86390 1
513853 99513853 1001 86380 86390 1
513988 99513988 1001 86380 86390 1
513887 99513887 1001 86380 86390 1
513787 99513787 1001 86380 86390 1
513684 99513684 1001 86380 86390 1
513673 99513673 1001 86380 86390 1
513753 99513753 1001 86380 86390 1
513793 99513793 1001 86380 86390 1
513734 99513734 1001 86380 86390 1
513594 99513594 1001 86380 86390 1
513530 99513530 1001 86380 86390 1
513468 99513468 1001 86380 86390 1
513613 99513613 1001 86380 86390 1
513473 99513473 1001 86380 86390 1
514109 99514109 1001 86380 86390 1
514229 99514229 1001 86380 86390 1
514126 99514126 1001 86380 86390 1
514691 99514691 1001 86380 86390 1
514784 99514784 1001 86380 86390 1
514707 99514707 1001 86380 86390 1
514751 99514751 1001 86380 86390 1
514739 99514739 1001 86380 86390 1
514548 99514548 1001 86380 86390 1
514464 99514464 1001 86380 86390 1
514478 99514478 1001 86380 86390 1
514469 99514469 1001 86380 86390 1
514395 99514395 1001 86380 86390 1
514907 99514907 1001 86380 86390 1
514973 99514973 1001 86380 86390 1
514938 99514938 1001 86380 86390 1
515588 99515588 1001 86380 86390 1
515525 99515525 1001 86380 86390 1
515590 99515590 1001 86380 86390 1
515313 99515313 1001 86380 86390 1
515319 99515319 1001 86380 86390 1
515280 99515280 1001 86380 86390 1
515221 99515221 1001 86380 86390 1
515862 99515862 1001 86380 86390 1
515827 99515827 1001 86380 86390 1
515880 99515880 1001 86380 86390 1
515884 99515884 1001 86380 86390 1
516319 99516319 1001 86380 86390 1
516324 99516324 1001 86380 86390 1
516337 99516337 1001 86380 86390 1
516442 99516442 1001 86380 86390 1
516378 99516378 1001 86380 86390 1
516418 99516418 1001 86380 86390 1
516226 99516226 1001 86380 86390 1
516216 99516216 1001 86380 86390 1
516285 99516285 1001 86380 86390 1
516045 99516045 1001 86380 86390 1
515917 99515917 1001 86380 86390 1
515958 99515958 1001 86380 86390 1
516013 99516013 1001 86380 86390 1
516662 99516662 1001 86380 86390 1
516624 99516624 1001 86380 86390 1
517263 99517263 1001 86380 86390 1
517166 99517166 1001 86380 86390 1
516958 99516958 1001 86380 86390 1
516897 99516897 1001 86380 86390 1
516743 99516743 1001 86380 86390 1
516852 99516852 1001 86380 86390 1
517341 99517341 1001 86380 86390 1
517382 99517382 1001 86380 86390 1
517435 99517435 1001 86380 86390 1
518007 99518007 1001 86380 86390 1
518060 99518060 1001 86380 86390 1
517970 99517970 1001 86380 86390 1
518130 99518130 1001 86380 86390 1
517794 99517794 1001 86380 86390 1
517758 99517758 1001 86380 86390 1
517657 99517657 1001 86380 86390 1
517647 99517647 1001 86380 86390 1
517597 99517597 1001 86380 86390 1
517740 99517740 1001 86380 86390 1
517611 99517611 1001 86380 86390 1
517612 99517612 1001 86380 86390 1
517603 99517603 1001 86380 86390 1
517564 99517564 1001 86380 86390 1
518301 99518301 1001 86380 86390 1
518335 99518335 1001 86380 86390 1
518236 99518236 1001 86380 86390 1
518836 99518836 1001 86380 86390 1
518888 99518888 1001 86380 86390 1
518843 99518843 1001 86380 86390 1
518844 99518844 1001 86380 86390 1
518806 99518806 1001 86380 86390 1
518733 99518733 1001 86380 86390 1
518634 99518634 1001 86380 86390 1
518386 99518386 1001 86380 86390 1
518478 99518478 1001 86380 86390 1
518453 99518453 1001 86380 86390 1
519168 99519168 1001 86380 86390 1
519013 99519013 1001 86380 86390 1
519120 99519120 1001 86380 86390 1
519070 99519070 1001 86380 86390 1
519007 99519007 1001 86380 86390 1
519047 99519047 1001 86380 86390 1
519675 99519675 1001 86380 86390 1
519665 99519665 1001 86380 86390 1
519430 99519430 1001 86380 86390 1
519482 99519482 1001 86380 86390 1
519510 99519510 1001 86380 86390 1
519309 99519309 1001 86380 86390 1
519839 99519839 1001 86380 86390 1
519823 99519823 1001 86380 86390 1
520590 99520590 1001 86380 86390 1
520449 99520449 1001 86380 86390 1
520488 99520488 1001 86380 86390 1
520606 99520606 1001 86380 86390 1
520613 99520613 1001 86380 86390 1
520297 99520297 1001 86380 86390 1
520239 99520239 1001 86380 86390 1
520139 99520139 1001 86380 86390 1
520023 99520023 1001 86380 86390 1
520107 99520107 1001 86380 86390 1
520793 99520793 1001 86380 86390 1
520436 99520436 1001 86380 86390 1
520653 99520653 1001 86380 86390 1
521438 99521438 1001 86380 86390 1
521317 99521317 1001 86380 86390 1
521372 99521372 1001 86380 86390 1
521424 99521424 1001 86380 86390 1
521412 99521412 1001 86380 86390 1
521283 99521283 1001 86380 86390 1
521387 99521387 1001 86380 86390 1
521284 99521284 1001 86380 86390 1
521147 99521147 1001 86380 86390 1
521148 99521148 1001 86380 86390 1
521125 99521125 1001 86380 86390 1
521215 99521215 1001 86380 86390 1
521115 99521115 1001 86380 86390 1
520989 99520989 1001 86380 86390 1
520904 99520904 1001 86380 86390 1
521023 99521023 1001 86380 86390 1
520909 99520909 1001 86380 86390 1
521541 99521541 1001 86380 86390 1
521671 99521671 1001 86380 86390 1
521054 99521054 1001 86380 86390 1
521468 99521468 1001 86380 86390 1
522260 99522260 1001 86380 86390 1
522101 99522101 1001 86380 86390 1
522266 99522266 1001 86380 86390 1
522182 99522182 1001 86380 86390 1
522236 99522236 1001 86380 86390 1
522274 99522274 1001 86380 86390 1
522160 99522160 1001 86380 86390 1
521886 99521886 1001 86380 86390 1
521927 99521927 1001 86380 86390 1
521902 99521902 1001 86380 86390 1
521768 99521768 1001 86380 86390 1
522330 99522330 1001 86380 86390 1
522441 99522441 1001 86380 86390 1
522951 99522951 1001 86380 86390 1
522919 99522919 1001 86380 86390 1
522920 99522920 1001 86380 86390 1
523036 99523036 1001 86380 86390 1
523001 99523001 1001 86380 86390 1
522824 99522824 1001 86380 86390 1
522786 99522786 1001 86380 86390 1
522752 99522752 1001 86380 86390 1
522883 99522883 1001 86380 86390 1
522871 99522871 1001 86380 86390 1
522592 99522592 1001 86380 86390 1
522530 99522530 1001 86380 86390 1
522626 99522626 1001 86380 86390 1
523182 99523182 1001 86380 86390 1
523312 99523312 1001 86380 86390 1
523911 99523911 1001 86380 86390 1
523915 99523915 1001 86380 86390 1
523823 99523823 1001 86380 86390 1
523558 99523558 1001 86380 86390 1
523652 99523652 1001 86380 86390 1
523736 99523736 1001 86380 86390 1
523457 99523457 1001 86380 86390 1
523437 99523437 1001 86380 86390 1
523503 99523503 1001 86380 86390 1
524059 99524059 1001 86380 86390 1
523958 99523958 1001 86380 86390 1
524632 99524632 1001 86380 86390 1
524723 99524723 1001 86380 86390 1
524756 99524756 1001 86380 86390 1
524396 99524396 1001 86380 86390 1
524450 99524450 1001 86380 86390 1
524517 99524517 1001 86380 86390 1
524480 99524480 1001 86380 86390 1
524521 99524521 1001 86380 86390 1
524243 99524243 1001 86380 86390 1
524337 99524337 1001 86380 86390 1
524845 99524845 1001 86380 86390 1
524860 99524860 1001 86380 86390 1
524928 99524928 1001 86380 86390 1
524973 99524973 1001 86380 86390 1
525490 99525490 1001 86380 86390 1
525202 99525202 1001 86380 86390 1
525255 99525255 1001 86380 86390 1
525311 99525311 1001 86380 86390 1
525376 99525376 1001 86380 86390 1
525300 99525300 1001 86380 86390 1
525145 99525145 1001 86380 86390 1
525072 99525072 1001 86380 86390 1
525050 99525050 1001 86380 86390 1
525772 99525772 1001 86380 86390 1
526294 99526294 1001 86380 86390 1
526328 99526328 1001 86380 86390 1
526278 99526278 1001 86380 86390 1
526157 99526157 1001 86380 86390 1
525898 99525898 1001 86380 86390 1
525918 99525918 1001 86380 86390 1
525944 99525944 1001 86380 86390 1
526525 99526525 1001 86380 86390 1
526590 99526590 1001 86380 86390 1
526621 99526621 1001 86380 86390 1
527147 99527147 1001 86380 86390 1
527215 99527215 1001 86380 86390 1
527062 99527062 1001 86380 86390 1
527247 99527247 1001 86380 86390 1
527026 99527026 1001 86380 86390 1
527029 99527029 1001 86380 86390 1
526681 99526681 1001 86380 86390 1
526836 99526836 1001 86380 86390 1
526733 99526733 1001 86380 86390 1
526772 99526772 1001 86380 86390 1
526812 99526812 1001 86380 86390 1
526709 99526709 1001 86380 86390 1
526801 99526801 1001 86380 86390 1
526790 99526790 1001 86380 86390 1
527325 99527325 1001 86380 86390 1
527313 99527313 1001 86380 86390 1
527301 99527301 1001 86380 86390 1
527964 99527964 1001 86380 86390 1
527730 99527730 1001 86380 86390 1
527837 99527837 1001 86380 86390 1
527763 99527763 1001 86380 86390 1
527790 99527790 1001 86380 86390 1
527519 99527519 1001 86380 86390 1
527456 99527456 1001 86380 86390 1
527536 99527536 1001 86380 86390 1
527461 99527461 1001 86380 86390 1
527565 99527565 1001 86380 86390 1
527569 99527569 1001 86380 86390 1
528165 99528165 1001 86380 86390 1
528120 99528120 1001 86380 86390 1
528123 99528123 1001 86380 86390 1
528717 99528717 1001 86380 86390 1
528657 99528657 1001 86380 86390 1
528528 99528528 1001 86380 86390 1
528545 99528545 1001 86380 86390 1
528690 99528690 1001 86380 86390 1
528604 99528604 1001 86380 86390 1
528439 99528439 1001 86380 86390 1
528388 99528388 1001 86380 86390 1
528989 99528989 1001 86380 86390 1
528978 99528978 1001 86380 86390 1
528982 99528982 1001 86380 86390 1
529605 99529605 1001 86380 86390 1
529593 99529593 1001 86380 86390 1
529583 99529583 1001 86380 86390 1
529448 99529448 1001 86380 86390 1
529108 99529108 1001 86380 86390 1
529227 99529227 1001 86380 86390 1
529203 99529203 1001 86380 86390 1
529113 99529113 1001 86380 86390 1
529155 99529155 1001 86380 86390 1
529929 99529929 1001 86380 86390 1
530397 99530397 1001 86380 86390 1
530437 99530437 1001 86380 86390 1
530244 99530244 1001 86380 86390 1
530287 99530287 1001 86380 86390 1
530339 99530339 1001 86380 86390 1
530281 99530281 1001 86380 86390 1
529935 99529935 1001 86380 86390 1
530018 99530018 1001 86380 86390 1
530009 99530009 1001 86380 86390 1
530746 99530746 1001 86380 86390 1
530657 99530657 1001 86380 86390 1
530723 99530723 1001 86380 86390 1
530659 99530659 1001 86380 86390 1
530569 99530569 1001 86380 86390 1
531187 99531187 1001 86380 86390 1
531240 99531240 1001 86380 86390 1
531110 99531110 1001 86380 86390 1
531060 99531060 1001 86380 86390 1
531070 99531070 1001 86380 86390 1
530810 99530810 1001 86380 86390 1
531523 99531523 1001 86380 86390 1
531511 99531511 1001 86380 86390 1
531434 99531434 1001 86380 86390 1
531385 99531385 1001 86380 86390 1
531427 99531427 1001 86380 86390 1
532109 99532109 1001 86380 86390 1
531939 99531939 1001 86380 86390 1
531796 99531796 1001 86380 86390 1
531849 99531849 1001 86380 86390 1
531955 99531955 1001 86380 86390 1
531917 99531917 1001 86380 86390 1
531614 99531614 1001 86380 86390 1
531698 99531698 1001 86380 86390 1
532336 99532336 1001 86380 86390 1
532350 99532350 1001 86380 86390 1
532313 99532313 1001 86380 86390 1
532352 99532352 1001 86380 86390 1
532236 99532236 1001 86380 86390 1
532239 99532239 1001 86380 86390 1
532409 99532409 1001 86380 86390 1
532908 99532908 1001 86380 86390 1
532988 99532988 1001 86380 86390 1
532698 99532698 1001 86380 86390 1
532704 99532704 1001 86380 86390 1
532808 99532808 1001 86380 86390 1
532668 99532668 1001 86380 86390 1
532708 99532708 1001 86380 86390 1
532553 99532553 1001 86380 86390 1
533158 99533158 1001 86380 86390 1
533174 99533174 1001 86380 86390 1
533827 99533827 1001 86380 86390 1
533748 99533748 1001 86380 86390 1
533673 99533673 1001 86380 86390 1
533803 99533803 1001 86380 86390 1
533853 99533853 1001 86380 86390 1
533716 99533716 1001 86380 86390 1
533508 99533508 1001 86380 86390 1
533599 99533599 1001 86380 86390 1
533483 99533483 1001 86380 86390 1
533421 99533421 1001 86380 86390 1
533386 99533386 1001 86380 86390 1
533934 99533934 1001 86380 86390 1
533883 99533883 1001 86380 86390 1
533989 99533989 1001 86380 86390 1
533990 99533990 1001 86380 86390 1
534009 99534009 1001 86380 86390 1
534648 99534648 1001 86380 86390 1
534638 99534638 1001 86380 86390 1
534614 99534614 1001 86380 86390 1
534297 99534297 1001 86380 86390 1
534417 99534417 1001 86380 86390 1
534221 99534221 1001 86380 86390 1
534772 99534772 1001 86380 86390 1
534714 99534714 1001 86380 86390 1
534740 99534740 1001 86380 86390 1
534730 99534730 1001 86380 86390 1
534821 99534821 1001 86380 86390 1
534886 99534886 1001 86380 86390 1
535384 99535384 1001 86380 86390 1
535359 99535359 1001 86380 86390 1
535453 99535453 1001 86380 86390 1
535455 99535455 1001 86380 86390 1
535367 99535367 1001 86380 86390 1
535355 99535355 1001 86380 86390 1
535285 99535285 1001 86380 86390 1
535248 99535248 1001 86380 86390 1
535239 99535239 1001 86380 86390 1
534984 99534984 1001 86380 86390 1
535050 99535050 1001 86380 86390 1
534986 99534986 1001 86380 86390 1
535078 99535078 1001 86380 86390 1
534951 99534951 1001 86380 86390 1
535652 99535652 1001 86380 86390 1
536287 99536287 1001 86380 86390 1
536223 99536223 1001 86380 86390 1
536263 99536263 1001 86380 86390 1
536175 99536175 1001 86380 86390 1
536284 99536284 1001 86380 86390 1
535982 99535982 1001 86380 86390 1
535930 99535930 1001 86380 86390 1
536048 99536048 1001 86380 86390 1
535782 99535782 1001 86380 86390 1
535757 99535757 1001 86380 86390 1
535906 99535906 1001 86380 86390 1
536529 99536529 1001 86380 86390 1
536337 99536337 1001 86380 86390 1
536525 99536525 1001 86380 86390 1
536538 99536538 1001 86380 86390 1
536967 99536967 1001 86380 86390 1
537005 99537005 1001 86380 86390 1
537058 99537058 1001 86380 86390 1
537059 99537059 1001 86380 86390 1
536811 99536811 1001 86380 86390 1
536775 99536775 1001 86380 86390 1
536671 99536671 1001 86380 86390 1
536620 99536620 1001 86380 86390 1
536646 99536646 1001 86380 86390 1
536573 99536573 1001 86380 86390 1
536643 99536643 1001 86380 86390 1
537217 99537217 1001 86380 86390 1
537282 99537282 1001 86380 86390 1
537219 99537219 1001 86380 86390 1
537841 99537841 1001 86380 86390 1
537970 99537970 1001 86380 86390 1
537794 99537794 1001 86380 86390 1
537633 99537633 1001 86380 86390 1
537472 99537472 1001 86380 86390 1
537550 99537550 1001 86380 86390 1
537434 99537434 1001 86380 86390 1
537449 99537449 1001 86380 86390 1
537540 99537540 1001 86380 86390 1
538081 99538081 1001 86380 86390 1
538765 99538765 1001 86380 86390 1
538783 99538783 1001 86380 86390 1
538612 99538612 1001 86380 86390 1
538677 99538677 1001 86380 86390 1
538710 99538710 1001 86380 86390 1
538457 99538457 1001 86380 86390 1
538464 99538464 1001 86380 86390 1
538608 99538608 1001 86380 86390 1
538297 99538297 1001 86380 86390 1
538339 99538339 1001 86380 86390 1
538224 99538224 1001 86380 86390 1
538303 99538303 1001 86380 86390 1
538317 99538317 1001 86380 86390 1
538293 99538293 1001 86380 86390 1
538360 99538360 1001 86380 86390 1
538348 99538348 1001 86380 86390 1
538980 99538980 1001 86380 86390 1
538838 99538838 1001 86380 86390 1
538852 99538852 1001 86380 86390 1
538906 99538906 1001 86380 86390 1
538924 99538924 1001 86380 86390 1
539018 99539018 1001 86380 86390 1
539385 99539385 1001 86380 86390 1
539390 99539390 1001 86380 86390 1
539378 99539378 1001 86380 86390 1
539342 99539342 1001 86380 86390 1
539076 99539076 1001 86380 86390 1
539680 99539680 1001 86380 86390 1
539706 99539706 1001 86380 86390 1
539699 99539699 1001 86380 86390 1
539675 99539675 1001 86380 86390 1
539676 99539676 1001 86380 86390 1
540333 99540333 1001 86380 86390 1
540310 99540310 1001 86380 86390 1
540186 99540186 1001 86380 86390 1
540242 99540242 1001 86380 86390 1
540100 99540100 1001 86380 86390 1
540139 99540139 1001 86380 86390 1
540142 99540142 1001 86380 86390 1
540196 99540196 1001 86380 86390 1
539875 99539875 1001 86380 86390 1
540481 99540481 1001 86380 86390 1
540612 99540612 1001 86380 86390 1
540587 99540587 1001 86380 86390 1
540639 99540639 1001 86380 86390 1
540644 99540644 1001 86380 86390 1
541193 99541193 1001 86380 86390 1
541207 99541207 1001 86380 86390 1
541096 99541096 1001 86380 86390 1
541147 99541147 1001 86380 86390 1
541282 99541282 1001 86380 86390 1
541050 99541050 1001 86380 86390 1
540974 99540974 1001 86380 86390 1
541039 99541039 1001 86380 86390 1
540962 99540962 1001 86380 86390 1
540918 99540918 1001 86380 86390 1
540815 99540815 1001 86380 86390 1
540679 99540679 1001 86380 86390 1
541355 99541355 1001 86380 86390 1
541361 99541361 1001 86380 86390 1
541388 99541388 1001 86380 86390 1
541481 99541481 1001 86380 86390 1
541315 99541315 1001 86380 86390 1
541927 99541927 1001 86380 86390 1
541953 99541953 1001 86380 86390 1
541924 99541924 1001 86380 86390 1
541875 99541875 1001 86380 86390 1
541773 99541773 1001 86380 86390 1
541884 99541884 1001 86380 86390 1
541540 99541540 1001 86380 86390 1
541501 99541501 1001 86380 86390 1
541645 99541645 1001 86380 86390 1
541614 99541614 1001 86380 86390 1
541707 99541707 1001 86380 86390 1
542124 99542124 1001 86380 86390 1
542833 99542833 1001 86380 86390 1
542836 99542836 1001 86380 86390 1
542773 99542773 1001 86380 86390 1
542828 99542828 1001 86380 86390 1
542704 99542704 1001 86380 86390 1
542542 99542542 1001 86380 86390 1
542390 99542390 1001 86380 86390 1
542419 99542419 1001 86380 86390 1
542458 99542458 1001 86380 86390 1
542447 99542447 1001 86380 86390 1
542476 99542476 1001 86380 86390 1
542528 99542528 1001 86380 86390 1
542349 99542349 1001 86380 86390 1
543059 99543059 1001 86380 86390 1
542983 99542983 1001 86380 86390 1
543086 99543086 1001 86380 86390 1
543709 99543709 1001 86380 86390 1
543568 99543568 1001 86380 86390 1
543694 99543694 1001 86380 86390 1
543477 99543477 1001 86380 86390 1
543504 99543504 1001 86380 86390 1
543480 99543480 1001 86380 86390 1
543482 99543482 1001 86380 86390 1
543306 99543306 1001 86380 86390 1
543309 99543309 1001 86380 86390 1
543195 99543195 1001 86380 86390 1
543956 99543956 1001 86380 86390 1
544330 99544330 1001 86380 86390 1
544284 99544284 1001 86380 86390 1
544017 99544017 1001 86380 86390 1
544673 99544673 1001 86380 86390 1
544629 99544629 1001 86380 86390 1
544657 99544657 1001 86380 86390 1
509284 1011 1002 65540 71651 1
526081 849 1002 37743 45092 1
543105 971 1002 44973 48847 1
400015 99400015 1001 86380 86390 1
400180 99400180 1001 86380 86390 1
400354 99400354 1001 86380 86390 1
400349 99400349 1001 86380 86390 1
400510 99400510 1001 86380 86390 1
400426 99400426 1001 86380 86390 1
400708 99400708 1001 86380 86390 1
400684 99400684 1001 86380 86390 1
401019 99401019 1001 86380 86390 1
401172 99401172 1001 86380 86390 1
401249 99401249 1001 86380 86390 1
401170 99401170 1001 86380 86390 1
401484 99401484 1001 86380 86390 1
401529 99401529 1001 86380 86390 1
401628 99401628 1001 86380 86390 1
401942 99401942 1001 86380 86390 1
401956 99401956 1001 86380 86390 1
402185 99402185 1001 86380 86390 1
402267 99402267 1001 86380 86390 1
402356 99402356 1001 86380 86390 1
402435 99402435 1001 86380 86390 1
402492 99402492 1001 86380 86390 1
402686 99402686 1001 86380 86390 1
402703 99402703 1001 86380 86390 1
402746 99402746 1001 86380 86390 1
402737 99402737 1001 86380 86390 1
402845 99402845 1001 86380 86390 1
402985 99402985 1001 86380 86390 1
403096 99403096 1001 86380 86390 1
403296 99403296 1001 86380 86390 1
403280 99403280 1001 86380 86390 1
403441 99403441 1001 86380 86390 1
403418 99403418 1001 86380 86390 1
403801 99403801 1001 86380 86390 1
403911 99403911 1001 86380 86390 1
404078 99404078 1001 86380 86390 1
404086 99404086 1001 86380 86390 1
404907 99404907 1001 86380 86390 1
404857 99404857 1001 86380 86390 1
404918 99404918 1001 86380 86390 1
404975 99404975 1001 86380 86390 1
404924 99404924 1001 86380 86390 1
404987 99404987 1001 86380 86390 1
405075 99405075 1001 86380 86390 1
405088 99405088 1001 86380 86390 1
405065 99405065 1001 86380 86390 1
405129 99405129 1001 86380 86390 1
405212 99405212 1001 86380 86390 1
405265 99405265 1001 86380 86390 1
405246 99405246 1001 86380 86390 1
405318 99405318 1001 86380 86390 1
405696 99405696 1001 86380 86390 1
405811 99405811 1001 86380 86390 1
405848 99405848 1001 86380 86390 1
406619 99406619 1001 86380 86390 1
406700 99406700 1001 86380 86390 1
406994 99406994 1001 86380 86390 1
407098 99407098 1001 86380 86390 1
407057 99407057 1001 86380 86390 1
407251 99407251 1001 86380 86390 1
407264 99407264 1001 86380 86390 1
407444 99407444 1001 86380 86390 1
407424 99407424 1001 86380 86390 1
407559 99407559 1001 86380 86390 1
407703 99407703 1001 86380 86390 1
407814 99407814 1001 86380 86390 1
408049 99408049 1001 86380 86390 1
408002 99408002 1001 86380 86390 1
408213 99408213 1001 86380 86390 1
408456 99408456 1001 86380 86390 1
408498 99408498 1001 86380 86390 1
408863 99408863 1001 86380 86390 1
409043 99409043 1001 86380 86390 1
409027 99409027 1001 86380 86390 1
409123 99409123 1001 86380 86390 1
409377 99409377 1001 86380 86390 1
409313 99409313 1001 86380 86390 1
409646 99409646 1001 86380 86390 1
409773 99409773 1001 86380 86390 1
409947 99409947 1001 86380 86390 1
409927 99409927 1001 86380 86390 1
410014 99410014 1001 86380 86390 1
410182 99410182 1001 86380 86390 1
410254 99410254 1001 86380 86390 1
410357 99410357 1001 86380 86390 1
410525 99410525 1001 86380 86390 1
410793 99410793 1001 86380 86390 1
410949 99410949 1001 86380 86390 1
410948 99410948 1001 86380 86390 1
411216 99411216 1001 86380 86390 1
411354 99411354 1001 86380 86390 1
411482 99411482 1001 86380 86390 1
411495 99411495 1001 86380 86390 1
411543 99411543 1001 86380 86390 1
411726 99411726 1001 86380 86390 1
412040 99412040 1001 86380 86390 1
412043 99412043 1001 86380 86390 1
412131 99412131 1001 86380 86390 1
412251 99412251 1001 86380 86390 1
412425 99412425 1001 86380 86390 1
412482 99412482 1001 86380 86390 1
413357 99413357 1001 86380 86390 1
412981 99412981 1001 86380 86390 1
413171 99413171 1001 86380 86390 1
412928 99412928 1001 86380 86390 1
413153 99413153 1001 86380 86390 1
413254 99413254 1001 86380 86390 1
413056 99413056 1001 86380 86390 1
412583 99412583 1001 86380 86390 1
412662 99412662 1001 86380 86390 1
413888 99413888 1001 86380 86390 1
413923 99413923 1001 86380 86390 1
413831 99413831 1001 86380 86390 1
413983 99413983 1001 86380 86390 1
415213 99415213 1001 86380 86390 1
414973 99414973 1001 86380 86390 1
415289 99415289 1001 86380 86390 1
414122 99414122 1001 86380 86390 1
414237 99414237 1001 86380 86390 1
414260 99414260 1001 86380 86390 1
414442 99414442 1001 86380 86390 1
415335 99415335 1001 86380 86390 1
415575 99415575 1001 86380 86390 1
415391 99415391 1001 86380 86390 1
415468 99415468 1001 86380 86390 1
416929 99416929 1001 86380 86390 1
416963 99416963 1001 86380 86390 1
416408 99416408 1001 86380 86390 1
416250 99416250 1001 86380 86390 1
415786 99415786 1001 86380 86390 1
415818 99415818 1001 86380 86390 1
415942 99415942 1001 86380 86390 1
415980 99415980 1001 86380 86390 1
415823 99415823 1001 86380 86390 1
417025 99417025 1001 86380 86390 1
417043 99417043 1001 86380 86390 1
418459 99418459 1001 86380 86390 1
418554 99418554 1001 86380 86390 1
418628 99418628 1001 86380 86390 1
418722 99418722 1001 86380 86390 1
418103 99418103 1001 86380 86390 1
418249 99418249 1001 86380 86390 1
418336 99418336 1001 86380 86390 1
418046 99418046 1001 86380 86390 1
417669 99417669 1001 86380 86390 1
417948 99417948 1001 86380 86390 1
417652 99417652 1001 86380 86390 1
419076 99419076 1001 86380 86390 1
419131 99419131 1001 86380 86390 1
419002 99419002 1001 86380 86390 1
419189 99419189 1001 86380 86390 1
419050 99419050 1001 86380 86390 1
420307 99420307 1001 86380 86390 1
420381 99420381 1001 86380 86390 1
420347 99420347 1001 86380 86390 1
419884 99419884 1001 86380 86390 1
420034 99420034 1001 86380 86390 1
419827 99419827 1001 86380 86390 1
419730 99419730 1001 86380 86390 1
419981 99419981 1001 86380 86390 1
419306 99419306 1001 86380 86390 1
419554 99419554 1001 86380 86390 1
419581 99419581 1001 86380 86390 1
419418 99419418 1001 86380 86390 1
419622 99419622 1001 86380 86390 1
420649 99420649 1001 86380 86390 1
420565 99420565 1001 86380 86390 1
420543 99420543 1001 86380 86390 1
420750 99420750 1001 86380 86390 1
420665 99420665 1001 86380 86390 1
421778 99421778 1001 86380 86390 1
421949 99421949 1001 86380 86390 1
422065 99422065 1001 86380 86390 1
422082 99422082 1001 86380 86390 1
421763 99421763 1001 86380 86390 1
421934 99421934 1001 86380 86390 1
421938 99421938 1001 86380 86390 1
421455 99421455 1001 86380 86390 1
421404 99421404 1001 86380 86390 1
421473 99421473 1001 86380 86390 1
421683 99421683 1001 86380 86390 1
421013 99421013 1001 86380 86390 1
422522 99422522 1001 86380 86390 1
422234 99422234 1001 86380 86390 1
422433 99422433 1001 86380 86390 1
423312 99423312 1001 86380 86390 1
423586 99423586 1001 86380 86390 1
423153 99423153 1001 86380 86390 1
423066 99423066 1001 86380 86390 1
422754 99422754 1001 86380 86390 1
423964 99423964 1001 86380 86390 1
423805 99423805 1001 86380 86390 1
423879 99423879 1001 86380 86390 1
425171 99425171 1001 86380 86390 1
425339 99425339 1001 86380 86390 1
425347 99425347 1001 86380 86390 1
425352 99425352 1001 86380 86390 1
424940 99424940 1001 86380 86390 1
424915 99424915 1001 86380 86390 1
424658 99424658 1001 86380 86390 1
424698 99424698 1001 86380 86390 1
424847 99424847 1001 86380 86390 1
424425 99424425 1001 86380 86390 1
424261 99424261 1001 86380 86390 1
424153 99424153 1001 86380 86390 1
425518 99425518 1001 86380 86390 1
425523 99425523 1001 86380 86390 1
425768 99425768 1001 86380 86390 1
426943 99426943 1001 86380 86390 1
426973 99426973 1001 86380 86390 1
426702 99426702 1001 86380 86390 1
426756 99426756 1001 86380 86390 1
426836 99426836 1001 86380 86390 1
427028 99427028 1001 86380 86390 1
426664 99426664 1001 86380 86390 1
426326 99426326 1001 86380 86390 1
426219 99426219 1001 86380 86390 1
425944 99425944 1001 86380 86390 1
425924 99425924 1001 86380 86390 1
426232 99426232 1001 86380 86390 1
427197 99427197 1001 86380 86390 1
427346 99427346 1001 86380 86390 1
427321 99427321 1001 86380 86390 1
427505 99427505 1001 86380 86390 1
427384 99427384 1001 86380 86390 1
428670 99428670 1001 86380 86390 1
428373 99428373 1001 86380 86390 1
428510 99428510 1001 86380 86390 1
428718 99428718 1001 86380 86390 1
428725 99428725 1001 86380 86390 1
428539 99428539 1001 86380 86390 1
428257 99428257 1001 86380 86390 1
428144 99428144 1001 86380 86390 1
428218 99428218 1001 86380 86390 1
428050 99428050 1001 86380 86390 1
428017 99428017 1001 86380 86390 1
428207 99428207 1001 86380 86390 1
427824 99427824 1001 86380 86390 1
427853 99427853 1001 86380 86390 1
427631 99427631 1001 86380 86390 1
427863 99427863 1001 86380 86390 1
427587 99427587 1001 86380 86390 1
429126 99429126 1001 86380 86390 1
430117 99430117 1001 86380 86390 1
430157 99430157 1001 86380 86390 1
429640 99429640 1001 86380 86390 1
429835 99429835 1001 86380 86390 1
429676 99429676 1001 86380 86390 1
429585 99429585 1001 86380 86390 1
429434 99429434 1001 86380 86390 1
429274 99429274 1001 86380 86390 1
429275 99429275 1001 86380 86390 1
429379 99429379 1001 86380 86390 1
429237 99429237 1001 86380 86390 1
430607 99430607 1001 86380 86390 1
430774 99430774 1001 86380 86390 1
430652 99430652 1001 86380 86390 1
431990 99431990 1001 86380 86390 1
431674 99431674 1001 86380 86390 1
431764 99431764 1001 86380 86390 1
431328 99431328 1001 86380 86390 1
431633 99431633 1001 86380 86390 1
430874 99430874 1001 86380 86390 1
431075 99431075 1001 86380 86390 1
430995 99430995 1001 86380 86390 1
432116 99432116 1001 86380 86390 1
431649 99431649 1001 86380 86390 1
432254 99432254 1001 86380 86390 1
433589 99433589 1001 86380 86390 1
433400 99433400 1001 86380 86390 1
433715 99433715 1001 86380 86390 1
432956 99432956 1001 86380 86390 1
433285 99433285 1001 86380 86390 1
432942 99432942 1001 86380 86390 1
432566 99432566 1001 86380 86390 1
432576 99432576 1001 86380 86390 1
432603 99432603 1001 86380 86390 1
433974 99433974 1001 86380 86390 1
433841 99433841 1001 86380 86390 1
433821 99433821 1001 86380 86390 1
435131 99435131 1001 86380 86390 1
435157 99435157 1001 86380 86390 1
435256 99435256 1001 86380 86390 1
435383 99435383 1001 86380 86390 1
435138 99435138 1001 86380 86390 1
434941 99434941 1001 86380 86390 1
434958 99434958 1001 86380 86390 1
434228 99434228 1001 86380 86390 1
434174 99434174 1001 86380 86390 1
434525 99434525 1001 86380 86390 1
434580 99434580 1001 86380 86390 1
435870 99435870 1001 86380 86390 1
435586 99435586 1001 86380 86390 1
436878 99436878 1001 86380 86390 1
436905 99436905 1001 86380 86390 1
436993 99436993 1001 86380 86390 1
436977 99436977 1001 86380 86390 1
436706 99436706 1001 86380 86390 1
436571 99436571 1001 86380 86390 1
436711 99436711 1001 86380 86390 1
436677 99436677 1001 86380 86390 1
436539 99436539 1001 86380 86390 1
436024 99436024 1001 86380 86390 1
437216 99437216 1001 86380 86390 1
437241 99437241 1001 86380 86390 1
300044 99300044 1001 86380 86390 1
300025 99300025 1001 86380 86390 1
437232 99437232 1001 86380 86390 1
300615 99300615 1001 86380 86390 1
300654 99300654 1001 86380 86390 1
300724 99300724 1001 86380 86390 1
300450 99300450 1001 86380 86390 1
300503 99300503 1001 86380 86390 1
300178 99300178 1001 86380 86390 1
300182 99300182 1001 86380 86390 1
300869 99300869 1001 86380 86390 1
300779 99300779 1001 86380 86390 1
300871 99300871 1001 86380 86390 1
301478 99301478 1001 86380 86390 1
301477 99301477 1001 86380 86390 1
301298 99301298 1001 86380 86390 1
301239 99301239 1001 86380 86390 1
301051 99301051 1001 86380 86390 1
301760 99301760 1001 86380 86390 1
301730 99301730 1001 86380 86390 1
302294 99302294 1001 86380 86390 1
302355 99302355 1001 86380 86390 1
302286 99302286 1001 86380 86390 1
301981 99301981 1001 86380 86390 1
302035 99302035 1001 86380 86390 1
301992 99301992 1001 86380 86390 1
301863 99301863 1001 86380 86390 1
301890 99301890 1001 86380 86390 1
301793 99301793 1001 86380 86390 1
301885 99301885 1001 86380 86390 1
301850 99301850 1001 86380 86390 1
302564 99302564 1001 86380 86390 1
302500 99302500 1001 86380 86390 1
302397 99302397 1001 86380 86390 1
302411 99302411 1001 86380 86390 1
302425 99302425 1001 86380 86390 1
302582 99302582 1001 86380 86390 1
302467 99302467 1001 86380 86390 1
302480 99302480 1001 86380 86390 1
303162 99303162 1001 86380 86390 1
303194 99303194 1001 86380 86390 1
303023 99303023 1001 86380 86390 1
303167 99303167 1001 86380 86390 1
302865 99302865 1001 86380 86390 1
302857 99302857 1001 86380 86390 1
302618 99302618 1001 86380 86390 1
303385 99303385 1001 86380 86390 1
303362 99303362 1001 86380 86390 1
303402 99303402 1001 86380 86390 1
303250 99303250 1001 86380 86390 1
303946 99303946 1001 86380 86390 1
303898 99303898 1001 86380 86390 1
303689 99303689 1001 86380 86390 1
303506 99303506 1001 86380 86390 1
303417 99303417 1001 86380 86390 1
303459 99303459 1001 86380 86390 1
303486 99303486 1001 86380 86390 1
303526 99303526 1001 86380 86390 1
304110 99304110 1001 86380 86390 1
304113 99304113 1001 86380 86390 1
304090 99304090 1001 86380 86390 1
304856 99304856 1001 86380 86390 1
304826 99304826 1001 86380 86390 1
304680 99304680 1001 86380 86390 1
304474 99304474 1001 86380 86390 1
304539 99304539 1001 86380 86390 1
304489 99304489 1001 86380 86390 1
304451 99304451 1001 86380 86390 1
304452 99304452 1001 86380 86390 1
304625 99304625 1001 86380 86390 1
304371 99304371 1001 86380 86390 1
305040 99305040 1001 86380 86390 1
305043 99305043 1001 86380 86390 1
305585 99305585 1001 86380 86390 1
305659 99305659 1001 86380 86390 1
305632 99305632 1001 86380 86390 1
305620 99305620 1001 86380 86390 1
305377 99305377 1001 86380 86390 1
305406 99305406 1001 86380 86390 1
305369 99305369 1001 86380 86390 1
305081 99305081 1001 86380 86390 1
305163 99305163 1001 86380 86390 1
500083 99500083 1001 86380 86390 1
500021 99500021 1001 86380 86390 1
500126 99500126 1001 86380 86390 1
500725 99500725 1001 86380 86390 1
500689 99500689 1001 86380 86390 1
500651 99500651 1001 86380 86390 1
500773 99500773 1001 86380 86390 1
500671 99500671 1001 86380 86390 1
500465 99500465 1001 86380 86390 1
500530 99500530 1001 86380 86390 1
500440 99500440 1001 86380 86390 1
500441 99500441 1001 86380 86390 1
500545 99500545 1001 86380 86390 1
500602 99500602 1001 86380 86390 1
500424 99500424 1001 86380 86390 1
500219 99500219 1001 86380 86390 1
500389 99500389 1001 86380 86390 1
500237 99500237 1001 86380 86390 1
500344 99500344 1001 86380 86390 1
501491 99501491 1001 86380 86390 1
501457 99501457 1001 86380 86390 1
501561 99501561 1001 86380 86390 1
501295 99501295 1001 86380 86390 1
501272 99501272 1001 86380 86390 1
501205 99501205 1001 86380 86390 1
501831 99501831 1001 86380 86390 1
501786 99501786 1001 86380 86390 1
502431 99502431 1001 86380 86390 1
502383 99502383 1001 86380 86390 1
502306 99502306 1001 86380 86390 1
502414 99502414 1001 86380 86390 1
502235 99502235 1001 86380 86390 1
502171 99502171 1001 86380 86390 1
502236 99502236 1001 86380 86390 1
502243 99502243 1001 86380 86390 1
501885 99501885 1001 86380 86390 1
502037 99502037 1001 86380 86390 1
501870 99501870 1001 86380 86390 1
502533 99502533 1001 86380 86390 1
502526 99502526 1001 86380 86390 1
502643 99502643 1001 86380 86390 1
503090 99503090 1001 86380 86390 1
503268 99503268 1001 86380 86390 1
503237 99503237 1001 86380 86390 1
503108 99503108 1001 86380 86390 1
503022 99503022 1001 86380 86390 1
502986 99502986 1001 86380 86390 1
503012 99503012 1001 86380 86390 1
502962 99502962 1001 86380 86390 1
503014 99503014 1001 86380 86390 1
502940 99502940 1001 86380 86390 1
502889 99502889 1001 86380 86390 1
502968 99502968 1001 86380 86390 1
502855 99502855 1001 86380 86390 1
502786 99502786 1001 86380 86390 1
503343 99503343 1001 86380 86390 1
503434 99503434 1001 86380 86390 1
503363 99503363 1001 86380 86390 1
504085 99504085 1001 86380 86390 1
504036 99504036 1001 86380 86390 1
504050 99504050 1001 86380 86390 1
504025 99504025 1001 86380 86390 1
504038 99504038 1001 86380 86390 1
503948 99503948 1001 86380 86390 1
503812 99503812 1001 86380 86390 1
503890 99503890 1001 86380 86390 1
503599 99503599 1001 86380 86390 1
504311 99504311 1001 86380 86390 1
504129 99504129 1001 86380 86390 1
504198 99504198 1001 86380 86390 1
504224 99504224 1001 86380 86390 1
504212 99504212 1001 86380 86390 1
504777 99504777 1001 86380 86390 1
504885 99504885 1001 86380 86390 1
504796 99504796 1001 86380 86390 1
504926 99504926 1001 86380 86390 1
504618 99504618 1001 86380 86390 1
504492 99504492 1001 86380 86390 1
504505 99504505 1001 86380 86390 1
504402 99504402 1001 86380 86390 1
504494 99504494 1001 86380 86390 1
504456 99504456 1001 86380 86390 1
504432 99504432 1001 86380 86390 1
505119 99505119 1001 86380 86390 1
505120 99505120 1001 86380 86390 1
504966 99504966 1001 86380 86390 1
505767 99505767 1001 86380 86390 1
505488 99505488 1001 86380 86390 1
505557 99505557 1001 86380 86390 1
505441 99505441 1001 86380 86390 1
505858 99505858 1001 86380 86390 1
505784 99505784 1001 86380 86390 1
505863 99505863 1001 86380 86390 1
505786 99505786 1001 86380 86390 1
505969 99505969 1001 86380 86390 1
506553 99506553 1001 86380 86390 1
506586 99506586 1001 86380 86390 1
506517 99506517 1001 86380 86390 1
506479 99506479 1001 86380 86390 1
506368 99506368 1001 86380 86390 1
506345 99506345 1001 86380 86390 1
506244 99506244 1001 86380 86390 1
506107 99506107 1001 86380 86390 1
505996 99505996 1001 86380 86390 1
506674 99506674 1001 86380 86390 1
506731 99506731 1001 86380 86390 1
506668 99506668 1001 86380 86390 1
506746 99506746 1001 86380 86390 1
507087 99507087 1001 86380 86390 1
507082 99507082 1001 86380 86390 1
506912 99506912 1001 86380 86390 1
507005 99507005 1001 86380 86390 1
506838 99506838 1001 86380 86390 1
507588 99507588 1001 86380 86390 1
507472 99507472 1001 86380 86390 1
507538 99507538 1001 86380 86390 1
507552 99507552 1001 86380 86390 1
507591 99507591 1001 86380 86390 1
507554 99507554 1001 86380 86390 1
507532 99507532 1001 86380 86390 1
507600 99507600 1001 86380 86390 1
508243 99508243 1001 86380 86390 1
508080 99508080 1001 86380 86390 1
508132 99508132 1001 86380 86390 1
507888 99507888 1001 86380 86390 1
508014 99508014 1001 86380 86390 1
507924 99507924 1001 86380 86390 1
507682 99507682 1001 86380 86390 1
507787 99507787 1001 86380 86390 1
507712 99507712 1001 86380 86390 1
507726 99507726 1001 86380 86390 1
508310 99508310 1001 86380 86390 1
508259 99508259 1001 86380 86390 1
508327 99508327 1001 86380 86390 1
508278 99508278 1001 86380 86390 1
508283 99508283 1001 86380 86390 1
508804 99508804 1001 86380 86390 1
508727 99508727 1001 86380 86390 1
508704 99508704 1001 86380 86390 1
508456 99508456 1001 86380 86390 1
508573 99508573 1001 86380 86390 1
508590 99508590 1001 86380 86390 1
509255 99509255 1001 86380 86390 1
509260 99509260 1001 86380 86390 1
509275 99509275 1001 86380 86390 1
509812 99509812 1001 86380 86390 1
509795 99509795 1001 86380 86390 1
509718 99509718 1001 86380 86390 1
509644 99509644 1001 86380 86390 1
509541 99509541 1001 86380 86390 1
509640 99509640 1001 86380 86390 1
509334 99509334 1001 86380 86390 1
509376 99509376 1001 86380 86390 1
509402 99509402 1001 86380 86390 1
509431 99509431 1001 86380 86390 1
510055 99510055 1001 86380 86390 1
509967 99509967 1001 86380 86390 1
509981 99509981 1001 86380 86390 1
509994 99509994 1001 86380 86390 1
510008 99510008 1001 86380 86390 1
509957 99509957 1001 86380 86390 1
509987 99509987 1001 86380 86390 1
510653 99510653 1001 86380 86390 1
510643 99510643 1001 86380 86390 1
510606 99510606 1001 86380 86390 1
510446 99510446 1001 86380 86390 1
510316 99510316 1001 86380 86390 1
510384 99510384 1001 86380 86390 1
510514 99510514 1001 86380 86390 1
510119 99510119 1001 86380 86390 1
510314 99510314 1001 86380 86390 1
510256 99510256 1001 86380 86390 1
510830 99510830 1001 86380 86390 1
510922 99510922 1001 86380 86390 1
510781 99510781 1001 86380 86390 1
510757 99510757 1001 86380 86390 1
510851 99510851 1001 86380 86390 1
510813 99510813 1001 86380 86390 1
510735 99510735 1001 86380 86390 1
511402 99511402 1001 86380 86390 1
511415 99511415 1001 86380 86390 1
511527 99511527 1001 86380 86390 1
511448 99511448 1001 86380 86390 1
511322 99511322 1001 86380 86390 1
511209 99511209 1001 86380 86390 1
511275 99511275 1001 86380 86390 1
511328 99511328 1001 86380 86390 1
511320 99511320 1001 86380 86390 1
511346 99511346 1001 86380 86390 1
511126 99511126 1001 86380 86390 1
511063 99511063 1001 86380 86390 1
511129 99511129 1001 86380 86390 1
510948 99510948 1001 86380 86390 1
511130 99511130 1001 86380 86390 1
511066 99511066 1001 86380 86390 1
510942 99510942 1001 86380 86390 1
511615 99511615 1001 86380 86390 1
511578 99511578 1001 86380 86390 1
511582 99511582 1001 86380 86390 1
511556 99511556 1001 86380 86390 1
512319 99512319 1001 86380 86390 1
512182 99512182 1001 86380 86390 1
512124 99512124 1001 86380 86390 1
512047 99512047 1001 86380 86390 1
511997 99511997 1001 86380 86390 1
511836 99511836 1001 86380 86390 1
511940 99511940 1001 86380 86390 1
511789 99511789 1001 86380 86390 1
511803 99511803 1001 86380 86390 1
511870 99511870 1001 86380 86390 1
511821 99511821 1001 86380 86390 1
511796 99511796 1001 86380 86390 1
512447 99512447 1001 86380 86390 1
512542 99512542 1001 86380 86390 1
513132 99513132 1001 86380 86390 1
513018 99513018 1001 86380 86390 1
513045 99513045 1001 86380 86390 1
513084 99513084 1001 86380 86390 1
512824 99512824 1001 86380 86390 1
512979 99512979 1001 86380 86390 1
512996 99512996 1001 86380 86390 1
512958 99512958 1001 86380 86390 1
512690 99512690 1001 86380 86390 1
512732 99512732 1001 86380 86390 1
512659 99512659 1001 86380 86390 1
512699 99512699 1001 86380 86390 1
513242 99513242 1001 86380 86390 1
513235 99513235 1001 86380 86390 1
513963 99513963 1001 86380 86390 1
513659 99513659 1001 86380 86390 1
513714 99513714 1001 86380 86390 1
513436 99513436 1001 86380 86390 1
513437 99513437 1001 86380 86390 1
513593 99513593 1001 86380 86390 1
513538 99513538 1001 86380 86390 1
514158 99514158 1001 86380 86390 1
514094 99514094 1001 86380 86390 1
514182 99514182 1001 86380 86390 1
514118 99514118 1001 86380 86390 1
514144 99514144 1001 86380 86390 1
514737 99514737 1001 86380 86390 1
514845 99514845 1001 86380 86390 1
514633 99514633 1001 86380 86390 1
514596 99514596 1001 86380 86390 1
514303 99514303 1001 86380 86390 1
514382 99514382 1001 86380 86390 1
514409 99514409 1001 86380 86390 1
514322 99514322 1001 86380 86390 1
514361 99514361 1001 86380 86390 1
514374 99514374 1001 86380 86390 1
514985 99514985 1001 86380 86390 1
514974 99514974 1001 86380 86390 1
514858 99514858 1001 86380 86390 1
514992 99514992 1001 86380 86390 1
515357 99515357 1001 86380 86390 1
515193 99515193 1001 86380 86390 1
515258 99515258 1001 86380 86390 1
515067 99515067 1001 86380 86390 1
515121 99515121 1001 86380 86390 1
515113 99515113 1001 86380 86390 1
515203 99515203 1001 86380 86390 1
515797 99515797 1001 86380 86390 1
515855 99515855 1001 86380 86390 1
515882 99515882 1001 86380 86390 1
516342 99516342 1001 86380 86390 1
516409 99516409 1001 86380 86390 1
516341 99516341 1001 86380 86390 1
516143 99516143 1001 86380 86390 1
516209 99516209 1001 86380 86390 1
516035 99516035 1001 86380 86390 1
515910 99515910 1001 86380 86390 1
516656 99516656 1001 86380 86390 1
516669 99516669 1001 86380 86390 1
516569 99516569 1001 86380 86390 1
517169 99517169 1001 86380 86390 1
517147 99517147 1001 86380 86390 1
517176 99517176 1001 86380 86390 1
517140 99517140 1001 86380 86390 1
517284 99517284 1001 86380 86390 1
517107 99517107 1001 86380 86390 1
517099 99517099 1001 86380 86390 1
517101 99517101 1001 86380 86390 1
516846 99516846 1001 86380 86390 1
516900 99516900 1001 86380 86390 1
516862 99516862 1001 86380 86390 1
516895 99516895 1001 86380 86390 1
517348 99517348 1001 86380 86390 1
517904 99517904 1001 86380 86390 1
517951 99517951 1001 86380 86390 1
517915 99517915 1001 86380 86390 1
517929 99517929 1001 86380 86390 1
517622 99517622 1001 86380 86390 1
517572 99517572 1001 86380 86390 1
517742 99517742 1001 86380 86390 1
518202 99518202 1001 86380 86390 1
518927 99518927 1001 86380 86390 1
518981 99518981 1001 86380 86390 1
518738 99518738 1001 86380 86390 1
518777 99518777 1001 86380 86390 1
518651 99518651 1001 86380 86390 1
518380 99518380 1001 86380 86390 1
518417 99518417 1001 86380 86390 1
519063 99519063 1001 86380 86390 1
519133 99519133 1001 86380 86390 1
519160 99519160 1001 86380 86390 1
519058 99519058 1001 86380 86390 1
519174 99519174 1001 86380 86390 1
519138 99519138 1001 86380 86390 1
519164 99519164 1001 86380 86390 1
519673 99519673 1001 86380 86390 1
519768 99519768 1001 86380 86390 1
519643 99519643 1001 86380 86390 1
519631 99519631 1001 86380 86390 1
519519 99519519 1001 86380 86390 1
519535 99519535 1001 86380 86390 1
519474 99519474 1001 86380 86390 1
519580 99519580 1001 86380 86390 1
519366 99519366 1001 86380 86390 1
519267 99519267 1001 86380 86390 1
519283 99519283 1001 86380 86390 1
519876 99519876 1001 86380 86390 1
519877 99519877 1001 86380 86390 1
519943 99519943 1001 86380 86390 1
519996 99519996 1001 86380 86390 1
519989 99519989 1001 86380 86390 1
520609 99520609 1001 86380 86390 1
520625 99520625 1001 86380 86390 1
520470 99520470 1001 86380 86390 1
520317 99520317 1001 86380 86390 1
520058 99520058 1001 86380 86390 1
520085 99520085 1001 86380 86390 1
520646 99520646 1001 86380 86390 1
520726 99520726 1001 86380 86390 1
520675 99520675 1001 86380 86390 1
521268 99521268 1001 86380 86390 1
521196 99521196 1001 86380 86390 1
521141 99521141 1001 86380 86390 1
521260 99521260 1001 86380 86390 1
520970 99520970 1001 86380 86390 1
520984 99520984 1001 86380 86390 1
520867 99520867 1001 86380 86390 1
520870 99520870 1001 86380 86390 1
521515 99521515 1001 86380 86390 1
521645 99521645 1001 86380 86390 1
521574 99521574 1001 86380 86390 1
522264 99522264 1001 86380 86390 1
522246 99522246 1001 86380 86390 1
522199 99522199 1001 86380 86390 1
522228 99522228 1001 86380 86390 1
521842 99521842 1001 86380 86390 1
521691 99521691 1001 86380 86390 1
521852 99521852 1001 86380 86390 1
522460 99522460 1001 86380 86390 1
522358 99522358 1001 86380 86390 1
523026 99523026 1001 86380 86390 1
522745 99522745 1001 86380 86390 1
522720 99522720 1001 86380 86390 1
522734 99522734 1001 86380 86390 1
522853 99522853 1001 86380 86390 1
522893 99522893 1001 86380 86390 1
522765 99522765 1001 86380 86390 1
522728 99522728 1001 86380 86390 1
522705 99522705 1001 86380 86390 1
522594 99522594 1001 86380 86390 1
522634 99522634 1001 86380 86390 1
522596 99522596 1001 86380 86390 1
522532 99522532 1001 86380 86390 1
522534 99522534 1001 86380 86390 1
523807 99523807 1001 86380 86390 1
523787 99523787 1001 86380 86390 1
523789 99523789 1001 86380 86390 1
523714 99523714 1001 86380 86390 1
523549 99523549 1001 86380 86390 1
523550 99523550 1001 86380 86390 1
523485 99523485 1001 86380 86390 1
523435 99523435 1001 86380 86390 1
523425 99523425 1001 86380 86390 1
524016 99524016 1001 86380 86390 1
524109 99524109 1001 86380 86390 1
524135 99524135 1001 86380 86390 1
524737 99524737 1001 86380 86390 1
524747 99524747 1001 86380 86390 1
524636 99524636 1001 86380 86390 1
524753 99524753 1001 86380 86390 1
524515 99524515 1001 86380 86390 1
524268 99524268 1001 86380 86390 1
524299 99524299 1001 86380 86390 1
524222 99524222 1001 86380 86390 1
524343 99524343 1001 86380 86390 1
524878 99524878 1001 86380 86390 1
525481 99525481 1001 86380 86390 1
525489 99525489 1001 86380 86390 1
525320 99525320 1001 86380 86390 1
525032 99525032 1001 86380 86390 1
525113 99525113 1001 86380 86390 1
525656 99525656 1001 86380 86390 1
526248 99526248 1001 86380 86390 1
526401 99526401 1001 86380 86390 1
526251 99526251 1001 86380 86390 1
526186 99526186 1001 86380 86390 1
525974 99525974 1001 86380 86390 1
525850 99525850 1001 86380 86390 1
525979 99525979 1001 86380 86390 1
526464 99526464 1001 86380 86390 1
526522 99526522 1001 86380 86390 1
527248 99527248 1001 86380 86390 1
527108 99527108 1001 86380 86390 1
527155 99527155 1001 86380 86390 1
527005 99527005 1001 86380 86390 1
526920 99526920 1001 86380 86390 1
526975 99526975 1001 86380 86390 1
527014 99527014 1001 86380 86390 1
526660 99526660 1001 86380 86390 1
526830 99526830 1001 86380 86390 1
526677 99526677 1001 86380 86390 1
527275 99527275 1001 86380 86390 1
527290 99527290 1001 86380 86390 1
527408 99527408 1001 86380 86390 1
527318 99527318 1001 86380 86390 1
527923 99527923 1001 86380 86390 1
527689 99527689 1001 86380 86390 1
527747 99527747 1001 86380 86390 1
527761 99527761 1001 86380 86390 1
527711 99527711 1001 86380 86390 1
527855 99527855 1001 86380 86390 1
527856 99527856 1001 86380 86390 1
527639 99527639 1001 86380 86390 1
527644 99527644 1001 86380 86390 1
527478 99527478 1001 86380 86390 1
528175 99528175 1001 86380 86390 1
528857 99528857 1001 86380 86390 1
528595 99528595 1001 86380 86390 1
528610 99528610 1001 86380 86390 1
528678 99528678 1001 86380 86390 1
528355 99528355 1001 86380 86390 1
529075 99529075 1001 86380 86390 1
528985 99528985 1001 86380 86390 1
528987 99528987 1001 86380 86390 1
529586 99529586 1001 86380 86390 1
529535 99529535 1001 86380 86390 1
529601 99529601 1001 86380 86390 1
529578 99529578 1001 86380 86390 1
529546 99529546 1001 86380 86390 1
529345 99529345 1001 86380 86390 1
529251 99529251 1001 86380 86390 1
529204 99529204 1001 86380 86390 1
529170 99529170 1001 86380 86390 1
529815 99529815 1001 86380 86390 1
529804 99529804 1001 86380 86390 1
529817 99529817 1001 86380 86390 1
529793 99529793 1001 86380 86390 1
529833 99529833 1001 86380 86390 1
529838 99529838 1001 86380 86390 1
530477 99530477 1001 86380 86390 1
530479 99530479 1001 86380 86390 1
530363 99530363 1001 86380 86390 1
530550 99530550 1001 86380 86390 1
530326 99530326 1001 86380 86390 1
530278 99530278 1001 86380 86390 1
530190 99530190 1001 86380 86390 1
530000 99530000 1001 86380 86390 1
529975 99529975 1001 86380 86390 1
530033 99530033 1001 86380 86390 1
529956 99529956 1001 86380 86390 1
530138 99530138 1001 86380 86390 1
530758 99530758 1001 86380 86390 1
530578 99530578 1001 86380 86390 1
530696 99530696 1001 86380 86390 1
530633 99530633 1001 86380 86390 1
530637 99530637 1001 86380 86390 1
530676 99530676 1001 86380 86390 1
530742 99530742 1001 86380 86390 1
531206 99531206 1001 86380 86390 1
531258 99531258 1001 86380 86390 1
531247 99531247 1001 86380 86390 1
530995 99530995 1001 86380 86390 1
530775 99530775 1001 86380 86390 1
530857 99530857 1001 86380 86390 1
530835 99530835 1001 86380 86390 1
531416 99531416 1001 86380 86390 1
531469 99531469 1001 86380 86390 1
531421 99531421 1001 86380 86390 1
531383 99531383 1001 86380 86390 1
531583 99531583 1001 86380 86390 1
532052 99532052 1001 86380 86390 1
532133 99532133 1001 86380 86390 1
532151 99532151 1001 86380 86390 1
532001 99532001 1001 86380 86390 1
531887 99531887 1001 86380 86390 1
531901 99531901 1001 86380 86390 1
531914 99531914 1001 86380 86390 1
531813 99531813 1001 86380 86390 1
531918 99531918 1001 86380 86390 1
531642 99531642 1001 86380 86390 1
531707 99531707 1001 86380 86390 1
531685 99531685 1001 86380 86390 1
532392 99532392 1001 86380 86390 1
532996 99532996 1001 86380 86390 1
533011 99533011 1001 86380 86390 1
532913 99532913 1001 86380 86390 1
532927 99532927 1001 86380 86390 1
532902 99532902 1001 86380 86390 1
532715 99532715 1001 86380 86390 1
532717 99532717 1001 86380 86390 1
532656 99532656 1001 86380 86390 1
532734 99532734 1001 86380 86390 1
532631 99532631 1001 86380 86390 1
532529 99532529 1001 86380 86390 1
532555 99532555 1001 86380 86390 1
532508 99532508 1001 86380 86390 1
532523 99532523 1001 86380 86390 1
532514 99532514 1001 86380 86390 1
533213 99533213 1001 86380 86390 1
533111 99533111 1001 86380 86390 1
533204 99533204 1001 86380 86390 1
533219 99533219 1001 86380 86390 1
533760 99533760 1001 86380 86390 1
533839 99533839 1001 86380 86390 1
533250 99533250 1001 86380 86390 1
533393 99533393 1001 86380 86390 1
533381 99533381 1001 86380 86390 1
533356 99533356 1001 86380 86390 1
533408 99533408 1001 86380 86390 1
533331 99533331 1001 86380 86390 1
533307 99533307 1001 86380 86390 1
533933 99533933 1001 86380 86390 1
534037 99534037 1001 86380 86390 1
534046 99534046 1001 86380 86390 1
533917 99533917 1001 86380 86390 1
534035 99534035 1001 86380 86390 1
534556 99534556 1001 86380 86390 1
534564 99534564 1001 86380 86390 1
534672 99534672 1001 86380 86390 1
534514 99534514 1001 86380 86390 1
534515 99534515 1001 86380 86390 1
534467 99534467 1001 86380 86390 1
534339 99534339 1001 86380 86390 1
534378 99534378 1001 86380 86390 1
534320 99534320 1001 86380 86390 1
534167 99534167 1001 86380 86390 1
534092 99534092 1001 86380 86390 1
534213 99534213 1001 86380 86390 1
534192 99534192 1001 86380 86390 1
534876 99534876 1001 86380 86390 1
534700 99534700 1001 86380 86390 1
534771 99534771 1001 86380 86390 1
535395 99535395 1001 86380 86390 1
535360 99535360 1001 86380 86390 1
535443 99535443 1001 86380 86390 1
535278 99535278 1001 86380 86390 1
535521 99535521 1001 86380 86390 1
535668 99535668 1001 86380 86390 1
536146 99536146 1001 86380 86390 1
536173 99536173 1001 86380 86390 1
536238 99536238 1001 86380 86390 1
536316 99536316 1001 86380 86390 1
536138 99536138 1001 86380 86390 1
536282 99536282 1001 86380 86390 1
536179 99536179 1001 86380 86390 1
536081 99536081 1001 86380 86390 1
535941 99535941 1001 86380 86390 1
536117 99536117 1001 86380 86390 1
535771 99535771 1001 86380 86390 1
536515 99536515 1001 86380 86390 1
536412 99536412 1001 86380 86390 1
536339 99536339 1001 86380 86390 1
536460 99536460 1001 86380 86390 1
536462 99536462 1001 86380 86390 1
537133 99537133 1001 86380 86390 1
537117 99537117 1001 86380 86390 1
536965 99536965 1001 86380 86390 1
536939 99536939 1001 86380 86390 1
536723 99536723 1001 86380 86390 1
536652 99536652 1001 86380 86390 1
536602 99536602 1001 86380 86390 1
536667 99536667 1001 86380 86390 1
537356 99537356 1001 86380 86390 1
537253 99537253 1001 86380 86390 1
537964 99537964 1001 86380 86390 1
537591 99537591 1001 86380 86390 1
537697 99537697 1001 86380 86390 1
537371 99537371 1001 86380 86390 1
537372 99537372 1001 86380 86390 1
537542 99537542 1001 86380 86390 1
537548 99537548 1001 86380 86390 1
538079 99538079 1001 86380 86390 1
538067 99538067 1001 86380 86390 1
538073 99538073 1001 86380 86390 1
538128 99538128 1001 86380 86390 1
538648 99538648 1001 86380 86390 1
538740 99538740 1001 86380 86390 1
538753 99538753 1001 86380 86390 1
538730 99538730 1001 86380 86390 1
538748 99538748 1001 86380 86390 1
538546 99538546 1001 86380 86390 1
538542 99538542 1001 86380 86390 1
538350 99538350 1001 86380 86390 1
538330 99538330 1001 86380 86390 1
539008 99539008 1001 86380 86390 1
538971 99538971 1001 86380 86390 1
538985 99538985 1001 86380 86390 1
538887 99538887 1001 86380 86390 1
538939 99538939 1001 86380 86390 1
538940 99538940 1001 86380 86390 1
539503 99539503 1001 86380 86390 1
539543 99539543 1001 86380 86390 1
539453 99539453 1001 86380 86390 1
539598 99539598 1001 86380 86390 1
539535 99539535 1001 86380 86390 1
539372 99539372 1001 86380 86390 1
539266 99539266 1001 86380 86390 1
539305 99539305 1001 86380 86390 1
539046 99539046 1001 86380 86390 1
539101 99539101 1001 86380 86390 1
539065 99539065 1001 86380 86390 1
539092 99539092 1001 86380 86390 1
539819 99539819 1001 86380 86390 1
539717 99539717 1001 86380 86390 1
539771 99539771 1001 86380 86390 1
539810 99539810 1001 86380 86390 1
539698 99539698 1001 86380 86390 1
540437 99540437 1001 86380 86390 1
540440 99540440 1001 86380 86390 1
540455 99540455 1001 86380 86390 1
540322 99540322 1001 86380 86390 1
539952 99539952 1001 86380 86390 1
539965 99539965 1001 86380 86390 1
540046 99540046 1001 86380 86390 1
539881 99539881 1001 86380 86390 1
540012 99540012 1001 86380 86390 1
540485 99540485 1001 86380 86390 1
540473 99540473 1001 86380 86390 1
541230 99541230 1001 86380 86390 1
541244 99541244 1001 86380 86390 1
541274 99541274 1001 86380 86390 1
541108 99541108 1001 86380 86390 1
541066 99541066 1001 86380 86390 1
541068 99541068 1001 86380 86390 1
540966 99540966 1001 86380 86390 1
540724 99540724 1001 86380 86390 1
540691 99540691 1001 86380 86390 1
540834 99540834 1001 86380 86390 1
541477 99541477 1001 86380 86390 1
541491 99541491 1001 86380 86390 1
541440 99541440 1001 86380 86390 1
542068 99542068 1001 86380 86390 1
542036 99542036 1001 86380 86390 1
542111 99542111 1001 86380 86390 1
541708 99541708 1001 86380 86390 1
541883 99541883 1001 86380 86390 1
541670 99541670 1001 86380 86390 1
541541 99541541 1001 86380 86390 1
541575 99541575 1001 86380 86390 1
542233 99542233 1001 86380 86390 1
542239 99542239 1001 86380 86390 1
542202 99542202 1001 86380 86390 1
542280 99542280 1001 86380 86390 1
542270 99542270 1001 86380 86390 1
542883 99542883 1001 86380 86390 1
542911 99542911 1001 86380 86390 1
542782 99542782 1001 86380 86390 1
542599 99542599 1001 86380 86390 1
542602 99542602 1001 86380 86390 1
542577 99542577 1001 86380 86390 1
542469 99542469 1001 86380 86390 1
542406 99542406 1001 86380 86390 1
542484 99542484 1001 86380 86390 1
542408 99542408 1001 86380 86390 1
542993 99542993 1001 86380 86390 1
543019 99543019 1001 86380 86390 1
543656 99543656 1001 86380 86390 1
543624 99543624 1001 86380 86390 1
543575 99543575 1001 86380 86390 1
543717 99543717 1001 86380 86390 1
543627 99543627 1001 86380 86390 1
543527 99543527 1001 86380 86390 1
543503 99543503 1001 86380 86390 1
543393 99543393 1001 86380 86390 1
543395 99543395 1001 86380 86390 1
543340 99543340 1001 86380 86390 1
543342 99543342 1001 86380 86390 1
543305 99543305 1001 86380 86390 1
543899 99543899 1001 86380 86390 1
543955 99543955 1001 86380 86390 1
544566 99544566 1001 86380 86390 1
544420 99544420 1001 86380 86390 1
544463 99544463 1001 86380 86390 1
544476 99544476 1001 86380 86390 1
544585 99544585 1001 86380 86390 1
544591 99544591 1001 86380 86390 1
544353 99544353 1001 86380 86390 1
544291 99544291 1001 86380 86390 1
544309 99544309 1001 86380 86390 1
544362 99544362 1001 86380 86390 1
544233 99544233 1001 86380 86390 1
544158 99544158 1001 86380 86390 1
544033 99544033 1001 86380 86390 1
544102 99544102 1001 86380 86390 1
544065 99544065 1001 86380 86390 1
544000 99544000 1001 86380 86390 1
544170 99544170 1001 86380 86390 1
544653 99544653 1001 86380 86390 1
544614 99544614 1001 86380 86390 1
544602 99544602 1001 86380 86390 1
429717 1057 1001 25500 27957 1
512064 611 1002 55031 63190 1
531738 859 1002 32103 42405 1
531768 881 1002 52446 57203 1
400029 99400029 1001 86380 86390 1
400123 99400123 1001 86380 86390 1
400323 99400323 1001 86380 86390 1
400562 99400562 1001 86380 86390 1
400676 99400676 1001 86380 86390 1
400659 99400659 1001 86380 86390 1
400642 99400642 1001 86380 86390 1
400673 99400673 1001 86380 86390 1
400726 99400726 1001 86380 86390 1
401007 99401007 1001 86380 86390 1
401041 99401041 1001 86380 86390 1
401076 99401076 1001 86380 86390 1
401451 99401451 1001 86380 86390 1
401452 99401452 1001 86380 86390 1
401764 99401764 1001 86380 86390 1
401778 99401778 1001 86380 86390 1
401831 99401831 1001 86380 86390 1
402210 99402210 1001 86380 86390 1
402232 99402232 1001 86380 86390 1
402347 99402347 1001 86380 86390 1
402462 99402462 1001 86380 86390 1
402411 99402411 1001 86380 86390 1
402486 99402486 1001 86380 86390 1
402701 99402701 1001 86380 86390 1
402986 99402986 1001 86380 86390 1
402911 99402911 1001 86380 86390 1
402894 99402894 1001 86380 86390 1
403202 99403202 1001 86380 86390 1
403122 99403122 1001 86380 86390 1
403335 99403335 1001 86380 86390 1
403584 99403584 1001 86380 86390 1
403696 99403696 1001 86380 86390 1
403888 99403888 1001 86380 86390 1
404517 99404517 1001 86380 86390 1
404489 99404489 1001 86380 86390 1
404748 99404748 1001 86380 86390 1
404855 99404855 1001 86380 86390 1
404986 99404986 1001 86380 86390 1
404942 99404942 1001 86380 86390 1
405157 99405157 1001 86380 86390 1
405191 99405191 1001 86380 86390 1
405279 99405279 1001 86380 86390 1
405217 99405217 1001 86380 86390 1
405406 99405406 1001 86380 86390 1
405216 99405216 1001 86380 86390 1
405515 99405515 1001 86380 86390 1
405605 99405605 1001 86380 86390 1
405694 99405694 1001 86380 86390 1
405832 99405832 1001 86380 86390 1
406103 99406103 1001 86380 86390 1
406231 99406231 1001 86380 86390 1
406263 99406263 1001 86380 86390 1
406373 99406373 1001 86380 86390 1
406307 99406307 1001 86380 86390 1
406535 99406535 1001 86380 86390 1
406837 99406837 1001 86380 86390 1
407023 99407023 1001 86380 86390 1
407152 99407152 1001 86380 86390 1
407170 99407170 1001 86380 86390 1
407250 99407250 1001 86380 86390 1
407428 99407428 1001 86380 86390 1
407416 99407416 1001 86380 86390 1
407459 99407459 1001 86380 86390 1
407963 99407963 1001 86380 86390 1
408019 99408019 1001 86380 86390 1
408125 99408125 1001 86380 86390 1
408179 99408179 1001 86380 86390 1
408864 99408864 1001 86380 86390 1
409083 99409083 1001 86380 86390 1
409259 99409259 1001 86380 86390 1
409240 99409240 1001 86380 86390 1
409266 99409266 1001 86380 86390 1
409330 99409330 1001 86380 86390 1
409335 99409335 1001 86380 86390 1
409365 99409365 1001 86380 86390 1
409558 99409558 1001 86380 86390 1
409545 99409545 1001 86380 86390 1
409668 99409668 1001 86380 86390 1
409630 99409630 1001 86380 86390 1
409973 99409973 1001 86380 86390 1
409934 99409934 1001 86380 86390 1
409957 99409957 1001 86380 86390 1
409910 99409910 1001 86380 86390 1
410093 99410093 1001 86380 86390 1
410111 99410111 1001 86380 86390 1
410407 99410407 1001 86380 86390 1
410474 99410474 1001 86380 86390 1
410480 99410480 1001 86380 86390 1
410636 99410636 1001 86380 86390 1
410715 99410715 1001 86380 86390 1
410736 99410736 1001 86380 86390 1
410997 99410997 1001 86380 86390 1
411313 99411313 1001 86380 86390 1
411304 99411304 1001 86380 86390 1
411466 99411466 1001 86380 86390 1
411566 99411566 1001 86380 86390 1
411695 99411695 1001 86380 86390 1
411738 99411738 1001 86380 86390 1
411854 99411854 1001 86380 86390 1
411806 99411806 1001 86380 86390 1
411866 99411866 1001 86380 86390 1
411942 99411942 1001 86380 86390 1
411880 99411880 1001 86380 86390 1
412002 99412002 1001 86380 86390 1
412107 99412107 1001 86380 86390 1
412363 99412363 1001 86380 86390 1
412366 99412366 1001 86380 86390 1
412280 99412280 1001 86380 86390 1
412458 99412458 1001 86380 86390 1
413500 99413500 1001 86380 86390 1
413653 99413653 1001 86380 86390 1
413113 99413113 1001 86380 86390 1
413115 99413115 1001 86380 86390 1
413221 99413221 1001 86380 86390 1
412941 99412941 1001 86380 86390 1
413250 99413250 1001 86380 86390 1
413051 99413051 1001 86380 86390 1
413028 99413028 1001 86380 86390 1
414012 99414012 1001 86380 86390 1
413971 99413971 1001 86380 86390 1
414044 99414044 1001 86380 86390 1
415095 99415095 1001 86380 86390 1
415264 99415264 1001 86380 86390 1
415125 99415125 1001 86380 86390 1
414984 99414984 1001 86380 86390 1
415019 99415019 1001 86380 86390 1
415072 99415072 1001 86380 86390 1
415136 99415136 1001 86380 86390 1
414570 99414570 1001 86380 86390 1
414678 99414678 1001 86380 86390 1
414792 99414792 1001 86380 86390 1
414452 99414452 1001 86380 86390 1
414231 99414231 1001 86380 86390 1
414363 99414363 1001 86380 86390 1
414410 99414410 1001 86380 86390 1
414290 99414290 1001 86380 86390 1
415678 99415678 1001 86380 86390 1
415564 99415564 1001 86380 86390 1
415408 99415408 1001 86380 86390 1
416816 99416816 1001 86380 86390 1
416891 99416891 1001 86380 86390 1
416766 99416766 1001 86380 86390 1
416769 99416769 1001 86380 86390 1
416397 99416397 1001 86380 86390 1
416487 99416487 1001 86380 86390 1
416576 99416576 1001 86380 86390 1
416155 99416155 1001 86380 86390 1
415865 99415865 1001 86380 86390 1
415766 99415766 1001 86380 86390 1
417328 99417328 1001 86380 86390 1
417281 99417281 1001 86380 86390 1
417259 99417259 1001 86380 86390 1
417153 99417153 1001 86380 86390 1
418796 99418796 1001 86380 86390 1
418676 99418676 1001 86380 86390 1
418520 99418520 1001 86380 86390 1
418686 99418686 1001 86380 86390 1
418179 99418179 1001 86380 86390 1
418220 99418220 1001 86380 86390 1
418258 99418258 1001 86380 86390 1
418332 99418332 1001 86380 86390 1
417847 99417847 1001 86380 86390 1
417697 99417697 1001 86380 86390 1
417883 99417883 1001 86380 86390 1
417815 99417815 1001 86380 86390 1
419017 99419017 1001 86380 86390 1
420221 99420221 1001 86380 86390 1
420281 99420281 1001 86380 86390 1
420367 99420367 1001 86380 86390 1
420265 99420265 1001 86380 86390 1
420429 99420429 1001 86380 86390 1
419967 99419967 1001 86380 86390 1
420049 99420049 1001 86380 86390 1
419540 99419540 1001 86380 86390 1
420773 99420773 1001 86380 86390 1
420553 99420553 1001 86380 86390 1
420673 99420673 1001 86380 86390 1
422068 99422068 1001 86380 86390 1
421826 99421826 1001 86380 86390 1
422106 99422106 1001 86380 86390 1
421592 99421592 1001 86380 86390 1
421561 99421561 1001 86380 86390 1
421365 99421365 1001 86380 86390 1
421231 99421231 1001 86380 86390 1
421182 99421182 1001 86380 86390 1
421148 99421148 1001 86380 86390 1
420844 99420844 1001 86380 86390 1
421217 99421217 1001 86380 86390 1
420877 99420877 1001 86380 86390 1
420979 99420979 1001 86380 86390 1
421007 99421007 1001 86380 86390 1
421115 99421115 1001 86380 86390 1
422358 99422358 1001 86380 86390 1
422493 99422493 1001 86380 86390 1
422212 99422212 1001 86380 86390 1
422476 99422476 1001 86380 86390 1
423459 99423459 1001 86380 86390 1
423493 99423493 1001 86380 86390 1
423424 99423424 1001 86380 86390 1
422965 99422965 1001 86380 86390 1
423251 99423251 1001 86380 86390 1
423155 99423155 1001 86380 86390 1
423074 99423074 1001 86380 86390 1
422971 99422971 1001 86380 86390 1
423189 99423189 1001 86380 86390 1
422571 99422571 1001 86380 86390 1
422677 99422677 1001 86380 86390 1
422541 99422541 1001 86380 86390 1
422795 99422795 1001 86380 86390 1
423833 99423833 1001 86380 86390 1
424005 99424005 1001 86380 86390 1
425150 99425150 1001 86380 86390 1
425130 99425130 1001 86380 86390 1
425181 99425181 1001 86380 86390 1
425062 99425062 1001 86380 86390 1
425266 99425266 1001 86380 86390 1
424871 99424871 1001 86380 86390 1
424754 99424754 1001 86380 86390 1
424301 99424301 1001 86380 86390 1
424332 99424332 1001 86380 86390 1
425446 99425446 1001 86380 86390 1
425539 99425539 1001 86380 86390 1
425599 99425599 1001 86380 86390 1
426920 99426920 1001 86380 86390 1
426825 99426825 1001 86380 86390 1
427089 99427089 1001 86380 86390 1
426597 99426597 1001 86380 86390 1
426063 99426063 1001 86380 86390 1
425897 99425897 1001 86380 86390 1
425978 99425978 1001 86380 86390 1
427376 99427376 1001 86380 86390 1
427526 99427526 1001 86380 86390 1
428630 99428630 1001 86380 86390 1
428519 99428519 1001 86380 86390 1
428504 99428504 1001 86380 86390 1
428410 99428410 1001 86380 86390 1
428556 99428556 1001 86380 86390 1
428340 99428340 1001 86380 86390 1
428191 99428191 1001 86380 86390 1
428242 99428242 1001 86380 86390 1
428330 99428330 1001 86380 86390 1
427809 99427809 1001 86380 86390 1
427911 99427911 1001 86380 86390 1
427570 99427570 1001 86380 86390 1
427815 99427815 1001 86380 86390 1
428761 99428761 1001 86380 86390 1
429157 99429157 1001 86380 86390 1
429007 99429007 1001 86380 86390 1
428772 99428772 1001 86380 86390 1
429119 99429119 1001 86380 86390 1
428802 99428802 1001 86380 86390 1
428957 99428957 1001 86380 86390 1
429121 99429121 1001 86380 86390 1
428937 99428937 1001 86380 86390 1
429172 99429172 1001 86380 86390 1
429989 99429989 1001 86380 86390 1
430194 99430194 1001 86380 86390 1
430202 99430202 1001 86380 86390 1
430291 99430291 1001 86380 86390 1
429957 99429957 1001 86380 86390 1
429933 99429933 1001 86380 86390 1
429859 99429859 1001 86380 86390 1
429766 99429766 1001 86380 86390 1
429604 99429604 1001 86380 86390 1
429945 99429945 1001 86380 86390 1
429775 99429775 1001 86380 86390 1
429376 99429376 1001 86380 86390 1
429425 99429425 1001 86380 86390 1
429538 99429538 1001 86380 86390 1
429561 99429561 1001 86380 86390 1
430488 99430488 1001 86380 86390 1
430529 99430529 1001 86380 86390 1
430552 99430552 1001 86380 86390 1
431696 99431696 1001 86380 86390 1
431874 99431874 1001 86380 86390 1
431667 99431667 1001 86380 86390 1
432052 99432052 1001 86380 86390 1
431469 99431469 1001 86380 86390 1
431274 99431274 1001 86380 86390 1
430972 99430972 1001 86380 86390 1
431175 99431175 1001 86380 86390 1
431015 99431015 1001 86380 86390 1
430970 99430970 1001 86380 86390 1
432428 99432428 1001 86380 86390 1
432295 99432295 1001 86380 86390 1
432186 99432186 1001 86380 86390 1
432446 99432446 1001 86380 86390 1
433522 99433522 1001 86380 86390 1
433356 99433356 1001 86380 86390 1
433357 99433357 1001 86380 86390 1
433720 99433720 1001 86380 86390 1
433251 99433251 1001 86380 86390 1
432935 99432935 1001 86380 86390 1
432912 99432912 1001 86380 86390 1
433231 99433231 1001 86380 86390 1
432919 99432919 1001 86380 86390 1
433067 99433067 1001 86380 86390 1
432658 99432658 1001 86380 86390 1
432811 99432811 1001 86380 86390 1
432890 99432890 1001 86380 86390 1
434040 99434040 1001 86380 86390 1
433789 99433789 1001 86380 86390 1
433835 99433835 1001 86380 86390 1
433820 99433820 1001 86380 86390 1
435043 99435043 1001 86380 86390 1
435346 99435346 1001 86380 86390 1
434826 99434826 1001 86380 86390 1
434291 99434291 1001 86380 86390 1
434521 99434521 1001 86380 86390 1
434299 99434299 1001 86380 86390 1
434555 99434555 1001 86380 86390 1
434189 99434189 1001 86380 86390 1
434496 99434496 1001 86380 86390 1
434313 99434313 1001 86380 86390 1
435678 99435678 1001 86380 86390 1
435599 99435599 1001 86380 86390 1
435693 99435693 1001 86380 86390 1
435816 99435816 1001 86380 86390 1
435536 99435536 1001 86380 86390 1
435882 99435882 1001 86380 86390 1
435675 99435675 1001 86380 86390 1
437081 99437081 1001 86380 86390 1
436858 99436858 1001 86380 86390 1
437105 99437105 1001 86380 86390 1
436529 99436529 1001 86380 86390 1
436583 99436583 1001 86380 86390 1
436724 99436724 1001 86380 86390 1
436192 99436192 1001 86380 86390 1
436288 99436288 1001 86380 86390 1
435926 99435926 1001 86380 86390 1
435955 99435955 1001 86380 86390 1
436267 99436267 1001 86380 86390 1
436206 99436206 1001 86380 86390 1
436278 99436278 1001 86380 86390 1
300085 99300085 1001 86380 86390 1
300656 99300656 1001 86380 86390 1
300714 99300714 1001 86380 86390 1
300596 99300596 1001 86380 86390 1
300638 99300638 1001 86380 86390 1
300482 99300482 1001 86380 86390 1
300110 99300110 1001 86380 86390 1
300256 99300256 1001 86380 86390 1
300118 99300118 1001 86380 86390 1
300769 99300769 1001 86380 86390 1
301376 99301376 1001 86380 86390 1
301457 99301457 1001 86380 86390 1
301458 99301458 1001 86380 86390 1
301161 99301161 1001 86380 86390 1
301279 99301279 1001 86380 86390 1
301024 99301024 1001 86380 86390 1
300937 99300937 1001 86380 86390 1
300952 99300952 1001 86380 86390 1
300953 99300953 1001 86380 86390 1
301135 99301135 1001 86380 86390 1
301111 99301111 1001 86380 86390 1
301595 99301595 1001 86380 86390 1
301637 99301637 1001 86380 86390 1
301705 99301705 1001 86380 86390 1
302280 99302280 1001 86380 86390 1
302219 99302219 1001 86380 86390 1
302195 99302195 1001 86380 86390 1
302061 99302061 1001 86380 86390 1
302128 99302128 1001 86380 86390 1
301977 99301977 1001 86380 86390 1
301790 99301790 1001 86380 86390 1
301766 99301766 1001 86380 86390 1
302394 99302394 1001 86380 86390 1
302526 99302526 1001 86380 86390 1
302539 99302539 1001 86380 86390 1
302451 99302451 1001 86380 86390 1
302464 99302464 1001 86380 86390 1
303055 99303055 1001 86380 86390 1
302860 99302860 1001 86380 86390 1
302951 99302951 1001 86380 86390 1
302814 99302814 1001 86380 86390 1
302816 99302816 1001 86380 86390 1
302962 99302962 1001 86380 86390 1
302687 99302687 1001 86380 86390 1
303301 99303301 1001 86380 86390 1
303354 99303354 1001 86380 86390 1
303406 99303406 1001 86380 86390 1
303866 99303866 1001 86380 86390 1
303841 99303841 1001 86380 86390 1
303947 99303947 1001 86380 86390 1
304010 99304010 1001 86380 86390 1
303951 99303951 1001 86380 86390 1
303964 99303964 1001 86380 86390 1
304017 99304017 1001 86380 86390 1
303916 99303916 1001 86380 86390 1
303819 99303819 1001 86380 86390 1
303743 99303743 1001 86380 86390 1
303734 99303734 1001 86380 86390 1
303516 99303516 1001 86380 86390 1
303415 99303415 1001 86380 86390 1
303521 99303521 1001 86380 86390 1
303432 99303432 1001 86380 86390 1
304188 99304188 1001 86380 86390 1
304163 99304163 1001 86380 86390 1
304234 99304234 1001 86380 86390 1
304490 99304490 1001 86380 86390 1
304290 99304290 1001 86380 86390 1
304372 99304372 1001 86380 86390 1
304387 99304387 1001 86380 86390 1
304297 99304297 1001 86380 86390 1
304429 99304429 1001 86380 86390 1
304947 99304947 1001 86380 86390 1
305013 99305013 1001 86380 86390 1
304976 99304976 1001 86380 86390 1
304966 99304966 1001 86380 86390 1
304957 99304957 1001 86380 86390 1
304996 99304996 1001 86380 86390 1
304893 99304893 1001 86380 86390 1
305037 99305037 1001 86380 86390 1
305685 99305685 1001 86380 86390 1
305509 99305509 1001 86380 86390 1
305602 99305602 1001 86380 86390 1
305670 99305670 1001 86380 86390 1
305489 99305489 1001 86380 86390 1
305458 99305458 1001 86380 86390 1
305318 99305318 1001 86380 86390 1
305384 99305384 1001 86380 86390 1
305463 99305463 1001 86380 86390 1
305118 99305118 1001 86380 86390 1
305267 99305267 1001 86380 86390 1
305231 99305231 1001 86380 86390 1
305697 99305697 1001 86380 86390 1
500066 99500066 1001 86380 86390 1
500032 99500032 1001 86380 86390 1
500713 99500713 1001 86380 86390 1
500752 99500752 1001 86380 86390 1
500790 99500790 1001 86380 86390 1
500693 99500693 1001 86380 86390 1
500746 99500746 1001 86380 86390 1
500619 99500619 1001 86380 86390 1
500504 99500504 1001 86380 86390 1
500570 99500570 1001 86380 86390 1
500433 99500433 1001 86380 86390 1
500473 99500473 1001 86380 86390 1
500606 99500606 1001 86380 86390 1
500542 99500542 1001 86380 86390 1
500257 99500257 1001 86380 86390 1
500272 99500272 1001 86380 86390 1
500364 99500364 1001 86380 86390 1
500300 99500300 1001 86380 86390 1
500854 99500854 1001 86380 86390 1
500961 99500961 1001 86380 86390 1
501488 99501488 1001 86380 86390 1
501583 99501583 1001 86380 86390 1
501281 99501281 1001 86380 86390 1
501247 99501247 1001 86380 86390 1
501391 99501391 1001 86380 86390 1
501122 99501122 1001 86380 86390 1
501034 99501034 1001 86380 86390 1
501153 99501153 1001 86380 86390 1
501130 99501130 1001 86380 86390 1
501652 99501652 1001 86380 86390 1
501769 99501769 1001 86380 86390 1
502420 99502420 1001 86380 86390 1
502283 99502283 1001 86380 86390 1
502374 99502374 1001 86380 86390 1
502070 99502070 1001 86380 86390 1
502175 99502175 1001 86380 86390 1
502259 99502259 1001 86380 86390 1
501924 99501924 1001 86380 86390 1
501876 99501876 1001 86380 86390 1
501972 99501972 1001 86380 86390 1
502553 99502553 1001 86380 86390 1
502648 99502648 1001 86380 86390 1
502575 99502575 1001 86380 86390 1
502498 99502498 1001 86380 86390 1
502975 99502975 1001 86380 86390 1
502685 99502685 1001 86380 86390 1
502739 99502739 1001 86380 86390 1
502714 99502714 1001 86380 86390 1
502844 99502844 1001 86380 86390 1
502819 99502819 1001 86380 86390 1
502812 99502812 1001 86380 86390 1
503392 99503392 1001 86380 86390 1
503307 99503307 1001 86380 86390 1
503968 99503968 1001 86380 86390 1
504096 99504096 1001 86380 86390 1
503720 99503720 1001 86380 86390 1
503891 99503891 1001 86380 86390 1
503716 99503716 1001 86380 86390 1
503847 99503847 1001 86380 86390 1
503652 99503652 1001 86380 86390 1
503665 99503665 1001 86380 86390 1
503696 99503696 1001 86380 86390 1
503533 99503533 1001 86380 86390 1
504216 99504216 1001 86380 86390 1
504754 99504754 1001 86380 86390 1
504901 99504901 1001 86380 86390 1
504825 99504825 1001 86380 86390 1
504584 99504584 1001 86380 86390 1
504687 99504687 1001 86380 86390 1
504700 99504700 1001 86380 86390 1
504603 99504603 1001 86380 86390 1
504708 99504708 1001 86380 86390 1
504592 99504592 1001 86380 86390 1
504724 99504724 1001 86380 86390 1
504350 99504350 1001 86380 86390 1
504519 99504519 1001 86380 86390 1
504338 99504338 1001 86380 86390 1
504489 99504489 1001 86380 86390 1
505108 99505108 1001 86380 86390 1
505655 99505655 1001 86380 86390 1
505737 99505737 1001 86380 86390 1
505619 99505619 1001 86380 86390 1
505724 99505724 1001 86380 86390 1
505621 99505621 1001 86380 86390 1
505648 99505648 1001 86380 86390 1
505641 99505641 1001 86380 86390 1
505514 99505514 1001 86380 86390 1
505549 99505549 1001 86380 86390 1
505511 99505511 1001 86380 86390 1
505242 99505242 1001 86380 86390 1
505152 99505152 1001 86380 86390 1
505296 99505296 1001 86380 86390 1
505261 99505261 1001 86380 86390 1
505158 99505158 1001 86380 86390 1
505185 99505185 1001 86380 86390 1
505173 99505173 1001 86380 86390 1
506418 99506418 1001 86380 86390 1
506316 99506316 1001 86380 86390 1
506318 99506318 1001 86380 86390 1
506321 99506321 1001 86380 86390 1
506325 99506325 1001 86380 86390 1
506080 99506080 1001 86380 86390 1
506029 99506029 1001 86380 86390 1
506658 99506658 1001 86380 86390 1
506647 99506647 1001 86380 86390 1
506791 99506791 1001 86380 86390 1
506637 99506637 1001 86380 86390 1
506772 99506772 1001 86380 86390 1
507283 99507283 1001 86380 86390 1
507375 99507375 1001 86380 86390 1
507227 99507227 1001 86380 86390 1
507011 99507011 1001 86380 86390 1
507104 99507104 1001 86380 86390 1
507014 99507014 1001 86380 86390 1
506841 99506841 1001 86380 86390 1
506855 99506855 1001 86380 86390 1
506959 99506959 1001 86380 86390 1
506940 99506940 1001 86380 86390 1
507479 99507479 1001 86380 86390 1
507492 99507492 1001 86380 86390 1
508109 99508109 1001 86380 86390 1
508217 99508217 1001 86380 86390 1
508058 99508058 1001 86380 86390 1
508218 99508218 1001 86380 86390 1
508137 99508137 1001 86380 86390 1
508087 99508087 1001 86380 86390 1
508100 99508100 1001 86380 86390 1
508169 99508169 1001 86380 86390 1
507918 99507918 1001 86380 86390 1
507932 99507932 1001 86380 86390 1
508038 99508038 1001 86380 86390 1
507659 99507659 1001 86380 86390 1
507769 99507769 1001 86380 86390 1
508441 99508441 1001 86380 86390 1
509039 99509039 1001 86380 86390 1
508910 99508910 1001 86380 86390 1
508887 99508887 1001 86380 86390 1
508853 99508853 1001 86380 86390 1
508764 99508764 1001 86380 86390 1
508803 99508803 1001 86380 86390 1
508570 99508570 1001 86380 86390 1
508519 99508519 1001 86380 86390 1
508572 99508572 1001 86380 86390 1
508461 99508461 1001 86380 86390 1
508591 99508591 1001 86380 86390 1
508554 99508554 1001 86380 86390 1
509178 99509178 1001 86380 86390 1
509208 99509208 1001 86380 86390 1
509850 99509850 1001 86380 86390 1
509735 99509735 1001 86380 86390 1
509874 99509874 1001 86380 86390 1
509857 99509857 1001 86380 86390 1
509893 99509893 1001 86380 86390 1
509600 99509600 1001 86380 86390 1
509642 99509642 1001 86380 86390 1
509351 99509351 1001 86380 86390 1
509378 99509378 1001 86380 86390 1
509305 99509305 1001 86380 86390 1
509989 99509989 1001 86380 86390 1
510006 99510006 1001 86380 86390 1
510612 99510612 1001 86380 86390 1
510727 99510727 1001 86380 86390 1
510566 99510566 1001 86380 86390 1
510529 99510529 1001 86380 86390 1
510671 99510671 1001 86380 86390 1
510723 99510723 1001 86380 86390 1
510410 99510410 1001 86380 86390 1
510438 99510438 1001 86380 86390 1
510465 99510465 1001 86380 86390 1
510491 99510491 1001 86380 86390 1
510378 99510378 1001 86380 86390 1
510263 99510263 1001 86380 86390 1
510255 99510255 1001 86380 86390 1
510295 99510295 1001 86380 86390 1
510114 99510114 1001 86380 86390 1
510779 99510779 1001 86380 86390 1
510859 99510859 1001 86380 86390 1
510742 99510742 1001 86380 86390 1
510795 99510795 1001 86380 86390 1
510732 99510732 1001 86380 86390 1
510839 99510839 1001 86380 86390 1
510852 99510852 1001 86380 86390 1
511438 99511438 1001 86380 86390 1
511516 99511516 1001 86380 86390 1
511492 99511492 1001 86380 86390 1
511231 99511231 1001 86380 86390 1
511157 99511157 1001 86380 86390 1
511159 99511159 1001 86380 86390 1
511228 99511228 1001 86380 86390 1
511282 99511282 1001 86380 86390 1
511011 99511011 1001 86380 86390 1
511102 99511102 1001 86380 86390 1
511577 99511577 1001 86380 86390 1
511581 99511581 1001 86380 86390 1
511713 99511713 1001 86380 86390 1
511662 99511662 1001 86380 86390 1
511575 99511575 1001 86380 86390 1
512039 99512039 1001 86380 86390 1
511776 99511776 1001 86380 86390 1
511857 99511857 1001 86380 86390 1
511909 99511909 1001 86380 86390 1
512584 99512584 1001 86380 86390 1
512392 99512392 1001 86380 86390 1
512395 99512395 1001 86380 86390 1
512410 99512410 1001 86380 86390 1
512450 99512450 1001 86380 86390 1
513104 99513104 1001 86380 86390 1
513081 99513081 1001 86380 86390 1
513008 99513008 1001 86380 86390 1
512948 99512948 1001 86380 86390 1
512815 99512815 1001 86380 86390 1
512770 99512770 1001 86380 86390 1
513372 99513372 1001 86380 86390 1
513257 99513257 1001 86380 86390 1
513313 99513313 1001 86380 86390 1
513352 99513352 1001 86380 86390 1
513918 99513918 1001 86380 86390 1
513764 99513764 1001 86380 86390 1
513743 99513743 1001 86380 86390 1
513642 99513642 1001 86380 86390 1
513630 99513630 1001 86380 86390 1
513556 99513556 1001 86380 86390 1
513531 99513531 1001 86380 86390 1
513544 99513544 1001 86380 86390 1
513508 99513508 1001 86380 86390 1
514197 99514197 1001 86380 86390 1
514058 99514058 1001 86380 86390 1
514220 99514220 1001 86380 86390 1
514678 99514678 1001 86380 86390 1
514696 99514696 1001 86380 86390 1
514713 99514713 1001 86380 86390 1
514460 99514460 1001 86380 86390 1
514539 99514539 1001 86380 86390 1
514594 99514594 1001 86380 86390 1
514465 99514465 1001 86380 86390 1
514480 99514480 1001 86380 86390 1
514494 99514494 1001 86380 86390 1
514347 99514347 1001 86380 86390 1
514298 99514298 1001 86380 86390 1
515016 99515016 1001 86380 86390 1
514995 99514995 1001 86380 86390 1
515620 99515620 1001 86380 86390 1
515659 99515659 1001 86380 86390 1
515668 99515668 1001 86380 86390 1
515630 99515630 1001 86380 86390 1
515335 99515335 1001 86380 86390 1
515379 99515379 1001 86380 86390 1
515448 99515448 1001 86380 86390 1
515424 99515424 1001 86380 86390 1
515141 99515141 1001 86380 86390 1
515143 99515143 1001 86380 86390 1
515158 99515158 1001 86380 86390 1
515083 99515083 1001 86380 86390 1
515126 99515126 1001 86380 86390 1
515836 99515836 1001 86380 86390 1
515799 99515799 1001 86380 86390 1
515696 99515696 1001 86380 86390 1
515830 99515830 1001 86380 86390 1
515806 99515806 1001 86380 86390 1
516477 99516477 1001 86380 86390 1
516492 99516492 1001 86380 86390 1
516326 99516326 1001 86380 86390 1
516110 99516110 1001 86380 86390 1
515912 99515912 1001 86380 86390 1
516610 99516610 1001 86380 86390 1
516585 99516585 1001 86380 86390 1
516692 99516692 1001 86380 86390 1
516565 99516565 1001 86380 86390 1
516645 99516645 1001 86380 86390 1
516633 99516633 1001 86380 86390 1
517206 99517206 1001 86380 86390 1
517002 99517002 1001 86380 86390 1
517060 99517060 1001 86380 86390 1
516930 99516930 1001 86380 86390 1
517023 99517023 1001 86380 86390 1
516792 99516792 1001 86380 86390 1
516767 99516767 1001 86380 86390 1
516793 99516793 1001 86380 86390 1
516821 99516821 1001 86380 86390 1
516746 99516746 1001 86380 86390 1
516749 99516749 1001 86380 86390 1
516723 99516723 1001 86380 86390 1
516841 99516841 1001 86380 86390 1
517488 99517488 1001 86380 86390 1
517386 99517386 1001 86380 86390 1
517445 99517445 1001 86380 86390 1
517460 99517460 1001 86380 86390 1
518132 99518132 1001 86380 86390 1
518105 99518105 1001 86380 86390 1
517966 99517966 1001 86380 86390 1
517935 99517935 1001 86380 86390 1
517949 99517949 1001 86380 86390 1
517837 99517837 1001 86380 86390 1
517941 99517941 1001 86380 86390 1
517735 99517735 1001 86380 86390 1
517739 99517739 1001 86380 86390 1
517727 99517727 1001 86380 86390 1
517599 99517599 1001 86380 86390 1
517548 99517548 1001 86380 86390 1
517718 99517718 1001 86380 86390 1
517655 99517655 1001 86380 86390 1
517578 99517578 1001 86380 86390 1
518192 99518192 1001 86380 86390 1
518257 99518257 1001 86380 86390 1
518209 99518209 1001 86380 86390 1
518900 99518900 1001 86380 86390 1
518855 99518855 1001 86380 86390 1
518948 99518948 1001 86380 86390 1
518609 99518609 1001 86380 86390 1
518674 99518674 1001 86380 86390 1
518665 99518665 1001 86380 86390 1
518564 99518564 1001 86380 86390 1
518552 99518552 1001 86380 86390 1
518430 99518430 1001 86380 86390 1
518470 99518470 1001 86380 86390 1
518392 99518392 1001 86380 86390 1
519144 99519144 1001 86380 86390 1
519678 99519678 1001 86380 86390 1
519794 99519794 1001 86380 86390 1
519705 99519705 1001 86380 86390 1
519672 99519672 1001 86380 86390 1
519444 99519444 1001 86380 86390 1
519406 99519406 1001 86380 86390 1
519578 99519578 1001 86380 86390 1
519491 99519491 1001 86380 86390 1
519329 99519329 1001 86380 86390 1
519228 99519228 1001 86380 86390 1
519961 99519961 1001 86380 86390 1
519925 99519925 1001 86380 86390 1
519887 99519887 1001 86380 86390 1
520466 99520466 1001 86380 86390 1
520627 99520627 1001 86380 86390 1
520359 99520359 1001 86380 86390 1
520024 99520024 1001 86380 86390 1
520129 99520129 1001 86380 86390 1
520182 99520182 1001 86380 86390 1
520094 99520094 1001 86380 86390 1
520174 99520174 1001 86380 86390 1
520835 99520835 1001 86380 86390 1
520667 99520667 1001 86380 86390 1
520668 99520668 1001 86380 86390 1
520816 99520816 1001 86380 86390 1
520830 99520830 1001 86380 86390 1
520661 99520661 1001 86380 86390 1
521300 99521300 1001 86380 86390 1
521301 99521301 1001 86380 86390 1
521340 99521340 1001 86380 86390 1
521396 99521396 1001 86380 86390 1
521345 99521345 1001 86380 86390 1
521455 99521455 1001 86380 86390 1
521362 99521362 1001 86380 86390 1
521085 99521085 1001 86380 86390 1
521137 99521137 1001 86380 86390 1
521152 99521152 1001 86380 86390 1
521244 99521244 1001 86380 86390 1
520897 99520897 1001 86380 86390 1
520901 99520901 1001 86380 86390 1
520953 99520953 1001 86380 86390 1
520890 99520890 1001 86380 86390 1
520981 99520981 1001 86380 86390 1
521502 99521502 1001 86380 86390 1
521558 99521558 1001 86380 86390 1
521467 99521467 1001 86380 86390 1
521472 99521472 1001 86380 86390 1
521499 99521499 1001 86380 86390 1
522154 99522154 1001 86380 86390 1
522132 99522132 1001 86380 86390 1
522173 99522173 1001 86380 86390 1
522213 99522213 1001 86380 86390 1
522003 99522003 1001 86380 86390 1
522055 99522055 1001 86380 86390 1
521981 99521981 1001 86380 86390 1
521890 99521890 1001 86380 86390 1
521744 99521744 1001 86380 86390 1
521878 99521878 1001 86380 86390 1
522381 99522381 1001 86380 86390 1
522384 99522384 1001 86380 86390 1
522418 99522418 1001 86380 86390 1
523017 99523017 1001 86380 86390 1
523079 99523079 1001 86380 86390 1
522777 99522777 1001 86380 86390 1
522855 99522855 1001 86380 86390 1
522741 99522741 1001 86380 86390 1
522820 99522820 1001 86380 86390 1
522743 99522743 1001 86380 86390 1
522602 99522602 1001 86380 86390 1
522668 99522668 1001 86380 86390 1
522630 99522630 1001 86380 86390 1
523803 99523803 1001 86380 86390 1
523868 99523868 1001 86380 86390 1
523798 99523798 1001 86380 86390 1
523774 99523774 1001 86380 86390 1
523566 99523566 1001 86380 86390 1
523325 99523325 1001 86380 86390 1
523393 99523393 1001 86380 86390 1
523487 99523487 1001 86380 86390 1
523410 99523410 1001 86380 86390 1
523986 99523986 1001 86380 86390 1
523988 99523988 1001 86380 86390 1
524082 99524082 1001 86380 86390 1
524121 99524121 1001 86380 86390 1
524614 99524614 1001 86380 86390 1
524462 99524462 1001 86380 86390 1
524430 99524430 1001 86380 86390 1
524445 99524445 1001 86380 86390 1
524207 99524207 1001 86380 86390 1
524248 99524248 1001 86380 86390 1
524160 99524160 1001 86380 86390 1
524252 99524252 1001 86380 86390 1
525411 99525411 1001 86380 86390 1
525379 99525379 1001 86380 86390 1
525312 99525312 1001 86380 86390 1
525339 99525339 1001 86380 86390 1
525137 99525137 1001 86380 86390 1
525167 99525167 1001 86380 86390 1
525051 99525051 1001 86380 86390 1
525634 99525634 1001 86380 86390 1
525701 99525701 1001 86380 86390 1
526257 99526257 1001 86380 86390 1
526325 99526325 1001 86380 86390 1
526406 99526406 1001 86380 86390 1
526103 99526103 1001 86380 86390 1
526116 99526116 1001 86380 86390 1
526129 99526129 1001 86380 86390 1
526209 99526209 1001 86380 86390 1
525971 99525971 1001 86380 86390 1
525811 99525811 1001 86380 86390 1
526552 99526552 1001 86380 86390 1
526450 99526450 1001 86380 86390 1
526541 99526541 1001 86380 86390 1
526580 99526580 1001 86380 86390 1
526531 99526531 1001 86380 86390 1
527106 99527106 1001 86380 86390 1
526952 99526952 1001 86380 86390 1
526654 99526654 1001 86380 86390 1
526719 99526719 1001 86380 86390 1
526826 99526826 1001 86380 86390 1
526644 99526644 1001 86380 86390 1
526725 99526725 1001 86380 86390 1
526768 99526768 1001 86380 86390 1
526769 99526769 1001 86380 86390 1
527415 99527415 1001 86380 86390 1
527370 99527370 1001 86380 86390 1
528075 99528075 1001 86380 86390 1
527925 99527925 1001 86380 86390 1
527919 99527919 1001 86380 86390 1
527819 99527819 1001 86380 86390 1
527745 99527745 1001 86380 86390 1
528114 99528114 1001 86380 86390 1
528854 99528854 1001 86380 86390 1
528884 99528884 1001 86380 86390 1
528807 99528807 1001 86380 86390 1
528891 99528891 1001 86380 86390 1
528660 99528660 1001 86380 86390 1
528636 99528636 1001 86380 86390 1
528663 99528663 1001 86380 86390 1
528332 99528332 1001 86380 86390 1
528472 99528472 1001 86380 86390 1
529070 99529070 1001 86380 86390 1
529027 99529027 1001 86380 86390 1
529589 99529589 1001 86380 86390 1
529591 99529591 1001 86380 86390 1
529702 99529702 1001 86380 86390 1
529379 99529379 1001 86380 86390 1
529439 99529439 1001 86380 86390 1
529362 99529362 1001 86380 86390 1
529152 99529152 1001 86380 86390 1
529246 99529246 1001 86380 86390 1
529868 99529868 1001 86380 86390 1
529315 99529315 1001 86380 86390 1
529884 99529884 1001 86380 86390 1
529771 99529771 1001 86380 86390 1
529927 99529927 1001 86380 86390 1
530432 99530432 1001 86380 86390 1
530515 99530515 1001 86380 86390 1
530203 99530203 1001 86380 86390 1
530001 99530001 1001 86380 86390 1
530627 99530627 1001 86380 86390 1
531377 99531377 1001 86380 86390 1
531071 99531071 1001 86380 86390 1
531095 99531095 1001 86380 86390 1
530798 99530798 1001 86380 86390 1
530788 99530788 1001 86380 86390 1
531471 99531471 1001 86380 86390 1
531489 99531489 1001 86380 86390 1
531555 99531555 1001 86380 86390 1
531581 99531581 1001 86380 86390 1
532203 99532203 1001 86380 86390 1
532137 99532137 1001 86380 86390 1
531920 99531920 1001 86380 86390 1
531688 99531688 1001 86380 86390 1
531653 99531653 1001 86380 86390 1
531731 99531731 1001 86380 86390 1
531720 99531720 1001 86380 86390 1
531746 99531746 1001 86380 86390 1
531762 99531762 1001 86380 86390 1
532233 99532233 1001 86380 86390 1
532251 99532251 1001 86380 86390 1
532278 99532278 1001 86380 86390 1
532331 99532331 1001 86380 86390 1
532853 99532853 1001 86380 86390 1
532945 99532945 1001 86380 86390 1
532859 99532859 1001 86380 86390 1
532962 99532962 1001 86380 86390 1
532938 99532938 1001 86380 86390 1
532801 99532801 1001 86380 86390 1
532764 99532764 1001 86380 86390 1
532693 99532693 1001 86380 86390 1
532721 99532721 1001 86380 86390 1
532643 99532643 1001 86380 86390 1
532554 99532554 1001 86380 86390 1
532530 99532530 1001 86380 86390 1
532551 99532551 1001 86380 86390 1
533061 99533061 1001 86380 86390 1
533182 99533182 1001 86380 86390 1
533730 99533730 1001 86380 86390 1
533848 99533848 1001 86380 86390 1
533520 99533520 1001 86380 86390 1
533482 99533482 1001 86380 86390 1
533445 99533445 1001 86380 86390 1
533358 99533358 1001 86380 86390 1
533294 99533294 1001 86380 86390 1
533326 99533326 1001 86380 86390 1
533947 99533947 1001 86380 86390 1
533870 99533870 1001 86380 86390 1
534042 99534042 1001 86380 86390 1
534655 99534655 1001 86380 86390 1
534523 99534523 1001 86380 86390 1
534524 99534524 1001 86380 86390 1
534367 99534367 1001 86380 86390 1
534381 99534381 1001 86380 86390 1
534473 99534473 1001 86380 86390 1
534333 99534333 1001 86380 86390 1
534184 99534184 1001 86380 86390 1
534068 99534068 1001 86380 86390 1
534265 99534265 1001 86380 86390 1
534188 99534188 1001 86380 86390 1
534204 99534204 1001 86380 86390 1
534785 99534785 1001 86380 86390 1
534743 99534743 1001 86380 86390 1
535509 99535509 1001 86380 86390 1
535331 99535331 1001 86380 86390 1
535324 99535324 1001 86380 86390 1
535217 99535217 1001 86380 86390 1
535238 99535238 1001 86380 86390 1
535085 99535085 1001 86380 86390 1
534920 99534920 1001 86380 86390 1
535057 99535057 1001 86380 86390 1
535573 99535573 1001 86380 86390 1
535606 99535606 1001 86380 86390 1
535684 99535684 1001 86380 86390 1
535542 99535542 1001 86380 86390 1
536250 99536250 1001 86380 86390 1
536289 99536289 1001 86380 86390 1
536200 99536200 1001 86380 86390 1
535959 99535959 1001 86380 86390 1
535754 99535754 1001 86380 86390 1
535910 99535910 1001 86380 86390 1
535839 99535839 1001 86380 86390 1
535828 99535828 1001 86380 86390 1
535908 99535908 1001 86380 86390 1
536503 99536503 1001 86380 86390 1
536455 99536455 1001 86380 86390 1
536379 99536379 1001 86380 86390 1
537113 99537113 1001 86380 86390 1
536840 99536840 1001 86380 86390 1
536866 99536866 1001 86380 86390 1
536847 99536847 1001 86380 86390 1
536925 99536925 1001 86380 86390 1
536810 99536810 1001 86380 86390 1
536865 99536865 1001 86380 86390 1
536576 99536576 1001 86380 86390 1
537320 99537320 1001 86380 86390 1
537336 99537336 1001 86380 86390 1
537207 99537207 1001 86380 86390 1
537988 99537988 1001 86380 86390 1
537850 99537850 1001 86380 86390 1
537966 99537966 1001 86380 86390 1
537866 99537866 1001 86380 86390 1
537969 99537969 1001 86380 86390 1
537867 99537867 1001 86380 86390 1
537871 99537871 1001 86380 86390 1
537679 99537679 1001 86380 86390 1
537692 99537692 1001 86380 86390 1
537738 99537738 1001 86380 86390 1
537665 99537665 1001 86380 86390 1
537640 99537640 1001 86380 86390 1
537576 99537576 1001 86380 86390 1
537520 99537520 1001 86380 86390 1
538090 99538090 1001 86380 86390 1
538000 99538000 1001 86380 86390 1
538124 99538124 1001 86380 86390 1
538754 99538754 1001 86380 86390 1
538488 99538488 1001 86380 86390 1
538554 99538554 1001 86380 86390 1
538262 99538262 1001 86380 86390 1
538356 99538356 1001 86380 86390 1
538200 99538200 1001 86380 86390 1
538373 99538373 1001 86380 86390 1
538840 99538840 1001 86380 86390 1
539641 99539641 1001 86380 86390 1
539571 99539571 1001 86380 86390 1
539521 99539521 1001 86380 86390 1
539387 99539387 1001 86380 86390 1
539258 99539258 1001 86380 86390 1
539391 99539391 1001 86380 86390 1
539111 99539111 1001 86380 86390 1
539036 99539036 1001 86380 86390 1
539050 99539050 1001 86380 86390 1
539042 99539042 1001 86380 86390 1
539122 99539122 1001 86380 86390 1
539148 99539148 1001 86380 86390 1
539187 99539187 1001 86380 86390 1
540274 99540274 1001 86380 86390 1
540357 99540357 1001 86380 86390 1
540082 99540082 1001 86380 86390 1
540109 99540109 1001 86380 86390 1
540229 99540229 1001 86380 86390 1
540247 99540247 1001 86380 86390 1
539924 99539924 1001 86380 86390 1
539922 99539922 1001 86380 86390 1
540055 99540055 1001 86380 86390 1
540572 99540572 1001 86380 86390 1
540624 99540624 1001 86380 86390 1
540590 99540590 1001 86380 86390 1
540501 99540501 1001 86380 86390 1
541090 99541090 1001 86380 86390 1
541279 99541279 1001 86380 86390 1
541187 99541187 1001 86380 86390 1
540866 99540866 1001 86380 86390 1
540765 99540765 1001 86380 86390 1
540689 99540689 1001 86380 86390 1
540873 99540873 1001 86380 86390 1
542007 99542007 1001 86380 86390 1
541997 99541997 1001 86380 86390 1
542040 99542040 1001 86380 86390 1
541797 99541797 1001 86380 86390 1
541785 99541785 1001 86380 86390 1
541760 99541760 1001 86380 86390 1
541856 99541856 1001 86380 86390 1
541619 99541619 1001 86380 86390 1
541671 99541671 1001 86380 86390 1
541659 99541659 1001 86380 86390 1
541596 99541596 1001 86380 86390 1
541509 99541509 1001 86380 86390 1
542288 99542288 1001 86380 86390 1
542307 99542307 1001 86380 86390 1
542167 99542167 1001 86380 86390 1
542895 99542895 1001 86380 86390 1
542831 99542831 1001 86380 86390 1
542832 99542832 1001 86380 86390 1
542923 99542923 1001 86380 86390 1
542900 99542900 1001 86380 86390 1
542662 99542662 1001 86380 86390 1
542559 99542559 1001 86380 86390 1
542574 99542574 1001 86380 86390 1
542600 99542600 1001 86380 86390 1
542592 99542592 1001 86380 86390 1
542672 99542672 1001 86380 86390 1
542429 99542429 1001 86380 86390 1
542392 99542392 1001 86380 86390 1
543099 99543099 1001 86380 86390 1
543040 99543040 1001 86380 86390 1
543144 99543144 1001 86380 86390 1
542964 99542964 1001 86380 86390 1
543593 99543593 1001 86380 86390 1
543585 99543585 1001 86380 86390 1
543494 99543494 1001 86380 86390 1
543202 99543202 1001 86380 86390 1
543241 99543241 1001 86380 86390 1
543313 99543313 1001 86380 86390 1
543224 99543224 1001 86380 86390 1
543250 99543250 1001 86380 86390 1
543174 99543174 1001 86380 86390 1
543950 99543950 1001 86380 86390 1
543784 99543784 1001 86380 86390 1
543942 99543942 1001 86380 86390 1
544536 99544536 1001 86380 86390 1
544422 99544422 1001 86380 86390 1
544481 99544481 1001 86380 86390 1
544392 99544392 1001 86380 86390 1
544219 99544219 1001 86380 86390 1
544095 99544095 1001 86380 86390 1
543979 99543979 1001 86380 86390 1
544174 99544174 1001 86380 86390 1
544073 99544073 1001 86380 86390 1
543985 99543985 1001 86380 86390 1
544739 99544739 1001 86380 86390 1
544611 99544611 1001 86380 86390 1
544626 99544626 1001 86380 86390 1
544666 99544666 1001 86380 86390 1
544733 99544733 1001 86380 86390 1
501099 706 1001 32404 32703 1
514873 960 1002 32966 35386 1
523338 966 1002 47960 51613 1
543091 833 1001 44058 44357 1
400053 99400053 1001 86380 86390 1
400060 99400060 1001 86380 86390 1
400254 99400254 1001 86380 86390 1
400549 99400549 1001 86380 86390 1
400607 99400607 1001 86380 86390 1
400883 99400883 1001 86380 86390 1
401107 99401107 1001 86380 86390 1
401260 99401260 1001 86380 86390 1
401212 99401212 1001 86380 86390 1
401263 99401263 1001 86380 86390 1
401273 99401273 1001 86380 86390 1
401280 99401280 1001 86380 86390 1
401415 99401415 1001 86380 86390 1
401400 99401400 1001 86380 86390 1
401543 99401543 1001 86380 86390 1
401798 99401798 1001 86380 86390 1
401847 99401847 1001 86380 86390 1
401858 99401858 1001 86380 86390 1
402240 99402240 1001 86380 86390 1
402254 99402254 1001 86380 86390 1
402573 99402573 1001 86380 86390 1
402659 99402659 1001 86380 86390 1
402662 99402662 1001 86380 86390 1
402595 99402595 1001 86380 86390 1
402642 99402642 1001 86380 86390 1
403068 99403068 1001 86380 86390 1
402994 99402994 1001 86380 86390 1
403171 99403171 1001 86380 86390 1
403244 99403244 1001 86380 86390 1
403386 99403386 1001 86380 86390 1
403546 99403546 1001 86380 86390 1
403880 99403880 1001 86380 86390 1
404048 99404048 1001 86380 86390 1
404139 99404139 1001 86380 86390 1
404456 99404456 1001 86380 86390 1
404475 99404475 1001 86380 86390 1
404403 99404403 1001 86380 86390 1
404679 99404679 1001 86380 86390 1
404909 99404909 1001 86380 86390 1
405105 99405105 1001 86380 86390 1
405383 99405383 1001 86380 86390 1
405384 99405384 1001 86380 86390 1
405411 99405411 1001 86380 86390 1
405430 99405430 1001 86380 86390 1
405473 99405473 1001 86380 86390 1
405562 99405562 1001 86380 86390 1
405567 99405567 1001 86380 86390 1
405738 99405738 1001 86380 86390 1
405843 99405843 1001 86380 86390 1
406025 99406025 1001 86380 86390 1
406401 99406401 1001 86380 86390 1
406597 99406597 1001 86380 86390 1
406706 99406706 1001 86380 86390 1
406633 99406633 1001 86380 86390 1
406739 99406739 1001 86380 86390 1
406878 99406878 1001 86380 86390 1
406860 99406860 1001 86380 86390 1
407106 99407106 1001 86380 86390 1
407081 99407081 1001 86380 86390 1
407272 99407272 1001 86380 86390 1
407371 99407371 1001 86380 86390 1
407406 99407406 1001 86380 86390 1
407647 99407647 1001 86380 86390 1
407712 99407712 1001 86380 86390 1
407838 99407838 1001 86380 86390 1
407947 99407947 1001 86380 86390 1
408174 99408174 1001 86380 86390 1
408204 99408204 1001 86380 86390 1
408394 99408394 1001 86380 86390 1
408899 99408899 1001 86380 86390 1
408906 99408906 1001 86380 86390 1
409094 99409094 1001 86380 86390 1
409208 99409208 1001 86380 86390 1
409239 99409239 1001 86380 86390 1
409397 99409397 1001 86380 86390 1
409563 99409563 1001 86380 86390 1
409723 99409723 1001 86380 86390 1
409711 99409711 1001 86380 86390 1
409909 99409909 1001 86380 86390 1
409948 99409948 1001 86380 86390 1
410024 99410024 1001 86380 86390 1
410205 99410205 1001 86380 86390 1
410189 99410189 1001 86380 86390 1
410279 99410279 1001 86380 86390 1
410410 99410410 1001 86380 86390 1
410595 99410595 1001 86380 86390 1
410641 99410641 1001 86380 86390 1
410766 99410766 1001 86380 86390 1
410731 99410731 1001 86380 86390 1
411094 99411094 1001 86380 86390 1
411223 99411223 1001 86380 86390 1
411444 99411444 1001 86380 86390 1
411473 99411473 1001 86380 86390 1
411637 99411637 1001 86380 86390 1
412277 99412277 1001 86380 86390 1
412205 99412205 1001 86380 86390 1
412441 99412441 1001 86380 86390 1
413497 99413497 1001 86380 86390 1
413669 99413669 1001 86380 86390 1
413539 99413539 1001 86380 86390 1
413366 99413366 1001 86380 86390 1
412977 99412977 1001 86380 86390 1
413063 99413063 1001 86380 86390 1
413272 99413272 1001 86380 86390 1
413152 99413152 1001 86380 86390 1
413238 99413238 1001 86380 86390 1
412861 99412861 1001 86380 86390 1
412697 99412697 1001 86380 86390 1
412810 99412810 1001 86380 86390 1
412601 99412601 1001 86380 86390 1
412719 99412719 1001 86380 86390 1
413900 99413900 1001 86380 86390 1
413992 99413992 1001 86380 86390 1
414048 99414048 1001 86380 86390 1
415259 99415259 1001 86380 86390 1
414950 99414950 1001 86380 86390 1
414992 99414992 1001 86380 86390 1
414625 99414625 1001 86380 86390 1
414354 99414354 1001 86380 86390 1
414296 99414296 1001 86380 86390 1
415367 99415367 1001 86380 86390 1
415529 99415529 1001 86380 86390 1
415587 99415587 1001 86380 86390 1
415410 99415410 1001 86380 86390 1
416732 99416732 1001 86380 86390 1
416872 99416872 1001 86380 86390 1
416687 99416687 1001 86380 86390 1
416979 99416979 1001 86380 86390 1
416262 99416262 1001 86380 86390 1
416022 99416022 1001 86380 86390 1
416071 99416071 1001 86380 86390 1
415983 99415983 1001 86380 86390 1
417143 99417143 1001 86380 86390 1
417298 99417298 1001 86380 86390 1
417276 99417276 1001 86380 86390 1
417086 99417086 1001 86380 86390 1
417519 99417519 1001 86380 86390 1
417491 99417491 1001 86380 86390 1
417468 99417468 1001 86380 86390 1
418674 99418674 1001 86380 86390 1
418694 99418694 1001 86380 86390 1
418539 99418539 1001 86380 86390 1
418493 99418493 1001 86380 86390 1
418497 99418497 1001 86380 86390 1
418056 99418056 1001 86380 86390 1
418392 99418392 1001 86380 86390 1
418377 99418377 1001 86380 86390 1
418369 99418369 1001 86380 86390 1
417661 99417661 1001 86380 86390 1
417644 99417644 1001 86380 86390 1
418012 99418012 1001 86380 86390 1
417982 99417982 1001 86380 86390 1
417630 99417630 1001 86380 86390 1
419130 99419130 1001 86380 86390 1
418936 99418936 1001 86380 86390 1
418995 99418995 1001 86380 86390 1
420334 99420334 1001 86380 86390 1
420067 99420067 1001 86380 86390 1
420106 99420106 1001 86380 86390 1
419425 99419425 1001 86380 86390 1
419574 99419574 1001 86380 86390 1
419410 99419410 1001 86380 86390 1
419392 99419392 1001 86380 86390 1
419282 99419282 1001 86380 86390 1
419482 99419482 1001 86380 86390 1
419373 99419373 1001 86380 86390 1
419420 99419420 1001 86380 86390 1
420516 99420516 1001 86380 86390 1
420505 99420505 1001 86380 86390 1
420764 99420764 1001 86380 86390 1
421393 99421393 1001 86380 86390 1
421467 99421467 1001 86380 86390 1
421475 99421475 1001 86380 86390 1
421147 99421147 1001 86380 86390 1
420991 99420991 1001 86380 86390 1
420897 99420897 1001 86380 86390 1
421215 99421215 1001 86380 86390 1
420847 99420847 1001 86380 86390 1
421225 99421225 1001 86380 86390 1
421033 99421033 1001 86380 86390 1
421034 99421034 1001 86380 86390 1
421255 99421255 1001 86380 86390 1
422197 99422197 1001 86380 86390 1
423601 99423601 1001 86380 86390 1
423463 99423463 1001 86380 86390 1
423647 99423647 1001 86380 86390 1
423151 99423151 1001 86380 86390 1
423175 99423175 1001 86380 86390 1
423135 99423135 1001 86380 86390 1
422950 99422950 1001 86380 86390 1
422958 99422958 1001 86380 86390 1
423264 99423264 1001 86380 86390 1
422828 99422828 1001 86380 86390 1
422553 99422553 1001 86380 86390 1
422863 99422863 1001 86380 86390 1
422762 99422762 1001 86380 86390 1
423958 99423958 1001 86380 86390 1
425325 99425325 1001 86380 86390 1
424867 99424867 1001 86380 86390 1
424975 99424975 1001 86380 86390 1
424561 99424561 1001 86380 86390 1
424213 99424213 1001 86380 86390 1
424427 99424427 1001 86380 86390 1
424385 99424385 1001 86380 86390 1
424486 99424486 1001 86380 86390 1
424182 99424182 1001 86380 86390 1
425690 99425690 1001 86380 86390 1
425588 99425588 1001 86380 86390 1
425589 99425589 1001 86380 86390 1
425679 99425679 1001 86380 86390 1
425467 99425467 1001 86380 86390 1
426698 99426698 1001 86380 86390 1
427020 99427020 1001 86380 86390 1
426861 99426861 1001 86380 86390 1
426323 99426323 1001 86380 86390 1
426112 99426112 1001 86380 86390 1
425987 99425987 1001 86380 86390 1
426051 99426051 1001 86380 86390 1
426077 99426077 1001 86380 86390 1
427391 99427391 1001 86380 86390 1
427245 99427245 1001 86380 86390 1
427443 99427443 1001 86380 86390 1
427521 99427521 1001 86380 86390 1
427280 99427280 1001 86380 86390 1
428350 99428350 1001 86380 86390 1
428530 99428530 1001 86380 86390 1
428712 99428712 1001 86380 86390 1
428724 99428724 1001 86380 86390 1
428096 99428096 1001 86380 86390 1
427708 99427708 1001 86380 86390 1
427757 99427757 1001 86380 86390 1
427714 99427714 1001 86380 86390 1
427588 99427588 1001 86380 86390 1
427794 99427794 1001 86380 86390 1
429127 99429127 1001 86380 86390 1
429071 99429071 1001 86380 86390 1
428768 99428768 1001 86380 86390 1
430043 99430043 1001 86380 86390 1
430243 99430243 1001 86380 86390 1
429973 99429973 1001 86380 86390 1
430341 99430341 1001 86380 86390 1
430059 99430059 1001 86380 86390 1
430185 99430185 1001 86380 86390 1
429857 99429857 1001 86380 86390 1
429935 99429935 1001 86380 86390 1
429717 99429717 1001 86380 86390 1
429887 99429887 1001 86380 86390 1
430425 99430425 1001 86380 86390 1
430434 99430434 1001 86380 86390 1
430623 99430623 1001 86380 86390 1
430783 99430783 1001 86380 86390 1
431714 99431714 1001 86380 86390 1
431778 99431778 1001 86380 86390 1
431979 99431979 1001 86380 86390 1
431788 99431788 1001 86380 86390 1
431736 99431736 1001 86380 86390 1
431502 99431502 1001 86380 86390 1
431520 99431520 1001 86380 86390 1
431178 99431178 1001 86380 86390 1
431154 99431154 1001 86380 86390 1
431011 99431011 1001 86380 86390 1
431048 99431048 1001 86380 86390 1
432347 99432347 1001 86380 86390 1
432123 99432123 1001 86380 86390 1
432072 99432072 1001 86380 86390 1
432335 99432335 1001 86380 86390 1
432393 99432393 1001 86380 86390 1
433466 99433466 1001 86380 86390 1
433478 99433478 1001 86380 86390 1
432829 99432829 1001 86380 86390 1
432630 99432630 1001 86380 86390 1
432586 99432586 1001 86380 86390 1
432803 99432803 1001 86380 86390 1
432662 99432662 1001 86380 86390 1
432743 99432743 1001 86380 86390 1
434066 99434066 1001 86380 86390 1
434007 99434007 1001 86380 86390 1
434051 99434051 1001 86380 86390 1
433741 99433741 1001 86380 86390 1
433991 99433991 1001 86380 86390 1
434061 99434061 1001 86380 86390 1
435179 99435179 1001 86380 86390 1
435135 99435135 1001 86380 86390 1
435391 99435391 1001 86380 86390 1
434918 99434918 1001 86380 86390 1
434787 99434787 1001 86380 86390 1
434946 99434946 1001 86380 86390 1
434691 99434691 1001 86380 86390 1
434752 99434752 1001 86380 86390 1
434809 99434809 1001 86380 86390 1
434839 99434839 1001 86380 86390 1
434917 99434917 1001 86380 86390 1
434284 99434284 1001 86380 86390 1
435892 99435892 1001 86380 86390 1
435868 99435868 1001 86380 86390 1
436782 99436782 1001 86380 86390 1
437079 99437079 1001 86380 86390 1
436866 99436866 1001 86380 86390 1
436477 99436477 1001 86380 86390 1
435982 99435982 1001 86380 86390 1
436158 99436158 1001 86380 86390 1
300082 99300082 1001 86380 86390 1
300045 99300045 1001 86380 86390 1
437282 99437282 1001 86380 86390 1
300012 99300012 1001 86380 86390 1
300067 99300067 1001 86380 86390 1
300588 99300588 1001 86380 86390 1
300657 99300657 1001 86380 86390 1
300674 99300674 1001 86380 86390 1
300676 99300676 1001 86380 86390 1
300381 99300381 1001 86380 86390 1
300472 99300472 1001 86380 86390 1
300358 99300358 1001 86380 86390 1
300500 99300500 1001 86380 86390 1
300462 99300462 1001 86380 86390 1
300391 99300391 1001 86380 86390 1
300483 99300483 1001 86380 86390 1
300198 99300198 1001 86380 86390 1
300164 99300164 1001 86380 86390 1
300125 99300125 1001 86380 86390 1
300270 99300270 1001 86380 86390 1
300753 99300753 1001 86380 86390 1
300743 99300743 1001 86380 86390 1
300744 99300744 1001 86380 86390 1
300862 99300862 1001 86380 86390 1
300932 99300932 1001 86380 86390 1
301506 99301506 1001 86380 86390 1
301412 99301412 1001 86380 86390 1
301271 99301271 1001 86380 86390 1
301155 99301155 1001 86380 86390 1
301234 99301234 1001 86380 86390 1
301325 99301325 1001 86380 86390 1
301261 99301261 1001 86380 86390 1
300965 99300965 1001 86380 86390 1
300939 99300939 1001 86380 86390 1
301062 99301062 1001 86380 86390 1
301708 99301708 1001 86380 86390 1
301573 99301573 1001 86380 86390 1
302351 99302351 1001 86380 86390 1
302255 99302255 1001 86380 86390 1
302356 99302356 1001 86380 86390 1
302337 99302337 1001 86380 86390 1
302034 99302034 1001 86380 86390 1
302099 99302099 1001 86380 86390 1
302062 99302062 1001 86380 86390 1
301974 99301974 1001 86380 86390 1
302083 99302083 1001 86380 86390 1
302418 99302418 1001 86380 86390 1
302460 99302460 1001 86380 86390 1
302435 99302435 1001 86380 86390 1
302541 99302541 1001 86380 86390 1
302426 99302426 1001 86380 86390 1
303054 99303054 1001 86380 86390 1
303093 99303093 1001 86380 86390 1
303017 99303017 1001 86380 86390 1
303123 99303123 1001 86380 86390 1
303150 99303150 1001 86380 86390 1
303166 99303166 1001 86380 86390 1
302807 99302807 1001 86380 86390 1
302866 99302866 1001 86380 86390 1
302694 99302694 1001 86380 86390 1
302631 99302631 1001 86380 86390 1
302722 99302722 1001 86380 86390 1
302736 99302736 1001 86380 86390 1
302606 99302606 1001 86380 86390 1
302764 99302764 1001 86380 86390 1
303323 99303323 1001 86380 86390 1
303923 99303923 1001 86380 86390 1
303836 99303836 1001 86380 86390 1
303978 99303978 1001 86380 86390 1
303837 99303837 1001 86380 86390 1
304028 99304028 1001 86380 86390 1
303776 99303776 1001 86380 86390 1
303804 99303804 1001 86380 86390 1
303719 99303719 1001 86380 86390 1
303656 99303656 1001 86380 86390 1
303464 99303464 1001 86380 86390 1
303426 99303426 1001 86380 86390 1
303502 99303502 1001 86380 86390 1
304199 99304199 1001 86380 86390 1
304227 99304227 1001 86380 86390 1
304177 99304177 1001 86380 86390 1
304077 99304077 1001 86380 86390 1
304091 99304091 1001 86380 86390 1
304800 99304800 1001 86380 86390 1
304775 99304775 1001 86380 86390 1
304717 99304717 1001 86380 86390 1
304503 99304503 1001 86380 86390 1
304646 99304646 1001 86380 86390 1
304305 99304305 1001 86380 86390 1
304397 99304397 1001 86380 86390 1
304256 99304256 1001 86380 86390 1
304296 99304296 1001 86380 86390 1
304272 99304272 1001 86380 86390 1
304441 99304441 1001 86380 86390 1
304301 99304301 1001 86380 86390 1
304887 99304887 1001 86380 86390 1
304913 99304913 1001 86380 86390 1
305008 99305008 1001 86380 86390 1
304997 99304997 1001 86380 86390 1
305485 99305485 1001 86380 86390 1
305350 99305350 1001 86380 86390 1
305291 99305291 1001 86380 86390 1
305067 99305067 1001 86380 86390 1
305122 99305122 1001 86380 86390 1
305187 99305187 1001 86380 86390 1
305190 99305190 1001 86380 86390 1
305102 99305102 1001 86380 86390 1
305273 99305273 1001 86380 86390 1
500001 99500001 1001 86380 86390 1
500125 99500125 1001 86380 86390 1
500785 99500785 1001 86380 86390 1
500691 99500691 1001 86380 86390 1
500756 99500756 1001 86380 86390 1
500745 99500745 1001 86380 86390 1
500494 99500494 1001 86380 86390 1
500536 99500536 1001 86380 86390 1
500419 99500419 1001 86380 86390 1
500551 99500551 1001 86380 86390 1
500514 99500514 1001 86380 86390 1
500516 99500516 1001 86380 86390 1
500313 99500313 1001 86380 86390 1
500289 99500289 1001 86380 86390 1
500379 99500379 1001 86380 86390 1
500367 99500367 1001 86380 86390 1
500369 99500369 1001 86380 86390 1
500903 99500903 1001 86380 86390 1
501010 99501010 1001 86380 86390 1
500959 99500959 1001 86380 86390 1
501623 99501623 1001 86380 86390 1
501637 99501637 1001 86380 86390 1
501331 99501331 1001 86380 86390 1
501377 99501377 1001 86380 86390 1
501431 99501431 1001 86380 86390 1
501051 99501051 1001 86380 86390 1
501170 99501170 1001 86380 86390 1
501158 99501158 1001 86380 86390 1
501147 99501147 1001 86380 86390 1
501746 99501746 1001 86380 86390 1
501724 99501724 1001 86380 86390 1
502226 99502226 1001 86380 86390 1
502140 99502140 1001 86380 86390 1
502194 99502194 1001 86380 86390 1
501903 99501903 1001 86380 86390 1
502020 99502020 1001 86380 86390 1
502618 99502618 1001 86380 86390 1
502516 99502516 1001 86380 86390 1
502495 99502495 1001 86380 86390 1
502470 99502470 1001 86380 86390 1
502471 99502471 1001 86380 86390 1
503276 99503276 1001 86380 86390 1
503198 99503198 1001 86380 86390 1
503098 99503098 1001 86380 86390 1
502916 99502916 1001 86380 86390 1
502840 99502840 1001 86380 86390 1
502759 99502759 1001 86380 86390 1
503331 99503331 1001 86380 86390 1
503333 99503333 1001 86380 86390 1
503350 99503350 1001 86380 86390 1
503955 99503955 1001 86380 86390 1
503737 99503737 1001 86380 86390 1
503802 99503802 1001 86380 86390 1
503724 99503724 1001 86380 86390 1
503804 99503804 1001 86380 86390 1
503897 99503897 1001 86380 86390 1
503606 99503606 1001 86380 86390 1
503702 99503702 1001 86380 86390 1
504300 99504300 1001 86380 86390 1
504227 99504227 1001 86380 86390 1
504292 99504292 1001 86380 86390 1
504202 99504202 1001 86380 86390 1
504907 99504907 1001 86380 86390 1
504944 99504944 1001 86380 86390 1
504769 99504769 1001 86380 86390 1
504899 99504899 1001 86380 86390 1
504924 99504924 1001 86380 86390 1
504770 99504770 1001 86380 86390 1
504888 99504888 1001 86380 86390 1
504903 99504903 1001 86380 86390 1
504937 99504937 1001 86380 86390 1
504775 99504775 1001 86380 86390 1
504938 99504938 1001 86380 86390 1
504716 99504716 1001 86380 86390 1
504704 99504704 1001 86380 86390 1
504563 99504563 1001 86380 86390 1
504737 99504737 1001 86380 86390 1
504364 99504364 1001 86380 86390 1
504444 99504444 1001 86380 86390 1
504512 99504512 1001 86380 86390 1
504439 99504439 1001 86380 86390 1
504465 99504465 1001 86380 86390 1
505063 99505063 1001 86380 86390 1
505103 99505103 1001 86380 86390 1
505042 99505042 1001 86380 86390 1
505004 99505004 1001 86380 86390 1
504992 99504992 1001 86380 86390 1
505740 99505740 1001 86380 86390 1
505450 99505450 1001 86380 86390 1
505428 99505428 1001 86380 86390 1
505536 99505536 1001 86380 86390 1
505215 99505215 1001 86380 86390 1
505268 99505268 1001 86380 86390 1
505217 99505217 1001 86380 86390 1
505352 99505352 1001 86380 86390 1
505278 99505278 1001 86380 86390 1
505291 99505291 1001 86380 86390 1
505810 99505810 1001 86380 86390 1
505877 99505877 1001 86380 86390 1
506563 99506563 1001 86380 86390 1
506406 99506406 1001 86380 86390 1
506510 99506510 1001 86380 86390 1
506448 99506448 1001 86380 86390 1
506450 99506450 1001 86380 86390 1
506412 99506412 1001 86380 86390 1
506331 99506331 1001 86380 86390 1
506127 99506127 1001 86380 86390 1
505985 99505985 1001 86380 86390 1
506115 99506115 1001 86380 86390 1
506128 99506128 1001 86380 86390 1
506778 99506778 1001 86380 86390 1
506779 99506779 1001 86380 86390 1
506781 99506781 1001 86380 86390 1
506665 99506665 1001 86380 86390 1
506696 99506696 1001 86380 86390 1
507242 99507242 1001 86380 86390 1
507256 99507256 1001 86380 86390 1
507233 99507233 1001 86380 86390 1
507368 99507368 1001 86380 86390 1
507332 99507332 1001 86380 86390 1
507074 99507074 1001 86380 86390 1
507079 99507079 1001 86380 86390 1
507120 99507120 1001 86380 86390 1
506899 99506899 1001 86380 86390 1
506903 99506903 1001 86380 86390 1
506981 99506981 1001 86380 86390 1
507475 99507475 1001 86380 86390 1
507594 99507594 1001 86380 86390 1
507620 99507620 1001 86380 86390 1
507467 99507467 1001 86380 86390 1
507457 99507457 1001 86380 86390 1
508160 99508160 1001 86380 86390 1
508084 99508084 1001 86380 86390 1
508202 99508202 1001 86380 86390 1
508113 99508113 1001 86380 86390 1
508078 99508078 1001 86380 86390 1
508158 99508158 1001 86380 86390 1
507875 99507875 1001 86380 86390 1
507868 99507868 1001 86380 86390 1
507842 99507842 1001 86380 86390 1
507882 99507882 1001 86380 86390 1
508025 99508025 1001 86380 86390 1
507722 99507722 1001 86380 86390 1
507818 99507818 1001 86380 86390 1
508311 99508311 1001 86380 86390 1
508430 99508430 1001 86380 86390 1
508950 99508950 1001 86380 86390 1
509045 99509045 1001 86380 86390 1
508938 99508938 1001 86380 86390 1
509056 99509056 1001 86380 86390 1
509060 99509060 1001 86380 86390 1
508984 99508984 1001 86380 86390 1
508663 99508663 1001 86380 86390 1
508479 99508479 1001 86380 86390 1
508534 99508534 1001 86380 86390 1
508612 99508612 1001 86380 86390 1
508511 99508511 1001 86380 86390 1
508604 99508604 1001 86380 86390 1
508620 99508620 1001 86380 86390 1
509176 99509176 1001 86380 86390 1
509088 99509088 1001 86380 86390 1
509213 99509213 1001 86380 86390 1
509252 99509252 1001 86380 86390 1
509709 99509709 1001 86380 86390 1
509761 99509761 1001 86380 86390 1
509712 99509712 1001 86380 86390 1
509830 99509830 1001 86380 86390 1
509862 99509862 1001 86380 86390 1
509516 99509516 1001 86380 86390 1
509545 99509545 1001 86380 86390 1
509575 99509575 1001 86380 86390 1
509369 99509369 1001 86380 86390 1
510061 99510061 1001 86380 86390 1
510026 99510026 1001 86380 86390 1
510702 99510702 1001 86380 86390 1
510544 99510544 1001 86380 86390 1
510354 99510354 1001 86380 86390 1
510393 99510393 1001 86380 86390 1
510287 99510287 1001 86380 86390 1
510199 99510199 1001 86380 86390 1
510110 99510110 1001 86380 86390 1
510266 99510266 1001 86380 86390 1
510296 99510296 1001 86380 86390 1
510754 99510754 1001 86380 86390 1
511213 99511213 1001 86380 86390 1
511189 99511189 1001 86380 86390 1
511065 99511065 1001 86380 86390 1
511040 99511040 1001 86380 86390 1
510965 99510965 1001 86380 86390 1
510940 99510940 1001 86380 86390 1
511022 99511022 1001 86380 86390 1
512225 99512225 1001 86380 86390 1
512261 99512261 1001 86380 86390 1
512151 99512151 1001 86380 86390 1
512065 99512065 1001 86380 86390 1
511902 99511902 1001 86380 86390 1
511956 99511956 1001 86380 86390 1
511899 99511899 1001 86380 86390 1
511951 99511951 1001 86380 86390 1
512481 99512481 1001 86380 86390 1
512469 99512469 1001 86380 86390 1
512457 99512457 1001 86380 86390 1
512527 99512527 1001 86380 86390 1
513097 99513097 1001 86380 86390 1
513136 99513136 1001 86380 86390 1
512845 99512845 1001 86380 86390 1
512945 99512945 1001 86380 86390 1
512627 99512627 1001 86380 86390 1
512628 99512628 1001 86380 86390 1
512746 99512746 1001 86380 86390 1
512657 99512657 1001 86380 86390 1
512737 99512737 1001 86380 86390 1
513288 99513288 1001 86380 86390 1
513381 99513381 1001 86380 86390 1
513265 99513265 1001 86380 86390 1
513945 99513945 1001 86380 86390 1
513775 99513775 1001 86380 86390 1
513672 99513672 1001 86380 86390 1
513744 99513744 1001 86380 86390 1
513516 99513516 1001 86380 86390 1
513455 99513455 1001 86380 86390 1
513546 99513546 1001 86380 86390 1
513565 99513565 1001 86380 86390 1
514110 99514110 1001 86380 86390 1
514098 99514098 1001 86380 86390 1
514191 99514191 1001 86380 86390 1
514231 99514231 1001 86380 86390 1
514078 99514078 1001 86380 86390 1
514822 99514822 1001 86380 86390 1
514757 99514757 1001 86380 86390 1
514706 99514706 1001 86380 86390 1
514843 99514843 1001 86380 86390 1
514505 99514505 1001 86380 86390 1
514610 99514610 1001 86380 86390 1
514408 99514408 1001 86380 86390 1
514248 99514248 1001 86380 86390 1
514921 99514921 1001 86380 86390 1
514870 99514870 1001 86380 86390 1
515056 99515056 1001 86380 86390 1
514966 99514966 1001 86380 86390 1
514902 99514902 1001 86380 86390 1
514993 99514993 1001 86380 86390 1
514955 99514955 1001 86380 86390 1
515650 99515650 1001 86380 86390 1
515621 99515621 1001 86380 86390 1
515634 99515634 1001 86380 86390 1
515622 99515622 1001 86380 86390 1
515653 99515653 1001 86380 86390 1
515603 99515603 1001 86380 86390 1
515677 99515677 1001 86380 86390 1
515528 99515528 1001 86380 86390 1
515632 99515632 1001 86380 86390 1
515362 99515362 1001 86380 86390 1
515443 99515443 1001 86380 86390 1
515301 99515301 1001 86380 86390 1
515386 99515386 1001 86380 86390 1
515220 99515220 1001 86380 86390 1
515068 99515068 1001 86380 86390 1
516320 99516320 1001 86380 86390 1
516499 99516499 1001 86380 86390 1
516123 99516123 1001 86380 86390 1
516295 99516295 1001 86380 86390 1
516244 99516244 1001 86380 86390 1
516270 99516270 1001 86380 86390 1
516235 99516235 1001 86380 86390 1
515987 99515987 1001 86380 86390 1
516654 99516654 1001 86380 86390 1
517307 99517307 1001 86380 86390 1
517324 99517324 1001 86380 86390 1
517243 99517243 1001 86380 86390 1
517332 99517332 1001 86380 86390 1
517106 99517106 1001 86380 86390 1
517056 99517056 1001 86380 86390 1
516993 99516993 1001 86380 86390 1
516961 99516961 1001 86380 86390 1
516728 99516728 1001 86380 86390 1
516915 99516915 1001 86380 86390 1
516838 99516838 1001 86380 86390 1
516879 99516879 1001 86380 86390 1
516919 99516919 1001 86380 86390 1
516753 99516753 1001 86380 86390 1
516882 99516882 1001 86380 86390 1
517403 99517403 1001 86380 86390 1
517521 99517521 1001 86380 86390 1
517342 99517342 1001 86380 86390 1
517370 99517370 1001 86380 86390 1
517474 99517474 1001 86380 86390 1
518112 99518112 1001 86380 86390 1
517979 99517979 1001 86380 86390 1
517842 99517842 1001 86380 86390 1
517855 99517855 1001 86380 86390 1
517873 99517873 1001 86380 86390 1
517851 99517851 1001 86380 86390 1
517685 99517685 1001 86380 86390 1
517570 99517570 1001 86380 86390 1
517592 99517592 1001 86380 86390 1
518288 99518288 1001 86380 86390 1
518252 99518252 1001 86380 86390 1
518291 99518291 1001 86380 86390 1
518240 99518240 1001 86380 86390 1
518218 99518218 1001 86380 86390 1
518196 99518196 1001 86380 86390 1
518860 99518860 1001 86380 86390 1
518940 99518940 1001 86380 86390 1
518915 99518915 1001 86380 86390 1
518825 99518825 1001 86380 86390 1
518969 99518969 1001 86380 86390 1
518972 99518972 1001 86380 86390 1
518921 99518921 1001 86380 86390 1
518979 99518979 1001 86380 86390 1
518845 99518845 1001 86380 86390 1
518923 99518923 1001 86380 86390 1
518949 99518949 1001 86380 86390 1
518680 99518680 1001 86380 86390 1
518592 99518592 1001 86380 86390 1
518597 99518597 1001 86380 86390 1
518396 99518396 1001 86380 86390 1
519089 99519089 1001 86380 86390 1
519121 99519121 1001 86380 86390 1
519134 99519134 1001 86380 86390 1
519057 99519057 1001 86380 86390 1
519135 99519135 1001 86380 86390 1
519188 99519188 1001 86380 86390 1
519703 99519703 1001 86380 86390 1
519629 99519629 1001 86380 86390 1
519670 99519670 1001 86380 86390 1
519545 99519545 1001 86380 86390 1
519507 99519507 1001 86380 86390 1
519445 99519445 1001 86380 86390 1
519410 99519410 1001 86380 86390 1
519411 99519411 1001 86380 86390 1
519246 99519246 1001 86380 86390 1
519264 99519264 1001 86380 86390 1
519265 99519265 1001 86380 86390 1
519203 99519203 1001 86380 86390 1
519837 99519837 1001 86380 86390 1
520019 99520019 1001 86380 86390 1
519955 99519955 1001 86380 86390 1
519981 99519981 1001 86380 86390 1
519946 99519946 1001 86380 86390 1
520448 99520448 1001 86380 86390 1
520539 99520539 1001 86380 86390 1
520520 99520520 1001 86380 86390 1
520562 99520562 1001 86380 86390 1
520430 99520430 1001 86380 86390 1
520431 99520431 1001 86380 86390 1
520098 99520098 1001 86380 86390 1
520088 99520088 1001 86380 86390 1
520199 99520199 1001 86380 86390 1
520784 99520784 1001 86380 86390 1
520792 99520792 1001 86380 86390 1
521404 99521404 1001 86380 86390 1
521267 99521267 1001 86380 86390 1
521307 99521307 1001 86380 86390 1
521375 99521375 1001 86380 86390 1
521072 99521072 1001 86380 86390 1
521127 99521127 1001 86380 86390 1
521205 99521205 1001 86380 86390 1
521154 99521154 1001 86380 86390 1
520871 99520871 1001 86380 86390 1
520945 99520945 1001 86380 86390 1
520973 99520973 1001 86380 86390 1
521571 99521571 1001 86380 86390 1
521611 99521611 1001 86380 86390 1
521612 99521612 1001 86380 86390 1
521587 99521587 1001 86380 86390 1
522089 99522089 1001 86380 86390 1
522142 99522142 1001 86380 86390 1
522117 99522117 1001 86380 86390 1
522284 99522284 1001 86380 86390 1
521983 99521983 1001 86380 86390 1
521949 99521949 1001 86380 86390 1
521926 99521926 1001 86380 86390 1
521900 99521900 1001 86380 86390 1
521793 99521793 1001 86380 86390 1
521689 99521689 1001 86380 86390 1
522427 99522427 1001 86380 86390 1
522377 99522377 1001 86380 86390 1
523029 99523029 1001 86380 86390 1
523066 99523066 1001 86380 86390 1
523028 99523028 1001 86380 86390 1
522784 99522784 1001 86380 86390 1
522888 99522888 1001 86380 86390 1
522856 99522856 1001 86380 86390 1
522754 99522754 1001 86380 86390 1
522682 99522682 1001 86380 86390 1
522645 99522645 1001 86380 86390 1
523197 99523197 1001 86380 86390 1
523223 99523223 1001 86380 86390 1
523288 99523288 1001 86380 86390 1
523185 99523185 1001 86380 86390 1
523304 99523304 1001 86380 86390 1
523926 99523926 1001 86380 86390 1
523592 99523592 1001 86380 86390 1
523543 99523543 1001 86380 86390 1
523712 99523712 1001 86380 86390 1
523416 99523416 1001 86380 86390 1
523521 99523521 1001 86380 86390 1
524113 99524113 1001 86380 86390 1
524090 99524090 1001 86380 86390 1
524053 99524053 1001 86380 86390 1
524757 99524757 1001 86380 86390 1
524651 99524651 1001 86380 86390 1
524690 99524690 1001 86380 86390 1
524487 99524487 1001 86380 86390 1
524544 99524544 1001 86380 86390 1
524431 99524431 1001 86380 86390 1
524241 99524241 1001 86380 86390 1
524333 99524333 1001 86380 86390 1
524288 99524288 1001 86380 86390 1
524917 99524917 1001 86380 86390 1
524857 99524857 1001 86380 86390 1
525419 99525419 1001 86380 86390 1
525423 99525423 1001 86380 86390 1
525463 99525463 1001 86380 86390 1
525530 99525530 1001 86380 86390 1
525252 99525252 1001 86380 86390 1
525258 99525258 1001 86380 86390 1
525159 99525159 1001 86380 86390 1
525083 99525083 1001 86380 86390 1
525700 99525700 1001 86380 86390 1
525681 99525681 1001 86380 86390 1
526346 99526346 1001 86380 86390 1
526386 99526386 1001 86380 86390 1
526266 99526266 1001 86380 86390 1
526268 99526268 1001 86380 86390 1
525996 99525996 1001 86380 86390 1
525882 99525882 1001 86380 86390 1
525844 99525844 1001 86380 86390 1
525976 99525976 1001 86380 86390 1
526459 99526459 1001 86380 86390 1
526538 99526538 1001 86380 86390 1
526514 99526514 1001 86380 86390 1
526496 99526496 1001 86380 86390 1
527200 99527200 1001 86380 86390 1
527074 99527074 1001 86380 86390 1
527193 99527193 1001 86380 86390 1
527169 99527169 1001 86380 86390 1
526889 99526889 1001 86380 86390 1
526928 99526928 1001 86380 86390 1
526959 99526959 1001 86380 86390 1
526988 99526988 1001 86380 86390 1
526722 99526722 1001 86380 86390 1
526767 99526767 1001 86380 86390 1
526795 99526795 1001 86380 86390 1
526808 99526808 1001 86380 86390 1
527441 99527441 1001 86380 86390 1
527279 99527279 1001 86380 86390 1
527386 99527386 1001 86380 86390 1
527961 99527961 1001 86380 86390 1
528058 99528058 1001 86380 86390 1
527996 99527996 1001 86380 86390 1
527824 99527824 1001 86380 86390 1
527852 99527852 1001 86380 86390 1
527843 99527843 1001 86380 86390 1
527480 99527480 1001 86380 86390 1
527599 99527599 1001 86380 86390 1
527522 99527522 1001 86380 86390 1
527484 99527484 1001 86380 86390 1
527499 99527499 1001 86380 86390 1
527517 99527517 1001 86380 86390 1
527518 99527518 1001 86380 86390 1
528138 99528138 1001 86380 86390 1
528164 99528164 1001 86380 86390 1
528080 99528080 1001 86380 86390 1
528109 99528109 1001 86380 86390 1
528699 99528699 1001 86380 86390 1
528803 99528803 1001 86380 86390 1
528715 99528715 1001 86380 86390 1
528754 99528754 1001 86380 86390 1
528515 99528515 1001 86380 86390 1
528577 99528577 1001 86380 86390 1
528630 99528630 1001 86380 86390 1
528354 99528354 1001 86380 86390 1
528356 99528356 1001 86380 86390 1
528344 99528344 1001 86380 86390 1
529094 99529094 1001 86380 86390 1
528999 99528999 1001 86380 86390 1
529076 99529076 1001 86380 86390 1
528961 99528961 1001 86380 86390 1
529091 99529091 1001 86380 86390 1
528975 99528975 1001 86380 86390 1
529726 99529726 1001 86380 86390 1
529581 99529581 1001 86380 86390 1
529716 99529716 1001 86380 86390 1
529505 99529505 1001 86380 86390 1
529210 99529210 1001 86380 86390 1
529179 99529179 1001 86380 86390 1
529272 99529272 1001 86380 86390 1
529260 99529260 1001 86380 86390 1
529781 99529781 1001 86380 86390 1
529866 99529866 1001 86380 86390 1
530271 99530271 1001 86380 86390 1
530158 99530158 1001 86380 86390 1
530223 99530223 1001 86380 86390 1
530316 99530316 1001 86380 86390 1
530023 99530023 1001 86380 86390 1
530064 99530064 1001 86380 86390 1
530030 99530030 1001 86380 86390 1
530580 99530580 1001 86380 86390 1
531350 99531350 1001 86380 86390 1
531218 99531218 1001 86380 86390 1
531360 99531360 1001 86380 86390 1
531182 99531182 1001 86380 86390 1
531368 99531368 1001 86380 86390 1
531136 99531136 1001 86380 86390 1
531138 99531138 1001 86380 86390 1
530970 99530970 1001 86380 86390 1
530974 99530974 1001 86380 86390 1
531080 99531080 1001 86380 86390 1
531158 99531158 1001 86380 86390 1
531069 99531069 1001 86380 86390 1
530967 99530967 1001 86380 86390 1
530916 99530916 1001 86380 86390 1
530871 99530871 1001 86380 86390 1
531561 99531561 1001 86380 86390 1
531422 99531422 1001 86380 86390 1
531450 99531450 1001 86380 86390 1
532170 99532170 1001 86380 86390 1
532171 99532171 1001 86380 86390 1
532174 99532174 1001 86380 86390 1
532055 99532055 1001 86380 86390 1
532081 99532081 1001 86380 86390 1
531866 99531866 1001 86380 86390 1
531667 99531667 1001 86380 86390 1
532275 99532275 1001 86380 86390 1
532367 99532367 1001 86380 86390 1
532277 99532277 1001 86380 86390 1
532882 99532882 1001 86380 86390 1
532947 99532947 1001 86380 86390 1
532912 99532912 1001 86380 86390 1
532658 99532658 1001 86380 86390 1
532751 99532751 1001 86380 86390 1
532651 99532651 1001 86380 86390 1
532690 99532690 1001 86380 86390 1
532787 99532787 1001 86380 86390 1
532605 99532605 1001 86380 86390 1
532581 99532581 1001 86380 86390 1
532607 99532607 1001 86380 86390 1
532456 99532456 1001 86380 86390 1
532521 99532521 1001 86380 86390 1
532420 99532420 1001 86380 86390 1
533217 99533217 1001 86380 86390 1
533195 99533195 1001 86380 86390 1
533749 99533749 1001 86380 86390 1
533499 99533499 1001 86380 86390 1
533491 99533491 1001 86380 86390 1
533569 99533569 1001 86380 86390 1
533545 99533545 1001 86380 86390 1
533354 99533354 1001 86380 86390 1
533252 99533252 1001 86380 86390 1
533347 99533347 1001 86380 86390 1
533272 99533272 1001 86380 86390 1
534038 99534038 1001 86380 86390 1
533238 99533238 1001 86380 86390 1
533919 99533919 1001 86380 86390 1
534520 99534520 1001 86380 86390 1
534528 99534528 1001 86380 86390 1
534281 99534281 1001 86380 86390 1
534207 99534207 1001 86380 86390 1
534195 99534195 1001 86380 86390 1
534093 99534093 1001 86380 86390 1
534147 99534147 1001 86380 86390 1
534202 99534202 1001 86380 86390 1
534203 99534203 1001 86380 86390 1
534087 99534087 1001 86380 86390 1
534088 99534088 1001 86380 86390 1
534692 99534692 1001 86380 86390 1
534705 99534705 1001 86380 86390 1
535491 99535491 1001 86380 86390 1
535415 99535415 1001 86380 86390 1
535255 99535255 1001 86380 86390 1
535191 99535191 1001 86380 86390 1
535236 99535236 1001 86380 86390 1
534970 99534970 1001 86380 86390 1
534946 99534946 1001 86380 86390 1
535077 99535077 1001 86380 86390 1
535637 99535637 1001 86380 86390 1
535575 99535575 1001 86380 86390 1
535666 99535666 1001 86380 86390 1
535523 99535523 1001 86380 86390 1
535589 99535589 1001 86380 86390 1
535617 99535617 1001 86380 86390 1
535688 99535688 1001 86380 86390 1
536158 99536158 1001 86380 86390 1
536236 99536236 1001 86380 86390 1
536162 99536162 1001 86380 86390 1
536165 99536165 1001 86380 86390 1
536272 99536272 1001 86380 86390 1
536082 99536082 1001 86380 86390 1
536083 99536083 1001 86380 86390 1
535967 99535967 1001 86380 86390 1
535867 99535867 1001 86380 86390 1
535804 99535804 1001 86380 86390 1
536414 99536414 1001 86380 86390 1
536408 99536408 1001 86380 86390 1
537008 99537008 1001 86380 86390 1
537163 99537163 1001 86380 86390 1
537042 99537042 1001 86380 86390 1
537160 99537160 1001 86380 86390 1
536922 99536922 1001 86380 86390 1
536807 99536807 1001 86380 86390 1
536756 99536756 1001 86380 86390 1
536877 99536877 1001 86380 86390 1
536608 99536608 1001 86380 86390 1
536686 99536686 1001 86380 86390 1
536699 99536699 1001 86380 86390 1
536599 99536599 1001 86380 86390 1
536612 99536612 1001 86380 86390 1
536616 99536616 1001 86380 86390 1
536721 99536721 1001 86380 86390 1
536553 99536553 1001 86380 86390 1
537332 99537332 1001 86380 86390 1
537259 99537259 1001 86380 86390 1
537868 99537868 1001 86380 86390 1
537647 99537647 1001 86380 86390 1
537652 99537652 1001 86380 86390 1
537438 99537438 1001 86380 86390 1
538649 99538649 1001 86380 86390 1
538797 99538797 1001 86380 86390 1
538670 99538670 1001 86380 86390 1
538698 99538698 1001 86380 86390 1
538533 99538533 1001 86380 86390 1
538388 99538388 1001 86380 86390 1
538329 99538329 1001 86380 86390 1
538930 99538930 1001 86380 86390 1
538842 99538842 1001 86380 86390 1
538820 99538820 1001 86380 86390 1
538937 99538937 1001 86380 86390 1
539592 99539592 1001 86380 86390 1
539507 99539507 1001 86380 86390 1
539332 99539332 1001 86380 86390 1
539243 99539243 1001 86380 86390 1
539235 99539235 1001 86380 86390 1
539136 99539136 1001 86380 86390 1
539202 99539202 1001 86380 86390 1
539061 99539061 1001 86380 86390 1
539091 99539091 1001 86380 86390 1
539056 99539056 1001 86380 86390 1
539147 99539147 1001 86380 86390 1
539785 99539785 1001 86380 86390 1
539760 99539760 1001 86380 86390 1
539838 99539838 1001 86380 86390 1
539656 99539656 1001 86380 86390 1
539774 99539774 1001 86380 86390 1
539723 99539723 1001 86380 86390 1
539842 99539842 1001 86380 86390 1
540419 99540419 1001 86380 86390 1
540397 99540397 1001 86380 86390 1
540294 99540294 1001 86380 86390 1
540423 99540423 1001 86380 86390 1
540359 99540359 1001 86380 86390 1
540456 99540456 1001 86380 86390 1
540175 99540175 1001 86380 86390 1
540176 99540176 1001 86380 86390 1
540191 99540191 1001 86380 86390 1
540206 99540206 1001 86380 86390 1
539902 99539902 1001 86380 86390 1
539917 99539917 1001 86380 86390 1
539853 99539853 1001 86380 86390 1
539921 99539921 1001 86380 86390 1
539949 99539949 1001 86380 86390 1
540477 99540477 1001 86380 86390 1
540669 99540669 1001 86380 86390 1
540566 99540566 1001 86380 86390 1
541127 99541127 1001 86380 86390 1
541226 99541226 1001 86380 86390 1
540884 99540884 1001 86380 86390 1
540963 99540963 1001 86380 86390 1
540938 99540938 1001 86380 86390 1
541007 99541007 1001 86380 86390 1
540789 99540789 1001 86380 86390 1
540738 99540738 1001 86380 86390 1
540869 99540869 1001 86380 86390 1
540780 99540780 1001 86380 86390 1
540788 99540788 1001 86380 86390 1
541327 99541327 1001 86380 86390 1
542025 99542025 1001 86380 86390 1
541988 99541988 1001 86380 86390 1
541786 99541786 1001 86380 86390 1
541788 99541788 1001 86380 86390 1
541842 99541842 1001 86380 86390 1
541581 99541581 1001 86380 86390 1
541649 99541649 1001 86380 86390 1
542235 99542235 1001 86380 86390 1
542240 99542240 1001 86380 86390 1
542136 99542136 1001 86380 86390 1
542268 99542268 1001 86380 86390 1
542787 99542787 1001 86380 86390 1
542932 99542932 1001 86380 86390 1
542789 99542789 1001 86380 86390 1
542626 99542626 1001 86380 86390 1
542590 99542590 1001 86380 86390 1
542622 99542622 1001 86380 86390 1
542337 99542337 1001 86380 86390 1
542483 99542483 1001 86380 86390 1
542448 99542448 1001 86380 86390 1
543111 99543111 1001 86380 86390 1
543065 99543065 1001 86380 86390 1
543143 99543143 1001 86380 86390 1
542976 99542976 1001 86380 86390 1
543121 99543121 1001 86380 86390 1
543742 99543742 1001 86380 86390 1
543746 99543746 1001 86380 86390 1
543762 99543762 1001 86380 86390 1
543653 99543653 1001 86380 86390 1
543692 99543692 1001 86380 86390 1
543475 99543475 1001 86380 86390 1
543437 99543437 1001 86380 86390 1
543490 99543490 1001 86380 86390 1
543499 99543499 1001 86380 86390 1
543193 99543193 1001 86380 86390 1
543211 99543211 1001 86380 86390 1
543226 99543226 1001 86380 86390 1
543803 99543803 1001 86380 86390 1
543895 99543895 1001 86380 86390 1
543961 99543961 1001 86380 86390 1
543793 99543793 1001 86380 86390 1
544242 99544242 1001 86380 86390 1
544308 99544308 1001 86380 86390 1
544296 99544296 1001 86380 86390 1
544335 99544335 1001 86380 86390 1
544054 99544054 1001 86380 86390 1
544069 99544069 1001 86380 86390 1
544150 99544150 1001 86380 86390 1
544062 99544062 1001 86380 86390 1
544156 99544156 1001 86380 86390 1
544652 99544652 1001 86380 86390 1
544693 99544693 1001 86380 86390 1
434080 769 1001 18060 20277 1
412345 208 1001 71340 72597 1
400028 99400028 1001 86380 86390 1
400203 99400203 1001 86380 86390 1
400376 99400376 1001 86380 86390 1
400488 99400488 1001 86380 86390 1
400586 99400586 1001 86380 86390 1
400657 99400657 1001 86380 86390 1
400795 99400795 1001 86380 86390 1
400845 99400845 1001 86380 86390 1
400882 99400882 1001 86380 86390 1
400884 99400884 1001 86380 86390 1
401023 99401023 1001 86380 86390 1
401132 99401132 1001 86380 86390 1
401360 99401360 1001 86380 86390 1
401835 99401835 1001 86380 86390 1
402055 99402055 1001 86380 86390 1
402135 99402135 1001 86380 86390 1
402244 99402244 1001 86380 86390 1
402230 99402230 1001 86380 86390 1
402359 99402359 1001 86380 86390 1
402308 99402308 1001 86380 86390 1
402524 99402524 1001 86380 86390 1
402647 99402647 1001 86380 86390 1
402880 99402880 1001 86380 86390 1
403085 99403085 1001 86380 86390 1
403437 99403437 1001 86380 86390 1
403445 99403445 1001 86380 86390 1
403497 99403497 1001 86380 86390 1
403582 99403582 1001 86380 86390 1
403823 99403823 1001 86380 86390 1
403811 99403811 1001 86380 86390 1
403917 99403917 1001 86380 86390 1
403832 99403832 1001 86380 86390 1
403970 99403970 1001 86380 86390 1
404239 99404239 1001 86380 86390 1
404290 99404290 1001 86380 86390 1
404432 99404432 1001 86380 86390 1
404767 99404767 1001 86380 86390 1
404743 99404743 1001 86380 86390 1
404960 99404960 1001 86380 86390 1
405040 99405040 1001 86380 86390 1
405205 99405205 1001 86380 86390 1
405259 99405259 1001 86380 86390 1
405477 99405477 1001 86380 86390 1
405692 99405692 1001 86380 86390 1
406024 99406024 1001 86380 86390 1
406274 99406274 1001 86380 86390 1
406282 99406282 1001 86380 86390 1
406450 99406450 1001 86380 86390 1
406731 99406731 1001 86380 86390 1
406760 99406760 1001 86380 86390 1
407019 99407019 1001 86380 86390 1
406979 99406979 1001 86380 86390 1
407231 99407231 1001 86380 86390 1
407279 99407279 1001 86380 86390 1
407417 99407417 1001 86380 86390 1
407419 99407419 1001 86380 86390 1
407370 99407370 1001 86380 86390 1
407427 99407427 1001 86380 86390 1
407548 99407548 1001 86380 86390 1
407661 99407661 1001 86380 86390 1
407619 99407619 1001 86380 86390 1
407713 99407713 1001 86380 86390 1
407889 99407889 1001 86380 86390 1
408238 99408238 1001 86380 86390 1
408321 99408321 1001 86380 86390 1
408322 99408322 1001 86380 86390 1
408642 99408642 1001 86380 86390 1
408634 99408634 1001 86380 86390 1
408699 99408699 1001 86380 86390 1
408723 99408723 1001 86380 86390 1
408657 99408657 1001 86380 86390 1
408800 99408800 1001 86380 86390 1
409292 99409292 1001 86380 86390 1
409241 99409241 1001 86380 86390 1
409368 99409368 1001 86380 86390 1
409445 99409445 1001 86380 86390 1
409433 99409433 1001 86380 86390 1
409561 99409561 1001 86380 86390 1
409548 99409548 1001 86380 86390 1
409503 99409503 1001 86380 86390 1
409747 99409747 1001 86380 86390 1
409713 99409713 1001 86380 86390 1
409812 99409812 1001 86380 86390 1
409842 99409842 1001 86380 86390 1
410315 99410315 1001 86380 86390 1
410348 99410348 1001 86380 86390 1
410305 99410305 1001 86380 86390 1
410643 99410643 1001 86380 86390 1
410782 99410782 1001 86380 86390 1
411091 99411091 1001 86380 86390 1
411308 99411308 1001 86380 86390 1
411628 99411628 1001 86380 86390 1
411547 99411547 1001 86380 86390 1
411537 99411537 1001 86380 86390 1
411842 99411842 1001 86380 86390 1
411894 99411894 1001 86380 86390 1
411878 99411878 1001 86380 86390 1
412025 99412025 1001 86380 86390 1
412326 99412326 1001 86380 86390 1
412284 99412284 1001 86380 86390 1
412409 99412409 1001 86380 86390 1
413503 99413503 1001 86380 86390 1
413538 99413538 1001 86380 86390 1
412909 99412909 1001 86380 86390 1
412848 99412848 1001 86380 86390 1
412756 99412756 1001 86380 86390 1
412837 99412837 1001 86380 86390 1
413290 99413290 1001 86380 86390 1
413773 99413773 1001 86380 86390 1
415018 99415018 1001 86380 86390 1
414637 99414637 1001 86380 86390 1
414601 99414601 1001 86380 86390 1
414160 99414160 1001 86380 86390 1
415689 99415689 1001 86380 86390 1
416639 99416639 1001 86380 86390 1
416908 99416908 1001 86380 86390 1
416849 99416849 1001 86380 86390 1
416900 99416900 1001 86380 86390 1
416525 99416525 1001 86380 86390 1
416462 99416462 1001 86380 86390 1
416230 99416230 1001 86380 86390 1
415847 99415847 1001 86380 86390 1
417040 99417040 1001 86380 86390 1
417135 99417135 1001 86380 86390 1
418458 99418458 1001 86380 86390 1
418652 99418652 1001 86380 86390 1
418447 99418447 1001 86380 86390 1
418209 99418209 1001 86380 86390 1
418257 99418257 1001 86380 86390 1
418265 99418265 1001 86380 86390 1
417634 99417634 1001 86380 86390 1
417878 99417878 1001 86380 86390 1
417979 99417979 1001 86380 86390 1
419133 99419133 1001 86380 86390 1
419196 99419196 1001 86380 86390 1
419185 99419185 1001 86380 86390 1
419151 99419151 1001 86380 86390 1
420341 99420341 1001 86380 86390 1
420432 99420432 1001 86380 86390 1
419783 99419783 1001 86380 86390 1
419703 99419703 1001 86380 86390 1
419930 99419930 1001 86380 86390 1
419962 99419962 1001 86380 86390 1
419980 99419980 1001 86380 86390 1
419292 99419292 1001 86380 86390 1
420490 99420490 1001 86380 86390 1
420587 99420587 1001 86380 86390 1
420790 99420790 1001 86380 86390 1
421926 99421926 1001 86380 86390 1
421872 99421872 1001 86380 86390 1
421758 99421758 1001 86380 86390 1
422088 99422088 1001 86380 86390 1
421937 99421937 1001 86380 86390 1
421666 99421666 1001 86380 86390 1
421466 99421466 1001 86380 86390 1
421285 99421285 1001 86380 86390 1
421389 99421389 1001 86380 86390 1
421016 99421016 1001 86380 86390 1
421106 99421106 1001 86380 86390 1
422497 99422497 1001 86380 86390 1
423461 99423461 1001 86380 86390 1
423464 99423464 1001 86380 86390 1
423492 99423492 1001 86380 86390 1
423465 99423465 1001 86380 86390 1
423699 99423699 1001 86380 86390 1
423710 99423710 1001 86380 86390 1
423740 99423740 1001 86380 86390 1
422981 99422981 1001 86380 86390 1
423145 99423145 1001 86380 86390 1
422852 99422852 1001 86380 86390 1
422681 99422681 1001 86380 86390 1
422563 99422563 1001 86380 86390 1
424021 99424021 1001 86380 86390 1
423893 99423893 1001 86380 86390 1
424103 99424103 1001 86380 86390 1
423999 99423999 1001 86380 86390 1
425198 99425198 1001 86380 86390 1
425035 99425035 1001 86380 86390 1
425093 99425093 1001 86380 86390 1
424468 99424468 1001 86380 86390 1
424557 99424557 1001 86380 86390 1
425657 99425657 1001 86380 86390 1
425791 99425791 1001 86380 86390 1
426847 99426847 1001 86380 86390 1
427073 99427073 1001 86380 86390 1
426299 99426299 1001 86380 86390 1
426456 99426456 1001 86380 86390 1
425948 99425948 1001 86380 86390 1
425930 99425930 1001 86380 86390 1
427339 99427339 1001 86380 86390 1
427481 99427481 1001 86380 86390 1
428356 99428356 1001 86380 86390 1
428723 99428723 1001 86380 86390 1
428177 99428177 1001 86380 86390 1
427753 99427753 1001 86380 86390 1
427738 99427738 1001 86380 86390 1
427561 99427561 1001 86380 86390 1
427746 99427746 1001 86380 86390 1
427893 99427893 1001 86380 86390 1
428782 99428782 1001 86380 86390 1
428992 99428992 1001 86380 86390 1
428974 99428974 1001 86380 86390 1
429140 99429140 1001 86380 86390 1
428838 99428838 1001 86380 86390 1
430217 99430217 1001 86380 86390 1
430021 99430021 1001 86380 86390 1
430357 99430357 1001 86380 86390 1
429808 99429808 1001 86380 86390 1
429785 99429785 1001 86380 86390 1
429628 99429628 1001 86380 86390 1
429870 99429870 1001 86380 86390 1
429854 99429854 1001 86380 86390 1
429292 99429292 1001 86380 86390 1
429248 99429248 1001 86380 86390 1
429303 99429303 1001 86380 86390 1
430574 99430574 1001 86380 86390 1
430714 99430714 1001 86380 86390 1
430412 99430412 1001 86380 86390 1
430421 99430421 1001 86380 86390 1
431858 99431858 1001 86380 86390 1
432054 99432054 1001 86380 86390 1
431972 99431972 1001 86380 86390 1
431473 99431473 1001 86380 86390 1
431373 99431373 1001 86380 86390 1
431287 99431287 1001 86380 86390 1
431311 99431311 1001 86380 86390 1
431299 99431299 1001 86380 86390 1
431641 99431641 1001 86380 86390 1
430948 99430948 1001 86380 86390 1
430922 99430922 1001 86380 86390 1
430896 99430896 1001 86380 86390 1
431218 99431218 1001 86380 86390 1
430824 99430824 1001 86380 86390 1
432249 99432249 1001 86380 86390 1
432439 99432439 1001 86380 86390 1
432130 99432130 1001 86380 86390 1
432308 99432308 1001 86380 86390 1
432386 99432386 1001 86380 86390 1
433634 99433634 1001 86380 86390 1
433419 99433419 1001 86380 86390 1
433471 99433471 1001 86380 86390 1
433717 99433717 1001 86380 86390 1
433076 99433076 1001 86380 86390 1
432665 99432665 1001 86380 86390 1
432884 99432884 1001 86380 86390 1
432759 99432759 1001 86380 86390 1
432899 99432899 1001 86380 86390 1
435380 99435380 1001 86380 86390 1
435308 99435308 1001 86380 86390 1
435102 99435102 1001 86380 86390 1
434703 99434703 1001 86380 86390 1
434639 99434639 1001 86380 86390 1
434625 99434625 1001 86380 86390 1
434880 99434880 1001 86380 86390 1
434798 99434798 1001 86380 86390 1
434378 99434378 1001 86380 86390 1
434415 99434415 1001 86380 86390 1
434578 99434578 1001 86380 86390 1
434248 99434248 1001 86380 86390 1
435786 99435786 1001 86380 86390 1
435830 99435830 1001 86380 86390 1
435651 99435651 1001 86380 86390 1
435552 99435552 1001 86380 86390 1
435473 99435473 1001 86380 86390 1
435450 99435450 1001 86380 86390 1
436210 99436210 1001 86380 86390 1
436122 99436122 1001 86380 86390 1
437258 99437258 1001 86380 86390 1
437240 99437240 1001 86380 86390 1
300091 99300091 1001 86380 86390 1
300701 99300701 1001 86380 86390 1
300553 99300553 1001 86380 86390 1
300471 99300471 1001 86380 86390 1
300403 99300403 1001 86380 86390 1
300265 99300265 1001 86380 86390 1
300268 99300268 1001 86380 86390 1
300152 99300152 1001 86380 86390 1
300231 99300231 1001 86380 86390 1
300246 99300246 1001 86380 86390 1
300313 99300313 1001 86380 86390 1
300894 99300894 1001 86380 86390 1
300782 99300782 1001 86380 86390 1
300770 99300770 1001 86380 86390 1
300822 99300822 1001 86380 86390 1
300732 99300732 1001 86380 86390 1
301504 99301504 1001 86380 86390 1
301538 99301538 1001 86380 86390 1
301214 99301214 1001 86380 86390 1
301227 99301227 1001 86380 86390 1
301230 99301230 1001 86380 86390 1
301128 99301128 1001 86380 86390 1
300974 99300974 1001 86380 86390 1
301108 99301108 1001 86380 86390 1
300967 99300967 1001 86380 86390 1
301086 99301086 1001 86380 86390 1
301643 99301643 1001 86380 86390 1
301633 99301633 1001 86380 86390 1
301701 99301701 1001 86380 86390 1
301615 99301615 1001 86380 86390 1
301564 99301564 1001 86380 86390 1
302310 99302310 1001 86380 86390 1
302311 99302311 1001 86380 86390 1
302260 99302260 1001 86380 86390 1
302339 99302339 1001 86380 86390 1
302367 99302367 1001 86380 86390 1
302223 99302223 1001 86380 86390 1
302151 99302151 1001 86380 86390 1
302050 99302050 1001 86380 86390 1
301799 99301799 1001 86380 86390 1
301844 99301844 1001 86380 86390 1
301835 99301835 1001 86380 86390 1
301966 99301966 1001 86380 86390 1
301785 99301785 1001 86380 86390 1
302572 99302572 1001 86380 86390 1
303075 99303075 1001 86380 86390 1
302926 99302926 1001 86380 86390 1
302862 99302862 1001 86380 86390 1
302901 99302901 1001 86380 86390 1
302940 99302940 1001 86380 86390 1
302905 99302905 1001 86380 86390 1
302945 99302945 1001 86380 86390 1
302616 99302616 1001 86380 86390 1
302681 99302681 1001 86380 86390 1
302747 99302747 1001 86380 86390 1
303359 99303359 1001 86380 86390 1
303373 99303373 1001 86380 86390 1
303260 99303260 1001 86380 86390 1
303326 99303326 1001 86380 86390 1
303391 99303391 1001 86380 86390 1
303379 99303379 1001 86380 86390 1
303237 99303237 1001 86380 86390 1
303986 99303986 1001 86380 86390 1
303860 99303860 1001 86380 86390 1
303624 99303624 1001 86380 86390 1
303653 99303653 1001 86380 86390 1
303629 99303629 1001 86380 86390 1
303683 99303683 1001 86380 86390 1
303438 99303438 1001 86380 86390 1
303465 99303465 1001 86380 86390 1
303530 99303530 1001 86380 86390 1
303601 99303601 1001 86380 86390 1
303616 99303616 1001 86380 86390 1
303461 99303461 1001 86380 86390 1
304126 99304126 1001 86380 86390 1
304154 99304154 1001 86380 86390 1
304052 99304052 1001 86380 86390 1
304692 99304692 1001 86380 86390 1
304721 99304721 1001 86380 86390 1
304734 99304734 1001 86380 86390 1
304833 99304833 1001 86380 86390 1
304660 99304660 1001 86380 86390 1
304793 99304793 1001 86380 86390 1
304806 99304806 1001 86380 86390 1
304591 99304591 1001 86380 86390 1
304462 99304462 1001 86380 86390 1
304579 99304579 1001 86380 86390 1
304523 99304523 1001 86380 86390 1
304308 99304308 1001 86380 86390 1
304896 99304896 1001 86380 86390 1
304877 99304877 1001 86380 86390 1
304917 99304917 1001 86380 86390 1
305059 99305059 1001 86380 86390 1
304906 99304906 1001 86380 86390 1
304998 99304998 1001 86380 86390 1
305661 99305661 1001 86380 86390 1
305640 99305640 1001 86380 86390 1
305556 99305556 1001 86380 86390 1
305428 99305428 1001 86380 86390 1
305338 99305338 1001 86380 86390 1
305090 99305090 1001 86380 86390 1
305086 99305086 1001 86380 86390 1
500015 99500015 1001 86380 86390 1
500120 99500120 1001 86380 86390 1
500148 99500148 1001 86380 86390 1
305690 99305690 1001 86380 86390 1
500189 99500189 1001 86380 86390 1
500138 99500138 1001 86380 86390 1
500777 99500777 1001 86380 86390 1
500758 99500758 1001 86380 86390 1
500682 99500682 1001 86380 86390 1
500806 99500806 1001 86380 86390 1
500609 99500609 1001 86380 86390 1
500535 99500535 1001 86380 86390 1
500194 99500194 1001 86380 86390 1
500273 99500273 1001 86380 86390 1
500286 99500286 1001 86380 86390 1
500366 99500366 1001 86380 86390 1
500304 99500304 1001 86380 86390 1
500330 99500330 1001 86380 86390 1
500347 99500347 1001 86380 86390 1
500876 99500876 1001 86380 86390 1
500923 99500923 1001 86380 86390 1
501371 99501371 1001 86380 86390 1
501294 99501294 1001 86380 86390 1
501423 99501423 1001 86380 86390 1
501351 99501351 1001 86380 86390 1
501393 99501393 1001 86380 86390 1
501252 99501252 1001 86380 86390 1
501045 99501045 1001 86380 86390 1
501129 99501129 1001 86380 86390 1
501155 99501155 1001 86380 86390 1
501733 99501733 1001 86380 86390 1
501682 99501682 1001 86380 86390 1
501752 99501752 1001 86380 86390 1
502096 99502096 1001 86380 86390 1
502136 99502136 1001 86380 86390 1
502060 99502060 1001 86380 86390 1
502233 99502233 1001 86380 86390 1
502041 99502041 1001 86380 86390 1
502008 99502008 1001 86380 86390 1
501931 99501931 1001 86380 86390 1
501867 99501867 1001 86380 86390 1
502649 99502649 1001 86380 86390 1
503176 99503176 1001 86380 86390 1
503099 99503099 1001 86380 86390 1
503242 99503242 1001 86380 86390 1
503292 99503292 1001 86380 86390 1
503048 99503048 1001 86380 86390 1
503065 99503065 1001 86380 86390 1
502803 99502803 1001 86380 86390 1
502732 99502732 1001 86380 86390 1
502708 99502708 1001 86380 86390 1
503356 99503356 1001 86380 86390 1
503465 99503465 1001 86380 86390 1
503492 99503492 1001 86380 86390 1
503327 99503327 1001 86380 86390 1
504071 99504071 1001 86380 86390 1
503974 99503974 1001 86380 86390 1
503912 99503912 1001 86380 86390 1
503587 99503587 1001 86380 86390 1
504247 99504247 1001 86380 86390 1
504280 99504280 1001 86380 86390 1
504868 99504868 1001 86380 86390 1
504883 99504883 1001 86380 86390 1
504858 99504858 1001 86380 86390 1
504784 99504784 1001 86380 86390 1
504759 99504759 1001 86380 86390 1
504611 99504611 1001 86380 86390 1
504586 99504586 1001 86380 86390 1
504554 99504554 1001 86380 86390 1
504673 99504673 1001 86380 86390 1
504391 99504391 1001 86380 86390 1
504420 99504420 1001 86380 86390 1
504361 99504361 1001 86380 86390 1
504968 99504968 1001 86380 86390 1
505124 99505124 1001 86380 86390 1
505113 99505113 1001 86380 86390 1
505117 99505117 1001 86380 86390 1
505711 99505711 1001 86380 86390 1
505570 99505570 1001 86380 86390 1
505756 99505756 1001 86380 86390 1
505575 99505575 1001 86380 86390 1
505704 99505704 1001 86380 86390 1
505461 99505461 1001 86380 86390 1
505540 99505540 1001 86380 86390 1
505433 99505433 1001 86380 86390 1
505498 99505498 1001 86380 86390 1
505537 99505537 1001 86380 86390 1
505355 99505355 1001 86380 86390 1
505974 99505974 1001 86380 86390 1
505824 99505824 1001 86380 86390 1
505927 99505927 1001 86380 86390 1
505785 99505785 1001 86380 86390 1
505889 99505889 1001 86380 86390 1
505922 99505922 1001 86380 86390 1
506434 99506434 1001 86380 86390 1
506576 99506576 1001 86380 86390 1
506477 99506477 1001 86380 86390 1
506478 99506478 1001 86380 86390 1
506209 99506209 1001 86380 86390 1
506261 99506261 1001 86380 86390 1
506339 99506339 1001 86380 86390 1
506303 99506303 1001 86380 86390 1
506305 99506305 1001 86380 86390 1
506280 99506280 1001 86380 86390 1
506043 99506043 1001 86380 86390 1
506096 99506096 1001 86380 86390 1
506008 99506008 1001 86380 86390 1
506074 99506074 1001 86380 86390 1
506091 99506091 1001 86380 86390 1
506765 99506765 1001 86380 86390 1
506639 99506639 1001 86380 86390 1
506693 99506693 1001 86380 86390 1
506747 99506747 1001 86380 86390 1
507270 99507270 1001 86380 86390 1
507272 99507272 1001 86380 86390 1
507298 99507298 1001 86380 86390 1
507315 99507315 1001 86380 86390 1
507355 99507355 1001 86380 86390 1
507305 99507305 1001 86380 86390 1
507331 99507331 1001 86380 86390 1
507090 99507090 1001 86380 86390 1
507041 99507041 1001 86380 86390 1
507093 99507093 1001 86380 86390 1
507201 99507201 1001 86380 86390 1
506864 99506864 1001 86380 86390 1
506812 99506812 1001 86380 86390 1
506891 99506891 1001 86380 86390 1
507448 99507448 1001 86380 86390 1
507526 99507526 1001 86380 86390 1
507565 99507565 1001 86380 86390 1
507514 99507514 1001 86380 86390 1
507592 99507592 1001 86380 86390 1
507440 99507440 1001 86380 86390 1
507494 99507494 1001 86380 86390 1
508172 99508172 1001 86380 86390 1
508175 99508175 1001 86380 86390 1
508051 99508051 1001 86380 86390 1
507893 99507893 1001 86380 86390 1
508001 99508001 1001 86380 86390 1
507886 99507886 1001 86380 86390 1
507718 99507718 1001 86380 86390 1
507693 99507693 1001 86380 86390 1
507672 99507672 1001 86380 86390 1
508402 99508402 1001 86380 86390 1
508390 99508390 1001 86380 86390 1
508261 99508261 1001 86380 86390 1
508250 99508250 1001 86380 86390 1
508922 99508922 1001 86380 86390 1
508913 99508913 1001 86380 86390 1
509030 99509030 1001 86380 86390 1
509068 99509068 1001 86380 86390 1
508843 99508843 1001 86380 86390 1
508677 99508677 1001 86380 86390 1
508859 99508859 1001 86380 86390 1
508733 99508733 1001 86380 86390 1
508773 99508773 1001 86380 86390 1
508623 99508623 1001 86380 86390 1
508613 99508613 1001 86380 86390 1
508515 99508515 1001 86380 86390 1
508646 99508646 1001 86380 86390 1
508608 99508608 1001 86380 86390 1
509149 99509149 1001 86380 86390 1
509114 99509114 1001 86380 86390 1
509205 99509205 1001 86380 86390 1
509276 99509276 1001 86380 86390 1
509095 99509095 1001 86380 86390 1
509096 99509096 1001 86380 86390 1
509723 99509723 1001 86380 86390 1
509871 99509871 1001 86380 86390 1
509807 99509807 1001 86380 86390 1
509820 99509820 1001 86380 86390 1
509586 99509586 1001 86380 86390 1
509627 99509627 1001 86380 86390 1
509576 99509576 1001 86380 86390 1
509409 99509409 1001 86380 86390 1
509487 99509487 1001 86380 86390 1
509403 99509403 1001 86380 86390 1
509327 99509327 1001 86380 86390 1
509913 99509913 1001 86380 86390 1
509980 99509980 1001 86380 86390 1
509905 99509905 1001 86380 86390 1
510552 99510552 1001 86380 86390 1
510656 99510656 1001 86380 86390 1
510482 99510482 1001 86380 86390 1
510470 99510470 1001 86380 86390 1
510471 99510471 1001 86380 86390 1
510381 99510381 1001 86380 86390 1
510472 99510472 1001 86380 86390 1
510424 99510424 1001 86380 86390 1
510172 99510172 1001 86380 86390 1
510185 99510185 1001 86380 86390 1
510107 99510107 1001 86380 86390 1
510233 99510233 1001 86380 86390 1
510260 99510260 1001 86380 86390 1
510881 99510881 1001 86380 86390 1
510871 99510871 1001 86380 86390 1
510902 99510902 1001 86380 86390 1
511351 99511351 1001 86380 86390 1
511356 99511356 1001 86380 86390 1
511321 99511321 1001 86380 86390 1
511142 99511142 1001 86380 86390 1
511161 99511161 1001 86380 86390 1
510985 99510985 1001 86380 86390 1
511131 99511131 1001 86380 86390 1
511069 99511069 1001 86380 86390 1
511569 99511569 1001 86380 86390 1
511639 99511639 1001 86380 86390 1
511561 99511561 1001 86380 86390 1
512376 99512376 1001 86380 86390 1
512278 99512278 1001 86380 86390 1
512242 99512242 1001 86380 86390 1
512269 99512269 1001 86380 86390 1
512244 99512244 1001 86380 86390 1
512323 99512323 1001 86380 86390 1
512300 99512300 1001 86380 86390 1
512009 99512009 1001 86380 86390 1
512094 99512094 1001 86380 86390 1
512133 99512133 1001 86380 86390 1
511991 99511991 1001 86380 86390 1
511919 99511919 1001 86380 86390 1
511808 99511808 1001 86380 86390 1
512484 99512484 1001 86380 86390 1
512561 99512561 1001 86380 86390 1
512394 99512394 1001 86380 86390 1
512464 99512464 1001 86380 86390 1
513142 99513142 1001 86380 86390 1
513065 99513065 1001 86380 86390 1
513056 99513056 1001 86380 86390 1
513124 99513124 1001 86380 86390 1
513127 99513127 1001 86380 86390 1
512915 99512915 1001 86380 86390 1
512918 99512918 1001 86380 86390 1
512817 99512817 1001 86380 86390 1
512677 99512677 1001 86380 86390 1
512629 99512629 1001 86380 86390 1
512618 99512618 1001 86380 86390 1
512593 99512593 1001 86380 86390 1
512713 99512713 1001 86380 86390 1
513338 99513338 1001 86380 86390 1
513289 99513289 1001 86380 86390 1
513315 99513315 1001 86380 86390 1
513252 99513252 1001 86380 86390 1
513851 99513851 1001 86380 86390 1
513904 99513904 1001 86380 86390 1
513959 99513959 1001 86380 86390 1
513936 99513936 1001 86380 86390 1
514029 99514029 1001 86380 86390 1
513718 99513718 1001 86380 86390 1
513628 99513628 1001 86380 86390 1
513823 99513823 1001 86380 86390 1
513430 99513430 1001 86380 86390 1
514055 99514055 1001 86380 86390 1
514061 99514061 1001 86380 86390 1
514665 99514665 1001 86380 86390 1
514842 99514842 1001 86380 86390 1
514849 99514849 1001 86380 86390 1
514817 99514817 1001 86380 86390 1
514498 99514498 1001 86380 86390 1
514474 99514474 1001 86380 86390 1
514597 99514597 1001 86380 86390 1
514344 99514344 1001 86380 86390 1
514280 99514280 1001 86380 86390 1
514309 99514309 1001 86380 86390 1
514949 99514949 1001 86380 86390 1
514872 99514872 1001 86380 86390 1
514877 99514877 1001 86380 86390 1
514891 99514891 1001 86380 86390 1
515034 99515034 1001 86380 86390 1
515676 99515676 1001 86380 86390 1
515374 99515374 1001 86380 86390 1
515289 99515289 1001 86380 86390 1
515422 99515422 1001 86380 86390 1
515423 99515423 1001 86380 86390 1
515398 99515398 1001 86380 86390 1
515130 99515130 1001 86380 86390 1
515687 99515687 1001 86380 86390 1
515869 99515869 1001 86380 86390 1
516449 99516449 1001 86380 86390 1
516360 99516360 1001 86380 86390 1
516310 99516310 1001 86380 86390 1
516452 99516452 1001 86380 86390 1
516350 99516350 1001 86380 86390 1
516292 99516292 1001 86380 86390 1
516191 99516191 1001 86380 86390 1
516210 99516210 1001 86380 86390 1
516301 99516301 1001 86380 86390 1
516212 99516212 1001 86380 86390 1
516038 99516038 1001 86380 86390 1
515938 99515938 1001 86380 86390 1
515990 99515990 1001 86380 86390 1
516675 99516675 1001 86380 86390 1
516612 99516612 1001 86380 86390 1
517210 99517210 1001 86380 86390 1
517305 99517305 1001 86380 86390 1
517250 99517250 1001 86380 86390 1
517267 99517267 1001 86380 86390 1
517079 99517079 1001 86380 86390 1
516982 99516982 1001 86380 86390 1
517061 99517061 1001 86380 86390 1
516917 99516917 1001 86380 86390 1
516803 99516803 1001 86380 86390 1
517462 99517462 1001 86380 86390 1
517405 99517405 1001 86380 86390 1
518111 99518111 1001 86380 86390 1
518124 99518124 1001 86380 86390 1
518161 99518161 1001 86380 86390 1
517984 99517984 1001 86380 86390 1
517917 99517917 1001 86380 86390 1
517806 99517806 1001 86380 86390 1
517888 99517888 1001 86380 86390 1
517838 99517838 1001 86380 86390 1
517736 99517736 1001 86380 86390 1
517581 99517581 1001 86380 86390 1
517627 99517627 1001 86380 86390 1
517640 99517640 1001 86380 86390 1
518199 99518199 1001 86380 86390 1
518290 99518290 1001 86380 86390 1
518344 99518344 1001 86380 86390 1
518205 99518205 1001 86380 86390 1
518181 99518181 1001 86380 86390 1
518273 99518273 1001 86380 86390 1
518248 99518248 1001 86380 86390 1
518823 99518823 1001 86380 86390 1
518882 99518882 1001 86380 86390 1
518947 99518947 1001 86380 86390 1
518608 99518608 1001 86380 86390 1
518725 99518725 1001 86380 86390 1
518648 99518648 1001 86380 86390 1
518624 99518624 1001 86380 86390 1
518482 99518482 1001 86380 86390 1
519125 99519125 1001 86380 86390 1
519617 99519617 1001 86380 86390 1
519497 99519497 1001 86380 86390 1
519515 99519515 1001 86380 86390 1
519517 99519517 1001 86380 86390 1
519569 99519569 1001 86380 86390 1
519209 99519209 1001 86380 86390 1
519941 99519941 1001 86380 86390 1
519869 99519869 1001 86380 86390 1
519845 99519845 1001 86380 86390 1
519977 99519977 1001 86380 86390 1
519966 99519966 1001 86380 86390 1
520589 99520589 1001 86380 86390 1
520569 99520569 1001 86380 86390 1
520632 99520632 1001 86380 86390 1
520459 99520459 1001 86380 86390 1
520289 99520289 1001 86380 86390 1
520368 99520368 1001 86380 86390 1
520151 99520151 1001 86380 86390 1
520180 99520180 1001 86380 86390 1
520183 99520183 1001 86380 86390 1
520657 99520657 1001 86380 86390 1
520752 99520752 1001 86380 86390 1
520843 99520843 1001 86380 86390 1
520805 99520805 1001 86380 86390 1
520818 99520818 1001 86380 86390 1
521338 99521338 1001 86380 86390 1
521390 99521390 1001 86380 86390 1
521439 99521439 1001 86380 86390 1
520971 99520971 1001 86380 86390 1
520960 99520960 1001 86380 86390 1
521518 99521518 1001 86380 86390 1
521552 99521552 1001 86380 86390 1
521553 99521553 1001 86380 86390 1
522258 99522258 1001 86380 86390 1
522261 99522261 1001 86380 86390 1
522159 99522159 1001 86380 86390 1
522224 99522224 1001 86380 86390 1
522147 99522147 1001 86380 86390 1
522022 99522022 1001 86380 86390 1
521954 99521954 1001 86380 86390 1
521780 99521780 1001 86380 86390 1
522341 99522341 1001 86380 86390 1
522471 99522471 1001 86380 86390 1
522397 99522397 1001 86380 86390 1
522431 99522431 1001 86380 86390 1
523008 99523008 1001 86380 86390 1
523113 99523113 1001 86380 86390 1
522949 99522949 1001 86380 86390 1
522789 99522789 1001 86380 86390 1
522652 99522652 1001 86380 86390 1
523158 99523158 1001 86380 86390 1
523907 99523907 1001 86380 86390 1
523912 99523912 1001 86380 86390 1
523884 99523884 1001 86380 86390 1
523892 99523892 1001 86380 86390 1
524033 99524033 1001 86380 86390 1
524072 99524072 1001 86380 86390 1
524150 99524150 1001 86380 86390 1
524064 99524064 1001 86380 86390 1
524143 99524143 1001 86380 86390 1
524004 99524004 1001 86380 86390 1
524590 99524590 1001 86380 86390 1
524669 99524669 1001 86380 86390 1
524670 99524670 1001 86380 86390 1
524705 99524705 1001 86380 86390 1
524507 99524507 1001 86380 86390 1
524418 99524418 1001 86380 86390 1
524279 99524279 1001 86380 86390 1
524309 99524309 1001 86380 86390 1
524310 99524310 1001 86380 86390 1
524262 99524262 1001 86380 86390 1
524199 99524199 1001 86380 86390 1
524910 99524910 1001 86380 86390 1
524798 99524798 1001 86380 86390 1
524815 99524815 1001 86380 86390 1
524957 99524957 1001 86380 86390 1
525563 99525563 1001 86380 86390 1
525408 99525408 1001 86380 86390 1
525499 99525499 1001 86380 86390 1
525526 99525526 1001 86380 86390 1
525540 99525540 1001 86380 86390 1
525340 99525340 1001 86380 86390 1
525380 99525380 1001 86380 86390 1
525303 99525303 1001 86380 86390 1
525373 99525373 1001 86380 86390 1
525120 99525120 1001 86380 86390 1
525098 99525098 1001 86380 86390 1
525599 99525599 1001 86380 86390 1
526232 99526232 1001 86380 86390 1
526263 99526263 1001 86380 86390 1
526380 99526380 1001 86380 86390 1
526078 99526078 1001 86380 86390 1
526135 99526135 1001 86380 86390 1
526204 99526204 1001 86380 86390 1
525912 99525912 1001 86380 86390 1
525927 99525927 1001 86380 86390 1
526490 99526490 1001 86380 86390 1
526556 99526556 1001 86380 86390 1
526453 99526453 1001 86380 86390 1
526469 99526469 1001 86380 86390 1
527174 99527174 1001 86380 86390 1
527237 99527237 1001 86380 86390 1
527054 99527054 1001 86380 86390 1
526914 99526914 1001 86380 86390 1
526887 99526887 1001 86380 86390 1
526631 99526631 1001 86380 86390 1
526827 99526827 1001 86380 86390 1
526815 99526815 1001 86380 86390 1
526674 99526674 1001 86380 86390 1
526678 99526678 1001 86380 86390 1
527440 99527440 1001 86380 86390 1
527381 99527381 1001 86380 86390 1
527844 99527844 1001 86380 86390 1
527664 99527664 1001 86380 86390 1
527666 99527666 1001 86380 86390 1
527738 99527738 1001 86380 86390 1
527581 99527581 1001 86380 86390 1
528087 99528087 1001 86380 86390 1
528220 99528220 1001 86380 86390 1
528081 99528081 1001 86380 86390 1
528277 99528277 1001 86380 86390 1
528762 99528762 1001 86380 86390 1
528775 99528775 1001 86380 86390 1
528853 99528853 1001 86380 86390 1
528780 99528780 1001 86380 86390 1
528729 99528729 1001 86380 86390 1
528781 99528781 1001 86380 86390 1
528820 99528820 1001 86380 86390 1
528611 99528611 1001 86380 86390 1
528562 99528562 1001 86380 86390 1
528436 99528436 1001 86380 86390 1
528363 99528363 1001 86380 86390 1
528445 99528445 1001 86380 86390 1
528289 99528289 1001 86380 86390 1
528342 99528342 1001 86380 86390 1
528446 99528446 1001 86380 86390 1
529030 99529030 1001 86380 86390 1
529000 99529000 1001 86380 86390 1
529561 99529561 1001 86380 86390 1
529677 99529677 1001 86380 86390 1
529678 99529678 1001 86380 86390 1
529582 99529582 1001 86380 86390 1
529408 99529408 1001 86380 86390 1
529435 99529435 1001 86380 86390 1
529492 99529492 1001 86380 86390 1
529213 99529213 1001 86380 86390 1
529137 99529137 1001 86380 86390 1
529116 99529116 1001 86380 86390 1
529247 99529247 1001 86380 86390 1
529300 99529300 1001 86380 86390 1
529780 99529780 1001 86380 86390 1
529931 99529931 1001 86380 86390 1
530535 99530535 1001 86380 86390 1
530542 99530542 1001 86380 86390 1
530193 99530193 1001 86380 86390 1
530286 99530286 1001 86380 86390 1
530187 99530187 1001 86380 86390 1
530294 99530294 1001 86380 86390 1
530256 99530256 1001 86380 86390 1
530039 99530039 1001 86380 86390 1
529996 99529996 1001 86380 86390 1
530642 99530642 1001 86380 86390 1
530668 99530668 1001 86380 86390 1
530592 99530592 1001 86380 86390 1
530631 99530631 1001 86380 86390 1
530709 99530709 1001 86380 86390 1
530700 99530700 1001 86380 86390 1
531283 99531283 1001 86380 86390 1
531374 99531374 1001 86380 86390 1
531076 99531076 1001 86380 86390 1
530988 99530988 1001 86380 86390 1
530853 99530853 1001 86380 86390 1
530899 99530899 1001 86380 86390 1
531443 99531443 1001 86380 86390 1
531431 99531431 1001 86380 86390 1
531522 99531522 1001 86380 86390 1
531397 99531397 1001 86380 86390 1
531542 99531542 1001 86380 86390 1
531492 99531492 1001 86380 86390 1
532041 99532041 1001 86380 86390 1
532191 99532191 1001 86380 86390 1
532000 99532000 1001 86380 86390 1
531888 99531888 1001 86380 86390 1
531824 99531824 1001 86380 86390 1
531967 99531967 1001 86380 86390 1
531740 99531740 1001 86380 86390 1
531586 99531586 1001 86380 86390 1
531774 99531774 1001 86380 86390 1
531609 99531609 1001 86380 86390 1
532312 99532312 1001 86380 86390 1
532317 99532317 1001 86380 86390 1
532943 99532943 1001 86380 86390 1
532997 99532997 1001 86380 86390 1
533025 99533025 1001 86380 86390 1
532633 99532633 1001 86380 86390 1
532727 99532727 1001 86380 86390 1
532818 99532818 1001 86380 86390 1
532452 99532452 1001 86380 86390 1
532419 99532419 1001 86380 86390 1
533224 99533224 1001 86380 86390 1
533069 99533069 1001 86380 86390 1
533098 99533098 1001 86380 86390 1
533163 99533163 1001 86380 86390 1
533791 99533791 1001 86380 86390 1
533850 99533850 1001 86380 86390 1
533485 99533485 1001 86380 86390 1
533590 99533590 1001 86380 86390 1
533582 99533582 1001 86380 86390 1
533279 99533279 1001 86380 86390 1
533337 99533337 1001 86380 86390 1
533973 99533973 1001 86380 86390 1
534057 99534057 1001 86380 86390 1
533891 99533891 1001 86380 86390 1
534683 99534683 1001 86380 86390 1
534546 99534546 1001 86380 86390 1
534679 99534679 1001 86380 86390 1
534336 99534336 1001 86380 86390 1
534427 99534427 1001 86380 86390 1
534077 99534077 1001 86380 86390 1
534168 99534168 1001 86380 86390 1
534161 99534161 1001 86380 86390 1
534083 99534083 1001 86380 86390 1
534241 99534241 1001 86380 86390 1
534720 99534720 1001 86380 86390 1
534864 99534864 1001 86380 86390 1
534827 99534827 1001 86380 86390 1
535397 99535397 1001 86380 86390 1
535338 99535338 1001 86380 86390 1
535284 99535284 1001 86380 86390 1
534930 99534930 1001 86380 86390 1
534989 99534989 1001 86380 86390 1
535080 99535080 1001 86380 86390 1
535556 99535556 1001 86380 86390 1
536079 99536079 1001 86380 86390 1
535926 99535926 1001 86380 86390 1
535981 99535981 1001 86380 86390 1
535995 99535995 1001 86380 86390 1
535946 99535946 1001 86380 86390 1
535793 99535793 1001 86380 86390 1
535730 99535730 1001 86380 86390 1
535718 99535718 1001 86380 86390 1
535739 99535739 1001 86380 86390 1
536349 99536349 1001 86380 86390 1
536427 99536427 1001 86380 86390 1
536468 99536468 1001 86380 86390 1
536352 99536352 1001 86380 86390 1
536353 99536353 1001 86380 86390 1
537068 99537068 1001 86380 86390 1
537149 99537149 1001 86380 86390 1
536792 99536792 1001 86380 86390 1
536781 99536781 1001 86380 86390 1
536773 99536773 1001 86380 86390 1
536813 99536813 1001 86380 86390 1
536544 99536544 1001 86380 86390 1
536744 99536744 1001 86380 86390 1
537307 99537307 1001 86380 86390 1
537231 99537231 1001 86380 86390 1
537169 99537169 1001 86380 86390 1
537945 99537945 1001 86380 86390 1
537980 99537980 1001 86380 86390 1
537807 99537807 1001 86380 86390 1
537937 99537937 1001 86380 86390 1
537743 99537743 1001 86380 86390 1
537524 99537524 1001 86380 86390 1
537435 99537435 1001 86380 86390 1
537424 99537424 1001 86380 86390 1
537503 99537503 1001 86380 86390 1
537387 99537387 1001 86380 86390 1
537469 99537469 1001 86380 86390 1
538062 99538062 1001 86380 86390 1
538101 99538101 1001 86380 86390 1
538627 99538627 1001 86380 86390 1
538808 99538808 1001 86380 86390 1
539603 99539603 1001 86380 86390 1
539594 99539594 1001 86380 86390 1
539533 99539533 1001 86380 86390 1
539354 99539354 1001 86380 86390 1
539162 99539162 1001 86380 86390 1
539163 99539163 1001 86380 86390 1
539198 99539198 1001 86380 86390 1
539690 99539690 1001 86380 86390 1
539678 99539678 1001 86380 86390 1
539792 99539792 1001 86380 86390 1
540341 99540341 1001 86380 86390 1
540412 99540412 1001 86380 86390 1
540171 99540171 1001 86380 86390 1
540083 99540083 1001 86380 86390 1
540156 99540156 1001 86380 86390 1
539942 99539942 1001 86380 86390 1
540595 99540595 1001 86380 86390 1
540571 99540571 1001 86380 86390 1
540623 99540623 1001 86380 86390 1
540565 99540565 1001 86380 86390 1
541191 99541191 1001 86380 86390 1
541166 99541166 1001 86380 86390 1
541248 99541248 1001 86380 86390 1
540988 99540988 1001 86380 86390 1
540980 99540980 1001 86380 86390 1
540686 99540686 1001 86380 86390 1
540714 99540714 1001 86380 86390 1
540762 99540762 1001 86380 86390 1
541394 99541394 1001 86380 86390 1
541434 99541434 1001 86380 86390 1
541474 99541474 1001 86380 86390 1
541328 99541328 1001 86380 86390 1
542044 99542044 1001 86380 86390 1
541945 99541945 1001 86380 86390 1
541922 99541922 1001 86380 86390 1
541909 99541909 1001 86380 86390 1
541537 99541537 1001 86380 86390 1
541615 99541615 1001 86380 86390 1
541686 99541686 1001 86380 86390 1
541662 99541662 1001 86380 86390 1
542169 99542169 1001 86380 86390 1
542158 99542158 1001 86380 86390 1
542278 99542278 1001 86380 86390 1
542808 99542808 1001 86380 86390 1
542650 99542650 1001 86380 86390 1
542706 99542706 1001 86380 86390 1
542501 99542501 1001 86380 86390 1
542332 99542332 1001 86380 86390 1
543050 99543050 1001 86380 86390 1
543068 99543068 1001 86380 86390 1
543293 99543293 1001 86380 86390 1
543320 99543320 1001 86380 86390 1
543237 99543237 1001 86380 86390 1
543789 99543789 1001 86380 86390 1
544542 99544542 1001 86380 86390 1
544214 99544214 1001 86380 86390 1
544240 99544240 1001 86380 86390 1
544318 99544318 1001 86380 86390 1
544255 99544255 1001 86380 86390 1
544190 99544190 1001 86380 86390 1
544389 99544389 1001 86380 86390 1
544056 99544056 1001 86380 86390 1
544008 99544008 1001 86380 86390 1
543995 99543995 1001 86380 86390 1
544178 99544178 1001 86380 86390 1
544728 99544728 1001 86380 86390 1
412114 225 1001 27660 28017 1
506200 1201 1001 40250 40549 1
509273 761 1002 51964 55256 1
512061 1121 1001 67650 67949 1
517656 1008 1001 27844 28143 1
543099 758 1001 39250 39550 1
400012 99400012 1001 86380 86390 1
400283 99400283 1001 86380 86390 1
400447 99400447 1001 86380 86390 1
400538 99400538 1001 86380 86390 1
400578 99400578 1001 86380 86390 1
400899 99400899 1001 86380 86390 1
400888 99400888 1001 86380 86390 1
401175 99401175 1001 86380 86390 1
401219 99401219 1001 86380 86390 1
401505 99401505 1001 86380 86390 1
401491 99401491 1001 86380 86390 1
401697 99401697 1001 86380 86390 1
401782 99401782 1001 86380 86390 1
401731 99401731 1001 86380 86390 1
401740 99401740 1001 86380 86390 1
401901 99401901 1001 86380 86390 1
402149 99402149 1001 86380 86390 1
402248 99402248 1001 86380 86390 1
402181 99402181 1001 86380 86390 1
402423 99402423 1001 86380 86390 1
402548 99402548 1001 86380 86390 1
402538 99402538 1001 86380 86390 1
402683 99402683 1001 86380 86390 1
402635 99402635 1001 86380 86390 1
403012 99403012 1001 86380 86390 1
403155 99403155 1001 86380 86390 1
403239 99403239 1001 86380 86390 1
403397 99403397 1001 86380 86390 1
403519 99403519 1001 86380 86390 1
403596 99403596 1001 86380 86390 1
403643 99403643 1001 86380 86390 1
403736 99403736 1001 86380 86390 1
403903 99403903 1001 86380 86390 1
403868 99403868 1001 86380 86390 1
403909 99403909 1001 86380 86390 1
403951 99403951 1001 86380 86390 1
404231 99404231 1001 86380 86390 1
404211 99404211 1001 86380 86390 1
404367 99404367 1001 86380 86390 1
404276 99404276 1001 86380 86390 1
404482 99404482 1001 86380 86390 1
404506 99404506 1001 86380 86390 1
404681 99404681 1001 86380 86390 1
404731 99404731 1001 86380 86390 1
405156 99405156 1001 86380 86390 1
405188 99405188 1001 86380 86390 1
405359 99405359 1001 86380 86390 1
405368 99405368 1001 86380 86390 1
405755 99405755 1001 86380 86390 1
405669 99405669 1001 86380 86390 1
405958 99405958 1001 86380 86390 1
406140 99406140 1001 86380 86390 1
406145 99406145 1001 86380 86390 1
406166 99406166 1001 86380 86390 1
406177 99406177 1001 86380 86390 1
406364 99406364 1001 86380 86390 1
406738 99406738 1001 86380 86390 1
407065 99407065 1001 86380 86390 1
407059 99407059 1001 86380 86390 1
407213 99407213 1001 86380 86390 1
407384 99407384 1001 86380 86390 1
407363 99407363 1001 86380 86390 1
407409 99407409 1001 86380 86390 1
407557 99407557 1001 86380 86390 1
407515 99407515 1001 86380 86390 1
407626 99407626 1001 86380 86390 1
407882 99407882 1001 86380 86390 1
407849 99407849 1001 86380 86390 1
407830 99407830 1001 86380 86390 1
407892 99407892 1001 86380 86390 1
408119 99408119 1001 86380 86390 1
408377 99408377 1001 86380 86390 1
408750 99408750 1001 86380 86390 1
408678 99408678 1001 86380 86390 1
408709 99408709 1001 86380 86390 1
408839 99408839 1001 86380 86390 1
408790 99408790 1001 86380 86390 1
408927 99408927 1001 86380 86390 1
409110 99409110 1001 86380 86390 1
409131 99409131 1001 86380 86390 1
409401 99409401 1001 86380 86390 1
409740 99409740 1001 86380 86390 1
409700 99409700 1001 86380 86390 1
409802 99409802 1001 86380 86390 1
410191 99410191 1001 86380 86390 1
410196 99410196 1001 86380 86390 1
410491 99410491 1001 86380 86390 1
410457 99410457 1001 86380 86390 1
410817 99410817 1001 86380 86390 1
411377 99411377 1001 86380 86390 1
411326 99411326 1001 86380 86390 1
411403 99411403 1001 86380 86390 1
411558 99411558 1001 86380 86390 1
411723 99411723 1001 86380 86390 1
411859 99411859 1001 86380 86390 1
412263 99412263 1001 86380 86390 1
412282 99412282 1001 86380 86390 1
412337 99412337 1001 86380 86390 1
413593 99413593 1001 86380 86390 1
413440 99413440 1001 86380 86390 1
413227 99413227 1001 86380 86390 1
412548 99412548 1001 86380 86390 1
412694 99412694 1001 86380 86390 1
412528 99412528 1001 86380 86390 1
412680 99412680 1001 86380 86390 1
412660 99412660 1001 86380 86390 1
414067 99414067 1001 86380 86390 1
413830 99413830 1001 86380 86390 1
414952 99414952 1001 86380 86390 1
415008 99415008 1001 86380 86390 1
415272 99415272 1001 86380 86390 1
415069 99415069 1001 86380 86390 1
415180 99415180 1001 86380 86390 1
414798 99414798 1001 86380 86390 1
414599 99414599 1001 86380 86390 1
414575 99414575 1001 86380 86390 1
414526 99414526 1001 86380 86390 1
414670 99414670 1001 86380 86390 1
414920 99414920 1001 86380 86390 1
414294 99414294 1001 86380 86390 1
414377 99414377 1001 86380 86390 1
414455 99414455 1001 86380 86390 1
414232 99414232 1001 86380 86390 1
414127 99414127 1001 86380 86390 1
414193 99414193 1001 86380 86390 1
414372 99414372 1001 86380 86390 1
414245 99414245 1001 86380 86390 1
415368 99415368 1001 86380 86390 1
415524 99415524 1001 86380 86390 1
416636 99416636 1001 86380 86390 1
416672 99416672 1001 86380 86390 1
416931 99416931 1001 86380 86390 1
417000 99417000 1001 86380 86390 1
416815 99416815 1001 86380 86390 1
416614 99416614 1001 86380 86390 1
416758 99416758 1001 86380 86390 1
416844 99416844 1001 86380 86390 1
416322 99416322 1001 86380 86390 1
416484 99416484 1001 86380 86390 1
416306 99416306 1001 86380 86390 1
416426 99416426 1001 86380 86390 1
416545 99416545 1001 86380 86390 1
416579 99416579 1001 86380 86390 1
416008 99416008 1001 86380 86390 1
415910 99415910 1001 86380 86390 1
415774 99415774 1001 86380 86390 1
417219 99417219 1001 86380 86390 1
417079 99417079 1001 86380 86390 1
417372 99417372 1001 86380 86390 1
417494 99417494 1001 86380 86390 1
418619 99418619 1001 86380 86390 1
418620 99418620 1001 86380 86390 1
418744 99418744 1001 86380 86390 1
418536 99418536 1001 86380 86390 1
418163 99418163 1001 86380 86390 1
418173 99418173 1001 86380 86390 1
418324 99418324 1001 86380 86390 1
417765 99417765 1001 86380 86390 1
417893 99417893 1001 86380 86390 1
417871 99417871 1001 86380 86390 1
417873 99417873 1001 86380 86390 1
417800 99417800 1001 86380 86390 1
417841 99417841 1001 86380 86390 1
417956 99417956 1001 86380 86390 1
417989 99417989 1001 86380 86390 1
418948 99418948 1001 86380 86390 1
420194 99420194 1001 86380 86390 1
420379 99420379 1001 86380 86390 1
420195 99420195 1001 86380 86390 1
420288 99420288 1001 86380 86390 1
420417 99420417 1001 86380 86390 1
420004 99420004 1001 86380 86390 1
419971 99419971 1001 86380 86390 1
420038 99420038 1001 86380 86390 1
419751 99419751 1001 86380 86390 1
420042 99420042 1001 86380 86390 1
419333 99419333 1001 86380 86390 1
420605 99420605 1001 86380 86390 1
420536 99420536 1001 86380 86390 1
422108 99422108 1001 86380 86390 1
421613 99421613 1001 86380 86390 1
421582 99421582 1001 86380 86390 1
421110 99421110 1001 86380 86390 1
422130 99422130 1001 86380 86390 1
422156 99422156 1001 86380 86390 1
423702 99423702 1001 86380 86390 1
423668 99423668 1001 86380 86390 1
423736 99423736 1001 86380 86390 1
423598 99423598 1001 86380 86390 1
422984 99422984 1001 86380 86390 1
422967 99422967 1001 86380 86390 1
423083 99423083 1001 86380 86390 1
422998 99422998 1001 86380 86390 1
422679 99422679 1001 86380 86390 1
422660 99422660 1001 86380 86390 1
424118 99424118 1001 86380 86390 1
424015 99424015 1001 86380 86390 1
423880 99423880 1001 86380 86390 1
425080 99425080 1001 86380 86390 1
425196 99425196 1001 86380 86390 1
425175 99425175 1001 86380 86390 1
425087 99425087 1001 86380 86390 1
424830 99424830 1001 86380 86390 1
424599 99424599 1001 86380 86390 1
424193 99424193 1001 86380 86390 1
424356 99424356 1001 86380 86390 1
425499 99425499 1001 86380 86390 1
425664 99425664 1001 86380 86390 1
425406 99425406 1001 86380 86390 1
425410 99425410 1001 86380 86390 1
425388 99425388 1001 86380 86390 1
425412 99425412 1001 86380 86390 1
425398 99425398 1001 86380 86390 1
427049 99427049 1001 86380 86390 1
426873 99426873 1001 86380 86390 1
426856 99426856 1001 86380 86390 1
426666 99426666 1001 86380 86390 1
426628 99426628 1001 86380 86390 1
426532 99426532 1001 86380 86390 1
426443 99426443 1001 86380 86390 1
426050 99426050 1001 86380 86390 1
426162 99426162 1001 86380 86390 1
426101 99426101 1001 86380 86390 1
425904 99425904 1001 86380 86390 1
425953 99425953 1001 86380 86390 1
426044 99426044 1001 86380 86390 1
427347 99427347 1001 86380 86390 1
427513 99427513 1001 86380 86390 1
427394 99427394 1001 86380 86390 1
426697 99426697 1001 86380 86390 1
427469 99427469 1001 86380 86390 1
427158 99427158 1001 86380 86390 1
427135 99427135 1001 86380 86390 1
428523 99428523 1001 86380 86390 1
427974 99427974 1001 86380 86390 1
428322 99428322 1001 86380 86390 1
428246 99428246 1001 86380 86390 1
428085 99428085 1001 86380 86390 1
427568 99427568 1001 86380 86390 1
427608 99427608 1001 86380 86390 1
427644 99427644 1001 86380 86390 1
428918 99428918 1001 86380 86390 1
429994 99429994 1001 86380 86390 1
429613 99429613 1001 86380 86390 1
429616 99429616 1001 86380 86390 1
429576 99429576 1001 86380 86390 1
429578 99429578 1001 86380 86390 1
429415 99429415 1001 86380 86390 1
429281 99429281 1001 86380 86390 1
429289 99429289 1001 86380 86390 1
430487 99430487 1001 86380 86390 1
430389 99430389 1001 86380 86390 1
430785 99430785 1001 86380 86390 1
431975 99431975 1001 86380 86390 1
431608 99431608 1001 86380 86390 1
431434 99431434 1001 86380 86390 1
431642 99431642 1001 86380 86390 1
431579 99431579 1001 86380 86390 1
431123 99431123 1001 86380 86390 1
430901 99430901 1001 86380 86390 1
431058 99431058 1001 86380 86390 1
431236 99431236 1001 86380 86390 1
432260 99432260 1001 86380 86390 1
432978 99432978 1001 86380 86390 1
433154 99433154 1001 86380 86390 1
433186 99433186 1001 86380 86390 1
433016 99433016 1001 86380 86390 1
432564 99432564 1001 86380 86390 1
433830 99433830 1001 86380 86390 1
435217 99435217 1001 86380 86390 1
435003 99435003 1001 86380 86390 1
435220 99435220 1001 86380 86390 1
435109 99435109 1001 86380 86390 1
435061 99435061 1001 86380 86390 1
435204 99435204 1001 86380 86390 1
435174 99435174 1001 86380 86390 1
434909 99434909 1001 86380 86390 1
434865 99434865 1001 86380 86390 1
434200 99434200 1001 86380 86390 1
434340 99434340 1001 86380 86390 1
434512 99434512 1001 86380 86390 1
434452 99434452 1001 86380 86390 1
434518 99434518 1001 86380 86390 1
435458 99435458 1001 86380 86390 1
435765 99435765 1001 86380 86390 1
435720 99435720 1001 86380 86390 1
435817 99435817 1001 86380 86390 1
435779 99435779 1001 86380 86390 1
435851 99435851 1001 86380 86390 1
437022 99437022 1001 86380 86390 1
437007 99437007 1001 86380 86390 1
436886 99436886 1001 86380 86390 1
436682 99436682 1001 86380 86390 1
436426 99436426 1001 86380 86390 1
436573 99436573 1001 86380 86390 1
436536 99436536 1001 86380 86390 1
436649 99436649 1001 86380 86390 1
435973 99435973 1001 86380 86390 1
436100 99436100 1001 86380 86390 1
436218 99436218 1001 86380 86390 1
436110 99436110 1001 86380 86390 1
436026 99436026 1001 86380 86390 1
436306 99436306 1001 86380 86390 1
300007 99300007 1001 86380 86390 1
300613 99300613 1001 86380 86390 1
300631 99300631 1001 86380 86390 1
300660 99300660 1001 86380 86390 1
300612 99300612 1001 86380 86390 1
300725 99300725 1001 86380 86390 1
300318 99300318 1001 86380 86390 1
300267 99300267 1001 86380 86390 1
300139 99300139 1001 86380 86390 1
300243 99300243 1001 86380 86390 1
300298 99300298 1001 86380 86390 1
300131 99300131 1001 86380 86390 1
300868 99300868 1001 86380 86390 1
301387 99301387 1001 86380 86390 1
301362 99301362 1001 86380 86390 1
301449 99301449 1001 86380 86390 1
301232 99301232 1001 86380 86390 1
301072 99301072 1001 86380 86390 1
301100 99301100 1001 86380 86390 1
301645 99301645 1001 86380 86390 1
301568 99301568 1001 86380 86390 1
301685 99301685 1001 86380 86390 1
301599 99301599 1001 86380 86390 1
301756 99301756 1001 86380 86390 1
302259 99302259 1001 86380 86390 1
302289 99302289 1001 86380 86390 1
302063 99302063 1001 86380 86390 1
302102 99302102 1001 86380 86390 1
302032 99302032 1001 86380 86390 1
301876 99301876 1001 86380 86390 1
301929 99301929 1001 86380 86390 1
301881 99301881 1001 86380 86390 1
301899 99301899 1001 86380 86390 1
301938 99301938 1001 86380 86390 1
302507 99302507 1001 86380 86390 1
302559 99302559 1001 86380 86390 1
302498 99302498 1001 86380 86390 1
303189 99303189 1001 86380 86390 1
303191 99303191 1001 86380 86390 1
303308 99303308 1001 86380 86390 1
303233 99303233 1001 86380 86390 1
303353 99303353 1001 86380 86390 1
303343 99303343 1001 86380 86390 1
303266 99303266 1001 86380 86390 1
303857 99303857 1001 86380 86390 1
303928 99303928 1001 86380 86390 1
303980 99303980 1001 86380 86390 1
304029 99304029 1001 86380 86390 1
303750 99303750 1001 86380 86390 1
303686 99303686 1001 86380 86390 1
303752 99303752 1001 86380 86390 1
303702 99303702 1001 86380 86390 1
303769 99303769 1001 86380 86390 1
303782 99303782 1001 86380 86390 1
303747 99303747 1001 86380 86390 1
303463 99303463 1001 86380 86390 1
304148 99304148 1001 86380 86390 1
304175 99304175 1001 86380 86390 1
304035 99304035 1001 86380 86390 1
304615 99304615 1001 86380 86390 1
304478 99304478 1001 86380 86390 1
304648 99304648 1001 86380 86390 1
304456 99304456 1001 86380 86390 1
304626 99304626 1001 86380 86390 1
304330 99304330 1001 86380 86390 1
304421 99304421 1001 86380 86390 1
304331 99304331 1001 86380 86390 1
304242 99304242 1001 86380 86390 1
304375 99304375 1001 86380 86390 1
304312 99304312 1001 86380 86390 1
304338 99304338 1001 86380 86390 1
304444 99304444 1001 86380 86390 1
305053 99305053 1001 86380 86390 1
304994 99304994 1001 86380 86390 1
305048 99305048 1001 86380 86390 1
305024 99305024 1001 86380 86390 1
305625 99305625 1001 86380 86390 1
305657 99305657 1001 86380 86390 1
305524 99305524 1001 86380 86390 1
305352 99305352 1001 86380 86390 1
305276 99305276 1001 86380 86390 1
305279 99305279 1001 86380 86390 1
305334 99305334 1001 86380 86390 1
305130 99305130 1001 86380 86390 1
305195 99305195 1001 86380 86390 1
305211 99305211 1001 86380 86390 1
305108 99305108 1001 86380 86390 1
305228 99305228 1001 86380 86390 1
305254 99305254 1001 86380 86390 1
305218 99305218 1001 86380 86390 1
500039 99500039 1001 86380 86390 1
500074 99500074 1001 86380 86390 1
500724 99500724 1001 86380 86390 1
500403 99500403 1001 86380 86390 1
500533 99500533 1001 86380 86390 1
500574 99500574 1001 86380 86390 1
500423 99500423 1001 86380 86390 1
500568 99500568 1001 86380 86390 1
500341 99500341 1001 86380 86390 1
500307 99500307 1001 86380 86390 1
500386 99500386 1001 86380 86390 1
500905 99500905 1001 86380 86390 1
500885 99500885 1001 86380 86390 1
501462 99501462 1001 86380 86390 1
501554 99501554 1001 86380 86390 1
501534 99501534 1001 86380 86390 1
501296 99501296 1001 86380 86390 1
501427 99501427 1001 86380 86390 1
501339 99501339 1001 86380 86390 1
501251 99501251 1001 86380 86390 1
501091 99501091 1001 86380 86390 1
501131 99501131 1001 86380 86390 1
501664 99501664 1001 86380 86390 1
501809 99501809 1001 86380 86390 1
501836 99501836 1001 86380 86390 1
501659 99501659 1001 86380 86390 1
502274 99502274 1001 86380 86390 1
502440 99502440 1001 86380 86390 1
502349 99502349 1001 86380 86390 1
502224 99502224 1001 86380 86390 1
502086 99502086 1001 86380 86390 1
502126 99502126 1001 86380 86390 1
502191 99502191 1001 86380 86390 1
502230 99502230 1001 86380 86390 1
502193 99502193 1001 86380 86390 1
501881 99501881 1001 86380 86390 1
502050 99502050 1001 86380 86390 1
502500 99502500 1001 86380 86390 1
502578 99502578 1001 86380 86390 1
503252 99503252 1001 86380 86390 1
503074 99503074 1001 86380 86390 1
503068 99503068 1001 86380 86390 1
503018 99503018 1001 86380 86390 1
503044 99503044 1001 86380 86390 1
503071 99503071 1001 86380 86390 1
502942 99502942 1001 86380 86390 1
502690 99502690 1001 86380 86390 1
502785 99502785 1001 86380 86390 1
503354 99503354 1001 86380 86390 1
503416 99503416 1001 86380 86390 1
503404 99503404 1001 86380 86390 1
504022 99504022 1001 86380 86390 1
503725 99503725 1001 86380 86390 1
503791 99503791 1001 86380 86390 1
503691 99503691 1001 86380 86390 1
503604 99503604 1001 86380 86390 1
503570 99503570 1001 86380 86390 1
504181 99504181 1001 86380 86390 1
504281 99504281 1001 86380 86390 1
504269 99504269 1001 86380 86390 1
504909 99504909 1001 86380 86390 1
504810 99504810 1001 86380 86390 1
504597 99504597 1001 86380 86390 1
504536 99504536 1001 86380 86390 1
504615 99504615 1001 86380 86390 1
504593 99504593 1001 86380 86390 1
504607 99504607 1001 86380 86390 1
504621 99504621 1001 86380 86390 1
504369 99504369 1001 86380 86390 1
504513 99504513 1001 86380 86390 1
504332 99504332 1001 86380 86390 1
504514 99504514 1001 86380 86390 1
505060 99505060 1001 86380 86390 1
505089 99505089 1001 86380 86390 1
505129 99505129 1001 86380 86390 1
505026 99505026 1001 86380 86390 1
505040 99505040 1001 86380 86390 1
504977 99504977 1001 86380 86390 1
505604 99505604 1001 86380 86390 1
505741 99505741 1001 86380 86390 1
505750 99505750 1001 86380 86390 1
505754 99505754 1001 86380 86390 1
505715 99505715 1001 86380 86390 1
505717 99505717 1001 86380 86390 1
505601 99505601 1001 86380 86390 1
505529 99505529 1001 86380 86390 1
505365 99505365 1001 86380 86390 1
505470 99505470 1001 86380 86390 1
505459 99505459 1001 86380 86390 1
505202 99505202 1001 86380 86390 1
505244 99505244 1001 86380 86390 1
505219 99505219 1001 86380 86390 1
505323 99505323 1001 86380 86390 1
505288 99505288 1001 86380 86390 1
505276 99505276 1001 86380 86390 1
505871 99505871 1001 86380 86390 1
505923 99505923 1001 86380 86390 1
505358 99505358 1001 86380 86390 1
505809 99505809 1001 86380 86390 1
505931 99505931 1001 86380 86390 1
506475 99506475 1001 86380 86390 1
506578 99506578 1001 86380 86390 1
506279 99506279 1001 86380 86390 1
506324 99506324 1001 86380 86390 1
506002 99506002 1001 86380 86390 1
506646 99506646 1001 86380 86390 1
506634 99506634 1001 86380 86390 1
506679 99506679 1001 86380 86390 1
506734 99506734 1001 86380 86390 1
507269 99507269 1001 86380 86390 1
507231 99507231 1001 86380 86390 1
507343 99507343 1001 86380 86390 1
507240 99507240 1001 86380 86390 1
507135 99507135 1001 86380 86390 1
506957 99506957 1001 86380 86390 1
506894 99506894 1001 86380 86390 1
506947 99506947 1001 86380 86390 1
506861 99506861 1001 86380 86390 1
506836 99506836 1001 86380 86390 1
506878 99506878 1001 86380 86390 1
506995 99506995 1001 86380 86390 1
507471 99507471 1001 86380 86390 1
507503 99507503 1001 86380 86390 1
507608 99507608 1001 86380 86390 1
507481 99507481 1001 86380 86390 1
507561 99507561 1001 86380 86390 1
508148 99508148 1001 86380 86390 1
508176 99508176 1001 86380 86390 1
508228 99508228 1001 86380 86390 1
508153 99508153 1001 86380 86390 1
508115 99508115 1001 86380 86390 1
508234 99508234 1001 86380 86390 1
508054 99508054 1001 86380 86390 1
508018 99508018 1001 86380 86390 1
507890 99507890 1001 86380 86390 1
507955 99507955 1001 86380 86390 1
507968 99507968 1001 86380 86390 1
507856 99507856 1001 86380 86390 1
507819 99507819 1001 86380 86390 1
508277 99508277 1001 86380 86390 1
508265 99508265 1001 86380 86390 1
508730 99508730 1001 86380 86390 1
508808 99508808 1001 86380 86390 1
508669 99508669 1001 86380 86390 1
508563 99508563 1001 86380 86390 1
508472 99508472 1001 86380 86390 1
508605 99508605 1001 86380 86390 1
508631 99508631 1001 86380 86390 1
509156 99509156 1001 86380 86390 1
509080 99509080 1001 86380 86390 1
509161 99509161 1001 86380 86390 1
509788 99509788 1001 86380 86390 1
509518 99509518 1001 86380 86390 1
509525 99509525 1001 86380 86390 1
509320 99509320 1001 86380 86390 1
509283 99509283 1001 86380 86390 1
509349 99509349 1001 86380 86390 1
509299 99509299 1001 86380 86390 1
509430 99509430 1001 86380 86390 1
509433 99509433 1001 86380 86390 1
509330 99509330 1001 86380 86390 1
509950 99509950 1001 86380 86390 1
509977 99509977 1001 86380 86390 1
509992 99509992 1001 86380 86390 1
509961 99509961 1001 86380 86390 1
510547 99510547 1001 86380 86390 1
510562 99510562 1001 86380 86390 1
510652 99510652 1001 86380 86390 1
510704 99510704 1001 86380 86390 1
510713 99510713 1001 86380 86390 1
510473 99510473 1001 86380 86390 1
510360 99510360 1001 86380 86390 1
510363 99510363 1001 86380 86390 1
510140 99510140 1001 86380 86390 1
510220 99510220 1001 86380 86390 1
510893 99510893 1001 86380 86390 1
510932 99510932 1001 86380 86390 1
510890 99510890 1001 86380 86390 1
511453 99511453 1001 86380 86390 1
511522 99511522 1001 86380 86390 1
511441 99511441 1001 86380 86390 1
511481 99511481 1001 86380 86390 1
511457 99511457 1001 86380 86390 1
511472 99511472 1001 86380 86390 1
511219 99511219 1001 86380 86390 1
511310 99511310 1001 86380 86390 1
511302 99511302 1001 86380 86390 1
511202 99511202 1001 86380 86390 1
511165 99511165 1001 86380 86390 1
510935 99510935 1001 86380 86390 1
510949 99510949 1001 86380 86390 1
511032 99511032 1001 86380 86390 1
510955 99510955 1001 86380 86390 1
511047 99511047 1001 86380 86390 1
511138 99511138 1001 86380 86390 1
510944 99510944 1001 86380 86390 1
511707 99511707 1001 86380 86390 1
511649 99511649 1001 86380 86390 1
511586 99511586 1001 86380 86390 1
511626 99511626 1001 86380 86390 1
512186 99512186 1001 86380 86390 1
512256 99512256 1001 86380 86390 1
512049 99512049 1001 86380 86390 1
512127 99512127 1001 86380 86390 1
511985 99511985 1001 86380 86390 1
512026 99512026 1001 86380 86390 1
511910 99511910 1001 86380 86390 1
511912 99511912 1001 86380 86390 1
512405 99512405 1001 86380 86390 1
512576 99512576 1001 86380 86390 1
512434 99512434 1001 86380 86390 1
513077 99513077 1001 86380 86390 1
513103 99513103 1001 86380 86390 1
513205 99513205 1001 86380 86390 1
513105 99513105 1001 86380 86390 1
513068 99513068 1001 86380 86390 1
513125 99513125 1001 86380 86390 1
513138 99513138 1001 86380 86390 1
513088 99513088 1001 86380 86390 1
513000 99513000 1001 86380 86390 1
512902 99512902 1001 86380 86390 1
512995 99512995 1001 86380 86390 1
512895 99512895 1001 86380 86390 1
512694 99512694 1001 86380 86390 1
512721 99512721 1001 86380 86390 1
512736 99512736 1001 86380 86390 1
512687 99512687 1001 86380 86390 1
513287 99513287 1001 86380 86390 1
513860 99513860 1001 86380 86390 1
514027 99514027 1001 86380 86390 1
513800 99513800 1001 86380 86390 1
513671 99513671 1001 86380 86390 1
513462 99513462 1001 86380 86390 1
513502 99513502 1001 86380 86390 1
513568 99513568 1001 86380 86390 1
513533 99513533 1001 86380 86390 1
513599 99513599 1001 86380 86390 1
513591 99513591 1001 86380 86390 1
514199 99514199 1001 86380 86390 1
514807 99514807 1001 86380 86390 1
514733 99514733 1001 86380 86390 1
514814 99514814 1001 86380 86390 1
514628 99514628 1001 86380 86390 1
514514 99514514 1001 86380 86390 1
514605 99514605 1001 86380 86390 1
514516 99514516 1001 86380 86390 1
515024 99515024 1001 86380 86390 1
514918 99514918 1001 86380 86390 1
515661 99515661 1001 86380 86390 1
515615 99515615 1001 86380 86390 1
515351 99515351 1001 86380 86390 1
515467 99515467 1001 86380 86390 1
515347 99515347 1001 86380 86390 1
515425 99515425 1001 86380 86390 1
515127 99515127 1001 86380 86390 1
515813 99515813 1001 86380 86390 1
515723 99515723 1001 86380 86390 1
515698 99515698 1001 86380 86390 1
515738 99515738 1001 86380 86390 1
515744 99515744 1001 86380 86390 1
516356 99516356 1001 86380 86390 1
516155 99516155 1001 86380 86390 1
516106 99516106 1001 86380 86390 1
516108 99516108 1001 86380 86390 1
516062 99516062 1001 86380 86390 1
516037 99516037 1001 86380 86390 1
516002 99516002 1001 86380 86390 1
516564 99516564 1001 86380 86390 1
516580 99516580 1001 86380 86390 1
517309 99517309 1001 86380 86390 1
517318 99517318 1001 86380 86390 1
517018 99517018 1001 86380 86390 1
516984 99516984 1001 86380 86390 1
516784 99516784 1001 86380 86390 1
516772 99516772 1001 86380 86390 1
516825 99516825 1001 86380 86390 1
516816 99516816 1001 86380 86390 1
517374 99517374 1001 86380 86390 1
517415 99517415 1001 86380 86390 1
518033 99518033 1001 86380 86390 1
518034 99518034 1001 86380 86390 1
518125 99518125 1001 86380 86390 1
518128 99518128 1001 86380 86390 1
517987 99517987 1001 86380 86390 1
518154 99518154 1001 86380 86390 1
518122 99518122 1001 86380 86390 1
517830 99517830 1001 86380 86390 1
517870 99517870 1001 86380 86390 1
517883 99517883 1001 86380 86390 1
517912 99517912 1001 86380 86390 1
517648 99517648 1001 86380 86390 1
517588 99517588 1001 86380 86390 1
517744 99517744 1001 86380 86390 1
518237 99518237 1001 86380 86390 1
518343 99518343 1001 86380 86390 1
518306 99518306 1001 86380 86390 1
518334 99518334 1001 86380 86390 1
518954 99518954 1001 86380 86390 1
518819 99518819 1001 86380 86390 1
518641 99518641 1001 86380 86390 1
518758 99518758 1001 86380 86390 1
518652 99518652 1001 86380 86390 1
518458 99518458 1001 86380 86390 1
518390 99518390 1001 86380 86390 1
519155 99519155 1001 86380 86390 1
519082 99519082 1001 86380 86390 1
519084 99519084 1001 86380 86390 1
519175 99519175 1001 86380 86390 1
519686 99519686 1001 86380 86390 1
519777 99519777 1001 86380 86390 1
519651 99519651 1001 86380 86390 1
519429 99519429 1001 86380 86390 1
519495 99519495 1001 86380 86390 1
519586 99519586 1001 86380 86390 1
519600 99519600 1001 86380 86390 1
519450 99519450 1001 86380 86390 1
519593 99519593 1001 86380 86390 1
519490 99519490 1001 86380 86390 1
519243 99519243 1001 86380 86390 1
519257 99519257 1001 86380 86390 1
519997 99519997 1001 86380 86390 1
520564 99520564 1001 86380 86390 1
520513 99520513 1001 86380 86390 1
520438 99520438 1001 86380 86390 1
520454 99520454 1001 86380 86390 1
520588 99520588 1001 86380 86390 1
520636 99520636 1001 86380 86390 1
520376 99520376 1001 86380 86390 1
520780 99520780 1001 86380 86390 1
520665 99520665 1001 86380 86390 1
520698 99520698 1001 86380 86390 1
520649 99520649 1001 86380 86390 1
521277 99521277 1001 86380 86390 1
521447 99521447 1001 86380 86390 1
521045 99521045 1001 86380 86390 1
521011 99521011 1001 86380 86390 1
521492 99521492 1001 86380 86390 1
521527 99521527 1001 86380 86390 1
522205 99522205 1001 86380 86390 1
522183 99522183 1001 86380 86390 1
522210 99522210 1001 86380 86390 1
522133 99522133 1001 86380 86390 1
522148 99522148 1001 86380 86390 1
522175 99522175 1001 86380 86390 1
521960 99521960 1001 86380 86390 1
522077 99522077 1001 86380 86390 1
522006 99522006 1001 86380 86390 1
522059 99522059 1001 86380 86390 1
521750 99521750 1001 86380 86390 1
521855 99521855 1001 86380 86390 1
521687 99521687 1001 86380 86390 1
521783 99521783 1001 86380 86390 1
522319 99522319 1001 86380 86390 1
522423 99522423 1001 86380 86390 1
522373 99522373 1001 86380 86390 1
522403 99522403 1001 86380 86390 1
522494 99522494 1001 86380 86390 1
522496 99522496 1001 86380 86390 1
522995 99522995 1001 86380 86390 1
522959 99522959 1001 86380 86390 1
522901 99522901 1001 86380 86390 1
522719 99522719 1001 86380 86390 1
522750 99522750 1001 86380 86390 1
522847 99522847 1001 86380 86390 1
522552 99522552 1001 86380 86390 1
522581 99522581 1001 86380 86390 1
523155 99523155 1001 86380 86390 1
523261 99523261 1001 86380 86390 1
523313 99523313 1001 86380 86390 1
523199 99523199 1001 86380 86390 1
523303 99523303 1001 86380 86390 1
523151 99523151 1001 86380 86390 1
523204 99523204 1001 86380 86390 1
523294 99523294 1001 86380 86390 1
523830 99523830 1001 86380 86390 1
523909 99523909 1001 86380 86390 1
523782 99523782 1001 86380 86390 1
523836 99523836 1001 86380 86390 1
523827 99523827 1001 86380 86390 1
523588 99523588 1001 86380 86390 1
523628 99523628 1001 86380 86390 1
523697 99523697 1001 86380 86390 1
523352 99523352 1001 86380 86390 1
523340 99523340 1001 86380 86390 1
523460 99523460 1001 86380 86390 1
523343 99523343 1001 86380 86390 1
523426 99523426 1001 86380 86390 1
524021 99524021 1001 86380 86390 1
524117 99524117 1001 86380 86390 1
523949 99523949 1001 86380 86390 1
523976 99523976 1001 86380 86390 1
524618 99524618 1001 86380 86390 1
524633 99524633 1001 86380 86390 1
524582 99524582 1001 86380 86390 1
524748 99524748 1001 86380 86390 1
524662 99524662 1001 86380 86390 1
524689 99524689 1001 86380 86390 1
524404 99524404 1001 86380 86390 1
524378 99524378 1001 86380 86390 1
524348 99524348 1001 86380 86390 1
524783 99524783 1001 86380 86390 1
524969 99524969 1001 86380 86390 1
524777 99524777 1001 86380 86390 1
524819 99524819 1001 86380 86390 1
525507 99525507 1001 86380 86390 1
525496 99525496 1001 86380 86390 1
525368 99525368 1001 86380 86390 1
525332 99525332 1001 86380 86390 1
525259 99525259 1001 86380 86390 1
525183 99525183 1001 86380 86390 1
525133 99525133 1001 86380 86390 1
525161 99525161 1001 86380 86390 1
525074 99525074 1001 86380 86390 1
525115 99525115 1001 86380 86390 1
525393 99525393 1001 86380 86390 1
525692 99525692 1001 86380 86390 1
525783 99525783 1001 86380 86390 1
525606 99525606 1001 86380 86390 1
526405 99526405 1001 86380 86390 1
526237 99526237 1001 86380 86390 1
526384 99526384 1001 86380 86390 1
526130 99526130 1001 86380 86390 1
525957 99525957 1001 86380 86390 1
525935 99525935 1001 86380 86390 1
525961 99525961 1001 86380 86390 1
525925 99525925 1001 86380 86390 1
525952 99525952 1001 86380 86390 1
525837 99525837 1001 86380 86390 1
526498 99526498 1001 86380 86390 1
526447 99526447 1001 86380 86390 1
526499 99526499 1001 86380 86390 1
526526 99526526 1001 86380 86390 1
527090 99527090 1001 86380 86390 1
527171 99527171 1001 86380 86390 1
526987 99526987 1001 86380 86390 1
526761 99526761 1001 86380 86390 1
526697 99526697 1001 86380 86390 1
526749 99526749 1001 86380 86390 1
526686 99526686 1001 86380 86390 1
526804 99526804 1001 86380 86390 1
526675 99526675 1001 86380 86390 1
527430 99527430 1001 86380 86390 1
527315 99527315 1001 86380 86390 1
527367 99527367 1001 86380 86390 1
527346 99527346 1001 86380 86390 1
527451 99527451 1001 86380 86390 1
527374 99527374 1001 86380 86390 1
527953 99527953 1001 86380 86390 1
527879 99527879 1001 86380 86390 1
527892 99527892 1001 86380 86390 1
527758 99527758 1001 86380 86390 1
527760 99527760 1001 86380 86390 1
527660 99527660 1001 86380 86390 1
528218 99528218 1001 86380 86390 1
528119 99528119 1001 86380 86390 1
528236 99528236 1001 86380 86390 1
528275 99528275 1001 86380 86390 1
528265 99528265 1001 86380 86390 1
528812 99528812 1001 86380 86390 1
528866 99528866 1001 86380 86390 1
528790 99528790 1001 86380 86390 1
528782 99528782 1001 86380 86390 1
528892 99528892 1001 86380 86390 1
528646 99528646 1001 86380 86390 1
528672 99528672 1001 86380 86390 1
528674 99528674 1001 86380 86390 1
528506 99528506 1001 86380 86390 1
529638 99529638 1001 86380 86390 1
529724 99529724 1001 86380 86390 1
529565 99529565 1001 86380 86390 1
529541 99529541 1001 86380 86390 1
529532 99529532 1001 86380 86390 1
529572 99529572 1001 86380 86390 1
529470 99529470 1001 86380 86390 1
529511 99529511 1001 86380 86390 1
529359 99529359 1001 86380 86390 1
529386 99529386 1001 86380 86390 1
529491 99529491 1001 86380 86390 1
529429 99529429 1001 86380 86390 1
529469 99529469 1001 86380 86390 1
529482 99529482 1001 86380 86390 1
529134 99529134 1001 86380 86390 1
529187 99529187 1001 86380 86390 1
529743 99529743 1001 86380 86390 1
529757 99529757 1001 86380 86390 1
529758 99529758 1001 86380 86390 1
529890 99529890 1001 86380 86390 1
530413 99530413 1001 86380 86390 1
530504 99530504 1001 86380 86390 1
530506 99530506 1001 86380 86390 1
530529 99530529 1001 86380 86390 1
530533 99530533 1001 86380 86390 1
530336 99530336 1001 86380 86390 1
530234 99530234 1001 86380 86390 1
529971 99529971 1001 86380 86390 1
530097 99530097 1001 86380 86390 1
529968 99529968 1001 86380 86390 1
530126 99530126 1001 86380 86390 1
530684 99530684 1001 86380 86390 1
530752 99530752 1001 86380 86390 1
530598 99530598 1001 86380 86390 1
530677 99530677 1001 86380 86390 1
530704 99530704 1001 86380 86390 1
531330 99531330 1001 86380 86390 1
531270 99531270 1001 86380 86390 1
531309 99531309 1001 86380 86390 1
531184 99531184 1001 86380 86390 1
531326 99531326 1001 86380 86390 1
531013 99531013 1001 86380 86390 1
531040 99531040 1001 86380 86390 1
531117 99531117 1001 86380 86390 1
531005 99531005 1001 86380 86390 1
530908 99530908 1001 86380 86390 1
530822 99530822 1001 86380 86390 1
531467 99531467 1001 86380 86390 1
531442 99531442 1001 86380 86390 1
531426 99531426 1001 86380 86390 1
531944 99531944 1001 86380 86390 1
531870 99531870 1001 86380 86390 1
531999 99531999 1001 86380 86390 1
531780 99531780 1001 86380 86390 1
531755 99531755 1001 86380 86390 1
531744 99531744 1001 86380 86390 1
531771 99531771 1001 86380 86390 1
531772 99531772 1001 86380 86390 1
531591 99531591 1001 86380 86390 1
531657 99531657 1001 86380 86390 1
532391 99532391 1001 86380 86390 1
532994 99532994 1001 86380 86390 1
532863 99532863 1001 86380 86390 1
532674 99532674 1001 86380 86390 1
532730 99532730 1001 86380 86390 1
532627 99532627 1001 86380 86390 1
532667 99532667 1001 86380 86390 1
532528 99532528 1001 86380 86390 1
532561 99532561 1001 86380 86390 1
532500 99532500 1001 86380 86390 1
533121 99533121 1001 86380 86390 1
533135 99533135 1001 86380 86390 1
533139 99533139 1001 86380 86390 1
533692 99533692 1001 86380 86390 1
533658 99533658 1001 86380 86390 1
533790 99533790 1001 86380 86390 1
533664 99533664 1001 86380 86390 1
533628 99533628 1001 86380 86390 1
533462 99533462 1001 86380 86390 1
533502 99533502 1001 86380 86390 1
533254 99533254 1001 86380 86390 1
533297 99533297 1001 86380 86390 1
533443 99533443 1001 86380 86390 1
533262 99533262 1001 86380 86390 1
533898 99533898 1001 86380 86390 1
533968 99533968 1001 86380 86390 1
534517 99534517 1001 86380 86390 1
534607 99534607 1001 86380 86390 1
534602 99534602 1001 86380 86390 1
534831 99534831 1001 86380 86390 1
534833 99534833 1001 86380 86390 1
534744 99534744 1001 86380 86390 1
535445 99535445 1001 86380 86390 1
535508 99535508 1001 86380 86390 1
535149 99535149 1001 86380 86390 1
535295 99535295 1001 86380 86390 1
535275 99535275 1001 86380 86390 1
535173 99535173 1001 86380 86390 1
535304 99535304 1001 86380 86390 1
534993 99534993 1001 86380 86390 1
535045 99535045 1001 86380 86390 1
534943 99534943 1001 86380 86390 1
535034 99535034 1001 86380 86390 1
535074 99535074 1001 86380 86390 1
535052 99535052 1001 86380 86390 1
534937 99534937 1001 86380 86390 1
535611 99535611 1001 86380 86390 1
535587 99535587 1001 86380 86390 1
535694 99535694 1001 86380 86390 1
536182 99536182 1001 86380 86390 1
536275 99536275 1001 86380 86390 1
536159 99536159 1001 86380 86390 1
536252 99536252 1001 86380 86390 1
536321 99536321 1001 86380 86390 1
536194 99536194 1001 86380 86390 1
536233 99536233 1001 86380 86390 1
535990 99535990 1001 86380 86390 1
536086 99536086 1001 86380 86390 1
536113 99536113 1001 86380 86390 1
535871 99535871 1001 86380 86390 1
535835 99535835 1001 86380 86390 1
535852 99535852 1001 86380 86390 1
536498 99536498 1001 86380 86390 1
536972 99536972 1001 86380 86390 1
537018 99537018 1001 86380 86390 1
537020 99537020 1001 86380 86390 1
536841 99536841 1001 86380 86390 1
536829 99536829 1001 86380 86390 1
536882 99536882 1001 86380 86390 1
536873 99536873 1001 86380 86390 1
536771 99536771 1001 86380 86390 1
536582 99536582 1001 86380 86390 1
536556 99536556 1001 86380 86390 1
536730 99536730 1001 86380 86390 1
536680 99536680 1001 86380 86390 1
536631 99536631 1001 86380 86390 1
537302 99537302 1001 86380 86390 1
537306 99537306 1001 86380 86390 1
537205 99537205 1001 86380 86390 1
537223 99537223 1001 86380 86390 1
537836 99537836 1001 86380 86390 1
537863 99537863 1001 86380 86390 1
537905 99537905 1001 86380 86390 1
537829 99537829 1001 86380 86390 1
537976 99537976 1001 86380 86390 1
537819 99537819 1001 86380 86390 1
537744 99537744 1001 86380 86390 1
537709 99537709 1001 86380 86390 1
537755 99537755 1001 86380 86390 1
537425 99537425 1001 86380 86390 1
537558 99537558 1001 86380 86390 1
537573 99537573 1001 86380 86390 1
538001 99538001 1001 86380 86390 1
537994 99537994 1001 86380 86390 1
538654 99538654 1001 86380 86390 1
538805 99538805 1001 86380 86390 1
538531 99538531 1001 86380 86390 1
538544 99538544 1001 86380 86390 1
538551 99538551 1001 86380 86390 1
538580 99538580 1001 86380 86390 1
538594 99538594 1001 86380 86390 1
538466 99538466 1001 86380 86390 1
538259 99538259 1001 86380 86390 1
538376 99538376 1001 86380 86390 1
538857 99538857 1001 86380 86390 1
538870 99538870 1001 86380 86390 1
538952 99538952 1001 86380 86390 1
539496 99539496 1001 86380 86390 1
539301 99539301 1001 86380 86390 1
539033 99539033 1001 86380 86390 1
539124 99539124 1001 86380 86390 1
539022 99539022 1001 86380 86390 1
539075 99539075 1001 86380 86390 1
539142 99539142 1001 86380 86390 1
539038 99539038 1001 86380 86390 1
539119 99539119 1001 86380 86390 1
539121 99539121 1001 86380 86390 1
539845 99539845 1001 86380 86390 1
539820 99539820 1001 86380 86390 1
539707 99539707 1001 86380 86390 1
539722 99539722 1001 86380 86390 1
539752 99539752 1001 86380 86390 1
540291 99540291 1001 86380 86390 1
540358 99540358 1001 86380 86390 1
540286 99540286 1001 86380 86390 1
540189 99540189 1001 86380 86390 1
540243 99540243 1001 86380 86390 1
540169 99540169 1001 86380 86390 1
540234 99540234 1001 86380 86390 1
539860 99539860 1001 86380 86390 1
539890 99539890 1001 86380 86390 1
540006 99540006 1001 86380 86390 1
539946 99539946 1001 86380 86390 1
539910 99539910 1001 86380 86390 1
540470 99540470 1001 86380 86390 1
540515 99540515 1001 86380 86390 1
541224 99541224 1001 86380 86390 1
540984 99540984 1001 86380 86390 1
540934 99540934 1001 86380 86390 1
540787 99540787 1001 86380 86390 1
540723 99540723 1001 86380 86390 1
541395 99541395 1001 86380 86390 1
542091 99542091 1001 86380 86390 1
542100 99542100 1001 86380 86390 1
541935 99541935 1001 86380 86390 1
541711 99541711 1001 86380 86390 1
542246 99542246 1001 86380 86390 1
542199 99542199 1001 86380 86390 1
542320 99542320 1001 86380 86390 1
542126 99542126 1001 86380 86390 1
542868 99542868 1001 86380 86390 1
542506 99542506 1001 86380 86390 1
542421 99542421 1001 86380 86390 1
543150 99543150 1001 86380 86390 1
543748 99543748 1001 86380 86390 1
543753 99543753 1001 86380 86390 1
543321 99543321 1001 86380 86390 1
543297 99543297 1001 86380 86390 1
543197 99543197 1001 86380 86390 1
543354 99543354 1001 86380 86390 1
543201 99543201 1001 86380 86390 1
543846 99543846 1001 86380 86390 1
543861 99543861 1001 86380 86390 1
543862 99543862 1001 86380 86390 1
543903 99543903 1001 86380 86390 1
543839 99543839 1001 86380 86390 1
543943 99543943 1001 86380 86390 1
543840 99543840 1001 86380 86390 1
544443 99544443 1001 86380 86390 1
544549 99544549 1001 86380 86390 1
544552 99544552 1001 86380 86390 1
544593 99544593 1001 86380 86390 1
544595 99544595 1001 86380 86390 1
544368 99544368 1001 86380 86390 1
544218 99544218 1001 86380 86390 1
544234 99544234 1001 86380 86390 1
544112 99544112 1001 86380 86390 1
544100 99544100 1001 86380 86390 1
544167 99544167 1001 86380 86390 1
544012 99544012 1001 86380 86390 1
404629 1182 1001 19440 27537 1
503886 1058 1002 63268 65902 1
512115 668 1002 54866 64693 1
543063 799 1002 28134 38488 1
400092 99400092 1001 86380 86390 1
400471 99400471 1001 86380 86390 1
400602 99400602 1001 86380 86390 1
400709 99400709 1001 86380 86390 1
400842 99400842 1001 86380 86390 1
400974 99400974 1001 86380 86390 1
401022 99401022 1001 86380 86390 1
401085 99401085 1001 86380 86390 1
401075 99401075 1001 86380 86390 1
401261 99401261 1001 86380 86390 1
401307 99401307 1001 86380 86390 1
401363 99401363 1001 86380 86390 1
401291 99401291 1001 86380 86390 1
401412 99401412 1001 86380 86390 1
401526 99401526 1001 86380 86390 1
401666 99401666 1001 86380 86390 1
401721 99401721 1001 86380 86390 1
401776 99401776 1001 86380 86390 1
401878 99401878 1001 86380 86390 1
402047 99402047 1001 86380 86390 1
402249 99402249 1001 86380 86390 1
402351 99402351 1001 86380 86390 1
402396 99402396 1001 86380 86390 1
402502 99402502 1001 86380 86390 1
402612 99402612 1001 86380 86390 1
402728 99402728 1001 86380 86390 1
402733 99402733 1001 86380 86390 1
402891 99402891 1001 86380 86390 1
403053 99403053 1001 86380 86390 1
403250 99403250 1001 86380 86390 1
403322 99403322 1001 86380 86390 1
403405 99403405 1001 86380 86390 1
403524 99403524 1001 86380 86390 1
403744 99403744 1001 86380 86390 1
403759 99403759 1001 86380 86390 1
403923 99403923 1001 86380 86390 1
404115 99404115 1001 86380 86390 1
404571 99404571 1001 86380 86390 1
404530 99404530 1001 86380 86390 1
404776 99404776 1001 86380 86390 1
404788 99404788 1001 86380 86390 1
404814 99404814 1001 86380 86390 1
404825 99404825 1001 86380 86390 1
404932 99404932 1001 86380 86390 1
405234 99405234 1001 86380 86390 1
405506 99405506 1001 86380 86390 1
405714 99405714 1001 86380 86390 1
405838 99405838 1001 86380 86390 1
405788 99405788 1001 86380 86390 1
405895 99405895 1001 86380 86390 1
406088 99406088 1001 86380 86390 1
406092 99406092 1001 86380 86390 1
406348 99406348 1001 86380 86390 1
406354 99406354 1001 86380 86390 1
406568 99406568 1001 86380 86390 1
406806 99406806 1001 86380 86390 1
407175 99407175 1001 86380 86390 1
407162 99407162 1001 86380 86390 1
407214 99407214 1001 86380 86390 1
407256 99407256 1001 86380 86390 1
407317 99407317 1001 86380 86390 1
407433 99407433 1001 86380 86390 1
407436 99407436 1001 86380 86390 1
407467 99407467 1001 86380 86390 1
407456 99407456 1001 86380 86390 1
407609 99407609 1001 86380 86390 1
407568 99407568 1001 86380 86390 1
407779 99407779 1001 86380 86390 1
407816 99407816 1001 86380 86390 1
407930 99407930 1001 86380 86390 1
408025 99408025 1001 86380 86390 1
408004 99408004 1001 86380 86390 1
408172 99408172 1001 86380 86390 1
408155 99408155 1001 86380 86390 1
408303 99408303 1001 86380 86390 1
408351 99408351 1001 86380 86390 1
408380 99408380 1001 86380 86390 1
408796 99408796 1001 86380 86390 1
409308 99409308 1001 86380 86390 1
409341 99409341 1001 86380 86390 1
409479 99409479 1001 86380 86390 1
409500 99409500 1001 86380 86390 1
409885 99409885 1001 86380 86390 1
409803 99409803 1001 86380 86390 1
409786 99409786 1001 86380 86390 1
410203 99410203 1001 86380 86390 1
410208 99410208 1001 86380 86390 1
410299 99410299 1001 86380 86390 1
410280 99410280 1001 86380 86390 1
410360 99410360 1001 86380 86390 1
410422 99410422 1001 86380 86390 1
410515 99410515 1001 86380 86390 1
410615 99410615 1001 86380 86390 1
410637 99410637 1001 86380 86390 1
410939 99410939 1001 86380 86390 1
410976 99410976 1001 86380 86390 1
411097 99411097 1001 86380 86390 1
411213 99411213 1001 86380 86390 1
411135 99411135 1001 86380 86390 1
411491 99411491 1001 86380 86390 1
411470 99411470 1001 86380 86390 1
411567 99411567 1001 86380 86390 1
411587 99411587 1001 86380 86390 1
411615 99411615 1001 86380 86390 1
411676 99411676 1001 86380 86390 1
411705 99411705 1001 86380 86390 1
412093 99412093 1001 86380 86390 1
412279 99412279 1001 86380 86390 1
413636 99413636 1001 86380 86390 1
413612 99413612 1001 86380 86390 1
413668 99413668 1001 86380 86390 1
413360 99413360 1001 86380 86390 1
413112 99413112 1001 86380 86390 1
413186 99413186 1001 86380 86390 1
413129 99413129 1001 86380 86390 1
412777 99412777 1001 86380 86390 1
412779 99412779 1001 86380 86390 1
412725 99412725 1001 86380 86390 1
412872 99412872 1001 86380 86390 1
412787 99412787 1001 86380 86390 1
413953 99413953 1001 86380 86390 1
413897 99413897 1001 86380 86390 1
413873 99413873 1001 86380 86390 1
413964 99413964 1001 86380 86390 1
415317 99415317 1001 86380 86390 1
415124 99415124 1001 86380 86390 1
415282 99415282 1001 86380 86390 1
414674 99414674 1001 86380 86390 1
414707 99414707 1001 86380 86390 1
414272 99414272 1001 86380 86390 1
414463 99414463 1001 86380 86390 1
414498 99414498 1001 86380 86390 1
415671 99415671 1001 86380 86390 1
415515 99415515 1001 86380 86390 1
415516 99415516 1001 86380 86390 1
415613 99415613 1001 86380 86390 1
416903 99416903 1001 86380 86390 1
416609 99416609 1001 86380 86390 1
416590 99416590 1001 86380 86390 1
416831 99416831 1001 86380 86390 1
416289 99416289 1001 86380 86390 1
416175 99416175 1001 86380 86390 1
417163 99417163 1001 86380 86390 1
417073 99417073 1001 86380 86390 1
417048 99417048 1001 86380 86390 1
417112 99417112 1001 86380 86390 1
417559 99417559 1001 86380 86390 1
417465 99417465 1001 86380 86390 1
417604 99417604 1001 86380 86390 1
418790 99418790 1001 86380 86390 1
418064 99418064 1001 86380 86390 1
418070 99418070 1001 86380 86390 1
418273 99418273 1001 86380 86390 1
418333 99418333 1001 86380 86390 1
418987 99418987 1001 86380 86390 1
418891 99418891 1001 86380 86390 1
418834 99418834 1001 86380 86390 1
419125 99419125 1001 86380 86390 1
420092 99420092 1001 86380 86390 1
420352 99420352 1001 86380 86390 1
419983 99419983 1001 86380 86390 1
419811 99419811 1001 86380 86390 1
420027 99420027 1001 86380 86390 1
419717 99419717 1001 86380 86390 1
419450 99419450 1001 86380 86390 1
419553 99419553 1001 86380 86390 1
419580 99419580 1001 86380 86390 1
420586 99420586 1001 86380 86390 1
420777 99420777 1001 86380 86390 1
420471 99420471 1001 86380 86390 1
421717 99421717 1001 86380 86390 1
421907 99421907 1001 86380 86390 1
421930 99421930 1001 86380 86390 1
421936 99421936 1001 86380 86390 1
421150 99421150 1001 86380 86390 1
421057 99421057 1001 86380 86390 1
422479 99422479 1001 86380 86390 1
422201 99422201 1001 86380 86390 1
422124 99422124 1001 86380 86390 1
422328 99422328 1001 86380 86390 1
422401 99422401 1001 86380 86390 1
423471 99423471 1001 86380 86390 1
423148 99423148 1001 86380 86390 1
423217 99423217 1001 86380 86390 1
422778 99422778 1001 86380 86390 1
422545 99422545 1001 86380 86390 1
422768 99422768 1001 86380 86390 1
423886 99423886 1001 86380 86390 1
425274 99425274 1001 86380 86390 1
425282 99425282 1001 86380 86390 1
425303 99425303 1001 86380 86390 1
425233 99425233 1001 86380 86390 1
425184 99425184 1001 86380 86390 1
424946 99424946 1001 86380 86390 1
424636 99424636 1001 86380 86390 1
424262 99424262 1001 86380 86390 1
424495 99424495 1001 86380 86390 1
424523 99424523 1001 86380 86390 1
424206 99424206 1001 86380 86390 1
425630 99425630 1001 86380 86390 1
425581 99425581 1001 86380 86390 1
425610 99425610 1001 86380 86390 1
425596 99425596 1001 86380 86390 1
425427 99425427 1001 86380 86390 1
427003 99427003 1001 86380 86390 1
426644 99426644 1001 86380 86390 1
426386 99426386 1001 86380 86390 1
426536 99426536 1001 86380 86390 1
426587 99426587 1001 86380 86390 1
425959 99425959 1001 86380 86390 1
426002 99426002 1001 86380 86390 1
427238 99427238 1001 86380 86390 1
427303 99427303 1001 86380 86390 1
427366 99427366 1001 86380 86390 1
428452 99428452 1001 86380 86390 1
428377 99428377 1001 86380 86390 1
428664 99428664 1001 86380 86390 1
428109 99428109 1001 86380 86390 1
428304 99428304 1001 86380 86390 1
427941 99427941 1001 86380 86390 1
427856 99427856 1001 86380 86390 1
427615 99427615 1001 86380 86390 1
427818 99427818 1001 86380 86390 1
429158 99429158 1001 86380 86390 1
430336 99430336 1001 86380 86390 1
430010 99430010 1001 86380 86390 1
429632 99429632 1001 86380 86390 1
429569 99429569 1001 86380 86390 1
429728 99429728 1001 86380 86390 1
429893 99429893 1001 86380 86390 1
429203 99429203 1001 86380 86390 1
429342 99429342 1001 86380 86390 1
429195 99429195 1001 86380 86390 1
431689 99431689 1001 86380 86390 1
431738 99431738 1001 86380 86390 1
432025 99432025 1001 86380 86390 1
431955 99431955 1001 86380 86390 1
431980 99431980 1001 86380 86390 1
431645 99431645 1001 86380 86390 1
431635 99431635 1001 86380 86390 1
431445 99431445 1001 86380 86390 1
431397 99431397 1001 86380 86390 1
431208 99431208 1001 86380 86390 1
431029 99431029 1001 86380 86390 1
430853 99430853 1001 86380 86390 1
430876 99430876 1001 86380 86390 1
432288 99432288 1001 86380 86390 1
433392 99433392 1001 86380 86390 1
433656 99433656 1001 86380 86390 1
433099 99433099 1001 86380 86390 1
433081 99433081 1001 86380 86390 1
433047 99433047 1001 86380 86390 1
432880 99432880 1001 86380 86390 1
432861 99432861 1001 86380 86390 1
432588 99432588 1001 86380 86390 1
432838 99432838 1001 86380 86390 1
432574 99432574 1001 86380 86390 1
432591 99432591 1001 86380 86390 1
432842 99432842 1001 86380 86390 1
432718 99432718 1001 86380 86390 1
434115 99434115 1001 86380 86390 1
434022 99434022 1001 86380 86390 1
433792 99433792 1001 86380 86390 1
433846 99433846 1001 86380 86390 1
433933 99433933 1001 86380 86390 1
434680 99434680 1001 86380 86390 1
434898 99434898 1001 86380 86390 1
434627 99434627 1001 86380 86390 1
434768 99434768 1001 86380 86390 1
434694 99434694 1001 86380 86390 1
434470 99434470 1001 86380 86390 1
434287 99434287 1001 86380 86390 1
434354 99434354 1001 86380 86390 1
434186 99434186 1001 86380 86390 1
435444 99435444 1001 86380 86390 1
435538 99435538 1001 86380 86390 1
435642 99435642 1001 86380 86390 1
436951 99436951 1001 86380 86390 1
437093 99437093 1001 86380 86390 1
436818 99436818 1001 86380 86390 1
436846 99436846 1001 86380 86390 1
437063 99437063 1001 86380 86390 1
436950 99436950 1001 86380 86390 1
436730 99436730 1001 86380 86390 1
436714 99436714 1001 86380 86390 1
436651 99436651 1001 86380 86390 1
436078 99436078 1001 86380 86390 1
300056 99300056 1001 86380 86390 1
437245 99437245 1001 86380 86390 1
300024 99300024 1001 86380 86390 1
437307 99437307 1001 86380 86390 1
437308 99437308 1001 86380 86390 1
300549 99300549 1001 86380 86390 1
300715 99300715 1001 86380 86390 1
300649 99300649 1001 86380 86390 1
300664 99300664 1001 86380 86390 1
300475 99300475 1001 86380 86390 1
300467 99300467 1001 86380 86390 1
300136 99300136 1001 86380 86390 1
300232 99300232 1001 86380 86390 1
300233 99300233 1001 86380 86390 1
300777 99300777 1001 86380 86390 1
300817 99300817 1001 86380 86390 1
300813 99300813 1001 86380 86390 1
301526 99301526 1001 86380 86390 1
301482 99301482 1001 86380 86390 1
301470 99301470 1001 86380 86390 1
301368 99301368 1001 86380 86390 1
301447 99301447 1001 86380 86390 1
301486 99301486 1001 86380 86390 1
301310 99301310 1001 86380 86390 1
301323 99301323 1001 86380 86390 1
301223 99301223 1001 86380 86390 1
301175 99301175 1001 86380 86390 1
301154 99301154 1001 86380 86390 1
301066 99301066 1001 86380 86390 1
300978 99300978 1001 86380 86390 1
301114 99301114 1001 86380 86390 1
301759 99301759 1001 86380 86390 1
302215 99302215 1001 86380 86390 1
302075 99302075 1001 86380 86390 1
302065 99302065 1001 86380 86390 1
302170 99302170 1001 86380 86390 1
301958 99301958 1001 86380 86390 1
301781 99301781 1001 86380 86390 1
301888 99301888 1001 86380 86390 1
302431 99302431 1001 86380 86390 1
302382 99302382 1001 86380 86390 1
302557 99302557 1001 86380 86390 1
303131 99303131 1001 86380 86390 1
303042 99303042 1001 86380 86390 1
303183 99303183 1001 86380 86390 1
303073 99303073 1001 86380 86390 1
303193 99303193 1001 86380 86390 1
302963 99302963 1001 86380 86390 1
302881 99302881 1001 86380 86390 1
302805 99302805 1001 86380 86390 1
302705 99302705 1001 86380 86390 1
303983 99303983 1001 86380 86390 1
303715 99303715 1001 86380 86390 1
303671 99303671 1001 86380 86390 1
303595 99303595 1001 86380 86390 1
303440 99303440 1001 86380 86390 1
303492 99303492 1001 86380 86390 1
303590 99303590 1001 86380 86390 1
304059 99304059 1001 86380 86390 1
304098 99304098 1001 86380 86390 1
304087 99304087 1001 86380 86390 1
304157 99304157 1001 86380 86390 1
304758 99304758 1001 86380 86390 1
304493 99304493 1001 86380 86390 1
304482 99304482 1001 86380 86390 1
304303 99304303 1001 86380 86390 1
304381 99304381 1001 86380 86390 1
304279 99304279 1001 86380 86390 1
304274 99304274 1001 86380 86390 1
304925 99304925 1001 86380 86390 1
304891 99304891 1001 86380 86390 1
304945 99304945 1001 86380 86390 1
304881 99304881 1001 86380 86390 1
305597 99305597 1001 86380 86390 1
305537 99305537 1001 86380 86390 1
305490 99305490 1001 86380 86390 1
305517 99305517 1001 86380 86390 1
305328 99305328 1001 86380 86390 1
305293 99305293 1001 86380 86390 1
305234 99305234 1001 86380 86390 1
305107 99305107 1001 86380 86390 1
305192 99305192 1001 86380 86390 1
305154 99305154 1001 86380 86390 1
305481 99305481 1001 86380 86390 1
500099 99500099 1001 86380 86390 1
500700 99500700 1001 86380 86390 1
500733 99500733 1001 86380 86390 1
500735 99500735 1001 86380 86390 1
500590 99500590 1001 86380 86390 1
500541 99500541 1001 86380 86390 1
500593 99500593 1001 86380 86390 1
500225 99500225 1001 86380 86390 1
500396 99500396 1001 86380 86390 1
500346 99500346 1001 86380 86390 1
500993 99500993 1001 86380 86390 1
500906 99500906 1001 86380 86390 1
500869 99500869 1001 86380 86390 1
500870 99500870 1001 86380 86390 1
500937 99500937 1001 86380 86390 1
501553 99501553 1001 86380 86390 1
501268 99501268 1001 86380 86390 1
501386 99501386 1001 86380 86390 1
501415 99501415 1001 86380 86390 1
501326 99501326 1001 86380 86390 1
501352 99501352 1001 86380 86390 1
501380 99501380 1001 86380 86390 1
501044 99501044 1001 86380 86390 1
501048 99501048 1001 86380 86390 1
501219 99501219 1001 86380 86390 1
501649 99501649 1001 86380 86390 1
502278 99502278 1001 86380 86390 1
502343 99502343 1001 86380 86390 1
502357 99502357 1001 86380 86390 1
502424 99502424 1001 86380 86390 1
502335 99502335 1001 86380 86390 1
502124 99502124 1001 86380 86390 1
502128 99502128 1001 86380 86390 1
502117 99502117 1001 86380 86390 1
501888 99501888 1001 86380 86390 1
501979 99501979 1001 86380 86390 1
501915 99501915 1001 86380 86390 1
502022 99502022 1001 86380 86390 1
501883 99501883 1001 86380 86390 1
502620 99502620 1001 86380 86390 1
502647 99502647 1001 86380 86390 1
502665 99502665 1001 86380 86390 1
502616 99502616 1001 86380 86390 1
502972 99502972 1001 86380 86390 1
502988 99502988 1001 86380 86390 1
503017 99503017 1001 86380 86390 1
502813 99502813 1001 86380 86390 1
502684 99502684 1001 86380 86390 1
502816 99502816 1001 86380 86390 1
502707 99502707 1001 86380 86390 1
503346 99503346 1001 86380 86390 1
503385 99503385 1001 86380 86390 1
503360 99503360 1001 86380 86390 1
503426 99503426 1001 86380 86390 1
503491 99503491 1001 86380 86390 1
504028 99504028 1001 86380 86390 1
503892 99503892 1001 86380 86390 1
503805 99503805 1001 86380 86390 1
503613 99503613 1001 86380 86390 1
503510 99503510 1001 86380 86390 1
503562 99503562 1001 86380 86390 1
503590 99503590 1001 86380 86390 1
503499 99503499 1001 86380 86390 1
503545 99503545 1001 86380 86390 1
504155 99504155 1001 86380 86390 1
504313 99504313 1001 86380 86390 1
504250 99504250 1001 86380 86390 1
504133 99504133 1001 86380 86390 1
504239 99504239 1001 86380 86390 1
504175 99504175 1001 86380 86390 1
504228 99504228 1001 86380 86390 1
504217 99504217 1001 86380 86390 1
504941 99504941 1001 86380 86390 1
504895 99504895 1001 86380 86390 1
504898 99504898 1001 86380 86390 1
504783 99504783 1001 86380 86390 1
504773 99504773 1001 86380 86390 1
504599 99504599 1001 86380 86390 1
504625 99504625 1001 86380 86390 1
504642 99504642 1001 86380 86390 1
504342 99504342 1001 86380 86390 1
504969 99504969 1001 86380 86390 1
505100 99505100 1001 86380 86390 1
505038 99505038 1001 86380 86390 1
505052 99505052 1001 86380 86390 1
505091 99505091 1001 86380 86390 1
505003 99505003 1001 86380 86390 1
505068 99505068 1001 86380 86390 1
505615 99505615 1001 86380 86390 1
505451 99505451 1001 86380 86390 1
505306 99505306 1001 86380 86390 1
505190 99505190 1001 86380 86390 1
505333 99505333 1001 86380 86390 1
505311 99505311 1001 86380 86390 1
505195 99505195 1001 86380 86390 1
505303 99505303 1001 86380 86390 1
505161 99505161 1001 86380 86390 1
505901 99505901 1001 86380 86390 1
505944 99505944 1001 86380 86390 1
505893 99505893 1001 86380 86390 1
506417 99506417 1001 86380 86390 1
506431 99506431 1001 86380 86390 1
506580 99506580 1001 86380 86390 1
506287 99506287 1001 86380 86390 1
506313 99506313 1001 86380 86390 1
506259 99506259 1001 86380 86390 1
506389 99506389 1001 86380 86390 1
506093 99506093 1001 86380 86390 1
506161 99506161 1001 86380 86390 1
506022 99506022 1001 86380 86390 1
506619 99506619 1001 86380 86390 1
506673 99506673 1001 86380 86390 1
506727 99506727 1001 86380 86390 1
506758 99506758 1001 86380 86390 1
507373 99507373 1001 86380 86390 1
507048 99507048 1001 86380 86390 1
507053 99507053 1001 86380 86390 1
507122 99507122 1001 86380 86390 1
506893 99506893 1001 86380 86390 1
506895 99506895 1001 86380 86390 1
506862 99506862 1001 86380 86390 1
506823 99506823 1001 86380 86390 1
507010 99507010 1001 86380 86390 1
507605 99507605 1001 86380 86390 1
507493 99507493 1001 86380 86390 1
507613 99507613 1001 86380 86390 1
508159 99508159 1001 86380 86390 1
508247 99508247 1001 86380 86390 1
508063 99508063 1001 86380 86390 1
507954 99507954 1001 86380 86390 1
507895 99507895 1001 86380 86390 1
507910 99507910 1001 86380 86390 1
507962 99507962 1001 86380 86390 1
507964 99507964 1001 86380 86390 1
507666 99507666 1001 86380 86390 1
507827 99507827 1001 86380 86390 1
507660 99507660 1001 86380 86390 1
507662 99507662 1001 86380 86390 1
508431 99508431 1001 86380 86390 1
508302 99508302 1001 86380 86390 1
508445 99508445 1001 86380 86390 1
508359 99508359 1001 86380 86390 1
508450 99508450 1001 86380 86390 1
508996 99508996 1001 86380 86390 1
508882 99508882 1001 86380 86390 1
508683 99508683 1001 86380 86390 1
508866 99508866 1001 86380 86390 1
508565 99508565 1001 86380 86390 1
508478 99508478 1001 86380 86390 1
509230 99509230 1001 86380 86390 1
509192 99509192 1001 86380 86390 1
509154 99509154 1001 86380 86390 1
509103 99509103 1001 86380 86390 1
509737 99509737 1001 86380 86390 1
509831 99509831 1001 86380 86390 1
509845 99509845 1001 86380 86390 1
509544 99509544 1001 86380 86390 1
509691 99509691 1001 86380 86390 1
509500 99509500 1001 86380 86390 1
509457 99509457 1001 86380 86390 1
509292 99509292 1001 86380 86390 1
510053 99510053 1001 86380 86390 1
510030 99510030 1001 86380 86390 1
509997 99509997 1001 86380 86390 1
510561 99510561 1001 86380 86390 1
510475 99510475 1001 86380 86390 1
510437 99510437 1001 86380 86390 1
510374 99510374 1001 86380 86390 1
510279 99510279 1001 86380 86390 1
510139 99510139 1001 86380 86390 1
510828 99510828 1001 86380 86390 1
510777 99510777 1001 86380 86390 1
510820 99510820 1001 86380 86390 1
511399 99511399 1001 86380 86390 1
511272 99511272 1001 86380 86390 1
511315 99511315 1001 86380 86390 1
511294 99511294 1001 86380 86390 1
510936 99510936 1001 86380 86390 1
510954 99510954 1001 86380 86390 1
511124 99511124 1001 86380 86390 1
511744 99511744 1001 86380 86390 1
511659 99511659 1001 86380 86390 1
511750 99511750 1001 86380 86390 1
511742 99511742 1001 86380 86390 1
512330 99512330 1001 86380 86390 1
512188 99512188 1001 86380 86390 1
512362 99512362 1001 86380 86390 1
512165 99512165 1001 86380 86390 1
512001 99512001 1001 86380 86390 1
512028 99512028 1001 86380 86390 1
511850 99511850 1001 86380 86390 1
512482 99512482 1001 86380 86390 1
512449 99512449 1001 86380 86390 1
512414 99512414 1001 86380 86390 1
513141 99513141 1001 86380 86390 1
513118 99513118 1001 86380 86390 1
513147 99513147 1001 86380 86390 1
513011 99513011 1001 86380 86390 1
513199 99513199 1001 86380 86390 1
513063 99513063 1001 86380 86390 1
512974 99512974 1001 86380 86390 1
512923 99512923 1001 86380 86390 1
512981 99512981 1001 86380 86390 1
512826 99512826 1001 86380 86390 1
512869 99512869 1001 86380 86390 1
512755 99512755 1001 86380 86390 1
512668 99512668 1001 86380 86390 1
512646 99512646 1001 86380 86390 1
513216 99513216 1001 86380 86390 1
513359 99513359 1001 86380 86390 1
513245 99513245 1001 86380 86390 1
513336 99513336 1001 86380 86390 1
513209 99513209 1001 86380 86390 1
513302 99513302 1001 86380 86390 1
513905 99513905 1001 86380 86390 1
513957 99513957 1001 86380 86390 1
513933 99513933 1001 86380 86390 1
513847 99513847 1001 86380 86390 1
513835 99513835 1001 86380 86390 1
513991 99513991 1001 86380 86390 1
513644 99513644 1001 86380 86390 1
513704 99513704 1001 86380 86390 1
513463 99513463 1001 86380 86390 1
513441 99513441 1001 86380 86390 1
513560 99513560 1001 86380 86390 1
513549 99513549 1001 86380 86390 1
514163 99514163 1001 86380 86390 1
514129 99514129 1001 86380 86390 1
514789 99514789 1001 86380 86390 1
514686 99514686 1001 86380 86390 1
514712 99514712 1001 86380 86390 1
514508 99514508 1001 86380 86390 1
514340 99514340 1001 86380 86390 1
514254 99514254 1001 86380 86390 1
514321 99514321 1001 86380 86390 1
515558 99515558 1001 86380 86390 1
515546 99515546 1001 86380 86390 1
515548 99515548 1001 86380 86390 1
515466 99515466 1001 86380 86390 1
515365 99515365 1001 86380 86390 1
515433 99515433 1001 86380 86390 1
515196 99515196 1001 86380 86390 1
515138 99515138 1001 86380 86390 1
515749 99515749 1001 86380 86390 1
515724 99515724 1001 86380 86390 1
515740 99515740 1001 86380 86390 1
515870 99515870 1001 86380 86390 1
515728 99515728 1001 86380 86390 1
515781 99515781 1001 86380 86390 1
515860 99515860 1001 86380 86390 1
516483 99516483 1001 86380 86390 1
516484 99516484 1001 86380 86390 1
516336 99516336 1001 86380 86390 1
516440 99516440 1001 86380 86390 1
516239 99516239 1001 86380 86390 1
516182 99516182 1001 86380 86390 1
516275 99516275 1001 86380 86390 1
515979 99515979 1001 86380 86390 1
516083 99516083 1001 86380 86390 1
515916 99515916 1001 86380 86390 1
516029 99516029 1001 86380 86390 1
515913 99515913 1001 86380 86390 1
516017 99516017 1001 86380 86390 1
516620 99516620 1001 86380 86390 1
517211 99517211 1001 86380 86390 1
517199 99517199 1001 86380 86390 1
517231 99517231 1001 86380 86390 1
516962 99516962 1001 86380 86390 1
517094 99517094 1001 86380 86390 1
517122 99517122 1001 86380 86390 1
516945 99516945 1001 86380 86390 1
516820 99516820 1001 86380 86390 1
516873 99516873 1001 86380 86390 1
516899 99516899 1001 86380 86390 1
516888 99516888 1001 86380 86390 1
516734 99516734 1001 86380 86390 1
516891 99516891 1001 86380 86390 1
516789 99516789 1001 86380 86390 1
516867 99516867 1001 86380 86390 1
517360 99517360 1001 86380 86390 1
517349 99517349 1001 86380 86390 1
517428 99517428 1001 86380 86390 1
517455 99517455 1001 86380 86390 1
517340 99517340 1001 86380 86390 1
517380 99517380 1001 86380 86390 1
517539 99517539 1001 86380 86390 1
518129 99518129 1001 86380 86390 1
517965 99517965 1001 86380 86390 1
518151 99518151 1001 86380 86390 1
517586 99517586 1001 86380 86390 1
517719 99517719 1001 86380 86390 1
517590 99517590 1001 86380 86390 1
518263 99518263 1001 86380 86390 1
518225 99518225 1001 86380 86390 1
518227 99518227 1001 86380 86390 1
518274 99518274 1001 86380 86390 1
518928 99518928 1001 86380 86390 1
518682 99518682 1001 86380 86390 1
518591 99518591 1001 86380 86390 1
518579 99518579 1001 86380 86390 1
518779 99518779 1001 86380 86390 1
518767 99518767 1001 86380 86390 1
518538 99518538 1001 86380 86390 1
518516 99518516 1001 86380 86390 1
518481 99518481 1001 86380 86390 1
518576 99518576 1001 86380 86390 1
519183 99519183 1001 86380 86390 1
519185 99519185 1001 86380 86390 1
519173 99519173 1001 86380 86390 1
519738 99519738 1001 86380 86390 1
519704 99519704 1001 86380 86390 1
519627 99519627 1001 86380 86390 1
519350 99519350 1001 86380 86390 1
519273 99519273 1001 86380 86390 1
519313 99519313 1001 86380 86390 1
519262 99519262 1001 86380 86390 1
519356 99519356 1001 86380 86390 1
519334 99519334 1001 86380 86390 1
519815 99519815 1001 86380 86390 1
519911 99519911 1001 86380 86390 1
520230 99520230 1001 86380 86390 1
520260 99520260 1001 86380 86390 1
520123 99520123 1001 86380 86390 1
520099 99520099 1001 86380 86390 1
520036 99520036 1001 86380 86390 1
520068 99520068 1001 86380 86390 1
520147 99520147 1001 86380 86390 1
520643 99520643 1001 86380 86390 1
520740 99520740 1001 86380 86390 1
521280 99521280 1001 86380 86390 1
521282 99521282 1001 86380 86390 1
521460 99521460 1001 86380 86390 1
521083 99521083 1001 86380 86390 1
521201 99521201 1001 86380 86390 1
521214 99521214 1001 86380 86390 1
521138 99521138 1001 86380 86390 1
520963 99520963 1001 86380 86390 1
520879 99520879 1001 86380 86390 1
520998 99520998 1001 86380 86390 1
522164 99522164 1001 86380 86390 1
522155 99522155 1001 86380 86390 1
522286 99522286 1001 86380 86390 1
521987 99521987 1001 86380 86390 1
522065 99522065 1001 86380 86390 1
522034 99522034 1001 86380 86390 1
521710 99521710 1001 86380 86390 1
521686 99521686 1001 86380 86390 1
521765 99521765 1001 86380 86390 1
521860 99521860 1001 86380 86390 1
521811 99521811 1001 86380 86390 1
522355 99522355 1001 86380 86390 1
522321 99522321 1001 86380 86390 1
523048 99523048 1001 86380 86390 1
523012 99523012 1001 86380 86390 1
522950 99522950 1001 86380 86390 1
522732 99522732 1001 86380 86390 1
522890 99522890 1001 86380 86390 1
522749 99522749 1001 86380 86390 1
522514 99522514 1001 86380 86390 1
522595 99522595 1001 86380 86390 1
522531 99522531 1001 86380 86390 1
522675 99522675 1001 86380 86390 1
522690 99522690 1001 86380 86390 1
523285 99523285 1001 86380 86390 1
523144 99523144 1001 86380 86390 1
523121 99523121 1001 86380 86390 1
523278 99523278 1001 86380 86390 1
523165 99523165 1001 86380 86390 1
523856 99523856 1001 86380 86390 1
523662 99523662 1001 86380 86390 1
523535 99523535 1001 86380 86390 1
523630 99523630 1001 86380 86390 1
523621 99523621 1001 86380 86390 1
523367 99523367 1001 86380 86390 1
523412 99523412 1001 86380 86390 1
524043 99524043 1001 86380 86390 1
524057 99524057 1001 86380 86390 1
524604 99524604 1001 86380 86390 1
524683 99524683 1001 86380 86390 1
524412 99524412 1001 86380 86390 1
524509 99524509 1001 86380 86390 1
524499 99524499 1001 86380 86390 1
524246 99524246 1001 86380 86390 1
524355 99524355 1001 86380 86390 1
525416 99525416 1001 86380 86390 1
525404 99525404 1001 86380 86390 1
525457 99525457 1001 86380 86390 1
525262 99525262 1001 86380 86390 1
525327 99525327 1001 86380 86390 1
525290 99525290 1001 86380 86390 1
525188 99525188 1001 86380 86390 1
525337 99525337 1001 86380 86390 1
525390 99525390 1001 86380 86390 1
525158 99525158 1001 86380 86390 1
525168 99525168 1001 86380 86390 1
525104 99525104 1001 86380 86390 1
525802 99525802 1001 86380 86390 1
525691 99525691 1001 86380 86390 1
525721 99525721 1001 86380 86390 1
525760 99525760 1001 86380 86390 1
526351 99526351 1001 86380 86390 1
526075 99526075 1001 86380 86390 1
526179 99526179 1001 86380 86390 1
526194 99526194 1001 86380 86390 1
526039 99526039 1001 86380 86390 1
526066 99526066 1001 86380 86390 1
526105 99526105 1001 86380 86390 1
526119 99526119 1001 86380 86390 1
525988 99525988 1001 86380 86390 1
525941 99525941 1001 86380 86390 1
525891 99525891 1001 86380 86390 1
525969 99525969 1001 86380 86390 1
526438 99526438 1001 86380 86390 1
526517 99526517 1001 86380 86390 1
526624 99526624 1001 86380 86390 1
527071 99527071 1001 86380 86390 1
527157 99527157 1001 86380 86390 1
527209 99527209 1001 86380 86390 1
527158 99527158 1001 86380 86390 1
526967 99526967 1001 86380 86390 1
526905 99526905 1001 86380 86390 1
526971 99526971 1001 86380 86390 1
526946 99526946 1001 86380 86390 1
526638 99526638 1001 86380 86390 1
526652 99526652 1001 86380 86390 1
527045 99527045 1001 86380 86390 1
528013 99528013 1001 86380 86390 1
527988 99527988 1001 86380 86390 1
527926 99527926 1001 86380 86390 1
528055 99528055 1001 86380 86390 1
527981 99527981 1001 86380 86390 1
528021 99528021 1001 86380 86390 1
527688 99527688 1001 86380 86390 1
527870 99527870 1001 86380 86390 1
527698 99527698 1001 86380 86390 1
527778 99527778 1001 86380 86390 1
527869 99527869 1001 86380 86390 1
527650 99527650 1001 86380 86390 1
527548 99527548 1001 86380 86390 1
527578 99527578 1001 86380 86390 1
528255 99528255 1001 86380 86390 1
528219 99528219 1001 86380 86390 1
528131 99528131 1001 86380 86390 1
528196 99528196 1001 86380 86390 1
528198 99528198 1001 86380 86390 1
528881 99528881 1001 86380 86390 1
528818 99528818 1001 86380 86390 1
528836 99528836 1001 86380 86390 1
528895 99528895 1001 86380 86390 1
528514 99528514 1001 86380 86390 1
528592 99528592 1001 86380 86390 1
528675 99528675 1001 86380 86390 1
528677 99528677 1001 86380 86390 1
528321 99528321 1001 86380 86390 1
528378 99528378 1001 86380 86390 1
528926 99528926 1001 86380 86390 1
528957 99528957 1001 86380 86390 1
528932 99528932 1001 86380 86390 1
528949 99528949 1001 86380 86390 1
529562 99529562 1001 86380 86390 1
529667 99529667 1001 86380 86390 1
529713 99529713 1001 86380 86390 1
529717 99529717 1001 86380 86390 1
529720 99529720 1001 86380 86390 1
529457 99529457 1001 86380 86390 1
529496 99529496 1001 86380 86390 1
529471 99529471 1001 86380 86390 1
529485 99529485 1001 86380 86390 1
529461 99529461 1001 86380 86390 1
529487 99529487 1001 86380 86390 1
529346 99529346 1001 86380 86390 1
529364 99529364 1001 86380 86390 1
529159 99529159 1001 86380 86390 1
529851 99529851 1001 86380 86390 1
530541 99530541 1001 86380 86390 1
530499 99530499 1001 86380 86390 1
530409 99530409 1001 86380 86390 1
530411 99530411 1001 86380 86390 1
530476 99530476 1001 86380 86390 1
530219 99530219 1001 86380 86390 1
530258 99530258 1001 86380 86390 1
530199 99530199 1001 86380 86390 1
530230 99530230 1001 86380 86390 1
529986 99529986 1001 86380 86390 1
530078 99530078 1001 86380 86390 1
529989 99529989 1001 86380 86390 1
530694 99530694 1001 86380 86390 1
530733 99530733 1001 86380 86390 1
530639 99530639 1001 86380 86390 1
530679 99530679 1001 86380 86390 1
531354 99531354 1001 86380 86390 1
531180 99531180 1001 86380 86390 1
531371 99531371 1001 86380 86390 1
531084 99531084 1001 86380 86390 1
531166 99531166 1001 86380 86390 1
530986 99530986 1001 86380 86390 1
531131 99531131 1001 86380 86390 1
531157 99531157 1001 86380 86390 1
530827 99530827 1001 86380 86390 1
530918 99530918 1001 86380 86390 1
530829 99530829 1001 86380 86390 1
530925 99530925 1001 86380 86390 1
531547 99531547 1001 86380 86390 1
531552 99531552 1001 86380 86390 1
532149 99532149 1001 86380 86390 1
532187 99532187 1001 86380 86390 1
532074 99532074 1001 86380 86390 1
532198 99532198 1001 86380 86390 1
531910 99531910 1001 86380 86390 1
531848 99531848 1001 86380 86390 1
531979 99531979 1001 86380 86390 1
531838 99531838 1001 86380 86390 1
531981 99531981 1001 86380 86390 1
531998 99531998 1001 86380 86390 1
531729 99531729 1001 86380 86390 1
531788 99531788 1001 86380 86390 1
532216 99532216 1001 86380 86390 1
532378 99532378 1001 86380 86390 1
532343 99532343 1001 86380 86390 1
532867 99532867 1001 86380 86390 1
532869 99532869 1001 86380 86390 1
532896 99532896 1001 86380 86390 1
533014 99533014 1001 86380 86390 1
532763 99532763 1001 86380 86390 1
532665 99532665 1001 86380 86390 1
532782 99532782 1001 86380 86390 1
532618 99532618 1001 86380 86390 1
532549 99532549 1001 86380 86390 1
532511 99532511 1001 86380 86390 1
532473 99532473 1001 86380 86390 1
533084 99533084 1001 86380 86390 1
533110 99533110 1001 86380 86390 1
533201 99533201 1001 86380 86390 1
533215 99533215 1001 86380 86390 1
533761 99533761 1001 86380 86390 1
533774 99533774 1001 86380 86390 1
533776 99533776 1001 86380 86390 1
533513 99533513 1001 86380 86390 1
533489 99533489 1001 86380 86390 1
533554 99533554 1001 86380 86390 1
533463 99533463 1001 86380 86390 1
533507 99533507 1001 86380 86390 1
533496 99533496 1001 86380 86390 1
533325 99533325 1001 86380 86390 1
533288 99533288 1001 86380 86390 1
533994 99533994 1001 86380 86390 1
533932 99533932 1001 86380 86390 1
534647 99534647 1001 86380 86390 1
534639 99534639 1001 86380 86390 1
534487 99534487 1001 86380 86390 1
534526 99534526 1001 86380 86390 1
534344 99534344 1001 86380 86390 1
534359 99534359 1001 86380 86390 1
534424 99534424 1001 86380 86390 1
534360 99534360 1001 86380 86390 1
534119 99534119 1001 86380 86390 1
534779 99534779 1001 86380 86390 1
534732 99534732 1001 86380 86390 1
535510 99535510 1001 86380 86390 1
535406 99535406 1001 86380 86390 1
535202 99535202 1001 86380 86390 1
535205 99535205 1001 86380 86390 1
535261 99535261 1001 86380 86390 1
534922 99534922 1001 86380 86390 1
535068 99535068 1001 86380 86390 1
535017 99535017 1001 86380 86390 1
534940 99534940 1001 86380 86390 1
534890 99534890 1001 86380 86390 1
535574 99535574 1001 86380 86390 1
535667 99535667 1001 86380 86390 1
535603 99535603 1001 86380 86390 1
535595 99535595 1001 86380 86390 1
535648 99535648 1001 86380 86390 1
536333 99536333 1001 86380 86390 1
536300 99536300 1001 86380 86390 1
536304 99536304 1001 86380 86390 1
536265 99536265 1001 86380 86390 1
536202 99536202 1001 86380 86390 1
536180 99536180 1001 86380 86390 1
535994 99535994 1001 86380 86390 1
536074 99536074 1001 86380 86390 1
536104 99536104 1001 86380 86390 1
536130 99536130 1001 86380 86390 1
535809 99535809 1001 86380 86390 1
535758 99535758 1001 86380 86390 1
535733 99535733 1001 86380 86390 1
536504 99536504 1001 86380 86390 1
536401 99536401 1001 86380 86390 1
536532 99536532 1001 86380 86390 1
536522 99536522 1001 86380 86390 1
536342 99536342 1001 86380 86390 1
537025 99537025 1001 86380 86390 1
536989 99536989 1001 86380 86390 1
536885 99536885 1001 86380 86390 1
536546 99536546 1001 86380 86390 1
536678 99536678 1001 86380 86390 1
537318 99537318 1001 86380 86390 1
537228 99537228 1001 86380 86390 1
537951 99537951 1001 86380 86390 1
537838 99537838 1001 86380 86390 1
537801 99537801 1001 86380 86390 1
537682 99537682 1001 86380 86390 1
537739 99537739 1001 86380 86390 1
538012 99538012 1001 86380 86390 1
538013 99538013 1001 86380 86390 1
538052 99538052 1001 86380 86390 1
538687 99538687 1001 86380 86390 1
538701 99538701 1001 86380 86390 1
538714 99538714 1001 86380 86390 1
538792 99538792 1001 86380 86390 1
538773 99538773 1001 86380 86390 1
538631 99538631 1001 86380 86390 1
538658 99538658 1001 86380 86390 1
538481 99538481 1001 86380 86390 1
538492 99538492 1001 86380 86390 1
538313 99538313 1001 86380 86390 1
538381 99538381 1001 86380 86390 1
538292 99538292 1001 86380 86390 1
539009 99539009 1001 86380 86390 1
539538 99539538 1001 86380 86390 1
539564 99539564 1001 86380 86390 1
539517 99539517 1001 86380 86390 1
539441 99539441 1001 86380 86390 1
539295 99539295 1001 86380 86390 1
539275 99539275 1001 86380 86390 1
539341 99539341 1001 86380 86390 1
539316 99539316 1001 86380 86390 1
539239 99539239 1001 86380 86390 1
539070 99539070 1001 86380 86390 1
539800 99539800 1001 86380 86390 1
539802 99539802 1001 86380 86390 1
539714 99539714 1001 86380 86390 1
540393 99540393 1001 86380 86390 1
540444 99540444 1001 86380 86390 1
540448 99540448 1001 86380 86390 1
540299 99540299 1001 86380 86390 1
540134 99540134 1001 86380 86390 1
540075 99540075 1001 86380 86390 1
539940 99539940 1001 86380 86390 1
539877 99539877 1001 86380 86390 1
539932 99539932 1001 86380 86390 1
539975 99539975 1001 86380 86390 1
540546 99540546 1001 86380 86390 1
540489 99540489 1001 86380 86390 1
541181 99541181 1001 86380 86390 1
540908 99540908 1001 86380 86390 1
540802 99540802 1001 86380 86390 1
540811 99540811 1001 86380 86390 1
541344 99541344 1001 86380 86390 1
541461 99541461 1001 86380 86390 1
541487 99541487 1001 86380 86390 1
541334 99541334 1001 86380 86390 1
541979 99541979 1001 86380 86390 1
542045 99542045 1001 86380 86390 1
542026 99542026 1001 86380 86390 1
541857 99541857 1001 86380 86390 1
541688 99541688 1001 86380 86390 1
542155 99542155 1001 86380 86390 1
542144 99542144 1001 86380 86390 1
542223 99542223 1001 86380 86390 1
542295 99542295 1001 86380 86390 1
542763 99542763 1001 86380 86390 1
542572 99542572 1001 86380 86390 1
542624 99542624 1001 86380 86390 1
542565 99542565 1001 86380 86390 1
542580 99542580 1001 86380 86390 1
542495 99542495 1001 86380 86390 1
542499 99542499 1001 86380 86390 1
542396 99542396 1001 86380 86390 1
543074 99543074 1001 86380 86390 1
543100 99543100 1001 86380 86390 1
542971 99542971 1001 86380 86390 1
543141 99543141 1001 86380 86390 1
543117 99543117 1001 86380 86390 1
543639 99543639 1001 86380 86390 1
543449 99543449 1001 86380 86390 1
543553 99543553 1001 86380 86390 1
543497 99543497 1001 86380 86390 1
543380 99543380 1001 86380 86390 1
543382 99543382 1001 86380 86390 1
543152 99543152 1001 86380 86390 1
543209 99543209 1001 86380 86390 1
543300 99543300 1001 86380 86390 1
543151 99543151 1001 86380 86390 1
543930 99543930 1001 86380 86390 1
543919 99543919 1001 86380 86390 1
543869 99543869 1001 86380 86390 1
544193 99544193 1001 86380 86390 1
544067 99544067 1001 86380 86390 1
544133 99544133 1001 86380 86390 1
544075 99544075 1001 86380 86390 1
544114 99544114 1001 86380 86390 1
544155 99544155 1001 86380 86390 1
544001 99544001 1001 86380 86390 1
512068 962 1002 63077 64694 1
512099 855 1001 55474 55773 1
537332 991 1002 36304 48235 1
543056 476 1002 34057 44336 1
534489 981 1002 32412 34177 1
400002 99400002 1001 86380 86390 1
400106 99400106 1001 86380 86390 1
400087 99400087 1001 86380 86390 1
400452 99400452 1001 86380 86390 1
400518 99400518 1001 86380 86390 1
400415 99400415 1001 86380 86390 1
400604 99400604 1001 86380 86390 1
400654 99400654 1001 86380 86390 1
400817 99400817 1001 86380 86390 1
400832 99400832 1001 86380 86390 1
401235 99401235 1001 86380 86390 1
401940 99401940 1001 86380 86390 1
401963 99401963 1001 86380 86390 1
402146 99402146 1001 86380 86390 1
402102 99402102 1001 86380 86390 1
402190 99402190 1001 86380 86390 1
402317 99402317 1001 86380 86390 1
402298 99402298 1001 86380 86390 1
402501 99402501 1001 86380 86390 1
402545 99402545 1001 86380 86390 1
402797 99402797 1001 86380 86390 1
402835 99402835 1001 86380 86390 1
402813 99402813 1001 86380 86390 1
402839 99402839 1001 86380 86390 1
403146 99403146 1001 86380 86390 1
403329 99403329 1001 86380 86390 1
403272 99403272 1001 86380 86390 1
403456 99403456 1001 86380 86390 1
403504 99403504 1001 86380 86390 1
403496 99403496 1001 86380 86390 1
403550 99403550 1001 86380 86390 1
403554 99403554 1001 86380 86390 1
403729 99403729 1001 86380 86390 1
403839 99403839 1001 86380 86390 1
403946 99403946 1001 86380 86390 1
404085 99404085 1001 86380 86390 1
404378 99404378 1001 86380 86390 1
404320 99404320 1001 86380 86390 1
404396 99404396 1001 86380 86390 1
404545 99404545 1001 86380 86390 1
404822 99404822 1001 86380 86390 1
405055 99405055 1001 86380 86390 1
405273 99405273 1001 86380 86390 1
405546 99405546 1001 86380 86390 1
405739 99405739 1001 86380 86390 1
405956 99405956 1001 86380 86390 1
406545 99406545 1001 86380 86390 1
406722 99406722 1001 86380 86390 1
406905 99406905 1001 86380 86390 1
406951 99406951 1001 86380 86390 1
407009 99407009 1001 86380 86390 1
407315 99407315 1001 86380 86390 1
407402 99407402 1001 86380 86390 1
407739 99407739 1001 86380 86390 1
408147 99408147 1001 86380 86390 1
408388 99408388 1001 86380 86390 1
408337 99408337 1001 86380 86390 1
408520 99408520 1001 86380 86390 1
408420 99408420 1001 86380 86390 1
408429 99408429 1001 86380 86390 1
408433 99408433 1001 86380 86390 1
408641 99408641 1001 86380 86390 1
408731 99408731 1001 86380 86390 1
408714 99408714 1001 86380 86390 1
408848 99408848 1001 86380 86390 1
409052 99409052 1001 86380 86390 1
409009 99409009 1001 86380 86390 1
409127 99409127 1001 86380 86390 1
409254 99409254 1001 86380 86390 1
409209 99409209 1001 86380 86390 1
409296 99409296 1001 86380 86390 1
409611 99409611 1001 86380 86390 1
409774 99409774 1001 86380 86390 1
409969 99409969 1001 86380 86390 1
409922 99409922 1001 86380 86390 1
409993 99409993 1001 86380 86390 1
410133 99410133 1001 86380 86390 1
410444 99410444 1001 86380 86390 1
410427 99410427 1001 86380 86390 1
410594 99410594 1001 86380 86390 1
410598 99410598 1001 86380 86390 1
410528 99410528 1001 86380 86390 1
410701 99410701 1001 86380 86390 1
410848 99410848 1001 86380 86390 1
411018 99411018 1001 86380 86390 1
410996 99410996 1001 86380 86390 1
410926 99410926 1001 86380 86390 1
411043 99411043 1001 86380 86390 1
411087 99411087 1001 86380 86390 1
411195 99411195 1001 86380 86390 1
411323 99411323 1001 86380 86390 1
411406 99411406 1001 86380 86390 1
411332 99411332 1001 86380 86390 1
411506 99411506 1001 86380 86390 1
411447 99411447 1001 86380 86390 1
411474 99411474 1001 86380 86390 1
411476 99411476 1001 86380 86390 1
411631 99411631 1001 86380 86390 1
411644 99411644 1001 86380 86390 1
411621 99411621 1001 86380 86390 1
411745 99411745 1001 86380 86390 1
411713 99411713 1001 86380 86390 1
411735 99411735 1001 86380 86390 1
411760 99411760 1001 86380 86390 1
411921 99411921 1001 86380 86390 1
412157 99412157 1001 86380 86390 1
412092 99412092 1001 86380 86390 1
412400 99412400 1001 86380 86390 1
412940 99412940 1001 86380 86390 1
412900 99412900 1001 86380 86390 1
413130 99413130 1001 86380 86390 1
412529 99412529 1001 86380 86390 1
412780 99412780 1001 86380 86390 1
412659 99412659 1001 86380 86390 1
413707 99413707 1001 86380 86390 1
414001 99414001 1001 86380 86390 1
414105 99414105 1001 86380 86390 1
413960 99413960 1001 86380 86390 1
415164 99415164 1001 86380 86390 1
415249 99415249 1001 86380 86390 1
415155 99415155 1001 86380 86390 1
414566 99414566 1001 86380 86390 1
414655 99414655 1001 86380 86390 1
414824 99414824 1001 86380 86390 1
414693 99414693 1001 86380 86390 1
414586 99414586 1001 86380 86390 1
414614 99414614 1001 86380 86390 1
414198 99414198 1001 86380 86390 1
414386 99414386 1001 86380 86390 1
415499 99415499 1001 86380 86390 1
415480 99415480 1001 86380 86390 1
416791 99416791 1001 86380 86390 1
416715 99416715 1001 86380 86390 1
416805 99416805 1001 86380 86390 1
416580 99416580 1001 86380 86390 1
416158 99416158 1001 86380 86390 1
416166 99416166 1001 86380 86390 1
416267 99416267 1001 86380 86390 1
416202 99416202 1001 86380 86390 1
415761 99415761 1001 86380 86390 1
415921 99415921 1001 86380 86390 1
415767 99415767 1001 86380 86390 1
416027 99416027 1001 86380 86390 1
415982 99415982 1001 86380 86390 1
417009 99417009 1001 86380 86390 1
417133 99417133 1001 86380 86390 1
417499 99417499 1001 86380 86390 1
417522 99417522 1001 86380 86390 1
418693 99418693 1001 86380 86390 1
418730 99418730 1001 86380 86390 1
418655 99418655 1001 86380 86390 1
418755 99418755 1001 86380 86390 1
418282 99418282 1001 86380 86390 1
418229 99418229 1001 86380 86390 1
418402 99418402 1001 86380 86390 1
418350 99418350 1001 86380 86390 1
418126 99418126 1001 86380 86390 1
417916 99417916 1001 86380 86390 1
417651 99417651 1001 86380 86390 1
418967 99418967 1001 86380 86390 1
420279 99420279 1001 86380 86390 1
420068 99420068 1001 86380 86390 1
420418 99420418 1001 86380 86390 1
419699 99419699 1001 86380 86390 1
419806 99419806 1001 86380 86390 1
419886 99419886 1001 86380 86390 1
419726 99419726 1001 86380 86390 1
419296 99419296 1001 86380 86390 1
419356 99419356 1001 86380 86390 1
419252 99419252 1001 86380 86390 1
419399 99419399 1001 86380 86390 1
419582 99419582 1001 86380 86390 1
419370 99419370 1001 86380 86390 1
420626 99420626 1001 86380 86390 1
421795 99421795 1001 86380 86390 1
421767 99421767 1001 86380 86390 1
421482 99421482 1001 86380 86390 1
421672 99421672 1001 86380 86390 1
421379 99421379 1001 86380 86390 1
421449 99421449 1001 86380 86390 1
421564 99421564 1001 86380 86390 1
421002 99421002 1001 86380 86390 1
422194 99422194 1001 86380 86390 1
422388 99422388 1001 86380 86390 1
422263 99422263 1001 86380 86390 1
422207 99422207 1001 86380 86390 1
422293 99422293 1001 86380 86390 1
423523 99423523 1001 86380 86390 1
423134 99423134 1001 86380 86390 1
423293 99423293 1001 86380 86390 1
423204 99423204 1001 86380 86390 1
423284 99423284 1001 86380 86390 1
423104 99423104 1001 86380 86390 1
422882 99422882 1001 86380 86390 1
422941 99422941 1001 86380 86390 1
422910 99422910 1001 86380 86390 1
422703 99422703 1001 86380 86390 1
422542 99422542 1001 86380 86390 1
424020 99424020 1001 86380 86390 1
423797 99423797 1001 86380 86390 1
423832 99423832 1001 86380 86390 1
423777 99423777 1001 86380 86390 1
424116 99424116 1001 86380 86390 1
425219 99425219 1001 86380 86390 1
425166 99425166 1001 86380 86390 1
425374 99425374 1001 86380 86390 1
424880 99424880 1001 86380 86390 1
424592 99424592 1001 86380 86390 1
424763 99424763 1001 86380 86390 1
424765 99424765 1001 86380 86390 1
424681 99424681 1001 86380 86390 1
424661 99424661 1001 86380 86390 1
424459 99424459 1001 86380 86390 1
424564 99424564 1001 86380 86390 1
424558 99424558 1001 86380 86390 1
425391 99425391 1001 86380 86390 1
425644 99425644 1001 86380 86390 1
425459 99425459 1001 86380 86390 1
426897 99426897 1001 86380 86390 1
426955 99426955 1001 86380 86390 1
426692 99426692 1001 86380 86390 1
426622 99426622 1001 86380 86390 1
426301 99426301 1001 86380 86390 1
426382 99426382 1001 86380 86390 1
426429 99426429 1001 86380 86390 1
426534 99426534 1001 86380 86390 1
426681 99426681 1001 86380 86390 1
426542 99426542 1001 86380 86390 1
426154 99426154 1001 86380 86390 1
426255 99426255 1001 86380 86390 1
427182 99427182 1001 86380 86390 1
427359 99427359 1001 86380 86390 1
428540 99428540 1001 86380 86390 1
428587 99428587 1001 86380 86390 1
428691 99428691 1001 86380 86390 1
428478 99428478 1001 86380 86390 1
427980 99427980 1001 86380 86390 1
428316 99428316 1001 86380 86390 1
428087 99428087 1001 86380 86390 1
428137 99428137 1001 86380 86390 1
427567 99427567 1001 86380 86390 1
427740 99427740 1001 86380 86390 1
427717 99427717 1001 86380 86390 1
429012 99429012 1001 86380 86390 1
429123 99429123 1001 86380 86390 1
430199 99430199 1001 86380 86390 1
430036 99430036 1001 86380 86390 1
430360 99430360 1001 86380 86390 1
429714 99429714 1001 86380 86390 1
429911 99429911 1001 86380 86390 1
429700 99429700 1001 86380 86390 1
429827 99429827 1001 86380 86390 1
429268 99429268 1001 86380 86390 1
429227 99429227 1001 86380 86390 1
429253 99429253 1001 86380 86390 1
429427 99429427 1001 86380 86390 1
430797 99430797 1001 86380 86390 1
430513 99430513 1001 86380 86390 1
431882 99431882 1001 86380 86390 1
431798 99431798 1001 86380 86390 1
431700 99431700 1001 86380 86390 1
431930 99431930 1001 86380 86390 1
431480 99431480 1001 86380 86390 1
431298 99431298 1001 86380 86390 1
431422 99431422 1001 86380 86390 1
431305 99431305 1001 86380 86390 1
430984 99430984 1001 86380 86390 1
431051 99431051 1001 86380 86390 1
433721 99433721 1001 86380 86390 1
433703 99433703 1001 86380 86390 1
433334 99433334 1001 86380 86390 1
433018 99433018 1001 86380 86390 1
433241 99433241 1001 86380 86390 1
433127 99433127 1001 86380 86390 1
433860 99433860 1001 86380 86390 1
433968 99433968 1001 86380 86390 1
433898 99433898 1001 86380 86390 1
433918 99433918 1001 86380 86390 1
434074 99434074 1001 86380 86390 1
433802 99433802 1001 86380 86390 1
433995 99433995 1001 86380 86390 1
435315 99435315 1001 86380 86390 1
435393 99435393 1001 86380 86390 1
434897 99434897 1001 86380 86390 1
434689 99434689 1001 86380 86390 1
434748 99434748 1001 86380 86390 1
434260 99434260 1001 86380 86390 1
434520 99434520 1001 86380 86390 1
434529 99434529 1001 86380 86390 1
434561 99434561 1001 86380 86390 1
435741 99435741 1001 86380 86390 1
435584 99435584 1001 86380 86390 1
435608 99435608 1001 86380 86390 1
435694 99435694 1001 86380 86390 1
437153 99437153 1001 86380 86390 1
436727 99436727 1001 86380 86390 1
436643 99436643 1001 86380 86390 1
436214 99436214 1001 86380 86390 1
435956 99435956 1001 86380 86390 1
435912 99435912 1001 86380 86390 1
435948 99435948 1001 86380 86390 1
436212 99436212 1001 86380 86390 1
300047 99300047 1001 86380 86390 1
300028 99300028 1001 86380 86390 1
300679 99300679 1001 86380 86390 1
300642 99300642 1001 86380 86390 1
300604 99300604 1001 86380 86390 1
300579 99300579 1001 86380 86390 1
300718 99300718 1001 86380 86390 1
300491 99300491 1001 86380 86390 1
300173 99300173 1001 86380 86390 1
300305 99300305 1001 86380 86390 1
300203 99300203 1001 86380 86390 1
300771 99300771 1001 86380 86390 1
300867 99300867 1001 86380 86390 1
301452 99301452 1001 86380 86390 1
301465 99301465 1001 86380 86390 1
301441 99301441 1001 86380 86390 1
301456 99301456 1001 86380 86390 1
301247 99301247 1001 86380 86390 1
301290 99301290 1001 86380 86390 1
301205 99301205 1001 86380 86390 1
301080 99301080 1001 86380 86390 1
300977 99300977 1001 86380 86390 1
300990 99300990 1001 86380 86390 1
301016 99301016 1001 86380 86390 1
300985 99300985 1001 86380 86390 1
301710 99301710 1001 86380 86390 1
301558 99301558 1001 86380 86390 1
302240 99302240 1001 86380 86390 1
302345 99302345 1001 86380 86390 1
302284 99302284 1001 86380 86390 1
302287 99302287 1001 86380 86390 1
302372 99302372 1001 86380 86390 1
302073 99302073 1001 86380 86390 1
302114 99302114 1001 86380 86390 1
301812 99301812 1001 86380 86390 1
301947 99301947 1001 86380 86390 1
302520 99302520 1001 86380 86390 1
302417 99302417 1001 86380 86390 1
302536 99302536 1001 86380 86390 1
302516 99302516 1001 86380 86390 1
303043 99303043 1001 86380 86390 1
303136 99303136 1001 86380 86390 1
303009 99303009 1001 86380 86390 1
303114 99303114 1001 86380 86390 1
302953 99302953 1001 86380 86390 1
302695 99302695 1001 86380 86390 1
302644 99302644 1001 86380 86390 1
302645 99302645 1001 86380 86390 1
302751 99302751 1001 86380 86390 1
303262 99303262 1001 86380 86390 1
303392 99303392 1001 86380 86390 1
303854 99303854 1001 86380 86390 1
304013 99304013 1001 86380 86390 1
303887 99303887 1001 86380 86390 1
303646 99303646 1001 86380 86390 1
303731 99303731 1001 86380 86390 1
303744 99303744 1001 86380 86390 1
303785 99303785 1001 86380 86390 1
303439 99303439 1001 86380 86390 1
303544 99303544 1001 86380 86390 1
303470 99303470 1001 86380 86390 1
303509 99303509 1001 86380 86390 1
303574 99303574 1001 86380 86390 1
303541 99303541 1001 86380 86390 1
304136 99304136 1001 86380 86390 1
303829 99303829 1001 86380 86390 1
304088 99304088 1001 86380 86390 1
304167 99304167 1001 86380 86390 1
304116 99304116 1001 86380 86390 1
304797 99304797 1001 86380 86390 1
304708 99304708 1001 86380 86390 1
304632 99304632 1001 86380 86390 1
304543 99304543 1001 86380 86390 1
304467 99304467 1001 86380 86390 1
304469 99304469 1001 86380 86390 1
304548 99304548 1001 86380 86390 1
304349 99304349 1001 86380 86390 1
304378 99304378 1001 86380 86390 1
304432 99304432 1001 86380 86390 1
305025 99305025 1001 86380 86390 1
304903 99304903 1001 86380 86390 1
305034 99305034 1001 86380 86390 1
304868 99304868 1001 86380 86390 1
305649 99305649 1001 86380 86390 1
305549 99305549 1001 86380 86390 1
305487 99305487 1001 86380 86390 1
305646 99305646 1001 86380 86390 1
305476 99305476 1001 86380 86390 1
305156 99305156 1001 86380 86390 1
305133 99305133 1001 86380 86390 1
305213 99305213 1001 86380 86390 1
305269 99305269 1001 86380 86390 1
500611 99500611 1001 86380 86390 1
500623 99500623 1001 86380 86390 1
500701 99500701 1001 86380 86390 1
500499 99500499 1001 86380 86390 1
500425 99500425 1001 86380 86390 1
500351 99500351 1001 86380 86390 1
500241 99500241 1001 86380 86390 1
500995 99500995 1001 86380 86390 1
500987 99500987 1001 86380 86390 1
501451 99501451 1001 86380 86390 1
501464 99501464 1001 86380 86390 1
501503 99501503 1001 86380 86390 1
501466 99501466 1001 86380 86390 1
501559 99501559 1001 86380 86390 1
501312 99501312 1001 86380 86390 1
501174 99501174 1001 86380 86390 1
501190 99501190 1001 86380 86390 1
501668 99501668 1001 86380 86390 1
502311 99502311 1001 86380 86390 1
502313 99502313 1001 86380 86390 1
502318 99502318 1001 86380 86390 1
502268 99502268 1001 86380 86390 1
502359 99502359 1001 86380 86390 1
502134 99502134 1001 86380 86390 1
502251 99502251 1001 86380 86390 1
502058 99502058 1001 86380 86390 1
502228 99502228 1001 86380 86390 1
502164 99502164 1001 86380 86390 1
502205 99502205 1001 86380 86390 1
502181 99502181 1001 86380 86390 1
502605 99502605 1001 86380 86390 1
502607 99502607 1001 86380 86390 1
502493 99502493 1001 86380 86390 1
503215 99503215 1001 86380 86390 1
503113 99503113 1001 86380 86390 1
503217 99503217 1001 86380 86390 1
503166 99503166 1001 86380 86390 1
503103 99503103 1001 86380 86390 1
503273 99503273 1001 86380 86390 1
502906 99502906 1001 86380 86390 1
503076 99503076 1001 86380 86390 1
503038 99503038 1001 86380 86390 1
503052 99503052 1001 86380 86390 1
502941 99502941 1001 86380 86390 1
502787 99502787 1001 86380 86390 1
502752 99502752 1001 86380 86390 1
502757 99502757 1001 86380 86390 1
502722 99502722 1001 86380 86390 1
503345 99503345 1001 86380 86390 1
503298 99503298 1001 86380 86390 1
504051 99504051 1001 86380 86390 1
503785 99503785 1001 86380 86390 1
503801 99503801 1001 86380 86390 1
503728 99503728 1001 86380 86390 1
503527 99503527 1001 86380 86390 1
503559 99503559 1001 86380 86390 1
504132 99504132 1001 86380 86390 1
504842 99504842 1001 86380 86390 1
504779 99504779 1001 86380 86390 1
504897 99504897 1001 86380 86390 1
504795 99504795 1001 86380 86390 1
504798 99504798 1001 86380 86390 1
504679 99504679 1001 86380 86390 1
504658 99504658 1001 86380 86390 1
504352 99504352 1001 86380 86390 1
504508 99504508 1001 86380 86390 1
504393 99504393 1001 86380 86390 1
504500 99504500 1001 86380 86390 1
505046 99505046 1001 86380 86390 1
504983 99504983 1001 86380 86390 1
505708 99505708 1001 86380 86390 1
505425 99505425 1001 86380 86390 1
505420 99505420 1001 86380 86390 1
505486 99505486 1001 86380 86390 1
505253 99505253 1001 86380 86390 1
505256 99505256 1001 86380 86390 1
505273 99505273 1001 86380 86390 1
505938 99505938 1001 86380 86390 1
505952 99505952 1001 86380 86390 1
505854 99505854 1001 86380 86390 1
505957 99505957 1001 86380 86390 1
505803 99505803 1001 86380 86390 1
506566 99506566 1001 86380 86390 1
506419 99506419 1001 86380 86390 1
506474 99506474 1001 86380 86390 1
506425 99506425 1001 86380 86390 1
506401 99506401 1001 86380 86390 1
506269 99506269 1001 86380 86390 1
506061 99506061 1001 86380 86390 1
506037 99506037 1001 86380 86390 1
506624 99506624 1001 86380 86390 1
506706 99506706 1001 86380 86390 1
507262 99507262 1001 86380 86390 1
507277 99507277 1001 86380 86390 1
507344 99507344 1001 86380 86390 1
507159 99507159 1001 86380 86390 1
506832 99506832 1001 86380 86390 1
506884 99506884 1001 86380 86390 1
506834 99506834 1001 86380 86390 1
506822 99506822 1001 86380 86390 1
506955 99506955 1001 86380 86390 1
507434 99507434 1001 86380 86390 1
507499 99507499 1001 86380 86390 1
507619 99507619 1001 86380 86390 1
507572 99507572 1001 86380 86390 1
508045 99508045 1001 86380 86390 1
508221 99508221 1001 86380 86390 1
508164 99508164 1001 86380 86390 1
508178 99508178 1001 86380 86390 1
508197 99508197 1001 86380 86390 1
507979 99507979 1001 86380 86390 1
507994 99507994 1001 86380 86390 1
508007 99508007 1001 86380 86390 1
507681 99507681 1001 86380 86390 1
507644 99507644 1001 86380 86390 1
507788 99507788 1001 86380 86390 1
507633 99507633 1001 86380 86390 1
507665 99507665 1001 86380 86390 1
508415 99508415 1001 86380 86390 1
508268 99508268 1001 86380 86390 1
508295 99508295 1001 86380 86390 1
508988 99508988 1001 86380 86390 1
508899 99508899 1001 86380 86390 1
508993 99508993 1001 86380 86390 1
508878 99508878 1001 86380 86390 1
508985 99508985 1001 86380 86390 1
508818 99508818 1001 86380 86390 1
508768 99508768 1001 86380 86390 1
508720 99508720 1001 86380 86390 1
508734 99508734 1001 86380 86390 1
508777 99508777 1001 86380 86390 1
508481 99508481 1001 86380 86390 1
508651 99508651 1001 86380 86390 1
508627 99508627 1001 86380 86390 1
508485 99508485 1001 86380 86390 1
508577 99508577 1001 86380 86390 1
508454 99508454 1001 86380 86390 1
509086 99509086 1001 86380 86390 1
509126 99509126 1001 86380 86390 1
509166 99509166 1001 86380 86390 1
509220 99509220 1001 86380 86390 1
509221 99509221 1001 86380 86390 1
509092 99509092 1001 86380 86390 1
509094 99509094 1001 86380 86390 1
509750 99509750 1001 86380 86390 1
509882 99509882 1001 86380 86390 1
509669 99509669 1001 86380 86390 1
509558 99509558 1001 86380 86390 1
509474 99509474 1001 86380 86390 1
509361 99509361 1001 86380 86390 1
509375 99509375 1001 86380 86390 1
509365 99509365 1001 86380 86390 1
509421 99509421 1001 86380 86390 1
509962 99509962 1001 86380 86390 1
509939 99509939 1001 86380 86390 1
509904 99509904 1001 86380 86390 1
510010 99510010 1001 86380 86390 1
510038 99510038 1001 86380 86390 1
510368 99510368 1001 86380 86390 1
510339 99510339 1001 86380 86390 1
510252 99510252 1001 86380 86390 1
510193 99510193 1001 86380 86390 1
510142 99510142 1001 86380 86390 1
510118 99510118 1001 86380 86390 1
510895 99510895 1001 86380 86390 1
510755 99510755 1001 86380 86390 1
510847 99510847 1001 86380 86390 1
510730 99510730 1001 86380 86390 1
510748 99510748 1001 86380 86390 1
511400 99511400 1001 86380 86390 1
511406 99511406 1001 86380 86390 1
511288 99511288 1001 86380 86390 1
510972 99510972 1001 86380 86390 1
511089 99511089 1001 86380 86390 1
511012 99511012 1001 86380 86390 1
511135 99511135 1001 86380 86390 1
511033 99511033 1001 86380 86390 1
510982 99510982 1001 86380 86390 1
511008 99511008 1001 86380 86390 1
511731 99511731 1001 86380 86390 1
511720 99511720 1001 86380 86390 1
511597 99511597 1001 86380 86390 1
512200 99512200 1001 86380 86390 1
512268 99512268 1001 86380 86390 1
512110 99512110 1001 86380 86390 1
512116 99512116 1001 86380 86390 1
512041 99512041 1001 86380 86390 1
511761 99511761 1001 86380 86390 1
512445 99512445 1001 86380 86390 1
512577 99512577 1001 86380 86390 1
512463 99512463 1001 86380 86390 1
513016 99513016 1001 86380 86390 1
513183 99513183 1001 86380 86390 1
513085 99513085 1001 86380 86390 1
513087 99513087 1001 86380 86390 1
513012 99513012 1001 86380 86390 1
512602 99512602 1001 86380 86390 1
512590 99512590 1001 86380 86390 1
512605 99512605 1001 86380 86390 1
513405 99513405 1001 86380 86390 1
513880 99513880 1001 86380 86390 1
513989 99513989 1001 86380 86390 1
513836 99513836 1001 86380 86390 1
513748 99513748 1001 86380 86390 1
513801 99513801 1001 86380 86390 1
513633 99513633 1001 86380 86390 1
513776 99513776 1001 86380 86390 1
513791 99513791 1001 86380 86390 1
513805 99513805 1001 86380 86390 1
513716 99513716 1001 86380 86390 1
513795 99513795 1001 86380 86390 1
513733 99513733 1001 86380 86390 1
513824 99513824 1001 86380 86390 1
513451 99513451 1001 86380 86390 1
513573 99513573 1001 86380 86390 1
513548 99513548 1001 86380 86390 1
513564 99513564 1001 86380 86390 1
513526 99513526 1001 86380 86390 1
514214 99514214 1001 86380 86390 1
514718 99514718 1001 86380 86390 1
514828 99514828 1001 86380 86390 1
514804 99514804 1001 86380 86390 1
514792 99514792 1001 86380 86390 1
514626 99514626 1001 86380 86390 1
514471 99514471 1001 86380 86390 1
514475 99514475 1001 86380 86390 1
514527 99514527 1001 86380 86390 1
514554 99514554 1001 86380 86390 1
514619 99514619 1001 86380 86390 1
514452 99514452 1001 86380 86390 1
514517 99514517 1001 86380 86390 1
514456 99514456 1001 86380 86390 1
514249 99514249 1001 86380 86390 1
514334 99514334 1001 86380 86390 1
514287 99514287 1001 86380 86390 1
514986 99514986 1001 86380 86390 1
514944 99514944 1001 86380 86390 1
514983 99514983 1001 86380 86390 1
515486 99515486 1001 86380 86390 1
515669 99515669 1001 86380 86390 1
515297 99515297 1001 86380 86390 1
515298 99515298 1001 86380 86390 1
515473 99515473 1001 86380 86390 1
515306 99515306 1001 86380 86390 1
515066 99515066 1001 86380 86390 1
515222 99515222 1001 86380 86390 1
515719 99515719 1001 86380 86390 1
515883 99515883 1001 86380 86390 1
515717 99515717 1001 86380 86390 1
515704 99515704 1001 86380 86390 1
516476 99516476 1001 86380 86390 1
516457 99516457 1001 86380 86390 1
516124 99516124 1001 86380 86390 1
516111 99516111 1001 86380 86390 1
516229 99516229 1001 86380 86390 1
516113 99516113 1001 86380 86390 1
516211 99516211 1001 86380 86390 1
515967 99515967 1001 86380 86390 1
515892 99515892 1001 86380 86390 1
515919 99515919 1001 86380 86390 1
515985 99515985 1001 86380 86390 1
515934 99515934 1001 86380 86390 1
516520 99516520 1001 86380 86390 1
516554 99516554 1001 86380 86390 1
516606 99516606 1001 86380 86390 1
516581 99516581 1001 86380 86390 1
517173 99517173 1001 86380 86390 1
517193 99517193 1001 86380 86390 1
517008 99517008 1001 86380 86390 1
516857 99516857 1001 86380 86390 1
516822 99516822 1001 86380 86390 1
516887 99516887 1001 86380 86390 1
516777 99516777 1001 86380 86390 1
517490 99517490 1001 86380 86390 1
517379 99517379 1001 86380 86390 1
518073 99518073 1001 86380 86390 1
518088 99518088 1001 86380 86390 1
518141 99518141 1001 86380 86390 1
517992 99517992 1001 86380 86390 1
517764 99517764 1001 86380 86390 1
517845 99517845 1001 86380 86390 1
517889 99517889 1001 86380 86390 1
517710 99517710 1001 86380 86390 1
517698 99517698 1001 86380 86390 1
518251 99518251 1001 86380 86390 1
518309 99518309 1001 86380 86390 1
518261 99518261 1001 86380 86390 1
518824 99518824 1001 86380 86390 1
518876 99518876 1001 86380 86390 1
518582 99518582 1001 86380 86390 1
518626 99518626 1001 86380 86390 1
518587 99518587 1001 86380 86390 1
518434 99518434 1001 86380 86390 1
518460 99518460 1001 86380 86390 1
518423 99518423 1001 86380 86390 1
518567 99518567 1001 86380 86390 1
518455 99518455 1001 86380 86390 1
518533 99518533 1001 86380 86390 1
519090 99519090 1001 86380 86390 1
519118 99519118 1001 86380 86390 1
519005 99519005 1001 86380 86390 1
519019 99519019 1001 86380 86390 1
519071 99519071 1001 86380 86390 1
519796 99519796 1001 86380 86390 1
519719 99519719 1001 86380 86390 1
519732 99519732 1001 86380 86390 1
519644 99519644 1001 86380 86390 1
519735 99519735 1001 86380 86390 1
519560 99519560 1001 86380 86390 1
519564 99519564 1001 86380 86390 1
519377 99519377 1001 86380 86390 1
519302 99519302 1001 86380 86390 1
519316 99519316 1001 86380 86390 1
519889 99519889 1001 86380 86390 1
519860 99519860 1001 86380 86390 1
520543 99520543 1001 86380 86390 1
520595 99520595 1001 86380 86390 1
520468 99520468 1001 86380 86390 1
520597 99520597 1001 86380 86390 1
520445 99520445 1001 86380 86390 1
520268 99520268 1001 86380 86390 1
520242 99520242 1001 86380 86390 1
520234 99520234 1001 86380 86390 1
520330 99520330 1001 86380 86390 1
520369 99520369 1001 86380 86390 1
520188 99520188 1001 86380 86390 1
520075 99520075 1001 86380 86390 1
520101 99520101 1001 86380 86390 1
520143 99520143 1001 86380 86390 1
520716 99520716 1001 86380 86390 1
520658 99520658 1001 86380 86390 1
521276 99521276 1001 86380 86390 1
521358 99521358 1001 86380 86390 1
521448 99521448 1001 86380 86390 1
521172 99521172 1001 86380 86390 1
521212 99521212 1001 86380 86390 1
521155 99521155 1001 86380 86390 1
520954 99520954 1001 86380 86390 1
520916 99520916 1001 86380 86390 1
521572 99521572 1001 86380 86390 1
521626 99521626 1001 86380 86390 1
522107 99522107 1001 86380 86390 1
522122 99522122 1001 86380 86390 1
522238 99522238 1001 86380 86390 1
522202 99522202 1001 86380 86390 1
522004 99522004 1001 86380 86390 1
522058 99522058 1001 86380 86390 1
521929 99521929 1001 86380 86390 1
522072 99522072 1001 86380 86390 1
521805 99521805 1001 86380 86390 1
521758 99521758 1001 86380 86390 1
521823 99521823 1001 86380 86390 1
521759 99521759 1001 86380 86390 1
522370 99522370 1001 86380 86390 1
522436 99522436 1001 86380 86390 1
522464 99522464 1001 86380 86390 1
523082 99523082 1001 86380 86390 1
522991 99522991 1001 86380 86390 1
523004 99523004 1001 86380 86390 1
523094 99523094 1001 86380 86390 1
523098 99523098 1001 86380 86390 1
522921 99522921 1001 86380 86390 1
523050 99523050 1001 86380 86390 1
523002 99523002 1001 86380 86390 1
522897 99522897 1001 86380 86390 1
522729 99522729 1001 86380 86390 1
522533 99522533 1001 86380 86390 1
523297 99523297 1001 86380 86390 1
523321 99523321 1001 86380 86390 1
523821 99523821 1001 86380 86390 1
523889 99523889 1001 86380 86390 1
523786 99523786 1001 86380 86390 1
523677 99523677 1001 86380 86390 1
523614 99523614 1001 86380 86390 1
523576 99523576 1001 86380 86390 1
523709 99523709 1001 86380 86390 1
523544 99523544 1001 86380 86390 1
523422 99523422 1001 86380 86390 1
523501 99523501 1001 86380 86390 1
524087 99524087 1001 86380 86390 1
523979 99523979 1001 86380 86390 1
524096 99524096 1001 86380 86390 1
524615 99524615 1001 86380 86390 1
524732 99524732 1001 86380 86390 1
524621 99524621 1001 86380 86390 1
524679 99524679 1001 86380 86390 1
524359 99524359 1001 86380 86390 1
524425 99524425 1001 86380 86390 1
524529 99524529 1001 86380 86390 1
524506 99524506 1001 86380 86390 1
524546 99524546 1001 86380 86390 1
524522 99524522 1001 86380 86390 1
524446 99524446 1001 86380 86390 1
524318 99524318 1001 86380 86390 1
524216 99524216 1001 86380 86390 1
524178 99524178 1001 86380 86390 1
524325 99524325 1001 86380 86390 1
524356 99524356 1001 86380 86390 1
524955 99524955 1001 86380 86390 1
524892 99524892 1001 86380 86390 1
525568 99525568 1001 86380 86390 1
525511 99525511 1001 86380 86390 1
525583 99525583 1001 86380 86390 1
525301 99525301 1001 86380 86390 1
525392 99525392 1001 86380 86390 1
525315 99525315 1001 86380 86390 1
525230 99525230 1001 86380 86390 1
525209 99525209 1001 86380 86390 1
525068 99525068 1001 86380 86390 1
525019 99525019 1001 86380 86390 1
525075 99525075 1001 86380 86390 1
525181 99525181 1001 86380 86390 1
525801 99525801 1001 86380 86390 1
525776 99525776 1001 86380 86390 1
525686 99525686 1001 86380 86390 1
525622 99525622 1001 86380 86390 1
525730 99525730 1001 86380 86390 1
525718 99525718 1001 86380 86390 1
526363 99526363 1001 86380 86390 1
526352 99526352 1001 86380 86390 1
526382 99526382 1001 86380 86390 1
526332 99526332 1001 86380 86390 1
526166 99526166 1001 86380 86390 1
526025 99526025 1001 86380 86390 1
526067 99526067 1001 86380 86390 1
526048 99526048 1001 86380 86390 1
526165 99526165 1001 86380 86390 1
525933 99525933 1001 86380 86390 1
525831 99525831 1001 86380 86390 1
525886 99525886 1001 86380 86390 1
525874 99525874 1001 86380 86390 1
525824 99525824 1001 86380 86390 1
526592 99526592 1001 86380 86390 1
526606 99526606 1001 86380 86390 1
526574 99526574 1001 86380 86390 1
527130 99527130 1001 86380 86390 1
527196 99527196 1001 86380 86390 1
527132 99527132 1001 86380 86390 1
527120 99527120 1001 86380 86390 1
526864 99526864 1001 86380 86390 1
526907 99526907 1001 86380 86390 1
527010 99527010 1001 86380 86390 1
526934 99526934 1001 86380 86390 1
526655 99526655 1001 86380 86390 1
526762 99526762 1001 86380 86390 1
526698 99526698 1001 86380 86390 1
526751 99526751 1001 86380 86390 1
526636 99526636 1001 86380 86390 1
526716 99526716 1001 86380 86390 1
526629 99526629 1001 86380 86390 1
527417 99527417 1001 86380 86390 1
527384 99527384 1001 86380 86390 1
527977 99527977 1001 86380 86390 1
527806 99527806 1001 86380 86390 1
527801 99527801 1001 86380 86390 1
527816 99527816 1001 86380 86390 1
527497 99527497 1001 86380 86390 1
527523 99527523 1001 86380 86390 1
527486 99527486 1001 86380 86390 1
527460 99527460 1001 86380 86390 1
527475 99527475 1001 86380 86390 1
527477 99527477 1001 86380 86390 1
528864 99528864 1001 86380 86390 1
528870 99528870 1001 86380 86390 1
528829 99528829 1001 86380 86390 1
528556 99528556 1001 86380 86390 1
528539 99528539 1001 86380 86390 1
528488 99528488 1001 86380 86390 1
528438 99528438 1001 86380 86390 1
529082 99529082 1001 86380 86390 1
528906 99528906 1001 86380 86390 1
529394 99529394 1001 86380 86390 1
529239 99529239 1001 86380 86390 1
529112 99529112 1001 86380 86390 1
529847 99529847 1001 86380 86390 1
529876 99529876 1001 86380 86390 1
530425 99530425 1001 86380 86390 1
530378 99530378 1001 86380 86390 1
530369 99530369 1001 86380 86390 1
530447 99530447 1001 86380 86390 1
530501 99530501 1001 86380 86390 1
530222 99530222 1001 86380 86390 1
530184 99530184 1001 86380 86390 1
530255 99530255 1001 86380 86390 1
530089 99530089 1001 86380 86390 1
529995 99529995 1001 86380 86390 1
530628 99530628 1001 86380 86390 1
530632 99530632 1001 86380 86390 1
530757 99530757 1001 86380 86390 1
531252 99531252 1001 86380 86390 1
531202 99531202 1001 86380 86390 1
531203 99531203 1001 86380 86390 1
531204 99531204 1001 86380 86390 1
531358 99531358 1001 86380 86390 1
531302 99531302 1001 86380 86390 1
531011 99531011 1001 86380 86390 1
531028 99531028 1001 86380 86390 1
530979 99530979 1001 86380 86390 1
530828 99530828 1001 86380 86390 1
530803 99530803 1001 86380 86390 1
530907 99530907 1001 86380 86390 1
530947 99530947 1001 86380 86390 1
531468 99531468 1001 86380 86390 1
531457 99531457 1001 86380 86390 1
531527 99531527 1001 86380 86390 1
532169 99532169 1001 86380 86390 1
532054 99532054 1001 86380 86390 1
532158 99532158 1001 86380 86390 1
532097 99532097 1001 86380 86390 1
531897 99531897 1001 86380 86390 1
531807 99531807 1001 86380 86390 1
531876 99531876 1001 86380 86390 1
531980 99531980 1001 86380 86390 1
531827 99531827 1001 86380 86390 1
531630 99531630 1001 86380 86390 1
531592 99531592 1001 86380 86390 1
532289 99532289 1001 86380 86390 1
532344 99532344 1001 86380 86390 1
533000 99533000 1001 86380 86390 1
532911 99532911 1001 86380 86390 1
532851 99532851 1001 86380 86390 1
532800 99532800 1001 86380 86390 1
532644 99532644 1001 86380 86390 1
532569 99532569 1001 86380 86390 1
532415 99532415 1001 86380 86390 1
532468 99532468 1001 86380 86390 1
532482 99532482 1001 86380 86390 1
533081 99533081 1001 86380 86390 1
533228 99533228 1001 86380 86390 1
533220 99533220 1001 86380 86390 1
533209 99533209 1001 86380 86390 1
533041 99533041 1001 86380 86390 1
533705 99533705 1001 86380 86390 1
533693 99533693 1001 86380 86390 1
533697 99533697 1001 86380 86390 1
533815 99533815 1001 86380 86390 1
533469 99533469 1001 86380 86390 1
533396 99533396 1001 86380 86390 1
533340 99533340 1001 86380 86390 1
533894 99533894 1001 86380 86390 1
533952 99533952 1001 86380 86390 1
533930 99533930 1001 86380 86390 1
534666 99534666 1001 86380 86390 1
534628 99534628 1001 86380 86390 1
534552 99534552 1001 86380 86390 1
534632 99534632 1001 86380 86390 1
534286 99534286 1001 86380 86390 1
534445 99534445 1001 86380 86390 1
534304 99534304 1001 86380 86390 1
534449 99534449 1001 86380 86390 1
534066 99534066 1001 86380 86390 1
534095 99534095 1001 86380 86390 1
534111 99534111 1001 86380 86390 1
534190 99534190 1001 86380 86390 1
534217 99534217 1001 86380 86390 1
534814 99534814 1001 86380 86390 1
534834 99534834 1001 86380 86390 1
535485 99535485 1001 86380 86390 1
535426 99535426 1001 86380 86390 1
535402 99535402 1001 86380 86390 1
535314 99535314 1001 86380 86390 1
535100 99535100 1001 86380 86390 1
535196 99535196 1001 86380 86390 1
534904 99534904 1001 86380 86390 1
534896 99534896 1001 86380 86390 1
535590 99535590 1001 86380 86390 1
535659 99535659 1001 86380 86390 1
535685 99535685 1001 86380 86390 1
535623 99535623 1001 86380 86390 1
536248 99536248 1001 86380 86390 1
536290 99536290 1001 86380 86390 1
536243 99536243 1001 86380 86390 1
536058 99536058 1001 86380 86390 1
536009 99536009 1001 86380 86390 1
535945 99535945 1001 86380 86390 1
535732 99535732 1001 86380 86390 1
536518 99536518 1001 86380 86390 1
536457 99536457 1001 86380 86390 1
536420 99536420 1001 86380 86390 1
536395 99536395 1001 86380 86390 1
536423 99536423 1001 86380 86390 1
537129 99537129 1001 86380 86390 1
537100 99537100 1001 86380 86390 1
537088 99537088 1001 86380 86390 1
537077 99537077 1001 86380 86390 1
536963 99536963 1001 86380 86390 1
537066 99537066 1001 86380 86390 1
536802 99536802 1001 86380 86390 1
536812 99536812 1001 86380 86390 1
536691 99536691 1001 86380 86390 1
537172 99537172 1001 86380 86390 1
537295 99537295 1001 86380 86390 1
537192 99537192 1001 86380 86390 1
537196 99537196 1001 86380 86390 1
537856 99537856 1001 86380 86390 1
537884 99537884 1001 86380 86390 1
537631 99537631 1001 86380 86390 1
537644 99537644 1001 86380 86390 1
537675 99537675 1001 86380 86390 1
537741 99537741 1001 86380 86390 1
537446 99537446 1001 86380 86390 1
537488 99537488 1001 86380 86390 1
537450 99537450 1001 86380 86390 1
538023 99538023 1001 86380 86390 1
538032 99538032 1001 86380 86390 1
538148 99538148 1001 86380 86390 1
538800 99538800 1001 86380 86390 1
538630 99538630 1001 86380 86390 1
538448 99538448 1001 86380 86390 1
538234 99538234 1001 86380 86390 1
538249 99538249 1001 86380 86390 1
538352 99538352 1001 86380 86390 1
538332 99538332 1001 86380 86390 1
538969 99538969 1001 86380 86390 1
539554 99539554 1001 86380 86390 1
539600 99539600 1001 86380 86390 1
539402 99539402 1001 86380 86390 1
539234 99539234 1001 86380 86390 1
539379 99539379 1001 86380 86390 1
539250 99539250 1001 86380 86390 1
539206 99539206 1001 86380 86390 1
539093 99539093 1001 86380 86390 1
539106 99539106 1001 86380 86390 1
539171 99539171 1001 86380 86390 1
539174 99539174 1001 86380 86390 1
539071 99539071 1001 86380 86390 1
539806 99539806 1001 86380 86390 1
539648 99539648 1001 86380 86390 1
540390 99540390 1001 86380 86390 1
540408 99540408 1001 86380 86390 1
540305 99540305 1001 86380 86390 1
540362 99540362 1001 86380 86390 1
540240 99540240 1001 86380 86390 1
540099 99540099 1001 86380 86390 1
540207 99540207 1001 86380 86390 1
540041 99540041 1001 86380 86390 1
539955 99539955 1001 86380 86390 1
539930 99539930 1001 86380 86390 1
539973 99539973 1001 86380 86390 1
539923 99539923 1001 86380 86390 1
540480 99540480 1001 86380 86390 1
540650 99540650 1001 86380 86390 1
540536 99540536 1001 86380 86390 1
540541 99540541 1001 86380 86390 1
541205 99541205 1001 86380 86390 1
541188 99541188 1001 86380 86390 1
540891 99540891 1001 86380 86390 1
540830 99540830 1001 86380 86390 1
540767 99540767 1001 86380 86390 1
540874 99540874 1001 86380 86390 1
540692 99540692 1001 86380 86390 1
540710 99540710 1001 86380 86390 1
540814 99540814 1001 86380 86390 1
541368 99541368 1001 86380 86390 1
541387 99541387 1001 86380 86390 1
541349 99541349 1001 86380 86390 1
542004 99542004 1001 86380 86390 1
541967 99541967 1001 86380 86390 1
542058 99542058 1001 86380 86390 1
541921 99541921 1001 86380 86390 1
542012 99542012 1001 86380 86390 1
541754 99541754 1001 86380 86390 1
541846 99541846 1001 86380 86390 1
541557 99541557 1001 86380 86390 1
541638 99541638 1001 86380 86390 1
541522 99541522 1001 86380 86390 1
542181 99542181 1001 86380 86390 1
542286 99542286 1001 86380 86390 1
542121 99542121 1001 86380 86390 1
542191 99542191 1001 86380 86390 1
542756 99542756 1001 86380 86390 1
542863 99542863 1001 86380 86390 1
542609 99542609 1001 86380 86390 1
542403 99542403 1001 86380 86390 1
542362 99542362 1001 86380 86390 1
542375 99542375 1001 86380 86390 1
542970 99542970 1001 86380 86390 1
543023 99543023 1001 86380 86390 1
542951 99542951 1001 86380 86390 1
543097 99543097 1001 86380 86390 1
543574 99543574 1001 86380 86390 1
543612 99543612 1001 86380 86390 1
543758 99543758 1001 86380 86390 1
543524 99543524 1001 86380 86390 1
543215 99543215 1001 86380 86390 1
543229 99543229 1001 86380 86390 1
543218 99543218 1001 86380 86390 1
543336 99543336 1001 86380 86390 1
543183 99543183 1001 86380 86390 1
543199 99543199 1001 86380 86390 1
543292 99543292 1001 86380 86390 1
543878 99543878 1001 86380 86390 1
543893 99543893 1001 86380 86390 1
544565 99544565 1001 86380 86390 1
544472 99544472 1001 86380 86390 1
544435 99544435 1001 86380 86390 1
544518 99544518 1001 86380 86390 1
544198 99544198 1001 86380 86390 1
544238 99544238 1001 86380 86390 1
544282 99544282 1001 86380 86390 1
544220 99544220 1001 86380 86390 1
544365 99544365 1001 86380 86390 1
544015 99544015 1001 86380 86390 1
544040 99544040 1001 86380 86390 1
544599 99544599 1001 86380 86390 1
544704 99544704 1001 86380 86390 1
544717 99544717 1001 86380 86390 1
544632 99544632 1001 86380 86390 1
514882 959 1002 31445 42294 1
520466 651 1002 31734 32410 1
543058 858 1002 62949 66160 1
400000 99400000 1001 86380 86390 1
400173 99400173 1001 86380 86390 1
400259 99400259 1001 86380 86390 1
400368 99400368 1001 86380 86390 1
400613 99400613 1001 86380 86390 1
400589 99400589 1001 86380 86390 1
400729 99400729 1001 86380 86390 1
400749 99400749 1001 86380 86390 1
400725 99400725 1001 86380 86390 1
401060 99401060 1001 86380 86390 1
401159 99401159 1001 86380 86390 1
401646 99401646 1001 86380 86390 1
401681 99401681 1001 86380 86390 1
401733 99401733 1001 86380 86390 1
401769 99401769 1001 86380 86390 1
401824 99401824 1001 86380 86390 1
401871 99401871 1001 86380 86390 1
402030 99402030 1001 86380 86390 1
402062 99402062 1001 86380 86390 1
402039 99402039 1001 86380 86390 1
402251 99402251 1001 86380 86390 1
402214 99402214 1001 86380 86390 1
402358 99402358 1001 86380 86390 1
402319 99402319 1001 86380 86390 1
402327 99402327 1001 86380 86390 1
402504 99402504 1001 86380 86390 1
402599 99402599 1001 86380 86390 1
402817 99402817 1001 86380 86390 1
402903 99402903 1001 86380 86390 1
403213 99403213 1001 86380 86390 1
403449 99403449 1001 86380 86390 1
403476 99403476 1001 86380 86390 1
403574 99403574 1001 86380 86390 1
403792 99403792 1001 86380 86390 1
404116 99404116 1001 86380 86390 1
404145 99404145 1001 86380 86390 1
404071 99404071 1001 86380 86390 1
404103 99404103 1001 86380 86390 1
404217 99404217 1001 86380 86390 1
404256 99404256 1001 86380 86390 1
404361 99404361 1001 86380 86390 1
404421 99404421 1001 86380 86390 1
405010 99405010 1001 86380 86390 1
405299 99405299 1001 86380 86390 1
405483 99405483 1001 86380 86390 1
405431 99405431 1001 86380 86390 1
405699 99405699 1001 86380 86390 1
405779 99405779 1001 86380 86390 1
406123 99406123 1001 86380 86390 1
406181 99406181 1001 86380 86390 1
406426 99406426 1001 86380 86390 1
406397 99406397 1001 86380 86390 1
406638 99406638 1001 86380 86390 1
406657 99406657 1001 86380 86390 1
406797 99406797 1001 86380 86390 1
406892 99406892 1001 86380 86390 1
406942 99406942 1001 86380 86390 1
407632 99407632 1001 86380 86390 1
407612 99407612 1001 86380 86390 1
407714 99407714 1001 86380 86390 1
407679 99407679 1001 86380 86390 1
407809 99407809 1001 86380 86390 1
408017 99408017 1001 86380 86390 1
408171 99408171 1001 86380 86390 1
408306 99408306 1001 86380 86390 1
408288 99408288 1001 86380 86390 1
408249 99408249 1001 86380 86390 1
408875 99408875 1001 86380 86390 1
409021 99409021 1001 86380 86390 1
409250 99409250 1001 86380 86390 1
409271 99409271 1001 86380 86390 1
409304 99409304 1001 86380 86390 1
409349 99409349 1001 86380 86390 1
409567 99409567 1001 86380 86390 1
409592 99409592 1001 86380 86390 1
409572 99409572 1001 86380 86390 1
409501 99409501 1001 86380 86390 1
409615 99409615 1001 86380 86390 1
409628 99409628 1001 86380 86390 1
409854 99409854 1001 86380 86390 1
409888 99409888 1001 86380 86390 1
409963 99409963 1001 86380 86390 1
410098 99410098 1001 86380 86390 1
410065 99410065 1001 86380 86390 1
410141 99410141 1001 86380 86390 1
410245 99410245 1001 86380 86390 1
410445 99410445 1001 86380 86390 1
410651 99410651 1001 86380 86390 1
410874 99410874 1001 86380 86390 1
411081 99411081 1001 86380 86390 1
411062 99411062 1001 86380 86390 1
411182 99411182 1001 86380 86390 1
411222 99411222 1001 86380 86390 1
411431 99411431 1001 86380 86390 1
411426 99411426 1001 86380 86390 1
411611 99411611 1001 86380 86390 1
411750 99411750 1001 86380 86390 1
411782 99411782 1001 86380 86390 1
411789 99411789 1001 86380 86390 1
411889 99411889 1001 86380 86390 1
411893 99411893 1001 86380 86390 1
411879 99411879 1001 86380 86390 1
412036 99412036 1001 86380 86390 1
412150 99412150 1001 86380 86390 1
412164 99412164 1001 86380 86390 1
412238 99412238 1001 86380 86390 1
412290 99412290 1001 86380 86390 1
413312 99413312 1001 86380 86390 1
413569 99413569 1001 86380 86390 1
413386 99413386 1001 86380 86390 1
413356 99413356 1001 86380 86390 1
413399 99413399 1001 86380 86390 1
413059 99413059 1001 86380 86390 1
413146 99413146 1001 86380 86390 1
412902 99412902 1001 86380 86390 1
412809 99412809 1001 86380 86390 1
413970 99413970 1001 86380 86390 1
415047 99415047 1001 86380 86390 1
414533 99414533 1001 86380 86390 1
414900 99414900 1001 86380 86390 1
414731 99414731 1001 86380 86390 1
414125 99414125 1001 86380 86390 1
414189 99414189 1001 86380 86390 1
414270 99414270 1001 86380 86390 1
415492 99415492 1001 86380 86390 1
415441 99415441 1001 86380 86390 1
416939 99416939 1001 86380 86390 1
416912 99416912 1001 86380 86390 1
416593 99416593 1001 86380 86390 1
416721 99416721 1001 86380 86390 1
416352 99416352 1001 86380 86390 1
416226 99416226 1001 86380 86390 1
416129 99416129 1001 86380 86390 1
417140 99417140 1001 86380 86390 1
417166 99417166 1001 86380 86390 1
417186 99417186 1001 86380 86390 1
417393 99417393 1001 86380 86390 1
417414 99417414 1001 86380 86390 1
418751 99418751 1001 86380 86390 1
418462 99418462 1001 86380 86390 1
418284 99418284 1001 86380 86390 1
418039 99418039 1001 86380 86390 1
418090 99418090 1001 86380 86390 1
418234 99418234 1001 86380 86390 1
417964 99417964 1001 86380 86390 1
417703 99417703 1001 86380 86390 1
418989 99418989 1001 86380 86390 1
419086 99419086 1001 86380 86390 1
419014 99419014 1001 86380 86390 1
420099 99420099 1001 86380 86390 1
420114 99420114 1001 86380 86390 1
420117 99420117 1001 86380 86390 1
419913 99419913 1001 86380 86390 1
420009 99420009 1001 86380 86390 1
419318 99419318 1001 86380 86390 1
419424 99419424 1001 86380 86390 1
419322 99419322 1001 86380 86390 1
419583 99419583 1001 86380 86390 1
420682 99420682 1001 86380 86390 1
420829 99420829 1001 86380 86390 1
421371 99421371 1001 86380 86390 1
421609 99421609 1001 86380 86390 1
421022 99421022 1001 86380 86390 1
420902 99420902 1001 86380 86390 1
421061 99421061 1001 86380 86390 1
422383 99422383 1001 86380 86390 1
422311 99422311 1001 86380 86390 1
422443 99422443 1001 86380 86390 1
422292 99422292 1001 86380 86390 1
422321 99422321 1001 86380 86390 1
422468 99422468 1001 86380 86390 1
422470 99422470 1001 86380 86390 1
423433 99423433 1001 86380 86390 1
423703 99423703 1001 86380 86390 1
423345 99423345 1001 86380 86390 1
423614 99423614 1001 86380 86390 1
422657 99422657 1001 86380 86390 1
423943 99423943 1001 86380 86390 1
424123 99424123 1001 86380 86390 1
423952 99423952 1001 86380 86390 1
424133 99424133 1001 86380 86390 1
423756 99423756 1001 86380 86390 1
423914 99423914 1001 86380 86390 1
425351 99425351 1001 86380 86390 1
425319 99425319 1001 86380 86390 1
424823 99424823 1001 86380 86390 1
424982 99424982 1001 86380 86390 1
424828 99424828 1001 86380 86390 1
424913 99424913 1001 86380 86390 1
424348 99424348 1001 86380 86390 1
424474 99424474 1001 86380 86390 1
424542 99424542 1001 86380 86390 1
424528 99424528 1001 86380 86390 1
425471 99425471 1001 86380 86390 1
425711 99425711 1001 86380 86390 1
425389 99425389 1001 86380 86390 1
425470 99425470 1001 86380 86390 1
426896 99426896 1001 86380 86390 1
427022 99427022 1001 86380 86390 1
426761 99426761 1001 86380 86390 1
426521 99426521 1001 86380 86390 1
426490 99426490 1001 86380 86390 1
426337 99426337 1001 86380 86390 1
426616 99426616 1001 86380 86390 1
425988 99425988 1001 86380 86390 1
426004 99426004 1001 86380 86390 1
426181 99426181 1001 86380 86390 1
427295 99427295 1001 86380 86390 1
427251 99427251 1001 86380 86390 1
428569 99428569 1001 86380 86390 1
428357 99428357 1001 86380 86390 1
428188 99428188 1001 86380 86390 1
428005 99428005 1001 86380 86390 1
428239 99428239 1001 86380 86390 1
428328 99428328 1001 86380 86390 1
428272 99428272 1001 86380 86390 1
427967 99427967 1001 86380 86390 1
427820 99427820 1001 86380 86390 1
427904 99427904 1001 86380 86390 1
427761 99427761 1001 86380 86390 1
429108 99429108 1001 86380 86390 1
429028 99429028 1001 86380 86390 1
429062 99429062 1001 86380 86390 1
430241 99430241 1001 86380 86390 1
430317 99430317 1001 86380 86390 1
430099 99430099 1001 86380 86390 1
430154 99430154 1001 86380 86390 1
429740 99429740 1001 86380 86390 1
429744 99429744 1001 86380 86390 1
429842 99429842 1001 86380 86390 1
429650 99429650 1001 86380 86390 1
429371 99429371 1001 86380 86390 1
429444 99429444 1001 86380 86390 1
429505 99429505 1001 86380 86390 1
429334 99429334 1001 86380 86390 1
429353 99429353 1001 86380 86390 1
429185 99429185 1001 86380 86390 1
429385 99429385 1001 86380 86390 1
429518 99429518 1001 86380 86390 1
430771 99430771 1001 86380 86390 1
430777 99430777 1001 86380 86390 1
431910 99431910 1001 86380 86390 1
431741 99431741 1001 86380 86390 1
431771 99431771 1001 86380 86390 1
431835 99431835 1001 86380 86390 1
432015 99432015 1001 86380 86390 1
431557 99431557 1001 86380 86390 1
431282 99431282 1001 86380 86390 1
431267 99431267 1001 86380 86390 1
431386 99431386 1001 86380 86390 1
431496 99431496 1001 86380 86390 1
431542 99431542 1001 86380 86390 1
431600 99431600 1001 86380 86390 1
431601 99431601 1001 86380 86390 1
431153 99431153 1001 86380 86390 1
431077 99431077 1001 86380 86390 1
430864 99430864 1001 86380 86390 1
432095 99432095 1001 86380 86390 1
432382 99432382 1001 86380 86390 1
432331 99432331 1001 86380 86390 1
432445 99432445 1001 86380 86390 1
433556 99433556 1001 86380 86390 1
433200 99433200 1001 86380 86390 1
433205 99433205 1001 86380 86390 1
432918 99432918 1001 86380 86390 1
432853 99432853 1001 86380 86390 1
432612 99432612 1001 86380 86390 1
432835 99432835 1001 86380 86390 1
432549 99432549 1001 86380 86390 1
432744 99432744 1001 86380 86390 1
434037 99434037 1001 86380 86390 1
433815 99433815 1001 86380 86390 1
433905 99433905 1001 86380 86390 1
434030 99434030 1001 86380 86390 1
434131 99434131 1001 86380 86390 1
435339 99435339 1001 86380 86390 1
435388 99435388 1001 86380 86390 1
435238 99435238 1001 86380 86390 1
435399 99435399 1001 86380 86390 1
435205 99435205 1001 86380 86390 1
434970 99434970 1001 86380 86390 1
434451 99434451 1001 86380 86390 1
434215 99434215 1001 86380 86390 1
434241 99434241 1001 86380 86390 1
434358 99434358 1001 86380 86390 1
435479 99435479 1001 86380 86390 1
435594 99435594 1001 86380 86390 1
435656 99435656 1001 86380 86390 1
436832 99436832 1001 86380 86390 1
436779 99436779 1001 86380 86390 1
436553 99436553 1001 86380 86390 1
436586 99436586 1001 86380 86390 1
436264 99436264 1001 86380 86390 1
436036 99436036 1001 86380 86390 1
300021 99300021 1001 86380 86390 1
300601 99300601 1001 86380 86390 1
300686 99300686 1001 86380 86390 1
300394 99300394 1001 86380 86390 1
300369 99300369 1001 86380 86390 1
300340 99300340 1001 86380 86390 1
300457 99300457 1001 86380 86390 1
300509 99300509 1001 86380 86390 1
300199 99300199 1001 86380 86390 1
300316 99300316 1001 86380 86390 1
300150 99300150 1001 86380 86390 1
300112 99300112 1001 86380 86390 1
300301 99300301 1001 86380 86390 1
300909 99300909 1001 86380 86390 1
300872 99300872 1001 86380 86390 1
300795 99300795 1001 86380 86390 1
300890 99300890 1001 86380 86390 1
301400 99301400 1001 86380 86390 1
301467 99301467 1001 86380 86390 1
301337 99301337 1001 86380 86390 1
301184 99301184 1001 86380 86390 1
301264 99301264 1001 86380 86390 1
301077 99301077 1001 86380 86390 1
300962 99300962 1001 86380 86390 1
301079 99301079 1001 86380 86390 1
301018 99301018 1001 86380 86390 1
300942 99300942 1001 86380 86390 1
301007 99301007 1001 86380 86390 1
301021 99301021 1001 86380 86390 1
301716 99301716 1001 86380 86390 1
301574 99301574 1001 86380 86390 1
302131 99302131 1001 86380 86390 1
301975 99301975 1001 86380 86390 1
302157 99302157 1001 86380 86390 1
301990 99301990 1001 86380 86390 1
301829 99301829 1001 86380 86390 1
301910 99301910 1001 86380 86390 1
301768 99301768 1001 86380 86390 1
301950 99301950 1001 86380 86390 1
302391 99302391 1001 86380 86390 1
302504 99302504 1001 86380 86390 1
302441 99302441 1001 86380 86390 1
303207 99303207 1001 86380 86390 1
303108 99303108 1001 86380 86390 1
303147 99303147 1001 86380 86390 1
303018 99303018 1001 86380 86390 1
303163 99303163 1001 86380 86390 1
303113 99303113 1001 86380 86390 1
303202 99303202 1001 86380 86390 1
302823 99302823 1001 86380 86390 1
302904 99302904 1001 86380 86390 1
302729 99302729 1001 86380 86390 1
302785 99302785 1001 86380 86390 1
302671 99302671 1001 86380 86390 1
302710 99302710 1001 86380 86390 1
302727 99302727 1001 86380 86390 1
303398 99303398 1001 86380 86390 1
303246 99303246 1001 86380 86390 1
303311 99303311 1001 86380 86390 1
303221 99303221 1001 86380 86390 1
303377 99303377 1001 86380 86390 1
303287 99303287 1001 86380 86390 1
303228 99303228 1001 86380 86390 1
303892 99303892 1001 86380 86390 1
303867 99303867 1001 86380 86390 1
303972 99303972 1001 86380 86390 1
303712 99303712 1001 86380 86390 1
303803 99303803 1001 86380 86390 1
303795 99303795 1001 86380 86390 1
303642 99303642 1001 86380 86390 1
303645 99303645 1001 86380 86390 1
303490 99303490 1001 86380 86390 1
303568 99303568 1001 86380 86390 1
303607 99303607 1001 86380 86390 1
303505 99303505 1001 86380 86390 1
304231 99304231 1001 86380 86390 1
304821 99304821 1001 86380 86390 1
304538 99304538 1001 86380 86390 1
304542 99304542 1001 86380 86390 1
304521 99304521 1001 86380 86390 1
304934 99304934 1001 86380 86390 1
305017 99305017 1001 86380 86390 1
305020 99305020 1001 86380 86390 1
305036 99305036 1001 86380 86390 1
305650 99305650 1001 86380 86390 1
305532 99305532 1001 86380 86390 1
305480 99305480 1001 86380 86390 1
305280 99305280 1001 86380 86390 1
305283 99305283 1001 86380 86390 1
305426 99305426 1001 86380 86390 1
305479 99305479 1001 86380 86390 1
305241 99305241 1001 86380 86390 1
305268 99305268 1001 86380 86390 1
305140 99305140 1001 86380 86390 1
500132 99500132 1001 86380 86390 1
500122 99500122 1001 86380 86390 1
500110 99500110 1001 86380 86390 1
500686 99500686 1001 86380 86390 1
500505 99500505 1001 86380 86390 1
500598 99500598 1001 86380 86390 1
500220 99500220 1001 86380 86390 1
500221 99500221 1001 86380 86390 1
500315 99500315 1001 86380 86390 1
500328 99500328 1001 86380 86390 1
500393 99500393 1001 86380 86390 1
500901 99500901 1001 86380 86390 1
500979 99500979 1001 86380 86390 1
500837 99500837 1001 86380 86390 1
500957 99500957 1001 86380 86390 1
500960 99500960 1001 86380 86390 1
501016 99501016 1001 86380 86390 1
501569 99501569 1001 86380 86390 1
501446 99501446 1001 86380 86390 1
501435 99501435 1001 86380 86390 1
501309 99501309 1001 86380 86390 1
501298 99501298 1001 86380 86390 1
501275 99501275 1001 86380 86390 1
501367 99501367 1001 86380 86390 1
501355 99501355 1001 86380 86390 1
501239 99501239 1001 86380 86390 1
501070 99501070 1001 86380 86390 1
501098 99501098 1001 86380 86390 1
501060 99501060 1001 86380 86390 1
501126 99501126 1001 86380 86390 1
501114 99501114 1001 86380 86390 1
501768 99501768 1001 86380 86390 1
501781 99501781 1001 86380 86390 1
501672 99501672 1001 86380 86390 1
501700 99501700 1001 86380 86390 1
501726 99501726 1001 86380 86390 1
501817 99501817 1001 86380 86390 1
502410 99502410 1001 86380 86390 1
502162 99502162 1001 86380 86390 1
501925 99501925 1001 86380 86390 1
501978 99501978 1001 86380 86390 1
501940 99501940 1001 86380 86390 1
502047 99502047 1001 86380 86390 1
501971 99501971 1001 86380 86390 1
501907 99501907 1001 86380 86390 1
501895 99501895 1001 86380 86390 1
502515 99502515 1001 86380 86390 1
502547 99502547 1001 86380 86390 1
502469 99502469 1001 86380 86390 1
503102 99503102 1001 86380 86390 1
503146 99503146 1001 86380 86390 1
503199 99503199 1001 86380 86390 1
503284 99503284 1001 86380 86390 1
503060 99503060 1001 86380 86390 1
503054 99503054 1001 86380 86390 1
502865 99502865 1001 86380 86390 1
502741 99502741 1001 86380 86390 1
502754 99502754 1001 86380 86390 1
502716 99502716 1001 86380 86390 1
502758 99502758 1001 86380 86390 1
502773 99502773 1001 86380 86390 1
502877 99502877 1001 86380 86390 1
503366 99503366 1001 86380 86390 1
503435 99503435 1001 86380 86390 1
503452 99503452 1001 86380 86390 1
503427 99503427 1001 86380 86390 1
503942 99503942 1001 86380 86390 1
503931 99503931 1001 86380 86390 1
503970 99503970 1001 86380 86390 1
504035 99504035 1001 86380 86390 1
503773 99503773 1001 86380 86390 1
503838 99503838 1001 86380 86390 1
503761 99503761 1001 86380 86390 1
503766 99503766 1001 86380 86390 1
503909 99503909 1001 86380 86390 1
503780 99503780 1001 86380 86390 1
503703 99503703 1001 86380 86390 1
504299 99504299 1001 86380 86390 1
504237 99504237 1001 86380 86390 1
504570 99504570 1001 86380 86390 1
504571 99504571 1001 86380 86390 1
504701 99504701 1001 86380 86390 1
504559 99504559 1001 86380 86390 1
504721 99504721 1001 86380 86390 1
504503 99504503 1001 86380 86390 1
504387 99504387 1001 86380 86390 1
505032 99505032 1001 86380 86390 1
505128 99505128 1001 86380 86390 1
505000 99505000 1001 86380 86390 1
505104 99505104 1001 86380 86390 1
504961 99504961 1001 86380 86390 1
505580 99505580 1001 86380 86390 1
505635 99505635 1001 86380 86390 1
505703 99505703 1001 86380 86390 1
505362 99505362 1001 86380 86390 1
505418 99505418 1001 86380 86390 1
505484 99505484 1001 86380 86390 1
505485 99505485 1001 86380 86390 1
505162 99505162 1001 86380 86390 1
505776 99505776 1001 86380 86390 1
505933 99505933 1001 86380 86390 1
506407 99506407 1001 86380 86390 1
506472 99506472 1001 86380 86390 1
506411 99506411 1001 86380 86390 1
506381 99506381 1001 86380 86390 1
506201 99506201 1001 86380 86390 1
506371 99506371 1001 86380 86390 1
506255 99506255 1001 86380 86390 1
506118 99506118 1001 86380 86390 1
506015 99506015 1001 86380 86390 1
506010 99506010 1001 86380 86390 1
506180 99506180 1001 86380 86390 1
506143 99506143 1001 86380 86390 1
506725 99506725 1001 86380 86390 1
506654 99506654 1001 86380 86390 1
506720 99506720 1001 86380 86390 1
506617 99506617 1001 86380 86390 1
507384 99507384 1001 86380 86390 1
507379 99507379 1001 86380 86390 1
507404 99507404 1001 86380 86390 1
507302 99507302 1001 86380 86390 1
507239 99507239 1001 86380 86390 1
507144 99507144 1001 86380 86390 1
507106 99507106 1001 86380 86390 1
507030 99507030 1001 86380 86390 1
507083 99507083 1001 86380 86390 1
507045 99507045 1001 86380 86390 1
506997 99506997 1001 86380 86390 1
506914 99506914 1001 86380 86390 1
507553 99507553 1001 86380 86390 1
507496 99507496 1001 86380 86390 1
508165 99508165 1001 86380 86390 1
508065 99508065 1001 86380 86390 1
508242 99508242 1001 86380 86390 1
507874 99507874 1001 86380 86390 1
508017 99508017 1001 86380 86390 1
507869 99507869 1001 86380 86390 1
507716 99507716 1001 86380 86390 1
507820 99507820 1001 86380 86390 1
508379 99508379 1001 86380 86390 1
508419 99508419 1001 86380 86390 1
508408 99508408 1001 86380 86390 1
508438 99508438 1001 86380 86390 1
508895 99508895 1001 86380 86390 1
508949 99508949 1001 86380 86390 1
509054 99509054 1001 86380 86390 1
508916 99508916 1001 86380 86390 1
508714 99508714 1001 86380 86390 1
508729 99508729 1001 86380 86390 1
508770 99508770 1001 86380 86390 1
508788 99508788 1001 86380 86390 1
508609 99508609 1001 86380 86390 1
508520 99508520 1001 86380 86390 1
508574 99508574 1001 86380 86390 1
[truncated: 4,084,005 more chars]
