# Supplementary material for: Fast and near-optimal monitoring for healthcare acquired infection outbreaks
Source: PLoS Comput Biol. 2019 Sep 16;15(9):e1007284. doi: 10.1371/journal.pcbi.1007284 (PMC6762212; doi:10.1371/journal.pcbi.1007284)
Supplement: S2 Data — (ZIP) [file pcbi.1007284.s007.zip › MobilityLogs2/HAISE_Carilion_all_visits_day_169.txt]

#Person location Sublocation StartTime EndTime Type
402636 391 1001 71040 71457 1
400673 613 1001 54060 57417 1
514880 1057 1001 55918 56217 1
517643 597 1002 61234 65207 1
540224 995 1001 52955 53254 1
543084 708 1001 42129 42429 1
400212 99400212 1001 86380 86390 1
400190 99400190 1001 86380 86390 1
400459 99400459 1001 86380 86390 1
400745 99400745 1001 86380 86390 1
400780 99400780 1001 86380 86390 1
400859 99400859 1001 86380 86390 1
400980 99400980 1001 86380 86390 1
401184 99401184 1001 86380 86390 1
401224 99401224 1001 86380 86390 1
401500 99401500 1001 86380 86390 1
401515 99401515 1001 86380 86390 1
401564 99401564 1001 86380 86390 1
401627 99401627 1001 86380 86390 1
401790 99401790 1001 86380 86390 1
401773 99401773 1001 86380 86390 1
401777 99401777 1001 86380 86390 1
401858 99401858 1001 86380 86390 1
401967 99401967 1001 86380 86390 1
401984 99401984 1001 86380 86390 1
402268 99402268 1001 86380 86390 1
402192 99402192 1001 86380 86390 1
402249 99402249 1001 86380 86390 1
402480 99402480 1001 86380 86390 1
402777 99402777 1001 86380 86390 1
402875 99402875 1001 86380 86390 1
402883 99402883 1001 86380 86390 1
403068 99403068 1001 86380 86390 1
403251 99403251 1001 86380 86390 1
403361 99403361 1001 86380 86390 1
403458 99403458 1001 86380 86390 1
403505 99403505 1001 86380 86390 1
403472 99403472 1001 86380 86390 1
403582 99403582 1001 86380 86390 1
403729 99403729 1001 86380 86390 1
403787 99403787 1001 86380 86390 1
403822 99403822 1001 86380 86390 1
403801 99403801 1001 86380 86390 1
403849 99403849 1001 86380 86390 1
404213 99404213 1001 86380 86390 1
404224 99404224 1001 86380 86390 1
404367 99404367 1001 86380 86390 1
404316 99404316 1001 86380 86390 1
404295 99404295 1001 86380 86390 1
404427 99404427 1001 86380 86390 1
404517 99404517 1001 86380 86390 1
404565 99404565 1001 86380 86390 1
404659 99404659 1001 86380 86390 1
404720 99404720 1001 86380 86390 1
404774 99404774 1001 86380 86390 1
404760 99404760 1001 86380 86390 1
404790 99404790 1001 86380 86390 1
404916 99404916 1001 86380 86390 1
404970 99404970 1001 86380 86390 1
405106 99405106 1001 86380 86390 1
405074 99405074 1001 86380 86390 1
405207 99405207 1001 86380 86390 1
405134 99405134 1001 86380 86390 1
405415 99405415 1001 86380 86390 1
405660 99405660 1001 86380 86390 1
405755 99405755 1001 86380 86390 1
406110 99406110 1001 86380 86390 1
406266 99406266 1001 86380 86390 1
406360 99406360 1001 86380 86390 1
406447 99406447 1001 86380 86390 1
406996 99406996 1001 86380 86390 1
407134 99407134 1001 86380 86390 1
407218 99407218 1001 86380 86390 1
407270 99407270 1001 86380 86390 1
407428 99407428 1001 86380 86390 1
407415 99407415 1001 86380 86390 1
407433 99407433 1001 86380 86390 1
408049 99408049 1001 86380 86390 1
408090 99408090 1001 86380 86390 1
408253 99408253 1001 86380 86390 1
408445 99408445 1001 86380 86390 1
408601 99408601 1001 86380 86390 1
408609 99408609 1001 86380 86390 1
408726 99408726 1001 86380 86390 1
408748 99408748 1001 86380 86390 1
408795 99408795 1001 86380 86390 1
408883 99408883 1001 86380 86390 1
409018 99409018 1001 86380 86390 1
409028 99409028 1001 86380 86390 1
409169 99409169 1001 86380 86390 1
409702 99409702 1001 86380 86390 1
409796 99409796 1001 86380 86390 1
410213 99410213 1001 86380 86390 1
410508 99410508 1001 86380 86390 1
410715 99410715 1001 86380 86390 1
410868 99410868 1001 86380 86390 1
410976 99410976 1001 86380 86390 1
411036 99411036 1001 86380 86390 1
411070 99411070 1001 86380 86390 1
411483 99411483 1001 86380 86390 1
411542 99411542 1001 86380 86390 1
411672 99411672 1001 86380 86390 1
412389 99412389 1001 86380 86390 1
412298 99412298 1001 86380 86390 1
413383 99413383 1001 86380 86390 1
413655 99413655 1001 86380 86390 1
413553 99413553 1001 86380 86390 1
413362 99413362 1001 86380 86390 1
413038 99413038 1001 86380 86390 1
413235 99413235 1001 86380 86390 1
413254 99413254 1001 86380 86390 1
412615 99412615 1001 86380 86390 1
412537 99412537 1001 86380 86390 1
412883 99412883 1001 86380 86390 1
413987 99413987 1001 86380 86390 1
414082 99414082 1001 86380 86390 1
415277 99415277 1001 86380 86390 1
415203 99415203 1001 86380 86390 1
414589 99414589 1001 86380 86390 1
414808 99414808 1001 86380 86390 1
414834 99414834 1001 86380 86390 1
414252 99414252 1001 86380 86390 1
414142 99414142 1001 86380 86390 1
414144 99414144 1001 86380 86390 1
414369 99414369 1001 86380 86390 1
414350 99414350 1001 86380 86390 1
415336 99415336 1001 86380 86390 1
415529 99415529 1001 86380 86390 1
415494 99415494 1001 86380 86390 1
416883 99416883 1001 86380 86390 1
416929 99416929 1001 86380 86390 1
416839 99416839 1001 86380 86390 1
416959 99416959 1001 86380 86390 1
416622 99416622 1001 86380 86390 1
416426 99416426 1001 86380 86390 1
415862 99415862 1001 86380 86390 1
416096 99416096 1001 86380 86390 1
415787 99415787 1001 86380 86390 1
416101 99416101 1001 86380 86390 1
415941 99415941 1001 86380 86390 1
417024 99417024 1001 86380 86390 1
417276 99417276 1001 86380 86390 1
417605 99417605 1001 86380 86390 1
418703 99418703 1001 86380 86390 1
418547 99418547 1001 86380 86390 1
418179 99418179 1001 86380 86390 1
418154 99418154 1001 86380 86390 1
418032 99418032 1001 86380 86390 1
417874 99417874 1001 86380 86390 1
420183 99420183 1001 86380 86390 1
420104 99420104 1001 86380 86390 1
420166 99420166 1001 86380 86390 1
419402 99419402 1001 86380 86390 1
419311 99419311 1001 86380 86390 1
420471 99420471 1001 86380 86390 1
420758 99420758 1001 86380 86390 1
420507 99420507 1001 86380 86390 1
420764 99420764 1001 86380 86390 1
420707 99420707 1001 86380 86390 1
421838 99421838 1001 86380 86390 1
422004 99422004 1001 86380 86390 1
422013 99422013 1001 86380 86390 1
421880 99421880 1001 86380 86390 1
421735 99421735 1001 86380 86390 1
421810 99421810 1001 86380 86390 1
421959 99421959 1001 86380 86390 1
421352 99421352 1001 86380 86390 1
421529 99421529 1001 86380 86390 1
421334 99421334 1001 86380 86390 1
421422 99421422 1001 86380 86390 1
420953 99420953 1001 86380 86390 1
420978 99420978 1001 86380 86390 1
420982 99420982 1001 86380 86390 1
422142 99422142 1001 86380 86390 1
422159 99422159 1001 86380 86390 1
422214 99422214 1001 86380 86390 1
423379 99423379 1001 86380 86390 1
423457 99423457 1001 86380 86390 1
422944 99422944 1001 86380 86390 1
423066 99423066 1001 86380 86390 1
423278 99423278 1001 86380 86390 1
423178 99423178 1001 86380 86390 1
423142 99423142 1001 86380 86390 1
422555 99422555 1001 86380 86390 1
422540 99422540 1001 86380 86390 1
422763 99422763 1001 86380 86390 1
424147 99424147 1001 86380 86390 1
425124 99425124 1001 86380 86390 1
425023 99425023 1001 86380 86390 1
425363 99425363 1001 86380 86390 1
425024 99425024 1001 86380 86390 1
424970 99424970 1001 86380 86390 1
424460 99424460 1001 86380 86390 1
424391 99424391 1001 86380 86390 1
424283 99424283 1001 86380 86390 1
424259 99424259 1001 86380 86390 1
425478 99425478 1001 86380 86390 1
425785 99425785 1001 86380 86390 1
425787 99425787 1001 86380 86390 1
425546 99425546 1001 86380 86390 1
425429 99425429 1001 86380 86390 1
426792 99426792 1001 86380 86390 1
427039 99427039 1001 86380 86390 1
426899 99426899 1001 86380 86390 1
427020 99427020 1001 86380 86390 1
426942 99426942 1001 86380 86390 1
426597 99426597 1001 86380 86390 1
426093 99426093 1001 86380 86390 1
425942 99425942 1001 86380 86390 1
426053 99426053 1001 86380 86390 1
425871 99425871 1001 86380 86390 1
426079 99426079 1001 86380 86390 1
425879 99425879 1001 86380 86390 1
425937 99425937 1001 86380 86390 1
427189 99427189 1001 86380 86390 1
427256 99427256 1001 86380 86390 1
428446 99428446 1001 86380 86390 1
428481 99428481 1001 86380 86390 1
428659 99428659 1001 86380 86390 1
428006 99428006 1001 86380 86390 1
428195 99428195 1001 86380 86390 1
428102 99428102 1001 86380 86390 1
427932 99427932 1001 86380 86390 1
427558 99427558 1001 86380 86390 1
427830 99427830 1001 86380 86390 1
427846 99427846 1001 86380 86390 1
428841 99428841 1001 86380 86390 1
429052 99429052 1001 86380 86390 1
429161 99429161 1001 86380 86390 1
430069 99430069 1001 86380 86390 1
430343 99430343 1001 86380 86390 1
430154 99430154 1001 86380 86390 1
430109 99430109 1001 86380 86390 1
430286 99430286 1001 86380 86390 1
430185 99430185 1001 86380 86390 1
430365 99430365 1001 86380 86390 1
429776 99429776 1001 86380 86390 1
429805 99429805 1001 86380 86390 1
429883 99429883 1001 86380 86390 1
429571 99429571 1001 86380 86390 1
429670 99429670 1001 86380 86390 1
429918 99429918 1001 86380 86390 1
429849 99429849 1001 86380 86390 1
429555 99429555 1001 86380 86390 1
429383 99429383 1001 86380 86390 1
430607 99430607 1001 86380 86390 1
430745 99430745 1001 86380 86390 1
431923 99431923 1001 86380 86390 1
431708 99431708 1001 86380 86390 1
431429 99431429 1001 86380 86390 1
431439 99431439 1001 86380 86390 1
431633 99431633 1001 86380 86390 1
430869 99430869 1001 86380 86390 1
430891 99430891 1001 86380 86390 1
430952 99430952 1001 86380 86390 1
431180 99431180 1001 86380 86390 1
432374 99432374 1001 86380 86390 1
432323 99432323 1001 86380 86390 1
432229 99432229 1001 86380 86390 1
433617 99433617 1001 86380 86390 1
433344 99433344 1001 86380 86390 1
433525 99433525 1001 86380 86390 1
433515 99433515 1001 86380 86390 1
433274 99433274 1001 86380 86390 1
433261 99433261 1001 86380 86390 1
432606 99432606 1001 86380 86390 1
432714 99432714 1001 86380 86390 1
433872 99433872 1001 86380 86390 1
434059 99434059 1001 86380 86390 1
433994 99433994 1001 86380 86390 1
433809 99433809 1001 86380 86390 1
433934 99433934 1001 86380 86390 1
435323 99435323 1001 86380 86390 1
434563 99434563 1001 86380 86390 1
434279 99434279 1001 86380 86390 1
434391 99434391 1001 86380 86390 1
435584 99435584 1001 86380 86390 1
435495 99435495 1001 86380 86390 1
435593 99435593 1001 86380 86390 1
435724 99435724 1001 86380 86390 1
436878 99436878 1001 86380 86390 1
436545 99436545 1001 86380 86390 1
436594 99436594 1001 86380 86390 1
436581 99436581 1001 86380 86390 1
436278 99436278 1001 86380 86390 1
300531 99300531 1001 86380 86390 1
300543 99300543 1001 86380 86390 1
300677 99300677 1001 86380 86390 1
300455 99300455 1001 86380 86390 1
300378 99300378 1001 86380 86390 1
300263 99300263 1001 86380 86390 1
300280 99300280 1001 86380 86390 1
300125 99300125 1001 86380 86390 1
300171 99300171 1001 86380 86390 1
300314 99300314 1001 86380 86390 1
300860 99300860 1001 86380 86390 1
300788 99300788 1001 86380 86390 1
301526 99301526 1001 86380 86390 1
301496 99301496 1001 86380 86390 1
301473 99301473 1001 86380 86390 1
301544 99301544 1001 86380 86390 1
301339 99301339 1001 86380 86390 1
301175 99301175 1001 86380 86390 1
301242 99301242 1001 86380 86390 1
301217 99301217 1001 86380 86390 1
300986 99300986 1001 86380 86390 1
301586 99301586 1001 86380 86390 1
302228 99302228 1001 86380 86390 1
302259 99302259 1001 86380 86390 1
302314 99302314 1001 86380 86390 1
302086 99302086 1001 86380 86390 1
302066 99302066 1001 86380 86390 1
302121 99302121 1001 86380 86390 1
301882 99301882 1001 86380 86390 1
301909 99301909 1001 86380 86390 1
301781 99301781 1001 86380 86390 1
301809 99301809 1001 86380 86390 1
301926 99301926 1001 86380 86390 1
302445 99302445 1001 86380 86390 1
302449 99302449 1001 86380 86390 1
302425 99302425 1001 86380 86390 1
303171 99303171 1001 86380 86390 1
303106 99303106 1001 86380 86390 1
303107 99303107 1001 86380 86390 1
303033 99303033 1001 86380 86390 1
303099 99303099 1001 86380 86390 1
303023 99303023 1001 86380 86390 1
302889 99302889 1001 86380 86390 1
302894 99302894 1001 86380 86390 1
302997 99302997 1001 86380 86390 1
302677 99302677 1001 86380 86390 1
302668 99302668 1001 86380 86390 1
302747 99302747 1001 86380 86390 1
302659 99302659 1001 86380 86390 1
303347 99303347 1001 86380 86390 1
303218 99303218 1001 86380 86390 1
303235 99303235 1001 86380 86390 1
303996 99303996 1001 86380 86390 1
303954 99303954 1001 86380 86390 1
303792 99303792 1001 86380 86390 1
303703 99303703 1001 86380 86390 1
303729 99303729 1001 86380 86390 1
303785 99303785 1001 86380 86390 1
303567 99303567 1001 86380 86390 1
304083 99304083 1001 86380 86390 1
304112 99304112 1001 86380 86390 1
304039 99304039 1001 86380 86390 1
304119 99304119 1001 86380 86390 1
304185 99304185 1001 86380 86390 1
304695 99304695 1001 86380 86390 1
304805 99304805 1001 86380 86390 1
304279 99304279 1001 86380 86390 1
304361 99304361 1001 86380 86390 1
304367 99304367 1001 86380 86390 1
304393 99304393 1001 86380 86390 1
304896 99304896 1001 86380 86390 1
305012 99305012 1001 86380 86390 1
304655 99304655 1001 86380 86390 1
304862 99304862 1001 86380 86390 1
304915 99304915 1001 86380 86390 1
304955 99304955 1001 86380 86390 1
304944 99304944 1001 86380 86390 1
304972 99304972 1001 86380 86390 1
305588 99305588 1001 86380 86390 1
305486 99305486 1001 86380 86390 1
305666 99305666 1001 86380 86390 1
305552 99305552 1001 86380 86390 1
305676 99305676 1001 86380 86390 1
305567 99305567 1001 86380 86390 1
305351 99305351 1001 86380 86390 1
305315 99305315 1001 86380 86390 1
305398 99305398 1001 86380 86390 1
305296 99305296 1001 86380 86390 1
305221 99305221 1001 86380 86390 1
305157 99305157 1001 86380 86390 1
305189 99305189 1001 86380 86390 1
305255 99305255 1001 86380 86390 1
500186 99500186 1001 86380 86390 1
500084 99500084 1001 86380 86390 1
500136 99500136 1001 86380 86390 1
500176 99500176 1001 86380 86390 1
500189 99500189 1001 86380 86390 1
500165 99500165 1001 86380 86390 1
500491 99500491 1001 86380 86390 1
500453 99500453 1001 86380 86390 1
500599 99500599 1001 86380 86390 1
500421 99500421 1001 86380 86390 1
500289 99500289 1001 86380 86390 1
500993 99500993 1001 86380 86390 1
500853 99500853 1001 86380 86390 1
500924 99500924 1001 86380 86390 1
501511 99501511 1001 86380 86390 1
501487 99501487 1001 86380 86390 1
501540 99501540 1001 86380 86390 1
501478 99501478 1001 86380 86390 1
501408 99501408 1001 86380 86390 1
501412 99501412 1001 86380 86390 1
501425 99501425 1001 86380 86390 1
501247 99501247 1001 86380 86390 1
501316 99501316 1001 86380 86390 1
501021 99501021 1001 86380 86390 1
501027 99501027 1001 86380 86390 1
501772 99501772 1001 86380 86390 1
501837 99501837 1001 86380 86390 1
501687 99501687 1001 86380 86390 1
502405 99502405 1001 86380 86390 1
502170 99502170 1001 86380 86390 1
502081 99502081 1001 86380 86390 1
502027 99502027 1001 86380 86390 1
501865 99501865 1001 86380 86390 1
501995 99501995 1001 86380 86390 1
502021 99502021 1001 86380 86390 1
501868 99501868 1001 86380 86390 1
502479 99502479 1001 86380 86390 1
502532 99502532 1001 86380 86390 1
502536 99502536 1001 86380 86390 1
503242 99503242 1001 86380 86390 1
503184 99503184 1001 86380 86390 1
503134 99503134 1001 86380 86390 1
503187 99503187 1001 86380 86390 1
503175 99503175 1001 86380 86390 1
502893 99502893 1001 86380 86390 1
502896 99502896 1001 86380 86390 1
502987 99502987 1001 86380 86390 1
503028 99503028 1001 86380 86390 1
502955 99502955 1001 86380 86390 1
502727 99502727 1001 86380 86390 1
502779 99502779 1001 86380 86390 1
502683 99502683 1001 86380 86390 1
502696 99502696 1001 86380 86390 1
503382 99503382 1001 86380 86390 1
503460 99503460 1001 86380 86390 1
503449 99503449 1001 86380 86390 1
503492 99503492 1001 86380 86390 1
503915 99503915 1001 86380 86390 1
504061 99504061 1001 86380 86390 1
503771 99503771 1001 86380 86390 1
503739 99503739 1001 86380 86390 1
503614 99503614 1001 86380 86390 1
503645 99503645 1001 86380 86390 1
503688 99503688 1001 86380 86390 1
503574 99503574 1001 86380 86390 1
504905 99504905 1001 86380 86390 1
504644 99504644 1001 86380 86390 1
504594 99504594 1001 86380 86390 1
504724 99504724 1001 86380 86390 1
504699 99504699 1001 86380 86390 1
504402 99504402 1001 86380 86390 1
504507 99504507 1001 86380 86390 1
504436 99504436 1001 86380 86390 1
504527 99504527 1001 86380 86390 1
504413 99504413 1001 86380 86390 1
504532 99504532 1001 86380 86390 1
505010 99505010 1001 86380 86390 1
505142 99505142 1001 86380 86390 1
505654 99505654 1001 86380 86390 1
505743 99505743 1001 86380 86390 1
505663 99505663 1001 86380 86390 1
505640 99505640 1001 86380 86390 1
505410 99505410 1001 86380 86390 1
505541 99505541 1001 86380 86390 1
505509 99505509 1001 86380 86390 1
505241 99505241 1001 86380 86390 1
505232 99505232 1001 86380 86390 1
505275 99505275 1001 86380 86390 1
505771 99505771 1001 86380 86390 1
505966 99505966 1001 86380 86390 1
505878 99505878 1001 86380 86390 1
505857 99505857 1001 86380 86390 1
506520 99506520 1001 86380 86390 1
506236 99506236 1001 86380 86390 1
506385 99506385 1001 86380 86390 1
506191 99506191 1001 86380 86390 1
506192 99506192 1001 86380 86390 1
506336 99506336 1001 86380 86390 1
505990 99505990 1001 86380 86390 1
505993 99505993 1001 86380 86390 1
506129 99506129 1001 86380 86390 1
506724 99506724 1001 86380 86390 1
506635 99506635 1001 86380 86390 1
506687 99506687 1001 86380 86390 1
506623 99506623 1001 86380 86390 1
507321 99507321 1001 86380 86390 1
507035 99507035 1001 86380 86390 1
507200 99507200 1001 86380 86390 1
506931 99506931 1001 86380 86390 1
506849 99506849 1001 86380 86390 1
506953 99506953 1001 86380 86390 1
506967 99506967 1001 86380 86390 1
507501 99507501 1001 86380 86390 1
507476 99507476 1001 86380 86390 1
507480 99507480 1001 86380 86390 1
508234 99508234 1001 86380 86390 1
508053 99508053 1001 86380 86390 1
508080 99508080 1001 86380 86390 1
507956 99507956 1001 86380 86390 1
507996 99507996 1001 86380 86390 1
507958 99507958 1001 86380 86390 1
508000 99508000 1001 86380 86390 1
508015 99508015 1001 86380 86390 1
507653 99507653 1001 86380 86390 1
507640 99507640 1001 86380 86390 1
507654 99507654 1001 86380 86390 1
507681 99507681 1001 86380 86390 1
507826 99507826 1001 86380 86390 1
507738 99507738 1001 86380 86390 1
508950 99508950 1001 86380 86390 1
509046 99509046 1001 86380 86390 1
508977 99508977 1001 86380 86390 1
508992 99508992 1001 86380 86390 1
508958 99508958 1001 86380 86390 1
508726 99508726 1001 86380 86390 1
508691 99508691 1001 86380 86390 1
508667 99508667 1001 86380 86390 1
508707 99508707 1001 86380 86390 1
508708 99508708 1001 86380 86390 1
508669 99508669 1001 86380 86390 1
508814 99508814 1001 86380 86390 1
508855 99508855 1001 86380 86390 1
508589 99508589 1001 86380 86390 1
508514 99508514 1001 86380 86390 1
508543 99508543 1001 86380 86390 1
509245 99509245 1001 86380 86390 1
509079 99509079 1001 86380 86390 1
509081 99509081 1001 86380 86390 1
509858 99509858 1001 86380 86390 1
509820 99509820 1001 86380 86390 1
509758 99509758 1001 86380 86390 1
509592 99509592 1001 86380 86390 1
509491 99509491 1001 86380 86390 1
509584 99509584 1001 86380 86390 1
509506 99509506 1001 86380 86390 1
509639 99509639 1001 86380 86390 1
509409 99509409 1001 86380 86390 1
509441 99509441 1001 86380 86390 1
509486 99509486 1001 86380 86390 1
509924 99509924 1001 86380 86390 1
509917 99509917 1001 86380 86390 1
510602 99510602 1001 86380 86390 1
510684 99510684 1001 86380 86390 1
510457 99510457 1001 86380 86390 1
510420 99510420 1001 86380 86390 1
510463 99510463 1001 86380 86390 1
510443 99510443 1001 86380 86390 1
510262 99510262 1001 86380 86390 1
510288 99510288 1001 86380 86390 1
510161 99510161 1001 86380 86390 1
510228 99510228 1001 86380 86390 1
510315 99510315 1001 86380 86390 1
510930 99510930 1001 86380 86390 1
510749 99510749 1001 86380 86390 1
511401 99511401 1001 86380 86390 1
511397 99511397 1001 86380 86390 1
511210 99511210 1001 86380 86390 1
511029 99511029 1001 86380 86390 1
511135 99511135 1001 86380 86390 1
510941 99510941 1001 86380 86390 1
511033 99511033 1001 86380 86390 1
511736 99511736 1001 86380 86390 1
511686 99511686 1001 86380 86390 1
511635 99511635 1001 86380 86390 1
512186 99512186 1001 86380 86390 1
512266 99512266 1001 86380 86390 1
512049 99512049 1001 86380 86390 1
511977 99511977 1001 86380 86390 1
511771 99511771 1001 86380 86390 1
511917 99511917 1001 86380 86390 1
511922 99511922 1001 86380 86390 1
511962 99511962 1001 86380 86390 1
511874 99511874 1001 86380 86390 1
512571 99512571 1001 86380 86390 1
512507 99512507 1001 86380 86390 1
512396 99512396 1001 86380 86390 1
513128 99513128 1001 86380 86390 1
513142 99513142 1001 86380 86390 1
513184 99513184 1001 86380 86390 1
513193 99513193 1001 86380 86390 1
513048 99513048 1001 86380 86390 1
513075 99513075 1001 86380 86390 1
512870 99512870 1001 86380 86390 1
512915 99512915 1001 86380 86390 1
512983 99512983 1001 86380 86390 1
512946 99512946 1001 86380 86390 1
512753 99512753 1001 86380 86390 1
513263 99513263 1001 86380 86390 1
513943 99513943 1001 86380 86390 1
513920 99513920 1001 86380 86390 1
513697 99513697 1001 86380 86390 1
513710 99513710 1001 86380 86390 1
513738 99513738 1001 86380 86390 1
513770 99513770 1001 86380 86390 1
513822 99513822 1001 86380 86390 1
513477 99513477 1001 86380 86390 1
513583 99513583 1001 86380 86390 1
514717 99514717 1001 86380 86390 1
514812 99514812 1001 86380 86390 1
514532 99514532 1001 86380 86390 1
514481 99514481 1001 86380 86390 1
514296 99514296 1001 86380 86390 1
514311 99514311 1001 86380 86390 1
515010 99515010 1001 86380 86390 1
514947 99514947 1001 86380 86390 1
514963 99514963 1001 86380 86390 1
514966 99514966 1001 86380 86390 1
514862 99514862 1001 86380 86390 1
514993 99514993 1001 86380 86390 1
515060 99515060 1001 86380 86390 1
514931 99514931 1001 86380 86390 1
515594 99515594 1001 86380 86390 1
515530 99515530 1001 86380 86390 1
515505 99515505 1001 86380 86390 1
515480 99515480 1001 86380 86390 1
515518 99515518 1001 86380 86390 1
515558 99515558 1001 86380 86390 1
515660 99515660 1001 86380 86390 1
515361 99515361 1001 86380 86390 1
515332 99515332 1001 86380 86390 1
515259 99515259 1001 86380 86390 1
515065 99515065 1001 86380 86390 1
515247 99515247 1001 86380 86390 1
515209 99515209 1001 86380 86390 1
515268 99515268 1001 86380 86390 1
515204 99515204 1001 86380 86390 1
515776 99515776 1001 86380 86390 1
515725 99515725 1001 86380 86390 1
516448 99516448 1001 86380 86390 1
516471 99516471 1001 86380 86390 1
516099 99516099 1001 86380 86390 1
516023 99516023 1001 86380 86390 1
516587 99516587 1001 86380 86390 1
516652 99516652 1001 86380 86390 1
516555 99516555 1001 86380 86390 1
516609 99516609 1001 86380 86390 1
517208 99517208 1001 86380 86390 1
517145 99517145 1001 86380 86390 1
517232 99517232 1001 86380 86390 1
516985 99516985 1001 86380 86390 1
516797 99516797 1001 86380 86390 1
516815 99516815 1001 86380 86390 1
516726 99516726 1001 86380 86390 1
517537 99517537 1001 86380 86390 1
517383 99517383 1001 86380 86390 1
518000 99518000 1001 86380 86390 1
518019 99518019 1001 86380 86390 1
518058 99518058 1001 86380 86390 1
517778 99517778 1001 86380 86390 1
517818 99517818 1001 86380 86390 1
517896 99517896 1001 86380 86390 1
517771 99517771 1001 86380 86390 1
517915 99517915 1001 86380 86390 1
517838 99517838 1001 86380 86390 1
517774 99517774 1001 86380 86390 1
517563 99517563 1001 86380 86390 1
517732 99517732 1001 86380 86390 1
517629 99517629 1001 86380 86390 1
517655 99517655 1001 86380 86390 1
517733 99517733 1001 86380 86390 1
517695 99517695 1001 86380 86390 1
518201 99518201 1001 86380 86390 1
518330 99518330 1001 86380 86390 1
518193 99518193 1001 86380 86390 1
518272 99518272 1001 86380 86390 1
518861 99518861 1001 86380 86390 1
518914 99518914 1001 86380 86390 1
518680 99518680 1001 86380 86390 1
518780 99518780 1001 86380 86390 1
518497 99518497 1001 86380 86390 1
518473 99518473 1001 86380 86390 1
518386 99518386 1001 86380 86390 1
519076 99519076 1001 86380 86390 1
519001 99519001 1001 86380 86390 1
519058 99519058 1001 86380 86390 1
519088 99519088 1001 86380 86390 1
519786 99519786 1001 86380 86390 1
519416 99519416 1001 86380 86390 1
519523 99519523 1001 86380 86390 1
519374 99519374 1001 86380 86390 1
519272 99519272 1001 86380 86390 1
519867 99519867 1001 86380 86390 1
520602 99520602 1001 86380 86390 1
520463 99520463 1001 86380 86390 1
520465 99520465 1001 86380 86390 1
520479 99520479 1001 86380 86390 1
520455 99520455 1001 86380 86390 1
520347 99520347 1001 86380 86390 1
520298 99520298 1001 86380 86390 1
520287 99520287 1001 86380 86390 1
520315 99520315 1001 86380 86390 1
520251 99520251 1001 86380 86390 1
520291 99520291 1001 86380 86390 1
520175 99520175 1001 86380 86390 1
520117 99520117 1001 86380 86390 1
520182 99520182 1001 86380 86390 1
520172 99520172 1001 86380 86390 1
520676 99520676 1001 86380 86390 1
520835 99520835 1001 86380 86390 1
521358 99521358 1001 86380 86390 1
521285 99521285 1001 86380 86390 1
521162 99521162 1001 86380 86390 1
521029 99521029 1001 86380 86390 1
520959 99520959 1001 86380 86390 1
520883 99520883 1001 86380 86390 1
521013 99521013 1001 86380 86390 1
521647 99521647 1001 86380 86390 1
521626 99521626 1001 86380 86390 1
522231 99522231 1001 86380 86390 1
522129 99522129 1001 86380 86390 1
522148 99522148 1001 86380 86390 1
522175 99522175 1001 86380 86390 1
521905 99521905 1001 86380 86390 1
521985 99521985 1001 86380 86390 1
521897 99521897 1001 86380 86390 1
521979 99521979 1001 86380 86390 1
521942 99521942 1001 86380 86390 1
521930 99521930 1001 86380 86390 1
521699 99521699 1001 86380 86390 1
521687 99521687 1001 86380 86390 1
521864 99521864 1001 86380 86390 1
522367 99522367 1001 86380 86390 1
522459 99522459 1001 86380 86390 1
522448 99522448 1001 86380 86390 1
522321 99522321 1001 86380 86390 1
522444 99522444 1001 86380 86390 1
523081 99523081 1001 86380 86390 1
522972 99522972 1001 86380 86390 1
522726 99522726 1001 86380 86390 1
522524 99522524 1001 86380 86390 1
522667 99522667 1001 86380 86390 1
522700 99522700 1001 86380 86390 1
522649 99522649 1001 86380 86390 1
523144 99523144 1001 86380 86390 1
523275 99523275 1001 86380 86390 1
523199 99523199 1001 86380 86390 1
523783 99523783 1001 86380 86390 1
523758 99523758 1001 86380 86390 1
523901 99523901 1001 86380 86390 1
523727 99523727 1001 86380 86390 1
523552 99523552 1001 86380 86390 1
523669 99523669 1001 86380 86390 1
523542 99523542 1001 86380 86390 1
523421 99523421 1001 86380 86390 1
523502 99523502 1001 86380 86390 1
523373 99523373 1001 86380 86390 1
523347 99523347 1001 86380 86390 1
524123 99524123 1001 86380 86390 1
524086 99524086 1001 86380 86390 1
524131 99524131 1001 86380 86390 1
523977 99523977 1001 86380 86390 1
524592 99524592 1001 86380 86390 1
524623 99524623 1001 86380 86390 1
524378 99524378 1001 86380 86390 1
524549 99524549 1001 86380 86390 1
524292 99524292 1001 86380 86390 1
524215 99524215 1001 86380 86390 1
524336 99524336 1001 86380 86390 1
524157 99524157 1001 86380 86390 1
524159 99524159 1001 86380 86390 1
524917 99524917 1001 86380 86390 1
524776 99524776 1001 86380 86390 1
524830 99524830 1001 86380 86390 1
525539 99525539 1001 86380 86390 1
525251 99525251 1001 86380 86390 1
525270 99525270 1001 86380 86390 1
525096 99525096 1001 86380 86390 1
525693 99525693 1001 86380 86390 1
525785 99525785 1001 86380 86390 1
525643 99525643 1001 86380 86390 1
525721 99525721 1001 86380 86390 1
525684 99525684 1001 86380 86390 1
526393 99526393 1001 86380 86390 1
525907 99525907 1001 86380 86390 1
525934 99525934 1001 86380 86390 1
526438 99526438 1001 86380 86390 1
527152 99527152 1001 86380 86390 1
527129 99527129 1001 86380 86390 1
527020 99527020 1001 86380 86390 1
526867 99526867 1001 86380 86390 1
526958 99526958 1001 86380 86390 1
526684 99526684 1001 86380 86390 1
526749 99526749 1001 86380 86390 1
526807 99526807 1001 86380 86390 1
527304 99527304 1001 86380 86390 1
528075 99528075 1001 86380 86390 1
527964 99527964 1001 86380 86390 1
528004 99528004 1001 86380 86390 1
527904 99527904 1001 86380 86390 1
527831 99527831 1001 86380 86390 1
527487 99527487 1001 86380 86390 1
527593 99527593 1001 86380 86390 1
528167 99528167 1001 86380 86390 1
528266 99528266 1001 86380 86390 1
528775 99528775 1001 86380 86390 1
528880 99528880 1001 86380 86390 1
528884 99528884 1001 86380 86390 1
528715 99528715 1001 86380 86390 1
528553 99528553 1001 86380 86390 1
528503 99528503 1001 86380 86390 1
528497 99528497 1001 86380 86390 1
528537 99528537 1001 86380 86390 1
528589 99528589 1001 86380 86390 1
528359 99528359 1001 86380 86390 1
528336 99528336 1001 86380 86390 1
529093 99529093 1001 86380 86390 1
528697 99528697 1001 86380 86390 1
528954 99528954 1001 86380 86390 1
529032 99529032 1001 86380 86390 1
528982 99528982 1001 86380 86390 1
529061 99529061 1001 86380 86390 1
529638 99529638 1001 86380 86390 1
529669 99529669 1001 86380 86390 1
529670 99529670 1001 86380 86390 1
529270 99529270 1001 86380 86390 1
529220 99529220 1001 86380 86390 1
529246 99529246 1001 86380 86390 1
529143 99529143 1001 86380 86390 1
529776 99529776 1001 86380 86390 1
529873 99529873 1001 86380 86390 1
529773 99529773 1001 86380 86390 1
530438 99530438 1001 86380 86390 1
530296 99530296 1001 86380 86390 1
530157 99530157 1001 86380 86390 1
530187 99530187 1001 86380 86390 1
530240 99530240 1001 86380 86390 1
530279 99530279 1001 86380 86390 1
530347 99530347 1001 86380 86390 1
530116 99530116 1001 86380 86390 1
530004 99530004 1001 86380 86390 1
530043 99530043 1001 86380 86390 1
530755 99530755 1001 86380 86390 1
531373 99531373 1001 86380 86390 1
531058 99531058 1001 86380 86390 1
531001 99531001 1001 86380 86390 1
531095 99531095 1001 86380 86390 1
530901 99530901 1001 86380 86390 1
530915 99530915 1001 86380 86390 1
530788 99530788 1001 86380 86390 1
530854 99530854 1001 86380 86390 1
531497 99531497 1001 86380 86390 1
531551 99531551 1001 86380 86390 1
531400 99531400 1001 86380 86390 1
532105 99532105 1001 86380 86390 1
532176 99532176 1001 86380 86390 1
532161 99532161 1001 86380 86390 1
532023 99532023 1001 86380 86390 1
531885 99531885 1001 86380 86390 1
531913 99531913 1001 86380 86390 1
531854 99531854 1001 86380 86390 1
531804 99531804 1001 86380 86390 1
531587 99531587 1001 86380 86390 1
531692 99531692 1001 86380 86390 1
531633 99531633 1001 86380 86390 1
531764 99531764 1001 86380 86390 1
532293 99532293 1001 86380 86390 1
532339 99532339 1001 86380 86390 1
532305 99532305 1001 86380 86390 1
532632 99532632 1001 86380 86390 1
532633 99532633 1001 86380 86390 1
532686 99532686 1001 86380 86390 1
532703 99532703 1001 86380 86390 1
532716 99532716 1001 86380 86390 1
532657 99532657 1001 86380 86390 1
532567 99532567 1001 86380 86390 1
533060 99533060 1001 86380 86390 1
533086 99533086 1001 86380 86390 1
533092 99533092 1001 86380 86390 1
533118 99533118 1001 86380 86390 1
533815 99533815 1001 86380 86390 1
533767 99533767 1001 86380 86390 1
533459 99533459 1001 86380 86390 1
533289 99533289 1001 86380 86390 1
533302 99533302 1001 86380 86390 1
533341 99533341 1001 86380 86390 1
533401 99533401 1001 86380 86390 1
533868 99533868 1001 86380 86390 1
533943 99533943 1001 86380 86390 1
533997 99533997 1001 86380 86390 1
534505 99534505 1001 86380 86390 1
534182 99534182 1001 86380 86390 1
534260 99534260 1001 86380 86390 1
534105 99534105 1001 86380 86390 1
534170 99534170 1001 86380 86390 1
534179 99534179 1001 86380 86390 1
534805 99534805 1001 86380 86390 1
534784 99534784 1001 86380 86390 1
535343 99535343 1001 86380 86390 1
535429 99535429 1001 86380 86390 1
535500 99535500 1001 86380 86390 1
535104 99535104 1001 86380 86390 1
535182 99535182 1001 86380 86390 1
535276 99535276 1001 86380 86390 1
535074 99535074 1001 86380 86390 1
535026 99535026 1001 86380 86390 1
535042 99535042 1001 86380 86390 1
535096 99535096 1001 86380 86390 1
535665 99535665 1001 86380 86390 1
535551 99535551 1001 86380 86390 1
535701 99535701 1001 86380 86390 1
536172 99536172 1001 86380 86390 1
536318 99536318 1001 86380 86390 1
536218 99536218 1001 86380 86390 1
536181 99536181 1001 86380 86390 1
535936 99535936 1001 86380 86390 1
535981 99535981 1001 86380 86390 1
536009 99536009 1001 86380 86390 1
535730 99535730 1001 86380 86390 1
535864 99535864 1001 86380 86390 1
535877 99535877 1001 86380 86390 1
535895 99535895 1001 86380 86390 1
535909 99535909 1001 86380 86390 1
536479 99536479 1001 86380 86390 1
536354 99536354 1001 86380 86390 1
537134 99537134 1001 86380 86390 1
537032 99537032 1001 86380 86390 1
536756 99536756 1001 86380 86390 1
536925 99536925 1001 86380 86390 1
536848 99536848 1001 86380 86390 1
536861 99536861 1001 86380 86390 1
536890 99536890 1001 86380 86390 1
536775 99536775 1001 86380 86390 1
536561 99536561 1001 86380 86390 1
536551 99536551 1001 86380 86390 1
536566 99536566 1001 86380 86390 1
537358 99537358 1001 86380 86390 1
537284 99537284 1001 86380 86390 1
537989 99537989 1001 86380 86390 1
537801 99537801 1001 86380 86390 1
537827 99537827 1001 86380 86390 1
537918 99537918 1001 86380 86390 1
537893 99537893 1001 86380 86390 1
537983 99537983 1001 86380 86390 1
537669 99537669 1001 86380 86390 1
537684 99537684 1001 86380 86390 1
537688 99537688 1001 86380 86390 1
537613 99537613 1001 86380 86390 1
537536 99537536 1001 86380 86390 1
537500 99537500 1001 86380 86390 1
537543 99537543 1001 86380 86390 1
538126 99538126 1001 86380 86390 1
538102 99538102 1001 86380 86390 1
538134 99538134 1001 86380 86390 1
538648 99538648 1001 86380 86390 1
538601 99538601 1001 86380 86390 1
538446 99538446 1001 86380 86390 1
538505 99538505 1001 86380 86390 1
538196 99538196 1001 86380 86390 1
538290 99538290 1001 86380 86390 1
538384 99538384 1001 86380 86390 1
538611 99538611 1001 86380 86390 1
538984 99538984 1001 86380 86390 1
539473 99539473 1001 86380 86390 1
539486 99539486 1001 86380 86390 1
539565 99539565 1001 86380 86390 1
539490 99539490 1001 86380 86390 1
539456 99539456 1001 86380 86390 1
539242 99539242 1001 86380 86390 1
539386 99539386 1001 86380 86390 1
539368 99539368 1001 86380 86390 1
539149 99539149 1001 86380 86390 1
539111 99539111 1001 86380 86390 1
539204 99539204 1001 86380 86390 1
539027 99539027 1001 86380 86390 1
539106 99539106 1001 86380 86390 1
539745 99539745 1001 86380 86390 1
539823 99539823 1001 86380 86390 1
539736 99539736 1001 86380 86390 1
539749 99539749 1001 86380 86390 1
540352 99540352 1001 86380 86390 1
540419 99540419 1001 86380 86390 1
540304 99540304 1001 86380 86390 1
540460 99540460 1001 86380 86390 1
540402 99540402 1001 86380 86390 1
540415 99540415 1001 86380 86390 1
540161 99540161 1001 86380 86390 1
540070 99540070 1001 86380 86390 1
540085 99540085 1001 86380 86390 1
540137 99540137 1001 86380 86390 1
540151 99540151 1001 86380 86390 1
540100 99540100 1001 86380 86390 1
540169 99540169 1001 86380 86390 1
540027 99540027 1001 86380 86390 1
539933 99539933 1001 86380 86390 1
540051 99540051 1001 86380 86390 1
539871 99539871 1001 86380 86390 1
540653 99540653 1001 86380 86390 1
541091 99541091 1001 86380 86390 1
541144 99541144 1001 86380 86390 1
541146 99541146 1001 86380 86390 1
540893 99540893 1001 86380 86390 1
540980 99540980 1001 86380 86390 1
541020 99541020 1001 86380 86390 1
540905 99540905 1001 86380 86390 1
540842 99540842 1001 86380 86390 1
540705 99540705 1001 86380 86390 1
540785 99540785 1001 86380 86390 1
540824 99540824 1001 86380 86390 1
540826 99540826 1001 86380 86390 1
541459 99541459 1001 86380 86390 1
541978 99541978 1001 86380 86390 1
542103 99542103 1001 86380 86390 1
541773 99541773 1001 86380 86390 1
541813 99541813 1001 86380 86390 1
541576 99541576 1001 86380 86390 1
541641 99541641 1001 86380 86390 1
541646 99541646 1001 86380 86390 1
541638 99541638 1001 86380 86390 1
542246 99542246 1001 86380 86390 1
542323 99542323 1001 86380 86390 1
542311 99542311 1001 86380 86390 1
542269 99542269 1001 86380 86390 1
542858 99542858 1001 86380 86390 1
542814 99542814 1001 86380 86390 1
542666 99542666 1001 86380 86390 1
542589 99542589 1001 86380 86390 1
542389 99542389 1001 86380 86390 1
542355 99542355 1001 86380 86390 1
542342 99542342 1001 86380 86390 1
542361 99542361 1001 86380 86390 1
543095 99543095 1001 86380 86390 1
543070 99543070 1001 86380 86390 1
543604 99543604 1001 86380 86390 1
543684 99543684 1001 86380 86390 1
543699 99543699 1001 86380 86390 1
543639 99543639 1001 86380 86390 1
543603 99543603 1001 86380 86390 1
543629 99543629 1001 86380 86390 1
543462 99543462 1001 86380 86390 1
543411 99543411 1001 86380 86390 1
543452 99543452 1001 86380 86390 1
543560 99543560 1001 86380 86390 1
543457 99543457 1001 86380 86390 1
543216 99543216 1001 86380 86390 1
543178 99543178 1001 86380 86390 1
543352 99543352 1001 86380 86390 1
543160 99543160 1001 86380 86390 1
543942 99543942 1001 86380 86390 1
543882 99543882 1001 86380 86390 1
544568 99544568 1001 86380 86390 1
544407 99544407 1001 86380 86390 1
544397 99544397 1001 86380 86390 1
544540 99544540 1001 86380 86390 1
544360 99544360 1001 86380 86390 1
544136 99544136 1001 86380 86390 1
544063 99544063 1001 86380 86390 1
544633 99544633 1001 86380 86390 1
544740 99544740 1001 86380 86390 1
544720 99544720 1001 86380 86390 1
423886 750 1001 11520 11877 1
408010 1131 1001 37740 38217 1
520489 658 1001 40769 41068 1
528881 961 1002 57184 70969 1
400359 99400359 1001 86380 86390 1
400472 99400472 1001 86380 86390 1
400726 99400726 1001 86380 86390 1
400900 99400900 1001 86380 86390 1
400902 99400902 1001 86380 86390 1
400882 99400882 1001 86380 86390 1
400950 99400950 1001 86380 86390 1
401089 99401089 1001 86380 86390 1
401157 99401157 1001 86380 86390 1
401325 99401325 1001 86380 86390 1
401339 99401339 1001 86380 86390 1
401280 99401280 1001 86380 86390 1
401785 99401785 1001 86380 86390 1
401791 99401791 1001 86380 86390 1
401960 99401960 1001 86380 86390 1
402114 99402114 1001 86380 86390 1
402273 99402273 1001 86380 86390 1
402941 99402941 1001 86380 86390 1
402897 99402897 1001 86380 86390 1
402994 99402994 1001 86380 86390 1
403195 99403195 1001 86380 86390 1
403513 99403513 1001 86380 86390 1
403694 99403694 1001 86380 86390 1
403908 99403908 1001 86380 86390 1
403910 99403910 1001 86380 86390 1
403992 99403992 1001 86380 86390 1
404092 99404092 1001 86380 86390 1
404157 99404157 1001 86380 86390 1
404571 99404571 1001 86380 86390 1
404539 99404539 1001 86380 86390 1
404857 99404857 1001 86380 86390 1
404862 99404862 1001 86380 86390 1
404953 99404953 1001 86380 86390 1
405090 99405090 1001 86380 86390 1
405204 99405204 1001 86380 86390 1
405163 99405163 1001 86380 86390 1
405198 99405198 1001 86380 86390 1
405838 99405838 1001 86380 86390 1
406081 99406081 1001 86380 86390 1
406076 99406076 1001 86380 86390 1
406040 99406040 1001 86380 86390 1
406233 99406233 1001 86380 86390 1
406317 99406317 1001 86380 86390 1
406416 99406416 1001 86380 86390 1
406589 99406589 1001 86380 86390 1
406634 99406634 1001 86380 86390 1
406979 99406979 1001 86380 86390 1
407228 99407228 1001 86380 86390 1
407357 99407357 1001 86380 86390 1
407641 99407641 1001 86380 86390 1
407828 99407828 1001 86380 86390 1
407959 99407959 1001 86380 86390 1
407883 99407883 1001 86380 86390 1
408164 99408164 1001 86380 86390 1
408269 99408269 1001 86380 86390 1
408376 99408376 1001 86380 86390 1
408815 99408815 1001 86380 86390 1
408938 99408938 1001 86380 86390 1
409256 99409256 1001 86380 86390 1
409241 99409241 1001 86380 86390 1
409251 99409251 1001 86380 86390 1
409546 99409546 1001 86380 86390 1
409569 99409569 1001 86380 86390 1
409707 99409707 1001 86380 86390 1
410071 99410071 1001 86380 86390 1
410063 99410063 1001 86380 86390 1
410065 99410065 1001 86380 86390 1
410376 99410376 1001 86380 86390 1
410447 99410447 1001 86380 86390 1
410528 99410528 1001 86380 86390 1
410660 99410660 1001 86380 86390 1
410747 99410747 1001 86380 86390 1
411129 99411129 1001 86380 86390 1
411191 99411191 1001 86380 86390 1
411169 99411169 1001 86380 86390 1
411293 99411293 1001 86380 86390 1
411479 99411479 1001 86380 86390 1
411610 99411610 1001 86380 86390 1
411573 99411573 1001 86380 86390 1
411644 99411644 1001 86380 86390 1
411704 99411704 1001 86380 86390 1
411792 99411792 1001 86380 86390 1
411808 99411808 1001 86380 86390 1
412403 99412403 1001 86380 86390 1
413434 99413434 1001 86380 86390 1
413459 99413459 1001 86380 86390 1
413502 99413502 1001 86380 86390 1
413503 99413503 1001 86380 86390 1
413486 99413486 1001 86380 86390 1
413357 99413357 1001 86380 86390 1
412977 99412977 1001 86380 86390 1
412954 99412954 1001 86380 86390 1
413214 99413214 1001 86380 86390 1
413020 99413020 1001 86380 86390 1
413278 99413278 1001 86380 86390 1
413279 99413279 1001 86380 86390 1
413051 99413051 1001 86380 86390 1
413176 99413176 1001 86380 86390 1
412488 99412488 1001 86380 86390 1
413835 99413835 1001 86380 86390 1
414067 99414067 1001 86380 86390 1
413778 99413778 1001 86380 86390 1
414943 99414943 1001 86380 86390 1
415073 99415073 1001 86380 86390 1
414779 99414779 1001 86380 86390 1
414623 99414623 1001 86380 86390 1
414529 99414529 1001 86380 86390 1
414160 99414160 1001 86380 86390 1
414139 99414139 1001 86380 86390 1
414405 99414405 1001 86380 86390 1
414296 99414296 1001 86380 86390 1
414232 99414232 1001 86380 86390 1
414193 99414193 1001 86380 86390 1
415500 99415500 1001 86380 86390 1
415621 99415621 1001 86380 86390 1
415354 99415354 1001 86380 86390 1
415539 99415539 1001 86380 86390 1
416859 99416859 1001 86380 86390 1
416674 99416674 1001 86380 86390 1
416615 99416615 1001 86380 86390 1
416720 99416720 1001 86380 86390 1
416831 99416831 1001 86380 86390 1
416254 99416254 1001 86380 86390 1
416080 99416080 1001 86380 86390 1
415780 99415780 1001 86380 86390 1
416013 99416013 1001 86380 86390 1
415816 99415816 1001 86380 86390 1
415900 99415900 1001 86380 86390 1
417166 99417166 1001 86380 86390 1
417028 99417028 1001 86380 86390 1
417251 99417251 1001 86380 86390 1
417368 99417368 1001 86380 86390 1
417397 99417397 1001 86380 86390 1
417451 99417451 1001 86380 86390 1
417491 99417491 1001 86380 86390 1
418534 99418534 1001 86380 86390 1
418487 99418487 1001 86380 86390 1
418586 99418586 1001 86380 86390 1
418772 99418772 1001 86380 86390 1
418709 99418709 1001 86380 86390 1
418418 99418418 1001 86380 86390 1
418169 99418169 1001 86380 86390 1
418257 99418257 1001 86380 86390 1
418263 99418263 1001 86380 86390 1
418152 99418152 1001 86380 86390 1
417893 99417893 1001 86380 86390 1
417967 99417967 1001 86380 86390 1
417627 99417627 1001 86380 86390 1
418925 99418925 1001 86380 86390 1
419186 99419186 1001 86380 86390 1
419191 99419191 1001 86380 86390 1
420375 99420375 1001 86380 86390 1
420392 99420392 1001 86380 86390 1
420256 99420256 1001 86380 86390 1
420296 99420296 1001 86380 86390 1
419665 99419665 1001 86380 86390 1
419807 99419807 1001 86380 86390 1
419793 99419793 1001 86380 86390 1
419874 99419874 1001 86380 86390 1
419452 99419452 1001 86380 86390 1
419622 99419622 1001 86380 86390 1
419488 99419488 1001 86380 86390 1
419623 99419623 1001 86380 86390 1
420683 99420683 1001 86380 86390 1
420584 99420584 1001 86380 86390 1
421779 99421779 1001 86380 86390 1
421885 99421885 1001 86380 86390 1
421504 99421504 1001 86380 86390 1
421593 99421593 1001 86380 86390 1
421404 99421404 1001 86380 86390 1
421464 99421464 1001 86380 86390 1
421365 99421365 1001 86380 86390 1
421083 99421083 1001 86380 86390 1
420936 99420936 1001 86380 86390 1
422482 99422482 1001 86380 86390 1
422309 99422309 1001 86380 86390 1
422121 99422121 1001 86380 86390 1
422494 99422494 1001 86380 86390 1
423085 99423085 1001 86380 86390 1
423127 99423127 1001 86380 86390 1
422559 99422559 1001 86380 86390 1
422787 99422787 1001 86380 86390 1
423845 99423845 1001 86380 86390 1
423868 99423868 1001 86380 86390 1
425341 99425341 1001 86380 86390 1
424879 99424879 1001 86380 86390 1
424612 99424612 1001 86380 86390 1
424665 99424665 1001 86380 86390 1
424829 99424829 1001 86380 86390 1
424867 99424867 1001 86380 86390 1
424912 99424912 1001 86380 86390 1
424396 99424396 1001 86380 86390 1
424310 99424310 1001 86380 86390 1
425471 99425471 1001 86380 86390 1
425721 99425721 1001 86380 86390 1
425727 99425727 1001 86380 86390 1
425401 99425401 1001 86380 86390 1
426715 99426715 1001 86380 86390 1
427066 99427066 1001 86380 86390 1
427063 99427063 1001 86380 86390 1
426776 99426776 1001 86380 86390 1
426520 99426520 1001 86380 86390 1
426478 99426478 1001 86380 86390 1
426307 99426307 1001 86380 86390 1
426654 99426654 1001 86380 86390 1
426536 99426536 1001 86380 86390 1
425865 99425865 1001 86380 86390 1
426162 99426162 1001 86380 86390 1
425876 99425876 1001 86380 86390 1
427374 99427374 1001 86380 86390 1
427427 99427427 1001 86380 86390 1
428476 99428476 1001 86380 86390 1
428624 99428624 1001 86380 86390 1
428434 99428434 1001 86380 86390 1
428458 99428458 1001 86380 86390 1
428242 99428242 1001 86380 86390 1
428074 99428074 1001 86380 86390 1
427738 99427738 1001 86380 86390 1
427805 99427805 1001 86380 86390 1
427762 99427762 1001 86380 86390 1
429028 99429028 1001 86380 86390 1
430193 99430193 1001 86380 86390 1
430217 99430217 1001 86380 86390 1
430075 99430075 1001 86380 86390 1
430088 99430088 1001 86380 86390 1
429903 99429903 1001 86380 86390 1
429664 99429664 1001 86380 86390 1
429907 99429907 1001 86380 86390 1
429759 99429759 1001 86380 86390 1
429770 99429770 1001 86380 86390 1
429564 99429564 1001 86380 86390 1
429529 99429529 1001 86380 86390 1
429543 99429543 1001 86380 86390 1
429431 99429431 1001 86380 86390 1
430486 99430486 1001 86380 86390 1
430564 99430564 1001 86380 86390 1
430474 99430474 1001 86380 86390 1
430603 99430603 1001 86380 86390 1
431736 99431736 1001 86380 86390 1
431473 99431473 1001 86380 86390 1
431584 99431584 1001 86380 86390 1
431478 99431478 1001 86380 86390 1
431267 99431267 1001 86380 86390 1
431602 99431602 1001 86380 86390 1
431305 99431305 1001 86380 86390 1
431029 99431029 1001 86380 86390 1
431215 99431215 1001 86380 86390 1
431155 99431155 1001 86380 86390 1
432087 99432087 1001 86380 86390 1
432443 99432443 1001 86380 86390 1
432314 99432314 1001 86380 86390 1
432115 99432115 1001 86380 86390 1
433553 99433553 1001 86380 86390 1
433646 99433646 1001 86380 86390 1
432972 99432972 1001 86380 86390 1
433006 99433006 1001 86380 86390 1
432978 99432978 1001 86380 86390 1
433154 99433154 1001 86380 86390 1
432664 99432664 1001 86380 86390 1
432878 99432878 1001 86380 86390 1
432571 99432571 1001 86380 86390 1
432646 99432646 1001 86380 86390 1
432663 99432663 1001 86380 86390 1
434037 99434037 1001 86380 86390 1
434011 99434011 1001 86380 86390 1
433957 99433957 1001 86380 86390 1
435365 99435365 1001 86380 86390 1
435083 99435083 1001 86380 86390 1
435146 99435146 1001 86380 86390 1
435239 99435239 1001 86380 86390 1
435148 99435148 1001 86380 86390 1
434673 99434673 1001 86380 86390 1
434568 99434568 1001 86380 86390 1
435578 99435578 1001 86380 86390 1
435490 99435490 1001 86380 86390 1
435582 99435582 1001 86380 86390 1
435631 99435631 1001 86380 86390 1
435818 99435818 1001 86380 86390 1
435755 99435755 1001 86380 86390 1
436788 99436788 1001 86380 86390 1
436867 99436867 1001 86380 86390 1
436971 99436971 1001 86380 86390 1
436851 99436851 1001 86380 86390 1
436470 99436470 1001 86380 86390 1
436386 99436386 1001 86380 86390 1
436475 99436475 1001 86380 86390 1
436461 99436461 1001 86380 86390 1
436374 99436374 1001 86380 86390 1
436434 99436434 1001 86380 86390 1
436194 99436194 1001 86380 86390 1
436028 99436028 1001 86380 86390 1
435896 99435896 1001 86380 86390 1
300019 99300019 1001 86380 86390 1
437191 99437191 1001 86380 86390 1
300013 99300013 1001 86380 86390 1
300699 99300699 1001 86380 86390 1
300528 99300528 1001 86380 86390 1
300541 99300541 1001 86380 86390 1
300458 99300458 1001 86380 86390 1
300512 99300512 1001 86380 86390 1
300317 99300317 1001 86380 86390 1
300404 99300404 1001 86380 86390 1
300138 99300138 1001 86380 86390 1
300191 99300191 1001 86380 86390 1
300127 99300127 1001 86380 86390 1
300922 99300922 1001 86380 86390 1
300884 99300884 1001 86380 86390 1
300847 99300847 1001 86380 86390 1
300925 99300925 1001 86380 86390 1
300730 99300730 1001 86380 86390 1
301480 99301480 1001 86380 86390 1
301353 99301353 1001 86380 86390 1
301433 99301433 1001 86380 86390 1
301310 99301310 1001 86380 86390 1
301233 99301233 1001 86380 86390 1
301619 99301619 1001 86380 86390 1
301633 99301633 1001 86380 86390 1
301751 99301751 1001 86380 86390 1
301690 99301690 1001 86380 86390 1
301692 99301692 1001 86380 86390 1
302241 99302241 1001 86380 86390 1
302307 99302307 1001 86380 86390 1
302098 99302098 1001 86380 86390 1
301943 99301943 1001 86380 86390 1
301874 99301874 1001 86380 86390 1
302990 99302990 1001 86380 86390 1
302600 99302600 1001 86380 86390 1
303268 99303268 1001 86380 86390 1
304007 99304007 1001 86380 86390 1
303992 99303992 1001 86380 86390 1
303890 99303890 1001 86380 86390 1
303955 99303955 1001 86380 86390 1
303805 99303805 1001 86380 86390 1
303636 99303636 1001 86380 86390 1
303755 99303755 1001 86380 86390 1
303747 99303747 1001 86380 86390 1
303593 99303593 1001 86380 86390 1
303568 99303568 1001 86380 86390 1
303601 99303601 1001 86380 86390 1
304059 99304059 1001 86380 86390 1
304041 99304041 1001 86380 86390 1
304055 99304055 1001 86380 86390 1
304732 99304732 1001 86380 86390 1
304448 99304448 1001 86380 86390 1
304560 99304560 1001 86380 86390 1
304321 99304321 1001 86380 86390 1
304341 99304341 1001 86380 86390 1
304968 99304968 1001 86380 86390 1
305527 99305527 1001 86380 86390 1
305677 99305677 1001 86380 86390 1
305502 99305502 1001 86380 86390 1
305580 99305580 1001 86380 86390 1
305460 99305460 1001 86380 86390 1
305334 99305334 1001 86380 86390 1
305207 99305207 1001 86380 86390 1
305156 99305156 1001 86380 86390 1
305068 99305068 1001 86380 86390 1
305160 99305160 1001 86380 86390 1
305253 99305253 1001 86380 86390 1
305229 99305229 1001 86380 86390 1
305113 99305113 1001 86380 86390 1
500064 99500064 1001 86380 86390 1
500182 99500182 1001 86380 86390 1
500079 99500079 1001 86380 86390 1
500042 99500042 1001 86380 86390 1
500138 99500138 1001 86380 86390 1
500651 99500651 1001 86380 86390 1
500641 99500641 1001 86380 86390 1
500629 99500629 1001 86380 86390 1
500465 99500465 1001 86380 86390 1
500337 99500337 1001 86380 86390 1
500338 99500338 1001 86380 86390 1
500209 99500209 1001 86380 86390 1
500889 99500889 1001 86380 86390 1
500969 99500969 1001 86380 86390 1
500885 99500885 1001 86380 86390 1
500938 99500938 1001 86380 86390 1
500861 99500861 1001 86380 86390 1
501488 99501488 1001 86380 86390 1
501579 99501579 1001 86380 86390 1
501266 99501266 1001 86380 86390 1
501128 99501128 1001 86380 86390 1
501765 99501765 1001 86380 86390 1
502338 99502338 1001 86380 86390 1
502163 99502163 1001 86380 86390 1
502164 99502164 1001 86380 86390 1
501988 99501988 1001 86380 86390 1
502050 99502050 1001 86380 86390 1
502618 99502618 1001 86380 86390 1
502670 99502670 1001 86380 86390 1
502593 99502593 1001 86380 86390 1
502646 99502646 1001 86380 86390 1
502525 99502525 1001 86380 86390 1
502629 99502629 1001 86380 86390 1
503241 99503241 1001 86380 86390 1
503256 99503256 1001 86380 86390 1
503217 99503217 1001 86380 86390 1
503188 99503188 1001 86380 86390 1
502982 99502982 1001 86380 86390 1
502813 99502813 1001 86380 86390 1
502840 99502840 1001 86380 86390 1
502725 99502725 1001 86380 86390 1
502686 99502686 1001 86380 86390 1
502733 99502733 1001 86380 86390 1
503366 99503366 1001 86380 86390 1
503485 99503485 1001 86380 86390 1
503296 99503296 1001 86380 86390 1
503943 99503943 1001 86380 86390 1
503957 99503957 1001 86380 86390 1
503970 99503970 1001 86380 86390 1
504013 99504013 1001 86380 86390 1
503988 99503988 1001 86380 86390 1
503748 99503748 1001 86380 86390 1
503804 99503804 1001 86380 86390 1
503627 99503627 1001 86380 86390 1
503656 99503656 1001 86380 86390 1
503663 99503663 1001 86380 86390 1
504244 99504244 1001 86380 86390 1
503706 99503706 1001 86380 86390 1
504217 99504217 1001 86380 86390 1
504896 99504896 1001 86380 86390 1
504809 99504809 1001 86380 86390 1
504786 99504786 1001 86380 86390 1
504838 99504838 1001 86380 86390 1
504584 99504584 1001 86380 86390 1
504572 99504572 1001 86380 86390 1
504577 99504577 1001 86380 86390 1
504656 99504656 1001 86380 86390 1
504404 99504404 1001 86380 86390 1
504358 99504358 1001 86380 86390 1
504515 99504515 1001 86380 86390 1
505111 99505111 1001 86380 86390 1
505004 99505004 1001 86380 86390 1
505658 99505658 1001 86380 86390 1
505678 99505678 1001 86380 86390 1
505409 99505409 1001 86380 86390 1
505371 99505371 1001 86380 86390 1
505559 99505559 1001 86380 86390 1
505330 99505330 1001 86380 86390 1
505963 99505963 1001 86380 86390 1
505803 99505803 1001 86380 86390 1
506521 99506521 1001 86380 86390 1
506547 99506547 1001 86380 86390 1
506596 99506596 1001 86380 86390 1
506409 99506409 1001 86380 86390 1
506251 99506251 1001 86380 86390 1
506176 99506176 1001 86380 86390 1
506697 99506697 1001 86380 86390 1
506737 99506737 1001 86380 86390 1
507244 99507244 1001 86380 86390 1
507296 99507296 1001 86380 86390 1
507350 99507350 1001 86380 86390 1
507401 99507401 1001 86380 86390 1
507240 99507240 1001 86380 86390 1
507206 99507206 1001 86380 86390 1
507106 99507106 1001 86380 86390 1
507015 99507015 1001 86380 86390 1
507021 99507021 1001 86380 86390 1
507086 99507086 1001 86380 86390 1
506885 99506885 1001 86380 86390 1
506964 99506964 1001 86380 86390 1
507514 99507514 1001 86380 86390 1
507515 99507515 1001 86380 86390 1
507507 99507507 1001 86380 86390 1
508102 99508102 1001 86380 86390 1
508244 99508244 1001 86380 86390 1
508032 99508032 1001 86380 86390 1
507865 99507865 1001 86380 86390 1
507997 99507997 1001 86380 86390 1
507844 99507844 1001 86380 86390 1
507925 99507925 1001 86380 86390 1
507682 99507682 1001 86380 86390 1
507792 99507792 1001 86380 86390 1
508451 99508451 1001 86380 86390 1
508896 99508896 1001 86380 86390 1
509038 99509038 1001 86380 86390 1
509075 99509075 1001 86380 86390 1
509052 99509052 1001 86380 86390 1
508778 99508778 1001 86380 86390 1
508864 99508864 1001 86380 86390 1
508513 99508513 1001 86380 86390 1
508526 99508526 1001 86380 86390 1
508605 99508605 1001 86380 86390 1
509086 99509086 1001 86380 86390 1
509192 99509192 1001 86380 86390 1
509193 99509193 1001 86380 86390 1
509168 99509168 1001 86380 86390 1
509082 99509082 1001 86380 86390 1
509699 99509699 1001 86380 86390 1
509715 99509715 1001 86380 86390 1
509730 99509730 1001 86380 86390 1
509631 99509631 1001 86380 86390 1
509683 99509683 1001 86380 86390 1
509505 99509505 1001 86380 86390 1
509681 99509681 1001 86380 86390 1
509461 99509461 1001 86380 86390 1
509415 99509415 1001 86380 86390 1
510031 99510031 1001 86380 86390 1
510072 99510072 1001 86380 86390 1
510074 99510074 1001 86380 86390 1
509961 99509961 1001 86380 86390 1
510582 99510582 1001 86380 86390 1
510688 99510688 1001 86380 86390 1
510356 99510356 1001 86380 86390 1
510402 99510402 1001 86380 86390 1
510163 99510163 1001 86380 86390 1
510128 99510128 1001 86380 86390 1
511375 99511375 1001 86380 86390 1
511525 99511525 1001 86380 86390 1
511379 99511379 1001 86380 86390 1
511470 99511470 1001 86380 86390 1
511445 99511445 1001 86380 86390 1
511193 99511193 1001 86380 86390 1
511172 99511172 1001 86380 86390 1
511201 99511201 1001 86380 86390 1
511177 99511177 1001 86380 86390 1
511191 99511191 1001 86380 86390 1
511049 99511049 1001 86380 86390 1
511013 99511013 1001 86380 86390 1
510949 99510949 1001 86380 86390 1
510966 99510966 1001 86380 86390 1
511124 99511124 1001 86380 86390 1
510955 99510955 1001 86380 86390 1
511707 99511707 1001 86380 86390 1
511671 99511671 1001 86380 86390 1
511620 99511620 1001 86380 86390 1
511573 99511573 1001 86380 86390 1
512342 99512342 1001 86380 86390 1
512309 99512309 1001 86380 86390 1
512220 99512220 1001 86380 86390 1
512150 99512150 1001 86380 86390 1
511995 99511995 1001 86380 86390 1
512023 99512023 1001 86380 86390 1
511976 99511976 1001 86380 86390 1
511838 99511838 1001 86380 86390 1
511885 99511885 1001 86380 86390 1
511925 99511925 1001 86380 86390 1
512428 99512428 1001 86380 86390 1
512461 99512461 1001 86380 86390 1
512543 99512543 1001 86380 86390 1
513007 99513007 1001 86380 86390 1
513188 99513188 1001 86380 86390 1
513127 99513127 1001 86380 86390 1
513012 99513012 1001 86380 86390 1
512911 99512911 1001 86380 86390 1
512888 99512888 1001 86380 86390 1
512890 99512890 1001 86380 86390 1
512830 99512830 1001 86380 86390 1
512663 99512663 1001 86380 86390 1
512589 99512589 1001 86380 86390 1
513320 99513320 1001 86380 86390 1
513374 99513374 1001 86380 86390 1
513207 99513207 1001 86380 86390 1
513378 99513378 1001 86380 86390 1
513340 99513340 1001 86380 86390 1
513906 99513906 1001 86380 86390 1
514022 99514022 1001 86380 86390 1
513848 99513848 1001 86380 86390 1
513825 99513825 1001 86380 86390 1
513524 99513524 1001 86380 86390 1
513499 99513499 1001 86380 86390 1
514041 99514041 1001 86380 86390 1
514046 99514046 1001 86380 86390 1
514228 99514228 1001 86380 86390 1
514047 99514047 1001 86380 86390 1
514178 99514178 1001 86380 86390 1
514090 99514090 1001 86380 86390 1
514066 99514066 1001 86380 86390 1
514209 99514209 1001 86380 86390 1
514810 99514810 1001 86380 86390 1
514720 99514720 1001 86380 86390 1
514798 99514798 1001 86380 86390 1
514799 99514799 1001 86380 86390 1
514696 99514696 1001 86380 86390 1
514663 99514663 1001 86380 86390 1
514446 99514446 1001 86380 86390 1
514567 99514567 1001 86380 86390 1
514518 99514518 1001 86380 86390 1
514354 99514354 1001 86380 86390 1
514330 99514330 1001 86380 86390 1
514408 99514408 1001 86380 86390 1
514318 99514318 1001 86380 86390 1
514417 99514417 1001 86380 86390 1
514910 99514910 1001 86380 86390 1
514889 99514889 1001 86380 86390 1
515666 99515666 1001 86380 86390 1
515410 99515410 1001 86380 86390 1
515475 99515475 1001 86380 86390 1
515116 99515116 1001 86380 86390 1
515187 99515187 1001 86380 86390 1
515097 99515097 1001 86380 86390 1
515113 99515113 1001 86380 86390 1
515823 99515823 1001 86380 86390 1
515849 99515849 1001 86380 86390 1
515760 99515760 1001 86380 86390 1
515686 99515686 1001 86380 86390 1
515779 99515779 1001 86380 86390 1
516357 99516357 1001 86380 86390 1
516349 99516349 1001 86380 86390 1
516364 99516364 1001 86380 86390 1
516242 99516242 1001 86380 86390 1
516243 99516243 1001 86380 86390 1
516256 99516256 1001 86380 86390 1
516246 99516246 1001 86380 86390 1
516209 99516209 1001 86380 86390 1
516097 99516097 1001 86380 86390 1
516060 99516060 1001 86380 86390 1
515958 99515958 1001 86380 86390 1
516069 99516069 1001 86380 86390 1
516534 99516534 1001 86380 86390 1
516550 99516550 1001 86380 86390 1
516667 99516667 1001 86380 86390 1
516661 99516661 1001 86380 86390 1
517257 99517257 1001 86380 86390 1
517283 99517283 1001 86380 86390 1
517331 99517331 1001 86380 86390 1
516991 99516991 1001 86380 86390 1
517095 99517095 1001 86380 86390 1
516719 99516719 1001 86380 86390 1
517397 99517397 1001 86380 86390 1
517535 99517535 1001 86380 86390 1
517447 99517447 1001 86380 86390 1
517512 99517512 1001 86380 86390 1
517357 99517357 1001 86380 86390 1
517982 99517982 1001 86380 86390 1
518113 99518113 1001 86380 86390 1
517999 99517999 1001 86380 86390 1
517920 99517920 1001 86380 86390 1
517872 99517872 1001 86380 86390 1
517755 99517755 1001 86380 86390 1
517847 99517847 1001 86380 86390 1
517839 99517839 1001 86380 86390 1
517673 99517673 1001 86380 86390 1
518243 99518243 1001 86380 86390 1
518257 99518257 1001 86380 86390 1
518938 99518938 1001 86380 86390 1
518966 99518966 1001 86380 86390 1
518981 99518981 1001 86380 86390 1
518654 99518654 1001 86380 86390 1
518578 99518578 1001 86380 86390 1
518696 99518696 1001 86380 86390 1
518690 99518690 1001 86380 86390 1
518447 99518447 1001 86380 86390 1
518388 99518388 1001 86380 86390 1
519114 99519114 1001 86380 86390 1
519174 99519174 1001 86380 86390 1
519187 99519187 1001 86380 86390 1
519559 99519559 1001 86380 86390 1
519585 99519585 1001 86380 86390 1
519521 99519521 1001 86380 86390 1
519530 99519530 1001 86380 86390 1
519286 99519286 1001 86380 86390 1
519316 99519316 1001 86380 86390 1
519394 99519394 1001 86380 86390 1
519282 99519282 1001 86380 86390 1
520016 99520016 1001 86380 86390 1
519822 99519822 1001 86380 86390 1
520496 99520496 1001 86380 86390 1
520385 99520385 1001 86380 86390 1
520362 99520362 1001 86380 86390 1
520086 99520086 1001 86380 86390 1
520153 99520153 1001 86380 86390 1
520036 99520036 1001 86380 86390 1
520168 99520168 1001 86380 86390 1
520080 99520080 1001 86380 86390 1
520806 99520806 1001 86380 86390 1
520798 99520798 1001 86380 86390 1
521276 99521276 1001 86380 86390 1
521376 99521376 1001 86380 86390 1
521197 99521197 1001 86380 86390 1
521238 99521238 1001 86380 86390 1
521148 99521148 1001 86380 86390 1
521114 99521114 1001 86380 86390 1
521091 99521091 1001 86380 86390 1
521006 99521006 1001 86380 86390 1
521033 99521033 1001 86380 86390 1
521621 99521621 1001 86380 86390 1
521664 99521664 1001 86380 86390 1
521563 99521563 1001 86380 86390 1
521615 99521615 1001 86380 86390 1
521501 99521501 1001 86380 86390 1
522217 99522217 1001 86380 86390 1
522245 99522245 1001 86380 86390 1
522277 99522277 1001 86380 86390 1
522282 99522282 1001 86380 86390 1
522252 99522252 1001 86380 86390 1
522077 99522077 1001 86380 86390 1
521910 99521910 1001 86380 86390 1
521912 99521912 1001 86380 86390 1
521849 99521849 1001 86380 86390 1
522445 99522445 1001 86380 86390 1
522394 99522394 1001 86380 86390 1
522420 99522420 1001 86380 86390 1
523042 99523042 1001 86380 86390 1
523084 99523084 1001 86380 86390 1
523033 99523033 1001 86380 86390 1
523059 99523059 1001 86380 86390 1
523062 99523062 1001 86380 86390 1
522948 99522948 1001 86380 86390 1
522987 99522987 1001 86380 86390 1
522758 99522758 1001 86380 86390 1
522707 99522707 1001 86380 86390 1
522752 99522752 1001 86380 86390 1
522805 99522805 1001 86380 86390 1
522604 99522604 1001 86380 86390 1
522658 99522658 1001 86380 86390 1
522556 99522556 1001 86380 86390 1
522675 99522675 1001 86380 86390 1
523215 99523215 1001 86380 86390 1
523321 99523321 1001 86380 86390 1
523855 99523855 1001 86380 86390 1
523856 99523856 1001 86380 86390 1
523931 99523931 1001 86380 86390 1
523839 99523839 1001 86380 86390 1
523665 99523665 1001 86380 86390 1
523692 99523692 1001 86380 86390 1
523589 99523589 1001 86380 86390 1
523405 99523405 1001 86380 86390 1
523496 99523496 1001 86380 86390 1
523485 99523485 1001 86380 86390 1
523382 99523382 1001 86380 86390 1
523408 99523408 1001 86380 86390 1
523499 99523499 1001 86380 86390 1
523487 99523487 1001 86380 86390 1
523411 99523411 1001 86380 86390 1
524144 99524144 1001 86380 86390 1
524605 99524605 1001 86380 86390 1
524746 99524746 1001 86380 86390 1
524660 99524660 1001 86380 86390 1
524731 99524731 1001 86380 86390 1
524423 99524423 1001 86380 86390 1
524468 99524468 1001 86380 86390 1
524508 99524508 1001 86380 86390 1
524457 99524457 1001 86380 86390 1
524407 99524407 1001 86380 86390 1
524537 99524537 1001 86380 86390 1
524254 99524254 1001 86380 86390 1
524281 99524281 1001 86380 86390 1
524248 99524248 1001 86380 86390 1
524251 99524251 1001 86380 86390 1
524886 99524886 1001 86380 86390 1
524850 99524850 1001 86380 86390 1
525559 99525559 1001 86380 86390 1
525522 99525522 1001 86380 86390 1
525197 99525197 1001 86380 86390 1
525327 99525327 1001 86380 86390 1
525190 99525190 1001 86380 86390 1
525221 99525221 1001 86380 86390 1
525261 99525261 1001 86380 86390 1
525028 99525028 1001 86380 86390 1
525058 99525058 1001 86380 86390 1
525136 99525136 1001 86380 86390 1
524998 99524998 1001 86380 86390 1
525037 99525037 1001 86380 86390 1
525026 99525026 1001 86380 86390 1
525039 99525039 1001 86380 86390 1
525621 99525621 1001 86380 86390 1
525701 99525701 1001 86380 86390 1
525600 99525600 1001 86380 86390 1
525657 99525657 1001 86380 86390 1
526221 99526221 1001 86380 86390 1
526328 99526328 1001 86380 86390 1
526089 99526089 1001 86380 86390 1
526143 99526143 1001 86380 86390 1
526157 99526157 1001 86380 86390 1
526106 99526106 1001 86380 86390 1
526107 99526107 1001 86380 86390 1
525906 99525906 1001 86380 86390 1
525971 99525971 1001 86380 86390 1
525837 99525837 1001 86380 86390 1
525979 99525979 1001 86380 86390 1
525905 99525905 1001 86380 86390 1
526601 99526601 1001 86380 86390 1
526553 99526553 1001 86380 86390 1
526595 99526595 1001 86380 86390 1
527159 99527159 1001 86380 86390 1
527198 99527198 1001 86380 86390 1
527033 99527033 1001 86380 86390 1
527011 99527011 1001 86380 86390 1
527024 99527024 1001 86380 86390 1
527002 99527002 1001 86380 86390 1
527313 99527313 1001 86380 86390 1
527329 99527329 1001 86380 86390 1
527265 99527265 1001 86380 86390 1
527320 99527320 1001 86380 86390 1
527372 99527372 1001 86380 86390 1
527256 99527256 1001 86380 86390 1
527297 99527297 1001 86380 86390 1
527934 99527934 1001 86380 86390 1
528013 99528013 1001 86380 86390 1
527872 99527872 1001 86380 86390 1
527924 99527924 1001 86380 86390 1
527965 99527965 1001 86380 86390 1
528068 99528068 1001 86380 86390 1
527669 99527669 1001 86380 86390 1
527467 99527467 1001 86380 86390 1
527483 99527483 1001 86380 86390 1
527535 99527535 1001 86380 86390 1
527515 99527515 1001 86380 86390 1
527606 99527606 1001 86380 86390 1
527659 99527659 1001 86380 86390 1
528112 99528112 1001 86380 86390 1
528177 99528177 1001 86380 86390 1
528088 99528088 1001 86380 86390 1
528076 99528076 1001 86380 86390 1
528198 99528198 1001 86380 86390 1
528788 99528788 1001 86380 86390 1
528833 99528833 1001 86380 86390 1
528568 99528568 1001 86380 86390 1
528523 99528523 1001 86380 86390 1
528666 99528666 1001 86380 86390 1
528287 99528287 1001 86380 86390 1
528339 99528339 1001 86380 86390 1
528404 99528404 1001 86380 86390 1
528330 99528330 1001 86380 86390 1
528343 99528343 1001 86380 86390 1
528952 99528952 1001 86380 86390 1
529006 99529006 1001 86380 86390 1
529024 99529024 1001 86380 86390 1
529599 99529599 1001 86380 86390 1
529538 99529538 1001 86380 86390 1
529393 99529393 1001 86380 86390 1
529329 99529329 1001 86380 86390 1
529513 99529513 1001 86380 86390 1
529514 99529514 1001 86380 86390 1
529442 99529442 1001 86380 86390 1
529224 99529224 1001 86380 86390 1
529137 99529137 1001 86380 86390 1
529907 99529907 1001 86380 86390 1
529739 99529739 1001 86380 86390 1
529858 99529858 1001 86380 86390 1
529821 99529821 1001 86380 86390 1
529744 99529744 1001 86380 86390 1
529758 99529758 1001 86380 86390 1
529930 99529930 1001 86380 86390 1
530426 99530426 1001 86380 86390 1
530402 99530402 1001 86380 86390 1
530480 99530480 1001 86380 86390 1
530529 99530529 1001 86380 86390 1
530265 99530265 1001 86380 86390 1
530214 99530214 1001 86380 86390 1
529938 99529938 1001 86380 86390 1
529991 99529991 1001 86380 86390 1
530580 99530580 1001 86380 86390 1
530716 99530716 1001 86380 86390 1
531148 99531148 1001 86380 86390 1
531007 99531007 1001 86380 86390 1
530982 99530982 1001 86380 86390 1
531114 99531114 1001 86380 86390 1
531076 99531076 1001 86380 86390 1
530941 99530941 1001 86380 86390 1
530878 99530878 1001 86380 86390 1
530945 99530945 1001 86380 86390 1
530950 99530950 1001 86380 86390 1
531454 99531454 1001 86380 86390 1
531460 99531460 1001 86380 86390 1
532087 99532087 1001 86380 86390 1
532101 99532101 1001 86380 86390 1
531861 99531861 1001 86380 86390 1
531900 99531900 1001 86380 86390 1
531972 99531972 1001 86380 86390 1
531909 99531909 1001 86380 86390 1
531792 99531792 1001 86380 86390 1
531652 99531652 1001 86380 86390 1
531590 99531590 1001 86380 86390 1
531656 99531656 1001 86380 86390 1
531697 99531697 1001 86380 86390 1
532335 99532335 1001 86380 86390 1
532348 99532348 1001 86380 86390 1
532353 99532353 1001 86380 86390 1
532370 99532370 1001 86380 86390 1
532866 99532866 1001 86380 86390 1
532868 99532868 1001 86380 86390 1
532762 99532762 1001 86380 86390 1
532677 99532677 1001 86380 86390 1
532653 99532653 1001 86380 86390 1
532425 99532425 1001 86380 86390 1
532518 99532518 1001 86380 86390 1
532458 99532458 1001 86380 86390 1
532604 99532604 1001 86380 86390 1
533187 99533187 1001 86380 86390 1
533098 99533098 1001 86380 86390 1
533216 99533216 1001 86380 86390 1
533704 99533704 1001 86380 86390 1
533830 99533830 1001 86380 86390 1
533672 99533672 1001 86380 86390 1
533779 99533779 1001 86380 86390 1
533640 99533640 1001 86380 86390 1
533647 99533647 1001 86380 86390 1
533571 99533571 1001 86380 86390 1
533383 99533383 1001 86380 86390 1
533388 99533388 1001 86380 86390 1
533299 99533299 1001 86380 86390 1
533884 99533884 1001 86380 86390 1
534016 99534016 1001 86380 86390 1
533967 99533967 1001 86380 86390 1
534652 99534652 1001 86380 86390 1
534520 99534520 1001 86380 86390 1
534655 99534655 1001 86380 86390 1
534586 99534586 1001 86380 86390 1
534286 99534286 1001 86380 86390 1
534212 99534212 1001 86380 86390 1
534083 99534083 1001 86380 86390 1
534073 99534073 1001 86380 86390 1
534086 99534086 1001 86380 86390 1
534686 99534686 1001 86380 86390 1
534700 99534700 1001 86380 86390 1
534753 99534753 1001 86380 86390 1
534781 99534781 1001 86380 86390 1
534872 99534872 1001 86380 86390 1
534782 99534782 1001 86380 86390 1
535166 99535166 1001 86380 86390 1
535260 99535260 1001 86380 86390 1
535170 99535170 1001 86380 86390 1
535251 99535251 1001 86380 86390 1
535265 99535265 1001 86380 86390 1
535006 99535006 1001 86380 86390 1
535625 99535625 1001 86380 86390 1
535639 99535639 1001 86380 86390 1
535655 99535655 1001 86380 86390 1
535646 99535646 1001 86380 86390 1
536225 99536225 1001 86380 86390 1
536266 99536266 1001 86380 86390 1
536203 99536203 1001 86380 86390 1
536283 99536283 1001 86380 86390 1
535962 99535962 1001 86380 86390 1
536042 99536042 1001 86380 86390 1
535939 99535939 1001 86380 86390 1
536032 99536032 1001 86380 86390 1
536049 99536049 1001 86380 86390 1
536075 99536075 1001 86380 86390 1
535947 99535947 1001 86380 86390 1
535810 99535810 1001 86380 86390 1
535800 99535800 1001 86380 86390 1
535854 99535854 1001 86380 86390 1
535908 99535908 1001 86380 86390 1
535857 99535857 1001 86380 86390 1
536413 99536413 1001 86380 86390 1
536468 99536468 1001 86380 86390 1
536483 99536483 1001 86380 86390 1
536522 99536522 1001 86380 86390 1
536356 99536356 1001 86380 86390 1
536409 99536409 1001 86380 86390 1
536983 99536983 1001 86380 86390 1
537070 99537070 1001 86380 86390 1
536823 99536823 1001 86380 86390 1
536864 99536864 1001 86380 86390 1
536697 99536697 1001 86380 86390 1
536609 99536609 1001 86380 86390 1
536662 99536662 1001 86380 86390 1
536562 99536562 1001 86380 86390 1
536745 99536745 1001 86380 86390 1
537304 99537304 1001 86380 86390 1
537176 99537176 1001 86380 86390 1
537220 99537220 1001 86380 86390 1
537834 99537834 1001 86380 86390 1
537981 99537981 1001 86380 86390 1
537898 99537898 1001 86380 86390 1
537732 99537732 1001 86380 86390 1
537638 99537638 1001 86380 86390 1
537374 99537374 1001 86380 86390 1
538143 99538143 1001 86380 86390 1
538660 99538660 1001 86380 86390 1
538785 99538785 1001 86380 86390 1
538651 99538651 1001 86380 86390 1
538665 99538665 1001 86380 86390 1
538804 99538804 1001 86380 86390 1
538404 99538404 1001 86380 86390 1
538605 99538605 1001 86380 86390 1
538284 99538284 1001 86380 86390 1
538224 99538224 1001 86380 86390 1
538346 99538346 1001 86380 86390 1
538282 99538282 1001 86380 86390 1
538995 99538995 1001 86380 86390 1
538927 99538927 1001 86380 86390 1
539539 99539539 1001 86380 86390 1
539554 99539554 1001 86380 86390 1
539345 99539345 1001 86380 86390 1
539230 99539230 1001 86380 86390 1
539390 99539390 1001 86380 86390 1
539406 99539406 1001 86380 86390 1
539291 99539291 1001 86380 86390 1
539190 99539190 1001 86380 86390 1
539115 99539115 1001 86380 86390 1
539025 99539025 1001 86380 86390 1
539666 99539666 1001 86380 86390 1
539662 99539662 1001 86380 86390 1
540287 99540287 1001 86380 86390 1
540313 99540313 1001 86380 86390 1
540348 99540348 1001 86380 86390 1
540186 99540186 1001 86380 86390 1
540096 99540096 1001 86380 86390 1
540126 99540126 1001 86380 86390 1
540207 99540207 1001 86380 86390 1
539850 99539850 1001 86380 86390 1
539955 99539955 1001 86380 86390 1
539994 99539994 1001 86380 86390 1
540633 99540633 1001 86380 86390 1
540588 99540588 1001 86380 86390 1
540590 99540590 1001 86380 86390 1
541126 99541126 1001 86380 86390 1
541217 99541217 1001 86380 86390 1
541181 99541181 1001 86380 86390 1
541185 99541185 1001 86380 86390 1
541176 99541176 1001 86380 86390 1
541288 99541288 1001 86380 86390 1
540948 99540948 1001 86380 86390 1
540967 99540967 1001 86380 86390 1
540856 99540856 1001 86380 86390 1
540832 99540832 1001 86380 86390 1
540825 99540825 1001 86380 86390 1
540787 99540787 1001 86380 86390 1
541449 99541449 1001 86380 86390 1
541312 99541312 1001 86380 86390 1
541444 99541444 1001 86380 86390 1
541367 99541367 1001 86380 86390 1
542087 99542087 1001 86380 86390 1
541839 99541839 1001 86380 86390 1
541871 99541871 1001 86380 86390 1
542301 99542301 1001 86380 86390 1
542321 99542321 1001 86380 86390 1
542271 99542271 1001 86380 86390 1
542869 99542869 1001 86380 86390 1
542742 99542742 1001 86380 86390 1
542806 99542806 1001 86380 86390 1
542850 99542850 1001 86380 86390 1
542876 99542876 1001 86380 86390 1
542672 99542672 1001 86380 86390 1
542381 99542381 1001 86380 86390 1
543003 99543003 1001 86380 86390 1
543669 99543669 1001 86380 86390 1
543569 99543569 1001 86380 86390 1
543741 99543741 1001 86380 86390 1
543627 99543627 1001 86380 86390 1
543666 99543666 1001 86380 86390 1
543491 99543491 1001 86380 86390 1
543492 99543492 1001 86380 86390 1
543307 99543307 1001 86380 86390 1
543155 99543155 1001 86380 86390 1
543929 99543929 1001 86380 86390 1
543897 99543897 1001 86380 86390 1
544521 99544521 1001 86380 86390 1
544441 99544441 1001 86380 86390 1
544224 99544224 1001 86380 86390 1
544321 99544321 1001 86380 86390 1
544324 99544324 1001 86380 86390 1
544363 99544363 1001 86380 86390 1
544173 99544173 1001 86380 86390 1
544162 99544162 1001 86380 86390 1
544098 99544098 1001 86380 86390 1
544011 99544011 1001 86380 86390 1
544092 99544092 1001 86380 86390 1
544662 99544662 1001 86380 86390 1
544730 99544730 1001 86380 86390 1
544723 99544723 1001 86380 86390 1
406996 262 1001 73560 74517 1
435887 626 1001 38400 40377 1
509102 821 1001 26303 26602 1
512126 1006 1001 36758 37057 1
400013 99400013 1001 86380 86390 1
400086 99400086 1001 86380 86390 1
400213 99400213 1001 86380 86390 1
400130 99400130 1001 86380 86390 1
400207 99400207 1001 86380 86390 1
400433 99400433 1001 86380 86390 1
400563 99400563 1001 86380 86390 1
400863 99400863 1001 86380 86390 1
400853 99400853 1001 86380 86390 1
400915 99400915 1001 86380 86390 1
401084 99401084 1001 86380 86390 1
401567 99401567 1001 86380 86390 1
401586 99401586 1001 86380 86390 1
401742 99401742 1001 86380 86390 1
401839 99401839 1001 86380 86390 1
402210 99402210 1001 86380 86390 1
402627 99402627 1001 86380 86390 1
402684 99402684 1001 86380 86390 1
402843 99402843 1001 86380 86390 1
402877 99402877 1001 86380 86390 1
402784 99402784 1001 86380 86390 1
403082 99403082 1001 86380 86390 1
403209 99403209 1001 86380 86390 1
403614 99403614 1001 86380 86390 1
403717 99403717 1001 86380 86390 1
403645 99403645 1001 86380 86390 1
404074 99404074 1001 86380 86390 1
404507 99404507 1001 86380 86390 1
404899 99404899 1001 86380 86390 1
405105 99405105 1001 86380 86390 1
405433 99405433 1001 86380 86390 1
405552 99405552 1001 86380 86390 1
405505 99405505 1001 86380 86390 1
405562 99405562 1001 86380 86390 1
405667 99405667 1001 86380 86390 1
405861 99405861 1001 86380 86390 1
405940 99405940 1001 86380 86390 1
406053 99406053 1001 86380 86390 1
406017 99406017 1001 86380 86390 1
406155 99406155 1001 86380 86390 1
406212 99406212 1001 86380 86390 1
406448 99406448 1001 86380 86390 1
406424 99406424 1001 86380 86390 1
406487 99406487 1001 86380 86390 1
406604 99406604 1001 86380 86390 1
406772 99406772 1001 86380 86390 1
406891 99406891 1001 86380 86390 1
407458 99407458 1001 86380 86390 1
407467 99407467 1001 86380 86390 1
407857 99407857 1001 86380 86390 1
407913 99407913 1001 86380 86390 1
408029 99408029 1001 86380 86390 1
408277 99408277 1001 86380 86390 1
408224 99408224 1001 86380 86390 1
408335 99408335 1001 86380 86390 1
408310 99408310 1001 86380 86390 1
408696 99408696 1001 86380 86390 1
408964 99408964 1001 86380 86390 1
409204 99409204 1001 86380 86390 1
409285 99409285 1001 86380 86390 1
409209 99409209 1001 86380 86390 1
409491 99409491 1001 86380 86390 1
409405 99409405 1001 86380 86390 1
409754 99409754 1001 86380 86390 1
409780 99409780 1001 86380 86390 1
409756 99409756 1001 86380 86390 1
409792 99409792 1001 86380 86390 1
409967 99409967 1001 86380 86390 1
410051 99410051 1001 86380 86390 1
410180 99410180 1001 86380 86390 1
410161 99410161 1001 86380 86390 1
410232 99410232 1001 86380 86390 1
410295 99410295 1001 86380 86390 1
410308 99410308 1001 86380 86390 1
410405 99410405 1001 86380 86390 1
410783 99410783 1001 86380 86390 1
411072 99411072 1001 86380 86390 1
411144 99411144 1001 86380 86390 1
411287 99411287 1001 86380 86390 1
411939 99411939 1001 86380 86390 1
411904 99411904 1001 86380 86390 1
412265 99412265 1001 86380 86390 1
412242 99412242 1001 86380 86390 1
412213 99412213 1001 86380 86390 1
412402 99412402 1001 86380 86390 1
413621 99413621 1001 86380 86390 1
413457 99413457 1001 86380 86390 1
413308 99413308 1001 86380 86390 1
413561 99413561 1001 86380 86390 1
413443 99413443 1001 86380 86390 1
413069 99413069 1001 86380 86390 1
413172 99413172 1001 86380 86390 1
413077 99413077 1001 86380 86390 1
412694 99412694 1001 86380 86390 1
412587 99412587 1001 86380 86390 1
412702 99412702 1001 86380 86390 1
412602 99412602 1001 86380 86390 1
412638 99412638 1001 86380 86390 1
413926 99413926 1001 86380 86390 1
413929 99413929 1001 86380 86390 1
413909 99413909 1001 86380 86390 1
414955 99414955 1001 86380 86390 1
414937 99414937 1001 86380 86390 1
415132 99415132 1001 86380 86390 1
414803 99414803 1001 86380 86390 1
414572 99414572 1001 86380 86390 1
414188 99414188 1001 86380 86390 1
414217 99414217 1001 86380 86390 1
414400 99414400 1001 86380 86390 1
414119 99414119 1001 86380 86390 1
415658 99415658 1001 86380 86390 1
415431 99415431 1001 86380 86390 1
416908 99416908 1001 86380 86390 1
416614 99416614 1001 86380 86390 1
416283 99416283 1001 86380 86390 1
416057 99416057 1001 86380 86390 1
415822 99415822 1001 86380 86390 1
415924 99415924 1001 86380 86390 1
416108 99416108 1001 86380 86390 1
417045 99417045 1001 86380 86390 1
417127 99417127 1001 86380 86390 1
417086 99417086 1001 86380 86390 1
417606 99417606 1001 86380 86390 1
417559 99417559 1001 86380 86390 1
418477 99418477 1001 86380 86390 1
418461 99418461 1001 86380 86390 1
418685 99418685 1001 86380 86390 1
418591 99418591 1001 86380 86390 1
418689 99418689 1001 86380 86390 1
418711 99418711 1001 86380 86390 1
418162 99418162 1001 86380 86390 1
418163 99418163 1001 86380 86390 1
418308 99418308 1001 86380 86390 1
418087 99418087 1001 86380 86390 1
418118 99418118 1001 86380 86390 1
417656 99417656 1001 86380 86390 1
419000 99419000 1001 86380 86390 1
418937 99418937 1001 86380 86390 1
419167 99419167 1001 86380 86390 1
418966 99418966 1001 86380 86390 1
418897 99418897 1001 86380 86390 1
419050 99419050 1001 86380 86390 1
418819 99418819 1001 86380 86390 1
420356 99420356 1001 86380 86390 1
420251 99420251 1001 86380 86390 1
420400 99420400 1001 86380 86390 1
420212 99420212 1001 86380 86390 1
419502 99419502 1001 86380 86390 1
421748 99421748 1001 86380 86390 1
421693 99421693 1001 86380 86390 1
421654 99421654 1001 86380 86390 1
421119 99421119 1001 86380 86390 1
421121 99421121 1001 86380 86390 1
420867 99420867 1001 86380 86390 1
422271 99422271 1001 86380 86390 1
422250 99422250 1001 86380 86390 1
422370 99422370 1001 86380 86390 1
422522 99422522 1001 86380 86390 1
423387 99423387 1001 86380 86390 1
423613 99423613 1001 86380 86390 1
423622 99423622 1001 86380 86390 1
423573 99423573 1001 86380 86390 1
423119 99423119 1001 86380 86390 1
423284 99423284 1001 86380 86390 1
422749 99422749 1001 86380 86390 1
422751 99422751 1001 86380 86390 1
422545 99422545 1001 86380 86390 1
422547 99422547 1001 86380 86390 1
422568 99422568 1001 86380 86390 1
423949 99423949 1001 86380 86390 1
423777 99423777 1001 86380 86390 1
425259 99425259 1001 86380 86390 1
425339 99425339 1001 86380 86390 1
425312 99425312 1001 86380 86390 1
425371 99425371 1001 86380 86390 1
424623 99424623 1001 86380 86390 1
424792 99424792 1001 86380 86390 1
424655 99424655 1001 86380 86390 1
424899 99424899 1001 86380 86390 1
424433 99424433 1001 86380 86390 1
424215 99424215 1001 86380 86390 1
424563 99424563 1001 86380 86390 1
425406 99425406 1001 86380 86390 1
425641 99425641 1001 86380 86390 1
425427 99425427 1001 86380 86390 1
427049 99427049 1001 86380 86390 1
427075 99427075 1001 86380 86390 1
426738 99426738 1001 86380 86390 1
426619 99426619 1001 86380 86390 1
426438 99426438 1001 86380 86390 1
426114 99426114 1001 86380 86390 1
426154 99426154 1001 86380 86390 1
425951 99425951 1001 86380 86390 1
427171 99427171 1001 86380 86390 1
427238 99427238 1001 86380 86390 1
427150 99427150 1001 86380 86390 1
427311 99427311 1001 86380 86390 1
428515 99428515 1001 86380 86390 1
428630 99428630 1001 86380 86390 1
428354 99428354 1001 86380 86390 1
428627 99428627 1001 86380 86390 1
427998 99427998 1001 86380 86390 1
428139 99428139 1001 86380 86390 1
427940 99427940 1001 86380 86390 1
428179 99428179 1001 86380 86390 1
427853 99427853 1001 86380 86390 1
427828 99427828 1001 86380 86390 1
427794 99427794 1001 86380 86390 1
429124 99429124 1001 86380 86390 1
428871 99428871 1001 86380 86390 1
428964 99428964 1001 86380 86390 1
428847 99428847 1001 86380 86390 1
428775 99428775 1001 86380 86390 1
428799 99428799 1001 86380 86390 1
428810 99428810 1001 86380 86390 1
430119 99430119 1001 86380 86390 1
430222 99430222 1001 86380 86390 1
430107 99430107 1001 86380 86390 1
429976 99429976 1001 86380 86390 1
430188 99430188 1001 86380 86390 1
429795 99429795 1001 86380 86390 1
429202 99429202 1001 86380 86390 1
429411 99429411 1001 86380 86390 1
429228 99429228 1001 86380 86390 1
429474 99429474 1001 86380 86390 1
429536 99429536 1001 86380 86390 1
430525 99430525 1001 86380 86390 1
430578 99430578 1001 86380 86390 1
430464 99430464 1001 86380 86390 1
430556 99430556 1001 86380 86390 1
431654 99431654 1001 86380 86390 1
431917 99431917 1001 86380 86390 1
431509 99431509 1001 86380 86390 1
431318 99431318 1001 86380 86390 1
431542 99431542 1001 86380 86390 1
431470 99431470 1001 86380 86390 1
430920 99430920 1001 86380 86390 1
431172 99431172 1001 86380 86390 1
430992 99430992 1001 86380 86390 1
432383 99432383 1001 86380 86390 1
432106 99432106 1001 86380 86390 1
432215 99432215 1001 86380 86390 1
433550 99433550 1001 86380 86390 1
433677 99433677 1001 86380 86390 1
433500 99433500 1001 86380 86390 1
433447 99433447 1001 86380 86390 1
433628 99433628 1001 86380 86390 1
433544 99433544 1001 86380 86390 1
433018 99433018 1001 86380 86390 1
433127 99433127 1001 86380 86390 1
432849 99432849 1001 86380 86390 1
432731 99432731 1001 86380 86390 1
433831 99433831 1001 86380 86390 1
434118 99434118 1001 86380 86390 1
433318 99433318 1001 86380 86390 1
433795 99433795 1001 86380 86390 1
433798 99433798 1001 86380 86390 1
434061 99434061 1001 86380 86390 1
435262 99435262 1001 86380 86390 1
435337 99435337 1001 86380 86390 1
434828 99434828 1001 86380 86390 1
434851 99434851 1001 86380 86390 1
434833 99434833 1001 86380 86390 1
434958 99434958 1001 86380 86390 1
434679 99434679 1001 86380 86390 1
434261 99434261 1001 86380 86390 1
434230 99434230 1001 86380 86390 1
434427 99434427 1001 86380 86390 1
434332 99434332 1001 86380 86390 1
434366 99434366 1001 86380 86390 1
435644 99435644 1001 86380 86390 1
435660 99435660 1001 86380 86390 1
435632 99435632 1001 86380 86390 1
435721 99435721 1001 86380 86390 1
435564 99435564 1001 86380 86390 1
435672 99435672 1001 86380 86390 1
435856 99435856 1001 86380 86390 1
437076 99437076 1001 86380 86390 1
437080 99437080 1001 86380 86390 1
436856 99436856 1001 86380 86390 1
437129 99437129 1001 86380 86390 1
436515 99436515 1001 86380 86390 1
436574 99436574 1001 86380 86390 1
436140 99436140 1001 86380 86390 1
435992 99435992 1001 86380 86390 1
436110 99436110 1001 86380 86390 1
435921 99435921 1001 86380 86390 1
436125 99436125 1001 86380 86390 1
437215 99437215 1001 86380 86390 1
300615 99300615 1001 86380 86390 1
300347 99300347 1001 86380 86390 1
300402 99300402 1001 86380 86390 1
300377 99300377 1001 86380 86390 1
300509 99300509 1001 86380 86390 1
300256 99300256 1001 86380 86390 1
300156 99300156 1001 86380 86390 1
300771 99300771 1001 86380 86390 1
300810 99300810 1001 86380 86390 1
301553 99301553 1001 86380 86390 1
301362 99301362 1001 86380 86390 1
301495 99301495 1001 86380 86390 1
301407 99301407 1001 86380 86390 1
301373 99301373 1001 86380 86390 1
300938 99300938 1001 86380 86390 1
300978 99300978 1001 86380 86390 1
301095 99301095 1001 86380 86390 1
301728 99301728 1001 86380 86390 1
301757 99301757 1001 86380 86390 1
302239 99302239 1001 86380 86390 1
302206 99302206 1001 86380 86390 1
302312 99302312 1001 86380 86390 1
302059 99302059 1001 86380 86390 1
302139 99302139 1001 86380 86390 1
302131 99302131 1001 86380 86390 1
302069 99302069 1001 86380 86390 1
302031 99302031 1001 86380 86390 1
301894 99301894 1001 86380 86390 1
302468 99302468 1001 86380 86390 1
302524 99302524 1001 86380 86390 1
302396 99302396 1001 86380 86390 1
302571 99302571 1001 86380 86390 1
303166 99303166 1001 86380 86390 1
302989 99302989 1001 86380 86390 1
302754 99302754 1001 86380 86390 1
302617 99302617 1001 86380 86390 1
302774 99302774 1001 86380 86390 1
303333 99303333 1001 86380 86390 1
303300 99303300 1001 86380 86390 1
303289 99303289 1001 86380 86390 1
303886 99303886 1001 86380 86390 1
303794 99303794 1001 86380 86390 1
303668 99303668 1001 86380 86390 1
303619 99303619 1001 86380 86390 1
303420 99303420 1001 86380 86390 1
304110 99304110 1001 86380 86390 1
304087 99304087 1001 86380 86390 1
304733 99304733 1001 86380 86390 1
304759 99304759 1001 86380 86390 1
304686 99304686 1001 86380 86390 1
304619 99304619 1001 86380 86390 1
304558 99304558 1001 86380 86390 1
304355 99304355 1001 86380 86390 1
304343 99304343 1001 86380 86390 1
304398 99304398 1001 86380 86390 1
304315 99304315 1001 86380 86390 1
304935 99304935 1001 86380 86390 1
305013 99305013 1001 86380 86390 1
305032 99305032 1001 86380 86390 1
305655 99305655 1001 86380 86390 1
305603 99305603 1001 86380 86390 1
305675 99305675 1001 86380 86390 1
305556 99305556 1001 86380 86390 1
305444 99305444 1001 86380 86390 1
305435 99305435 1001 86380 86390 1
305332 99305332 1001 86380 86390 1
305453 99305453 1001 86380 86390 1
305196 99305196 1001 86380 86390 1
305210 99305210 1001 86380 86390 1
500016 99500016 1001 86380 86390 1
500107 99500107 1001 86380 86390 1
500096 99500096 1001 86380 86390 1
500109 99500109 1001 86380 86390 1
500123 99500123 1001 86380 86390 1
500034 99500034 1001 86380 86390 1
500047 99500047 1001 86380 86390 1
500099 99500099 1001 86380 86390 1
500673 99500673 1001 86380 86390 1
500713 99500713 1001 86380 86390 1
500498 99500498 1001 86380 86390 1
500361 99500361 1001 86380 86390 1
500264 99500264 1001 86380 86390 1
500904 99500904 1001 86380 86390 1
500970 99500970 1001 86380 86390 1
501628 99501628 1001 86380 86390 1
501284 99501284 1001 86380 86390 1
501427 99501427 1001 86380 86390 1
501277 99501277 1001 86380 86390 1
501432 99501432 1001 86380 86390 1
501135 99501135 1001 86380 86390 1
501020 99501020 1001 86380 86390 1
501176 99501176 1001 86380 86390 1
501179 99501179 1001 86380 86390 1
501025 99501025 1001 86380 86390 1
501158 99501158 1001 86380 86390 1
501822 99501822 1001 86380 86390 1
501776 99501776 1001 86380 86390 1
502327 99502327 1001 86380 86390 1
502304 99502304 1001 86380 86390 1
502330 99502330 1001 86380 86390 1
502143 99502143 1001 86380 86390 1
502235 99502235 1001 86380 86390 1
502239 99502239 1001 86380 86390 1
502151 99502151 1001 86380 86390 1
502219 99502219 1001 86380 86390 1
501899 99501899 1001 86380 86390 1
502262 99502262 1001 86380 86390 1
502471 99502471 1001 86380 86390 1
502591 99502591 1001 86380 86390 1
503265 99503265 1001 86380 86390 1
503092 99503092 1001 86380 86390 1
503287 99503287 1001 86380 86390 1
503201 99503201 1001 86380 86390 1
502883 99502883 1001 86380 86390 1
502939 99502939 1001 86380 86390 1
502723 99502723 1001 86380 86390 1
502856 99502856 1001 86380 86390 1
502693 99502693 1001 86380 86390 1
503293 99503293 1001 86380 86390 1
504041 99504041 1001 86380 86390 1
504033 99504033 1001 86380 86390 1
504047 99504047 1001 86380 86390 1
503931 99503931 1001 86380 86390 1
504062 99504062 1001 86380 86390 1
503744 99503744 1001 86380 86390 1
503836 99503836 1001 86380 86390 1
503862 99503862 1001 86380 86390 1
503864 99503864 1001 86380 86390 1
503727 99503727 1001 86380 86390 1
503911 99503911 1001 86380 86390 1
503563 99503563 1001 86380 86390 1
503526 99503526 1001 86380 86390 1
503702 99503702 1001 86380 86390 1
504171 99504171 1001 86380 86390 1
504302 99504302 1001 86380 86390 1
504147 99504147 1001 86380 86390 1
504917 99504917 1001 86380 86390 1
504931 99504931 1001 86380 86390 1
504667 99504667 1001 86380 86390 1
504493 99504493 1001 86380 86390 1
504381 99504381 1001 86380 86390 1
504342 99504342 1001 86380 86390 1
504460 99504460 1001 86380 86390 1
504980 99504980 1001 86380 86390 1
504958 99504958 1001 86380 86390 1
505013 99505013 1001 86380 86390 1
505120 99505120 1001 86380 86390 1
505767 99505767 1001 86380 86390 1
505655 99505655 1001 86380 86390 1
505589 99505589 1001 86380 86390 1
505483 99505483 1001 86380 86390 1
505522 99505522 1001 86380 86390 1
505309 99505309 1001 86380 86390 1
505258 99505258 1001 86380 86390 1
505271 99505271 1001 86380 86390 1
505161 99505161 1001 86380 86390 1
505931 99505931 1001 86380 86390 1
505804 99505804 1001 86380 86390 1
506429 99506429 1001 86380 86390 1
506460 99506460 1001 86380 86390 1
506399 99506399 1001 86380 86390 1
506438 99506438 1001 86380 86390 1
506428 99506428 1001 86380 86390 1
506223 99506223 1001 86380 86390 1
506303 99506303 1001 86380 86390 1
506221 99506221 1001 86380 86390 1
506027 99506027 1001 86380 86390 1
506127 99506127 1001 86380 86390 1
506013 99506013 1001 86380 86390 1
505987 99505987 1001 86380 86390 1
506691 99506691 1001 86380 86390 1
507282 99507282 1001 86380 86390 1
507229 99507229 1001 86380 86390 1
507129 99507129 1001 86380 86390 1
507109 99507109 1001 86380 86390 1
507110 99507110 1001 86380 86390 1
506919 99506919 1001 86380 86390 1
507007 99507007 1001 86380 86390 1
507499 99507499 1001 86380 86390 1
507494 99507494 1001 86380 86390 1
507572 99507572 1001 86380 86390 1
508058 99508058 1001 86380 86390 1
508149 99508149 1001 86380 86390 1
508085 99508085 1001 86380 86390 1
508192 99508192 1001 86380 86390 1
508194 99508194 1001 86380 86390 1
508117 99508117 1001 86380 86390 1
507901 99507901 1001 86380 86390 1
507927 99507927 1001 86380 86390 1
508031 99508031 1001 86380 86390 1
508042 99508042 1001 86380 86390 1
507815 99507815 1001 86380 86390 1
507765 99507765 1001 86380 86390 1
507727 99507727 1001 86380 86390 1
507716 99507716 1001 86380 86390 1
507820 99507820 1001 86380 86390 1
507652 99507652 1001 86380 86390 1
508417 99508417 1001 86380 86390 1
508371 99508371 1001 86380 86390 1
508450 99508450 1001 86380 86390 1
509013 99509013 1001 86380 86390 1
508945 99508945 1001 86380 86390 1
508759 99508759 1001 86380 86390 1
508785 99508785 1001 86380 86390 1
508762 99508762 1001 86380 86390 1
508842 99508842 1001 86380 86390 1
508597 99508597 1001 86380 86390 1
508540 99508540 1001 86380 86390 1
509149 99509149 1001 86380 86390 1
509217 99509217 1001 86380 86390 1
509257 99509257 1001 86380 86390 1
509259 99509259 1001 86380 86390 1
509209 99509209 1001 86380 86390 1
509146 99509146 1001 86380 86390 1
509863 99509863 1001 86380 86390 1
509861 99509861 1001 86380 86390 1
509515 99509515 1001 86380 86390 1
509533 99509533 1001 86380 86390 1
509562 99509562 1001 86380 86390 1
509512 99509512 1001 86380 86390 1
509350 99509350 1001 86380 86390 1
509481 99509481 1001 86380 86390 1
509456 99509456 1001 86380 86390 1
509381 99509381 1001 86380 86390 1
510677 99510677 1001 86380 86390 1
510535 99510535 1001 86380 86390 1
510550 99510550 1001 86380 86390 1
510564 99510564 1001 86380 86390 1
510569 99510569 1001 86380 86390 1
510649 99510649 1001 86380 86390 1
510461 99510461 1001 86380 86390 1
510425 99510425 1001 86380 86390 1
510478 99510478 1001 86380 86390 1
510135 99510135 1001 86380 86390 1
510213 99510213 1001 86380 86390 1
510255 99510255 1001 86380 86390 1
510231 99510231 1001 86380 86390 1
510906 99510906 1001 86380 86390 1
510894 99510894 1001 86380 86390 1
511412 99511412 1001 86380 86390 1
511426 99511426 1001 86380 86390 1
511442 99511442 1001 86380 86390 1
511417 99511417 1001 86380 86390 1
511381 99511381 1001 86380 86390 1
511433 99511433 1001 86380 86390 1
511460 99511460 1001 86380 86390 1
511358 99511358 1001 86380 86390 1
511549 99511549 1001 86380 86390 1
511297 99511297 1001 86380 86390 1
511251 99511251 1001 86380 86390 1
510963 99510963 1001 86380 86390 1
511042 99511042 1001 86380 86390 1
510969 99510969 1001 86380 86390 1
511589 99511589 1001 86380 86390 1
511720 99511720 1001 86380 86390 1
511672 99511672 1001 86380 86390 1
511622 99511622 1001 86380 86390 1
511702 99511702 1001 86380 86390 1
511716 99511716 1001 86380 86390 1
511640 99511640 1001 86380 86390 1
512279 99512279 1001 86380 86390 1
512369 99512369 1001 86380 86390 1
512370 99512370 1001 86380 86390 1
511903 99511903 1001 86380 86390 1
511805 99511805 1001 86380 86390 1
511859 99511859 1001 86380 86390 1
511950 99511950 1001 86380 86390 1
512443 99512443 1001 86380 86390 1
512391 99512391 1001 86380 86390 1
512393 99512393 1001 86380 86390 1
512381 99512381 1001 86380 86390 1
512409 99512409 1001 86380 86390 1
512528 99512528 1001 86380 86390 1
513146 99513146 1001 86380 86390 1
513148 99513148 1001 86380 86390 1
513203 99513203 1001 86380 86390 1
512912 99512912 1001 86380 86390 1
512862 99512862 1001 86380 86390 1
512928 99512928 1001 86380 86390 1
512917 99512917 1001 86380 86390 1
512784 99512784 1001 86380 86390 1
513332 99513332 1001 86380 86390 1
513231 99513231 1001 86380 86390 1
513762 99513762 1001 86380 86390 1
513803 99513803 1001 86380 86390 1
513629 99513629 1001 86380 86390 1
513734 99513734 1001 86380 86390 1
513493 99513493 1001 86380 86390 1
513584 99513584 1001 86380 86390 1
514185 99514185 1001 86380 86390 1
514150 99514150 1001 86380 86390 1
514164 99514164 1001 86380 86390 1
514102 99514102 1001 86380 86390 1
514784 99514784 1001 86380 86390 1
514764 99514764 1001 86380 86390 1
514601 99514601 1001 86380 86390 1
514553 99514553 1001 86380 86390 1
514546 99514546 1001 86380 86390 1
514370 99514370 1001 86380 86390 1
514358 99514358 1001 86380 86390 1
514373 99514373 1001 86380 86390 1
514312 99514312 1001 86380 86390 1
514416 99514416 1001 86380 86390 1
514443 99514443 1001 86380 86390 1
514943 99514943 1001 86380 86390 1
515662 99515662 1001 86380 86390 1
515484 99515484 1001 86380 86390 1
515412 99515412 1001 86380 86390 1
515142 99515142 1001 86380 86390 1
515068 99515068 1001 86380 86390 1
515216 99515216 1001 86380 86390 1
515762 99515762 1001 86380 86390 1
515689 99515689 1001 86380 86390 1
516355 99516355 1001 86380 86390 1
516446 99516446 1001 86380 86390 1
516384 99516384 1001 86380 86390 1
516388 99516388 1001 86380 86390 1
516367 99516367 1001 86380 86390 1
516393 99516393 1001 86380 86390 1
516189 99516189 1001 86380 86390 1
516177 99516177 1001 86380 86390 1
516196 99516196 1001 86380 86390 1
516018 99516018 1001 86380 86390 1
516021 99516021 1001 86380 86390 1
516676 99516676 1001 86380 86390 1
516526 99516526 1001 86380 86390 1
516516 99516516 1001 86380 86390 1
517221 99517221 1001 86380 86390 1
517264 99517264 1001 86380 86390 1
517227 99517227 1001 86380 86390 1
516994 99516994 1001 86380 86390 1
516942 99516942 1001 86380 86390 1
516974 99516974 1001 86380 86390 1
516872 99516872 1001 86380 86390 1
516860 99516860 1001 86380 86390 1
517385 99517385 1001 86380 86390 1
517520 99517520 1001 86380 86390 1
517990 99517990 1001 86380 86390 1
517815 99517815 1001 86380 86390 1
517921 99517921 1001 86380 86390 1
517728 99517728 1001 86380 86390 1
517587 99517587 1001 86380 86390 1
517548 99517548 1001 86380 86390 1
517601 99517601 1001 86380 86390 1
517603 99517603 1001 86380 86390 1
517616 99517616 1001 86380 86390 1
518331 99518331 1001 86380 86390 1
518283 99518283 1001 86380 86390 1
518258 99518258 1001 86380 86390 1
518259 99518259 1001 86380 86390 1
518924 99518924 1001 86380 86390 1
518824 99518824 1001 86380 86390 1
518889 99518889 1001 86380 86390 1
518852 99518852 1001 86380 86390 1
518930 99518930 1001 86380 86390 1
518931 99518931 1001 86380 86390 1
518893 99518893 1001 86380 86390 1
518672 99518672 1001 86380 86390 1
518730 99518730 1001 86380 86390 1
518421 99518421 1001 86380 86390 1
518409 99518409 1001 86380 86390 1
518503 99518503 1001 86380 86390 1
518546 99518546 1001 86380 86390 1
518391 99518391 1001 86380 86390 1
519091 99519091 1001 86380 86390 1
519132 99519132 1001 86380 86390 1
519185 99519185 1001 86380 86390 1
519098 99519098 1001 86380 86390 1
519151 99519151 1001 86380 86390 1
519087 99519087 1001 86380 86390 1
519062 99519062 1001 86380 86390 1
519739 99519739 1001 86380 86390 1
519743 99519743 1001 86380 86390 1
519736 99519736 1001 86380 86390 1
519808 99519808 1001 86380 86390 1
519531 99519531 1001 86380 86390 1
519548 99519548 1001 86380 86390 1
519446 99519446 1001 86380 86390 1
519448 99519448 1001 86380 86390 1
519366 99519366 1001 86380 86390 1
519302 99519302 1001 86380 86390 1
519983 99519983 1001 86380 86390 1
519958 99519958 1001 86380 86390 1
520625 99520625 1001 86380 86390 1
520459 99520459 1001 86380 86390 1
520498 99520498 1001 86380 86390 1
520176 99520176 1001 86380 86390 1
520218 99520218 1001 86380 86390 1
520155 99520155 1001 86380 86390 1
520780 99520780 1001 86380 86390 1
520743 99520743 1001 86380 86390 1
520810 99520810 1001 86380 86390 1
520843 99520843 1001 86380 86390 1
521466 99521466 1001 86380 86390 1
521384 99521384 1001 86380 86390 1
521388 99521388 1001 86380 86390 1
521184 99521184 1001 86380 86390 1
521249 99521249 1001 86380 86390 1
521071 99521071 1001 86380 86390 1
521150 99521150 1001 86380 86390 1
521176 99521176 1001 86380 86390 1
521164 99521164 1001 86380 86390 1
521167 99521167 1001 86380 86390 1
521016 99521016 1001 86380 86390 1
520917 99520917 1001 86380 86390 1
521022 99521022 1001 86380 86390 1
520906 99520906 1001 86380 86390 1
521489 99521489 1001 86380 86390 1
521486 99521486 1001 86380 86390 1
522230 99522230 1001 86380 86390 1
522176 99522176 1001 86380 86390 1
522065 99522065 1001 86380 86390 1
521911 99521911 1001 86380 86390 1
522046 99522046 1001 86380 86390 1
521891 99521891 1001 86380 86390 1
521768 99521768 1001 86380 86390 1
521717 99521717 1001 86380 86390 1
521785 99521785 1001 86380 86390 1
522368 99522368 1001 86380 86390 1
522472 99522472 1001 86380 86390 1
522437 99522437 1001 86380 86390 1
522349 99522349 1001 86380 86390 1
523032 99523032 1001 86380 86390 1
522935 99522935 1001 86380 86390 1
523116 99523116 1001 86380 86390 1
522925 99522925 1001 86380 86390 1
522735 99522735 1001 86380 86390 1
522864 99522864 1001 86380 86390 1
522655 99522655 1001 86380 86390 1
522599 99522599 1001 86380 86390 1
523194 99523194 1001 86380 86390 1
523306 99523306 1001 86380 86390 1
523140 99523140 1001 86380 86390 1
523816 99523816 1001 86380 86390 1
523908 99523908 1001 86380 86390 1
523794 99523794 1001 86380 86390 1
523859 99523859 1001 86380 86390 1
523921 99523921 1001 86380 86390 1
523749 99523749 1001 86380 86390 1
523852 99523852 1001 86380 86390 1
523936 99523936 1001 86380 86390 1
523867 99523867 1001 86380 86390 1
523599 99523599 1001 86380 86390 1
523677 99523677 1001 86380 86390 1
523577 99523577 1001 86380 86390 1
523697 99523697 1001 86380 86390 1
523724 99523724 1001 86380 86390 1
523492 99523492 1001 86380 86390 1
523523 99523523 1001 86380 86390 1
523420 99523420 1001 86380 86390 1
523529 99523529 1001 86380 86390 1
523962 99523962 1001 86380 86390 1
524594 99524594 1001 86380 86390 1
524554 99524554 1001 86380 86390 1
524401 99524401 1001 86380 86390 1
524394 99524394 1001 86380 86390 1
524268 99524268 1001 86380 86390 1
524219 99524219 1001 86380 86390 1
524258 99524258 1001 86380 86390 1
524944 99524944 1001 86380 86390 1
525585 99525585 1001 86380 86390 1
525439 99525439 1001 86380 86390 1
525378 99525378 1001 86380 86390 1
525321 99525321 1001 86380 86390 1
525207 99525207 1001 86380 86390 1
525665 99525665 1001 86380 86390 1
526295 99526295 1001 86380 86390 1
526275 99526275 1001 86380 86390 1
526280 99526280 1001 86380 86390 1
526153 99526153 1001 86380 86390 1
526205 99526205 1001 86380 86390 1
526010 99526010 1001 86380 86390 1
525933 99525933 1001 86380 86390 1
525915 99525915 1001 86380 86390 1
526474 99526474 1001 86380 86390 1
526526 99526526 1001 86380 86390 1
526619 99526619 1001 86380 86390 1
526610 99526610 1001 86380 86390 1
527185 99527185 1001 86380 86390 1
527138 99527138 1001 86380 86390 1
527103 99527103 1001 86380 86390 1
527130 99527130 1001 86380 86390 1
526989 99526989 1001 86380 86390 1
527043 99527043 1001 86380 86390 1
526732 99526732 1001 86380 86390 1
526722 99526722 1001 86380 86390 1
527327 99527327 1001 86380 86390 1
527266 99527266 1001 86380 86390 1
527371 99527371 1001 86380 86390 1
527257 99527257 1001 86380 86390 1
527323 99527323 1001 86380 86390 1
527957 99527957 1001 86380 86390 1
527933 99527933 1001 86380 86390 1
527693 99527693 1001 86380 86390 1
527732 99527732 1001 86380 86390 1
527836 99527836 1001 86380 86390 1
527670 99527670 1001 86380 86390 1
527586 99527586 1001 86380 86390 1
527581 99527581 1001 86380 86390 1
528151 99528151 1001 86380 86390 1
528131 99528131 1001 86380 86390 1
528145 99528145 1001 86380 86390 1
528790 99528790 1001 86380 86390 1
528793 99528793 1001 86380 86390 1
528862 99528862 1001 86380 86390 1
528510 99528510 1001 86380 86390 1
528591 99528591 1001 86380 86390 1
528352 99528352 1001 86380 86390 1
528443 99528443 1001 86380 86390 1
528978 99528978 1001 86380 86390 1
529099 99529099 1001 86380 86390 1
528997 99528997 1001 86380 86390 1
528987 99528987 1001 86380 86390 1
529562 99529562 1001 86380 86390 1
529565 99529565 1001 86380 86390 1
529591 99529591 1001 86380 86390 1
529533 99529533 1001 86380 86390 1
529558 99529558 1001 86380 86390 1
529331 99529331 1001 86380 86390 1
529288 99529288 1001 86380 86390 1
529742 99529742 1001 86380 86390 1
529860 99529860 1001 86380 86390 1
529914 99529914 1001 86380 86390 1
529838 99529838 1001 86380 86390 1
529749 99529749 1001 86380 86390 1
530374 99530374 1001 86380 86390 1
530433 99530433 1001 86380 86390 1
530408 99530408 1001 86380 86390 1
530385 99530385 1001 86380 86390 1
530315 99530315 1001 86380 86390 1
530317 99530317 1001 86380 86390 1
530205 99530205 1001 86380 86390 1
530015 99530015 1001 86380 86390 1
530021 99530021 1001 86380 86390 1
530009 99530009 1001 86380 86390 1
530099 99530099 1001 86380 86390 1
530615 99530615 1001 86380 86390 1
529933 99529933 1001 86380 86390 1
530584 99530584 1001 86380 86390 1
531205 99531205 1001 86380 86390 1
531310 99531310 1001 86380 86390 1
531246 99531246 1001 86380 86390 1
531298 99531298 1001 86380 86390 1
531377 99531377 1001 86380 86390 1
530995 99530995 1001 86380 86390 1
531101 99531101 1001 86380 86390 1
531038 99531038 1001 86380 86390 1
531104 99531104 1001 86380 86390 1
531028 99531028 1001 86380 86390 1
530875 99530875 1001 86380 86390 1
530799 99530799 1001 86380 86390 1
530800 99530800 1001 86380 86390 1
530907 99530907 1001 86380 86390 1
530921 99530921 1001 86380 86390 1
530936 99530936 1001 86380 86390 1
530833 99530833 1001 86380 86390 1
530781 99530781 1001 86380 86390 1
530808 99530808 1001 86380 86390 1
531575 99531575 1001 86380 86390 1
531526 99531526 1001 86380 86390 1
531579 99531579 1001 86380 86390 1
532171 99532171 1001 86380 86390 1
532004 99532004 1001 86380 86390 1
532016 99532016 1001 86380 86390 1
532136 99532136 1001 86380 86390 1
531836 99531836 1001 86380 86390 1
531992 99531992 1001 86380 86390 1
531955 99531955 1001 86380 86390 1
531904 99531904 1001 86380 86390 1
531829 99531829 1001 86380 86390 1
531662 99531662 1001 86380 86390 1
532284 99532284 1001 86380 86390 1
532390 99532390 1001 86380 86390 1
532248 99532248 1001 86380 86390 1
532329 99532329 1001 86380 86390 1
533023 99533023 1001 86380 86390 1
532646 99532646 1001 86380 86390 1
532724 99532724 1001 86380 86390 1
532763 99532763 1001 86380 86390 1
532712 99532712 1001 86380 86390 1
532745 99532745 1001 86380 86390 1
532707 99532707 1001 86380 86390 1
532619 99532619 1001 86380 86390 1
532573 99532573 1001 86380 86390 1
532499 99532499 1001 86380 86390 1
533186 99533186 1001 86380 86390 1
533219 99533219 1001 86380 86390 1
533750 99533750 1001 86380 86390 1
533562 99533562 1001 86380 86390 1
533473 99533473 1001 86380 86390 1
533447 99533447 1001 86380 86390 1
533476 99533476 1001 86380 86390 1
533569 99533569 1001 86380 86390 1
533384 99533384 1001 86380 86390 1
533283 99533283 1001 86380 86390 1
533312 99533312 1001 86380 86390 1
533869 99533869 1001 86380 86390 1
533922 99533922 1001 86380 86390 1
534060 99534060 1001 86380 86390 1
533880 99533880 1001 86380 86390 1
534639 99534639 1001 86380 86390 1
534323 99534323 1001 86380 86390 1
534287 99534287 1001 86380 86390 1
534457 99534457 1001 86380 86390 1
534357 99534357 1001 86380 86390 1
534282 99534282 1001 86380 86390 1
534264 99534264 1001 86380 86390 1
534265 99534265 1001 86380 86390 1
534098 99534098 1001 86380 86390 1
534088 99534088 1001 86380 86390 1
534802 99534802 1001 86380 86390 1
534830 99534830 1001 86380 86390 1
534883 99534883 1001 86380 86390 1
534755 99534755 1001 86380 86390 1
534834 99534834 1001 86380 86390 1
535374 99535374 1001 86380 86390 1
535378 99535378 1001 86380 86390 1
535499 99535499 1001 86380 86390 1
535366 99535366 1001 86380 86390 1
535102 99535102 1001 86380 86390 1
535207 99535207 1001 86380 86390 1
535248 99535248 1001 86380 86390 1
535010 99535010 1001 86380 86390 1
535089 99535089 1001 86380 86390 1
534948 99534948 1001 86380 86390 1
535004 99535004 1001 86380 86390 1
535566 99535566 1001 86380 86390 1
535671 99535671 1001 86380 86390 1
535516 99535516 1001 86380 86390 1
535608 99535608 1001 86380 86390 1
536020 99536020 1001 86380 86390 1
536129 99536129 1001 86380 86390 1
536013 99536013 1001 86380 86390 1
535846 99535846 1001 86380 86390 1
535795 99535795 1001 86380 86390 1
535718 99535718 1001 86380 86390 1
535828 99535828 1001 86380 86390 1
536503 99536503 1001 86380 86390 1
536498 99536498 1001 86380 86390 1
536486 99536486 1001 86380 86390 1
537077 99537077 1001 86380 86390 1
537097 99537097 1001 86380 86390 1
536880 99536880 1001 86380 86390 1
536640 99536640 1001 86380 86390 1
536656 99536656 1001 86380 86390 1
537311 99537311 1001 86380 86390 1
537209 99537209 1001 86380 86390 1
537340 99537340 1001 86380 86390 1
537916 99537916 1001 86380 86390 1
537757 99537757 1001 86380 86390 1
537629 99537629 1001 86380 86390 1
537734 99537734 1001 86380 86390 1
537487 99537487 1001 86380 86390 1
537548 99537548 1001 86380 86390 1
538029 99538029 1001 86380 86390 1
538068 99538068 1001 86380 86390 1
538082 99538082 1001 86380 86390 1
538138 99538138 1001 86380 86390 1
538615 99538615 1001 86380 86390 1
538653 99538653 1001 86380 86390 1
538758 99538758 1001 86380 86390 1
538696 99538696 1001 86380 86390 1
538596 99538596 1001 86380 86390 1
538587 99538587 1001 86380 86390 1
538419 99538419 1001 86380 86390 1
538510 99538510 1001 86380 86390 1
538460 99538460 1001 86380 86390 1
538490 99538490 1001 86380 86390 1
538234 99538234 1001 86380 86390 1
538208 99538208 1001 86380 86390 1
538222 99538222 1001 86380 86390 1
538352 99538352 1001 86380 86390 1
538240 99538240 1001 86380 86390 1
538319 99538319 1001 86380 86390 1
538878 99538878 1001 86380 86390 1
538819 99538819 1001 86380 86390 1
538988 99538988 1001 86380 86390 1
539015 99539015 1001 86380 86390 1
538951 99538951 1001 86380 86390 1
538978 99538978 1001 86380 86390 1
539569 99539569 1001 86380 86390 1
539480 99539480 1001 86380 86390 1
539625 99539625 1001 86380 86390 1
539296 99539296 1001 86380 86390 1
539258 99539258 1001 86380 86390 1
539246 99539246 1001 86380 86390 1
539324 99539324 1001 86380 86390 1
539376 99539376 1001 86380 86390 1
539415 99539415 1001 86380 86390 1
539342 99539342 1001 86380 86390 1
539304 99539304 1001 86380 86390 1
539050 99539050 1001 86380 86390 1
539186 99539186 1001 86380 86390 1
539760 99539760 1001 86380 86390 1
539812 99539812 1001 86380 86390 1
539659 99539659 1001 86380 86390 1
539674 99539674 1001 86380 86390 1
539727 99539727 1001 86380 86390 1
540435 99540435 1001 86380 86390 1
540316 99540316 1001 86380 86390 1
540409 99540409 1001 86380 86390 1
540320 99540320 1001 86380 86390 1
540334 99540334 1001 86380 86390 1
540158 99540158 1001 86380 86390 1
540210 99540210 1001 86380 86390 1
540122 99540122 1001 86380 86390 1
540175 99540175 1001 86380 86390 1
540204 99540204 1001 86380 86390 1
540128 99540128 1001 86380 86390 1
540245 99540245 1001 86380 86390 1
539988 99539988 1001 86380 86390 1
540006 99540006 1001 86380 86390 1
539987 99539987 1001 86380 86390 1
540568 99540568 1001 86380 86390 1
539847 99539847 1001 86380 86390 1
540559 99540559 1001 86380 86390 1
540521 99540521 1001 86380 86390 1
540483 99540483 1001 86380 86390 1
540576 99540576 1001 86380 86390 1
541212 99541212 1001 86380 86390 1
541239 99541239 1001 86380 86390 1
541110 99541110 1001 86380 86390 1
540919 99540919 1001 86380 86390 1
541013 99541013 1001 86380 86390 1
540941 99540941 1001 86380 86390 1
540968 99540968 1001 86380 86390 1
540676 99540676 1001 86380 86390 1
540859 99540859 1001 86380 86390 1
541458 99541458 1001 86380 86390 1
541330 99541330 1001 86380 86390 1
541377 99541377 1001 86380 86390 1
541299 99541299 1001 86380 86390 1
542055 99542055 1001 86380 86390 1
542004 99542004 1001 86380 86390 1
541955 99541955 1001 86380 86390 1
541973 99541973 1001 86380 86390 1
542109 99542109 1001 86380 86390 1
542014 99542014 1001 86380 86390 1
541720 99541720 1001 86380 86390 1
541724 99541724 1001 86380 86390 1
541898 99541898 1001 86380 86390 1
541730 99541730 1001 86380 86390 1
541680 99541680 1001 86380 86390 1
541519 99541519 1001 86380 86390 1
541549 99541549 1001 86380 86390 1
541523 99541523 1001 86380 86390 1
542142 99542142 1001 86380 86390 1
542259 99542259 1001 86380 86390 1
542212 99542212 1001 86380 86390 1
542882 99542882 1001 86380 86390 1
542744 99542744 1001 86380 86390 1
542558 99542558 1001 86380 86390 1
542630 99542630 1001 86380 86390 1
542493 99542493 1001 86380 86390 1
542416 99542416 1001 86380 86390 1
542455 99542455 1001 86380 86390 1
542485 99542485 1001 86380 86390 1
542499 99542499 1001 86380 86390 1
543071 99543071 1001 86380 86390 1
543736 99543736 1001 86380 86390 1
543709 99543709 1001 86380 86390 1
543732 99543732 1001 86380 86390 1
543503 99543503 1001 86380 86390 1
543388 99543388 1001 86380 86390 1
543518 99543518 1001 86380 86390 1
543557 99543557 1001 86380 86390 1
543460 99543460 1001 86380 86390 1
543486 99543486 1001 86380 86390 1
543371 99543371 1001 86380 86390 1
543323 99543323 1001 86380 86390 1
543196 99543196 1001 86380 86390 1
543313 99543313 1001 86380 86390 1
543331 99543331 1001 86380 86390 1
543833 99543833 1001 86380 86390 1
543976 99543976 1001 86380 86390 1
543902 99543902 1001 86380 86390 1
543890 99543890 1001 86380 86390 1
543801 99543801 1001 86380 86390 1
543775 99543775 1001 86380 86390 1
543831 99543831 1001 86380 86390 1
543909 99543909 1001 86380 86390 1
544470 99544470 1001 86380 86390 1
544484 99544484 1001 86380 86390 1
544283 99544283 1001 86380 86390 1
544208 99544208 1001 86380 86390 1
544056 99544056 1001 86380 86390 1
544176 99544176 1001 86380 86390 1
544166 99544166 1001 86380 86390 1
544615 99544615 1001 86380 86390 1
544616 99544616 1001 86380 86390 1
423886 208 1001 11880 12717 1
400414 1186 1001 50400 59577 1
501026 1108 1002 46176 58418 1
501096 655 1001 56512 56811 1
400070 99400070 1001 86380 86390 1
400109 99400109 1001 86380 86390 1
400110 99400110 1001 86380 86390 1
400228 99400228 1001 86380 86390 1
400723 99400723 1001 86380 86390 1
400908 99400908 1001 86380 86390 1
401041 99401041 1001 86380 86390 1
400987 99400987 1001 86380 86390 1
401276 99401276 1001 86380 86390 1
401464 99401464 1001 86380 86390 1
401469 99401469 1001 86380 86390 1
401625 99401625 1001 86380 86390 1
401612 99401612 1001 86380 86390 1
401679 99401679 1001 86380 86390 1
401807 99401807 1001 86380 86390 1
401902 99401902 1001 86380 86390 1
401988 99401988 1001 86380 86390 1
402270 99402270 1001 86380 86390 1
402216 99402216 1001 86380 86390 1
402327 99402327 1001 86380 86390 1
402600 99402600 1001 86380 86390 1
402742 99402742 1001 86380 86390 1
402845 99402845 1001 86380 86390 1
403249 99403249 1001 86380 86390 1
403288 99403288 1001 86380 86390 1
403383 99403383 1001 86380 86390 1
403356 99403356 1001 86380 86390 1
403475 99403475 1001 86380 86390 1
403590 99403590 1001 86380 86390 1
403702 99403702 1001 86380 86390 1
403660 99403660 1001 86380 86390 1
403735 99403735 1001 86380 86390 1
404139 99404139 1001 86380 86390 1
404227 99404227 1001 86380 86390 1
404521 99404521 1001 86380 86390 1
404678 99404678 1001 86380 86390 1
404592 99404592 1001 86380 86390 1
404669 99404669 1001 86380 86390 1
404969 99404969 1001 86380 86390 1
405156 99405156 1001 86380 86390 1
405171 99405171 1001 86380 86390 1
405265 99405265 1001 86380 86390 1
405462 99405462 1001 86380 86390 1
405464 99405464 1001 86380 86390 1
405573 99405573 1001 86380 86390 1
405637 99405637 1001 86380 86390 1
405763 99405763 1001 86380 86390 1
406073 99406073 1001 86380 86390 1
406038 99406038 1001 86380 86390 1
406147 99406147 1001 86380 86390 1
406174 99406174 1001 86380 86390 1
406252 99406252 1001 86380 86390 1
406235 99406235 1001 86380 86390 1
406333 99406333 1001 86380 86390 1
406465 99406465 1001 86380 86390 1
406767 99406767 1001 86380 86390 1
406896 99406896 1001 86380 86390 1
407003 99407003 1001 86380 86390 1
407488 99407488 1001 86380 86390 1
408092 99408092 1001 86380 86390 1
408105 99408105 1001 86380 86390 1
408145 99408145 1001 86380 86390 1
408174 99408174 1001 86380 86390 1
408098 99408098 1001 86380 86390 1
408135 99408135 1001 86380 86390 1
408389 99408389 1001 86380 86390 1
408392 99408392 1001 86380 86390 1
408352 99408352 1001 86380 86390 1
408494 99408494 1001 86380 86390 1
408605 99408605 1001 86380 86390 1
408742 99408742 1001 86380 86390 1
408806 99408806 1001 86380 86390 1
408980 99408980 1001 86380 86390 1
409270 99409270 1001 86380 86390 1
409495 99409495 1001 86380 86390 1
409424 99409424 1001 86380 86390 1
409577 99409577 1001 86380 86390 1
409993 99409993 1001 86380 86390 1
410263 99410263 1001 86380 86390 1
410367 99410367 1001 86380 86390 1
410525 99410525 1001 86380 86390 1
410898 99410898 1001 86380 86390 1
411018 99411018 1001 86380 86390 1
410996 99410996 1001 86380 86390 1
410922 99410922 1001 86380 86390 1
411136 99411136 1001 86380 86390 1
411234 99411234 1001 86380 86390 1
411377 99411377 1001 86380 86390 1
411431 99411431 1001 86380 86390 1
411444 99411444 1001 86380 86390 1
411637 99411637 1001 86380 86390 1
411622 99411622 1001 86380 86390 1
411715 99411715 1001 86380 86390 1
411816 99411816 1001 86380 86390 1
411900 99411900 1001 86380 86390 1
412083 99412083 1001 86380 86390 1
412164 99412164 1001 86380 86390 1
412090 99412090 1001 86380 86390 1
412332 99412332 1001 86380 86390 1
413476 99413476 1001 86380 86390 1
413586 99413586 1001 86380 86390 1
412988 99412988 1001 86380 86390 1
413174 99413174 1001 86380 86390 1
412538 99412538 1001 86380 86390 1
412683 99412683 1001 86380 86390 1
414012 99414012 1001 86380 86390 1
414097 99414097 1001 86380 86390 1
413769 99413769 1001 86380 86390 1
413934 99413934 1001 86380 86390 1
415098 99415098 1001 86380 86390 1
415227 99415227 1001 86380 86390 1
415069 99415069 1001 86380 86390 1
415106 99415106 1001 86380 86390 1
414616 99414616 1001 86380 86390 1
414638 99414638 1001 86380 86390 1
414781 99414781 1001 86380 86390 1
414693 99414693 1001 86380 86390 1
414905 99414905 1001 86380 86390 1
414646 99414646 1001 86380 86390 1
414856 99414856 1001 86380 86390 1
414179 99414179 1001 86380 86390 1
414371 99414371 1001 86380 86390 1
415449 99415449 1001 86380 86390 1
415426 99415426 1001 86380 86390 1
415533 99415533 1001 86380 86390 1
415469 99415469 1001 86380 86390 1
416701 99416701 1001 86380 86390 1
416589 99416589 1001 86380 86390 1
416683 99416683 1001 86380 86390 1
416715 99416715 1001 86380 86390 1
416845 99416845 1001 86380 86390 1
416806 99416806 1001 86380 86390 1
416628 99416628 1001 86380 86390 1
416780 99416780 1001 86380 86390 1
416517 99416517 1001 86380 86390 1
416562 99416562 1001 86380 86390 1
416460 99416460 1001 86380 86390 1
415748 99415748 1001 86380 86390 1
415961 99415961 1001 86380 86390 1
416051 99416051 1001 86380 86390 1
417360 99417360 1001 86380 86390 1
417298 99417298 1001 86380 86390 1
417062 99417062 1001 86380 86390 1
417572 99417572 1001 86380 86390 1
417521 99417521 1001 86380 86390 1
417542 99417542 1001 86380 86390 1
418545 99418545 1001 86380 86390 1
418571 99418571 1001 86380 86390 1
418193 99418193 1001 86380 86390 1
418377 99418377 1001 86380 86390 1
418288 99418288 1001 86380 86390 1
418273 99418273 1001 86380 86390 1
417854 99417854 1001 86380 86390 1
418830 99418830 1001 86380 86390 1
418902 99418902 1001 86380 86390 1
418997 99418997 1001 86380 86390 1
419189 99419189 1001 86380 86390 1
420076 99420076 1001 86380 86390 1
420160 99420160 1001 86380 86390 1
420290 99420290 1001 86380 86390 1
420233 99420233 1001 86380 86390 1
419982 99419982 1001 86380 86390 1
419971 99419971 1001 86380 86390 1
419950 99419950 1001 86380 86390 1
419866 99419866 1001 86380 86390 1
419687 99419687 1001 86380 86390 1
419819 99419819 1001 86380 86390 1
419547 99419547 1001 86380 86390 1
419487 99419487 1001 86380 86390 1
419509 99419509 1001 86380 86390 1
420464 99420464 1001 86380 86390 1
420695 99420695 1001 86380 86390 1
420749 99420749 1001 86380 86390 1
420628 99420628 1001 86380 86390 1
421889 99421889 1001 86380 86390 1
422043 99422043 1001 86380 86390 1
422078 99422078 1001 86380 86390 1
422021 99422021 1001 86380 86390 1
421585 99421585 1001 86380 86390 1
421600 99421600 1001 86380 86390 1
421467 99421467 1001 86380 86390 1
420890 99420890 1001 86380 86390 1
421204 99421204 1001 86380 86390 1
421013 99421013 1001 86380 86390 1
420967 99420967 1001 86380 86390 1
420976 99420976 1001 86380 86390 1
421007 99421007 1001 86380 86390 1
421201 99421201 1001 86380 86390 1
422395 99422395 1001 86380 86390 1
423334 99423334 1001 86380 86390 1
423660 99423660 1001 86380 86390 1
423495 99423495 1001 86380 86390 1
423291 99423291 1001 86380 86390 1
422969 99422969 1001 86380 86390 1
422952 99422952 1001 86380 86390 1
423161 99423161 1001 86380 86390 1
422533 99422533 1001 86380 86390 1
422577 99422577 1001 86380 86390 1
422929 99422929 1001 86380 86390 1
422590 99422590 1001 86380 86390 1
425207 99425207 1001 86380 86390 1
425316 99425316 1001 86380 86390 1
424971 99424971 1001 86380 86390 1
424726 99424726 1001 86380 86390 1
424606 99424606 1001 86380 86390 1
425000 99425000 1001 86380 86390 1
424663 99424663 1001 86380 86390 1
424269 99424269 1001 86380 86390 1
424442 99424442 1001 86380 86390 1
424362 99424362 1001 86380 86390 1
425412 99425412 1001 86380 86390 1
425417 99425417 1001 86380 86390 1
425735 99425735 1001 86380 86390 1
427003 99427003 1001 86380 86390 1
427012 99427012 1001 86380 86390 1
426993 99426993 1001 86380 86390 1
426892 99426892 1001 86380 86390 1
426574 99426574 1001 86380 86390 1
426095 99426095 1001 86380 86390 1
426138 99426138 1001 86380 86390 1
426171 99426171 1001 86380 86390 1
427464 99427464 1001 86380 86390 1
427465 99427465 1001 86380 86390 1
427212 99427212 1001 86380 86390 1
427196 99427196 1001 86380 86390 1
428605 99428605 1001 86380 86390 1
428629 99428629 1001 86380 86390 1
428233 99428233 1001 86380 86390 1
428079 99428079 1001 86380 86390 1
427777 99427777 1001 86380 86390 1
427899 99427899 1001 86380 86390 1
427705 99427705 1001 86380 86390 1
427809 99427809 1001 86380 86390 1
427673 99427673 1001 86380 86390 1
430241 99430241 1001 86380 86390 1
430020 99430020 1001 86380 86390 1
429963 99429963 1001 86380 86390 1
430032 99430032 1001 86380 86390 1
429782 99429782 1001 86380 86390 1
429607 99429607 1001 86380 86390 1
429498 99429498 1001 86380 86390 1
429274 99429274 1001 86380 86390 1
429508 99429508 1001 86380 86390 1
430645 99430645 1001 86380 86390 1
430720 99430720 1001 86380 86390 1
430626 99430626 1001 86380 86390 1
430414 99430414 1001 86380 86390 1
431889 99431889 1001 86380 86390 1
431798 99431798 1001 86380 86390 1
431700 99431700 1001 86380 86390 1
432041 99432041 1001 86380 86390 1
431493 99431493 1001 86380 86390 1
431545 99431545 1001 86380 86390 1
431047 99431047 1001 86380 86390 1
430841 99430841 1001 86380 86390 1
431196 99431196 1001 86380 86390 1
430996 99430996 1001 86380 86390 1
432254 99432254 1001 86380 86390 1
433620 99433620 1001 86380 86390 1
433400 99433400 1001 86380 86390 1
433143 99433143 1001 86380 86390 1
432974 99432974 1001 86380 86390 1
432982 99432982 1001 86380 86390 1
433095 99433095 1001 86380 86390 1
432581 99432581 1001 86380 86390 1
432558 99432558 1001 86380 86390 1
432757 99432757 1001 86380 86390 1
432496 99432496 1001 86380 86390 1
432744 99432744 1001 86380 86390 1
434023 99434023 1001 86380 86390 1
433899 99433899 1001 86380 86390 1
433806 99433806 1001 86380 86390 1
435345 99435345 1001 86380 86390 1
435011 99435011 1001 86380 86390 1
435402 99435402 1001 86380 86390 1
435308 99435308 1001 86380 86390 1
435428 99435428 1001 86380 86390 1
434690 99434690 1001 86380 86390 1
434794 99434794 1001 86380 86390 1
434286 99434286 1001 86380 86390 1
434555 99434555 1001 86380 86390 1
434416 99434416 1001 86380 86390 1
434335 99434335 1001 86380 86390 1
434497 99434497 1001 86380 86390 1
434337 99434337 1001 86380 86390 1
435892 99435892 1001 86380 86390 1
435870 99435870 1001 86380 86390 1
435744 99435744 1001 86380 86390 1
437095 99437095 1001 86380 86390 1
437122 99437122 1001 86380 86390 1
436630 99436630 1001 86380 86390 1
436274 99436274 1001 86380 86390 1
436276 99436276 1001 86380 86390 1
436086 99436086 1001 86380 86390 1
436279 99436279 1001 86380 86390 1
437319 99437319 1001 86380 86390 1
300076 99300076 1001 86380 86390 1
300669 99300669 1001 86380 86390 1
300633 99300633 1001 86380 86390 1
300713 99300713 1001 86380 86390 1
300621 99300621 1001 86380 86390 1
300356 99300356 1001 86380 86390 1
300386 99300386 1001 86380 86390 1
300237 99300237 1001 86380 86390 1
300293 99300293 1001 86380 86390 1
300244 99300244 1001 86380 86390 1
300128 99300128 1001 86380 86390 1
300843 99300843 1001 86380 86390 1
301554 99301554 1001 86380 86390 1
301403 99301403 1001 86380 86390 1
301456 99301456 1001 86380 86390 1
301469 99301469 1001 86380 86390 1
301485 99301485 1001 86380 86390 1
301371 99301371 1001 86380 86390 1
301549 99301549 1001 86380 86390 1
301172 99301172 1001 86380 86390 1
301147 99301147 1001 86380 86390 1
301253 99301253 1001 86380 86390 1
301254 99301254 1001 86380 86390 1
301321 99301321 1001 86380 86390 1
300955 99300955 1001 86380 86390 1
300982 99300982 1001 86380 86390 1
301592 99301592 1001 86380 86390 1
301603 99301603 1001 86380 86390 1
302192 99302192 1001 86380 86390 1
302223 99302223 1001 86380 86390 1
302103 99302103 1001 86380 86390 1
302028 99302028 1001 86380 86390 1
302097 99302097 1001 86380 86390 1
301856 99301856 1001 86380 86390 1
301947 99301947 1001 86380 86390 1
302404 99302404 1001 86380 86390 1
302408 99302408 1001 86380 86390 1
302486 99302486 1001 86380 86390 1
302422 99302422 1001 86380 86390 1
302519 99302519 1001 86380 86390 1
303065 99303065 1001 86380 86390 1
303016 99303016 1001 86380 86390 1
303183 99303183 1001 86380 86390 1
303019 99303019 1001 86380 86390 1
303103 99303103 1001 86380 86390 1
302706 99302706 1001 86380 86390 1
302657 99302657 1001 86380 86390 1
303348 99303348 1001 86380 86390 1
303222 99303222 1001 86380 86390 1
303304 99303304 1001 86380 86390 1
303292 99303292 1001 86380 86390 1
303933 99303933 1001 86380 86390 1
303991 99303991 1001 86380 86390 1
303966 99303966 1001 86380 86390 1
303717 99303717 1001 86380 86390 1
303735 99303735 1001 86380 86390 1
303606 99303606 1001 86380 86390 1
303470 99303470 1001 86380 86390 1
303587 99303587 1001 86380 86390 1
303446 99303446 1001 86380 86390 1
303422 99303422 1001 86380 86390 1
304160 99304160 1001 86380 86390 1
304202 99304202 1001 86380 86390 1
304092 99304092 1001 86380 86390 1
304171 99304171 1001 86380 86390 1
304657 99304657 1001 86380 86390 1
304736 99304736 1001 86380 86390 1
304636 99304636 1001 86380 86390 1
304653 99304653 1001 86380 86390 1
304346 99304346 1001 86380 86390 1
304401 99304401 1001 86380 86390 1
304975 99304975 1001 86380 86390 1
305585 99305585 1001 86380 86390 1
305663 99305663 1001 86380 86390 1
305366 99305366 1001 86380 86390 1
305355 99305355 1001 86380 86390 1
305319 99305319 1001 86380 86390 1
305410 99305410 1001 86380 86390 1
305463 99305463 1001 86380 86390 1
305465 99305465 1001 86380 86390 1
305323 99305323 1001 86380 86390 1
305224 99305224 1001 86380 86390 1
305240 99305240 1001 86380 86390 1
305243 99305243 1001 86380 86390 1
500646 99500646 1001 86380 86390 1
500627 99500627 1001 86380 86390 1
500546 99500546 1001 86380 86390 1
500535 99500535 1001 86380 86390 1
500314 99500314 1001 86380 86390 1
500197 99500197 1001 86380 86390 1
500321 99500321 1001 86380 86390 1
501005 99501005 1001 86380 86390 1
500879 99500879 1001 86380 86390 1
500842 99500842 1001 86380 86390 1
500921 99500921 1001 86380 86390 1
501450 99501450 1001 86380 86390 1
501593 99501593 1001 86380 86390 1
501464 99501464 1001 86380 86390 1
501596 99501596 1001 86380 86390 1
501598 99501598 1001 86380 86390 1
501431 99501431 1001 86380 86390 1
501419 99501419 1001 86380 86390 1
501045 99501045 1001 86380 86390 1
501154 99501154 1001 86380 86390 1
501037 99501037 1001 86380 86390 1
501220 99501220 1001 86380 86390 1
501688 99501688 1001 86380 86390 1
501753 99501753 1001 86380 86390 1
501792 99501792 1001 86380 86390 1
501728 99501728 1001 86380 86390 1
501742 99501742 1001 86380 86390 1
501669 99501669 1001 86380 86390 1
502324 99502324 1001 86380 86390 1
502329 99502329 1001 86380 86390 1
502159 99502159 1001 86380 86390 1
502254 99502254 1001 86380 86390 1
502065 99502065 1001 86380 86390 1
501885 99501885 1001 86380 86390 1
501886 99501886 1001 86380 86390 1
501929 99501929 1001 86380 86390 1
501984 99501984 1001 86380 86390 1
502049 99502049 1001 86380 86390 1
502542 99502542 1001 86380 86390 1
502497 99502497 1001 86380 86390 1
502575 99502575 1001 86380 86390 1
503248 99503248 1001 86380 86390 1
503108 99503108 1001 86380 86390 1
503121 99503121 1001 86380 86390 1
502972 99502972 1001 86380 86390 1
502978 99502978 1001 86380 86390 1
502761 99502761 1001 86380 86390 1
502878 99502878 1001 86380 86390 1
502855 99502855 1001 86380 86390 1
502687 99502687 1001 86380 86390 1
502796 99502796 1001 86380 86390 1
502875 99502875 1001 86380 86390 1
503332 99503332 1001 86380 86390 1
503346 99503346 1001 86380 86390 1
503372 99503372 1001 86380 86390 1
503336 99503336 1001 86380 86390 1
503964 99503964 1001 86380 86390 1
503939 99503939 1001 86380 86390 1
504069 99504069 1001 86380 86390 1
504037 99504037 1001 86380 86390 1
503986 99503986 1001 86380 86390 1
503889 99503889 1001 86380 86390 1
503808 99503808 1001 86380 86390 1
503699 99503699 1001 86380 86390 1
503609 99503609 1001 86380 86390 1
504262 99504262 1001 86380 86390 1
504160 99504160 1001 86380 86390 1
504854 99504854 1001 86380 86390 1
504803 99504803 1001 86380 86390 1
504861 99504861 1001 86380 86390 1
504837 99504837 1001 86380 86390 1
504587 99504587 1001 86380 86390 1
504652 99504652 1001 86380 86390 1
504678 99504678 1001 86380 86390 1
504735 99504735 1001 86380 86390 1
504697 99504697 1001 86380 86390 1
504468 99504468 1001 86380 86390 1
504326 99504326 1001 86380 86390 1
505062 99505062 1001 86380 86390 1
505038 99505038 1001 86380 86390 1
505090 99505090 1001 86380 86390 1
505095 99505095 1001 86380 86390 1
505631 99505631 1001 86380 86390 1
505670 99505670 1001 86380 86390 1
505700 99505700 1001 86380 86390 1
505626 99505626 1001 86380 86390 1
505764 99505764 1001 86380 86390 1
505526 99505526 1001 86380 86390 1
505439 99505439 1001 86380 86390 1
505467 99505467 1001 86380 86390 1
505485 99505485 1001 86380 86390 1
505319 99505319 1001 86380 86390 1
505157 99505157 1001 86380 86390 1
505961 99505961 1001 86380 86390 1
505834 99505834 1001 86380 86390 1
505852 99505852 1001 86380 86390 1
505805 99505805 1001 86380 86390 1
506501 99506501 1001 86380 86390 1
506411 99506411 1001 86380 86390 1
506451 99506451 1001 86380 86390 1
506465 99506465 1001 86380 86390 1
506327 99506327 1001 86380 86390 1
506276 99506276 1001 86380 86390 1
506330 99506330 1001 86380 86390 1
506383 99506383 1001 86380 86390 1
506220 99506220 1001 86380 86390 1
506337 99506337 1001 86380 86390 1
506040 99506040 1001 86380 86390 1
506144 99506144 1001 86380 86390 1
506055 99506055 1001 86380 86390 1
505980 99505980 1001 86380 86390 1
506165 99506165 1001 86380 86390 1
506620 99506620 1001 86380 86390 1
506646 99506646 1001 86380 86390 1
506727 99506727 1001 86380 86390 1
506610 99506610 1001 86380 86390 1
507257 99507257 1001 86380 86390 1
507323 99507323 1001 86380 86390 1
507362 99507362 1001 86380 86390 1
507356 99507356 1001 86380 86390 1
507169 99507169 1001 86380 86390 1
507183 99507183 1001 86380 86390 1
507107 99507107 1001 86380 86390 1
507198 99507198 1001 86380 86390 1
507043 99507043 1001 86380 86390 1
506861 99506861 1001 86380 86390 1
507614 99507614 1001 86380 86390 1
507617 99507617 1001 86380 86390 1
507464 99507464 1001 86380 86390 1
507574 99507574 1001 86380 86390 1
507587 99507587 1001 86380 86390 1
508153 99508153 1001 86380 86390 1
508030 99508030 1001 86380 86390 1
507840 99507840 1001 86380 86390 1
507843 99507843 1001 86380 86390 1
507884 99507884 1001 86380 86390 1
507631 99507631 1001 86380 86390 1
507736 99507736 1001 86380 86390 1
507724 99507724 1001 86380 86390 1
507794 99507794 1001 86380 86390 1
508324 99508324 1001 86380 86390 1
508317 99508317 1001 86380 86390 1
508267 99508267 1001 86380 86390 1
508359 99508359 1001 86380 86390 1
508924 99508924 1001 86380 86390 1
508874 99508874 1001 86380 86390 1
508996 99508996 1001 86380 86390 1
508748 99508748 1001 86380 86390 1
508724 99508724 1001 86380 86390 1
508672 99508672 1001 86380 86390 1
508686 99508686 1001 86380 86390 1
508635 99508635 1001 86380 86390 1
508485 99508485 1001 86380 86390 1
509190 99509190 1001 86380 86390 1
509851 99509851 1001 86380 86390 1
509700 99509700 1001 86380 86390 1
509729 99509729 1001 86380 86390 1
509809 99509809 1001 86380 86390 1
509784 99509784 1001 86380 86390 1
509566 99509566 1001 86380 86390 1
509627 99509627 1001 86380 86390 1
509513 99509513 1001 86380 86390 1
509422 99509422 1001 86380 86390 1
509385 99509385 1001 86380 86390 1
509393 99509393 1001 86380 86390 1
509432 99509432 1001 86380 86390 1
509433 99509433 1001 86380 86390 1
509395 99509395 1001 86380 86390 1
510068 99510068 1001 86380 86390 1
510656 99510656 1001 86380 86390 1
510366 99510366 1001 86380 86390 1
510462 99510462 1001 86380 86390 1
510440 99510440 1001 86380 86390 1
510376 99510376 1001 86380 86390 1
510428 99510428 1001 86380 86390 1
510277 99510277 1001 86380 86390 1
510179 99510179 1001 86380 86390 1
510218 99510218 1001 86380 86390 1
510790 99510790 1001 86380 86390 1
510881 99510881 1001 86380 86390 1
510739 99510739 1001 86380 86390 1
510845 99510845 1001 86380 86390 1
510899 99510899 1001 86380 86390 1
510813 99510813 1001 86380 86390 1
511453 99511453 1001 86380 86390 1
511468 99511468 1001 86380 86390 1
511394 99511394 1001 86380 86390 1
511474 99511474 1001 86380 86390 1
511487 99511487 1001 86380 86390 1
511410 99511410 1001 86380 86390 1
511261 99511261 1001 86380 86390 1
511303 99511303 1001 86380 86390 1
511160 99511160 1001 86380 86390 1
511064 99511064 1001 86380 86390 1
510934 99510934 1001 86380 86390 1
510935 99510935 1001 86380 86390 1
511120 99511120 1001 86380 86390 1
511733 99511733 1001 86380 86390 1
511595 99511595 1001 86380 86390 1
511729 99511729 1001 86380 86390 1
512258 99512258 1001 86380 86390 1
512247 99512247 1001 86380 86390 1
512372 99512372 1001 86380 86390 1
512167 99512167 1001 86380 86390 1
511811 99511811 1001 86380 86390 1
511803 99511803 1001 86380 86390 1
511947 99511947 1001 86380 86390 1
513172 99513172 1001 86380 86390 1
512805 99512805 1001 86380 86390 1
512795 99512795 1001 86380 86390 1
512913 99512913 1001 86380 86390 1
512934 99512934 1001 86380 86390 1
512642 99512642 1001 86380 86390 1
512643 99512643 1001 86380 86390 1
512670 99512670 1001 86380 86390 1
513285 99513285 1001 86380 86390 1
513298 99513298 1001 86380 86390 1
513237 99513237 1001 86380 86390 1
513265 99513265 1001 86380 86390 1
513761 99513761 1001 86380 86390 1
513638 99513638 1001 86380 86390 1
513668 99513668 1001 86380 86390 1
513540 99513540 1001 86380 86390 1
514174 99514174 1001 86380 86390 1
513827 99513827 1001 86380 86390 1
514045 99514045 1001 86380 86390 1
514112 99514112 1001 86380 86390 1
514822 99514822 1001 86380 86390 1
514824 99514824 1001 86380 86390 1
514714 99514714 1001 86380 86390 1
514478 99514478 1001 86380 86390 1
514453 99514453 1001 86380 86390 1
514493 99514493 1001 86380 86390 1
514597 99514597 1001 86380 86390 1
514383 99514383 1001 86380 86390 1
514345 99514345 1001 86380 86390 1
514423 99514423 1001 86380 86390 1
514270 99514270 1001 86380 86390 1
514285 99514285 1001 86380 86390 1
514430 99514430 1001 86380 86390 1
514987 99514987 1001 86380 86390 1
515044 99515044 1001 86380 86390 1
515639 99515639 1001 86380 86390 1
515487 99515487 1001 86380 86390 1
515527 99515527 1001 86380 86390 1
515440 99515440 1001 86380 86390 1
515326 99515326 1001 86380 86390 1
515282 99515282 1001 86380 86390 1
515106 99515106 1001 86380 86390 1
515224 99515224 1001 86380 86390 1
515201 99515201 1001 86380 86390 1
515759 99515759 1001 86380 86390 1
515787 99515787 1001 86380 86390 1
515701 99515701 1001 86380 86390 1
516153 99516153 1001 86380 86390 1
516298 99516298 1001 86380 86390 1
516184 99516184 1001 86380 86390 1
516288 99516288 1001 86380 86390 1
516108 99516108 1001 86380 86390 1
515993 99515993 1001 86380 86390 1
516010 99516010 1001 86380 86390 1
515962 99515962 1001 86380 86390 1
515989 99515989 1001 86380 86390 1
516549 99516549 1001 86380 86390 1
516620 99516620 1001 86380 86390 1
516530 99516530 1001 86380 86390 1
517156 99517156 1001 86380 86390 1
517158 99517158 1001 86380 86390 1
517315 99517315 1001 86380 86390 1
517229 99517229 1001 86380 86390 1
517256 99517256 1001 86380 86390 1
517142 99517142 1001 86380 86390 1
517066 99517066 1001 86380 86390 1
517056 99517056 1001 86380 86390 1
517072 99517072 1001 86380 86390 1
517023 99517023 1001 86380 86390 1
516743 99516743 1001 86380 86390 1
516790 99516790 1001 86380 86390 1
517388 99517388 1001 86380 86390 1
517428 99517428 1001 86380 86390 1
517341 99517341 1001 86380 86390 1
517458 99517458 1001 86380 86390 1
517538 99517538 1001 86380 86390 1
518075 99518075 1001 86380 86390 1
518012 99518012 1001 86380 86390 1
517963 99517963 1001 86380 86390 1
517976 99517976 1001 86380 86390 1
518080 99518080 1001 86380 86390 1
517789 99517789 1001 86380 86390 1
517900 99517900 1001 86380 86390 1
517658 99517658 1001 86380 86390 1
518188 99518188 1001 86380 86390 1
518175 99518175 1001 86380 86390 1
518282 99518282 1001 86380 86390 1
518196 99518196 1001 86380 86390 1
518300 99518300 1001 86380 86390 1
518814 99518814 1001 86380 86390 1
518919 99518919 1001 86380 86390 1
518979 99518979 1001 86380 86390 1
518832 99518832 1001 86380 86390 1
518615 99518615 1001 86380 86390 1
518621 99518621 1001 86380 86390 1
518377 99518377 1001 86380 86390 1
518456 99518456 1001 86380 86390 1
519041 99519041 1001 86380 86390 1
519035 99519035 1001 86380 86390 1
519725 99519725 1001 86380 86390 1
519777 99519777 1001 86380 86390 1
519661 99519661 1001 86380 86390 1
519631 99519631 1001 86380 86390 1
519570 99519570 1001 86380 86390 1
519507 99519507 1001 86380 86390 1
519547 99519547 1001 86380 86390 1
519461 99519461 1001 86380 86390 1
519539 99519539 1001 86380 86390 1
519529 99519529 1001 86380 86390 1
519197 99519197 1001 86380 86390 1
519354 99519354 1001 86380 86390 1
519373 99519373 1001 86380 86390 1
519969 99519969 1001 86380 86390 1
520017 99520017 1001 86380 86390 1
520507 99520507 1001 86380 86390 1
520509 99520509 1001 86380 86390 1
520332 99520332 1001 86380 86390 1
520373 99520373 1001 86380 86390 1
520390 99520390 1001 86380 86390 1
520326 99520326 1001 86380 86390 1
520110 99520110 1001 86380 86390 1
520079 99520079 1001 86380 86390 1
520171 99520171 1001 86380 86390 1
520069 99520069 1001 86380 86390 1
520031 99520031 1001 86380 86390 1
520809 99520809 1001 86380 86390 1
520753 99520753 1001 86380 86390 1
521315 99521315 1001 86380 86390 1
521265 99521265 1001 86380 86390 1
521385 99521385 1001 86380 86390 1
521173 99521173 1001 86380 86390 1
521116 99521116 1001 86380 86390 1
520912 99520912 1001 86380 86390 1
521526 99521526 1001 86380 86390 1
522256 99522256 1001 86380 86390 1
521970 99521970 1001 86380 86390 1
521893 99521893 1001 86380 86390 1
521914 99521914 1001 86380 86390 1
521888 99521888 1001 86380 86390 1
521928 99521928 1001 86380 86390 1
522019 99522019 1001 86380 86390 1
521855 99521855 1001 86380 86390 1
521792 99521792 1001 86380 86390 1
521807 99521807 1001 86380 86390 1
521809 99521809 1001 86380 86390 1
521682 99521682 1001 86380 86390 1
522388 99522388 1001 86380 86390 1
522376 99522376 1001 86380 86390 1
522351 99522351 1001 86380 86390 1
522365 99522365 1001 86380 86390 1
522955 99522955 1001 86380 86390 1
523073 99523073 1001 86380 86390 1
523098 99523098 1001 86380 86390 1
522975 99522975 1001 86380 86390 1
522815 99522815 1001 86380 86390 1
522716 99522716 1001 86380 86390 1
522647 99522647 1001 86380 86390 1
522584 99522584 1001 86380 86390 1
522638 99522638 1001 86380 86390 1
523297 99523297 1001 86380 86390 1
523255 99523255 1001 86380 86390 1
523178 99523178 1001 86380 86390 1
523772 99523772 1001 86380 86390 1
523726 99523726 1001 86380 86390 1
523626 99523626 1001 86380 86390 1
523394 99523394 1001 86380 86390 1
523395 99523395 1001 86380 86390 1
523396 99523396 1001 86380 86390 1
524020 99524020 1001 86380 86390 1
524004 99524004 1001 86380 86390 1
524580 99524580 1001 86380 86390 1
524648 99524648 1001 86380 86390 1
524755 99524755 1001 86380 86390 1
524575 99524575 1001 86380 86390 1
524390 99524390 1001 86380 86390 1
524469 99524469 1001 86380 86390 1
524535 99524535 1001 86380 86390 1
524202 99524202 1001 86380 86390 1
524246 99524246 1001 86380 86390 1
524885 99524885 1001 86380 86390 1
524813 99524813 1001 86380 86390 1
524815 99524815 1001 86380 86390 1
524828 99524828 1001 86380 86390 1
524791 99524791 1001 86380 86390 1
525536 99525536 1001 86380 86390 1
525454 99525454 1001 86380 86390 1
525592 99525592 1001 86380 86390 1
525210 99525210 1001 86380 86390 1
525229 99525229 1001 86380 86390 1
525789 99525789 1001 86380 86390 1
525802 99525802 1001 86380 86390 1
525773 99525773 1001 86380 86390 1
526420 99526420 1001 86380 86390 1
526270 99526270 1001 86380 86390 1
526248 99526248 1001 86380 86390 1
526378 99526378 1001 86380 86390 1
526162 99526162 1001 86380 86390 1
526099 99526099 1001 86380 86390 1
526113 99526113 1001 86380 86390 1
525919 99525919 1001 86380 86390 1
525956 99525956 1001 86380 86390 1
526572 99526572 1001 86380 86390 1
527110 99527110 1001 86380 86390 1
527125 99527125 1001 86380 86390 1
527240 99527240 1001 86380 86390 1
527032 99527032 1001 86380 86390 1
526919 99526919 1001 86380 86390 1
526987 99526987 1001 86380 86390 1
526871 99526871 1001 86380 86390 1
526913 99526913 1001 86380 86390 1
526991 99526991 1001 86380 86390 1
526720 99526720 1001 86380 86390 1
526746 99526746 1001 86380 86390 1
526789 99526789 1001 86380 86390 1
526828 99526828 1001 86380 86390 1
526765 99526765 1001 86380 86390 1
526743 99526743 1001 86380 86390 1
527419 99527419 1001 86380 86390 1
528044 99528044 1001 86380 86390 1
528009 99528009 1001 86380 86390 1
527792 99527792 1001 86380 86390 1
527801 99527801 1001 86380 86390 1
527698 99527698 1001 86380 86390 1
527600 99527600 1001 86380 86390 1
527613 99527613 1001 86380 86390 1
527653 99527653 1001 86380 86390 1
527555 99527555 1001 86380 86390 1
527621 99527621 1001 86380 86390 1
528156 99528156 1001 86380 86390 1
528161 99528161 1001 86380 86390 1
528723 99528723 1001 86380 86390 1
528872 99528872 1001 86380 86390 1
528830 99528830 1001 86380 86390 1
528797 99528797 1001 86380 86390 1
528640 99528640 1001 86380 86390 1
528346 99528346 1001 86380 86390 1
528427 99528427 1001 86380 86390 1
528929 99528929 1001 86380 86390 1
528919 99528919 1001 86380 86390 1
528975 99528975 1001 86380 86390 1
529652 99529652 1001 86380 86390 1
529579 99529579 1001 86380 86390 1
529546 99529546 1001 86380 86390 1
529444 99529444 1001 86380 86390 1
529446 99529446 1001 86380 86390 1
529322 99529322 1001 86380 86390 1
529439 99529439 1001 86380 86390 1
529364 99529364 1001 86380 86390 1
529271 99529271 1001 86380 86390 1
529793 99529793 1001 86380 86390 1
530522 99530522 1001 86380 86390 1
530533 99530533 1001 86380 86390 1
530298 99530298 1001 86380 86390 1
530247 99530247 1001 86380 86390 1
530223 99530223 1001 86380 86390 1
530288 99530288 1001 86380 86390 1
530129 99530129 1001 86380 86390 1
529980 99529980 1001 86380 86390 1
530138 99530138 1001 86380 86390 1
530698 99530698 1001 86380 86390 1
530597 99530597 1001 86380 86390 1
530703 99530703 1001 86380 86390 1
531337 99531337 1001 86380 86390 1
531276 99531276 1001 86380 86390 1
531006 99531006 1001 86380 86390 1
531060 99531060 1001 86380 86390 1
531113 99531113 1001 86380 86390 1
531052 99531052 1001 86380 86390 1
531065 99531065 1001 86380 86390 1
530975 99530975 1001 86380 86390 1
531015 99531015 1001 86380 86390 1
531044 99531044 1001 86380 86390 1
530865 99530865 1001 86380 86390 1
530923 99530923 1001 86380 86390 1
530769 99530769 1001 86380 86390 1
531549 99531549 1001 86380 86390 1
531565 99531565 1001 86380 86390 1
531477 99531477 1001 86380 86390 1
531415 99531415 1001 86380 86390 1
532064 99532064 1001 86380 86390 1
532131 99532131 1001 86380 86390 1
532175 99532175 1001 86380 86390 1
532181 99532181 1001 86380 86390 1
532150 99532150 1001 86380 86390 1
532192 99532192 1001 86380 86390 1
531811 99531811 1001 86380 86390 1
531837 99531837 1001 86380 86390 1
531783 99531783 1001 86380 86390 1
531745 99531745 1001 86380 86390 1
531603 99531603 1001 86380 86390 1
531762 99531762 1001 86380 86390 1
531594 99531594 1001 86380 86390 1
532345 99532345 1001 86380 86390 1
532402 99532402 1001 86380 86390 1
532251 99532251 1001 86380 86390 1
532929 99532929 1001 86380 86390 1
532955 99532955 1001 86380 86390 1
532932 99532932 1001 86380 86390 1
532873 99532873 1001 86380 86390 1
532736 99532736 1001 86380 86390 1
532741 99532741 1001 86380 86390 1
532593 99532593 1001 86380 86390 1
532465 99532465 1001 86380 86390 1
532587 99532587 1001 86380 86390 1
533072 99533072 1001 86380 86390 1
533666 99533666 1001 86380 86390 1
533824 99533824 1001 86380 86390 1
533786 99533786 1001 86380 86390 1
533553 99533553 1001 86380 86390 1
533649 99533649 1001 86380 86390 1
533637 99533637 1001 86380 86390 1
533574 99533574 1001 86380 86390 1
533420 99533420 1001 86380 86390 1
533433 99533433 1001 86380 86390 1
533255 99533255 1001 86380 86390 1
533325 99533325 1001 86380 86390 1
533881 99533881 1001 86380 86390 1
533894 99533894 1001 86380 86390 1
534032 99534032 1001 86380 86390 1
534034 99534034 1001 86380 86390 1
534620 99534620 1001 86380 86390 1
534598 99534598 1001 86380 86390 1
534575 99534575 1001 86380 86390 1
534394 99534394 1001 86380 86390 1
534292 99534292 1001 86380 86390 1
534346 99534346 1001 86380 86390 1
534296 99534296 1001 86380 86390 1
534082 99534082 1001 86380 86390 1
534175 99534175 1001 86380 86390 1
534215 99534215 1001 86380 86390 1
534888 99534888 1001 86380 86390 1
534773 99534773 1001 86380 86390 1
534825 99534825 1001 86380 86390 1
534741 99534741 1001 86380 86390 1
534768 99534768 1001 86380 86390 1
534693 99534693 1001 86380 86390 1
535362 99535362 1001 86380 86390 1
535501 99535501 1001 86380 86390 1
535151 99535151 1001 86380 86390 1
535281 99535281 1001 86380 86390 1
535208 99535208 1001 86380 86390 1
535132 99535132 1001 86380 86390 1
534954 99534954 1001 86380 86390 1
535032 99535032 1001 86380 86390 1
535033 99535033 1001 86380 86390 1
534919 99534919 1001 86380 86390 1
534959 99534959 1001 86380 86390 1
535013 99535013 1001 86380 86390 1
535678 99535678 1001 86380 86390 1
535656 99535656 1001 86380 86390 1
535543 99535543 1001 86380 86390 1
536176 99536176 1001 86380 86390 1
536256 99536256 1001 86380 86390 1
536027 99536027 1001 86380 86390 1
536057 99536057 1001 86380 86390 1
535929 99535929 1001 86380 86390 1
535957 99535957 1001 86380 86390 1
536036 99536036 1001 86380 86390 1
536062 99536062 1001 86380 86390 1
535932 99535932 1001 86380 86390 1
535745 99535745 1001 86380 86390 1
535839 99535839 1001 86380 86390 1
535918 99535918 1001 86380 86390 1
535880 99535880 1001 86380 86390 1
536375 99536375 1001 86380 86390 1
536401 99536401 1001 86380 86390 1
536384 99536384 1001 86380 86390 1
536527 99536527 1001 86380 86390 1
537112 99537112 1001 86380 86390 1
536971 99536971 1001 86380 86390 1
537130 99537130 1001 86380 86390 1
537102 99537102 1001 86380 86390 1
537064 99537064 1001 86380 86390 1
536988 99536988 1001 86380 86390 1
537094 99537094 1001 86380 86390 1
537157 99537157 1001 86380 86390 1
536763 99536763 1001 86380 86390 1
536923 99536923 1001 86380 86390 1
536837 99536837 1001 86380 86390 1
536876 99536876 1001 86380 86390 1
536930 99536930 1001 86380 86390 1
536685 99536685 1001 86380 86390 1
536686 99536686 1001 86380 86390 1
536638 99536638 1001 86380 86390 1
536692 99536692 1001 86380 86390 1
536579 99536579 1001 86380 86390 1
536553 99536553 1001 86380 86390 1
537321 99537321 1001 86380 86390 1
537219 99537219 1001 86380 86390 1
537310 99537310 1001 86380 86390 1
537829 99537829 1001 86380 86390 1
537881 99537881 1001 86380 86390 1
537911 99537911 1001 86380 86390 1
537727 99537727 1001 86380 86390 1
537624 99537624 1001 86380 86390 1
537459 99537459 1001 86380 86390 1
537475 99537475 1001 86380 86390 1
537516 99537516 1001 86380 86390 1
537465 99537465 1001 86380 86390 1
537558 99537558 1001 86380 86390 1
537391 99537391 1001 86380 86390 1
538037 99538037 1001 86380 86390 1
538734 99538734 1001 86380 86390 1
538735 99538735 1001 86380 86390 1
538763 99538763 1001 86380 86390 1
538609 99538609 1001 86380 86390 1
538445 99538445 1001 86380 86390 1
538524 99538524 1001 86380 86390 1
538422 99538422 1001 86380 86390 1
538424 99538424 1001 86380 86390 1
538515 99538515 1001 86380 86390 1
538464 99538464 1001 86380 86390 1
538569 99538569 1001 86380 86390 1
538300 99538300 1001 86380 86390 1
538326 99538326 1001 86380 86390 1
538981 99538981 1001 86380 86390 1
539254 99539254 1001 86380 86390 1
539287 99539287 1001 86380 86390 1
539326 99539326 1001 86380 86390 1
539059 99539059 1001 86380 86390 1
539138 99539138 1001 86380 86390 1
539088 99539088 1001 86380 86390 1
539154 99539154 1001 86380 86390 1
539104 99539104 1001 86380 86390 1
539651 99539651 1001 86380 86390 1
539690 99539690 1001 86380 86390 1
539769 99539769 1001 86380 86390 1
539437 99539437 1001 86380 86390 1
539669 99539669 1001 86380 86390 1
539722 99539722 1001 86380 86390 1
540431 99540431 1001 86380 86390 1
540436 99540436 1001 86380 86390 1
540407 99540407 1001 86380 86390 1
540411 99540411 1001 86380 86390 1
540286 99540286 1001 86380 86390 1
540185 99540185 1001 86380 86390 1
540117 99540117 1001 86380 86390 1
539892 99539892 1001 86380 86390 1
539867 99539867 1001 86380 86390 1
540540 99540540 1001 86380 86390 1
541216 99541216 1001 86380 86390 1
541205 99541205 1001 86380 86390 1
541182 99541182 1001 86380 86390 1
540984 99540984 1001 86380 86390 1
540961 99540961 1001 86380 86390 1
540983 99540983 1001 86380 86390 1
540795 99540795 1001 86380 86390 1
540680 99540680 1001 86380 86390 1
541357 99541357 1001 86380 86390 1
541491 99541491 1001 86380 86390 1
541984 99541984 1001 86380 86390 1
541990 99541990 1001 86380 86390 1
541841 99541841 1001 86380 86390 1
541500 99541500 1001 86380 86390 1
541651 99541651 1001 86380 86390 1
542285 99542285 1001 86380 86390 1
542196 99542196 1001 86380 86390 1
542278 99542278 1001 86380 86390 1
542189 99542189 1001 86380 86390 1
542141 99542141 1001 86380 86390 1
542830 99542830 1001 86380 86390 1
542752 99542752 1001 86380 86390 1
542564 99542564 1001 86380 86390 1
542656 99542656 1001 86380 86390 1
542618 99542618 1001 86380 86390 1
542710 99542710 1001 86380 86390 1
542554 99542554 1001 86380 86390 1
542737 99542737 1001 86380 86390 1
542469 99542469 1001 86380 86390 1
542420 99542420 1001 86380 86390 1
542446 99542446 1001 86380 86390 1
542396 99542396 1001 86380 86390 1
542513 99542513 1001 86380 86390 1
542333 99542333 1001 86380 86390 1
543113 99543113 1001 86380 86390 1
543122 99543122 1001 86380 86390 1
543631 99543631 1001 86380 86390 1
543729 99543729 1001 86380 86390 1
543769 99543769 1001 86380 86390 1
543553 99543553 1001 86380 86390 1
543546 99543546 1001 86380 86390 1
543444 99543444 1001 86380 86390 1
543484 99543484 1001 86380 86390 1
543230 99543230 1001 86380 86390 1
543218 99543218 1001 86380 86390 1
543286 99543286 1001 86380 86390 1
543288 99543288 1001 86380 86390 1
543253 99543253 1001 86380 86390 1
543913 99543913 1001 86380 86390 1
543815 99543815 1001 86380 86390 1
543854 99543854 1001 86380 86390 1
543919 99543919 1001 86380 86390 1
543790 99543790 1001 86380 86390 1
544498 99544498 1001 86380 86390 1
544491 99544491 1001 86380 86390 1
544291 99544291 1001 86380 86390 1
544033 99544033 1001 86380 86390 1
544072 99544072 1001 86380 86390 1
544113 99544113 1001 86380 86390 1
544167 99544167 1001 86380 86390 1
544038 99544038 1001 86380 86390 1
544724 99544724 1001 86380 86390 1
544653 99544653 1001 86380 86390 1
517647 741 1001 59151 59450 1
540169 1066 1002 48132 49394 1
400135 99400135 1001 86380 86390 1
400148 99400148 1001 86380 86390 1
400218 99400218 1001 86380 86390 1
400391 99400391 1001 86380 86390 1
400424 99400424 1001 86380 86390 1
400583 99400583 1001 86380 86390 1
400682 99400682 1001 86380 86390 1
400770 99400770 1001 86380 86390 1
400742 99400742 1001 86380 86390 1
401140 99401140 1001 86380 86390 1
401324 99401324 1001 86380 86390 1
401391 99401391 1001 86380 86390 1
401537 99401537 1001 86380 86390 1
402240 99402240 1001 86380 86390 1
402396 99402396 1001 86380 86390 1
402500 99402500 1001 86380 86390 1
402651 99402651 1001 86380 86390 1
402720 99402720 1001 86380 86390 1
402888 99402888 1001 86380 86390 1
403192 99403192 1001 86380 86390 1
403256 99403256 1001 86380 86390 1
403521 99403521 1001 86380 86390 1
403545 99403545 1001 86380 86390 1
403604 99403604 1001 86380 86390 1
403731 99403731 1001 86380 86390 1
403685 99403685 1001 86380 86390 1
403798 99403798 1001 86380 86390 1
403869 99403869 1001 86380 86390 1
404078 99404078 1001 86380 86390 1
404086 99404086 1001 86380 86390 1
404190 99404190 1001 86380 86390 1
404234 99404234 1001 86380 86390 1
404320 99404320 1001 86380 86390 1
404418 99404418 1001 86380 86390 1
404638 99404638 1001 86380 86390 1
404649 99404649 1001 86380 86390 1
404868 99404868 1001 86380 86390 1
405331 99405331 1001 86380 86390 1
405483 99405483 1001 86380 86390 1
405574 99405574 1001 86380 86390 1
405729 99405729 1001 86380 86390 1
405779 99405779 1001 86380 86390 1
406172 99406172 1001 86380 86390 1
406330 99406330 1001 86380 86390 1
406457 99406457 1001 86380 86390 1
406637 99406637 1001 86380 86390 1
406750 99406750 1001 86380 86390 1
407185 99407185 1001 86380 86390 1
407149 99407149 1001 86380 86390 1
407729 99407729 1001 86380 86390 1
407779 99407779 1001 86380 86390 1
408042 99408042 1001 86380 86390 1
408235 99408235 1001 86380 86390 1
408211 99408211 1001 86380 86390 1
408356 99408356 1001 86380 86390 1
408559 99408559 1001 86380 86390 1
408985 99408985 1001 86380 86390 1
409311 99409311 1001 86380 86390 1
409548 99409548 1001 86380 86390 1
409592 99409592 1001 86380 86390 1
409615 99409615 1001 86380 86390 1
409696 99409696 1001 86380 86390 1
409853 99409853 1001 86380 86390 1
410154 99410154 1001 86380 86390 1
410218 99410218 1001 86380 86390 1
410164 99410164 1001 86380 86390 1
410236 99410236 1001 86380 86390 1
410401 99410401 1001 86380 86390 1
410452 99410452 1001 86380 86390 1
410641 99410641 1001 86380 86390 1
410651 99410651 1001 86380 86390 1
410733 99410733 1001 86380 86390 1
410766 99410766 1001 86380 86390 1
410807 99410807 1001 86380 86390 1
411209 99411209 1001 86380 86390 1
411255 99411255 1001 86380 86390 1
411466 99411466 1001 86380 86390 1
411469 99411469 1001 86380 86390 1
411611 99411611 1001 86380 86390 1
411634 99411634 1001 86380 86390 1
411730 99411730 1001 86380 86390 1
411692 99411692 1001 86380 86390 1
411971 99411971 1001 86380 86390 1
412079 99412079 1001 86380 86390 1
412143 99412143 1001 86380 86390 1
413501 99413501 1001 86380 86390 1
413351 99413351 1001 86380 86390 1
413466 99413466 1001 86380 86390 1
413333 99413333 1001 86380 86390 1
413136 99413136 1001 86380 86390 1
412914 99412914 1001 86380 86390 1
413120 99413120 1001 86380 86390 1
412699 99412699 1001 86380 86390 1
412875 99412875 1001 86380 86390 1
412566 99412566 1001 86380 86390 1
413764 99413764 1001 86380 86390 1
415141 99415141 1001 86380 86390 1
415102 99415102 1001 86380 86390 1
414670 99414670 1001 86380 86390 1
414649 99414649 1001 86380 86390 1
414321 99414321 1001 86380 86390 1
414300 99414300 1001 86380 86390 1
414386 99414386 1001 86380 86390 1
414486 99414486 1001 86380 86390 1
414213 99414213 1001 86380 86390 1
414498 99414498 1001 86380 86390 1
415321 99415321 1001 86380 86390 1
415710 99415710 1001 86380 86390 1
415468 99415468 1001 86380 86390 1
416905 99416905 1001 86380 86390 1
416619 99416619 1001 86380 86390 1
416980 99416980 1001 86380 86390 1
416397 99416397 1001 86380 86390 1
416370 99416370 1001 86380 86390 1
416191 99416191 1001 86380 86390 1
416309 99416309 1001 86380 86390 1
416576 99416576 1001 86380 86390 1
415905 99415905 1001 86380 86390 1
416006 99416006 1001 86380 86390 1
415753 99415753 1001 86380 86390 1
416065 99416065 1001 86380 86390 1
415728 99415728 1001 86380 86390 1
415922 99415922 1001 86380 86390 1
416024 99416024 1001 86380 86390 1
415854 99415854 1001 86380 86390 1
415930 99415930 1001 86380 86390 1
417175 99417175 1001 86380 86390 1
417361 99417361 1001 86380 86390 1
417130 99417130 1001 86380 86390 1
418657 99418657 1001 86380 86390 1
418466 99418466 1001 86380 86390 1
418710 99418710 1001 86380 86390 1
418413 99418413 1001 86380 86390 1
418130 99418130 1001 86380 86390 1
418249 99418249 1001 86380 86390 1
417796 99417796 1001 86380 86390 1
417716 99417716 1001 86380 86390 1
417669 99417669 1001 86380 86390 1
417839 99417839 1001 86380 86390 1
417734 99417734 1001 86380 86390 1
418967 99418967 1001 86380 86390 1
418994 99418994 1001 86380 86390 1
420216 99420216 1001 86380 86390 1
420130 99420130 1001 86380 86390 1
420167 99420167 1001 86380 86390 1
419643 99419643 1001 86380 86390 1
419568 99419568 1001 86380 86390 1
419217 99419217 1001 86380 86390 1
419554 99419554 1001 86380 86390 1
420651 99420651 1001 86380 86390 1
420581 99420581 1001 86380 86390 1
420673 99420673 1001 86380 86390 1
421794 99421794 1001 86380 86390 1
422075 99422075 1001 86380 86390 1
421275 99421275 1001 86380 86390 1
421520 99421520 1001 86380 86390 1
420940 99420940 1001 86380 86390 1
421104 99421104 1001 86380 86390 1
420949 99420949 1001 86380 86390 1
422515 99422515 1001 86380 86390 1
422430 99422430 1001 86380 86390 1
423488 99423488 1001 86380 86390 1
423752 99423752 1001 86380 86390 1
423475 99423475 1001 86380 86390 1
423643 99423643 1001 86380 86390 1
423034 99423034 1001 86380 86390 1
423069 99423069 1001 86380 86390 1
423235 99423235 1001 86380 86390 1
422610 99422610 1001 86380 86390 1
422612 99422612 1001 86380 86390 1
422592 99422592 1001 86380 86390 1
425130 99425130 1001 86380 86390 1
424837 99424837 1001 86380 86390 1
424691 99424691 1001 86380 86390 1
424341 99424341 1001 86380 86390 1
424536 99424536 1001 86380 86390 1
424159 99424159 1001 86380 86390 1
424407 99424407 1001 86380 86390 1
424485 99424485 1001 86380 86390 1
424182 99424182 1001 86380 86390 1
425691 99425691 1001 86380 86390 1
425748 99425748 1001 86380 86390 1
425544 99425544 1001 86380 86390 1
426747 99426747 1001 86380 86390 1
426881 99426881 1001 86380 86390 1
426936 99426936 1001 86380 86390 1
426337 99426337 1001 86380 86390 1
426274 99426274 1001 86380 86390 1
426094 99426094 1001 86380 86390 1
426182 99426182 1001 86380 86390 1
427236 99427236 1001 86380 86390 1
427463 99427463 1001 86380 86390 1
428411 99428411 1001 86380 86390 1
428357 99428357 1001 86380 86390 1
428209 99428209 1001 86380 86390 1
427804 99427804 1001 86380 86390 1
427904 99427904 1001 86380 86390 1
427893 99427893 1001 86380 86390 1
427748 99427748 1001 86380 86390 1
429127 99429127 1001 86380 86390 1
429132 99429132 1001 86380 86390 1
429160 99429160 1001 86380 86390 1
429030 99429030 1001 86380 86390 1
428779 99428779 1001 86380 86390 1
430170 99430170 1001 86380 86390 1
430150 99430150 1001 86380 86390 1
429983 99429983 1001 86380 86390 1
429755 99429755 1001 86380 86390 1
429635 99429635 1001 86380 86390 1
429192 99429192 1001 86380 86390 1
430576 99430576 1001 86380 86390 1
430711 99430711 1001 86380 86390 1
430470 99430470 1001 86380 86390 1
431794 99431794 1001 86380 86390 1
431862 99431862 1001 86380 86390 1
431400 99431400 1001 86380 86390 1
431310 99431310 1001 86380 86390 1
431588 99431588 1001 86380 86390 1
431412 99431412 1001 86380 86390 1
431643 99431643 1001 86380 86390 1
430871 99430871 1001 86380 86390 1
431234 99431234 1001 86380 86390 1
431257 99431257 1001 86380 86390 1
432486 99432486 1001 86380 86390 1
432224 99432224 1001 86380 86390 1
433642 99433642 1001 86380 86390 1
433704 99433704 1001 86380 86390 1
432947 99432947 1001 86380 86390 1
432971 99432971 1001 86380 86390 1
433100 99433100 1001 86380 86390 1
432977 99432977 1001 86380 86390 1
433060 99433060 1001 86380 86390 1
433176 99433176 1001 86380 86390 1
432917 99432917 1001 86380 86390 1
433089 99433089 1001 86380 86390 1
432919 99432919 1001 86380 86390 1
432553 99432553 1001 86380 86390 1
432723 99432723 1001 86380 86390 1
432613 99432613 1001 86380 86390 1
434062 99434062 1001 86380 86390 1
433818 99433818 1001 86380 86390 1
433853 99433853 1001 86380 86390 1
435037 99435037 1001 86380 86390 1
435256 99435256 1001 86380 86390 1
434941 99434941 1001 86380 86390 1
434897 99434897 1001 86380 86390 1
434825 99434825 1001 86380 86390 1
434729 99434729 1001 86380 86390 1
434266 99434266 1001 86380 86390 1
434290 99434290 1001 86380 86390 1
434544 99434544 1001 86380 86390 1
434386 99434386 1001 86380 86390 1
434460 99434460 1001 86380 86390 1
435708 99435708 1001 86380 86390 1
435550 99435550 1001 86380 86390 1
435693 99435693 1001 86380 86390 1
435450 99435450 1001 86380 86390 1
437079 99437079 1001 86380 86390 1
436845 99436845 1001 86380 86390 1
436710 99436710 1001 86380 86390 1
436735 99436735 1001 86380 86390 1
436720 99436720 1001 86380 86390 1
436377 99436377 1001 86380 86390 1
436724 99436724 1001 86380 86390 1
437243 99437243 1001 86380 86390 1
437219 99437219 1001 86380 86390 1
437274 99437274 1001 86380 86390 1
300576 99300576 1001 86380 86390 1
300592 99300592 1001 86380 86390 1
300355 99300355 1001 86380 86390 1
300485 99300485 1001 86380 86390 1
300321 99300321 1001 86380 86390 1
300134 99300134 1001 86380 86390 1
300305 99300305 1001 86380 86390 1
300306 99300306 1001 86380 86390 1
300130 99300130 1001 86380 86390 1
300807 99300807 1001 86380 86390 1
300784 99300784 1001 86380 86390 1
301415 99301415 1001 86380 86390 1
301421 99301421 1001 86380 86390 1
301514 99301514 1001 86380 86390 1
301185 99301185 1001 86380 86390 1
301148 99301148 1001 86380 86390 1
301319 99301319 1001 86380 86390 1
301333 99301333 1001 86380 86390 1
301011 99301011 1001 86380 86390 1
301102 99301102 1001 86380 86390 1
300974 99300974 1001 86380 86390 1
301027 99301027 1001 86380 86390 1
301067 99301067 1001 86380 86390 1
300939 99300939 1001 86380 86390 1
301006 99301006 1001 86380 86390 1
301021 99301021 1001 86380 86390 1
301591 99301591 1001 86380 86390 1
301747 99301747 1001 86380 86390 1
301593 99301593 1001 86380 86390 1
301558 99301558 1001 86380 86390 1
301740 99301740 1001 86380 86390 1
301742 99301742 1001 86380 86390 1
302183 99302183 1001 86380 86390 1
302237 99302237 1001 86380 86390 1
302329 99302329 1001 86380 86390 1
302060 99302060 1001 86380 86390 1
302023 99302023 1001 86380 86390 1
302115 99302115 1001 86380 86390 1
302154 99302154 1001 86380 86390 1
302148 99302148 1001 86380 86390 1
301799 99301799 1001 86380 86390 1
301791 99301791 1001 86380 86390 1
302507 99302507 1001 86380 86390 1
302391 99302391 1001 86380 86390 1
302575 99302575 1001 86380 86390 1
302398 99302398 1001 86380 86390 1
302466 99302466 1001 86380 86390 1
303147 99303147 1001 86380 86390 1
303031 99303031 1001 86380 86390 1
303098 99303098 1001 86380 86390 1
303087 99303087 1001 86380 86390 1
302938 99302938 1001 86380 86390 1
302839 99302839 1001 86380 86390 1
302852 99302852 1001 86380 86390 1
302721 99302721 1001 86380 86390 1
302688 99302688 1001 86380 86390 1
303388 99303388 1001 86380 86390 1
302795 99302795 1001 86380 86390 1
303276 99303276 1001 86380 86390 1
303215 99303215 1001 86380 86390 1
303849 99303849 1001 86380 86390 1
303865 99303865 1001 86380 86390 1
303646 99303646 1001 86380 86390 1
303677 99303677 1001 86380 86390 1
303796 99303796 1001 86380 86390 1
303630 99303630 1001 86380 86390 1
303786 99303786 1001 86380 86390 1
303697 99303697 1001 86380 86390 1
303788 99303788 1001 86380 86390 1
303555 99303555 1001 86380 86390 1
303582 99303582 1001 86380 86390 1
303596 99303596 1001 86380 86390 1
303454 99303454 1001 86380 86390 1
303475 99303475 1001 86380 86390 1
304135 99304135 1001 86380 86390 1
304058 99304058 1001 86380 86390 1
304086 99304086 1001 86380 86390 1
304180 99304180 1001 86380 86390 1
304718 99304718 1001 86380 86390 1
304785 99304785 1001 86380 86390 1
304671 99304671 1001 86380 86390 1
304775 99304775 1001 86380 86390 1
304553 99304553 1001 86380 86390 1
304606 99304606 1001 86380 86390 1
304633 99304633 1001 86380 86390 1
304646 99304646 1001 86380 86390 1
304497 99304497 1001 86380 86390 1
304305 99304305 1001 86380 86390 1
304322 99304322 1001 86380 86390 1
304402 99304402 1001 86380 86390 1
304419 99304419 1001 86380 86390 1
304910 99304910 1001 86380 86390 1
304931 99304931 1001 86380 86390 1
305625 99305625 1001 86380 86390 1
305671 99305671 1001 86380 86390 1
305579 99305579 1001 86380 86390 1
305530 99305530 1001 86380 86390 1
305159 99305159 1001 86380 86390 1
305212 99305212 1001 86380 86390 1
305238 99305238 1001 86380 86390 1
305252 99305252 1001 86380 86390 1
305265 99305265 1001 86380 86390 1
500062 99500062 1001 86380 86390 1
500088 99500088 1001 86380 86390 1
500140 99500140 1001 86380 86390 1
500133 99500133 1001 86380 86390 1
500139 99500139 1001 86380 86390 1
500669 99500669 1001 86380 86390 1
500808 99500808 1001 86380 86390 1
500671 99500671 1001 86380 86390 1
500403 99500403 1001 86380 86390 1
500196 99500196 1001 86380 86390 1
500333 99500333 1001 86380 86390 1
500974 99500974 1001 86380 86390 1
500860 99500860 1001 86380 86390 1
501640 99501640 1001 86380 86390 1
501591 99501591 1001 86380 86390 1
501071 99501071 1001 86380 86390 1
501065 99501065 1001 86380 86390 1
501028 99501028 1001 86380 86390 1
501665 99501665 1001 86380 86390 1
501704 99501704 1001 86380 86390 1
501743 99501743 1001 86380 86390 1
501705 99501705 1001 86380 86390 1
501826 99501826 1001 86380 86390 1
502428 99502428 1001 86380 86390 1
502314 99502314 1001 86380 86390 1
502349 99502349 1001 86380 86390 1
502249 99502249 1001 86380 86390 1
501904 99501904 1001 86380 86390 1
502035 99502035 1001 86380 86390 1
501958 99501958 1001 86380 86390 1
501972 99501972 1001 86380 86390 1
501985 99501985 1001 86380 86390 1
502576 99502576 1001 86380 86390 1
503207 99503207 1001 86380 86390 1
502911 99502911 1001 86380 86390 1
502787 99502787 1001 86380 86390 1
502805 99502805 1001 86380 86390 1
502831 99502831 1001 86380 86390 1
502694 99502694 1001 86380 86390 1
502747 99502747 1001 86380 86390 1
503329 99503329 1001 86380 86390 1
503399 99503399 1001 86380 86390 1
503362 99503362 1001 86380 86390 1
503479 99503479 1001 86380 86390 1
503339 99503339 1001 86380 86390 1
504081 99504081 1001 86380 86390 1
504095 99504095 1001 86380 86390 1
504099 99504099 1001 86380 86390 1
504010 99504010 1001 86380 86390 1
503921 99503921 1001 86380 86390 1
503774 99503774 1001 86380 86390 1
503839 99503839 1001 86380 86390 1
503891 99503891 1001 86380 86390 1
503895 99503895 1001 86380 86390 1
503678 99503678 1001 86380 86390 1
503629 99503629 1001 86380 86390 1
503632 99503632 1001 86380 86390 1
504267 99504267 1001 86380 86390 1
504802 99504802 1001 86380 86390 1
504830 99504830 1001 86380 86390 1
504835 99504835 1001 86380 86390 1
504888 99504888 1001 86380 86390 1
504622 99504622 1001 86380 86390 1
504344 99504344 1001 86380 86390 1
504398 99504398 1001 86380 86390 1
504968 99504968 1001 86380 86390 1
505124 99505124 1001 86380 86390 1
504956 99504956 1001 86380 86390 1
505127 99505127 1001 86380 86390 1
504964 99504964 1001 86380 86390 1
505603 99505603 1001 86380 86390 1
505591 99505591 1001 86380 86390 1
505618 99505618 1001 86380 86390 1
505688 99505688 1001 86380 86390 1
505391 99505391 1001 86380 86390 1
505179 99505179 1001 86380 86390 1
505182 99505182 1001 86380 86390 1
505186 99505186 1001 86380 86390 1
505899 99505899 1001 86380 86390 1
505797 99505797 1001 86380 86390 1
505823 99505823 1001 86380 86390 1
505880 99505880 1001 86380 86390 1
505895 99505895 1001 86380 86390 1
506556 99506556 1001 86380 86390 1
506441 99506441 1001 86380 86390 1
506266 99506266 1001 86380 86390 1
506318 99506318 1001 86380 86390 1
506331 99506331 1001 86380 86390 1
506189 99506189 1001 86380 86390 1
506307 99506307 1001 86380 86390 1
506259 99506259 1001 86380 86390 1
506002 99506002 1001 86380 86390 1
506017 99506017 1001 86380 86390 1
506076 99506076 1001 86380 86390 1
506064 99506064 1001 86380 86390 1
506609 99506609 1001 86380 86390 1
507387 99507387 1001 86380 86390 1
507334 99507334 1001 86380 86390 1
507258 99507258 1001 86380 86390 1
507259 99507259 1001 86380 86390 1
507319 99507319 1001 86380 86390 1
507061 99507061 1001 86380 86390 1
507074 99507074 1001 86380 86390 1
507180 99507180 1001 86380 86390 1
507103 99507103 1001 86380 86390 1
507155 99507155 1001 86380 86390 1
507029 99507029 1001 86380 86390 1
507148 99507148 1001 86380 86390 1
507151 99507151 1001 86380 86390 1
506818 99506818 1001 86380 86390 1
506820 99506820 1001 86380 86390 1
506990 99506990 1001 86380 86390 1
506887 99506887 1001 86380 86390 1
506822 99506822 1001 86380 86390 1
506836 99506836 1001 86380 86390 1
506862 99506862 1001 86380 86390 1
507005 99507005 1001 86380 86390 1
507525 99507525 1001 86380 86390 1
507539 99507539 1001 86380 86390 1
507621 99507621 1001 86380 86390 1
507571 99507571 1001 86380 86390 1
507611 99507611 1001 86380 86390 1
508107 99508107 1001 86380 86390 1
508213 99508213 1001 86380 86390 1
508137 99508137 1001 86380 86390 1
508227 99508227 1001 86380 86390 1
508089 99508089 1001 86380 86390 1
507875 99507875 1001 86380 86390 1
507837 99507837 1001 86380 86390 1
507892 99507892 1001 86380 86390 1
507906 99507906 1001 86380 86390 1
507945 99507945 1001 86380 86390 1
507934 99507934 1001 86380 86390 1
508040 99508040 1001 86380 86390 1
507873 99507873 1001 86380 86390 1
507629 99507629 1001 86380 86390 1
507760 99507760 1001 86380 86390 1
507777 99507777 1001 86380 86390 1
507674 99507674 1001 86380 86390 1
507715 99507715 1001 86380 86390 1
508363 99508363 1001 86380 86390 1
508306 99508306 1001 86380 86390 1
508940 99508940 1001 86380 86390 1
509064 99509064 1001 86380 86390 1
508881 99508881 1001 86380 86390 1
508907 99508907 1001 86380 86390 1
508858 99508858 1001 86380 86390 1
508770 99508770 1001 86380 86390 1
508681 99508681 1001 86380 86390 1
508827 99508827 1001 86380 86390 1
508700 99508700 1001 86380 86390 1
508585 99508585 1001 86380 86390 1
508614 99508614 1001 86380 86390 1
509267 99509267 1001 86380 86390 1
509099 99509099 1001 86380 86390 1
509166 99509166 1001 86380 86390 1
509155 99509155 1001 86380 86390 1
509237 99509237 1001 86380 86390 1
509843 99509843 1001 86380 86390 1
509881 99509881 1001 86380 86390 1
509897 99509897 1001 86380 86390 1
509594 99509594 1001 86380 86390 1
509465 99509465 1001 86380 86390 1
509442 99509442 1001 86380 86390 1
509367 99509367 1001 86380 86390 1
510062 99510062 1001 86380 86390 1
509948 99509948 1001 86380 86390 1
510664 99510664 1001 86380 86390 1
510600 99510600 1001 86380 86390 1
510686 99510686 1001 86380 86390 1
510392 99510392 1001 86380 86390 1
510922 99510922 1001 86380 86390 1
510834 99510834 1001 86380 86390 1
511432 99511432 1001 86380 86390 1
511462 99511462 1001 86380 86390 1
511162 99511162 1001 86380 86390 1
511319 99511319 1001 86380 86390 1
511243 99511243 1001 86380 86390 1
511140 99511140 1001 86380 86390 1
511630 99511630 1001 86380 86390 1
511631 99511631 1001 86380 86390 1
511566 99511566 1001 86380 86390 1
511581 99511581 1001 86380 86390 1
511753 99511753 1001 86380 86390 1
511611 99511611 1001 86380 86390 1
511588 99511588 1001 86380 86390 1
512111 99512111 1001 86380 86390 1
512034 99512034 1001 86380 86390 1
512115 99512115 1001 86380 86390 1
512078 99512078 1001 86380 86390 1
512043 99512043 1001 86380 86390 1
511851 99511851 1001 86380 86390 1
511880 99511880 1001 86380 86390 1
511860 99511860 1001 86380 86390 1
512175 99512175 1001 86380 86390 1
512511 99512511 1001 86380 86390 1
512500 99512500 1001 86380 86390 1
512462 99512462 1001 86380 86390 1
513170 99513170 1001 86380 86390 1
513019 99513019 1001 86380 86390 1
512857 99512857 1001 86380 86390 1
512905 99512905 1001 86380 86390 1
512893 99512893 1001 86380 86390 1
512678 99512678 1001 86380 86390 1
512721 99512721 1001 86380 86390 1
512700 99512700 1001 86380 86390 1
513323 99513323 1001 86380 86390 1
513403 99513403 1001 86380 86390 1
513250 99513250 1001 86380 86390 1
514028 99514028 1001 86380 86390 1
513959 99513959 1001 86380 86390 1
513831 99513831 1001 86380 86390 1
513670 99513670 1001 86380 86390 1
513699 99513699 1001 86380 86390 1
513818 99513818 1001 86380 86390 1
513679 99513679 1001 86380 86390 1
513824 99513824 1001 86380 86390 1
513528 99513528 1001 86380 86390 1
513442 99513442 1001 86380 86390 1
514095 99514095 1001 86380 86390 1
514108 99514108 1001 86380 86390 1
514160 99514160 1001 86380 86390 1
514086 99514086 1001 86380 86390 1
514857 99514857 1001 86380 86390 1
514656 99514656 1001 86380 86390 1
514789 99514789 1001 86380 86390 1
514725 99514725 1001 86380 86390 1
514674 99514674 1001 86380 86390 1
514492 99514492 1001 86380 86390 1
514303 99514303 1001 86380 86390 1
514291 99514291 1001 86380 86390 1
514898 99514898 1001 86380 86390 1
514977 99514977 1001 86380 86390 1
514990 99514990 1001 86380 86390 1
515516 99515516 1001 86380 86390 1
515682 99515682 1001 86380 86390 1
515569 99515569 1001 86380 86390 1
515572 99515572 1001 86380 86390 1
515681 99515681 1001 86380 86390 1
515379 99515379 1001 86380 86390 1
515444 99515444 1001 86380 86390 1
515406 99515406 1001 86380 86390 1
515830 99515830 1001 86380 86390 1
516308 99516308 1001 86380 86390 1
516315 99516315 1001 86380 86390 1
516458 99516458 1001 86380 86390 1
516279 99516279 1001 86380 86390 1
516216 99516216 1001 86380 86390 1
516271 99516271 1001 86380 86390 1
516207 99516207 1001 86380 86390 1
516260 99516260 1001 86380 86390 1
516225 99516225 1001 86380 86390 1
516057 99516057 1001 86380 86390 1
516024 99516024 1001 86380 86390 1
516026 99516026 1001 86380 86390 1
516636 99516636 1001 86380 86390 1
516671 99516671 1001 86380 86390 1
516672 99516672 1001 86380 86390 1
517234 99517234 1001 86380 86390 1
517146 99517146 1001 86380 86390 1
517201 99517201 1001 86380 86390 1
517217 99517217 1001 86380 86390 1
517060 99517060 1001 86380 86390 1
516835 99516835 1001 86380 86390 1
516774 99516774 1001 86380 86390 1
517464 99517464 1001 86380 86390 1
517477 99517477 1001 86380 86390 1
517402 99517402 1001 86380 86390 1
517416 99517416 1001 86380 86390 1
517380 99517380 1001 86380 86390 1
517471 99517471 1001 86380 86390 1
518109 99518109 1001 86380 86390 1
517936 99517936 1001 86380 86390 1
517875 99517875 1001 86380 86390 1
517798 99517798 1001 86380 86390 1
517605 99517605 1001 86380 86390 1
518198 99518198 1001 86380 86390 1
518267 99518267 1001 86380 86390 1
518346 99518346 1001 86380 86390 1
518249 99518249 1001 86380 86390 1
518951 99518951 1001 86380 86390 1
518797 99518797 1001 86380 86390 1
518810 99518810 1001 86380 86390 1
518786 99518786 1001 86380 86390 1
518871 99518871 1001 86380 86390 1
518775 99518775 1001 86380 86390 1
518486 99518486 1001 86380 86390 1
518449 99518449 1001 86380 86390 1
518415 99518415 1001 86380 86390 1
519050 99519050 1001 86380 86390 1
519131 99519131 1001 86380 86390 1
519067 99519067 1001 86380 86390 1
519677 99519677 1001 86380 86390 1
519800 99519800 1001 86380 86390 1
519619 99519619 1001 86380 86390 1
519805 99519805 1001 86380 86390 1
519428 99519428 1001 86380 86390 1
519429 99519429 1001 86380 86390 1
519558 99519558 1001 86380 86390 1
519485 99519485 1001 86380 86390 1
519312 99519312 1001 86380 86390 1
519222 99519222 1001 86380 86390 1
519332 99519332 1001 86380 86390 1
519231 99519231 1001 86380 86390 1
519194 99519194 1001 86380 86390 1
520015 99520015 1001 86380 86390 1
520585 99520585 1001 86380 86390 1
520319 99520319 1001 86380 86390 1
520281 99520281 1001 86380 86390 1
520274 99520274 1001 86380 86390 1
520235 99520235 1001 86380 86390 1
520150 99520150 1001 86380 86390 1
520146 99520146 1001 86380 86390 1
520708 99520708 1001 86380 86390 1
521351 99521351 1001 86380 86390 1
521263 99521263 1001 86380 86390 1
521394 99521394 1001 86380 86390 1
521425 99521425 1001 86380 86390 1
521236 99521236 1001 86380 86390 1
521086 99521086 1001 86380 86390 1
521014 99521014 1001 86380 86390 1
520938 99520938 1001 86380 86390 1
520951 99520951 1001 86380 86390 1
520941 99520941 1001 86380 86390 1
520982 99520982 1001 86380 86390 1
520957 99520957 1001 86380 86390 1
521472 99521472 1001 86380 86390 1
522292 99522292 1001 86380 86390 1
522195 99522195 1001 86380 86390 1
521931 99521931 1001 86380 86390 1
521998 99521998 1001 86380 86390 1
522080 99522080 1001 86380 86390 1
521901 99521901 1001 86380 86390 1
521867 99521867 1001 86380 86390 1
521837 99521837 1001 86380 86390 1
522359 99522359 1001 86380 86390 1
523016 99523016 1001 86380 86390 1
522978 99522978 1001 86380 86390 1
523096 99523096 1001 86380 86390 1
522800 99522800 1001 86380 86390 1
522852 99522852 1001 86380 86390 1
522728 99522728 1001 86380 86390 1
522527 99522527 1001 86380 86390 1
522581 99522581 1001 86380 86390 1
523168 99523168 1001 86380 86390 1
523298 99523298 1001 86380 86390 1
523172 99523172 1001 86380 86390 1
523148 99523148 1001 86380 86390 1
523179 99523179 1001 86380 86390 1
523192 99523192 1001 86380 86390 1
523854 99523854 1001 86380 86390 1
523550 99523550 1001 86380 86390 1
523720 99523720 1001 86380 86390 1
523388 99523388 1001 86380 86390 1
523469 99523469 1001 86380 86390 1
523431 99523431 1001 86380 86390 1
523334 99523334 1001 86380 86390 1
524024 99524024 1001 86380 86390 1
524092 99524092 1001 86380 86390 1
523964 99523964 1001 86380 86390 1
524745 99524745 1001 86380 86390 1
524685 99524685 1001 86380 86390 1
524412 99524412 1001 86380 86390 1
524434 99524434 1001 86380 86390 1
524320 99524320 1001 86380 86390 1
524302 99524302 1001 86380 86390 1
524316 99524316 1001 86380 86390 1
524927 99524927 1001 86380 86390 1
524876 99524876 1001 86380 86390 1
524956 99524956 1001 86380 86390 1
524896 99524896 1001 86380 86390 1
525459 99525459 1001 86380 86390 1
525579 99525579 1001 86380 86390 1
525402 99525402 1001 86380 86390 1
525441 99525441 1001 86380 86390 1
525558 99525558 1001 86380 86390 1
525380 99525380 1001 86380 86390 1
525186 99525186 1001 86380 86390 1
525201 99525201 1001 86380 86390 1
525308 99525308 1001 86380 86390 1
525350 99525350 1001 86380 86390 1
525004 99525004 1001 86380 86390 1
525006 99525006 1001 86380 86390 1
525148 99525148 1001 86380 86390 1
525699 99525699 1001 86380 86390 1
525769 99525769 1001 86380 86390 1
526259 99526259 1001 86380 86390 1
526324 99526324 1001 86380 86390 1
526064 99526064 1001 86380 86390 1
526196 99526196 1001 86380 86390 1
526018 99526018 1001 86380 86390 1
525816 99525816 1001 86380 86390 1
525918 99525918 1001 86380 86390 1
526615 99526615 1001 86380 86390 1
526486 99526486 1001 86380 86390 1
526551 99526551 1001 86380 86390 1
526491 99526491 1001 86380 86390 1
526543 99526543 1001 86380 86390 1
526531 99526531 1001 86380 86390 1
527046 99527046 1001 86380 86390 1
527181 99527181 1001 86380 86390 1
526917 99526917 1001 86380 86390 1
526841 99526841 1001 86380 86390 1
526671 99526671 1001 86380 86390 1
526724 99526724 1001 86380 86390 1
526832 99526832 1001 86380 86390 1
527376 99527376 1001 86380 86390 1
527263 99527263 1001 86380 86390 1
527420 99527420 1001 86380 86390 1
527306 99527306 1001 86380 86390 1
527360 99527360 1001 86380 86390 1
527388 99527388 1001 86380 86390 1
528024 99528024 1001 86380 86390 1
527969 99527969 1001 86380 86390 1
527754 99527754 1001 86380 86390 1
527703 99527703 1001 86380 86390 1
527756 99527756 1001 86380 86390 1
527813 99527813 1001 86380 86390 1
527852 99527852 1001 86380 86390 1
527549 99527549 1001 86380 86390 1
528087 99528087 1001 86380 86390 1
528158 99528158 1001 86380 86390 1
528851 99528851 1001 86380 86390 1
528737 99528737 1001 86380 86390 1
528632 99528632 1001 86380 86390 1
528548 99528548 1001 86380 86390 1
528665 99528665 1001 86380 86390 1
528588 99528588 1001 86380 86390 1
528424 99528424 1001 86380 86390 1
528296 99528296 1001 86380 86390 1
528482 99528482 1001 86380 86390 1
528316 99528316 1001 86380 86390 1
529095 99529095 1001 86380 86390 1
529008 99529008 1001 86380 86390 1
529665 99529665 1001 86380 86390 1
529550 99529550 1001 86380 86390 1
529629 99529629 1001 86380 86390 1
529705 99529705 1001 86380 86390 1
529646 99529646 1001 86380 86390 1
529532 99529532 1001 86380 86390 1
529396 99529396 1001 86380 86390 1
529435 99529435 1001 86380 86390 1
529345 99529345 1001 86380 86390 1
529450 99529450 1001 86380 86390 1
529399 99529399 1001 86380 86390 1
529477 99529477 1001 86380 86390 1
529519 99529519 1001 86380 86390 1
529494 99529494 1001 86380 86390 1
529292 99529292 1001 86380 86390 1
529152 99529152 1001 86380 86390 1
529165 99529165 1001 86380 86390 1
529114 99529114 1001 86380 86390 1
529141 99529141 1001 86380 86390 1
529298 99529298 1001 86380 86390 1
529222 99529222 1001 86380 86390 1
530468 99530468 1001 86380 86390 1
530382 99530382 1001 86380 86390 1
530185 99530185 1001 86380 86390 1
530290 99530290 1001 86380 86390 1
530161 99530161 1001 86380 86390 1
530267 99530267 1001 86380 86390 1
530255 99530255 1001 86380 86390 1
530063 99530063 1001 86380 86390 1
530141 99530141 1001 86380 86390 1
529962 99529962 1001 86380 86390 1
530096 99530096 1001 86380 86390 1
530110 99530110 1001 86380 86390 1
530007 99530007 1001 86380 86390 1
530734 99530734 1001 86380 86390 1
530725 99530725 1001 86380 86390 1
530727 99530727 1001 86380 86390 1
530731 99530731 1001 86380 86390 1
531187 99531187 1001 86380 86390 1
531213 99531213 1001 86380 86390 1
531234 99531234 1001 86380 86390 1
531369 99531369 1001 86380 86390 1
531070 99531070 1001 86380 86390 1
531046 99531046 1001 86380 86390 1
531111 99531111 1001 86380 86390 1
531035 99531035 1001 86380 86390 1
531079 99531079 1001 86380 86390 1
531016 99531016 1001 86380 86390 1
530905 99530905 1001 86380 86390 1
530778 99530778 1001 86380 86390 1
530871 99530871 1001 86380 86390 1
531484 99531484 1001 86380 86390 1
531510 99531510 1001 86380 86390 1
531410 99531410 1001 86380 86390 1
531527 99531527 1001 86380 86390 1
531581 99531581 1001 86380 86390 1
532055 99532055 1001 86380 86390 1
532073 99532073 1001 86380 86390 1
532037 99532037 1001 86380 86390 1
531951 99531951 1001 86380 86390 1
531927 99531927 1001 86380 86390 1
531601 99531601 1001 86380 86390 1
531706 99531706 1001 86380 86390 1
531684 99531684 1001 86380 86390 1
531649 99531649 1001 86380 86390 1
532295 99532295 1001 86380 86390 1
532235 99532235 1001 86380 86390 1
532265 99532265 1001 86380 86390 1
532409 99532409 1001 86380 86390 1
532831 99532831 1001 86380 86390 1
532885 99532885 1001 86380 86390 1
532658 99532658 1001 86380 86390 1
532629 99532629 1001 86380 86390 1
532695 99532695 1001 86380 86390 1
532554 99532554 1001 86380 86390 1
532431 99532431 1001 86380 86390 1
533136 99533136 1001 86380 86390 1
533232 99533232 1001 86380 86390 1
533691 99533691 1001 86380 86390 1
533799 99533799 1001 86380 86390 1
533840 99533840 1001 86380 86390 1
533689 99533689 1001 86380 86390 1
533852 99533852 1001 86380 86390 1
533563 99533563 1001 86380 86390 1
533577 99533577 1001 86380 86390 1
533264 99533264 1001 86380 86390 1
533436 99533436 1001 86380 86390 1
533400 99533400 1001 86380 86390 1
533413 99533413 1001 86380 86390 1
533285 99533285 1001 86380 86390 1
533311 99533311 1001 86380 86390 1
533350 99533350 1001 86380 86390 1
533275 99533275 1001 86380 86390 1
534037 99534037 1001 86380 86390 1
534623 99534623 1001 86380 86390 1
534510 99534510 1001 86380 86390 1
534566 99534566 1001 86380 86390 1
534310 99534310 1001 86380 86390 1
534402 99534402 1001 86380 86390 1
534456 99534456 1001 86380 86390 1
534303 99534303 1001 86380 86390 1
534420 99534420 1001 86380 86390 1
534435 99534435 1001 86380 86390 1
534134 99534134 1001 86380 86390 1
534097 99534097 1001 86380 86390 1
534737 99534737 1001 86380 86390 1
534854 99534854 1001 86380 86390 1
534794 99534794 1001 86380 86390 1
534797 99534797 1001 86380 86390 1
534706 99534706 1001 86380 86390 1
535446 99535446 1001 86380 86390 1
535465 99535465 1001 86380 86390 1
535341 99535341 1001 86380 86390 1
535145 99535145 1001 86380 86390 1
535262 99535262 1001 86380 86390 1
535212 99535212 1001 86380 86390 1
534901 99534901 1001 86380 86390 1
535525 99535525 1001 86380 86390 1
535570 99535570 1001 86380 86390 1
536195 99536195 1001 86380 86390 1
536196 99536196 1001 86380 86390 1
536211 99536211 1001 86380 86390 1
536312 99536312 1001 86380 86390 1
536243 99536243 1001 86380 86390 1
535989 99535989 1001 86380 86390 1
536106 99536106 1001 86380 86390 1
535811 99535811 1001 86380 86390 1
535736 99535736 1001 86380 86390 1
535789 99535789 1001 86380 86390 1
536388 99536388 1001 86380 86390 1
536402 99536402 1001 86380 86390 1
536441 99536441 1001 86380 86390 1
536381 99536381 1001 86380 86390 1
536435 99536435 1001 86380 86390 1
536423 99536423 1001 86380 86390 1
537013 99537013 1001 86380 86390 1
537029 99537029 1001 86380 86390 1
536969 99536969 1001 86380 86390 1
536807 99536807 1001 86380 86390 1
536899 99536899 1001 86380 86390 1
536956 99536956 1001 86380 86390 1
536637 99536637 1001 86380 86390 1
536548 99536548 1001 86380 86390 1
536680 99536680 1001 86380 86390 1
536681 99536681 1001 86380 86390 1
536618 99536618 1001 86380 86390 1
537254 99537254 1001 86380 86390 1
537365 99537365 1001 86380 86390 1
537967 99537967 1001 86380 86390 1
537976 99537976 1001 86380 86390 1
537590 99537590 1001 86380 86390 1
537632 99537632 1001 86380 86390 1
537699 99537699 1001 86380 86390 1
537661 99537661 1001 86380 86390 1
537596 99537596 1001 86380 86390 1
537700 99537700 1001 86380 86390 1
537689 99537689 1001 86380 86390 1
537486 99537486 1001 86380 86390 1
537515 99537515 1001 86380 86390 1
537478 99537478 1001 86380 86390 1
537492 99537492 1001 86380 86390 1
537518 99537518 1001 86380 86390 1
537389 99537389 1001 86380 86390 1
537481 99537481 1001 86380 86390 1
538031 99538031 1001 86380 86390 1
538146 99538146 1001 86380 86390 1
538713 99538713 1001 86380 86390 1
538752 99538752 1001 86380 86390 1
538668 99538668 1001 86380 86390 1
538807 99538807 1001 86380 86390 1
538415 99538415 1001 86380 86390 1
538574 99538574 1001 86380 86390 1
538223 99538223 1001 86380 86390 1
538238 99538238 1001 86380 86390 1
538316 99538316 1001 86380 86390 1
538394 99538394 1001 86380 86390 1
538358 99538358 1001 86380 86390 1
538398 99538398 1001 86380 86390 1
538829 99538829 1001 86380 86390 1
538855 99538855 1001 86380 86390 1
539590 99539590 1001 86380 86390 1
539556 99539556 1001 86380 86390 1
539443 99539443 1001 86380 86390 1
539282 99539282 1001 86380 86390 1
539297 99539297 1001 86380 86390 1
539119 99539119 1001 86380 86390 1
539211 99539211 1001 86380 86390 1
539030 99539030 1001 86380 86390 1
539031 99539031 1001 86380 86390 1
539817 99539817 1001 86380 86390 1
539648 99539648 1001 86380 86390 1
540380 99540380 1001 86380 86390 1
540355 99540355 1001 86380 86390 1
540285 99540285 1001 86380 86390 1
540427 99540427 1001 86380 86390 1
540184 99540184 1001 86380 86390 1
540238 99540238 1001 86380 86390 1
540188 99540188 1001 86380 86390 1
540227 99540227 1001 86380 86390 1
540088 99540088 1001 86380 86390 1
540075 99540075 1001 86380 86390 1
540222 99540222 1001 86380 86390 1
539957 99539957 1001 86380 86390 1
539932 99539932 1001 86380 86390 1
540606 99540606 1001 86380 86390 1
540491 99540491 1001 86380 86390 1
540505 99540505 1001 86380 86390 1
540600 99540600 1001 86380 86390 1
541269 99541269 1001 86380 86390 1
541225 99541225 1001 86380 86390 1
541148 99541148 1001 86380 86390 1
541215 99541215 1001 86380 86390 1
541254 99541254 1001 86380 86390 1
540934 99540934 1001 86380 86390 1
540922 99540922 1001 86380 86390 1
540866 99540866 1001 86380 86390 1
540860 99540860 1001 86380 86390 1
540722 99540722 1001 86380 86390 1
541373 99541373 1001 86380 86390 1
541467 99541467 1001 86380 86390 1
541468 99541468 1001 86380 86390 1
542083 99542083 1001 86380 86390 1
542047 99542047 1001 86380 86390 1
541931 99541931 1001 86380 86390 1
541901 99541901 1001 86380 86390 1
541719 99541719 1001 86380 86390 1
541708 99541708 1001 86380 86390 1
541604 99541604 1001 86380 86390 1
541540 99541540 1001 86380 86390 1
541698 99541698 1001 86380 86390 1
542185 99542185 1001 86380 86390 1
542136 99542136 1001 86380 86390 1
542216 99542216 1001 86380 86390 1
542884 99542884 1001 86380 86390 1
542846 99542846 1001 86380 86390 1
542775 99542775 1001 86380 86390 1
542677 99542677 1001 86380 86390 1
542555 99542555 1001 86380 86390 1
542738 99542738 1001 86380 86390 1
542467 99542467 1001 86380 86390 1
542468 99542468 1001 86380 86390 1
542440 99542440 1001 86380 86390 1
543103 99543103 1001 86380 86390 1
543104 99543104 1001 86380 86390 1
543768 99543768 1001 86380 86390 1
543771 99543771 1001 86380 86390 1
543568 99543568 1001 86380 86390 1
543747 99543747 1001 86380 86390 1
543625 99543625 1001 86380 86390 1
543515 99543515 1001 86380 86390 1
543400 99543400 1001 86380 86390 1
543417 99543417 1001 86380 86390 1
543393 99543393 1001 86380 86390 1
543344 99543344 1001 86380 86390 1
543885 99543885 1001 86380 86390 1
543844 99543844 1001 86380 86390 1
544536 99544536 1001 86380 86390 1
544422 99544422 1001 86380 86390 1
544353 99544353 1001 86380 86390 1
544318 99544318 1001 86380 86390 1
544196 99544196 1001 86380 86390 1
544142 99544142 1001 86380 86390 1
544105 99544105 1001 86380 86390 1
544655 99544655 1001 86380 86390 1
544683 99544683 1001 86380 86390 1
400411 1190 1001 46800 54597 1
435940 251 1001 49680 50037 1
512120 854 1001 68911 69211 1
512126 1006 1002 56936 59238 1
528872 658 1002 47319 52514 1
534454 759 1001 43246 43546 1
400009 99400009 1001 86380 86390 1
400068 99400068 1001 86380 86390 1
400078 99400078 1001 86380 86390 1
400033 99400033 1001 86380 86390 1
400326 99400326 1001 86380 86390 1
400460 99400460 1001 86380 86390 1
400964 99400964 1001 86380 86390 1
401062 99401062 1001 86380 86390 1
401255 99401255 1001 86380 86390 1
401286 99401286 1001 86380 86390 1
401360 99401360 1001 86380 86390 1
401316 99401316 1001 86380 86390 1
401449 99401449 1001 86380 86390 1
401496 99401496 1001 86380 86390 1
401669 99401669 1001 86380 86390 1
401937 99401937 1001 86380 86390 1
402118 99402118 1001 86380 86390 1
402070 99402070 1001 86380 86390 1
402579 99402579 1001 86380 86390 1
402559 99402559 1001 86380 86390 1
402811 99402811 1001 86380 86390 1
403380 99403380 1001 86380 86390 1
403569 99403569 1001 86380 86390 1
403767 99403767 1001 86380 86390 1
403794 99403794 1001 86380 86390 1
403921 99403921 1001 86380 86390 1
403924 99403924 1001 86380 86390 1
403994 99403994 1001 86380 86390 1
404116 99404116 1001 86380 86390 1
404311 99404311 1001 86380 86390 1
404413 99404413 1001 86380 86390 1
404537 99404537 1001 86380 86390 1
404752 99404752 1001 86380 86390 1
404733 99404733 1001 86380 86390 1
404779 99404779 1001 86380 86390 1
405088 99405088 1001 86380 86390 1
405065 99405065 1001 86380 86390 1
405239 99405239 1001 86380 86390 1
405268 99405268 1001 86380 86390 1
405359 99405359 1001 86380 86390 1
405522 99405522 1001 86380 86390 1
406086 99406086 1001 86380 86390 1
406499 99406499 1001 86380 86390 1
406837 99406837 1001 86380 86390 1
407004 99407004 1001 86380 86390 1
407226 99407226 1001 86380 86390 1
407222 99407222 1001 86380 86390 1
407274 99407274 1001 86380 86390 1
407465 99407465 1001 86380 86390 1
407631 99407631 1001 86380 86390 1
407602 99407602 1001 86380 86390 1
407687 99407687 1001 86380 86390 1
407744 99407744 1001 86380 86390 1
407970 99407970 1001 86380 86390 1
408210 99408210 1001 86380 86390 1
408406 99408406 1001 86380 86390 1
408520 99408520 1001 86380 86390 1
408524 99408524 1001 86380 86390 1
408747 99408747 1001 86380 86390 1
408830 99408830 1001 86380 86390 1
409181 99409181 1001 86380 86390 1
409113 99409113 1001 86380 86390 1
409364 99409364 1001 86380 86390 1
409713 99409713 1001 86380 86390 1
409887 99409887 1001 86380 86390 1
410114 99410114 1001 86380 86390 1
410265 99410265 1001 86380 86390 1
410356 99410356 1001 86380 86390 1
410554 99410554 1001 86380 86390 1
410590 99410590 1001 86380 86390 1
410825 99410825 1001 86380 86390 1
410849 99410849 1001 86380 86390 1
410885 99410885 1001 86380 86390 1
411160 99411160 1001 86380 86390 1
411163 99411163 1001 86380 86390 1
411244 99411244 1001 86380 86390 1
411406 99411406 1001 86380 86390 1
411564 99411564 1001 86380 86390 1
411720 99411720 1001 86380 86390 1
411701 99411701 1001 86380 86390 1
411848 99411848 1001 86380 86390 1
411655 99411655 1001 86380 86390 1
411861 99411861 1001 86380 86390 1
412189 99412189 1001 86380 86390 1
412450 99412450 1001 86380 86390 1
412279 99412279 1001 86380 86390 1
412462 99412462 1001 86380 86390 1
412386 99412386 1001 86380 86390 1
413590 99413590 1001 86380 86390 1
413570 99413570 1001 86380 86390 1
413309 99413309 1001 86380 86390 1
413050 99413050 1001 86380 86390 1
412831 99412831 1001 86380 86390 1
412521 99412521 1001 86380 86390 1
412662 99412662 1001 86380 86390 1
413953 99413953 1001 86380 86390 1
413958 99413958 1001 86380 86390 1
414057 99414057 1001 86380 86390 1
415171 99415171 1001 86380 86390 1
415034 99415034 1001 86380 86390 1
415154 99415154 1001 86380 86390 1
415303 99415303 1001 86380 86390 1
414822 99414822 1001 86380 86390 1
414663 99414663 1001 86380 86390 1
414741 99414741 1001 86380 86390 1
414151 99414151 1001 86380 86390 1
415499 99415499 1001 86380 86390 1
415720 99415720 1001 86380 86390 1
415614 99415614 1001 86380 86390 1
415470 99415470 1001 86380 86390 1
416931 99416931 1001 86380 86390 1
416869 99416869 1001 86380 86390 1
416620 99416620 1001 86380 86390 1
416525 99416525 1001 86380 86390 1
416527 99416527 1001 86380 86390 1
416142 99416142 1001 86380 86390 1
416487 99416487 1001 86380 86390 1
416458 99416458 1001 86380 86390 1
416121 99416121 1001 86380 86390 1
416122 99416122 1001 86380 86390 1
415923 99415923 1001 86380 86390 1
415775 99415775 1001 86380 86390 1
417169 99417169 1001 86380 86390 1
417358 99417358 1001 86380 86390 1
417263 99417263 1001 86380 86390 1
417155 99417155 1001 86380 86390 1
417229 99417229 1001 86380 86390 1
418656 99418656 1001 86380 86390 1
418544 99418544 1001 86380 86390 1
418219 99418219 1001 86380 86390 1
418124 99418124 1001 86380 86390 1
418247 99418247 1001 86380 86390 1
417962 99417962 1001 86380 86390 1
417820 99417820 1001 86380 86390 1
417785 99417785 1001 86380 86390 1
418828 99418828 1001 86380 86390 1
419206 99419206 1001 86380 86390 1
419753 99419753 1001 86380 86390 1
419891 99419891 1001 86380 86390 1
419903 99419903 1001 86380 86390 1
419242 99419242 1001 86380 86390 1
419441 99419441 1001 86380 86390 1
420694 99420694 1001 86380 86390 1
420543 99420543 1001 86380 86390 1
420751 99420751 1001 86380 86390 1
420760 99420760 1001 86380 86390 1
421814 99421814 1001 86380 86390 1
421717 99421717 1001 86380 86390 1
421928 99421928 1001 86380 86390 1
422082 99422082 1001 86380 86390 1
422113 99422113 1001 86380 86390 1
421366 99421366 1001 86380 86390 1
421433 99421433 1001 86380 86390 1
421592 99421592 1001 86380 86390 1
421277 99421277 1001 86380 86390 1
421417 99421417 1001 86380 86390 1
420990 99420990 1001 86380 86390 1
421002 99421002 1001 86380 86390 1
421005 99421005 1001 86380 86390 1
422166 99422166 1001 86380 86390 1
422333 99422333 1001 86380 86390 1
422150 99422150 1001 86380 86390 1
422265 99422265 1001 86380 86390 1
423337 99423337 1001 86380 86390 1
423559 99423559 1001 86380 86390 1
423618 99423618 1001 86380 86390 1
423733 99423733 1001 86380 86390 1
422961 99422961 1001 86380 86390 1
423171 99423171 1001 86380 86390 1
423236 99423236 1001 86380 86390 1
423103 99423103 1001 86380 86390 1
422553 99422553 1001 86380 86390 1
422810 99422810 1001 86380 86390 1
422663 99422663 1001 86380 86390 1
422862 99422862 1001 86380 86390 1
422816 99422816 1001 86380 86390 1
424012 99424012 1001 86380 86390 1
425302 99425302 1001 86380 86390 1
425260 99425260 1001 86380 86390 1
425147 99425147 1001 86380 86390 1
425372 99425372 1001 86380 86390 1
424762 99424762 1001 86380 86390 1
424914 99424914 1001 86380 86390 1
424252 99424252 1001 86380 86390 1
424583 99424583 1001 86380 86390 1
425719 99425719 1001 86380 86390 1
426966 99426966 1001 86380 86390 1
426296 99426296 1001 86380 86390 1
426445 99426445 1001 86380 86390 1
426577 99426577 1001 86380 86390 1
426280 99426280 1001 86380 86390 1
426652 99426652 1001 86380 86390 1
426092 99426092 1001 86380 86390 1
426187 99426187 1001 86380 86390 1
426069 99426069 1001 86380 86390 1
425998 99425998 1001 86380 86390 1
425883 99425883 1001 86380 86390 1
427197 99427197 1001 86380 86390 1
427329 99427329 1001 86380 86390 1
427257 99427257 1001 86380 86390 1
428608 99428608 1001 86380 86390 1
428655 99428655 1001 86380 86390 1
428285 99428285 1001 86380 86390 1
427538 99427538 1001 86380 86390 1
427739 99427739 1001 86380 86390 1
427703 99427703 1001 86380 86390 1
427751 99427751 1001 86380 86390 1
428844 99428844 1001 86380 86390 1
430246 99430246 1001 86380 86390 1
430360 99430360 1001 86380 86390 1
430064 99430064 1001 86380 86390 1
429887 99429887 1001 86380 86390 1
429653 99429653 1001 86380 86390 1
429703 99429703 1001 86380 86390 1
429233 99429233 1001 86380 86390 1
429214 99429214 1001 86380 86390 1
430701 99430701 1001 86380 86390 1
430395 99430395 1001 86380 86390 1
430408 99430408 1001 86380 86390 1
430606 99430606 1001 86380 86390 1
431941 99431941 1001 86380 86390 1
431782 99431782 1001 86380 86390 1
431957 99431957 1001 86380 86390 1
431458 99431458 1001 86380 86390 1
431459 99431459 1001 86380 86390 1
431480 99431480 1001 86380 86390 1
431465 99431465 1001 86380 86390 1
431537 99431537 1001 86380 86390 1
431245 99431245 1001 86380 86390 1
430864 99430864 1001 86380 86390 1
432207 99432207 1001 86380 86390 1
432272 99432272 1001 86380 86390 1
432467 99432467 1001 86380 86390 1
433411 99433411 1001 86380 86390 1
433684 99433684 1001 86380 86390 1
433717 99433717 1001 86380 86390 1
433080 99433080 1001 86380 86390 1
433067 99433067 1001 86380 86390 1
432983 99432983 1001 86380 86390 1
432774 99432774 1001 86380 86390 1
432609 99432609 1001 86380 86390 1
432781 99432781 1001 86380 86390 1
433779 99433779 1001 86380 86390 1
433922 99433922 1001 86380 86390 1
435053 99435053 1001 86380 86390 1
435138 99435138 1001 86380 86390 1
435048 99435048 1001 86380 86390 1
435332 99435332 1001 86380 86390 1
435071 99435071 1001 86380 86390 1
434625 99434625 1001 86380 86390 1
434887 99434887 1001 86380 86390 1
434274 99434274 1001 86380 86390 1
435611 99435611 1001 86380 86390 1
435694 99435694 1001 86380 86390 1
435817 99435817 1001 86380 86390 1
435822 99435822 1001 86380 86390 1
435453 99435453 1001 86380 86390 1
436993 99436993 1001 86380 86390 1
436728 99436728 1001 86380 86390 1
436674 99436674 1001 86380 86390 1
436357 99436357 1001 86380 86390 1
436614 99436614 1001 86380 86390 1
436319 99436319 1001 86380 86390 1
436172 99436172 1001 86380 86390 1
436149 99436149 1001 86380 86390 1
300006 99300006 1001 86380 86390 1
437252 99437252 1001 86380 86390 1
437228 99437228 1001 86380 86390 1
300700 99300700 1001 86380 86390 1
300644 99300644 1001 86380 86390 1
300568 99300568 1001 86380 86390 1
300558 99300558 1001 86380 86390 1
300636 99300636 1001 86380 86390 1
300382 99300382 1001 86380 86390 1
300461 99300461 1001 86380 86390 1
300449 99300449 1001 86380 86390 1
300427 99300427 1001 86380 86390 1
300250 99300250 1001 86380 86390 1
300141 99300141 1001 86380 86390 1
300208 99300208 1001 86380 86390 1
300197 99300197 1001 86380 86390 1
301530 99301530 1001 86380 86390 1
301464 99301464 1001 86380 86390 1
301331 99301331 1001 86380 86390 1
301255 99301255 1001 86380 86390 1
301020 99301020 1001 86380 86390 1
300943 99300943 1001 86380 86390 1
300996 99300996 1001 86380 86390 1
301088 99301088 1001 86380 86390 1
301566 99301566 1001 86380 86390 1
301748 99301748 1001 86380 86390 1
301598 99301598 1001 86380 86390 1
302379 99302379 1001 86380 86390 1
302381 99302381 1001 86380 86390 1
302308 99302308 1001 86380 86390 1
302182 99302182 1001 86380 86390 1
301995 99301995 1001 86380 86390 1
301988 99301988 1001 86380 86390 1
302109 99302109 1001 86380 86390 1
301802 99301802 1001 86380 86390 1
301831 99301831 1001 86380 86390 1
301900 99301900 1001 86380 86390 1
301771 99301771 1001 86380 86390 1
302561 99302561 1001 86380 86390 1
302393 99302393 1001 86380 86390 1
302421 99302421 1001 86380 86390 1
302578 99302578 1001 86380 86390 1
302463 99302463 1001 86380 86390 1
302402 99302402 1001 86380 86390 1
303138 99303138 1001 86380 86390 1
302836 99302836 1001 86380 86390 1
302812 99302812 1001 86380 86390 1
302853 99302853 1001 86380 86390 1
302639 99302639 1001 86380 86390 1
302654 99302654 1001 86380 86390 1
302711 99302711 1001 86380 86390 1
302765 99302765 1001 86380 86390 1
303373 99303373 1001 86380 86390 1
303291 99303291 1001 86380 86390 1
303409 99303409 1001 86380 86390 1
303227 99303227 1001 86380 86390 1
303932 99303932 1001 86380 86390 1
303812 99303812 1001 86380 86390 1
303480 99303480 1001 86380 86390 1
303468 99303468 1001 86380 86390 1
303512 99303512 1001 86380 86390 1
304048 99304048 1001 86380 86390 1
304178 99304178 1001 86380 86390 1
304208 99304208 1001 86380 86390 1
304040 99304040 1001 86380 86390 1
304106 99304106 1001 86380 86390 1
304795 99304795 1001 86380 86390 1
304744 99304744 1001 86380 86390 1
304673 99304673 1001 86380 86390 1
304715 99304715 1001 86380 86390 1
304472 99304472 1001 86380 86390 1
304451 99304451 1001 86380 86390 1
304278 99304278 1001 86380 86390 1
304356 99304356 1001 86380 86390 1
304280 99304280 1001 86380 86390 1
304245 99304245 1001 86380 86390 1
304405 99304405 1001 86380 86390 1
304925 99304925 1001 86380 86390 1
304929 99304929 1001 86380 86390 1
305575 99305575 1001 86380 86390 1
305602 99305602 1001 86380 86390 1
305454 99305454 1001 86380 86390 1
305469 99305469 1001 86380 86390 1
305095 99305095 1001 86380 86390 1
305200 99305200 1001 86380 86390 1
305084 99305084 1001 86380 86390 1
305165 99305165 1001 86380 86390 1
305270 99305270 1001 86380 86390 1
500003 99500003 1001 86380 86390 1
500178 99500178 1001 86380 86390 1
500639 99500639 1001 86380 86390 1
500678 99500678 1001 86380 86390 1
500769 99500769 1001 86380 86390 1
500770 99500770 1001 86380 86390 1
500771 99500771 1001 86380 86390 1
500584 99500584 1001 86380 86390 1
500418 99500418 1001 86380 86390 1
500552 99500552 1001 86380 86390 1
500488 99500488 1001 86380 86390 1
500411 99500411 1001 86380 86390 1
500349 99500349 1001 86380 86390 1
500388 99500388 1001 86380 86390 1
500224 99500224 1001 86380 86390 1
501009 99501009 1001 86380 86390 1
501343 99501343 1001 86380 86390 1
501228 99501228 1001 86380 86390 1
501423 99501423 1001 86380 86390 1
501324 99501324 1001 86380 86390 1
501290 99501290 1001 86380 86390 1
501149 99501149 1001 86380 86390 1
501072 99501072 1001 86380 86390 1
501208 99501208 1001 86380 86390 1
501741 99501741 1001 86380 86390 1
501737 99501737 1001 86380 86390 1
502435 99502435 1001 86380 86390 1
502380 99502380 1001 86380 86390 1
502305 99502305 1001 86380 86390 1
502211 99502211 1001 86380 86390 1
502224 99502224 1001 86380 86390 1
502173 99502173 1001 86380 86390 1
502226 99502226 1001 86380 86390 1
502076 99502076 1001 86380 86390 1
501932 99501932 1001 86380 86390 1
501999 99501999 1001 86380 86390 1
502621 99502621 1001 86380 86390 1
502533 99502533 1001 86380 86390 1
502468 99502468 1001 86380 86390 1
502664 99502664 1001 86380 86390 1
502562 99502562 1001 86380 86390 1
503104 99503104 1001 86380 86390 1
503185 99503185 1001 86380 86390 1
503147 99503147 1001 86380 86390 1
502945 99502945 1001 86380 86390 1
502977 99502977 1001 86380 86390 1
502841 99502841 1001 86380 86390 1
502843 99502843 1001 86380 86390 1
502688 99502688 1001 86380 86390 1
502820 99502820 1001 86380 86390 1
502677 99502677 1001 86380 86390 1
503318 99503318 1001 86380 86390 1
503388 99503388 1001 86380 86390 1
503312 99503312 1001 86380 86390 1
503823 99503823 1001 86380 86390 1
503805 99503805 1001 86380 86390 1
503613 99503613 1001 86380 86390 1
503524 99503524 1001 86380 86390 1
503566 99503566 1001 86380 86390 1
503514 99503514 1001 86380 86390 1
503573 99503573 1001 86380 86390 1
503703 99503703 1001 86380 86390 1
504124 99504124 1001 86380 86390 1
504895 99504895 1001 86380 86390 1
504767 99504767 1001 86380 86390 1
504859 99504859 1001 86380 86390 1
504760 99504760 1001 86380 86390 1
504596 99504596 1001 86380 86390 1
504717 99504717 1001 86380 86390 1
504630 99504630 1001 86380 86390 1
504483 99504483 1001 86380 86390 1
504406 99504406 1001 86380 86390 1
504501 99504501 1001 86380 86390 1
505137 99505137 1001 86380 86390 1
505075 99505075 1001 86380 86390 1
505076 99505076 1001 86380 86390 1
505119 99505119 1001 86380 86390 1
505569 99505569 1001 86380 86390 1
505679 99505679 1001 86380 86390 1
505539 99505539 1001 86380 86390 1
505385 99505385 1001 86380 86390 1
505514 99505514 1001 86380 86390 1
505431 99505431 1001 86380 86390 1
505832 99505832 1001 86380 86390 1
505827 99505827 1001 86380 86390 1
505970 99505970 1001 86380 86390 1
505893 99505893 1001 86380 86390 1
505907 99505907 1001 86380 86390 1
506404 99506404 1001 86380 86390 1
506467 99506467 1001 86380 86390 1
506289 99506289 1001 86380 86390 1
506145 99506145 1001 86380 86390 1
506084 99506084 1001 86380 86390 1
506608 99506608 1001 86380 86390 1
506688 99506688 1001 86380 86390 1
506720 99506720 1001 86380 86390 1
506759 99506759 1001 86380 86390 1
507347 99507347 1001 86380 86390 1
507298 99507298 1001 86380 86390 1
507235 99507235 1001 86380 86390 1
507300 99507300 1001 86380 86390 1
507317 99507317 1001 86380 86390 1
507370 99507370 1001 86380 86390 1
507193 99507193 1001 86380 86390 1
506881 99506881 1001 86380 86390 1
506803 99506803 1001 86380 86390 1
506895 99506895 1001 86380 86390 1
506805 99506805 1001 86380 86390 1
506850 99506850 1001 86380 86390 1
506928 99506928 1001 86380 86390 1
506825 99506825 1001 86380 86390 1
507550 99507550 1001 86380 86390 1
507543 99507543 1001 86380 86390 1
507479 99507479 1001 86380 86390 1
508111 99508111 1001 86380 86390 1
507979 99507979 1001 86380 86390 1
507920 99507920 1001 86380 86390 1
507973 99507973 1001 86380 86390 1
508002 99508002 1001 86380 86390 1
507761 99507761 1001 86380 86390 1
507710 99507710 1001 86380 86390 1
507751 99507751 1001 86380 86390 1
507726 99507726 1001 86380 86390 1
507817 99507817 1001 86380 86390 1
508443 99508443 1001 86380 86390 1
508392 99508392 1001 86380 86390 1
508444 99508444 1001 86380 86390 1
508872 99508872 1001 86380 86390 1
508900 99508900 1001 86380 86390 1
508991 99508991 1001 86380 86390 1
509008 99509008 1001 86380 86390 1
508714 99508714 1001 86380 86390 1
508740 99508740 1001 86380 86390 1
508718 99508718 1001 86380 86390 1
508809 99508809 1001 86380 86390 1
508524 99508524 1001 86380 86390 1
508606 99508606 1001 86380 86390 1
509151 99509151 1001 86380 86390 1
509204 99509204 1001 86380 86390 1
509733 99509733 1001 86380 86390 1
509786 99509786 1001 86380 86390 1
509789 99509789 1001 86380 86390 1
509519 99509519 1001 86380 86390 1
509386 99509386 1001 86380 86390 1
509399 99509399 1001 86380 86390 1
509976 99509976 1001 86380 86390 1
510013 99510013 1001 86380 86390 1
510078 99510078 1001 86380 86390 1
510567 99510567 1001 86380 86390 1
510675 99510675 1001 86380 86390 1
510343 99510343 1001 86380 86390 1
510512 99510512 1001 86380 86390 1
510212 99510212 1001 86380 86390 1
510238 99510238 1001 86380 86390 1
510115 99510115 1001 86380 86390 1
510233 99510233 1001 86380 86390 1
510259 99510259 1001 86380 86390 1
510182 99510182 1001 86380 86390 1
510843 99510843 1001 86380 86390 1
510795 99510795 1001 86380 86390 1
510874 99510874 1001 86380 86390 1
510748 99510748 1001 86380 86390 1
511374 99511374 1001 86380 86390 1
511509 99511509 1001 86380 86390 1
511435 99511435 1001 86380 86390 1
511336 99511336 1001 86380 86390 1
511272 99511272 1001 86380 86390 1
511331 99511331 1001 86380 86390 1
511204 99511204 1001 86380 86390 1
510985 99510985 1001 86380 86390 1
510994 99510994 1001 86380 86390 1
511138 99511138 1001 86380 86390 1
510944 99510944 1001 86380 86390 1
511576 99511576 1001 86380 86390 1
511578 99511578 1001 86380 86390 1
512252 99512252 1001 86380 86390 1
512312 99512312 1001 86380 86390 1
512248 99512248 1001 86380 86390 1
512327 99512327 1001 86380 86390 1
512122 99512122 1001 86380 86390 1
511929 99511929 1001 86380 86390 1
511879 99511879 1001 86380 86390 1
511775 99511775 1001 86380 86390 1
511766 99511766 1001 86380 86390 1
512484 99512484 1001 86380 86390 1
512561 99512561 1001 86380 86390 1
512565 99512565 1001 86380 86390 1
513003 99513003 1001 86380 86390 1
513094 99513094 1001 86380 86390 1
513120 99513120 1001 86380 86390 1
513021 99513021 1001 86380 86390 1
513165 99513165 1001 86380 86390 1
512819 99512819 1001 86380 86390 1
512964 99512964 1001 86380 86390 1
512863 99512863 1001 86380 86390 1
512877 99512877 1001 86380 86390 1
512994 99512994 1001 86380 86390 1
512996 99512996 1001 86380 86390 1
512804 99512804 1001 86380 86390 1
512741 99512741 1001 86380 86390 1
512621 99512621 1001 86380 86390 1
512793 99512793 1001 86380 86390 1
513259 99513259 1001 86380 86390 1
513375 99513375 1001 86380 86390 1
513339 99513339 1001 86380 86390 1
513354 99513354 1001 86380 86390 1
513368 99513368 1001 86380 86390 1
513893 99513893 1001 86380 86390 1
514019 99514019 1001 86380 86390 1
513800 99513800 1001 86380 86390 1
513745 99513745 1001 86380 86390 1
513707 99513707 1001 86380 86390 1
513569 99513569 1001 86380 86390 1
513426 99513426 1001 86380 86390 1
513457 99513457 1001 86380 86390 1
514172 99514172 1001 86380 86390 1
513619 99513619 1001 86380 86390 1
514100 99514100 1001 86380 86390 1
514690 99514690 1001 86380 86390 1
514768 99514768 1001 86380 86390 1
514825 99514825 1001 86380 86390 1
514708 99514708 1001 86380 86390 1
514670 99514670 1001 86380 86390 1
514814 99514814 1001 86380 86390 1
514790 99514790 1001 86380 86390 1
514803 99514803 1001 86380 86390 1
514562 99514562 1001 86380 86390 1
514488 99514488 1001 86380 86390 1
514556 99514556 1001 86380 86390 1
514386 99514386 1001 86380 86390 1
514400 99514400 1001 86380 86390 1
514273 99514273 1001 86380 86390 1
514997 99514997 1001 86380 86390 1
514863 99514863 1001 86380 86390 1
514956 99514956 1001 86380 86390 1
515646 99515646 1001 86380 86390 1
515520 99515520 1001 86380 86390 1
515485 99515485 1001 86380 86390 1
515631 99515631 1001 86380 86390 1
515340 99515340 1001 86380 86390 1
515279 99515279 1001 86380 86390 1
515244 99515244 1001 86380 86390 1
515181 99515181 1001 86380 86390 1
515146 99515146 1001 86380 86390 1
515732 99515732 1001 86380 86390 1
515836 99515836 1001 86380 86390 1
515775 99515775 1001 86380 86390 1
515881 99515881 1001 86380 86390 1
515791 99515791 1001 86380 86390 1
515714 99515714 1001 86380 86390 1
515690 99515690 1001 86380 86390 1
516362 99516362 1001 86380 86390 1
516414 99516414 1001 86380 86390 1
516428 99516428 1001 86380 86390 1
516455 99516455 1001 86380 86390 1
516174 99516174 1001 86380 86390 1
516214 99516214 1001 86380 86390 1
516111 99516111 1001 86380 86390 1
516132 99516132 1001 86380 86390 1
515972 99515972 1001 86380 86390 1
515988 99515988 1001 86380 86390 1
516585 99516585 1001 86380 86390 1
516611 99516611 1001 86380 86390 1
516625 99516625 1001 86380 86390 1
516664 99516664 1001 86380 86390 1
516566 99516566 1001 86380 86390 1
516660 99516660 1001 86380 86390 1
516713 99516713 1001 86380 86390 1
517255 99517255 1001 86380 86390 1
517270 99517270 1001 86380 86390 1
517041 99517041 1001 86380 86390 1
517019 99517019 1001 86380 86390 1
516905 99516905 1001 86380 86390 1
516779 99516779 1001 86380 86390 1
517468 99517468 1001 86380 86390 1
517970 99517970 1001 86380 86390 1
517978 99517978 1001 86380 86390 1
518155 99518155 1001 86380 86390 1
517754 99517754 1001 86380 86390 1
517873 99517873 1001 86380 86390 1
517678 99517678 1001 86380 86390 1
517667 99517667 1001 86380 86390 1
518264 99518264 1001 86380 86390 1
518355 99518355 1001 86380 86390 1
518336 99518336 1001 86380 86390 1
518182 99518182 1001 86380 86390 1
518210 99518210 1001 86380 86390 1
518223 99518223 1001 86380 86390 1
518952 99518952 1001 86380 86390 1
518888 99518888 1001 86380 86390 1
518841 99518841 1001 86380 86390 1
518791 99518791 1001 86380 86390 1
518804 99518804 1001 86380 86390 1
518984 99518984 1001 86380 86390 1
518746 99518746 1001 86380 86390 1
518669 99518669 1001 86380 86390 1
518395 99518395 1001 86380 86390 1
518439 99518439 1001 86380 86390 1
519049 99519049 1001 86380 86390 1
519647 99519647 1001 86380 86390 1
519701 99519701 1001 86380 86390 1
519802 99519802 1001 86380 86390 1
519597 99519597 1001 86380 86390 1
519436 99519436 1001 86380 86390 1
519323 99519323 1001 86380 86390 1
519341 99519341 1001 86380 86390 1
519357 99519357 1001 86380 86390 1
519916 99519916 1001 86380 86390 1
519402 99519402 1001 86380 86390 1
519911 99519911 1001 86380 86390 1
520477 99520477 1001 86380 86390 1
520503 99520503 1001 86380 86390 1
520441 99520441 1001 86380 86390 1
520467 99520467 1001 86380 86390 1
520493 99520493 1001 86380 86390 1
520635 99520635 1001 86380 86390 1
520636 99520636 1001 86380 86390 1
520344 99520344 1001 86380 86390 1
520387 99520387 1001 86380 86390 1
520258 99520258 1001 86380 86390 1
520248 99520248 1001 86380 86390 1
520783 99520783 1001 86380 86390 1
520763 99520763 1001 86380 86390 1
520649 99520649 1001 86380 86390 1
521264 99521264 1001 86380 86390 1
521344 99521344 1001 86380 86390 1
521094 99521094 1001 86380 86390 1
521172 99521172 1001 86380 86390 1
521096 99521096 1001 86380 86390 1
521194 99521194 1001 86380 86390 1
520858 99520858 1001 86380 86390 1
520852 99520852 1001 86380 86390 1
520857 99520857 1001 86380 86390 1
521637 99521637 1001 86380 86390 1
522178 99522178 1001 86380 86390 1
522169 99522169 1001 86380 86390 1
522144 99522144 1001 86380 86390 1
522150 99522150 1001 86380 86390 1
522076 99522076 1001 86380 86390 1
522012 99522012 1001 86380 86390 1
521935 99521935 1001 86380 86390 1
522073 99522073 1001 86380 86390 1
521827 99521827 1001 86380 86390 1
521795 99521795 1001 86380 86390 1
521759 99521759 1001 86380 86390 1
521748 99521748 1001 86380 86390 1
521787 99521787 1001 86380 86390 1
522347 99522347 1001 86380 86390 1
522412 99522412 1001 86380 86390 1
522439 99522439 1001 86380 86390 1
523043 99523043 1001 86380 86390 1
522966 99522966 1001 86380 86390 1
523085 99523085 1001 86380 86390 1
522980 99522980 1001 86380 86390 1
522995 99522995 1001 86380 86390 1
523094 99523094 1001 86380 86390 1
523102 99523102 1001 86380 86390 1
523080 99523080 1001 86380 86390 1
522824 99522824 1001 86380 86390 1
522749 99522749 1001 86380 86390 1
522833 99522833 1001 86380 86390 1
522821 99522821 1001 86380 86390 1
522653 99522653 1001 86380 86390 1
522545 99522545 1001 86380 86390 1
522546 99522546 1001 86380 86390 1
522650 99522650 1001 86380 86390 1
523260 99523260 1001 86380 86390 1
523315 99523315 1001 86380 86390 1
523252 99523252 1001 86380 86390 1
523153 99523153 1001 86380 86390 1
523843 99523843 1001 86380 86390 1
523847 99523847 1001 86380 86390 1
523825 99523825 1001 86380 86390 1
523700 99523700 1001 86380 86390 1
523716 99523716 1001 86380 86390 1
523537 99523537 1001 86380 86390 1
523583 99523583 1001 86380 86390 1
523686 99523686 1001 86380 86390 1
523442 99523442 1001 86380 86390 1
523501 99523501 1001 86380 86390 1
523957 99523957 1001 86380 86390 1
524076 99524076 1001 86380 86390 1
524116 99524116 1001 86380 86390 1
524079 99524079 1001 86380 86390 1
524582 99524582 1001 86380 86390 1
524614 99524614 1001 86380 86390 1
524385 99524385 1001 86380 86390 1
524559 99524559 1001 86380 86390 1
524510 99524510 1001 86380 86390 1
524308 99524308 1001 86380 86390 1
524214 99524214 1001 86380 86390 1
524911 99524911 1001 86380 86390 1
525481 99525481 1001 86380 86390 1
525394 99525394 1001 86380 86390 1
525497 99525497 1001 86380 86390 1
525330 99525330 1001 86380 86390 1
525313 99525313 1001 86380 86390 1
525084 99525084 1001 86380 86390 1
525073 99525073 1001 86380 86390 1
525022 99525022 1001 86380 86390 1
525724 99525724 1001 86380 86390 1
525725 99525725 1001 86380 86390 1
525608 99525608 1001 86380 86390 1
525601 99525601 1001 86380 86390 1
526243 99526243 1001 86380 86390 1
526308 99526308 1001 86380 86390 1
526014 99526014 1001 86380 86390 1
526200 99526200 1001 86380 86390 1
526125 99526125 1001 86380 86390 1
526138 99526138 1001 86380 86390 1
525863 99525863 1001 86380 86390 1
526588 99526588 1001 86380 86390 1
525803 99525803 1001 86380 86390 1
526501 99526501 1001 86380 86390 1
526620 99526620 1001 86380 86390 1
527213 99527213 1001 86380 86390 1
527082 99527082 1001 86380 86390 1
527160 99527160 1001 86380 86390 1
527187 99527187 1001 86380 86390 1
527203 99527203 1001 86380 86390 1
527078 99527078 1001 86380 86390 1
527017 99527017 1001 86380 86390 1
526642 99526642 1001 86380 86390 1
527407 99527407 1001 86380 86390 1
527335 99527335 1001 86380 86390 1
528065 99528065 1001 86380 86390 1
527870 99527870 1001 86380 86390 1
527825 99527825 1001 86380 86390 1
527673 99527673 1001 86380 86390 1
527674 99527674 1001 86380 86390 1
527537 99527537 1001 86380 86390 1
527542 99527542 1001 86380 86390 1
528176 99528176 1001 86380 86390 1
528192 99528192 1001 86380 86390 1
528123 99528123 1001 86380 86390 1
528865 99528865 1001 86380 86390 1
528870 99528870 1001 86380 86390 1
528540 99528540 1001 86380 86390 1
528530 99528530 1001 86380 86390 1
528373 99528373 1001 86380 86390 1
528438 99528438 1001 86380 86390 1
528335 99528335 1001 86380 86390 1
528468 99528468 1001 86380 86390 1
529002 99529002 1001 86380 86390 1
528964 99528964 1001 86380 86390 1
528962 99528962 1001 86380 86390 1
529625 99529625 1001 86380 86390 1
529537 99529537 1001 86380 86390 1
529668 99529668 1001 86380 86390 1
529681 99529681 1001 86380 86390 1
529534 99529534 1001 86380 86390 1
529169 99529169 1001 86380 86390 1
529117 99529117 1001 86380 86390 1
529312 99529312 1001 86380 86390 1
529261 99529261 1001 86380 86390 1
529896 99529896 1001 86380 86390 1
530373 99530373 1001 86380 86390 1
530440 99530440 1001 86380 86390 1
530509 99530509 1001 86380 86390 1
530380 99530380 1001 86380 86390 1
530394 99530394 1001 86380 86390 1
530397 99530397 1001 86380 86390 1
530249 99530249 1001 86380 86390 1
530201 99530201 1001 86380 86390 1
530254 99530254 1001 86380 86390 1
530058 99530058 1001 86380 86390 1
530046 99530046 1001 86380 86390 1
530609 99530609 1001 86380 86390 1
531200 99531200 1001 86380 86390 1
531226 99531226 1001 86380 86390 1
531194 99531194 1001 86380 86390 1
531274 99531274 1001 86380 86390 1
531339 99531339 1001 86380 86390 1
531033 99531033 1001 86380 86390 1
531085 99531085 1001 86380 86390 1
531115 99531115 1001 86380 86390 1
531000 99531000 1001 86380 86390 1
531159 99531159 1001 86380 86390 1
530963 99530963 1001 86380 86390 1
530809 99530809 1001 86380 86390 1
531545 99531545 1001 86380 86390 1
531456 99531456 1001 86380 86390 1
531399 99531399 1001 86380 86390 1
532182 99532182 1001 86380 86390 1
532036 99532036 1001 86380 86390 1
531806 99531806 1001 86380 86390 1
531849 99531849 1001 86380 86390 1
531875 99531875 1001 86380 86390 1
531650 99531650 1001 86380 86390 1
531704 99531704 1001 86380 86390 1
531620 99531620 1001 86380 86390 1
531738 99531738 1001 86380 86390 1
531635 99531635 1001 86380 86390 1
531765 99531765 1001 86380 86390 1
532268 99532268 1001 86380 86390 1
532387 99532387 1001 86380 86390 1
532375 99532375 1001 86380 86390 1
532338 99532338 1001 86380 86390 1
533016 99533016 1001 86380 86390 1
532850 99532850 1001 86380 86390 1
532715 99532715 1001 86380 86390 1
532781 99532781 1001 86380 86390 1
532569 99532569 1001 86380 86390 1
532455 99532455 1001 86380 86390 1
533108 99533108 1001 86380 86390 1
533089 99533089 1001 86380 86390 1
533128 99533128 1001 86380 86390 1
533194 99533194 1001 86380 86390 1
533747 99533747 1001 86380 86390 1
533788 99533788 1001 86380 86390 1
533844 99533844 1001 86380 86390 1
533549 99533549 1001 86380 86390 1
533450 99533450 1001 86380 86390 1
533622 99533622 1001 86380 86390 1
533259 99533259 1001 86380 86390 1
533415 99533415 1001 86380 86390 1
533365 99533365 1001 86380 86390 1
533353 99533353 1001 86380 86390 1
534062 99534062 1001 86380 86390 1
533875 99533875 1001 86380 86390 1
534048 99534048 1001 86380 86390 1
534543 99534543 1001 86380 86390 1
534591 99534591 1001 86380 86390 1
534677 99534677 1001 86380 86390 1
534678 99534678 1001 86380 86390 1
534440 99534440 1001 86380 86390 1
534289 99534289 1001 86380 86390 1
534395 99534395 1001 86380 86390 1
534461 99534461 1001 86380 86390 1
534372 99534372 1001 86380 86390 1
534189 99534189 1001 86380 86390 1
534230 99534230 1001 86380 86390 1
535463 99535463 1001 86380 86390 1
535489 99535489 1001 86380 86390 1
535350 99535350 1001 86380 86390 1
535138 99535138 1001 86380 86390 1
535280 99535280 1001 86380 86390 1
535303 99535303 1001 86380 86390 1
534925 99534925 1001 86380 86390 1
535095 99535095 1001 86380 86390 1
535713 99535713 1001 86380 86390 1
535597 99535597 1001 86380 86390 1
536182 99536182 1001 86380 86390 1
536157 99536157 1001 86380 86390 1
536224 99536224 1001 86380 86390 1
536213 99536213 1001 86380 86390 1
536257 99536257 1001 86380 86390 1
536053 99536053 1001 86380 86390 1
535834 99535834 1001 86380 86390 1
535900 99535900 1001 86380 86390 1
535725 99535725 1001 86380 86390 1
535766 99535766 1001 86380 86390 1
535716 99535716 1001 86380 86390 1
537034 99537034 1001 86380 86390 1
537038 99537038 1001 86380 86390 1
537079 99537079 1001 86380 86390 1
536866 99536866 1001 86380 86390 1
536753 99536753 1001 86380 86390 1
536832 99536832 1001 86380 86390 1
536634 99536634 1001 86380 86390 1
536718 99536718 1001 86380 86390 1
536629 99536629 1001 86380 86390 1
536642 99536642 1001 86380 86390 1
537213 99537213 1001 86380 86390 1
537194 99537194 1001 86380 86390 1
537326 99537326 1001 86380 86390 1
537949 99537949 1001 86380 86390 1
537763 99537763 1001 86380 86390 1
537676 99537676 1001 86380 86390 1
537677 99537677 1001 86380 86390 1
537449 99537449 1001 86380 86390 1
537385 99537385 1001 86380 86390 1
537373 99537373 1001 86380 86390 1
538087 99538087 1001 86380 86390 1
538001 99538001 1001 86380 86390 1
538178 99538178 1001 86380 86390 1
538148 99538148 1001 86380 86390 1
538777 99538777 1001 86380 86390 1
538624 99538624 1001 86380 86390 1
538753 99538753 1001 86380 86390 1
538783 99538783 1001 86380 86390 1
538702 99538702 1001 86380 86390 1
538692 99538692 1001 86380 86390 1
538428 99538428 1001 86380 86390 1
538454 99538454 1001 86380 86390 1
538476 99538476 1001 86380 86390 1
538263 99538263 1001 86380 86390 1
538216 99538216 1001 86380 86390 1
538969 99538969 1001 86380 86390 1
538972 99538972 1001 86380 86390 1
538924 99538924 1001 86380 86390 1
538952 99538952 1001 86380 86390 1
539580 99539580 1001 86380 86390 1
539442 99539442 1001 86380 86390 1
539494 99539494 1001 86380 86390 1
539626 99539626 1001 86380 86390 1
539231 99539231 1001 86380 86390 1
539260 99539260 1001 86380 86390 1
539405 99539405 1001 86380 86390 1
539315 99539315 1001 86380 86390 1
539328 99539328 1001 86380 86390 1
539420 99539420 1001 86380 86390 1
539253 99539253 1001 86380 86390 1
539151 99539151 1001 86380 86390 1
539153 99539153 1001 86380 86390 1
539226 99539226 1001 86380 86390 1
539731 99539731 1001 86380 86390 1
539810 99539810 1001 86380 86390 1
539839 99539839 1001 86380 86390 1
539775 99539775 1001 86380 86390 1
539728 99539728 1001 86380 86390 1
540291 99540291 1001 86380 86390 1
540399 99540399 1001 86380 86390 1
540057 99540057 1001 86380 86390 1
540242 99540242 1001 86380 86390 1
539903 99539903 1001 86380 86390 1
539878 99539878 1001 86380 86390 1
540511 99540511 1001 86380 86390 1
540538 99540538 1001 86380 86390 1
540618 99540618 1001 86380 86390 1
541118 99541118 1001 86380 86390 1
540933 99540933 1001 86380 86390 1
540947 99540947 1001 86380 86390 1
541039 99541039 1001 86380 86390 1
540737 99540737 1001 86380 86390 1
540763 99540763 1001 86380 86390 1
540830 99540830 1001 86380 86390 1
540729 99540729 1001 86380 86390 1
540690 99540690 1001 86380 86390 1
540683 99540683 1001 86380 86390 1
541472 99541472 1001 86380 86390 1
541489 99541489 1001 86380 86390 1
541392 99541392 1001 86380 86390 1
541341 99541341 1001 86380 86390 1
542021 99542021 1001 86380 86390 1
542040 99542040 1001 86380 86390 1
541950 99541950 1001 86380 86390 1
541938 99541938 1001 86380 86390 1
541825 99541825 1001 86380 86390 1
541878 99541878 1001 86380 86390 1
541710 99541710 1001 86380 86390 1
541802 99541802 1001 86380 86390 1
541589 99541589 1001 86380 86390 1
541505 99541505 1001 86380 86390 1
541650 99541650 1001 86380 86390 1
542275 99542275 1001 86380 86390 1
542535 99542535 1001 86380 86390 1
542447 99542447 1001 86380 86390 1
542490 99542490 1001 86380 86390 1
543028 99543028 1001 86380 86390 1
543081 99543081 1001 86380 86390 1
543489 99543489 1001 86380 86390 1
543483 99543483 1001 86380 86390 1
543241 99543241 1001 86380 86390 1
543358 99543358 1001 86380 86390 1
543346 99543346 1001 86380 86390 1
543287 99543287 1001 86380 86390 1
543278 99543278 1001 86380 86390 1
543809 99543809 1001 86380 86390 1
543916 99543916 1001 86380 86390 1
543866 99543866 1001 86380 86390 1
543961 99543961 1001 86380 86390 1
544419 99544419 1001 86380 86390 1
544509 99544509 1001 86380 86390 1
544563 99544563 1001 86380 86390 1
544564 99544564 1001 86380 86390 1
544230 99544230 1001 86380 86390 1
544204 99544204 1001 86380 86390 1
544195 99544195 1001 86380 86390 1
543992 99543992 1001 86380 86390 1
544149 99544149 1001 86380 86390 1
544052 99544052 1001 86380 86390 1
544646 99544646 1001 86380 86390 1
544726 99544726 1001 86380 86390 1
543977 99543977 1001 86380 86390 1
430785 609 1001 8940 21117 1
412950 241 1001 63840 64197 1
501091 1120 1001 28371 28671 1
543062 799 1002 52522 57494 1
543101 768 1002 53181 59715 1
400404 99400404 1001 86380 86390 1
400490 99400490 1001 86380 86390 1
400564 99400564 1001 86380 86390 1
400635 99400635 1001 86380 86390 1
400721 99400721 1001 86380 86390 1
400750 99400750 1001 86380 86390 1
400923 99400923 1001 86380 86390 1
400851 99400851 1001 86380 86390 1
400948 99400948 1001 86380 86390 1
401022 99401022 1001 86380 86390 1
401351 99401351 1001 86380 86390 1
401911 99401911 1001 86380 86390 1
402006 99402006 1001 86380 86390 1
402077 99402077 1001 86380 86390 1
402181 99402181 1001 86380 86390 1
402317 99402317 1001 86380 86390 1
402296 99402296 1001 86380 86390 1
402662 99402662 1001 86380 86390 1
402642 99402642 1001 86380 86390 1
402981 99402981 1001 86380 86390 1
403062 99403062 1001 86380 86390 1
403093 99403093 1001 86380 86390 1
403012 99403012 1001 86380 86390 1
403125 99403125 1001 86380 86390 1
403524 99403524 1001 86380 86390 1
403466 99403466 1001 86380 86390 1
403593 99403593 1001 86380 86390 1
403618 99403618 1001 86380 86390 1
403643 99403643 1001 86380 86390 1
403744 99403744 1001 86380 86390 1
403782 99403782 1001 86380 86390 1
403966 99403966 1001 86380 86390 1
403968 99403968 1001 86380 86390 1
404111 99404111 1001 86380 86390 1
404115 99404115 1001 86380 86390 1
404421 99404421 1001 86380 86390 1
404626 99404626 1001 86380 86390 1
404900 99404900 1001 86380 86390 1
404974 99404974 1001 86380 86390 1
404982 99404982 1001 86380 86390 1
405086 99405086 1001 86380 86390 1
405013 99405013 1001 86380 86390 1
405273 99405273 1001 86380 86390 1
405240 99405240 1001 86380 86390 1
405365 99405365 1001 86380 86390 1
405354 99405354 1001 86380 86390 1
405484 99405484 1001 86380 86390 1
405553 99405553 1001 86380 86390 1
405508 99405508 1001 86380 86390 1
405648 99405648 1001 86380 86390 1
405651 99405651 1001 86380 86390 1
405931 99405931 1001 86380 86390 1
406084 99406084 1001 86380 86390 1
406192 99406192 1001 86380 86390 1
406253 99406253 1001 86380 86390 1
406433 99406433 1001 86380 86390 1
406631 99406631 1001 86380 86390 1
406709 99406709 1001 86380 86390 1
407154 99407154 1001 86380 86390 1
407184 99407184 1001 86380 86390 1
407604 99407604 1001 86380 86390 1
407574 99407574 1001 86380 86390 1
407814 99407814 1001 86380 86390 1
407817 99407817 1001 86380 86390 1
407933 99407933 1001 86380 86390 1
408294 99408294 1001 86380 86390 1
408322 99408322 1001 86380 86390 1
408396 99408396 1001 86380 86390 1
408503 99408503 1001 86380 86390 1
408758 99408758 1001 86380 86390 1
408921 99408921 1001 86380 86390 1
409052 99409052 1001 86380 86390 1
409225 99409225 1001 86380 86390 1
409290 99409290 1001 86380 86390 1
409194 99409194 1001 86380 86390 1
409436 99409436 1001 86380 86390 1
409557 99409557 1001 86380 86390 1
409723 99409723 1001 86380 86390 1
409898 99409898 1001 86380 86390 1
409926 99409926 1001 86380 86390 1
410108 99410108 1001 86380 86390 1
410233 99410233 1001 86380 86390 1
410365 99410365 1001 86380 86390 1
410331 99410331 1001 86380 86390 1
410439 99410439 1001 86380 86390 1
410544 99410544 1001 86380 86390 1
410653 99410653 1001 86380 86390 1
410865 99410865 1001 86380 86390 1
410881 99410881 1001 86380 86390 1
411074 99411074 1001 86380 86390 1
411084 99411084 1001 86380 86390 1
411068 99411068 1001 86380 86390 1
411116 99411116 1001 86380 86390 1
411267 99411267 1001 86380 86390 1
411270 99411270 1001 86380 86390 1
411401 99411401 1001 86380 86390 1
411714 99411714 1001 86380 86390 1
411771 99411771 1001 86380 86390 1
411898 99411898 1001 86380 86390 1
412146 99412146 1001 86380 86390 1
412188 99412188 1001 86380 86390 1
412330 99412330 1001 86380 86390 1
413519 99413519 1001 86380 86390 1
413698 99413698 1001 86380 86390 1
413636 99413636 1001 86380 86390 1
413601 99413601 1001 86380 86390 1
413435 99413435 1001 86380 86390 1
413541 99413541 1001 86380 86390 1
412934 99412934 1001 86380 86390 1
413037 99413037 1001 86380 86390 1
413098 99413098 1001 86380 86390 1
412511 99412511 1001 86380 86390 1
412660 99412660 1001 86380 86390 1
412717 99412717 1001 86380 86390 1
413796 99413796 1001 86380 86390 1
413959 99413959 1001 86380 86390 1
414951 99414951 1001 86380 86390 1
414983 99414983 1001 86380 86390 1
415177 99415177 1001 86380 86390 1
415155 99415155 1001 86380 86390 1
414921 99414921 1001 86380 86390 1
414825 99414825 1001 86380 86390 1
414854 99414854 1001 86380 86390 1
414550 99414550 1001 86380 86390 1
414155 99414155 1001 86380 86390 1
414290 99414290 1001 86380 86390 1
415368 99415368 1001 86380 86390 1
415399 99415399 1001 86380 86390 1
415541 99415541 1001 86380 86390 1
416938 99416938 1001 86380 86390 1
416941 99416941 1001 86380 86390 1
416800 99416800 1001 86380 86390 1
416771 99416771 1001 86380 86390 1
416164 99416164 1001 86380 86390 1
416306 99416306 1001 86380 86390 1
416227 99416227 1001 86380 86390 1
416339 99416339 1001 86380 86390 1
415902 99415902 1001 86380 86390 1
416015 99416015 1001 86380 86390 1
415896 99415896 1001 86380 86390 1
417115 99417115 1001 86380 86390 1
417075 99417075 1001 86380 86390 1
417095 99417095 1001 86380 86390 1
417123 99417123 1001 86380 86390 1
417054 99417054 1001 86380 86390 1
417321 99417321 1001 86380 86390 1
418792 99418792 1001 86380 86390 1
418650 99418650 1001 86380 86390 1
417848 99417848 1001 86380 86390 1
417644 99417644 1001 86380 86390 1
417841 99417841 1001 86380 86390 1
417757 99417757 1001 86380 86390 1
418906 99418906 1001 86380 86390 1
418907 99418907 1001 86380 86390 1
419003 99419003 1001 86380 86390 1
418939 99418939 1001 86380 86390 1
418891 99418891 1001 86380 86390 1
419008 99419008 1001 86380 86390 1
419185 99419185 1001 86380 86390 1
420278 99420278 1001 86380 86390 1
420313 99420313 1001 86380 86390 1
420066 99420066 1001 86380 86390 1
420345 99420345 1001 86380 86390 1
420075 99420075 1001 86380 86390 1
419823 99419823 1001 86380 86390 1
419826 99419826 1001 86380 86390 1
419997 99419997 1001 86380 86390 1
420030 99420030 1001 86380 86390 1
420742 99420742 1001 86380 86390 1
420769 99420769 1001 86380 86390 1
420725 99420725 1001 86380 86390 1
420668 99420668 1001 86380 86390 1
421839 99421839 1001 86380 86390 1
422012 99422012 1001 86380 86390 1
421876 99421876 1001 86380 86390 1
421766 99421766 1001 86380 86390 1
421737 99421737 1001 86380 86390 1
422111 99422111 1001 86380 86390 1
421565 99421565 1001 86380 86390 1
421615 99421615 1001 86380 86390 1
421624 99421624 1001 86380 86390 1
421651 99421651 1001 86380 86390 1
421446 99421446 1001 86380 86390 1
421492 99421492 1001 86380 86390 1
421063 99421063 1001 86380 86390 1
421127 99421127 1001 86380 86390 1
420905 99420905 1001 86380 86390 1
421197 99421197 1001 86380 86390 1
421138 99421138 1001 86380 86390 1
420907 99420907 1001 86380 86390 1
422502 99422502 1001 86380 86390 1
422458 99422458 1001 86380 86390 1
421262 99421262 1001 86380 86390 1
422321 99422321 1001 86380 86390 1
423340 99423340 1001 86380 86390 1
423190 99423190 1001 86380 86390 1
422964 99422964 1001 86380 86390 1
423033 99423033 1001 86380 86390 1
422948 99422948 1001 86380 86390 1
422954 99422954 1001 86380 86390 1
423121 99423121 1001 86380 86390 1
422917 99422917 1001 86380 86390 1
423970 99423970 1001 86380 86390 1
424072 99424072 1001 86380 86390 1
423780 99423780 1001 86380 86390 1
423959 99423959 1001 86380 86390 1
423839 99423839 1001 86380 86390 1
425172 99425172 1001 86380 86390 1
425300 99425300 1001 86380 86390 1
425165 99425165 1001 86380 86390 1
425360 99425360 1001 86380 86390 1
425245 99425245 1001 86380 86390 1
424904 99424904 1001 86380 86390 1
424692 99424692 1001 86380 86390 1
424698 99424698 1001 86380 86390 1
424411 99424411 1001 86380 86390 1
424439 99424439 1001 86380 86390 1
424466 99424466 1001 86380 86390 1
424444 99424444 1001 86380 86390 1
424515 99424515 1001 86380 86390 1
424164 99424164 1001 86380 86390 1
424199 99424199 1001 86380 86390 1
425710 99425710 1001 86380 86390 1
425777 99425777 1001 86380 86390 1
425694 99425694 1001 86380 86390 1
425807 99425807 1001 86380 86390 1
425810 99425810 1001 86380 86390 1
426895 99426895 1001 86380 86390 1
426974 99426974 1001 86380 86390 1
426703 99426703 1001 86380 86390 1
427021 99427021 1001 86380 86390 1
426522 99426522 1001 86380 86390 1
426305 99426305 1001 86380 86390 1
426361 99426361 1001 86380 86390 1
425981 99425981 1001 86380 86390 1
427433 99427433 1001 86380 86390 1
427340 99427340 1001 86380 86390 1
428363 99428363 1001 86380 86390 1
428572 99428572 1001 86380 86390 1
428694 99428694 1001 86380 86390 1
428374 99428374 1001 86380 86390 1
428482 99428482 1001 86380 86390 1
428487 99428487 1001 86380 86390 1
428138 99428138 1001 86380 86390 1
428140 99428140 1001 86380 86390 1
428044 99428044 1001 86380 86390 1
428107 99428107 1001 86380 86390 1
428177 99428177 1001 86380 86390 1
427963 99427963 1001 86380 86390 1
427680 99427680 1001 86380 86390 1
427829 99427829 1001 86380 86390 1
427744 99427744 1001 86380 86390 1
427547 99427547 1001 86380 86390 1
427571 99427571 1001 86380 86390 1
428791 99428791 1001 86380 86390 1
428794 99428794 1001 86380 86390 1
429010 99429010 1001 86380 86390 1
428897 99428897 1001 86380 86390 1
429142 99429142 1001 86380 86390 1
430273 99430273 1001 86380 86390 1
430335 99430335 1001 86380 86390 1
430236 99430236 1001 86380 86390 1
429614 99429614 1001 86380 86390 1
429888 99429888 1001 86380 86390 1
429622 99429622 1001 86380 86390 1
430743 99430743 1001 86380 86390 1
431903 99431903 1001 86380 86390 1
431732 99431732 1001 86380 86390 1
431788 99431788 1001 86380 86390 1
431456 99431456 1001 86380 86390 1
431376 99431376 1001 86380 86390 1
431593 99431593 1001 86380 86390 1
431494 99431494 1001 86380 86390 1
431625 99431625 1001 86380 86390 1
431066 99431066 1001 86380 86390 1
430928 99430928 1001 86380 86390 1
431135 99431135 1001 86380 86390 1
430943 99430943 1001 86380 86390 1
432347 99432347 1001 86380 86390 1
432163 99432163 1001 86380 86390 1
432363 99432363 1001 86380 86390 1
432167 99432167 1001 86380 86390 1
432240 99432240 1001 86380 86390 1
433486 99433486 1001 86380 86390 1
433619 99433619 1001 86380 86390 1
433377 99433377 1001 86380 86390 1
433540 99433540 1001 86380 86390 1
433391 99433391 1001 86380 86390 1
433484 99433484 1001 86380 86390 1
433014 99433014 1001 86380 86390 1
433065 99433065 1001 86380 86390 1
432758 99432758 1001 86380 86390 1
432656 99432656 1001 86380 86390 1
432734 99432734 1001 86380 86390 1
432766 99432766 1001 86380 86390 1
432645 99432645 1001 86380 86390 1
432718 99432718 1001 86380 86390 1
433784 99433784 1001 86380 86390 1
434067 99434067 1001 86380 86390 1
433737 99433737 1001 86380 86390 1
433746 99433746 1001 86380 86390 1
434060 99434060 1001 86380 86390 1
433995 99433995 1001 86380 86390 1
435368 99435368 1001 86380 86390 1
435282 99435282 1001 86380 86390 1
435056 99435056 1001 86380 86390 1
435253 99435253 1001 86380 86390 1
435286 99435286 1001 86380 86390 1
435346 99435346 1001 86380 86390 1
435169 99435169 1001 86380 86390 1
435395 99435395 1001 86380 86390 1
435314 99435314 1001 86380 86390 1
434945 99434945 1001 86380 86390 1
434371 99434371 1001 86380 86390 1
434358 99434358 1001 86380 86390 1
434463 99434463 1001 86380 86390 1
434445 99434445 1001 86380 86390 1
435831 99435831 1001 86380 86390 1
435840 99435840 1001 86380 86390 1
436897 99436897 1001 86380 86390 1
437057 99437057 1001 86380 86390 1
437114 99437114 1001 86380 86390 1
437018 99437018 1001 86380 86390 1
436628 99436628 1001 86380 86390 1
436663 99436663 1001 86380 86390 1
436706 99436706 1001 86380 86390 1
436730 99436730 1001 86380 86390 1
436596 99436596 1001 86380 86390 1
436097 99436097 1001 86380 86390 1
435930 99435930 1001 86380 86390 1
436244 99436244 1001 86380 86390 1
436081 99436081 1001 86380 86390 1
436230 99436230 1001 86380 86390 1
437290 99437290 1001 86380 86390 1
437328 99437328 1001 86380 86390 1
300591 99300591 1001 86380 86390 1
300486 99300486 1001 86380 86390 1
300499 99300499 1001 86380 86390 1
300436 99300436 1001 86380 86390 1
300424 99300424 1001 86380 86390 1
300399 99300399 1001 86380 86390 1
300390 99300390 1001 86380 86390 1
300508 99300508 1001 86380 86390 1
300148 99300148 1001 86380 86390 1
300162 99300162 1001 86380 86390 1
300164 99300164 1001 86380 86390 1
300257 99300257 1001 86380 86390 1
300309 99300309 1001 86380 86390 1
300133 99300133 1001 86380 86390 1
300754 99300754 1001 86380 86390 1
300781 99300781 1001 86380 86390 1
300914 99300914 1001 86380 86390 1
300737 99300737 1001 86380 86390 1
301523 99301523 1001 86380 86390 1
301486 99301486 1001 86380 86390 1
301487 99301487 1001 86380 86390 1
301545 99301545 1001 86380 86390 1
301181 99301181 1001 86380 86390 1
301170 99301170 1001 86380 86390 1
301215 99301215 1001 86380 86390 1
301344 99301344 1001 86380 86390 1
301347 99301347 1001 86380 86390 1
301219 99301219 1001 86380 86390 1
301041 99301041 1001 86380 86390 1
301048 99301048 1001 86380 86390 1
301669 99301669 1001 86380 86390 1
301662 99301662 1001 86380 86390 1
301729 99301729 1001 86380 86390 1
301719 99301719 1001 86380 86390 1
302235 99302235 1001 86380 86390 1
302326 99302326 1001 86380 86390 1
302211 99302211 1001 86380 86390 1
302187 99302187 1001 86380 86390 1
301975 99301975 1001 86380 86390 1
302067 99302067 1001 86380 86390 1
302147 99302147 1001 86380 86390 1
302071 99302071 1001 86380 86390 1
302110 99302110 1001 86380 86390 1
301859 99301859 1001 86380 86390 1
301950 99301950 1001 86380 86390 1
301940 99301940 1001 86380 86390 1
302585 99302585 1001 86380 86390 1
302514 99302514 1001 86380 86390 1
302568 99302568 1001 86380 86390 1
303133 99303133 1001 86380 86390 1
303021 99303021 1001 86380 86390 1
303195 99303195 1001 86380 86390 1
302885 99302885 1001 86380 86390 1
302966 99302966 1001 86380 86390 1
302993 99302993 1001 86380 86390 1
302957 99302957 1001 86380 86390 1
302922 99302922 1001 86380 86390 1
302665 99302665 1001 86380 86390 1
302666 99302666 1001 86380 86390 1
302732 99302732 1001 86380 86390 1
302629 99302629 1001 86380 86390 1
302685 99302685 1001 86380 86390 1
302698 99302698 1001 86380 86390 1
302621 99302621 1001 86380 86390 1
303257 99303257 1001 86380 86390 1
303272 99303272 1001 86380 86390 1
303287 99303287 1001 86380 86390 1
303391 99303391 1001 86380 86390 1
303238 99303238 1001 86380 86390 1
303355 99303355 1001 86380 86390 1
303407 99303407 1001 86380 86390 1
303228 99303228 1001 86380 86390 1
303895 99303895 1001 86380 86390 1
303870 99303870 1001 86380 86390 1
303961 99303961 1001 86380 86390 1
303837 99303837 1001 86380 86390 1
303776 99303776 1001 86380 86390 1
303572 99303572 1001 86380 86390 1
303537 99303537 1001 86380 86390 1
304071 99304071 1001 86380 86390 1
304101 99304101 1001 86380 86390 1
304115 99304115 1001 86380 86390 1
304128 99304128 1001 86380 86390 1
304132 99304132 1001 86380 86390 1
304700 99304700 1001 86380 86390 1
304742 99304742 1001 86380 86390 1
304730 99304730 1001 86380 86390 1
304629 99304629 1001 86380 86390 1
304527 99304527 1001 86380 86390 1
304573 99304573 1001 86380 86390 1
304274 99304274 1001 86380 86390 1
304444 99304444 1001 86380 86390 1
304978 99304978 1001 86380 86390 1
305342 99305342 1001 86380 86390 1
305183 99305183 1001 86380 86390 1
305133 99305133 1001 86380 86390 1
305174 99305174 1001 86380 86390 1
305123 99305123 1001 86380 86390 1
305099 99305099 1001 86380 86390 1
305242 99305242 1001 86380 86390 1
305269 99305269 1001 86380 86390 1
500805 99500805 1001 86380 86390 1
500807 99500807 1001 86380 86390 1
500569 99500569 1001 86380 86390 1
500480 99500480 1001 86380 86390 1
500432 99500432 1001 86380 86390 1
500526 99500526 1001 86380 86390 1
500541 99500541 1001 86380 86390 1
500298 99500298 1001 86380 86390 1
500195 99500195 1001 86380 86390 1
500383 99500383 1001 86380 86390 1
500295 99500295 1001 86380 86390 1
501018 99501018 1001 86380 86390 1
500989 99500989 1001 86380 86390 1
500834 99500834 1001 86380 86390 1
500965 99500965 1001 86380 86390 1
501004 99501004 1001 86380 86390 1
501624 99501624 1001 86380 86390 1
501547 99501547 1001 86380 86390 1
501268 99501268 1001 86380 86390 1
501174 99501174 1001 86380 86390 1
501151 99501151 1001 86380 86390 1
501038 99501038 1001 86380 86390 1
501795 99501795 1001 86380 86390 1
501642 99501642 1001 86380 86390 1
501656 99501656 1001 86380 86390 1
501684 99501684 1001 86380 86390 1
502093 99502093 1001 86380 86390 1
502251 99502251 1001 86380 86390 1
502189 99502189 1001 86380 86390 1
502127 99502127 1001 86380 86390 1
501861 99501861 1001 86380 86390 1
501996 99501996 1001 86380 86390 1
502657 99502657 1001 86380 86390 1
502595 99502595 1001 86380 86390 1
502649 99502649 1001 86380 86390 1
502498 99502498 1001 86380 86390 1
502616 99502616 1001 86380 86390 1
502488 99502488 1001 86380 86390 1
503114 99503114 1001 86380 86390 1
503243 99503243 1001 86380 86390 1
503131 99503131 1001 86380 86390 1
503078 99503078 1001 86380 86390 1
502914 99502914 1001 86380 86390 1
502697 99502697 1001 86380 86390 1
502724 99502724 1001 86380 86390 1
502871 99502871 1001 86380 86390 1
502760 99502760 1001 86380 86390 1
503400 99503400 1001 86380 86390 1
503363 99503363 1001 86380 86390 1
504086 99504086 1001 86380 86390 1
503930 99503930 1001 86380 86390 1
503944 99503944 1001 86380 86390 1
504063 99504063 1001 86380 86390 1
503798 99503798 1001 86380 86390 1
503715 99503715 1001 86380 86390 1
503640 99503640 1001 86380 86390 1
503500 99503500 1001 86380 86390 1
503513 99503513 1001 86380 86390 1
503633 99503633 1001 86380 86390 1
504143 99504143 1001 86380 86390 1
504190 99504190 1001 86380 86390 1
504926 99504926 1001 86380 86390 1
504939 99504939 1001 86380 86390 1
504675 99504675 1001 86380 86390 1
504550 99504550 1001 86380 86390 1
504732 99504732 1001 86380 86390 1
504394 99504394 1001 86380 86390 1
505059 99505059 1001 86380 86390 1
505021 99505021 1001 86380 86390 1
504947 99504947 1001 86380 86390 1
505105 99505105 1001 86380 86390 1
505716 99505716 1001 86380 86390 1
505763 99505763 1001 86380 86390 1
505628 99505628 1001 86380 86390 1
505875 99505875 1001 86380 86390 1
505881 99505881 1001 86380 86390 1
506507 99506507 1001 86380 86390 1
506486 99506486 1001 86380 86390 1
506529 99506529 1001 86380 86390 1
506306 99506306 1001 86380 86390 1
506308 99506308 1001 86380 86390 1
506335 99506335 1001 86380 86390 1
506271 99506271 1001 86380 86390 1
506375 99506375 1001 86380 86390 1
505998 99505998 1001 86380 86390 1
506604 99506604 1001 86380 86390 1
507395 99507395 1001 86380 86390 1
507353 99507353 1001 86380 86390 1
507332 99507332 1001 86380 86390 1
507047 99507047 1001 86380 86390 1
506922 99506922 1001 86380 86390 1
506910 99506910 1001 86380 86390 1
507004 99507004 1001 86380 86390 1
506917 99506917 1001 86380 86390 1
507510 99507510 1001 86380 86390 1
507492 99507492 1001 86380 86390 1
507613 99507613 1001 86380 86390 1
508217 99508217 1001 86380 86390 1
508171 99508171 1001 86380 86390 1
508210 99508210 1001 86380 86390 1
507931 99507931 1001 86380 86390 1
507868 99507868 1001 86380 86390 1
507855 99507855 1001 86380 86390 1
507951 99507951 1001 86380 86390 1
507810 99507810 1001 86380 86390 1
507773 99507773 1001 86380 86390 1
507663 99507663 1001 86380 86390 1
508315 99508315 1001 86380 86390 1
508330 99508330 1001 86380 86390 1
508421 99508421 1001 86380 86390 1
508409 99508409 1001 86380 86390 1
508912 99508912 1001 86380 86390 1
508875 99508875 1001 86380 86390 1
509029 99509029 1001 86380 86390 1
508929 99508929 1001 86380 86390 1
508826 99508826 1001 86380 86390 1
508749 99508749 1001 86380 86390 1
508574 99508574 1001 86380 86390 1
508617 99508617 1001 86380 86390 1
508647 99508647 1001 86380 86390 1
509114 99509114 1001 86380 86390 1
509206 99509206 1001 86380 86390 1
509105 99509105 1001 86380 86390 1
509211 99509211 1001 86380 86390 1
509108 99509108 1001 86380 86390 1
509712 99509712 1001 86380 86390 1
509607 99509607 1001 86380 86390 1
509673 99509673 1001 86380 86390 1
509942 99509942 1001 86380 86390 1
510034 99510034 1001 86380 86390 1
510650 99510650 1001 86380 86390 1
510473 99510473 1001 86380 86390 1
510345 99510345 1001 86380 86390 1
510360 99510360 1001 86380 86390 1
510430 99510430 1001 86380 86390 1
510198 99510198 1001 86380 86390 1
510188 99510188 1001 86380 86390 1
510777 99510777 1001 86380 86390 1
510857 99510857 1001 86380 86390 1
510806 99510806 1001 86380 86390 1
510746 99510746 1001 86380 86390 1
510799 99510799 1001 86380 86390 1
510826 99510826 1001 86380 86390 1
511491 99511491 1001 86380 86390 1
511455 99511455 1001 86380 86390 1
511498 99511498 1001 86380 86390 1
511409 99511409 1001 86380 86390 1
511548 99511548 1001 86380 86390 1
511324 99511324 1001 86380 86390 1
511288 99511288 1001 86380 86390 1
511344 99511344 1001 86380 86390 1
511295 99511295 1001 86380 86390 1
511076 99511076 1001 86380 86390 1
511077 99511077 1001 86380 86390 1
511070 99511070 1001 86380 86390 1
511109 99511109 1001 86380 86390 1
511669 99511669 1001 86380 86390 1
511554 99511554 1001 86380 86390 1
512277 99512277 1001 86380 86390 1
512321 99512321 1001 86380 86390 1
512271 99512271 1001 86380 86390 1
512151 99512151 1001 86380 86390 1
512027 99512027 1001 86380 86390 1
512053 99512053 1001 86380 86390 1
512157 99512157 1001 86380 86390 1
512107 99512107 1001 86380 86390 1
511875 99511875 1001 86380 86390 1
511966 99511966 1001 86380 86390 1
511906 99511906 1001 86380 86390 1
511843 99511843 1001 86380 86390 1
512422 99512422 1001 86380 86390 1
512464 99512464 1001 86380 86390 1
513010 99513010 1001 86380 86390 1
512844 99512844 1001 86380 86390 1
512935 99512935 1001 86380 86390 1
512976 99512976 1001 86380 86390 1
512954 99512954 1001 86380 86390 1
512838 99512838 1001 86380 86390 1
512801 99512801 1001 86380 86390 1
512841 99512841 1001 86380 86390 1
512689 99512689 1001 86380 86390 1
512608 99512608 1001 86380 86390 1
513245 99513245 1001 86380 86390 1
513877 99513877 1001 86380 86390 1
513930 99513930 1001 86380 86390 1
513990 99513990 1001 86380 86390 1
513836 99513836 1001 86380 86390 1
513653 99513653 1001 86380 86390 1
513760 99513760 1001 86380 86390 1
513580 99513580 1001 86380 86390 1
513599 99513599 1001 86380 86390 1
513550 99513550 1001 86380 86390 1
513576 99513576 1001 86380 86390 1
513487 99513487 1001 86380 86390 1
514188 99514188 1001 86380 86390 1
514072 99514072 1001 86380 86390 1
514177 99514177 1001 86380 86390 1
514807 99514807 1001 86380 86390 1
514845 99514845 1001 86380 86390 1
514741 99514741 1001 86380 86390 1
514626 99514626 1001 86380 86390 1
514498 99514498 1001 86380 86390 1
514507 99514507 1001 86380 86390 1
514314 99514314 1001 86380 86390 1
514319 99514319 1001 86380 86390 1
514337 99514337 1001 86380 86390 1
514868 99514868 1001 86380 86390 1
514949 99514949 1001 86380 86390 1
515017 99515017 1001 86380 86390 1
514983 99514983 1001 86380 86390 1
515009 99515009 1001 86380 86390 1
515587 99515587 1001 86380 86390 1
515679 99515679 1001 86380 86390 1
515430 99515430 1001 86380 86390 1
515472 99515472 1001 86380 86390 1
515462 99515462 1001 86380 86390 1
515307 99515307 1001 86380 86390 1
515424 99515424 1001 86380 86390 1
515263 99515263 1001 86380 86390 1
515162 99515162 1001 86380 86390 1
515777 99515777 1001 86380 86390 1
515740 99515740 1001 86380 86390 1
516395 99516395 1001 86380 86390 1
516461 99516461 1001 86380 86390 1
516464 99516464 1001 86380 86390 1
516466 99516466 1001 86380 86390 1
516204 99516204 1001 86380 86390 1
516197 99516197 1001 86380 86390 1
515984 99515984 1001 86380 86390 1
515935 99515935 1001 86380 86390 1
515912 99515912 1001 86380 86390 1
516571 99516571 1001 86380 86390 1
516548 99516548 1001 86380 86390 1
516517 99516517 1001 86380 86390 1
517039 99517039 1001 86380 86390 1
517047 99517047 1001 86380 86390 1
516741 99516741 1001 86380 86390 1
516911 99516911 1001 86380 86390 1
516850 99516850 1001 86380 86390 1
517540 99517540 1001 86380 86390 1
517387 99517387 1001 86380 86390 1
517440 99517440 1001 86380 86390 1
517519 99517519 1001 86380 86390 1
517445 99517445 1001 86380 86390 1
517485 99517485 1001 86380 86390 1
517369 99517369 1001 86380 86390 1
518104 99518104 1001 86380 86390 1
518106 99518106 1001 86380 86390 1
518068 99518068 1001 86380 86390 1
518123 99518123 1001 86380 86390 1
517861 99517861 1001 86380 86390 1
517697 99517697 1001 86380 86390 1
517571 99517571 1001 86380 86390 1
517707 99517707 1001 86380 86390 1
518186 99518186 1001 86380 86390 1
518339 99518339 1001 86380 86390 1
518904 99518904 1001 86380 86390 1
518633 99518633 1001 86380 86390 1
518753 99518753 1001 86380 86390 1
518598 99518598 1001 86380 86390 1
518703 99518703 1001 86380 86390 1
518453 99518453 1001 86380 86390 1
519026 99519026 1001 86380 86390 1
519108 99519108 1001 86380 86390 1
519010 99519010 1001 86380 86390 1
519763 99519763 1001 86380 86390 1
519713 99519713 1001 86380 86390 1
519780 99519780 1001 86380 86390 1
519618 99519618 1001 86380 86390 1
519695 99519695 1001 86380 86390 1
519455 99519455 1001 86380 86390 1
519520 99519520 1001 86380 86390 1
519561 99519561 1001 86380 86390 1
519458 99519458 1001 86380 86390 1
519435 99519435 1001 86380 86390 1
519324 99519324 1001 86380 86390 1
519337 99519337 1001 86380 86390 1
519328 99519328 1001 86380 86390 1
519396 99519396 1001 86380 86390 1
519268 99519268 1001 86380 86390 1
519333 99519333 1001 86380 86390 1
519322 99519322 1001 86380 86390 1
519904 99519904 1001 86380 86390 1
519895 99519895 1001 86380 86390 1
520553 99520553 1001 86380 86390 1
520542 99520542 1001 86380 86390 1
520587 99520587 1001 86380 86390 1
520631 99520631 1001 86380 86390 1
520410 99520410 1001 86380 86390 1
520399 99520399 1001 86380 86390 1
520313 99520313 1001 86380 86390 1
520050 99520050 1001 86380 86390 1
520083 99520083 1001 86380 86390 1
520669 99520669 1001 86380 86390 1
520814 99520814 1001 86380 86390 1
520778 99520778 1001 86380 86390 1
521343 99521343 1001 86380 86390 1
521107 99521107 1001 86380 86390 1
521216 99521216 1001 86380 86390 1
521206 99521206 1001 86380 86390 1
521129 99521129 1001 86380 86390 1
521195 99521195 1001 86380 86390 1
520966 99520966 1001 86380 86390 1
520903 99520903 1001 86380 86390 1
521045 99521045 1001 86380 86390 1
521011 99521011 1001 86380 86390 1
520934 99520934 1001 86380 86390 1
521476 99521476 1001 86380 86390 1
521516 99521516 1001 86380 86390 1
521640 99521640 1001 86380 86390 1
521564 99521564 1001 86380 86390 1
521604 99521604 1001 86380 86390 1
522229 99522229 1001 86380 86390 1
522102 99522102 1001 86380 86390 1
522155 99522155 1001 86380 86390 1
522159 99522159 1001 86380 86390 1
522163 99522163 1001 86380 86390 1
522049 99522049 1001 86380 86390 1
522063 99522063 1001 86380 86390 1
521884 99521884 1001 86380 86390 1
522082 99522082 1001 86380 86390 1
521915 99521915 1001 86380 86390 1
521890 99521890 1001 86380 86390 1
521856 99521856 1001 86380 86390 1
521744 99521744 1001 86380 86390 1
521707 99521707 1001 86380 86390 1
521746 99521746 1001 86380 86390 1
521813 99521813 1001 86380 86390 1
522464 99522464 1001 86380 86390 1
522296 99522296 1001 86380 86390 1
522309 99522309 1001 86380 86390 1
522416 99522416 1001 86380 86390 1
522301 99522301 1001 86380 86390 1
522927 99522927 1001 86380 86390 1
523069 99523069 1001 86380 86390 1
523097 99523097 1001 86380 86390 1
522996 99522996 1001 86380 86390 1
522902 99522902 1001 86380 86390 1
522774 99522774 1001 86380 86390 1
522814 99522814 1001 86380 86390 1
522754 99522754 1001 86380 86390 1
522730 99522730 1001 86380 86390 1
522537 99522537 1001 86380 86390 1
522592 99522592 1001 86380 86390 1
522670 99522670 1001 86380 86390 1
522541 99522541 1001 86380 86390 1
523209 99523209 1001 86380 86390 1
523267 99523267 1001 86380 86390 1
523244 99523244 1001 86380 86390 1
523283 99523283 1001 86380 86390 1
523924 99523924 1001 86380 86390 1
523853 99523853 1001 86380 86390 1
523585 99523585 1001 86380 86390 1
523719 99523719 1001 86380 86390 1
523683 99523683 1001 86380 86390 1
523621 99523621 1001 86380 86390 1
523507 99523507 1001 86380 86390 1
523353 99523353 1001 86380 86390 1
523372 99523372 1001 86380 86390 1
523412 99523412 1001 86380 86390 1
524098 99524098 1001 86380 86390 1
523970 99523970 1001 86380 86390 1
524664 99524664 1001 86380 86390 1
524360 99524360 1001 86380 86390 1
524389 99524389 1001 86380 86390 1
524506 99524506 1001 86380 86390 1
524203 99524203 1001 86380 86390 1
524184 99524184 1001 86380 86390 1
524835 99524835 1001 86380 86390 1
525418 99525418 1001 86380 86390 1
525562 99525562 1001 86380 86390 1
525532 99525532 1001 86380 86390 1
525361 99525361 1001 86380 86390 1
525233 99525233 1001 86380 86390 1
525312 99525312 1001 86380 86390 1
525035 99525035 1001 86380 86390 1
525074 99525074 1001 86380 86390 1
525062 99525062 1001 86380 86390 1
525076 99525076 1001 86380 86390 1
525648 99525648 1001 86380 86390 1
525752 99525752 1001 86380 86390 1
525757 99525757 1001 86380 86390 1
525732 99525732 1001 86380 86390 1
526246 99526246 1001 86380 86390 1
526287 99526287 1001 86380 86390 1
526408 99526408 1001 86380 86390 1
526410 99526410 1001 86380 86390 1
526316 99526316 1001 86380 86390 1
526180 99526180 1001 86380 86390 1
526073 99526073 1001 86380 86390 1
525900 99525900 1001 86380 86390 1
526007 99526007 1001 86380 86390 1
526433 99526433 1001 86380 86390 1
526537 99526537 1001 86380 86390 1
526528 99526528 1001 86380 86390 1
527201 99527201 1001 86380 86390 1
527137 99527137 1001 86380 86390 1
527113 99527113 1001 86380 86390 1
527081 99527081 1001 86380 86390 1
526875 99526875 1001 86380 86390 1
526961 99526961 1001 86380 86390 1
526978 99526978 1001 86380 86390 1
526682 99526682 1001 86380 86390 1
526776 99526776 1001 86380 86390 1
526803 99526803 1001 86380 86390 1
526792 99526792 1001 86380 86390 1
526649 99526649 1001 86380 86390 1
526819 99526819 1001 86380 86390 1
526781 99526781 1001 86380 86390 1
527339 99527339 1001 86380 86390 1
527342 99527342 1001 86380 86390 1
527395 99527395 1001 86380 86390 1
527255 99527255 1001 86380 86390 1
527362 99527362 1001 86380 86390 1
527375 99527375 1001 86380 86390 1
527910 99527910 1001 86380 86390 1
527885 99527885 1001 86380 86390 1
527978 99527978 1001 86380 86390 1
527954 99527954 1001 86380 86390 1
527985 99527985 1001 86380 86390 1
527849 99527849 1001 86380 86390 1
527761 99527761 1001 86380 86390 1
527592 99527592 1001 86380 86390 1
527632 99527632 1001 86380 86390 1
528128 99528128 1001 86380 86390 1
528103 99528103 1001 86380 86390 1
528171 99528171 1001 86380 86390 1
528236 99528236 1001 86380 86390 1
528133 99528133 1001 86380 86390 1
528110 99528110 1001 86380 86390 1
528214 99528214 1001 86380 86390 1
528854 99528854 1001 86380 86390 1
528807 99528807 1001 86380 86390 1
528731 99528731 1001 86380 86390 1
528658 99528658 1001 86380 86390 1
528660 99528660 1001 86380 86390 1
528494 99528494 1001 86380 86390 1
528498 99528498 1001 86380 86390 1
528462 99528462 1001 86380 86390 1
528311 99528311 1001 86380 86390 1
528313 99528313 1001 86380 86390 1
529056 99529056 1001 86380 86390 1
529022 99529022 1001 86380 86390 1
528959 99528959 1001 86380 86390 1
529549 99529549 1001 86380 86390 1
529604 99529604 1001 86380 86390 1
529622 99529622 1001 86380 86390 1
529458 99529458 1001 86380 86390 1
529517 99529517 1001 86380 86390 1
529455 99529455 1001 86380 86390 1
529340 99529340 1001 86380 86390 1
529250 99529250 1001 86380 86390 1
529179 99529179 1001 86380 86390 1
529232 99529232 1001 86380 86390 1
529142 99529142 1001 86380 86390 1
529882 99529882 1001 86380 86390 1
529796 99529796 1001 86380 86390 1
529874 99529874 1001 86380 86390 1
529811 99529811 1001 86380 86390 1
529748 99529748 1001 86380 86390 1
530412 99530412 1001 86380 86390 1
530363 99530363 1001 86380 86390 1
530415 99530415 1001 86380 86390 1
530454 99530454 1001 86380 86390 1
530283 99530283 1001 86380 86390 1
530182 99530182 1001 86380 86390 1
530275 99530275 1001 86380 86390 1
530263 99530263 1001 86380 86390 1
530345 99530345 1001 86380 86390 1
530011 99530011 1001 86380 86390 1
530080 99530080 1001 86380 86390 1
530061 99530061 1001 86380 86390 1
530732 99530732 1001 86380 86390 1
530720 99530720 1001 86380 86390 1
530604 99530604 1001 86380 86390 1
530565 99530565 1001 86380 86390 1
530583 99530583 1001 86380 86390 1
530661 99530661 1001 86380 86390 1
531278 99531278 1001 86380 86390 1
531270 99531270 1001 86380 86390 1
531248 99531248 1001 86380 86390 1
531084 99531084 1001 86380 86390 1
531008 99531008 1001 86380 86390 1
531117 99531117 1001 86380 86390 1
531082 99531082 1001 86380 86390 1
530842 99530842 1001 86380 86390 1
530912 99530912 1001 86380 86390 1
531509 99531509 1001 86380 86390 1
531550 99531550 1001 86380 86390 1
531394 99531394 1001 86380 86390 1
531434 99531434 1001 86380 86390 1
531409 99531409 1001 86380 86390 1
531539 99531539 1001 86380 86390 1
531389 99531389 1001 86380 86390 1
532177 99532177 1001 86380 86390 1
532135 99532135 1001 86380 86390 1
531993 99531993 1001 86380 86390 1
531929 99531929 1001 86380 86390 1
531677 99531677 1001 86380 86390 1
531613 99531613 1001 86380 86390 1
531744 99531744 1001 86380 86390 1
531773 99531773 1001 86380 86390 1
532249 99532249 1001 86380 86390 1
532864 99532864 1001 86380 86390 1
532852 99532852 1001 86380 86390 1
532984 99532984 1001 86380 86390 1
533006 99533006 1001 86380 86390 1
533020 99533020 1001 86380 86390 1
532887 99532887 1001 86380 86390 1
533022 99533022 1001 86380 86390 1
532727 99532727 1001 86380 86390 1
532732 99532732 1001 86380 86390 1
532682 99532682 1001 86380 86390 1
532495 99532495 1001 86380 86390 1
532552 99532552 1001 86380 86390 1
532617 99532617 1001 86380 86390 1
533097 99533097 1001 86380 86390 1
533214 99533214 1001 86380 86390 1
533073 99533073 1001 86380 86390 1
533764 99533764 1001 86380 86390 1
533847 99533847 1001 86380 86390 1
533627 99533627 1001 86380 86390 1
533632 99533632 1001 86380 86390 1
533451 99533451 1001 86380 86390 1
533583 99533583 1001 86380 86390 1
533623 99533623 1001 86380 86390 1
533455 99533455 1001 86380 86390 1
533599 99533599 1001 86380 86390 1
533382 99533382 1001 86380 86390 1
533421 99533421 1001 86380 86390 1
533366 99533366 1001 86380 86390 1
534040 99534040 1001 86380 86390 1
534584 99534584 1001 86380 86390 1
534653 99534653 1001 86380 86390 1
534654 99534654 1001 86380 86390 1
534559 99534559 1001 86380 86390 1
534611 99534611 1001 86380 86390 1
534527 99534527 1001 86380 86390 1
534540 99534540 1001 86380 86390 1
534377 99534377 1001 86380 86390 1
534404 99534404 1001 86380 86390 1
534470 99534470 1001 86380 86390 1
534305 99534305 1001 86380 86390 1
534359 99534359 1001 86380 86390 1
534194 99534194 1001 86380 86390 1
534118 99534118 1001 86380 86390 1
534209 99534209 1001 86380 86390 1
534172 99534172 1001 86380 86390 1
534148 99534148 1001 86380 86390 1
534163 99534163 1001 86380 86390 1
534742 99534742 1001 86380 86390 1
535398 99535398 1001 86380 86390 1
535464 99535464 1001 86380 86390 1
535413 99535413 1001 86380 86390 1
535312 99535312 1001 86380 86390 1
535419 99535419 1001 86380 86390 1
535103 99535103 1001 86380 86390 1
535184 99535184 1001 86380 86390 1
535058 99535058 1001 86380 86390 1
535071 99535071 1001 86380 86390 1
534996 99534996 1001 86380 86390 1
534920 99534920 1001 86380 86390 1
534987 99534987 1001 86380 86390 1
535529 99535529 1001 86380 86390 1
535647 99535647 1001 86380 86390 1
535609 99535609 1001 86380 86390 1
536286 99536286 1001 86380 86390 1
536292 99536292 1001 86380 86390 1
536098 99536098 1001 86380 86390 1
535930 99535930 1001 86380 86390 1
536034 99536034 1001 86380 86390 1
535958 99535958 1001 86380 86390 1
536400 99536400 1001 86380 86390 1
536414 99536414 1001 86380 86390 1
536492 99536492 1001 86380 86390 1
536505 99536505 1001 86380 86390 1
536376 99536376 1001 86380 86390 1
536507 99536507 1001 86380 86390 1
536339 99536339 1001 86380 86390 1
536433 99536433 1001 86380 86390 1
536525 99536525 1001 86380 86390 1
537127 99537127 1001 86380 86390 1
537107 99537107 1001 86380 86390 1
537124 99537124 1001 86380 86390 1
536830 99536830 1001 86380 86390 1
536846 99536846 1001 86380 86390 1
536860 99536860 1001 86380 86390 1
536593 99536593 1001 86380 86390 1
536624 99536624 1001 86380 86390 1
536691 99536691 1001 86380 86390 1
537237 99537237 1001 86380 86390 1
537839 99537839 1001 86380 86390 1
537789 99537789 1001 86380 86390 1
537869 99537869 1001 86380 86390 1
537805 99537805 1001 86380 86390 1
537935 99537935 1001 86380 86390 1
537937 99537937 1001 86380 86390 1
537693 99537693 1001 86380 86390 1
537778 99537778 1001 86380 86390 1
537639 99537639 1001 86380 86390 1
537398 99537398 1001 86380 86390 1
537387 99537387 1001 86380 86390 1
537520 99537520 1001 86380 86390 1
537417 99537417 1001 86380 86390 1
537431 99537431 1001 86380 86390 1
538014 99538014 1001 86380 86390 1
538101 99538101 1001 86380 86390 1
538103 99538103 1001 86380 86390 1
538583 99538583 1001 86380 86390 1
538507 99538507 1001 86380 86390 1
538497 99538497 1001 86380 86390 1
538500 99538500 1001 86380 86390 1
538397 99538397 1001 86380 86390 1
538232 99538232 1001 86380 86390 1
538919 99538919 1001 86380 86390 1
538921 99538921 1001 86380 86390 1
539639 99539639 1001 86380 86390 1
539440 99539440 1001 86380 86390 1
539455 99539455 1001 86380 86390 1
539481 99539481 1001 86380 86390 1
539534 99539534 1001 86380 86390 1
539562 99539562 1001 86380 86390 1
539412 99539412 1001 86380 86390 1
539323 99539323 1001 86380 86390 1
539252 99539252 1001 86380 86390 1
539137 99539137 1001 86380 86390 1
539155 99539155 1001 86380 86390 1
539768 99539768 1001 86380 86390 1
539652 99539652 1001 86380 86390 1
539667 99539667 1001 86380 86390 1
539759 99539759 1001 86380 86390 1
539824 99539824 1001 86380 86390 1
539815 99539815 1001 86380 86390 1
539663 99539663 1001 86380 86390 1
540338 99540338 1001 86380 86390 1
540417 99540417 1001 86380 86390 1
540288 99540288 1001 86380 86390 1
540379 99540379 1001 86380 86390 1
540426 99540426 1001 86380 86390 1
540337 99540337 1001 86380 86390 1
540090 99540090 1001 86380 86390 1
539937 99539937 1001 86380 86390 1
539950 99539950 1001 86380 86390 1
540017 99540017 1001 86380 86390 1
539876 99539876 1001 86380 86390 1
539868 99539868 1001 86380 86390 1
539934 99539934 1001 86380 86390 1
540477 99540477 1001 86380 86390 1
540508 99540508 1001 86380 86390 1
540612 99540612 1001 86380 86390 1
540496 99540496 1001 86380 86390 1
540602 99540602 1001 86380 86390 1
540501 99540501 1001 86380 86390 1
540644 99540644 1001 86380 86390 1
540488 99540488 1001 86380 86390 1
541101 99541101 1001 86380 86390 1
541140 99541140 1001 86380 86390 1
541266 99541266 1001 86380 86390 1
541265 99541265 1001 86380 86390 1
541267 99541267 1001 86380 86390 1
541275 99541275 1001 86380 86390 1
541252 99541252 1001 86380 86390 1
541008 99541008 1001 86380 86390 1
540698 99540698 1001 86380 86390 1
540792 99540792 1001 86380 86390 1
540794 99540794 1001 86380 86390 1
540759 99540759 1001 86380 86390 1
540799 99540799 1001 86380 86390 1
541343 99541343 1001 86380 86390 1
541952 99541952 1001 86380 86390 1
541941 99541941 1001 86380 86390 1
542053 99542053 1001 86380 86390 1
542002 99542002 1001 86380 86390 1
541763 99541763 1001 86380 86390 1
541906 99541906 1001 86380 86390 1
541727 99541727 1001 86380 86390 1
541590 99541590 1001 86380 86390 1
541695 99541695 1001 86380 86390 1
541557 99541557 1001 86380 86390 1
541702 99541702 1001 86380 86390 1
542145 99542145 1001 86380 86390 1
542135 99542135 1001 86380 86390 1
542165 99542165 1001 86380 86390 1
542794 99542794 1001 86380 86390 1
542837 99542837 1001 86380 86390 1
542879 99542879 1001 86380 86390 1
542614 99542614 1001 86380 86390 1
542700 99542700 1001 86380 86390 1
543099 99543099 1001 86380 86390 1
542957 99542957 1001 86380 86390 1
542985 99542985 1001 86380 86390 1
543029 99543029 1001 86380 86390 1
543739 99543739 1001 86380 86390 1
543612 99543612 1001 86380 86390 1
543602 99543602 1001 86380 86390 1
543392 99543392 1001 86380 86390 1
543498 99543498 1001 86380 86390 1
543293 99543293 1001 86380 86390 1
543232 99543232 1001 86380 86390 1
543213 99543213 1001 86380 86390 1
543891 99543891 1001 86380 86390 1
543931 99543931 1001 86380 86390 1
543959 99543959 1001 86380 86390 1
544475 99544475 1001 86380 86390 1
544555 99544555 1001 86380 86390 1
544280 99544280 1001 86380 86390 1
544306 99544306 1001 86380 86390 1
544231 99544231 1001 86380 86390 1
544175 99544175 1001 86380 86390 1
544013 99544013 1001 86380 86390 1
544659 99544659 1001 86380 86390 1
544602 99544602 1001 86380 86390 1
543089 953 1001 36300 36600 1
400102 99400102 1001 86380 86390 1
400179 99400179 1001 86380 86390 1
400317 99400317 1001 86380 86390 1
400357 99400357 1001 86380 86390 1
400419 99400419 1001 86380 86390 1
400719 99400719 1001 86380 86390 1
400655 99400655 1001 86380 86390 1
400911 99400911 1001 86380 86390 1
401072 99401072 1001 86380 86390 1
401080 99401080 1001 86380 86390 1
401628 99401628 1001 86380 86390 1
401725 99401725 1001 86380 86390 1
401769 99401769 1001 86380 86390 1
401836 99401836 1001 86380 86390 1
402171 99402171 1001 86380 86390 1
402218 99402218 1001 86380 86390 1
402248 99402248 1001 86380 86390 1
402364 99402364 1001 86380 86390 1
402471 99402471 1001 86380 86390 1
402394 99402394 1001 86380 86390 1
402491 99402491 1001 86380 86390 1
402767 99402767 1001 86380 86390 1
402738 99402738 1001 86380 86390 1
402829 99402829 1001 86380 86390 1
403128 99403128 1001 86380 86390 1
403113 99403113 1001 86380 86390 1
403264 99403264 1001 86380 86390 1
403352 99403352 1001 86380 86390 1
403532 99403532 1001 86380 86390 1
403711 99403711 1001 86380 86390 1
403823 99403823 1001 86380 86390 1
404362 99404362 1001 86380 86390 1
404634 99404634 1001 86380 86390 1
404675 99404675 1001 86380 86390 1
404655 99404655 1001 86380 86390 1
404666 99404666 1001 86380 86390 1
404667 99404667 1001 86380 86390 1
404744 99404744 1001 86380 86390 1
404759 99404759 1001 86380 86390 1
404961 99404961 1001 86380 86390 1
404789 99404789 1001 86380 86390 1
405103 99405103 1001 86380 86390 1
405104 99405104 1001 86380 86390 1
405241 99405241 1001 86380 86390 1
405272 99405272 1001 86380 86390 1
405600 99405600 1001 86380 86390 1
405699 99405699 1001 86380 86390 1
405930 99405930 1001 86380 86390 1
405902 99405902 1001 86380 86390 1
406054 99406054 1001 86380 86390 1
406497 99406497 1001 86380 86390 1
406676 99406676 1001 86380 86390 1
406726 99406726 1001 86380 86390 1
406731 99406731 1001 86380 86390 1
406981 99406981 1001 86380 86390 1
407170 99407170 1001 86380 86390 1
407419 99407419 1001 86380 86390 1
407746 99407746 1001 86380 86390 1
407759 99407759 1001 86380 86390 1
407862 99407862 1001 86380 86390 1
407869 99407869 1001 86380 86390 1
407988 99407988 1001 86380 86390 1
407965 99407965 1001 86380 86390 1
408079 99408079 1001 86380 86390 1
408126 99408126 1001 86380 86390 1
408357 99408357 1001 86380 86390 1
408315 99408315 1001 86380 86390 1
408380 99408380 1001 86380 86390 1
408912 99408912 1001 86380 86390 1
408974 99408974 1001 86380 86390 1
409060 99409060 1001 86380 86390 1
409064 99409064 1001 86380 86390 1
409056 99409056 1001 86380 86390 1
409087 99409087 1001 86380 86390 1
409257 99409257 1001 86380 86390 1
409337 99409337 1001 86380 86390 1
409458 99409458 1001 86380 86390 1
409634 99409634 1001 86380 86390 1
409686 99409686 1001 86380 86390 1
409667 99409667 1001 86380 86390 1
409628 99409628 1001 86380 86390 1
409855 99409855 1001 86380 86390 1
410021 99410021 1001 86380 86390 1
410203 99410203 1001 86380 86390 1
410182 99410182 1001 86380 86390 1
410255 99410255 1001 86380 86390 1
410261 99410261 1001 86380 86390 1
410285 99410285 1001 86380 86390 1
410246 99410246 1001 86380 86390 1
410269 99410269 1001 86380 86390 1
410388 99410388 1001 86380 86390 1
410448 99410448 1001 86380 86390 1
410411 99410411 1001 86380 86390 1
410730 99410730 1001 86380 86390 1
411006 99411006 1001 86380 86390 1
411043 99411043 1001 86380 86390 1
411171 99411171 1001 86380 86390 1
411320 99411320 1001 86380 86390 1
411491 99411491 1001 86380 86390 1
411700 99411700 1001 86380 86390 1
411789 99411789 1001 86380 86390 1
411980 99411980 1001 86380 86390 1
412221 99412221 1001 86380 86390 1
412364 99412364 1001 86380 86390 1
412294 99412294 1001 86380 86390 1
412455 99412455 1001 86380 86390 1
412347 99412347 1001 86380 86390 1
412415 99412415 1001 86380 86390 1
413293 99413293 1001 86380 86390 1
413583 99413583 1001 86380 86390 1
413470 99413470 1001 86380 86390 1
413145 99413145 1001 86380 86390 1
413167 99413167 1001 86380 86390 1
413043 99413043 1001 86380 86390 1
413096 99413096 1001 86380 86390 1
412949 99412949 1001 86380 86390 1
412777 99412777 1001 86380 86390 1
412832 99412832 1001 86380 86390 1
412787 99412787 1001 86380 86390 1
412570 99412570 1001 86380 86390 1
413925 99413925 1001 86380 86390 1
413792 99413792 1001 86380 86390 1
414004 99414004 1001 86380 86390 1
413745 99413745 1001 86380 86390 1
413801 99413801 1001 86380 86390 1
415100 99415100 1001 86380 86390 1
414959 99414959 1001 86380 86390 1
415089 99415089 1001 86380 86390 1
414573 99414573 1001 86380 86390 1
414721 99414721 1001 86380 86390 1
414853 99414853 1001 86380 86390 1
414406 99414406 1001 86380 86390 1
414413 99414413 1001 86380 86390 1
415651 99415651 1001 86380 86390 1
416729 99416729 1001 86380 86390 1
416580 99416580 1001 86380 86390 1
416423 99416423 1001 86380 86390 1
416538 99416538 1001 86380 86390 1
416492 99416492 1001 86380 86390 1
415827 99415827 1001 86380 86390 1
415723 99415723 1001 86380 86390 1
416062 99416062 1001 86380 86390 1
415890 99415890 1001 86380 86390 1
416105 99416105 1001 86380 86390 1
415774 99415774 1001 86380 86390 1
417425 99417425 1001 86380 86390 1
417505 99417505 1001 86380 86390 1
418475 99418475 1001 86380 86390 1
418622 99418622 1001 86380 86390 1
418601 99418601 1001 86380 86390 1
418725 99418725 1001 86380 86390 1
418183 99418183 1001 86380 86390 1
418209 99418209 1001 86380 86390 1
417615 99417615 1001 86380 86390 1
417929 99417929 1001 86380 86390 1
417982 99417982 1001 86380 86390 1
417625 99417625 1001 86380 86390 1
419100 99419100 1001 86380 86390 1
419042 99419042 1001 86380 86390 1
418865 99418865 1001 86380 86390 1
420124 99420124 1001 86380 86390 1
420410 99420410 1001 86380 86390 1
420319 99420319 1001 86380 86390 1
419770 99419770 1001 86380 86390 1
420042 99420042 1001 86380 86390 1
419741 99419741 1001 86380 86390 1
419316 99419316 1001 86380 86390 1
419472 99419472 1001 86380 86390 1
419393 99419393 1001 86380 86390 1
419458 99419458 1001 86380 86390 1
420708 99420708 1001 86380 86390 1
420562 99420562 1001 86380 86390 1
420569 99420569 1001 86380 86390 1
420826 99420826 1001 86380 86390 1
422116 99422116 1001 86380 86390 1
421949 99421949 1001 86380 86390 1
421953 99421953 1001 86380 86390 1
421955 99421955 1001 86380 86390 1
421353 99421353 1001 86380 86390 1
421378 99421378 1001 86380 86390 1
421685 99421685 1001 86380 86390 1
420912 99420912 1001 86380 86390 1
421148 99421148 1001 86380 86390 1
422272 99422272 1001 86380 86390 1
422369 99422369 1001 86380 86390 1
422376 99422376 1001 86380 86390 1
422377 99422377 1001 86380 86390 1
423673 99423673 1001 86380 86390 1
423336 99423336 1001 86380 86390 1
423374 99423374 1001 86380 86390 1
423685 99423685 1001 86380 86390 1
423413 99423413 1001 86380 86390 1
423496 99423496 1001 86380 86390 1
423287 99423287 1001 86380 86390 1
423151 99423151 1001 86380 86390 1
423009 99423009 1001 86380 86390 1
422636 99422636 1001 86380 86390 1
422813 99422813 1001 86380 86390 1
422896 99422896 1001 86380 86390 1
423987 99423987 1001 86380 86390 1
423803 99423803 1001 86380 86390 1
424087 99424087 1001 86380 86390 1
425093 99425093 1001 86380 86390 1
425347 99425347 1001 86380 86390 1
425070 99425070 1001 86380 86390 1
424799 99424799 1001 86380 86390 1
424711 99424711 1001 86380 86390 1
424750 99424750 1001 86380 86390 1
424189 99424189 1001 86380 86390 1
424346 99424346 1001 86380 86390 1
426765 99426765 1001 86380 86390 1
426718 99426718 1001 86380 86390 1
426643 99426643 1001 86380 86390 1
426593 99426593 1001 86380 86390 1
426456 99426456 1001 86380 86390 1
425900 99425900 1001 86380 86390 1
426057 99426057 1001 86380 86390 1
425930 99425930 1001 86380 86390 1
427517 99427517 1001 86380 86390 1
427519 99427519 1001 86380 86390 1
427158 99427158 1001 86380 86390 1
427306 99427306 1001 86380 86390 1
428733 99428733 1001 86380 86390 1
428504 99428504 1001 86380 86390 1
428093 99428093 1001 86380 86390 1
428022 99428022 1001 86380 86390 1
428252 99428252 1001 86380 86390 1
427996 99427996 1001 86380 86390 1
427653 99427653 1001 86380 86390 1
427640 99427640 1001 86380 86390 1
427672 99427672 1001 86380 86390 1
428945 99428945 1001 86380 86390 1
429035 99429035 1001 86380 86390 1
430131 99430131 1001 86380 86390 1
429982 99429982 1001 86380 86390 1
429366 99429366 1001 86380 86390 1
429368 99429368 1001 86380 86390 1
429551 99429551 1001 86380 86390 1
429298 99429298 1001 86380 86390 1
430795 99430795 1001 86380 86390 1
430798 99430798 1001 86380 86390 1
430806 99430806 1001 86380 86390 1
430700 99430700 1001 86380 86390 1
431912 99431912 1001 86380 86390 1
431895 99431895 1001 86380 86390 1
431685 99431685 1001 86380 86390 1
431392 99431392 1001 86380 86390 1
431005 99431005 1001 86380 86390 1
430881 99430881 1001 86380 86390 1
430995 99430995 1001 86380 86390 1
432268 99432268 1001 86380 86390 1
432066 99432066 1001 86380 86390 1
432067 99432067 1001 86380 86390 1
432422 99432422 1001 86380 86390 1
432318 99432318 1001 86380 86390 1
433638 99433638 1001 86380 86390 1
433533 99433533 1001 86380 86390 1
433191 99433191 1001 86380 86390 1
432650 99432650 1001 86380 86390 1
432585 99432585 1001 86380 86390 1
432707 99432707 1001 86380 86390 1
432835 99432835 1001 86380 86390 1
435184 99435184 1001 86380 86390 1
435285 99435285 1001 86380 86390 1
435296 99435296 1001 86380 86390 1
435386 99435386 1001 86380 86390 1
435304 99435304 1001 86380 86390 1
435401 99435401 1001 86380 86390 1
434638 99434638 1001 86380 86390 1
434787 99434787 1001 86380 86390 1
434612 99434612 1001 86380 86390 1
434866 99434866 1001 86380 86390 1
434469 99434469 1001 86380 86390 1
434520 99434520 1001 86380 86390 1
434523 99434523 1001 86380 86390 1
434251 99434251 1001 86380 86390 1
435545 99435545 1001 86380 86390 1
435802 99435802 1001 86380 86390 1
435806 99435806 1001 86380 86390 1
435779 99435779 1001 86380 86390 1
436786 99436786 1001 86380 86390 1
437059 99437059 1001 86380 86390 1
437072 99437072 1001 86380 86390 1
436682 99436682 1001 86380 86390 1
436482 99436482 1001 86380 86390 1
436466 99436466 1001 86380 86390 1
436383 99436383 1001 86380 86390 1
436093 99436093 1001 86380 86390 1
435982 99435982 1001 86380 86390 1
436216 99436216 1001 86380 86390 1
436102 99436102 1001 86380 86390 1
435939 99435939 1001 86380 86390 1
436005 99436005 1001 86380 86390 1
300029 99300029 1001 86380 86390 1
437298 99437298 1001 86380 86390 1
300083 99300083 1001 86380 86390 1
300010 99300010 1001 86380 86390 1
300023 99300023 1001 86380 86390 1
437332 99437332 1001 86380 86390 1
437255 99437255 1001 86380 86390 1
300575 99300575 1001 86380 86390 1
300527 99300527 1001 86380 86390 1
300539 99300539 1001 86380 86390 1
300479 99300479 1001 86380 86390 1
300110 99300110 1001 86380 86390 1
300228 99300228 1001 86380 86390 1
300218 99300218 1001 86380 86390 1
300295 99300295 1001 86380 86390 1
300816 99300816 1001 86380 86390 1
300885 99300885 1001 86380 86390 1
301402 99301402 1001 86380 86390 1
301194 99301194 1001 86380 86390 1
301320 99301320 1001 86380 86390 1
300963 99300963 1001 86380 86390 1
301092 99301092 1001 86380 86390 1
300942 99300942 1001 86380 86390 1
300970 99300970 1001 86380 86390 1
301624 99301624 1001 86380 86390 1
302191 99302191 1001 86380 86390 1
302297 99302297 1001 86380 86390 1
302272 99302272 1001 86380 86390 1
302185 99302185 1001 86380 86390 1
301971 99301971 1001 86380 86390 1
302105 99302105 1001 86380 86390 1
302118 99302118 1001 86380 86390 1
302119 99302119 1001 86380 86390 1
302171 99302171 1001 86380 86390 1
301816 99301816 1001 86380 86390 1
301820 99301820 1001 86380 86390 1
301885 99301885 1001 86380 86390 1
302385 99302385 1001 86380 86390 1
303080 99303080 1001 86380 86390 1
303108 99303108 1001 86380 86390 1
303139 99303139 1001 86380 86390 1
302964 99302964 1001 86380 86390 1
302879 99302879 1001 86380 86390 1
302881 99302881 1001 86380 86390 1
302817 99302817 1001 86380 86390 1
302651 99302651 1001 86380 86390 1
302785 99302785 1001 86380 86390 1
302727 99302727 1001 86380 86390 1
303217 99303217 1001 86380 86390 1
303260 99303260 1001 86380 86390 1
303904 99303904 1001 86380 86390 1
303869 99303869 1001 86380 86390 1
303884 99303884 1001 86380 86390 1
303900 99303900 1001 86380 86390 1
303751 99303751 1001 86380 86390 1
303628 99303628 1001 86380 86390 1
303733 99303733 1001 86380 86390 1
303464 99303464 1001 86380 86390 1
303453 99303453 1001 86380 86390 1
303414 99303414 1001 86380 86390 1
303559 99303559 1001 86380 86390 1
303497 99303497 1001 86380 86390 1
303513 99303513 1001 86380 86390 1
303489 99303489 1001 86380 86390 1
304070 99304070 1001 86380 86390 1
304191 99304191 1001 86380 86390 1
304141 99304141 1001 86380 86390 1
304077 99304077 1001 86380 86390 1
304051 99304051 1001 86380 86390 1
304781 99304781 1001 86380 86390 1
304615 99304615 1001 86380 86390 1
304487 99304487 1001 86380 86390 1
304638 99304638 1001 86380 86390 1
304411 99304411 1001 86380 86390 1
304425 99304425 1001 86380 86390 1
304326 99304326 1001 86380 86390 1
304990 99304990 1001 86380 86390 1
304888 99304888 1001 86380 86390 1
305044 99305044 1001 86380 86390 1
304932 99304932 1001 86380 86390 1
305634 99305634 1001 86380 86390 1
305583 99305583 1001 86380 86390 1
305654 99305654 1001 86380 86390 1
305523 99305523 1001 86380 86390 1
305639 99305639 1001 86380 86390 1
305536 99305536 1001 86380 86390 1
305491 99305491 1001 86380 86390 1
305431 99305431 1001 86380 86390 1
305434 99305434 1001 86380 86390 1
305272 99305272 1001 86380 86390 1
305208 99305208 1001 86380 86390 1
305134 99305134 1001 86380 86390 1
500154 99500154 1001 86380 86390 1
500091 99500091 1001 86380 86390 1
500066 99500066 1001 86380 86390 1
500094 99500094 1001 86380 86390 1
500125 99500125 1001 86380 86390 1
500700 99500700 1001 86380 86390 1
500739 99500739 1001 86380 86390 1
500755 99500755 1001 86380 86390 1
500799 99500799 1001 86380 86390 1
500467 99500467 1001 86380 86390 1
500571 99500571 1001 86380 86390 1
500568 99500568 1001 86380 86390 1
500266 99500266 1001 86380 86390 1
500873 99500873 1001 86380 86390 1
501512 99501512 1001 86380 86390 1
501577 99501577 1001 86380 86390 1
501566 99501566 1001 86380 86390 1
501439 99501439 1001 86380 86390 1
501622 99501622 1001 86380 86390 1
501520 99501520 1001 86380 86390 1
501254 99501254 1001 86380 86390 1
501385 99501385 1001 86380 86390 1
501313 99501313 1001 86380 86390 1
501239 99501239 1001 86380 86390 1
501148 99501148 1001 86380 86390 1
501226 99501226 1001 86380 86390 1
501023 99501023 1001 86380 86390 1
501169 99501169 1001 86380 86390 1
501781 99501781 1001 86380 86390 1
501749 99501749 1001 86380 86390 1
502363 99502363 1001 86380 86390 1
502421 99502421 1001 86380 86390 1
501989 99501989 1001 86380 86390 1
501862 99501862 1001 86380 86390 1
502581 99502581 1001 86380 86390 1
502647 99502647 1001 86380 86390 1
502526 99502526 1001 86380 86390 1
503150 99503150 1001 86380 86390 1
503262 99503262 1001 86380 86390 1
503142 99503142 1001 86380 86390 1
503247 99503247 1001 86380 86390 1
503196 99503196 1001 86380 86390 1
503198 99503198 1001 86380 86390 1
503030 99503030 1001 86380 86390 1
503006 99503006 1001 86380 86390 1
502981 99502981 1001 86380 86390 1
503007 99503007 1001 86380 86390 1
502824 99502824 1001 86380 86390 1
503360 99503360 1001 86380 86390 1
503491 99503491 1001 86380 86390 1
503951 99503951 1001 86380 86390 1
504060 99504060 1001 86380 86390 1
504076 99504076 1001 86380 86390 1
503732 99503732 1001 86380 86390 1
503877 99503877 1001 86380 86390 1
503843 99503843 1001 86380 86390 1
503567 99503567 1001 86380 86390 1
504220 99504220 1001 86380 86390 1
504287 99504287 1001 86380 86390 1
504184 99504184 1001 86380 86390 1
504175 99504175 1001 86380 86390 1
504304 99504304 1001 86380 86390 1
504899 99504899 1001 86380 86390 1
504900 99504900 1001 86380 86390 1
504638 99504638 1001 86380 86390 1
504548 99504548 1001 86380 86390 1
504616 99504616 1001 86380 86390 1
504542 99504542 1001 86380 86390 1
504555 99504555 1001 86380 86390 1
504996 99504996 1001 86380 86390 1
504971 99504971 1001 86380 86390 1
504997 99504997 1001 86380 86390 1
504952 99504952 1001 86380 86390 1
505635 99505635 1001 86380 86390 1
505753 99505753 1001 86380 86390 1
505761 99505761 1001 86380 86390 1
505529 99505529 1001 86380 86390 1
505432 99505432 1001 86380 86390 1
505523 99505523 1001 86380 86390 1
505214 99505214 1001 86380 86390 1
505286 99505286 1001 86380 86390 1
505248 99505248 1001 86380 86390 1
505262 99505262 1001 86380 86390 1
505846 99505846 1001 86380 86390 1
505795 99505795 1001 86380 86390 1
505886 99505886 1001 86380 86390 1
505958 99505958 1001 86380 86390 1
506418 99506418 1001 86380 86390 1
506496 99506496 1001 86380 86390 1
506522 99506522 1001 86380 86390 1
506396 99506396 1001 86380 86390 1
506342 99506342 1001 86380 86390 1
506253 99506253 1001 86380 86390 1
506346 99506346 1001 86380 86390 1
505992 99505992 1001 86380 86390 1
505994 99505994 1001 86380 86390 1
506104 99506104 1001 86380 86390 1
506712 99506712 1001 86380 86390 1
506649 99506649 1001 86380 86390 1
506625 99506625 1001 86380 86390 1
506692 99506692 1001 86380 86390 1
506602 99506602 1001 86380 86390 1
507388 99507388 1001 86380 86390 1
507249 99507249 1001 86380 86390 1
507098 99507098 1001 86380 86390 1
506879 99506879 1001 86380 86390 1
506804 99506804 1001 86380 86390 1
506936 99506936 1001 86380 86390 1
506878 99506878 1001 86380 86390 1
507451 99507451 1001 86380 86390 1
507531 99507531 1001 86380 86390 1
507534 99507534 1001 86380 86390 1
508068 99508068 1001 86380 86390 1
508212 99508212 1001 86380 86390 1
508248 99508248 1001 86380 86390 1
508174 99508174 1001 86380 86390 1
508071 99508071 1001 86380 86390 1
508219 99508219 1001 86380 86390 1
508059 99508059 1001 86380 86390 1
508062 99508062 1001 86380 86390 1
508129 99508129 1001 86380 86390 1
507897 99507897 1001 86380 86390 1
508001 99508001 1001 86380 86390 1
507711 99507711 1001 86380 86390 1
507828 99507828 1001 86380 86390 1
508375 99508375 1001 86380 86390 1
508272 99508272 1001 86380 86390 1
508415 99508415 1001 86380 86390 1
508419 99508419 1001 86380 86390 1
508368 99508368 1001 86380 86390 1
508974 99508974 1001 86380 86390 1
508946 99508946 1001 86380 86390 1
508704 99508704 1001 86380 86390 1
508692 99508692 1001 86380 86390 1
508584 99508584 1001 86380 86390 1
508455 99508455 1001 86380 86390 1
508469 99508469 1001 86380 86390 1
508539 99508539 1001 86380 86390 1
508462 99508462 1001 86380 86390 1
509208 99509208 1001 86380 86390 1
509092 99509092 1001 86380 86390 1
509210 99509210 1001 86380 86390 1
509198 99509198 1001 86380 86390 1
509109 99509109 1001 86380 86390 1
509814 99509814 1001 86380 86390 1
509844 99509844 1001 86380 86390 1
509646 99509646 1001 86380 86390 1
509532 99509532 1001 86380 86390 1
509507 99509507 1001 86380 86390 1
509308 99509308 1001 86380 86390 1
509324 99509324 1001 86380 86390 1
509416 99509416 1001 86380 86390 1
509455 99509455 1001 86380 86390 1
509468 99509468 1001 86380 86390 1
509341 99509341 1001 86380 86390 1
510095 99510095 1001 86380 86390 1
510096 99510096 1001 86380 86390 1
509955 99509955 1001 86380 86390 1
510689 99510689 1001 86380 86390 1
510526 99510526 1001 86380 86390 1
510491 99510491 1001 86380 86390 1
510518 99510518 1001 86380 86390 1
510519 99510519 1001 86380 86390 1
510351 99510351 1001 86380 86390 1
510339 99510339 1001 86380 86390 1
510279 99510279 1001 86380 86390 1
510151 99510151 1001 86380 86390 1
510125 99510125 1001 86380 86390 1
510113 99510113 1001 86380 86390 1
510232 99510232 1001 86380 86390 1
510827 99510827 1001 86380 86390 1
510781 99510781 1001 86380 86390 1
510885 99510885 1001 86380 86390 1
510823 99510823 1001 86380 86390 1
511492 99511492 1001 86380 86390 1
511493 99511493 1001 86380 86390 1
511526 99511526 1001 86380 86390 1
511378 99511378 1001 86380 86390 1
511484 99511484 1001 86380 86390 1
511142 99511142 1001 86380 86390 1
511155 99511155 1001 86380 86390 1
511342 99511342 1001 86380 86390 1
511343 99511343 1001 86380 86390 1
511023 99511023 1001 86380 86390 1
510989 99510989 1001 86380 86390 1
511657 99511657 1001 86380 86390 1
511683 99511683 1001 86380 86390 1
511697 99511697 1001 86380 86390 1
511661 99511661 1001 86380 86390 1
511754 99511754 1001 86380 86390 1
511587 99511587 1001 86380 86390 1
512297 99512297 1001 86380 86390 1
512051 99512051 1001 86380 86390 1
511975 99511975 1001 86380 86390 1
512172 99512172 1001 86380 86390 1
511990 99511990 1001 86380 86390 1
511918 99511918 1001 86380 86390 1
511792 99511792 1001 86380 86390 1
511782 99511782 1001 86380 86390 1
512389 99512389 1001 86380 86390 1
512485 99512485 1001 86380 86390 1
512498 99512498 1001 86380 86390 1
512524 99512524 1001 86380 86390 1
512476 99512476 1001 86380 86390 1
512479 99512479 1001 86380 86390 1
513065 99513065 1001 86380 86390 1
512860 99512860 1001 86380 86390 1
512886 99512886 1001 86380 86390 1
512822 99512822 1001 86380 86390 1
512816 99512816 1001 86380 86390 1
512785 99512785 1001 86380 86390 1
512751 99512751 1001 86380 86390 1
513336 99513336 1001 86380 86390 1
513262 99513262 1001 86380 86390 1
513288 99513288 1001 86380 86390 1
513854 99513854 1001 86380 86390 1
513908 99513908 1001 86380 86390 1
513875 99513875 1001 86380 86390 1
513635 99513635 1001 86380 86390 1
513771 99513771 1001 86380 86390 1
513455 99513455 1001 86380 86390 1
514043 99514043 1001 86380 86390 1
514667 99514667 1001 86380 86390 1
514698 99514698 1001 86380 86390 1
514850 99514850 1001 86380 86390 1
514513 99514513 1001 86380 86390 1
514501 99514501 1001 86380 86390 1
514504 99514504 1001 86380 86390 1
514621 99514621 1001 86380 86390 1
514302 99514302 1001 86380 86390 1
514397 99514397 1001 86380 86390 1
515013 99515013 1001 86380 86390 1
514912 99514912 1001 86380 86390 1
515054 99515054 1001 86380 86390 1
514926 99514926 1001 86380 86390 1
515653 99515653 1001 86380 86390 1
515603 99515603 1001 86380 86390 1
515604 99515604 1001 86380 86390 1
515592 99515592 1001 86380 86390 1
515384 99515384 1001 86380 86390 1
515248 99515248 1001 86380 86390 1
515199 99515199 1001 86380 86390 1
515086 99515086 1001 86380 86390 1
515722 99515722 1001 86380 86390 1
515815 99515815 1001 86380 86390 1
515700 99515700 1001 86380 86390 1
515805 99515805 1001 86380 86390 1
516397 99516397 1001 86380 86390 1
516489 99516489 1001 86380 86390 1
516431 99516431 1001 86380 86390 1
516162 99516162 1001 86380 86390 1
516268 99516268 1001 86380 86390 1
516286 99516286 1001 86380 86390 1
516134 99516134 1001 86380 86390 1
516001 99516001 1001 86380 86390 1
516043 99516043 1001 86380 86390 1
515914 99515914 1001 86380 86390 1
516537 99516537 1001 86380 86390 1
516706 99516706 1001 86380 86390 1
516564 99516564 1001 86380 86390 1
516685 99516685 1001 86380 86390 1
516699 99516699 1001 86380 86390 1
517195 99517195 1001 86380 86390 1
517226 99517226 1001 86380 86390 1
517322 99517322 1001 86380 86390 1
517204 99517204 1001 86380 86390 1
517079 99517079 1001 86380 86390 1
517015 99517015 1001 86380 86390 1
516938 99516938 1001 86380 86390 1
516967 99516967 1001 86380 86390 1
517035 99517035 1001 86380 86390 1
516887 99516887 1001 86380 86390 1
516914 99516914 1001 86380 86390 1
516788 99516788 1001 86380 86390 1
516907 99516907 1001 86380 86390 1
516740 99516740 1001 86380 86390 1
517410 99517410 1001 86380 86390 1
517412 99517412 1001 86380 86390 1
517490 99517490 1001 86380 86390 1
517480 99517480 1001 86380 86390 1
517432 99517432 1001 86380 86390 1
517343 99517343 1001 86380 86390 1
517904 99517904 1001 86380 86390 1
517944 99517944 1001 86380 86390 1
517889 99517889 1001 86380 86390 1
517723 99517723 1001 86380 86390 1
517568 99517568 1001 86380 86390 1
517555 99517555 1001 86380 86390 1
517598 99517598 1001 86380 86390 1
517741 99517741 1001 86380 86390 1
517717 99517717 1001 86380 86390 1
517615 99517615 1001 86380 86390 1
518215 99518215 1001 86380 86390 1
518876 99518876 1001 86380 86390 1
518641 99518641 1001 86380 86390 1
518694 99518694 1001 86380 86390 1
518636 99518636 1001 86380 86390 1
518587 99518587 1001 86380 86390 1
518471 99518471 1001 86380 86390 1
518396 99518396 1001 86380 86390 1
518389 99518389 1001 86380 86390 1
518468 99518468 1001 86380 86390 1
519778 99519778 1001 86380 86390 1
519813 99519813 1001 86380 86390 1
519654 99519654 1001 86380 86390 1
519560 99519560 1001 86380 86390 1
519550 99519550 1001 86380 86390 1
519578 99519578 1001 86380 86390 1
519502 99519502 1001 86380 86390 1
519439 99519439 1001 86380 86390 1
519379 99519379 1001 86380 86390 1
519368 99519368 1001 86380 86390 1
519306 99519306 1001 86380 86390 1
519824 99519824 1001 86380 86390 1
519929 99519929 1001 86380 86390 1
520008 99520008 1001 86380 86390 1
519893 99519893 1001 86380 86390 1
519919 99519919 1001 86380 86390 1
520460 99520460 1001 86380 86390 1
520514 99520514 1001 86380 86390 1
520634 99520634 1001 86380 86390 1
520273 99520273 1001 86380 86390 1
520162 99520162 1001 86380 86390 1
520104 99520104 1001 86380 86390 1
520221 99520221 1001 86380 86390 1
520160 99520160 1001 86380 86390 1
520096 99520096 1001 86380 86390 1
520161 99520161 1001 86380 86390 1
520741 99520741 1001 86380 86390 1
520665 99520665 1001 86380 86390 1
520769 99520769 1001 86380 86390 1
520718 99520718 1001 86380 86390 1
520668 99520668 1001 86380 86390 1
520760 99520760 1001 86380 86390 1
520838 99520838 1001 86380 86390 1
520683 99520683 1001 86380 86390 1
520646 99520646 1001 86380 86390 1
520829 99520829 1001 86380 86390 1
521420 99521420 1001 86380 86390 1
521268 99521268 1001 86380 86390 1
521196 99521196 1001 86380 86390 1
521248 99521248 1001 86380 86390 1
521252 99521252 1001 86380 86390 1
521061 99521061 1001 86380 86390 1
521153 99521153 1001 86380 86390 1
521258 99521258 1001 86380 86390 1
521077 99521077 1001 86380 86390 1
520893 99520893 1001 86380 86390 1
520867 99520867 1001 86380 86390 1
521660 99521660 1001 86380 86390 1
521624 99521624 1001 86380 86390 1
521590 99521590 1001 86380 86390 1
521959 99521959 1001 86380 86390 1
521784 99521784 1001 86380 86390 1
522487 99522487 1001 86380 86390 1
522400 99522400 1001 86380 86390 1
522427 99522427 1001 86380 86390 1
522297 99522297 1001 86380 86390 1
522494 99522494 1001 86380 86390 1
523044 99523044 1001 86380 86390 1
522919 99522919 1001 86380 86390 1
523061 99523061 1001 86380 86390 1
522984 99522984 1001 86380 86390 1
523076 99523076 1001 86380 86390 1
522974 99522974 1001 86380 86390 1
522924 99522924 1001 86380 86390 1
522711 99522711 1001 86380 86390 1
522684 99522684 1001 86380 86390 1
522621 99522621 1001 86380 86390 1
522665 99522665 1001 86380 86390 1
523284 99523284 1001 86380 86390 1
523301 99523301 1001 86380 86390 1
523176 99523176 1001 86380 86390 1
523780 99523780 1001 86380 86390 1
523898 99523898 1001 86380 86390 1
523756 99523756 1001 86380 86390 1
523888 99523888 1001 86380 86390 1
523664 99523664 1001 86380 86390 1
523614 99523614 1001 86380 86390 1
523640 99523640 1001 86380 86390 1
523337 99523337 1001 86380 86390 1
523406 99523406 1001 86380 86390 1
523497 99523497 1001 86380 86390 1
523526 99523526 1001 86380 86390 1
523438 99523438 1001 86380 86390 1
523374 99523374 1001 86380 86390 1
524111 99524111 1001 86380 86390 1
524048 99524048 1001 86380 86390 1
523990 99523990 1001 86380 86390 1
523967 99523967 1001 86380 86390 1
524700 99524700 1001 86380 86390 1
524675 99524675 1001 86380 86390 1
524727 99524727 1001 86380 86390 1
524640 99524640 1001 86380 86390 1
524765 99524765 1001 86380 86390 1
524393 99524393 1001 86380 86390 1
524523 99524523 1001 86380 86390 1
524244 99524244 1001 86380 86390 1
524153 99524153 1001 86380 86390 1
524273 99524273 1001 86380 86390 1
524239 99524239 1001 86380 86390 1
524923 99524923 1001 86380 86390 1
524962 99524962 1001 86380 86390 1
524953 99524953 1001 86380 86390 1
524812 99524812 1001 86380 86390 1
524877 99524877 1001 86380 86390 1
524907 99524907 1001 86380 86390 1
524920 99524920 1001 86380 86390 1
525431 99525431 1001 86380 86390 1
525548 99525548 1001 86380 86390 1
525510 99525510 1001 86380 86390 1
525423 99525423 1001 86380 86390 1
525530 99525530 1001 86380 86390 1
525493 99525493 1001 86380 86390 1
525289 99525289 1001 86380 86390 1
525368 99525368 1001 86380 86390 1
525320 99525320 1001 86380 86390 1
525134 99525134 1001 86380 86390 1
525164 99525164 1001 86380 86390 1
525754 99525754 1001 86380 86390 1
525626 99525626 1001 86380 86390 1
525683 99525683 1001 86380 86390 1
526360 99526360 1001 86380 86390 1
526309 99526309 1001 86380 86390 1
526305 99526305 1001 86380 86390 1
526012 99526012 1001 86380 86390 1
526207 99526207 1001 86380 86390 1
526082 99526082 1001 86380 86390 1
525817 99525817 1001 86380 86390 1
525943 99525943 1001 86380 86390 1
525969 99525969 1001 86380 86390 1
525826 99525826 1001 86380 86390 1
525840 99525840 1001 86380 86390 1
526449 99526449 1001 86380 86390 1
526582 99526582 1001 86380 86390 1
527135 99527135 1001 86380 86390 1
527164 99527164 1001 86380 86390 1
527088 99527088 1001 86380 86390 1
527170 99527170 1001 86380 86390 1
526931 99526931 1001 86380 86390 1
527022 99527022 1001 86380 86390 1
526971 99526971 1001 86380 86390 1
526693 99526693 1001 86380 86390 1
526836 99526836 1001 86380 86390 1
526635 99526635 1001 86380 86390 1
526755 99526755 1001 86380 86390 1
526692 99526692 1001 86380 86390 1
527947 99527947 1001 86380 86390 1
527922 99527922 1001 86380 86390 1
528015 99528015 1001 86380 86390 1
528029 99528029 1001 86380 86390 1
528067 99528067 1001 86380 86390 1
527702 99527702 1001 86380 86390 1
527725 99527725 1001 86380 86390 1
527547 99527547 1001 86380 86390 1
527500 99527500 1001 86380 86390 1
528217 99528217 1001 86380 86390 1
528194 99528194 1001 86380 86390 1
528712 99528712 1001 86380 86390 1
528882 99528882 1001 86380 86390 1
528515 99528515 1001 86380 86390 1
528528 99528528 1001 86380 86390 1
528686 99528686 1001 86380 86390 1
528508 99528508 1001 86380 86390 1
528512 99528512 1001 86380 86390 1
528604 99528604 1001 86380 86390 1
528319 99528319 1001 86380 86390 1
528361 99528361 1001 86380 86390 1
528327 99528327 1001 86380 86390 1
528407 99528407 1001 86380 86390 1
529080 99529080 1001 86380 86390 1
528926 99528926 1001 86380 86390 1
529004 99529004 1001 86380 86390 1
529072 99529072 1001 86380 86390 1
529104 99529104 1001 86380 86390 1
529603 99529603 1001 86380 86390 1
529616 99529616 1001 86380 86390 1
529539 99529539 1001 86380 86390 1
529633 99529633 1001 86380 86390 1
529544 99529544 1001 86380 86390 1
529662 99529662 1001 86380 86390 1
529397 99529397 1001 86380 86390 1
529410 99529410 1001 86380 86390 1
529333 99529333 1001 86380 86390 1
529417 99529417 1001 86380 86390 1
529495 99529495 1001 86380 86390 1
529508 99529508 1001 86380 86390 1
529135 99529135 1001 86380 86390 1
529122 99529122 1001 86380 86390 1
529150 99529150 1001 86380 86390 1
529254 99529254 1001 86380 86390 1
529116 99529116 1001 86380 86390 1
529831 99529831 1001 86380 86390 1
529741 99529741 1001 86380 86390 1
530416 99530416 1001 86380 86390 1
530458 99530458 1001 86380 86390 1
530473 99530473 1001 86380 86390 1
530327 99530327 1001 86380 86390 1
530641 99530641 1001 86380 86390 1
530696 99530696 1001 86380 86390 1
530558 99530558 1001 86380 86390 1
530662 99530662 1001 86380 86390 1
530692 99530692 1001 86380 86390 1
531214 99531214 1001 86380 86390 1
531334 99531334 1001 86380 86390 1
531244 99531244 1001 86380 86390 1
531236 99531236 1001 86380 86390 1
531288 99531288 1001 86380 86390 1
531289 99531289 1001 86380 86390 1
531020 99531020 1001 86380 86390 1
531072 99531072 1001 86380 86390 1
531036 99531036 1001 86380 86390 1
530985 99530985 1001 86380 86390 1
531106 99531106 1001 86380 86390 1
531147 99531147 1001 86380 86390 1
530890 99530890 1001 86380 86390 1
530762 99530762 1001 86380 86390 1
530805 99530805 1001 86380 86390 1
530960 99530960 1001 86380 86390 1
530771 99530771 1001 86380 86390 1
531476 99531476 1001 86380 86390 1
531554 99531554 1001 86380 86390 1
531388 99531388 1001 86380 86390 1
532158 99532158 1001 86380 86390 1
532059 99532059 1001 86380 86390 1
532197 99532197 1001 86380 86390 1
531950 99531950 1001 86380 86390 1
531855 99531855 1001 86380 86390 1
531614 99531614 1001 86380 86390 1
531770 99531770 1001 86380 86390 1
532361 99532361 1001 86380 86390 1
532839 99532839 1001 86380 86390 1
532879 99532879 1001 86380 86390 1
532847 99532847 1001 86380 86390 1
532967 99532967 1001 86380 86390 1
532592 99532592 1001 86380 86390 1
532570 99532570 1001 86380 86390 1
532519 99532519 1001 86380 86390 1
532535 99532535 1001 86380 86390 1
533056 99533056 1001 86380 86390 1
533733 99533733 1001 86380 86390 1
533661 99533661 1001 86380 86390 1
533524 99533524 1001 86380 86390 1
533634 99533634 1001 86380 86390 1
533492 99533492 1001 86380 86390 1
533586 99533586 1001 86380 86390 1
533354 99533354 1001 86380 86390 1
533427 99533427 1001 86380 86390 1
533300 99533300 1001 86380 86390 1
533352 99533352 1001 86380 86390 1
533417 99533417 1001 86380 86390 1
534018 99534018 1001 86380 86390 1
534627 99534627 1001 86380 86390 1
534345 99534345 1001 86380 86390 1
534358 99534358 1001 86380 86390 1
534206 99534206 1001 86380 86390 1
534106 99534106 1001 86380 86390 1
534262 99534262 1001 86380 86390 1
534149 99534149 1001 86380 86390 1
534227 99534227 1001 86380 86390 1
534876 99534876 1001 86380 86390 1
534774 99534774 1001 86380 86390 1
534813 99534813 1001 86380 86390 1
534831 99534831 1001 86380 86390 1
534845 99534845 1001 86380 86390 1
534716 99534716 1001 86380 86390 1
535245 99535245 1001 86380 86390 1
534993 99534993 1001 86380 86390 1
535038 99535038 1001 86380 86390 1
534935 99534935 1001 86380 86390 1
535041 99535041 1001 86380 86390 1
534951 99534951 1001 86380 86390 1
534926 99534926 1001 86380 86390 1
535055 99535055 1001 86380 86390 1
535533 99535533 1001 86380 86390 1
535511 99535511 1001 86380 86390 1
535707 99535707 1001 86380 86390 1
536260 99536260 1001 86380 86390 1
536193 99536193 1001 86380 86390 1
536122 99536122 1001 86380 86390 1
535993 99535993 1001 86380 86390 1
536046 99536046 1001 86380 86390 1
536000 99536000 1001 86380 86390 1
535863 99535863 1001 86380 86390 1
535840 99535840 1001 86380 86390 1
535881 99535881 1001 86380 86390 1
537085 99537085 1001 86380 86390 1
536811 99536811 1001 86380 86390 1
536878 99536878 1001 86380 86390 1
536738 99536738 1001 86380 86390 1
536610 99536610 1001 86380 86390 1
537315 99537315 1001 86380 86390 1
537214 99537214 1001 86380 86390 1
536750 99536750 1001 86380 86390 1
537344 99537344 1001 86380 86390 1
537357 99537357 1001 86380 86390 1
537268 99537268 1001 86380 86390 1
537325 99537325 1001 86380 86390 1
537822 99537822 1001 86380 86390 1
537930 99537930 1001 86380 86390 1
537631 99537631 1001 86380 86390 1
537587 99537587 1001 86380 86390 1
537433 99537433 1001 86380 86390 1
537435 99537435 1001 86380 86390 1
537564 99537564 1001 86380 86390 1
537413 99537413 1001 86380 86390 1
537388 99537388 1001 86380 86390 1
538005 99538005 1001 86380 86390 1
538071 99538071 1001 86380 86390 1
538060 99538060 1001 86380 86390 1
538113 99538113 1001 86380 86390 1
538190 99538190 1001 86380 86390 1
538158 99538158 1001 86380 86390 1
538163 99538163 1001 86380 86390 1
538674 99538674 1001 86380 86390 1
538780 99538780 1001 86380 86390 1
538794 99538794 1001 86380 86390 1
538435 99538435 1001 86380 86390 1
538513 99538513 1001 86380 86390 1
538339 99538339 1001 86380 86390 1
538218 99538218 1001 86380 86390 1
539006 99539006 1001 86380 86390 1
538909 99538909 1001 86380 86390 1
538874 99538874 1001 86380 86390 1
538888 99538888 1001 86380 86390 1
539515 99539515 1001 86380 86390 1
539618 99539618 1001 86380 86390 1
539586 99539586 1001 86380 86390 1
539496 99539496 1001 86380 86390 1
539497 99539497 1001 86380 86390 1
539423 99539423 1001 86380 86390 1
539310 99539310 1001 86380 86390 1
539364 99539364 1001 86380 86390 1
539418 99539418 1001 86380 86390 1
539136 99539136 1001 86380 86390 1
539177 99539177 1001 86380 86390 1
539203 99539203 1001 86380 86390 1
539682 99539682 1001 86380 86390 1
539683 99539683 1001 86380 86390 1
539724 99539724 1001 86380 86390 1
540418 99540418 1001 86380 86390 1
540396 99540396 1001 86380 86390 1
540445 99540445 1001 86380 86390 1
540446 99540446 1001 86380 86390 1
540149 99540149 1001 86380 86390 1
540230 99540230 1001 86380 86390 1
540231 99540231 1001 86380 86390 1
540208 99540208 1001 86380 86390 1
540535 99540535 1001 86380 86390 1
540564 99540564 1001 86380 86390 1
541169 99541169 1001 86380 86390 1
541122 99541122 1001 86380 86390 1
541027 99541027 1001 86380 86390 1
541002 99541002 1001 86380 86390 1
541015 99541015 1001 86380 86390 1
540992 99540992 1001 86380 86390 1
541071 99541071 1001 86380 86390 1
540981 99540981 1001 86380 86390 1
541318 99541318 1001 86380 86390 1
540881 99540881 1001 86380 86390 1
541401 99541401 1001 86380 86390 1
541364 99541364 1001 86380 86390 1
541300 99541300 1001 86380 86390 1
541431 99541431 1001 86380 86390 1
542005 99542005 1001 86380 86390 1
542044 99542044 1001 86380 86390 1
541928 99541928 1001 86380 86390 1
541970 99541970 1001 86380 86390 1
542011 99542011 1001 86380 86390 1
542016 99542016 1001 86380 86390 1
541721 99541721 1001 86380 86390 1
541842 99541842 1001 86380 86390 1
541832 99541832 1001 86380 86390 1
541783 99541783 1001 86380 86390 1
541528 99541528 1001 86380 86390 1
541673 99541673 1001 86380 86390 1
541583 99541583 1001 86380 86390 1
541587 99541587 1001 86380 86390 1
541626 99541626 1001 86380 86390 1
542157 99542157 1001 86380 86390 1
542262 99542262 1001 86380 86390 1
541915 99541915 1001 86380 86390 1
542310 99542310 1001 86380 86390 1
542913 99542913 1001 86380 86390 1
542897 99542897 1001 86380 86390 1
542781 99542781 1001 86380 86390 1
542930 99542930 1001 86380 86390 1
542787 99542787 1001 86380 86390 1
542801 99542801 1001 86380 86390 1
542607 99542607 1001 86380 86390 1
542390 99542390 1001 86380 86390 1
542365 99542365 1001 86380 86390 1
542408 99542408 1001 86380 86390 1
542448 99542448 1001 86380 86390 1
542372 99542372 1001 86380 86390 1
542438 99542438 1001 86380 86390 1
542986 99542986 1001 86380 86390 1
542954 99542954 1001 86380 86390 1
543632 99543632 1001 86380 86390 1
543754 99543754 1001 86380 86390 1
543614 99543614 1001 86380 86390 1
543436 99543436 1001 86380 86390 1
543481 99543481 1001 86380 86390 1
543469 99543469 1001 86380 86390 1
543333 99543333 1001 86380 86390 1
543166 99543166 1001 86380 86390 1
543285 99543285 1001 86380 86390 1
543249 99543249 1001 86380 86390 1
543301 99543301 1001 86380 86390 1
543171 99543171 1001 86380 86390 1
543802 99543802 1001 86380 86390 1
543880 99543880 1001 86380 86390 1
544598 99544598 1001 86380 86390 1
544517 99544517 1001 86380 86390 1
544532 99544532 1001 86380 86390 1
544507 99544507 1001 86380 86390 1
544368 99544368 1001 86380 86390 1
544228 99544228 1001 86380 86390 1
544298 99544298 1001 86380 86390 1
544110 99544110 1001 86380 86390 1
544021 99544021 1001 86380 86390 1
543983 99543983 1001 86380 86390 1
544660 99544660 1001 86380 86390 1
544622 99544622 1001 86380 86390 1
544610 99544610 1001 86380 86390 1
517633 794 1002 32252 32732 1
523291 734 1001 61187 61286 1
400038 99400038 1001 86380 86390 1
400120 99400120 1001 86380 86390 1
400308 99400308 1001 86380 86390 1
400543 99400543 1001 86380 86390 1
400837 99400837 1001 86380 86390 1
400981 99400981 1001 86380 86390 1
401040 99401040 1001 86380 86390 1
401066 99401066 1001 86380 86390 1
401093 99401093 1001 86380 86390 1
401484 99401484 1001 86380 86390 1
401685 99401685 1001 86380 86390 1
401699 99401699 1001 86380 86390 1
401676 99401676 1001 86380 86390 1
401764 99401764 1001 86380 86390 1
401884 99401884 1001 86380 86390 1
401974 99401974 1001 86380 86390 1
402015 99402015 1001 86380 86390 1
402125 99402125 1001 86380 86390 1
402567 99402567 1001 86380 86390 1
402660 99402660 1001 86380 86390 1
402740 99402740 1001 86380 86390 1
402891 99402891 1001 86380 86390 1
403185 99403185 1001 86380 86390 1
403161 99403161 1001 86380 86390 1
403174 99403174 1001 86380 86390 1
403367 99403367 1001 86380 86390 1
403519 99403519 1001 86380 86390 1
403659 99403659 1001 86380 86390 1
403736 99403736 1001 86380 86390 1
403944 99403944 1001 86380 86390 1
404256 99404256 1001 86380 86390 1
404887 99404887 1001 86380 86390 1
404956 99404956 1001 86380 86390 1
405027 99405027 1001 86380 86390 1
405188 99405188 1001 86380 86390 1
405159 99405159 1001 86380 86390 1
405190 99405190 1001 86380 86390 1
405296 99405296 1001 86380 86390 1
405246 99405246 1001 86380 86390 1
405401 99405401 1001 86380 86390 1
405363 99405363 1001 86380 86390 1
405421 99405421 1001 86380 86390 1
405475 99405475 1001 86380 86390 1
405530 99405530 1001 86380 86390 1
405669 99405669 1001 86380 86390 1
405948 99405948 1001 86380 86390 1
405872 99405872 1001 86380 86390 1
406132 99406132 1001 86380 86390 1
406384 99406384 1001 86380 86390 1
406419 99406419 1001 86380 86390 1
406793 99406793 1001 86380 86390 1
406787 99406787 1001 86380 86390 1
406857 99406857 1001 86380 86390 1
407021 99407021 1001 86380 86390 1
407108 99407108 1001 86380 86390 1
407059 99407059 1001 86380 86390 1
407366 99407366 1001 86380 86390 1
407425 99407425 1001 86380 86390 1
407497 99407497 1001 86380 86390 1
408171 99408171 1001 86380 86390 1
408421 99408421 1001 86380 86390 1
408580 99408580 1001 86380 86390 1
408755 99408755 1001 86380 86390 1
408927 99408927 1001 86380 86390 1
409058 99409058 1001 86380 86390 1
409174 99409174 1001 86380 86390 1
409239 99409239 1001 86380 86390 1
409216 99409216 1001 86380 86390 1
409331 99409331 1001 86380 86390 1
409469 99409469 1001 86380 86390 1
409505 99409505 1001 86380 86390 1
409641 99409641 1001 86380 86390 1
409715 99409715 1001 86380 86390 1
409697 99409697 1001 86380 86390 1
409924 99409924 1001 86380 86390 1
410095 99410095 1001 86380 86390 1
410150 99410150 1001 86380 86390 1
410461 99410461 1001 86380 86390 1
410668 99410668 1001 86380 86390 1
410886 99410886 1001 86380 86390 1
411016 99411016 1001 86380 86390 1
411182 99411182 1001 86380 86390 1
411139 99411139 1001 86380 86390 1
411375 99411375 1001 86380 86390 1
411458 99411458 1001 86380 86390 1
411426 99411426 1001 86380 86390 1
411588 99411588 1001 86380 86390 1
411656 99411656 1001 86380 86390 1
411845 99411845 1001 86380 86390 1
411840 99411840 1001 86380 86390 1
412274 99412274 1001 86380 86390 1
413339 99413339 1001 86380 86390 1
413405 99413405 1001 86380 86390 1
413407 99413407 1001 86380 86390 1
413413 99413413 1001 86380 86390 1
412913 99412913 1001 86380 86390 1
412942 99412942 1001 86380 86390 1
413094 99413094 1001 86380 86390 1
413081 99413081 1001 86380 86390 1
412666 99412666 1001 86380 86390 1
413888 99413888 1001 86380 86390 1
414037 99414037 1001 86380 86390 1
413879 99413879 1001 86380 86390 1
413831 99413831 1001 86380 86390 1
415258 99415258 1001 86380 86390 1
415062 99415062 1001 86380 86390 1
415036 99415036 1001 86380 86390 1
414933 99414933 1001 86380 86390 1
415136 99415136 1001 86380 86390 1
414615 99414615 1001 86380 86390 1
414640 99414640 1001 86380 86390 1
414630 99414630 1001 86380 86390 1
414505 99414505 1001 86380 86390 1
414225 99414225 1001 86380 86390 1
414206 99414206 1001 86380 86390 1
415347 99415347 1001 86380 86390 1
415401 99415401 1001 86380 86390 1
415611 99415611 1001 86380 86390 1
415384 99415384 1001 86380 86390 1
415644 99415644 1001 86380 86390 1
416711 99416711 1001 86380 86390 1
416607 99416607 1001 86380 86390 1
416381 99416381 1001 86380 86390 1
416294 99416294 1001 86380 86390 1
416357 99416357 1001 86380 86390 1
416543 99416543 1001 86380 86390 1
417238 99417238 1001 86380 86390 1
417179 99417179 1001 86380 86390 1
417158 99417158 1001 86380 86390 1
417588 99417588 1001 86380 86390 1
418677 99418677 1001 86380 86390 1
418542 99418542 1001 86380 86390 1
418707 99418707 1001 86380 86390 1
418178 99418178 1001 86380 86390 1
417685 99417685 1001 86380 86390 1
418009 99418009 1001 86380 86390 1
417914 99417914 1001 86380 86390 1
417935 99417935 1001 86380 86390 1
418980 99418980 1001 86380 86390 1
419193 99419193 1001 86380 86390 1
419071 99419071 1001 86380 86390 1
420352 99420352 1001 86380 86390 1
420217 99420217 1001 86380 86390 1
420101 99420101 1001 86380 86390 1
420418 99420418 1001 86380 86390 1
419936 99419936 1001 86380 86390 1
419292 99419292 1001 86380 86390 1
419296 99419296 1001 86380 86390 1
419537 99419537 1001 86380 86390 1
420552 99420552 1001 86380 86390 1
420798 99420798 1001 86380 86390 1
420782 99420782 1001 86380 86390 1
422000 99422000 1001 86380 86390 1
421718 99421718 1001 86380 86390 1
422065 99422065 1001 86380 86390 1
421787 99421787 1001 86380 86390 1
421369 99421369 1001 86380 86390 1
421480 99421480 1001 86380 86390 1
421318 99421318 1001 86380 86390 1
421482 99421482 1001 86380 86390 1
421549 99421549 1001 86380 86390 1
421302 99421302 1001 86380 86390 1
421579 99421579 1001 86380 86390 1
421012 99421012 1001 86380 86390 1
421040 99421040 1001 86380 86390 1
421021 99421021 1001 86380 86390 1
420937 99420937 1001 86380 86390 1
423094 99423094 1001 86380 86390 1
422622 99422622 1001 86380 86390 1
422773 99422773 1001 86380 86390 1
422579 99422579 1001 86380 86390 1
422705 99422705 1001 86380 86390 1
422939 99422939 1001 86380 86390 1
423888 99423888 1001 86380 86390 1
424109 99424109 1001 86380 86390 1
425036 99425036 1001 86380 86390 1
425066 99425066 1001 86380 86390 1
424942 99424942 1001 86380 86390 1
424775 99424775 1001 86380 86390 1
424157 99424157 1001 86380 86390 1
424229 99424229 1001 86380 86390 1
424363 99424363 1001 86380 86390 1
425389 99425389 1001 86380 86390 1
425596 99425596 1001 86380 86390 1
425731 99425731 1001 86380 86390 1
425600 99425600 1001 86380 86390 1
426769 99426769 1001 86380 86390 1
426851 99426851 1001 86380 86390 1
427074 99427074 1001 86380 86390 1
426888 99426888 1001 86380 86390 1
427111 99427111 1001 86380 86390 1
426692 99426692 1001 86380 86390 1
426498 99426498 1001 86380 86390 1
426506 99426506 1001 86380 86390 1
426591 99426591 1001 86380 86390 1
425995 99425995 1001 86380 86390 1
426025 99426025 1001 86380 86390 1
427401 99427401 1001 86380 86390 1
427429 99427429 1001 86380 86390 1
428424 99428424 1001 86380 86390 1
428595 99428595 1001 86380 86390 1
428702 99428702 1001 86380 86390 1
428715 99428715 1001 86380 86390 1
428010 99428010 1001 86380 86390 1
428132 99428132 1001 86380 86390 1
427985 99427985 1001 86380 86390 1
427665 99427665 1001 86380 86390 1
429119 99429119 1001 86380 86390 1
430306 99430306 1001 86380 86390 1
430165 99430165 1001 86380 86390 1
430059 99430059 1001 86380 86390 1
430130 99430130 1001 86380 86390 1
430367 99430367 1001 86380 86390 1
429736 99429736 1001 86380 86390 1
429603 99429603 1001 86380 86390 1
429349 99429349 1001 86380 86390 1
430822 99430822 1001 86380 86390 1
431981 99431981 1001 86380 86390 1
431772 99431772 1001 86380 86390 1
432002 99432002 1001 86380 86390 1
431680 99431680 1001 86380 86390 1
431607 99431607 1001 86380 86390 1
431394 99431394 1001 86380 86390 1
430921 99430921 1001 86380 86390 1
431145 99431145 1001 86380 86390 1
430832 99430832 1001 86380 86390 1
431016 99431016 1001 86380 86390 1
431167 99431167 1001 86380 86390 1
432321 99432321 1001 86380 86390 1
432324 99432324 1001 86380 86390 1
432098 99432098 1001 86380 86390 1
432438 99432438 1001 86380 86390 1
432161 99432161 1001 86380 86390 1
432335 99432335 1001 86380 86390 1
433341 99433341 1001 86380 86390 1
433489 99433489 1001 86380 86390 1
433481 99433481 1001 86380 86390 1
433409 99433409 1001 86380 86390 1
433299 99433299 1001 86380 86390 1
433207 99433207 1001 86380 86390 1
433208 99433208 1001 86380 86390 1
432578 99432578 1001 86380 86390 1
432515 99432515 1001 86380 86390 1
432739 99432739 1001 86380 86390 1
432715 99432715 1001 86380 86390 1
433936 99433936 1001 86380 86390 1
433860 99433860 1001 86380 86390 1
433969 99433969 1001 86380 86390 1
433868 99433868 1001 86380 86390 1
435183 99435183 1001 86380 86390 1
435004 99435004 1001 86380 86390 1
435134 99435134 1001 86380 86390 1
435063 99435063 1001 86380 86390 1
434681 99434681 1001 86380 86390 1
434370 99434370 1001 86380 86390 1
434319 99434319 1001 86380 86390 1
434566 99434566 1001 86380 86390 1
434465 99434465 1001 86380 86390 1
435485 99435485 1001 86380 86390 1
435739 99435739 1001 86380 86390 1
435741 99435741 1001 86380 86390 1
435821 99435821 1001 86380 86390 1
437024 99437024 1001 86380 86390 1
437102 99437102 1001 86380 86390 1
436821 99436821 1001 86380 86390 1
436449 99436449 1001 86380 86390 1
436669 99436669 1001 86380 86390 1
436651 99436651 1001 86380 86390 1
436621 99436621 1001 86380 86390 1
436213 99436213 1001 86380 86390 1
436074 99436074 1001 86380 86390 1
436320 99436320 1001 86380 86390 1
435989 99435989 1001 86380 86390 1
300056 99300056 1001 86380 86390 1
437267 99437267 1001 86380 86390 1
437325 99437325 1001 86380 86390 1
300033 99300033 1001 86380 86390 1
437282 99437282 1001 86380 86390 1
437339 99437339 1001 86380 86390 1
300603 99300603 1001 86380 86390 1
300565 99300565 1001 86380 86390 1
300554 99300554 1001 86380 86390 1
300606 99300606 1001 86380 86390 1
300393 99300393 1001 86380 86390 1
300435 99300435 1001 86380 86390 1
300489 99300489 1001 86380 86390 1
300272 99300272 1001 86380 86390 1
300183 99300183 1001 86380 86390 1
300886 99300886 1001 86380 86390 1
300785 99300785 1001 86380 86390 1
300929 99300929 1001 86380 86390 1
300826 99300826 1001 86380 86390 1
301445 99301445 1001 86380 86390 1
301510 99301510 1001 86380 86390 1
301436 99301436 1001 86380 86390 1
301398 99301398 1001 86380 86390 1
301235 99301235 1001 86380 86390 1
301085 99301085 1001 86380 86390 1
301581 99301581 1001 86380 86390 1
301703 99301703 1001 86380 86390 1
301561 99301561 1001 86380 86390 1
301601 99301601 1001 86380 86390 1
301680 99301680 1001 86380 86390 1
302293 99302293 1001 86380 86390 1
302270 99302270 1001 86380 86390 1
302309 99302309 1001 86380 86390 1
302365 99302365 1001 86380 86390 1
302136 99302136 1001 86380 86390 1
302006 99302006 1001 86380 86390 1
301852 99301852 1001 86380 86390 1
301774 99301774 1001 86380 86390 1
301958 99301958 1001 86380 86390 1
301804 99301804 1001 86380 86390 1
301860 99301860 1001 86380 86390 1
301875 99301875 1001 86380 86390 1
301811 99301811 1001 86380 86390 1
302509 99302509 1001 86380 86390 1
302485 99302485 1001 86380 86390 1
302424 99302424 1001 86380 86390 1
302579 99302579 1001 86380 86390 1
302556 99302556 1001 86380 86390 1
303143 99303143 1001 86380 86390 1
303132 99303132 1001 86380 86390 1
303158 99303158 1001 86380 86390 1
303175 99303175 1001 86380 86390 1
303096 99303096 1001 86380 86390 1
303063 99303063 1001 86380 86390 1
302833 99302833 1001 86380 86390 1
303001 99303001 1001 86380 86390 1
302863 99302863 1001 86380 86390 1
302867 99302867 1001 86380 86390 1
302884 99302884 1001 86380 86390 1
302767 99302767 1001 86380 86390 1
302746 99302746 1001 86380 86390 1
302592 99302592 1001 86380 86390 1
302672 99302672 1001 86380 86390 1
302788 99302788 1001 86380 86390 1
302715 99302715 1001 86380 86390 1
303244 99303244 1001 86380 86390 1
303248 99303248 1001 86380 86390 1
303342 99303342 1001 86380 86390 1
304000 99304000 1001 86380 86390 1
303975 99303975 1001 86380 86390 1
303691 99303691 1001 86380 86390 1
303430 99303430 1001 86380 86390 1
303561 99303561 1001 86380 86390 1
303523 99303523 1001 86380 86390 1
304098 99304098 1001 86380 86390 1
304693 99304693 1001 86380 86390 1
304735 99304735 1001 86380 86390 1
304787 99304787 1001 86380 86390 1
304660 99304660 1001 86380 86390 1
304714 99304714 1001 86380 86390 1
304676 99304676 1001 86380 86390 1
304503 99304503 1001 86380 86390 1
304622 99304622 1001 86380 86390 1
304436 99304436 1001 86380 86390 1
304294 99304294 1001 86380 86390 1
304372 99304372 1001 86380 86390 1
304271 99304271 1001 86380 86390 1
304377 99304377 1001 86380 86390 1
304885 99304885 1001 86380 86390 1
304868 99304868 1001 86380 86390 1
305635 99305635 1001 86380 86390 1
305620 99305620 1001 86380 86390 1
305492 99305492 1001 86380 86390 1
305517 99305517 1001 86380 86390 1
305312 99305312 1001 86380 86390 1
305416 99305416 1001 86380 86390 1
305346 99305346 1001 86380 86390 1
305093 99305093 1001 86380 86390 1
305197 99305197 1001 86380 86390 1
305178 99305178 1001 86380 86390 1
500121 99500121 1001 86380 86390 1
500614 99500614 1001 86380 86390 1
500696 99500696 1001 86380 86390 1
500549 99500549 1001 86380 86390 1
500554 99500554 1001 86380 86390 1
500607 99500607 1001 86380 86390 1
500335 99500335 1001 86380 86390 1
500243 99500243 1001 86380 86390 1
500984 99500984 1001 86380 86390 1
500829 99500829 1001 86380 86390 1
500936 99500936 1001 86380 86390 1
500962 99500962 1001 86380 86390 1
501015 99501015 1001 86380 86390 1
501526 99501526 1001 86380 86390 1
501437 99501437 1001 86380 86390 1
501469 99501469 1001 86380 86390 1
501495 99501495 1001 86380 86390 1
501585 99501585 1001 86380 86390 1
501633 99501633 1001 86380 86390 1
501510 99501510 1001 86380 86390 1
501395 99501395 1001 86380 86390 1
501398 99501398 1001 86380 86390 1
501414 99501414 1001 86380 86390 1
501314 99501314 1001 86380 86390 1
501393 99501393 1001 86380 86390 1
501086 99501086 1001 86380 86390 1
501064 99501064 1001 86380 86390 1
501092 99501092 1001 86380 86390 1
501702 99501702 1001 86380 86390 1
501784 99501784 1001 86380 86390 1
501823 99501823 1001 86380 86390 1
501721 99501721 1001 86380 86390 1
501811 99501811 1001 86380 86390 1
501647 99501647 1001 86380 86390 1
501791 99501791 1001 86380 86390 1
502311 99502311 1001 86380 86390 1
502184 99502184 1001 86380 86390 1
502223 99502223 1001 86380 86390 1
502147 99502147 1001 86380 86390 1
502010 99502010 1001 86380 86390 1
502582 99502582 1001 86380 86390 1
502537 99502537 1001 86380 86390 1
502500 99502500 1001 86380 86390 1
503233 99503233 1001 86380 86390 1
503274 99503274 1001 86380 86390 1
503197 99503197 1001 86380 86390 1
503250 99503250 1001 86380 86390 1
503199 99503199 1001 86380 86390 1
503136 99503136 1001 86380 86390 1
502966 99502966 1001 86380 86390 1
502929 99502929 1001 86380 86390 1
502826 99502826 1001 86380 86390 1
502749 99502749 1001 86380 86390 1
503330 99503330 1001 86380 86390 1
503422 99503422 1001 86380 86390 1
503464 99503464 1001 86380 86390 1
503490 99503490 1001 86380 86390 1
504020 99504020 1001 86380 86390 1
503707 99503707 1001 86380 86390 1
503711 99503711 1001 86380 86390 1
503897 99503897 1001 86380 86390 1
503768 99503768 1001 86380 86390 1
503807 99503807 1001 86380 86390 1
503578 99503578 1001 86380 86390 1
503605 99503605 1001 86380 86390 1
503606 99503606 1001 86380 86390 1
504206 99504206 1001 86380 86390 1
504286 99504286 1001 86380 86390 1
504225 99504225 1001 86380 86390 1
504215 99504215 1001 86380 86390 1
504766 99504766 1001 86380 86390 1
504872 99504872 1001 86380 86390 1
504585 99504585 1001 86380 86390 1
504703 99504703 1001 86380 86390 1
504626 99504626 1001 86380 86390 1
504601 99504601 1001 86380 86390 1
504580 99504580 1001 86380 86390 1
504526 99504526 1001 86380 86390 1
504410 99504410 1001 86380 86390 1
504528 99504528 1001 86380 86390 1
504993 99504993 1001 86380 86390 1
505118 99505118 1001 86380 86390 1
505737 99505737 1001 86380 86390 1
505644 99505644 1001 86380 86390 1
505739 99505739 1001 86380 86390 1
505572 99505572 1001 86380 86390 1
505762 99505762 1001 86380 86390 1
505665 99505665 1001 86380 86390 1
505394 99505394 1001 86380 86390 1
505202 99505202 1001 86380 86390 1
505257 99505257 1001 86380 86390 1
505315 99505315 1001 86380 86390 1
505251 99505251 1001 86380 86390 1
505290 99505290 1001 86380 86390 1
505910 99505910 1001 86380 86390 1
505859 99505859 1001 86380 86390 1
505830 99505830 1001 86380 86390 1
505896 99505896 1001 86380 86390 1
506459 99506459 1001 86380 86390 1
506578 99506578 1001 86380 86390 1
506543 99506543 1001 86380 86390 1
506237 99506237 1001 86380 86390 1
506379 99506379 1001 86380 86390 1
506202 99506202 1001 86380 86390 1
506260 99506260 1001 86380 86390 1
506005 99506005 1001 86380 86390 1
506135 99506135 1001 86380 86390 1
506099 99506099 1001 86380 86390 1
506761 99506761 1001 86380 86390 1
507360 99507360 1001 86380 86390 1
507402 99507402 1001 86380 86390 1
507403 99507403 1001 86380 86390 1
507380 99507380 1001 86380 86390 1
507012 99507012 1001 86380 86390 1
506970 99506970 1001 86380 86390 1
506893 99506893 1001 86380 86390 1
506998 99506998 1001 86380 86390 1
506876 99506876 1001 86380 86390 1
507576 99507576 1001 86380 86390 1
507554 99507554 1001 86380 86390 1
507548 99507548 1001 86380 86390 1
508172 99508172 1001 86380 86390 1
508060 99508060 1001 86380 86390 1
508049 99508049 1001 86380 86390 1
507940 99507940 1001 86380 86390 1
508014 99508014 1001 86380 86390 1
507845 99507845 1001 86380 86390 1
507770 99507770 1001 86380 86390 1
507667 99507667 1001 86380 86390 1
507645 99507645 1001 86380 86390 1
507699 99507699 1001 86380 86390 1
507638 99507638 1001 86380 86390 1
508323 99508323 1001 86380 86390 1
508427 99508427 1001 86380 86390 1
508442 99508442 1001 86380 86390 1
508341 99508341 1001 86380 86390 1
508883 99508883 1001 86380 86390 1
508884 99508884 1001 86380 86390 1
508873 99508873 1001 86380 86390 1
508989 99508989 1001 86380 86390 1
508845 99508845 1001 86380 86390 1
508756 99508756 1001 86380 86390 1
508835 99508835 1001 86380 86390 1
508777 99508777 1001 86380 86390 1
508601 99508601 1001 86380 86390 1
508471 99508471 1001 86380 86390 1
508554 99508554 1001 86380 86390 1
509189 99509189 1001 86380 86390 1
509242 99509242 1001 86380 86390 1
509157 99509157 1001 86380 86390 1
509841 99509841 1001 86380 86390 1
509557 99509557 1001 86380 86390 1
509332 99509332 1001 86380 86390 1
509358 99509358 1001 86380 86390 1
509293 99509293 1001 86380 86390 1
509451 99509451 1001 86380 86390 1
509356 99509356 1001 86380 86390 1
510060 99510060 1001 86380 86390 1
510075 99510075 1001 86380 86390 1
510667 99510667 1001 86380 86390 1
510644 99510644 1001 86380 86390 1
510648 99510648 1001 86380 86390 1
510140 99510140 1001 86380 86390 1
510169 99510169 1001 86380 86390 1
510918 99510918 1001 86380 86390 1
510931 99510931 1001 86380 86390 1
510817 99510817 1001 86380 86390 1
510807 99510807 1001 86380 86390 1
510774 99510774 1001 86380 86390 1
511552 99511552 1001 86380 86390 1
511402 99511402 1001 86380 86390 1
511533 99511533 1001 86380 86390 1
511421 99511421 1001 86380 86390 1
511309 99511309 1001 86380 86390 1
511133 99511133 1001 86380 86390 1
510940 99510940 1001 86380 86390 1
511590 99511590 1001 86380 86390 1
511682 99511682 1001 86380 86390 1
511709 99511709 1001 86380 86390 1
511632 99511632 1001 86380 86390 1
511689 99511689 1001 86380 86390 1
512358 99512358 1001 86380 86390 1
512364 99512364 1001 86380 86390 1
512337 99512337 1001 86380 86390 1
512021 99512021 1001 86380 86390 1
512125 99512125 1001 86380 86390 1
511969 99511969 1001 86380 86390 1
512075 99512075 1001 86380 86390 1
512064 99512064 1001 86380 86390 1
512118 99512118 1001 86380 86390 1
512054 99512054 1001 86380 86390 1
511955 99511955 1001 86380 86390 1
511873 99511873 1001 86380 86390 1
512482 99512482 1001 86380 86390 1
512439 99512439 1001 86380 86390 1
513052 99513052 1001 86380 86390 1
513015 99513015 1001 86380 86390 1
513005 99513005 1001 86380 86390 1
513024 99513024 1001 86380 86390 1
512779 99512779 1001 86380 86390 1
512629 99512629 1001 86380 86390 1
512748 99512748 1001 86380 86390 1
513306 99513306 1001 86380 86390 1
513410 99513410 1001 86380 86390 1
513387 99513387 1001 86380 86390 1
513209 99513209 1001 86380 86390 1
513317 99513317 1001 86380 86390 1
514021 99514021 1001 86380 86390 1
513926 99513926 1001 86380 86390 1
513658 99513658 1001 86380 86390 1
513816 99513816 1001 86380 86390 1
513716 99513716 1001 86380 86390 1
513720 99513720 1001 86380 86390 1
513514 99513514 1001 86380 86390 1
513573 99513573 1001 86380 86390 1
513470 99513470 1001 86380 86390 1
513565 99513565 1001 86380 86390 1
514107 99514107 1001 86380 86390 1
514224 99514224 1001 86380 86390 1
514048 99514048 1001 86380 86390 1
514181 99514181 1001 86380 86390 1
514105 99514105 1001 86380 86390 1
514815 99514815 1001 86380 86390 1
514700 99514700 1001 86380 86390 1
514486 99514486 1001 86380 86390 1
514380 99514380 1001 86380 86390 1
514422 99514422 1001 86380 86390 1
514388 99514388 1001 86380 86390 1
514882 99514882 1001 86380 86390 1
514921 99514921 1001 86380 86390 1
515535 99515535 1001 86380 86390 1
515600 99515600 1001 86380 86390 1
515514 99515514 1001 86380 86390 1
515441 99515441 1001 86380 86390 1
515339 99515339 1001 86380 86390 1
515213 99515213 1001 86380 86390 1
515837 99515837 1001 86380 86390 1
515271 99515271 1001 86380 86390 1
515883 99515883 1001 86380 86390 1
516320 99516320 1001 86380 86390 1
516333 99516333 1001 86380 86390 1
516161 99516161 1001 86380 86390 1
515902 99515902 1001 86380 86390 1
516014 99516014 1001 86380 86390 1
516558 99516558 1001 86380 86390 1
516584 99516584 1001 86380 86390 1
516688 99516688 1001 86380 86390 1
516580 99516580 1001 86380 86390 1
517009 99517009 1001 86380 86390 1
517063 99517063 1001 86380 86390 1
517102 99517102 1001 86380 86390 1
517025 99517025 1001 86380 86390 1
516820 99516820 1001 86380 86390 1
516888 99516888 1001 86380 86390 1
516725 99516725 1001 86380 86390 1
517514 99517514 1001 86380 86390 1
517437 99517437 1001 86380 86390 1
517541 99517541 1001 86380 86390 1
517426 99517426 1001 86380 86390 1
517405 99517405 1001 86380 86390 1
517344 99517344 1001 86380 86390 1
518046 99518046 1001 86380 86390 1
517996 99517996 1001 86380 86390 1
518092 99518092 1001 86380 86390 1
517751 99517751 1001 86380 86390 1
517808 99517808 1001 86380 86390 1
517822 99517822 1001 86380 86390 1
517735 99517735 1001 86380 86390 1
517698 99517698 1001 86380 86390 1
517590 99517590 1001 86380 86390 1
518224 99518224 1001 86380 86390 1
518253 99518253 1001 86380 86390 1
518274 99518274 1001 86380 86390 1
518326 99518326 1001 86380 86390 1
518913 99518913 1001 86380 86390 1
518988 99518988 1001 86380 86390 1
518953 99518953 1001 86380 86390 1
518851 99518851 1001 86380 86390 1
518948 99518948 1001 86380 86390 1
518782 99518782 1001 86380 86390 1
518639 99518639 1001 86380 86390 1
518549 99518549 1001 86380 86390 1
518383 99518383 1001 86380 86390 1
518399 99518399 1001 86380 86390 1
518480 99518480 1001 86380 86390 1
519169 99519169 1001 86380 86390 1
519122 99519122 1001 86380 86390 1
519046 99519046 1001 86380 86390 1
519791 99519791 1001 86380 86390 1
519797 99519797 1001 86380 86390 1
519759 99519759 1001 86380 86390 1
519566 99519566 1001 86380 86390 1
519592 99519592 1001 86380 86390 1
519390 99519390 1001 86380 86390 1
519300 99519300 1001 86380 86390 1
519365 99519365 1001 86380 86390 1
519839 99519839 1001 86380 86390 1
519826 99519826 1001 86380 86390 1
519856 99519856 1001 86380 86390 1
519976 99519976 1001 86380 86390 1
519977 99519977 1001 86380 86390 1
520245 99520245 1001 86380 86390 1
520419 99520419 1001 86380 86390 1
520136 99520136 1001 86380 86390 1
520149 99520149 1001 86380 86390 1
520062 99520062 1001 86380 86390 1
520745 99520745 1001 86380 86390 1
520823 99520823 1001 86380 86390 1
520773 99520773 1001 86380 86390 1
520662 99520662 1001 86380 86390 1
521275 99521275 1001 86380 86390 1
521366 99521366 1001 86380 86390 1
521397 99521397 1001 86380 86390 1
521399 99521399 1001 86380 86390 1
521402 99521402 1001 86380 86390 1
521462 99521462 1001 86380 86390 1
521209 99521209 1001 86380 86390 1
521093 99521093 1001 86380 86390 1
521199 99521199 1001 86380 86390 1
521123 99521123 1001 86380 86390 1
521169 99521169 1001 86380 86390 1
520910 99520910 1001 86380 86390 1
520876 99520876 1001 86380 86390 1
520890 99520890 1001 86380 86390 1
520920 99520920 1001 86380 86390 1
521661 99521661 1001 86380 86390 1
522281 99522281 1001 86380 86390 1
521921 99521921 1001 86380 86390 1
522053 99522053 1001 86380 86390 1
521902 99521902 1001 86380 86390 1
521943 99521943 1001 86380 86390 1
522072 99522072 1001 86380 86390 1
521723 99521723 1001 86380 86390 1
521754 99521754 1001 86380 86390 1
521704 99521704 1001 86380 86390 1
521733 99521733 1001 86380 86390 1
522341 99522341 1001 86380 86390 1
522303 99522303 1001 86380 86390 1
522468 99522468 1001 86380 86390 1
522979 99522979 1001 86380 86390 1
522942 99522942 1001 86380 86390 1
522956 99522956 1001 86380 86390 1
523034 99523034 1001 86380 86390 1
523053 99523053 1001 86380 86390 1
522719 99522719 1001 86380 86390 1
522720 99522720 1001 86380 86390 1
522813 99522813 1001 86380 86390 1
522881 99522881 1001 86380 86390 1
523248 99523248 1001 86380 86390 1
523249 99523249 1001 86380 86390 1
523202 99523202 1001 86380 86390 1
523218 99523218 1001 86380 86390 1
523257 99523257 1001 86380 86390 1
523767 99523767 1001 86380 86390 1
523774 99523774 1001 86380 86390 1
523705 99523705 1001 86380 86390 1
523656 99523656 1001 86380 86390 1
523329 99523329 1001 86380 86390 1
523386 99523386 1001 86380 86390 1
523994 99523994 1001 86380 86390 1
524066 99524066 1001 86380 86390 1
524080 99524080 1001 86380 86390 1
524018 99524018 1001 86380 86390 1
524606 99524606 1001 86380 86390 1
524539 99524539 1001 86380 86390 1
524496 99524496 1001 86380 86390 1
524419 99524419 1001 86380 86390 1
524447 99524447 1001 86380 86390 1
524512 99524512 1001 86380 86390 1
524318 99524318 1001 86380 86390 1
524193 99524193 1001 86380 86390 1
524260 99524260 1001 86380 86390 1
524355 99524355 1001 86380 86390 1
524824 99524824 1001 86380 86390 1
525571 99525571 1001 86380 86390 1
525466 99525466 1001 86380 86390 1
525480 99525480 1001 86380 86390 1
525017 99525017 1001 86380 86390 1
524992 99524992 1001 86380 86390 1
525098 99525098 1001 86380 86390 1
525163 99525163 1001 86380 86390 1
525038 99525038 1001 86380 86390 1
525781 99525781 1001 86380 86390 1
525658 99525658 1001 86380 86390 1
526252 99526252 1001 86380 86390 1
526292 99526292 1001 86380 86390 1
526036 99526036 1001 86380 86390 1
526092 99526092 1001 86380 86390 1
526020 99526020 1001 86380 86390 1
526604 99526604 1001 86380 86390 1
526527 99526527 1001 86380 86390 1
526596 99526596 1001 86380 86390 1
527047 99527047 1001 86380 86390 1
527230 99527230 1001 86380 86390 1
526915 99526915 1001 86380 86390 1
527034 99527034 1001 86380 86390 1
526932 99526932 1001 86380 86390 1
526920 99526920 1001 86380 86390 1
526921 99526921 1001 86380 86390 1
526948 99526948 1001 86380 86390 1
526844 99526844 1001 86380 86390 1
526681 99526681 1001 86380 86390 1
526700 99526700 1001 86380 86390 1
527337 99527337 1001 86380 86390 1
527445 99527445 1001 86380 86390 1
527433 99527433 1001 86380 86390 1
527281 99527281 1001 86380 86390 1
527336 99527336 1001 86380 86390 1
528042 99528042 1001 86380 86390 1
528008 99528008 1001 86380 86390 1
527783 99527783 1001 86380 86390 1
527797 99527797 1001 86380 86390 1
527759 99527759 1001 86380 86390 1
527837 99527837 1001 86380 86390 1
527682 99527682 1001 86380 86390 1
527843 99527843 1001 86380 86390 1
527509 99527509 1001 86380 86390 1
527641 99527641 1001 86380 86390 1
527603 99527603 1001 86380 86390 1
527647 99527647 1001 86380 86390 1
528113 99528113 1001 86380 86390 1
528251 99528251 1001 86380 86390 1
528748 99528748 1001 86380 86390 1
528645 99528645 1001 86380 86390 1
528685 99528685 1001 86380 86390 1
528557 99528557 1001 86380 86390 1
528562 99528562 1001 86380 86390 1
528526 99528526 1001 86380 86390 1
528668 99528668 1001 86380 86390 1
528656 99528656 1001 86380 86390 1
528295 99528295 1001 86380 86390 1
528375 99528375 1001 86380 86390 1
528939 99528939 1001 86380 86390 1
529091 99529091 1001 86380 86390 1
528988 99528988 1001 86380 86390 1
529079 99529079 1001 86380 86390 1
529379 99529379 1001 86380 86390 1
529501 99529501 1001 86380 86390 1
529174 99529174 1001 86380 86390 1
529154 99529154 1001 86380 86390 1
529233 99529233 1001 86380 86390 1
529789 99529789 1001 86380 86390 1
529893 99529893 1001 86380 86390 1
529755 99529755 1001 86380 86390 1
530364 99530364 1001 86380 86390 1
530367 99530367 1001 86380 86390 1
530543 99530543 1001 86380 86390 1
530289 99530289 1001 86380 86390 1
529936 99529936 1001 86380 86390 1
530056 99530056 1001 86380 86390 1
530752 99530752 1001 86380 86390 1
530571 99530571 1001 86380 86390 1
531346 99531346 1001 86380 86390 1
531331 99531331 1001 86380 86390 1
531190 99531190 1001 86380 86390 1
531110 99531110 1001 86380 86390 1
531048 99531048 1001 86380 86390 1
531173 99531173 1001 86380 86390 1
530953 99530953 1001 86380 86390 1
530931 99530931 1001 86380 86390 1
530803 99530803 1001 86380 86390 1
530856 99530856 1001 86380 86390 1
530857 99530857 1001 86380 86390 1
531508 99531508 1001 86380 86390 1
531419 99531419 1001 86380 86390 1
531500 99531500 1001 86380 86390 1
531437 99531437 1001 86380 86390 1
531502 99531502 1001 86380 86390 1
531386 99531386 1001 86380 86390 1
532091 99532091 1001 86380 86390 1
531902 99531902 1001 86380 86390 1
531693 99531693 1001 86380 86390 1
531785 99531785 1001 86380 86390 1
532386 99532386 1001 86380 86390 1
532341 99532341 1001 86380 86390 1
532905 99532905 1001 86380 86390 1
532835 99532835 1001 86380 86390 1
532636 99532636 1001 86380 86390 1
532758 99532758 1001 86380 86390 1
532810 99532810 1001 86380 86390 1
532490 99532490 1001 86380 86390 1
532583 99532583 1001 86380 86390 1
532574 99532574 1001 86380 86390 1
533197 99533197 1001 86380 86390 1
533095 99533095 1001 86380 86390 1
533134 99533134 1001 86380 86390 1
533070 99533070 1001 86380 86390 1
533215 99533215 1001 86380 86390 1
533220 99533220 1001 86380 86390 1
533774 99533774 1001 86380 86390 1
533618 99533618 1001 86380 86390 1
533568 99533568 1001 86380 86390 1
533357 99533357 1001 86380 86390 1
533347 99533347 1001 86380 86390 1
533962 99533962 1001 86380 86390 1
534055 99534055 1001 86380 86390 1
534306 99534306 1001 86380 86390 1
534437 99534437 1001 86380 86390 1
534147 99534147 1001 86380 86390 1
534125 99534125 1001 86380 86390 1
534749 99534749 1001 86380 86390 1
534816 99534816 1001 86380 86390 1
534779 99534779 1001 86380 86390 1
534704 99534704 1001 86380 86390 1
534743 99534743 1001 86380 86390 1
534860 99534860 1001 86380 86390 1
535490 99535490 1001 86380 86390 1
535418 99535418 1001 86380 86390 1
535282 99535282 1001 86380 86390 1
535235 99535235 1001 86380 86390 1
535252 99535252 1001 86380 86390 1
534995 99534995 1001 86380 86390 1
535683 99535683 1001 86380 86390 1
535518 99535518 1001 86380 86390 1
536221 99536221 1001 86380 86390 1
536144 99536144 1001 86380 86390 1
536247 99536247 1001 86380 86390 1
536305 99536305 1001 86380 86390 1
536204 99536204 1001 86380 86390 1
536259 99536259 1001 86380 86390 1
535950 99535950 1001 86380 86390 1
536006 99536006 1001 86380 86390 1
536124 99536124 1001 86380 86390 1
536077 99536077 1001 86380 86390 1
535744 99535744 1001 86380 86390 1
535903 99535903 1001 86380 86390 1
535830 99535830 1001 86380 86390 1
536374 99536374 1001 86380 86390 1
536491 99536491 1001 86380 86390 1
536496 99536496 1001 86380 86390 1
536436 99536436 1001 86380 86390 1
537154 99537154 1001 86380 86390 1
536812 99536812 1001 86380 86390 1
536877 99536877 1001 86380 86390 1
536673 99536673 1001 86380 86390 1
536649 99536649 1001 86380 86390 1
536702 99536702 1001 86380 86390 1
536639 99536639 1001 86380 86390 1
537330 99537330 1001 86380 86390 1
537192 99537192 1001 86380 86390 1
537179 99537179 1001 86380 86390 1
537314 99537314 1001 86380 86390 1
537840 99537840 1001 86380 86390 1
537974 99537974 1001 86380 86390 1
537817 99537817 1001 86380 86390 1
537883 99537883 1001 86380 86390 1
537979 99537979 1001 86380 86390 1
537872 99537872 1001 86380 86390 1
537709 99537709 1001 86380 86390 1
537593 99537593 1001 86380 86390 1
537620 99537620 1001 86380 86390 1
537764 99537764 1001 86380 86390 1
537652 99537652 1001 86380 86390 1
537640 99537640 1001 86380 86390 1
537524 99537524 1001 86380 86390 1
537499 99537499 1001 86380 86390 1
537506 99537506 1001 86380 86390 1
537403 99537403 1001 86380 86390 1
538040 99538040 1001 86380 86390 1
538072 99538072 1001 86380 86390 1
538180 99538180 1001 86380 86390 1
538168 99538168 1001 86380 86390 1
538194 99538194 1001 86380 86390 1
538782 99538782 1001 86380 86390 1
538792 99538792 1001 86380 86390 1
538746 99538746 1001 86380 86390 1
538573 99538573 1001 86380 86390 1
538215 99538215 1001 86380 86390 1
538335 99538335 1001 86380 86390 1
538897 99538897 1001 86380 86390 1
538964 99538964 1001 86380 86390 1
538940 99538940 1001 86380 86390 1
538953 99538953 1001 86380 86390 1
539566 99539566 1001 86380 86390 1
539504 99539504 1001 86380 86390 1
539621 99539621 1001 86380 86390 1
539596 99539596 1001 86380 86390 1
539585 99539585 1001 86380 86390 1
539285 99539285 1001 86380 86390 1
539235 99539235 1001 86380 86390 1
539139 99539139 1001 86380 86390 1
539035 99539035 1001 86380 86390 1
539134 99539134 1001 86380 86390 1
539123 99539123 1001 86380 86390 1
539795 99539795 1001 86380 86390 1
539656 99539656 1001 86380 86390 1
539696 99539696 1001 86380 86390 1
540439 99540439 1001 86380 86390 1
540453 99540453 1001 86380 86390 1
540065 99540065 1001 86380 86390 1
540078 99540078 1001 86380 86390 1
539915 99539915 1001 86380 86390 1
539865 99539865 1001 86380 86390 1
539853 99539853 1001 86380 86390 1
540542 99540542 1001 86380 86390 1
540647 99540647 1001 86380 86390 1
540643 99540643 1001 86380 86390 1
540669 99540669 1001 86380 86390 1
540528 99540528 1001 86380 86390 1
541283 99541283 1001 86380 86390 1
541213 99541213 1001 86380 86390 1
540951 99540951 1001 86380 86390 1
540996 99540996 1001 86380 86390 1
540700 99540700 1001 86380 86390 1
540742 99540742 1001 86380 86390 1
540692 99540692 1001 86380 86390 1
540732 99540732 1001 86380 86390 1
541460 99541460 1001 86380 86390 1
541402 99541402 1001 86380 86390 1
541918 99541918 1001 86380 86390 1
541799 99541799 1001 86380 86390 1
541805 99541805 1001 86380 86390 1
541537 99541537 1001 86380 86390 1
541567 99541567 1001 86380 86390 1
541608 99541608 1001 86380 86390 1
541610 99541610 1001 86380 86390 1
542201 99542201 1001 86380 86390 1
542320 99542320 1001 86380 86390 1
542140 99542140 1001 86380 86390 1
542779 99542779 1001 86380 86390 1
542792 99542792 1001 86380 86390 1
542770 99542770 1001 86380 86390 1
542922 99542922 1001 86380 86390 1
542828 99542828 1001 86380 86390 1
542943 99542943 1001 86380 86390 1
542534 99542534 1001 86380 86390 1
542627 99542627 1001 86380 86390 1
542670 99542670 1001 86380 86390 1
542580 99542580 1001 86380 86390 1
542697 99542697 1001 86380 86390 1
542647 99542647 1001 86380 86390 1
542596 99542596 1001 86380 86390 1
542413 99542413 1001 86380 86390 1
542362 99542362 1001 86380 86390 1
543074 99543074 1001 86380 86390 1
543063 99543063 1001 86380 86390 1
543115 99543115 1001 86380 86390 1
543708 99543708 1001 86380 86390 1
543570 99543570 1001 86380 86390 1
543621 99543621 1001 86380 86390 1
543763 99543763 1001 86380 86390 1
543425 99543425 1001 86380 86390 1
543281 99543281 1001 86380 86390 1
543219 99543219 1001 86380 86390 1
543245 99543245 1001 86380 86390 1
543233 99543233 1001 86380 86390 1
543208 99543208 1001 86380 86390 1
543172 99543172 1001 86380 86390 1
543238 99543238 1001 86380 86390 1
543846 99543846 1001 86380 86390 1
543873 99543873 1001 86380 86390 1
543835 99543835 1001 86380 86390 1
543359 99543359 1001 86380 86390 1
543814 99543814 1001 86380 86390 1
543905 99543905 1001 86380 86390 1
543962 99543962 1001 86380 86390 1
544473 99544473 1001 86380 86390 1
544530 99544530 1001 86380 86390 1
544415 99544415 1001 86380 86390 1
544559 99544559 1001 86380 86390 1
544282 99544282 1001 86380 86390 1
544191 99544191 1001 86380 86390 1
544206 99544206 1001 86380 86390 1
544364 99544364 1001 86380 86390 1
544119 99544119 1001 86380 86390 1
544081 99544081 1001 86380 86390 1
544146 99544146 1001 86380 86390 1
544030 99544030 1001 86380 86390 1
544032 99544032 1001 86380 86390 1
544116 99544116 1001 86380 86390 1
544651 99544651 1001 86380 86390 1
544718 99544718 1001 86380 86390 1
416751 207 1001 72060 73497 1
428922 247 1001 17460 17817 1
514815 1123 1001 38760 39060 1
537362 1042 1002 58532 61764 1
400037 99400037 1001 86380 86390 1
400103 99400103 1001 86380 86390 1
400259 99400259 1001 86380 86390 1
400279 99400279 1001 86380 86390 1
400402 99400402 1001 86380 86390 1
400349 99400349 1001 86380 86390 1
400516 99400516 1001 86380 86390 1
400578 99400578 1001 86380 86390 1
400661 99400661 1001 86380 86390 1
401087 99401087 1001 86380 86390 1
401074 99401074 1001 86380 86390 1
401202 99401202 1001 86380 86390 1
401763 99401763 1001 86380 86390 1
402089 99402089 1001 86380 86390 1
402235 99402235 1001 86380 86390 1
402345 99402345 1001 86380 86390 1
402386 99402386 1001 86380 86390 1
402512 99402512 1001 86380 86390 1
402554 99402554 1001 86380 86390 1
402666 99402666 1001 86380 86390 1
402585 99402585 1001 86380 86390 1
402730 99402730 1001 86380 86390 1
402956 99402956 1001 86380 86390 1
403091 99403091 1001 86380 86390 1
403034 99403034 1001 86380 86390 1
403154 99403154 1001 86380 86390 1
403372 99403372 1001 86380 86390 1
404005 99404005 1001 86380 86390 1
404020 99404020 1001 86380 86390 1
404212 99404212 1001 86380 86390 1
404471 99404471 1001 86380 86390 1
404931 99404931 1001 86380 86390 1
405034 99405034 1001 86380 86390 1
405280 99405280 1001 86380 86390 1
405510 99405510 1001 86380 86390 1
405753 99405753 1001 86380 86390 1
405718 99405718 1001 86380 86390 1
405925 99405925 1001 86380 86390 1
406030 99406030 1001 86380 86390 1
406068 99406068 1001 86380 86390 1
406156 99406156 1001 86380 86390 1
406274 99406274 1001 86380 86390 1
406303 99406303 1001 86380 86390 1
406462 99406462 1001 86380 86390 1
406418 99406418 1001 86380 86390 1
406578 99406578 1001 86380 86390 1
406868 99406868 1001 86380 86390 1
406989 99406989 1001 86380 86390 1
406946 99406946 1001 86380 86390 1
407346 99407346 1001 86380 86390 1
407294 99407294 1001 86380 86390 1
407421 99407421 1001 86380 86390 1
407686 99407686 1001 86380 86390 1
407714 99407714 1001 86380 86390 1
407740 99407740 1001 86380 86390 1
407893 99407893 1001 86380 86390 1
407906 99407906 1001 86380 86390 1
408026 99408026 1001 86380 86390 1
408147 99408147 1001 86380 86390 1
408204 99408204 1001 86380 86390 1
408136 99408136 1001 86380 86390 1
408435 99408435 1001 86380 86390 1
408672 99408672 1001 86380 86390 1
408706 99408706 1001 86380 86390 1
408709 99408709 1001 86380 86390 1
409167 99409167 1001 86380 86390 1
409379 99409379 1001 86380 86390 1
409420 99409420 1001 86380 86390 1
409563 99409563 1001 86380 86390 1
409730 99409730 1001 86380 86390 1
409828 99409828 1001 86380 86390 1
410101 99410101 1001 86380 86390 1
410126 99410126 1001 86380 86390 1
410393 99410393 1001 86380 86390 1
410406 99410406 1001 86380 86390 1
410349 99410349 1001 86380 86390 1
410409 99410409 1001 86380 86390 1
410620 99410620 1001 86380 86390 1
410633 99410633 1001 86380 86390 1
410739 99410739 1001 86380 86390 1
410949 99410949 1001 86380 86390 1
411137 99411137 1001 86380 86390 1
411237 99411237 1001 86380 86390 1
411271 99411271 1001 86380 86390 1
411412 99411412 1001 86380 86390 1
411420 99411420 1001 86380 86390 1
412194 99412194 1001 86380 86390 1
412208 99412208 1001 86380 86390 1
412366 99412366 1001 86380 86390 1
413337 99413337 1001 86380 86390 1
413617 99413617 1001 86380 86390 1
412929 99412929 1001 86380 86390 1
412606 99412606 1001 86380 86390 1
412500 99412500 1001 86380 86390 1
412524 99412524 1001 86380 86390 1
413864 99413864 1001 86380 86390 1
413971 99413971 1001 86380 86390 1
414040 99414040 1001 86380 86390 1
413908 99413908 1001 86380 86390 1
415000 99415000 1001 86380 86390 1
414587 99414587 1001 86380 86390 1
414863 99414863 1001 86380 86390 1
414677 99414677 1001 86380 86390 1
414519 99414519 1001 86380 86390 1
414886 99414886 1001 86380 86390 1
414354 99414354 1001 86380 86390 1
414430 99414430 1001 86380 86390 1
414305 99414305 1001 86380 86390 1
414488 99414488 1001 86380 86390 1
415411 99415411 1001 86380 86390 1
415409 99415409 1001 86380 86390 1
416952 99416952 1001 86380 86390 1
416601 99416601 1001 86380 86390 1
416808 99416808 1001 86380 86390 1
416856 99416856 1001 86380 86390 1
416439 99416439 1001 86380 86390 1
416350 99416350 1001 86380 86390 1
416359 99416359 1001 86380 86390 1
415865 99415865 1001 86380 86390 1
415727 99415727 1001 86380 86390 1
415879 99415879 1001 86380 86390 1
417402 99417402 1001 86380 86390 1
417235 99417235 1001 86380 86390 1
417051 99417051 1001 86380 86390 1
417371 99417371 1001 86380 86390 1
418726 99418726 1001 86380 86390 1
418734 99418734 1001 86380 86390 1
418517 99418517 1001 86380 86390 1
418468 99418468 1001 86380 86390 1
418113 99418113 1001 86380 86390 1
418310 99418310 1001 86380 86390 1
418356 99418356 1001 86380 86390 1
417945 99417945 1001 86380 86390 1
417979 99417979 1001 86380 86390 1
417704 99417704 1001 86380 86390 1
418000 99418000 1001 86380 86390 1
419001 99419001 1001 86380 86390 1
419031 99419031 1001 86380 86390 1
420195 99420195 1001 86380 86390 1
420342 99420342 1001 86380 86390 1
420323 99420323 1001 86380 86390 1
420270 99420270 1001 86380 86390 1
420034 99420034 1001 86380 86390 1
419886 99419886 1001 86380 86390 1
420038 99420038 1001 86380 86390 1
419726 99419726 1001 86380 86390 1
419784 99419784 1001 86380 86390 1
419729 99419729 1001 86380 86390 1
419959 99419959 1001 86380 86390 1
419762 99419762 1001 86380 86390 1
419474 99419474 1001 86380 86390 1
419507 99419507 1001 86380 86390 1
419341 99419341 1001 86380 86390 1
420605 99420605 1001 86380 86390 1
421689 99421689 1001 86380 86390 1
421347 99421347 1001 86380 86390 1
420872 99420872 1001 86380 86390 1
420849 99420849 1001 86380 86390 1
421057 99421057 1001 86380 86390 1
422220 99422220 1001 86380 86390 1
422222 99422222 1001 86380 86390 1
422181 99422181 1001 86380 86390 1
423607 99423607 1001 86380 86390 1
423694 99423694 1001 86380 86390 1
423484 99423484 1001 86380 86390 1
423233 99423233 1001 86380 86390 1
422971 99422971 1001 86380 86390 1
423080 99423080 1001 86380 86390 1
423053 99423053 1001 86380 86390 1
422623 99422623 1001 86380 86390 1
422754 99422754 1001 86380 86390 1
422812 99422812 1001 86380 86390 1
423926 99423926 1001 86380 86390 1
423782 99423782 1001 86380 86390 1
424140 99424140 1001 86380 86390 1
425185 99425185 1001 86380 86390 1
425209 99425209 1001 86380 86390 1
424823 99424823 1001 86380 86390 1
424645 99424645 1001 86380 86390 1
424243 99424243 1001 86380 86390 1
424193 99424193 1001 86380 86390 1
424280 99424280 1001 86380 86390 1
424205 99424205 1001 86380 86390 1
425816 99425816 1001 86380 86390 1
427085 99427085 1001 86380 86390 1
426740 99426740 1001 86380 86390 1
426761 99426761 1001 86380 86390 1
427002 99427002 1001 86380 86390 1
426323 99426323 1001 86380 86390 1
426638 99426638 1001 86380 86390 1
426067 99426067 1001 86380 86390 1
425837 99425837 1001 86380 86390 1
427346 99427346 1001 86380 86390 1
427437 99427437 1001 86380 86390 1
427422 99427422 1001 86380 86390 1
427282 99427282 1001 86380 86390 1
427432 99427432 1001 86380 86390 1
428366 99428366 1001 86380 86390 1
428552 99428552 1001 86380 86390 1
428582 99428582 1001 86380 86390 1
428184 99428184 1001 86380 86390 1
428137 99428137 1001 86380 86390 1
427601 99427601 1001 86380 86390 1
427683 99427683 1001 86380 86390 1
427884 99427884 1001 86380 86390 1
429098 99429098 1001 86380 86390 1
428873 99428873 1001 86380 86390 1
429134 99429134 1001 86380 86390 1
430097 99430097 1001 86380 86390 1
430276 99430276 1001 86380 86390 1
430375 99430375 1001 86380 86390 1
429971 99429971 1001 86380 86390 1
430337 99430337 1001 86380 86390 1
430204 99430204 1001 86380 86390 1
429613 99429613 1001 86380 86390 1
429780 99429780 1001 86380 86390 1
429714 99429714 1001 86380 86390 1
429721 99429721 1001 86380 86390 1
429911 99429911 1001 86380 86390 1
429245 99429245 1001 86380 86390 1
429552 99429552 1001 86380 86390 1
429232 99429232 1001 86380 86390 1
429185 99429185 1001 86380 86390 1
429339 99429339 1001 86380 86390 1
429220 99429220 1001 86380 86390 1
430741 99430741 1001 86380 86390 1
430512 99430512 1001 86380 86390 1
430652 99430652 1001 86380 86390 1
431689 99431689 1001 86380 86390 1
432006 99432006 1001 86380 86390 1
431803 99431803 1001 86380 86390 1
431632 99431632 1001 86380 86390 1
431369 99431369 1001 86380 86390 1
431370 99431370 1001 86380 86390 1
430974 99430974 1001 86380 86390 1
431188 99431188 1001 86380 86390 1
432202 99432202 1001 86380 86390 1
432164 99432164 1001 86380 86390 1
433490 99433490 1001 86380 86390 1
433427 99433427 1001 86380 86390 1
433200 99433200 1001 86380 86390 1
433146 99433146 1001 86380 86390 1
432957 99432957 1001 86380 86390 1
433204 99433204 1001 86380 86390 1
432549 99432549 1001 86380 86390 1
433733 99433733 1001 86380 86390 1
435082 99435082 1001 86380 86390 1
435303 99435303 1001 86380 86390 1
435070 99435070 1001 86380 86390 1
434740 99434740 1001 86380 86390 1
434902 99434902 1001 86380 86390 1
434199 99434199 1001 86380 86390 1
434468 99434468 1001 86380 86390 1
434456 99434456 1001 86380 86390 1
434193 99434193 1001 86380 86390 1
435608 99435608 1001 86380 86390 1
435478 99435478 1001 86380 86390 1
436854 99436854 1001 86380 86390 1
436778 99436778 1001 86380 86390 1
436460 99436460 1001 86380 86390 1
436671 99436671 1001 86380 86390 1
436506 99436506 1001 86380 86390 1
436680 99436680 1001 86380 86390 1
436034 99436034 1001 86380 86390 1
435961 99435961 1001 86380 86390 1
436026 99436026 1001 86380 86390 1
436330 99436330 1001 86380 86390 1
437345 99437345 1001 86380 86390 1
300728 99300728 1001 86380 86390 1
300696 99300696 1001 86380 86390 1
300656 99300656 1001 86380 86390 1
300703 99300703 1001 86380 86390 1
300594 99300594 1001 86380 86390 1
300532 99300532 1001 86380 86390 1
300723 99300723 1001 86380 86390 1
300343 99300343 1001 86380 86390 1
300460 99300460 1001 86380 86390 1
300331 99300331 1001 86380 86390 1
300345 99300345 1001 86380 86390 1
300454 99300454 1001 86380 86390 1
300364 99300364 1001 86380 86390 1
300429 99300429 1001 86380 86390 1
300174 99300174 1001 86380 86390 1
300188 99300188 1001 86380 86390 1
300111 99300111 1001 86380 86390 1
300310 99300310 1001 86380 86390 1
300233 99300233 1001 86380 86390 1
300870 99300870 1001 86380 86390 1
300740 99300740 1001 86380 86390 1
300793 99300793 1001 86380 86390 1
300858 99300858 1001 86380 86390 1
300919 99300919 1001 86380 86390 1
301400 99301400 1001 86380 86390 1
301472 99301472 1001 86380 86390 1
301536 99301536 1001 86380 86390 1
301169 99301169 1001 86380 86390 1
301211 99301211 1001 86380 86390 1
301294 99301294 1001 86380 86390 1
301051 99301051 1001 86380 86390 1
301134 99301134 1001 86380 86390 1
300952 99300952 1001 86380 86390 1
301099 99301099 1001 86380 86390 1
301579 99301579 1001 86380 86390 1
301659 99301659 1001 86380 86390 1
301713 99301713 1001 86380 86390 1
301614 99301614 1001 86380 86390 1
301718 99301718 1001 86380 86390 1
301745 99301745 1001 86380 86390 1
302257 99302257 1001 86380 86390 1
302335 99302335 1001 86380 86390 1
302033 99302033 1001 86380 86390 1
301846 99301846 1001 86380 86390 1
301951 99301951 1001 86380 86390 1
302535 99302535 1001 86380 86390 1
302529 99302529 1001 86380 86390 1
302570 99302570 1001 86380 86390 1
302493 99302493 1001 86380 86390 1
302389 99302389 1001 86380 86390 1
303131 99303131 1001 86380 86390 1
303057 99303057 1001 86380 86390 1
302845 99302845 1001 86380 86390 1
302626 99302626 1001 86380 86390 1
302719 99302719 1001 86380 86390 1
302772 99302772 1001 86380 86390 1
302725 99302725 1001 86380 86390 1
302752 99302752 1001 86380 86390 1
302676 99302676 1001 86380 86390 1
303270 99303270 1001 86380 86390 1
303214 99303214 1001 86380 86390 1
303358 99303358 1001 86380 86390 1
303659 99303659 1001 86380 86390 1
303641 99303641 1001 86380 86390 1
303521 99303521 1001 86380 86390 1
304146 99304146 1001 86380 86390 1
304824 99304824 1001 86380 86390 1
304741 99304741 1001 86380 86390 1
304854 99304854 1001 86380 86390 1
304576 99304576 1001 86380 86390 1
304516 99304516 1001 86380 86390 1
304310 99304310 1001 86380 86390 1
304964 99304964 1001 86380 86390 1
304940 99304940 1001 86380 86390 1
305648 99305648 1001 86380 86390 1
305498 99305498 1001 86380 86390 1
305299 99305299 1001 86380 86390 1
305408 99305408 1001 86380 86390 1
305281 99305281 1001 86380 86390 1
305233 99305233 1001 86380 86390 1
305131 99305131 1001 86380 86390 1
305234 99305234 1001 86380 86390 1
305232 99305232 1001 86380 86390 1
500037 99500037 1001 86380 86390 1
305065 99305065 1001 86380 86390 1
500119 99500119 1001 86380 86390 1
500171 99500171 1001 86380 86390 1
500044 99500044 1001 86380 86390 1
500006 99500006 1001 86380 86390 1
500162 99500162 1001 86380 86390 1
500543 99500543 1001 86380 86390 1
500446 99500446 1001 86380 86390 1
500472 99500472 1001 86380 86390 1
500576 99500576 1001 86380 86390 1
500205 99500205 1001 86380 86390 1
500285 99500285 1001 86380 86390 1
500260 99500260 1001 86380 86390 1
500262 99500262 1001 86380 86390 1
501007 99501007 1001 86380 86390 1
501602 99501602 1001 86380 86390 1
501490 99501490 1001 86380 86390 1
501465 99501465 1001 86380 86390 1
501595 99501595 1001 86380 86390 1
501599 99501599 1001 86380 86390 1
501445 99501445 1001 86380 86390 1
501549 99501549 1001 86380 86390 1
501409 99501409 1001 86380 86390 1
501346 99501346 1001 86380 86390 1
501256 99501256 1001 86380 86390 1
501347 99501347 1001 86380 86390 1
501143 99501143 1001 86380 86390 1
501675 99501675 1001 86380 86390 1
501770 99501770 1001 86380 86390 1
501706 99501706 1001 86380 86390 1
501786 99501786 1001 86380 86390 1
501842 99501842 1001 86380 86390 1
502179 99502179 1001 86380 86390 1
502103 99502103 1001 86380 86390 1
502042 99502042 1001 86380 86390 1
501981 99501981 1001 86380 86390 1
501994 99501994 1001 86380 86390 1
501894 99501894 1001 86380 86390 1
502480 99502480 1001 86380 86390 1
502470 99502470 1001 86380 86390 1
502561 99502561 1001 86380 86390 1
503212 99503212 1001 86380 86390 1
503021 99503021 1001 86380 86390 1
502874 99502874 1001 86380 86390 1
503457 99503457 1001 86380 86390 1
503380 99503380 1001 86380 86390 1
503316 99503316 1001 86380 86390 1
503461 99503461 1001 86380 86390 1
503474 99503474 1001 86380 86390 1
503885 99503885 1001 86380 86390 1
503537 99503537 1001 86380 86390 1
503604 99503604 1001 86380 86390 1
503637 99503637 1001 86380 86390 1
504187 99504187 1001 86380 86390 1
504162 99504162 1001 86380 86390 1
504229 99504229 1001 86380 86390 1
504256 99504256 1001 86380 86390 1
504205 99504205 1001 86380 86390 1
504741 99504741 1001 86380 86390 1
504779 99504779 1001 86380 86390 1
504818 99504818 1001 86380 86390 1
504836 99504836 1001 86380 86390 1
504942 99504942 1001 86380 86390 1
504687 99504687 1001 86380 86390 1
504604 99504604 1001 86380 86390 1
504520 99504520 1001 86380 86390 1
504345 99504345 1001 86380 86390 1
504464 99504464 1001 86380 86390 1
505019 99505019 1001 86380 86390 1
504955 99504955 1001 86380 86390 1
505008 99505008 1001 86380 86390 1
505733 99505733 1001 86380 86390 1
505735 99505735 1001 86380 86390 1
505593 99505593 1001 86380 86390 1
505741 99505741 1001 86380 86390 1
505660 99505660 1001 86380 86390 1
505702 99505702 1001 86380 86390 1
505627 99505627 1001 86380 86390 1
505436 99505436 1001 86380 86390 1
505450 99505450 1001 86380 86390 1
505415 99505415 1001 86380 86390 1
505376 99505376 1001 86380 86390 1
505390 99505390 1001 86380 86390 1
505393 99505393 1001 86380 86390 1
505563 99505563 1001 86380 86390 1
505382 99505382 1001 86380 86390 1
505164 99505164 1001 86380 86390 1
505197 99505197 1001 86380 86390 1
505249 99505249 1001 86380 86390 1
505850 99505850 1001 86380 86390 1
505801 99505801 1001 86380 86390 1
505776 99505776 1001 86380 86390 1
505870 99505870 1001 86380 86390 1
506508 99506508 1001 86380 86390 1
506509 99506509 1001 86380 86390 1
506574 99506574 1001 86380 86390 1
506186 99506186 1001 86380 86390 1
506187 99506187 1001 86380 86390 1
506324 99506324 1001 86380 86390 1
506273 99506273 1001 86380 86390 1
506073 99506073 1001 86380 86390 1
505983 99505983 1001 86380 86390 1
506167 99506167 1001 86380 86390 1
506633 99506633 1001 86380 86390 1
506637 99506637 1001 86380 86390 1
506599 99506599 1001 86380 86390 1
506651 99506651 1001 86380 86390 1
506679 99506679 1001 86380 86390 1
506758 99506758 1001 86380 86390 1
506670 99506670 1001 86380 86390 1
507420 99507420 1001 86380 86390 1
507141 99507141 1001 86380 86390 1
507136 99507136 1001 86380 86390 1
507060 99507060 1001 86380 86390 1
506880 99506880 1001 86380 86390 1
506946 99506946 1001 86380 86390 1
506961 99506961 1001 86380 86390 1
506859 99506859 1001 86380 86390 1
506898 99506898 1001 86380 86390 1
506943 99506943 1001 86380 86390 1
507484 99507484 1001 86380 86390 1
507602 99507602 1001 86380 86390 1
507431 99507431 1001 86380 86390 1
508159 99508159 1001 86380 86390 1
508226 99508226 1001 86380 86390 1
508100 99508100 1001 86380 86390 1
507876 99507876 1001 86380 86390 1
507916 99507916 1001 86380 86390 1
507994 99507994 1001 86380 86390 1
507918 99507918 1001 86380 86390 1
507960 99507960 1001 86380 86390 1
507962 99507962 1001 86380 86390 1
507641 99507641 1001 86380 86390 1
507737 99507737 1001 86380 86390 1
508300 99508300 1001 86380 86390 1
508385 99508385 1001 86380 86390 1
508948 99508948 1001 86380 86390 1
509018 99509018 1001 86380 86390 1
509067 99509067 1001 86380 86390 1
508933 99508933 1001 86380 86390 1
508807 99508807 1001 86380 86390 1
508545 99508545 1001 86380 86390 1
508520 99508520 1001 86380 86390 1
508561 99508561 1001 86380 86390 1
508643 99508643 1001 86380 86390 1
508619 99508619 1001 86380 86390 1
508659 99508659 1001 86380 86390 1
509218 99509218 1001 86380 86390 1
509182 99509182 1001 86380 86390 1
509778 99509778 1001 86380 86390 1
509501 99509501 1001 86380 86390 1
509530 99509530 1001 86380 86390 1
509583 99509583 1001 86380 86390 1
509546 99509546 1001 86380 86390 1
509349 99509349 1001 86380 86390 1
509353 99509353 1001 86380 86390 1
509329 99509329 1001 86380 86390 1
509913 99509913 1001 86380 86390 1
510098 99510098 1001 86380 86390 1
509931 99509931 1001 86380 86390 1
510086 99510086 1001 86380 86390 1
509921 99509921 1001 86380 86390 1
510666 99510666 1001 86380 86390 1
510603 99510603 1001 86380 86390 1
510435 99510435 1001 86380 86390 1
510319 99510319 1001 86380 86390 1
510438 99510438 1001 86380 86390 1
510477 99510477 1001 86380 86390 1
510108 99510108 1001 86380 86390 1
510854 99510854 1001 86380 86390 1
510816 99510816 1001 86380 86390 1
510830 99510830 1001 86380 86390 1
510928 99510928 1001 86380 86390 1
511413 99511413 1001 86380 86390 1
511245 99511245 1001 86380 86390 1
511196 99511196 1001 86380 86390 1
511326 99511326 1001 86380 86390 1
511314 99511314 1001 86380 86390 1
511176 99511176 1001 86380 86390 1
511115 99511115 1001 86380 86390 1
511068 99511068 1001 86380 86390 1
511758 99511758 1001 86380 86390 1
512343 99512343 1001 86380 86390 1
512304 99512304 1001 86380 86390 1
512318 99512318 1001 86380 86390 1
512152 99512152 1001 86380 86390 1
512094 99512094 1001 86380 86390 1
512173 99512173 1001 86380 86390 1
511953 99511953 1001 86380 86390 1
511856 99511856 1001 86380 86390 1
511896 99511896 1001 86380 86390 1
511951 99511951 1001 86380 86390 1
512406 99512406 1001 86380 86390 1
512548 99512548 1001 86380 86390 1
512460 99512460 1001 86380 86390 1
512499 99512499 1001 86380 86390 1
512541 99512541 1001 86380 86390 1
513025 99513025 1001 86380 86390 1
513176 99513176 1001 86380 86390 1
513081 99513081 1001 86380 86390 1
513030 99513030 1001 86380 86390 1
512979 99512979 1001 86380 86390 1
512993 99512993 1001 86380 86390 1
512968 99512968 1001 86380 86390 1
512981 99512981 1001 86380 86390 1
512879 99512879 1001 86380 86390 1
512623 99512623 1001 86380 86390 1
513319 99513319 1001 86380 86390 1
513384 99513384 1001 86380 86390 1
514001 99514001 1001 86380 86390 1
514026 99514026 1001 86380 86390 1
513661 99513661 1001 86380 86390 1
513741 99513741 1001 86380 86390 1
513443 99513443 1001 86380 86390 1
514079 99514079 1001 86380 86390 1
514235 99514235 1001 86380 86390 1
514731 99514731 1001 86380 86390 1
514721 99514721 1001 86380 86390 1
514662 99514662 1001 86380 86390 1
514853 99514853 1001 86380 86390 1
514449 99514449 1001 86380 86390 1
514554 99514554 1001 86380 86390 1
514264 99514264 1001 86380 86390 1
514368 99514368 1001 86380 86390 1
514239 99514239 1001 86380 86390 1
514245 99514245 1001 86380 86390 1
514258 99514258 1001 86380 86390 1
514950 99514950 1001 86380 86390 1
514989 99514989 1001 86380 86390 1
515057 99515057 1001 86380 86390 1
514980 99514980 1001 86380 86390 1
514981 99514981 1001 86380 86390 1
515482 99515482 1001 86380 86390 1
515574 99515574 1001 86380 86390 1
515501 99515501 1001 86380 86390 1
515286 99515286 1001 86380 86390 1
515423 99515423 1001 86380 86390 1
515197 99515197 1001 86380 86390 1
515262 99515262 1001 86380 86390 1
515120 99515120 1001 86380 86390 1
515095 99515095 1001 86380 86390 1
515694 99515694 1001 86380 86390 1
515735 99515735 1001 86380 86390 1
515801 99515801 1001 86380 86390 1
515828 99515828 1001 86380 86390 1
516398 99516398 1001 86380 86390 1
516360 99516360 1001 86380 86390 1
516412 99516412 1001 86380 86390 1
516283 99516283 1001 86380 86390 1
516303 99516303 1001 86380 86390 1
515895 99515895 1001 86380 86390 1
515938 99515938 1001 86380 86390 1
516003 99516003 1001 86380 86390 1
516561 99516561 1001 86380 86390 1
516536 99516536 1001 86380 86390 1
516681 99516681 1001 86380 86390 1
517260 99517260 1001 86380 86390 1
517205 99517205 1001 86380 86390 1
517088 99517088 1001 86380 86390 1
516987 99516987 1001 86380 86390 1
516845 99516845 1001 86380 86390 1
516744 99516744 1001 86380 86390 1
516848 99516848 1001 86380 86390 1
516721 99516721 1001 86380 86390 1
516734 99516734 1001 86380 86390 1
516890 99516890 1001 86380 86390 1
516751 99516751 1001 86380 86390 1
517457 99517457 1001 86380 86390 1
518027 99518027 1001 86380 86390 1
518054 99518054 1001 86380 86390 1
518149 99518149 1001 86380 86390 1
517841 99517841 1001 86380 86390 1
517933 99517933 1001 86380 86390 1
517768 99517768 1001 86380 86390 1
517878 99517878 1001 86380 86390 1
517565 99517565 1001 86380 86390 1
518189 99518189 1001 86380 86390 1
518319 99518319 1001 86380 86390 1
518205 99518205 1001 86380 86390 1
518209 99518209 1001 86380 86390 1
518957 99518957 1001 86380 86390 1
518918 99518918 1001 86380 86390 1
518803 99518803 1001 86380 86390 1
518882 99518882 1001 86380 86390 1
518982 99518982 1001 86380 86390 1
518807 99518807 1001 86380 86390 1
518745 99518745 1001 86380 86390 1
518606 99518606 1001 86380 86390 1
518737 99518737 1001 86380 86390 1
518552 99518552 1001 86380 86390 1
518555 99518555 1001 86380 86390 1
518454 99518454 1001 86380 86390 1
519028 99519028 1001 86380 86390 1
519170 99519170 1001 86380 86390 1
519093 99519093 1001 86380 86390 1
519036 99519036 1001 86380 86390 1
519730 99519730 1001 86380 86390 1
519795 99519795 1001 86380 86390 1
519773 99519773 1001 86380 86390 1
519709 99519709 1001 86380 86390 1
519430 99519430 1001 86380 86390 1
519599 99519599 1001 86380 86390 1
519553 99519553 1001 86380 86390 1
519568 99519568 1001 86380 86390 1
519517 99519517 1001 86380 86390 1
519246 99519246 1001 86380 86390 1
519364 99519364 1001 86380 86390 1
519225 99519225 1001 86380 86390 1
519255 99519255 1001 86380 86390 1
519230 99519230 1001 86380 86390 1
519865 99519865 1001 86380 86390 1
519972 99519972 1001 86380 86390 1
519884 99519884 1001 86380 86390 1
519940 99519940 1001 86380 86390 1
520569 99520569 1001 86380 86390 1
520595 99520595 1001 86380 86390 1
520629 99520629 1001 86380 86390 1
520240 99520240 1001 86380 86390 1
520391 99520391 1001 86380 86390 1
520431 99520431 1001 86380 86390 1
520368 99520368 1001 86380 86390 1
520239 99520239 1001 86380 86390 1
520098 99520098 1001 86380 86390 1
520165 99520165 1001 86380 86390 1
520092 99520092 1001 86380 86390 1
520183 99520183 1001 86380 86390 1
520812 99520812 1001 86380 86390 1
520839 99520839 1001 86380 86390 1
521440 99521440 1001 86380 86390 1
521456 99521456 1001 86380 86390 1
521144 99521144 1001 86380 86390 1
521145 99521145 1001 86380 86390 1
521120 99521120 1001 86380 86390 1
521072 99521072 1001 86380 86390 1
521125 99521125 1001 86380 86390 1
520930 99520930 1001 86380 86390 1
520846 99520846 1001 86380 86390 1
521662 99521662 1001 86380 86390 1
521654 99521654 1001 86380 86390 1
521514 99521514 1001 86380 86390 1
522196 99522196 1001 86380 86390 1
522273 99522273 1001 86380 86390 1
522274 99522274 1001 86380 86390 1
521924 99521924 1001 86380 86390 1
522017 99522017 1001 86380 86390 1
521904 99521904 1001 86380 86390 1
521860 99521860 1001 86380 86390 1
521772 99521772 1001 86380 86390 1
521672 99521672 1001 86380 86390 1
522333 99522333 1001 86380 86390 1
522455 99522455 1001 86380 86390 1
522456 99522456 1001 86380 86390 1
523020 99523020 1001 86380 86390 1
522802 99522802 1001 86380 86390 1
522725 99522725 1001 86380 86390 1
522793 99522793 1001 86380 86390 1
522820 99522820 1001 86380 86390 1
522511 99522511 1001 86380 86390 1
522642 99522642 1001 86380 86390 1
522607 99522607 1001 86380 86390 1
522662 99522662 1001 86380 86390 1
522574 99522574 1001 86380 86390 1
523142 99523142 1001 86380 86390 1
523188 99523188 1001 86380 86390 1
523270 99523270 1001 86380 86390 1
523764 99523764 1001 86380 86390 1
523842 99523842 1001 86380 86390 1
523868 99523868 1001 86380 86390 1
523897 99523897 1001 86380 86390 1
523781 99523781 1001 86380 86390 1
523745 99523745 1001 86380 86390 1
523823 99523823 1001 86380 86390 1
523573 99523573 1001 86380 86390 1
523625 99523625 1001 86380 86390 1
523708 99523708 1001 86380 86390 1
523593 99523593 1001 86380 86390 1
523671 99523671 1001 86380 86390 1
523555 99523555 1001 86380 86390 1
523738 99523738 1001 86380 86390 1
523443 99523443 1001 86380 86390 1
523356 99523356 1001 86380 86390 1
524137 99524137 1001 86380 86390 1
523982 99523982 1001 86380 86390 1
524047 99524047 1001 86380 86390 1
524060 99524060 1001 86380 86390 1
524000 99524000 1001 86380 86390 1
524017 99524017 1001 86380 86390 1
524569 99524569 1001 86380 86390 1
524597 99524597 1001 86380 86390 1
524625 99524625 1001 86380 86390 1
524437 99524437 1001 86380 86390 1
524463 99524463 1001 86380 86390 1
524558 99524558 1001 86380 86390 1
524485 99524485 1001 86380 86390 1
524511 99524511 1001 86380 86390 1
524240 99524240 1001 86380 86390 1
524971 99524971 1001 86380 86390 1
525449 99525449 1001 86380 86390 1
525517 99525517 1001 86380 86390 1
525356 99525356 1001 86380 86390 1
525240 99525240 1001 86380 86390 1
525253 99525253 1001 86380 86390 1
525281 99525281 1001 86380 86390 1
525297 99525297 1001 86380 86390 1
525337 99525337 1001 86380 86390 1
525390 99525390 1001 86380 86390 1
525118 99525118 1001 86380 86390 1
524996 99524996 1001 86380 86390 1
525128 99525128 1001 86380 86390 1
525013 99525013 1001 86380 86390 1
525779 99525779 1001 86380 86390 1
525651 99525651 1001 86380 86390 1
525705 99525705 1001 86380 86390 1
526423 99526423 1001 86380 86390 1
526351 99526351 1001 86380 86390 1
526166 99526166 1001 86380 86390 1
526154 99526154 1001 86380 86390 1
526039 99526039 1001 86380 86390 1
526068 99526068 1001 86380 86390 1
526044 99526044 1001 86380 86390 1
526009 99526009 1001 86380 86390 1
525894 99525894 1001 86380 86390 1
525937 99525937 1001 86380 86390 1
525980 99525980 1001 86380 86390 1
525955 99525955 1001 86380 86390 1
526461 99526461 1001 86380 86390 1
526488 99526488 1001 86380 86390 1
526479 99526479 1001 86380 86390 1
526482 99526482 1001 86380 86390 1
526613 99526613 1001 86380 86390 1
527128 99527128 1001 86380 86390 1
526940 99526940 1001 86380 86390 1
526954 99526954 1001 86380 86390 1
526786 99526786 1001 86380 86390 1
526657 99526657 1001 86380 86390 1
526748 99526748 1001 86380 86390 1
526779 99526779 1001 86380 86390 1
527390 99527390 1001 86380 86390 1
528025 99528025 1001 86380 86390 1
527897 99527897 1001 86380 86390 1
528055 99528055 1001 86380 86390 1
528070 99528070 1001 86380 86390 1
527699 99527699 1001 86380 86390 1
527686 99527686 1001 86380 86390 1
527662 99527662 1001 86380 86390 1
527587 99527587 1001 86380 86390 1
527614 99527614 1001 86380 86390 1
527551 99527551 1001 86380 86390 1
527629 99527629 1001 86380 86390 1
527617 99527617 1001 86380 86390 1
527488 99527488 1001 86380 86390 1
527527 99527527 1001 86380 86390 1
528190 99528190 1001 86380 86390 1
528104 99528104 1001 86380 86390 1
528249 99528249 1001 86380 86390 1
528252 99528252 1001 86380 86390 1
528520 99528520 1001 86380 86390 1
528663 99528663 1001 86380 86390 1
528651 99528651 1001 86380 86390 1
528590 99528590 1001 86380 86390 1
528643 99528643 1001 86380 86390 1
528351 99528351 1001 86380 86390 1
529096 99529096 1001 86380 86390 1
529643 99529643 1001 86380 86390 1
529585 99529585 1001 86380 86390 1
529368 99529368 1001 86380 86390 1
529302 99529302 1001 86380 86390 1
529218 99529218 1001 86380 86390 1
529245 99529245 1001 86380 86390 1
529313 99529313 1001 86380 86390 1
529802 99529802 1001 86380 86390 1
529906 99529906 1001 86380 86390 1
529869 99529869 1001 86380 86390 1
530505 99530505 1001 86380 86390 1
530392 99530392 1001 86380 86390 1
530406 99530406 1001 86380 86390 1
530447 99530447 1001 86380 86390 1
530500 99530500 1001 86380 86390 1
530424 99530424 1001 86380 86390 1
530261 99530261 1001 86380 86390 1
530175 99530175 1001 86380 86390 1
530307 99530307 1001 86380 86390 1
529997 99529997 1001 86380 86390 1
530107 99530107 1001 86380 86390 1
530135 99530135 1001 86380 86390 1
530618 99530618 1001 86380 86390 1
530619 99530619 1001 86380 86390 1
530620 99530620 1001 86380 86390 1
530649 99530649 1001 86380 86390 1
531208 99531208 1001 86380 86390 1
531338 99531338 1001 86380 86390 1
531275 99531275 1001 86380 86390 1
530994 99530994 1001 86380 86390 1
531118 99531118 1001 86380 86390 1
530926 99530926 1001 86380 86390 1
532090 99532090 1001 86380 86390 1
532068 99532068 1001 86380 86390 1
532097 99532097 1001 86380 86390 1
532187 99532187 1001 86380 86390 1
532126 99532126 1001 86380 86390 1
532050 99532050 1001 86380 86390 1
531858 99531858 1001 86380 86390 1
531987 99531987 1001 86380 86390 1
531824 99531824 1001 86380 86390 1
531941 99531941 1001 86380 86390 1
531812 99531812 1001 86380 86390 1
531599 99531599 1001 86380 86390 1
532297 99532297 1001 86380 86390 1
532363 99532363 1001 86380 86390 1
532260 99532260 1001 86380 86390 1
532328 99532328 1001 86380 86390 1
532238 99532238 1001 86380 86390 1
532945 99532945 1001 86380 86390 1
532894 99532894 1001 86380 86390 1
533004 99533004 1001 86380 86390 1
532701 99532701 1001 86380 86390 1
532651 99532651 1001 86380 86390 1
532743 99532743 1001 86380 86390 1
532627 99532627 1001 86380 86390 1
532655 99532655 1001 86380 86390 1
532453 99532453 1001 86380 86390 1
532427 99532427 1001 86380 86390 1
533055 99533055 1001 86380 86390 1
533181 99533181 1001 86380 86390 1
533195 99533195 1001 86380 86390 1
533105 99533105 1001 86380 86390 1
533831 99533831 1001 86380 86390 1
533564 99533564 1001 86380 86390 1
533527 99533527 1001 86380 86390 1
533444 99533444 1001 86380 86390 1
533348 99533348 1001 86380 86390 1
533258 99533258 1001 86380 86390 1
534024 99534024 1001 86380 86390 1
533938 99533938 1001 86380 86390 1
533862 99533862 1001 86380 86390 1
534681 99534681 1001 86380 86390 1
534556 99534556 1001 86380 86390 1
534610 99534610 1001 86380 86390 1
534578 99534578 1001 86380 86390 1
534490 99534490 1001 86380 86390 1
534515 99534515 1001 86380 86390 1
534284 99534284 1001 86380 86390 1
534418 99534418 1001 86380 86390 1
534233 99534233 1001 86380 86390 1
534095 99534095 1001 86380 86390 1
534122 99534122 1001 86380 86390 1
534240 99534240 1001 86380 86390 1
534785 99534785 1001 86380 86390 1
534710 99534710 1001 86380 86390 1
534723 99534723 1001 86380 86390 1
535473 99535473 1001 86380 86390 1
535385 99535385 1001 86380 86390 1
535450 99535450 1001 86380 86390 1
535406 99535406 1001 86380 86390 1
535504 99535504 1001 86380 86390 1
535203 99535203 1001 86380 86390 1
535167 99535167 1001 86380 86390 1
535273 99535273 1001 86380 86390 1
534972 99534972 1001 86380 86390 1
534934 99534934 1001 86380 86390 1
535063 99535063 1001 86380 86390 1
535094 99535094 1001 86380 86390 1
535535 99535535 1001 86380 86390 1
535552 99535552 1001 86380 86390 1
535617 99535617 1001 86380 86390 1
535644 99535644 1001 86380 86390 1
535594 99535594 1001 86380 86390 1
535532 99535532 1001 86380 86390 1
536108 99536108 1001 86380 86390 1
535899 99535899 1001 86380 86390 1
535887 99535887 1001 86380 86390 1
535772 99535772 1001 86380 86390 1
535799 99535799 1001 86380 86390 1
535805 99535805 1001 86380 86390 1
536416 99536416 1001 86380 86390 1
536394 99536394 1001 86380 86390 1
536540 99536540 1001 86380 86390 1
537103 99537103 1001 86380 86390 1
537065 99537065 1001 86380 86390 1
536994 99536994 1001 86380 86390 1
536933 99536933 1001 86380 86390 1
536921 99536921 1001 86380 86390 1
536934 99536934 1001 86380 86390 1
536935 99536935 1001 86380 86390 1
536927 99536927 1001 86380 86390 1
536584 99536584 1001 86380 86390 1
536644 99536644 1001 86380 86390 1
537173 99537173 1001 86380 86390 1
537355 99537355 1001 86380 86390 1
537267 99537267 1001 86380 86390 1
537294 99537294 1001 86380 86390 1
537821 99537821 1001 86380 86390 1
537924 99537924 1001 86380 86390 1
537707 99537707 1001 86380 86390 1
537498 99537498 1001 86380 86390 1
537425 99537425 1001 86380 86390 1
537429 99537429 1001 86380 86390 1
537508 99537508 1001 86380 86390 1
538022 99538022 1001 86380 86390 1
538076 99538076 1001 86380 86390 1
537368 99537368 1001 86380 86390 1
538079 99538079 1001 86380 86390 1
538796 99538796 1001 86380 86390 1
538443 99538443 1001 86380 86390 1
538417 99538417 1001 86380 86390 1
538509 99538509 1001 86380 86390 1
538406 99538406 1001 86380 86390 1
538407 99538407 1001 86380 86390 1
538324 99538324 1001 86380 86390 1
538337 99538337 1001 86380 86390 1
538207 99538207 1001 86380 86390 1
538247 99538247 1001 86380 86390 1
538302 99538302 1001 86380 86390 1
538306 99538306 1001 86380 86390 1
538884 99538884 1001 86380 86390 1
539488 99539488 1001 86380 86390 1
539632 99539632 1001 86380 86390 1
539350 99539350 1001 86380 86390 1
539248 99539248 1001 86380 86390 1
539331 99539331 1001 86380 86390 1
539165 99539165 1001 86380 86390 1
539062 99539062 1001 86380 86390 1
539051 99539051 1001 86380 86390 1
539194 99539194 1001 86380 86390 1
539732 99539732 1001 86380 86390 1
539642 99539642 1001 86380 86390 1
540432 99540432 1001 86380 86390 1
540424 99540424 1001 86380 86390 1
540457 99540457 1001 86380 86390 1
540284 99540284 1001 86380 86390 1
540376 99540376 1001 86380 86390 1
540068 99540068 1001 86380 86390 1
540174 99540174 1001 86380 86390 1
540123 99540123 1001 86380 86390 1
540136 99540136 1001 86380 86390 1
540202 99540202 1001 86380 86390 1
540076 99540076 1001 86380 86390 1
540040 99540040 1001 86380 86390 1
540054 99540054 1001 86380 86390 1
540050 99540050 1001 86380 86390 1
540595 99540595 1001 86380 86390 1
540055 99540055 1001 86380 86390 1
540611 99540611 1001 86380 86390 1
540629 99540629 1001 86380 86390 1
540579 99540579 1001 86380 86390 1
541242 99541242 1001 86380 86390 1
541256 99541256 1001 86380 86390 1
541115 99541115 1001 86380 86390 1
541264 99541264 1001 86380 86390 1
541108 99541108 1001 86380 86390 1
541052 99541052 1001 86380 86390 1
540942 99540942 1001 86380 86390 1
540891 99540891 1001 86380 86390 1
541433 99541433 1001 86380 86390 1
541311 99541311 1001 86380 86390 1
541390 99541390 1001 86380 86390 1
541339 99541339 1001 86380 86390 1
541954 99541954 1001 86380 86390 1
542027 99542027 1001 86380 86390 1
541876 99541876 1001 86380 86390 1
541669 99541669 1001 86380 86390 1
541635 99541635 1001 86380 86390 1
541611 99541611 1001 86380 86390 1
542151 99542151 1001 86380 86390 1
542765 99542765 1001 86380 86390 1
542909 99542909 1001 86380 86390 1
542769 99542769 1001 86380 86390 1
542899 99542899 1001 86380 86390 1
542902 99542902 1001 86380 86390 1
542941 99542941 1001 86380 86390 1
542720 99542720 1001 86380 86390 1
542658 99542658 1001 86380 86390 1
542544 99542544 1001 86380 86390 1
542341 99542341 1001 86380 86390 1
542425 99542425 1001 86380 86390 1
542982 99542982 1001 86380 86390 1
542970 99542970 1001 86380 86390 1
543023 99543023 1001 86380 86390 1
543624 99543624 1001 86380 86390 1
543718 99543718 1001 86380 86390 1
543414 99543414 1001 86380 86390 1
543561 99543561 1001 86380 86390 1
543551 99543551 1001 86380 86390 1
543192 99543192 1001 86380 86390 1
543205 99543205 1001 86380 86390 1
543862 99543862 1001 86380 86390 1
543901 99543901 1001 86380 86390 1
543805 99543805 1001 86380 86390 1
543819 99543819 1001 86380 86390 1
544500 99544500 1001 86380 86390 1
544503 99544503 1001 86380 86390 1
544452 99544452 1001 86380 86390 1
544519 99544519 1001 86380 86390 1
544545 99544545 1001 86380 86390 1
544261 99544261 1001 86380 86390 1
544171 99544171 1001 86380 86390 1
544623 99544623 1001 86380 86390 1
540157 861 1001 43277 43376 1
400021 99400021 1001 86380 86390 1
400282 99400282 1001 86380 86390 1
400386 99400386 1001 86380 86390 1
400568 99400568 1001 86380 86390 1
400609 99400609 1001 86380 86390 1
400734 99400734 1001 86380 86390 1
400954 99400954 1001 86380 86390 1
401050 99401050 1001 86380 86390 1
401327 99401327 1001 86380 86390 1
401400 99401400 1001 86380 86390 1
401576 99401576 1001 86380 86390 1
401585 99401585 1001 86380 86390 1
401997 99401997 1001 86380 86390 1
402092 99402092 1001 86380 86390 1
402234 99402234 1001 86380 86390 1
402337 99402337 1001 86380 86390 1
402338 99402338 1001 86380 86390 1
402626 99402626 1001 86380 86390 1
402703 99402703 1001 86380 86390 1
402806 99402806 1001 86380 86390 1
403175 99403175 1001 86380 86390 1
403285 99403285 1001 86380 86390 1
403364 99403364 1001 86380 86390 1
403615 99403615 1001 86380 86390 1
403620 99403620 1001 86380 86390 1
403574 99403574 1001 86380 86390 1
403984 99403984 1001 86380 86390 1
404670 99404670 1001 86380 86390 1
404894 99404894 1001 86380 86390 1
405099 99405099 1001 86380 86390 1
405225 99405225 1001 86380 86390 1
405373 99405373 1001 86380 86390 1
405450 99405450 1001 86380 86390 1
405581 99405581 1001 86380 86390 1
405656 99405656 1001 86380 86390 1
405663 99405663 1001 86380 86390 1
405705 99405705 1001 86380 86390 1
406067 99406067 1001 86380 86390 1
406092 99406092 1001 86380 86390 1
406261 99406261 1001 86380 86390 1
406353 99406353 1001 86380 86390 1
406469 99406469 1001 86380 86390 1
406579 99406579 1001 86380 86390 1
406776 99406776 1001 86380 86390 1
406782 99406782 1001 86380 86390 1
406867 99406867 1001 86380 86390 1
406973 99406973 1001 86380 86390 1
407022 99407022 1001 86380 86390 1
407009 99407009 1001 86380 86390 1
407136 99407136 1001 86380 86390 1
407137 99407137 1001 86380 86390 1
407212 99407212 1001 86380 86390 1
407516 99407516 1001 86380 86390 1
407496 99407496 1001 86380 86390 1
407565 99407565 1001 86380 86390 1
407629 99407629 1001 86380 86390 1
407689 99407689 1001 86380 86390 1
407976 99407976 1001 86380 86390 1
408299 99408299 1001 86380 86390 1
408243 99408243 1001 86380 86390 1
408462 99408462 1001 86380 86390 1
408602 99408602 1001 86380 86390 1
408634 99408634 1001 86380 86390 1
408824 99408824 1001 86380 86390 1
409069 99409069 1001 86380 86390 1
409035 99409035 1001 86380 86390 1
409501 99409501 1001 86380 86390 1
409647 99409647 1001 86380 86390 1
409813 99409813 1001 86380 86390 1
409822 99409822 1001 86380 86390 1
410111 99410111 1001 86380 86390 1
410270 99410270 1001 86380 86390 1
410344 99410344 1001 86380 86390 1
410458 99410458 1001 86380 86390 1
410594 99410594 1001 86380 86390 1
410543 99410543 1001 86380 86390 1
410407 99410407 1001 86380 86390 1
410891 99410891 1001 86380 86390 1
410879 99410879 1001 86380 86390 1
410928 99410928 1001 86380 86390 1
411142 99411142 1001 86380 86390 1
411141 99411141 1001 86380 86390 1
411379 99411379 1001 86380 86390 1
411510 99411510 1001 86380 86390 1
411681 99411681 1001 86380 86390 1
411694 99411694 1001 86380 86390 1
411986 99411986 1001 86380 86390 1
412218 99412218 1001 86380 86390 1
412300 99412300 1001 86380 86390 1
413654 99413654 1001 86380 86390 1
413664 99413664 1001 86380 86390 1
413144 99413144 1001 86380 86390 1
412780 99412780 1001 86380 86390 1
412687 99412687 1001 86380 86390 1
412769 99412769 1001 86380 86390 1
413802 99413802 1001 86380 86390 1
413814 99413814 1001 86380 86390 1
415257 99415257 1001 86380 86390 1
415146 99415146 1001 86380 86390 1
415172 99415172 1001 86380 86390 1
415153 99415153 1001 86380 86390 1
415289 99415289 1001 86380 86390 1
414944 99414944 1001 86380 86390 1
415137 99415137 1001 86380 86390 1
415305 99415305 1001 86380 86390 1
414801 99414801 1001 86380 86390 1
414622 99414622 1001 86380 86390 1
414514 99414514 1001 86380 86390 1
414855 99414855 1001 86380 86390 1
414892 99414892 1001 86380 86390 1
414201 99414201 1001 86380 86390 1
414123 99414123 1001 86380 86390 1
415675 99415675 1001 86380 86390 1
415589 99415589 1001 86380 86390 1
416612 99416612 1001 86380 86390 1
416792 99416792 1001 86380 86390 1
416889 99416889 1001 86380 86390 1
416820 99416820 1001 86380 86390 1
416285 99416285 1001 86380 86390 1
416323 99416323 1001 86380 86390 1
416445 99416445 1001 86380 86390 1
416557 99416557 1001 86380 86390 1
416206 99416206 1001 86380 86390 1
416574 99416574 1001 86380 86390 1
415864 99415864 1001 86380 86390 1
416072 99416072 1001 86380 86390 1
417319 99417319 1001 86380 86390 1
417084 99417084 1001 86380 86390 1
417325 99417325 1001 86380 86390 1
417063 99417063 1001 86380 86390 1
417135 99417135 1001 86380 86390 1
417607 99417607 1001 86380 86390 1
417484 99417484 1001 86380 86390 1
417561 99417561 1001 86380 86390 1
417437 99417437 1001 86380 86390 1
417495 99417495 1001 86380 86390 1
418600 99418600 1001 86380 86390 1
418594 99418594 1001 86380 86390 1
418164 99418164 1001 86380 86390 1
418394 99418394 1001 86380 86390 1
417850 99417850 1001 86380 86390 1
417668 99417668 1001 86380 86390 1
420308 99420308 1001 86380 86390 1
420420 99420420 1001 86380 86390 1
420429 99420429 1001 86380 86390 1
420350 99420350 1001 86380 86390 1
419912 99419912 1001 86380 86390 1
419986 99419986 1001 86380 86390 1
419642 99419642 1001 86380 86390 1
419952 99419952 1001 86380 86390 1
419322 99419322 1001 86380 86390 1
419556 99419556 1001 86380 86390 1
420790 99420790 1001 86380 86390 1
420653 99420653 1001 86380 86390 1
420506 99420506 1001 86380 86390 1
421795 99421795 1001 86380 86390 1
422040 99422040 1001 86380 86390 1
421820 99421820 1001 86380 86390 1
421930 99421930 1001 86380 86390 1
421858 99421858 1001 86380 86390 1
421998 99421998 1001 86380 86390 1
421667 99421667 1001 86380 86390 1
421319 99421319 1001 86380 86390 1
421595 99421595 1001 86380 86390 1
421300 99421300 1001 86380 86390 1
421363 99421363 1001 86380 86390 1
421235 99421235 1001 86380 86390 1
421188 99421188 1001 86380 86390 1
420906 99420906 1001 86380 86390 1
421117 99421117 1001 86380 86390 1
422527 99422527 1001 86380 86390 1
422489 99422489 1001 86380 86390 1
422350 99422350 1001 86380 86390 1
423547 99423547 1001 86380 86390 1
423702 99423702 1001 86380 86390 1
423455 99423455 1001 86380 86390 1
423567 99423567 1001 86380 86390 1
423399 99423399 1001 86380 86390 1
423288 99423288 1001 86380 86390 1
422796 99422796 1001 86380 86390 1
422560 99422560 1001 86380 86390 1
422742 99422742 1001 86380 86390 1
423797 99423797 1001 86380 86390 1
423800 99423800 1001 86380 86390 1
425334 99425334 1001 86380 86390 1
425208 99425208 1001 86380 86390 1
425078 99425078 1001 86380 86390 1
424633 99424633 1001 86380 86390 1
424999 99424999 1001 86380 86390 1
424343 99424343 1001 86380 86390 1
424370 99424370 1001 86380 86390 1
424194 99424194 1001 86380 86390 1
424586 99424586 1001 86380 86390 1
425743 99425743 1001 86380 86390 1
425450 99425450 1001 86380 86390 1
425523 99425523 1001 86380 86390 1
425684 99425684 1001 86380 86390 1
427047 99427047 1001 86380 86390 1
426809 99426809 1001 86380 86390 1
426839 99426839 1001 86380 86390 1
426374 99426374 1001 86380 86390 1
426335 99426335 1001 86380 86390 1
426541 99426541 1001 86380 86390 1
425988 99425988 1001 86380 86390 1
425946 99425946 1001 86380 86390 1
426258 99426258 1001 86380 86390 1
427529 99427529 1001 86380 86390 1
427289 99427289 1001 86380 86390 1
427484 99427484 1001 86380 86390 1
427204 99427204 1001 86380 86390 1
427136 99427136 1001 86380 86390 1
428691 99428691 1001 86380 86390 1
428064 99428064 1001 86380 86390 1
427577 99427577 1001 86380 86390 1
427573 99427573 1001 86380 86390 1
428872 99428872 1001 86380 86390 1
428763 99428763 1001 86380 86390 1
429129 99429129 1001 86380 86390 1
429024 99429024 1001 86380 86390 1
428795 99428795 1001 86380 86390 1
430192 99430192 1001 86380 86390 1
430258 99430258 1001 86380 86390 1
430182 99430182 1001 86380 86390 1
430356 99430356 1001 86380 86390 1
429909 99429909 1001 86380 86390 1
429699 99429699 1001 86380 86390 1
429919 99429919 1001 86380 86390 1
429612 99429612 1001 86380 86390 1
429300 99429300 1001 86380 86390 1
429487 99429487 1001 86380 86390 1
429217 99429217 1001 86380 86390 1
429407 99429407 1001 86380 86390 1
430425 99430425 1001 86380 86390 1
430487 99430487 1001 86380 86390 1
430490 99430490 1001 86380 86390 1
430714 99430714 1001 86380 86390 1
431905 99431905 1001 86380 86390 1
431528 99431528 1001 86380 86390 1
431263 99431263 1001 86380 86390 1
431336 99431336 1001 86380 86390 1
431512 99431512 1001 86380 86390 1
431343 99431343 1001 86380 86390 1
431027 99431027 1001 86380 86390 1
430925 99430925 1001 86380 86390 1
431044 99431044 1001 86380 86390 1
431165 99431165 1001 86380 86390 1
432434 99432434 1001 86380 86390 1
432209 99432209 1001 86380 86390 1
432187 99432187 1001 86380 86390 1
432213 99432213 1001 86380 86390 1
432068 99432068 1001 86380 86390 1
432389 99432389 1001 86380 86390 1
432316 99432316 1001 86380 86390 1
433653 99433653 1001 86380 86390 1
433440 99433440 1001 86380 86390 1
433336 99433336 1001 86380 86390 1
433081 99433081 1001 86380 86390 1
432953 99432953 1001 86380 86390 1
432956 99432956 1001 86380 86390 1
433304 99433304 1001 86380 86390 1
432625 99432625 1001 86380 86390 1
432527 99432527 1001 86380 86390 1
432535 99432535 1001 86380 86390 1
433828 99433828 1001 86380 86390 1
433996 99433996 1001 86380 86390 1
433873 99433873 1001 86380 86390 1
433911 99433911 1001 86380 86390 1
434134 99434134 1001 86380 86390 1
435201 99435201 1001 86380 86390 1
435403 99435403 1001 86380 86390 1
434875 99434875 1001 86380 86390 1
434974 99434974 1001 86380 86390 1
434630 99434630 1001 86380 86390 1
434423 99434423 1001 86380 86390 1
434149 99434149 1001 86380 86390 1
435454 99435454 1001 86380 86390 1
435599 99435599 1001 86380 86390 1
435777 99435777 1001 86380 86390 1
435841 99435841 1001 86380 86390 1
436833 99436833 1001 86380 86390 1
436965 99436965 1001 86380 86390 1
437062 99437062 1001 86380 86390 1
436794 99436794 1001 86380 86390 1
436727 99436727 1001 86380 86390 1
436571 99436571 1001 86380 86390 1
436480 99436480 1001 86380 86390 1
436016 99436016 1001 86380 86390 1
436270 99436270 1001 86380 86390 1
436019 99436019 1001 86380 86390 1
437239 99437239 1001 86380 86390 1
300084 99300084 1001 86380 86390 1
300047 99300047 1001 86380 86390 1
437227 99437227 1001 86380 86390 1
300370 99300370 1001 86380 86390 1
300340 99300340 1001 86380 86390 1
300115 99300115 1001 86380 86390 1
300220 99300220 1001 86380 86390 1
300896 99300896 1001 86380 86390 1
300782 99300782 1001 86380 86390 1
300913 99300913 1001 86380 86390 1
300926 99300926 1001 86380 86390 1
300745 99300745 1001 86380 86390 1
301466 99301466 1001 86380 86390 1
301143 99301143 1001 86380 86390 1
301183 99301183 1001 86380 86390 1
301210 99301210 1001 86380 86390 1
301224 99301224 1001 86380 86390 1
301328 99301328 1001 86380 86390 1
301309 99301309 1001 86380 86390 1
301118 99301118 1001 86380 86390 1
301070 99301070 1001 86380 86390 1
301123 99301123 1001 86380 86390 1
301114 99301114 1001 86380 86390 1
301642 99301642 1001 86380 86390 1
301746 99301746 1001 86380 86390 1
301604 99301604 1001 86380 86390 1
301648 99301648 1001 86380 86390 1
301623 99301623 1001 86380 86390 1
302252 99302252 1001 86380 86390 1
302354 99302354 1001 86380 86390 1
302244 99302244 1001 86380 86390 1
302361 99302361 1001 86380 86390 1
302173 99302173 1001 86380 86390 1
302044 99302044 1001 86380 86390 1
301828 99301828 1001 86380 86390 1
302555 99302555 1001 86380 86390 1
302465 99302465 1001 86380 86390 1
302428 99302428 1001 86380 86390 1
303039 99303039 1001 86380 86390 1
302891 99302891 1001 86380 86390 1
302917 99302917 1001 86380 86390 1
302841 99302841 1001 86380 86390 1
302829 99302829 1001 86380 86390 1
302781 99302781 1001 86380 86390 1
302723 99302723 1001 86380 86390 1
303360 99303360 1001 86380 86390 1
303401 99303401 1001 86380 86390 1
303210 99303210 1001 86380 86390 1
303410 99303410 1001 86380 86390 1
303918 99303918 1001 86380 86390 1
304014 99304014 1001 86380 86390 1
303758 99303758 1001 86380 86390 1
303799 99303799 1001 86380 86390 1
303531 99303531 1001 86380 86390 1
304198 99304198 1001 86380 86390 1
304063 99304063 1001 86380 86390 1
304804 99304804 1001 86380 86390 1
304855 99304855 1001 86380 86390 1
304524 99304524 1001 86380 86390 1
304525 99304525 1001 86380 86390 1
304643 99304643 1001 86380 86390 1
304457 99304457 1001 86380 86390 1
304412 99304412 1001 86380 86390 1
304259 99304259 1001 86380 86390 1
304908 99304908 1001 86380 86390 1
304938 99304938 1001 86380 86390 1
305560 99305560 1001 86380 86390 1
305589 99305589 1001 86380 86390 1
305673 99305673 1001 86380 86390 1
305555 99305555 1001 86380 86390 1
305467 99305467 1001 86380 86390 1
305377 99305377 1001 86380 86390 1
305313 99305313 1001 86380 86390 1
305226 99305226 1001 86380 86390 1
500025 99500025 1001 86380 86390 1
500180 99500180 1001 86380 86390 1
500103 99500103 1001 86380 86390 1
500048 99500048 1001 86380 86390 1
500113 99500113 1001 86380 86390 1
500716 99500716 1001 86380 86390 1
500735 99500735 1001 86380 86390 1
500809 99500809 1001 86380 86390 1
500600 99500600 1001 86380 86390 1
500565 99500565 1001 86380 86390 1
500283 99500283 1001 86380 86390 1
500323 99500323 1001 86380 86390 1
500875 99500875 1001 86380 86390 1
500929 99500929 1001 86380 86390 1
500865 99500865 1001 86380 86390 1
500930 99500930 1001 86380 86390 1
500932 99500932 1001 86380 86390 1
500971 99500971 1001 86380 86390 1
501002 99501002 1001 86380 86390 1
501604 99501604 1001 86380 86390 1
501267 99501267 1001 86380 86390 1
501337 99501337 1001 86380 86390 1
501213 99501213 1001 86380 86390 1
501031 99501031 1001 86380 86390 1
501164 99501164 1001 86380 86390 1
501168 99501168 1001 86380 86390 1
501108 99501108 1001 86380 86390 1
501793 99501793 1001 86380 86390 1
501664 99501664 1001 86380 86390 1
502275 99502275 1001 86380 86390 1
502396 99502396 1001 86380 86390 1
502212 99502212 1001 86380 86390 1
502114 99502114 1001 86380 86390 1
502129 99502129 1001 86380 86390 1
501935 99501935 1001 86380 86390 1
501887 99501887 1001 86380 86390 1
501920 99501920 1001 86380 86390 1
502011 99502011 1001 86380 86390 1
502571 99502571 1001 86380 86390 1
502507 99502507 1001 86380 86390 1
503216 99503216 1001 86380 86390 1
503139 99503139 1001 86380 86390 1
503231 99503231 1001 86380 86390 1
503148 99503148 1001 86380 86390 1
503075 99503075 1001 86380 86390 1
503014 99503014 1001 86380 86390 1
503056 99503056 1001 86380 86390 1
502762 99502762 1001 86380 86390 1
502714 99502714 1001 86380 86390 1
502848 99502848 1001 86380 86390 1
502784 99502784 1001 86380 86390 1
502785 99502785 1001 86380 86390 1
503423 99503423 1001 86380 86390 1
503412 99503412 1001 86380 86390 1
504055 99504055 1001 86380 86390 1
503871 99503871 1001 86380 86390 1
503730 99503730 1001 86380 86390 1
503628 99503628 1001 86380 86390 1
503552 99503552 1001 86380 86390 1
503554 99503554 1001 86380 86390 1
504224 99504224 1001 86380 86390 1
504885 99504885 1001 86380 86390 1
504898 99504898 1001 86380 86390 1
504648 99504648 1001 86380 86390 1
504546 99504546 1001 86380 86390 1
504628 99504628 1001 86380 86390 1
504348 99504348 1001 86380 86390 1
505022 99505022 1001 86380 86390 1
505035 99505035 1001 86380 86390 1
505087 99505087 1001 86380 86390 1
505115 99505115 1001 86380 86390 1
504962 99504962 1001 86380 86390 1
505769 99505769 1001 86380 86390 1
505652 99505652 1001 86380 86390 1
505692 99505692 1001 86380 86390 1
505397 99505397 1001 86380 86390 1
505565 99505565 1001 86380 86390 1
505542 99505542 1001 86380 86390 1
505520 99505520 1001 86380 86390 1
505366 99505366 1001 86380 86390 1
505284 99505284 1001 86380 86390 1
505297 99505297 1001 86380 86390 1
506534 99506534 1001 86380 86390 1
506444 99506444 1001 86380 86390 1
506401 99506401 1001 86380 86390 1
506042 99506042 1001 86380 86390 1
506711 99506711 1001 86380 86390 1
506674 99506674 1001 86380 86390 1
506714 99506714 1001 86380 86390 1
506677 99506677 1001 86380 86390 1
507283 99507283 1001 86380 86390 1
507252 99507252 1001 86380 86390 1
507081 99507081 1001 86380 86390 1
506969 99506969 1001 86380 86390 1
507488 99507488 1001 86380 86390 1
507553 99507553 1001 86380 86390 1
507470 99507470 1001 86380 86390 1
507496 99507496 1001 86380 86390 1
508046 99508046 1001 86380 86390 1
508110 99508110 1001 86380 86390 1
508220 99508220 1001 86380 86390 1
508036 99508036 1001 86380 86390 1
507869 99507869 1001 86380 86390 1
507797 99507797 1001 86380 86390 1
507673 99507673 1001 86380 86390 1
507821 99507821 1001 86380 86390 1
508298 99508298 1001 86380 86390 1
508382 99508382 1001 86380 86390 1
508370 99508370 1001 86380 86390 1
508333 99508333 1001 86380 86390 1
508399 99508399 1001 86380 86390 1
508967 99508967 1001 86380 86390 1
508956 99508956 1001 86380 86390 1
508837 99508837 1001 86380 86390 1
508684 99508684 1001 86380 86390 1
508598 99508598 1001 86380 86390 1
508547 99508547 1001 86380 86390 1
508548 99508548 1001 86380 86390 1
508640 99508640 1001 86380 86390 1
508631 99508631 1001 86380 86390 1
509163 99509163 1001 86380 86390 1
509178 99509178 1001 86380 86390 1
509088 99509088 1001 86380 86390 1
509089 99509089 1001 86380 86390 1
509221 99509221 1001 86380 86390 1
509250 99509250 1001 86380 86390 1
509252 99509252 1001 86380 86390 1
509864 99509864 1001 86380 86390 1
509722 99509722 1001 86380 86390 1
509787 99509787 1001 86380 86390 1
509800 99509800 1001 86380 86390 1
509835 99509835 1001 86380 86390 1
509848 99509848 1001 86380 86390 1
509644 99509644 1001 86380 86390 1
509658 99509658 1001 86380 86390 1
509595 99509595 1001 86380 86390 1
509531 99509531 1001 86380 86390 1
509347 99509347 1001 86380 86390 1
509479 99509479 1001 86380 86390 1
509363 99509363 1001 86380 86390 1
509305 99509305 1001 86380 86390 1
510018 99510018 1001 86380 86390 1
510070 99510070 1001 86380 86390 1
509902 99509902 1001 86380 86390 1
510654 99510654 1001 86380 86390 1
510705 99510705 1001 86380 86390 1
510683 99510683 1001 86380 86390 1
510710 99510710 1001 86380 86390 1
510714 99510714 1001 86380 86390 1
510497 99510497 1001 86380 86390 1
510502 99510502 1001 86380 86390 1
510494 99510494 1001 86380 86390 1
510858 99510858 1001 86380 86390 1
510755 99510755 1001 86380 86390 1
510798 99510798 1001 86380 86390 1
511463 99511463 1001 86380 86390 1
511440 99511440 1001 86380 86390 1
511420 99511420 1001 86380 86390 1
511422 99511422 1001 86380 86390 1
511501 99511501 1001 86380 86390 1
511337 99511337 1001 86380 86390 1
511286 99511286 1001 86380 86390 1
511173 99511173 1001 86380 86390 1
511161 99511161 1001 86380 86390 1
511073 99511073 1001 86380 86390 1
511579 99511579 1001 86380 86390 1
511555 99511555 1001 86380 86390 1
511730 99511730 1001 86380 86390 1
512334 99512334 1001 86380 86390 1
512299 99512299 1001 86380 86390 1
511926 99511926 1001 86380 86390 1
511944 99511944 1001 86380 86390 1
511895 99511895 1001 86380 86390 1
511961 99511961 1001 86380 86390 1
511949 99511949 1001 86380 86390 1
511964 99511964 1001 86380 86390 1
512419 99512419 1001 86380 86390 1
512449 99512449 1001 86380 86390 1
513066 99513066 1001 86380 86390 1
513028 99513028 1001 86380 86390 1
513159 99513159 1001 86380 86390 1
513098 99513098 1001 86380 86390 1
513138 99513138 1001 86380 86390 1
513194 99513194 1001 86380 86390 1
512901 99512901 1001 86380 86390 1
512953 99512953 1001 86380 86390 1
512903 99512903 1001 86380 86390 1
512826 99512826 1001 86380 86390 1
512855 99512855 1001 86380 86390 1
512618 99512618 1001 86380 86390 1
512645 99512645 1001 86380 86390 1
512736 99512736 1001 86380 86390 1
512750 99512750 1001 86380 86390 1
512738 99512738 1001 86380 86390 1
512674 99512674 1001 86380 86390 1
513362 99513362 1001 86380 86390 1
513221 99513221 1001 86380 86390 1
513264 99513264 1001 86380 86390 1
513291 99513291 1001 86380 86390 1
513213 99513213 1001 86380 86390 1
513833 99513833 1001 86380 86390 1
513859 99513859 1001 86380 86390 1
514015 99514015 1001 86380 86390 1
514173 99514173 1001 86380 86390 1
514097 99514097 1001 86380 86390 1
514743 99514743 1001 86380 86390 1
514829 99514829 1001 86380 86390 1
514713 99514713 1001 86380 86390 1
514496 99514496 1001 86380 86390 1
514535 99514535 1001 86380 86390 1
514448 99514448 1001 86380 86390 1
514579 99514579 1001 86380 86390 1
514582 99514582 1001 86380 86390 1
514505 99514505 1001 86380 86390 1
514624 99514624 1001 86380 86390 1
514469 99514469 1001 86380 86390 1
514651 99514651 1001 86380 86390 1
514405 99514405 1001 86380 86390 1
514252 99514252 1001 86380 86390 1
514317 99514317 1001 86380 86390 1
514242 99514242 1001 86380 86390 1
514347 99514347 1001 86380 86390 1
514412 99514412 1001 86380 86390 1
514349 99514349 1001 86380 86390 1
515052 99515052 1001 86380 86390 1
514871 99514871 1001 86380 86390 1
515033 99515033 1001 86380 86390 1
515047 99515047 1001 86380 86390 1
515657 99515657 1001 86380 86390 1
515413 99515413 1001 86380 86390 1
515442 99515442 1001 86380 86390 1
515303 99515303 1001 86380 86390 1
515280 99515280 1001 86380 86390 1
515347 99515347 1001 86380 86390 1
515283 99515283 1001 86380 86390 1
515246 99515246 1001 86380 86390 1
515707 99515707 1001 86380 86390 1
515873 99515873 1001 86380 86390 1
516433 99516433 1001 86380 86390 1
516369 99516369 1001 86380 86390 1
516482 99516482 1001 86380 86390 1
516484 99516484 1001 86380 86390 1
516322 99516322 1001 86380 86390 1
516444 99516444 1001 86380 86390 1
516270 99516270 1001 86380 86390 1
516183 99516183 1001 86380 86390 1
516133 99516133 1001 86380 86390 1
516086 99516086 1001 86380 86390 1
515949 99515949 1001 86380 86390 1
516599 99516599 1001 86380 86390 1
516603 99516603 1001 86380 86390 1
517306 99517306 1001 86380 86390 1
517228 99517228 1001 86380 86390 1
517026 99517026 1001 86380 86390 1
516901 99516901 1001 86380 86390 1
516775 99516775 1001 86380 86390 1
516880 99516880 1001 86380 86390 1
517392 99517392 1001 86380 86390 1
517522 99517522 1001 86380 86390 1
517965 99517965 1001 86380 86390 1
517945 99517945 1001 86380 86390 1
517868 99517868 1001 86380 86390 1
517910 99517910 1001 86380 86390 1
517937 99517937 1001 86380 86390 1
517952 99517952 1001 86380 86390 1
517811 99517811 1001 86380 86390 1
517740 99517740 1001 86380 86390 1
517638 99517638 1001 86380 86390 1
517679 99517679 1001 86380 86390 1
518315 99518315 1001 86380 86390 1
518847 99518847 1001 86380 86390 1
518887 99518887 1001 86380 86390 1
518863 99518863 1001 86380 86390 1
518878 99518878 1001 86380 86390 1
518974 99518974 1001 86380 86390 1
518921 99518921 1001 86380 86390 1
518793 99518793 1001 86380 86390 1
518794 99518794 1001 86380 86390 1
518488 99518488 1001 86380 86390 1
518478 99518478 1001 86380 86390 1
519113 99519113 1001 86380 86390 1
519750 99519750 1001 86380 86390 1
519814 99519814 1001 86380 86390 1
519655 99519655 1001 86380 86390 1
519681 99519681 1001 86380 86390 1
519722 99519722 1001 86380 86390 1
519645 99519645 1001 86380 86390 1
519672 99519672 1001 86380 86390 1
519534 99519534 1001 86380 86390 1
519574 99519574 1001 86380 86390 1
519487 99519487 1001 86380 86390 1
519423 99519423 1001 86380 86390 1
519515 99519515 1001 86380 86390 1
519581 99519581 1001 86380 86390 1
519998 99519998 1001 86380 86390 1
519831 99519831 1001 86380 86390 1
520478 99520478 1001 86380 86390 1
520521 99520521 1001 86380 86390 1
520321 99520321 1001 86380 86390 1
520413 99520413 1001 86380 86390 1
520312 99520312 1001 86380 86390 1
520151 99520151 1001 86380 86390 1
520140 99520140 1001 86380 86390 1
520106 99520106 1001 86380 86390 1
520081 99520081 1001 86380 86390 1
520057 99520057 1001 86380 86390 1
520793 99520793 1001 86380 86390 1
520666 99520666 1001 86380 86390 1
520653 99520653 1001 86380 86390 1
520642 99520642 1001 86380 86390 1
520801 99520801 1001 86380 86390 1
520752 99520752 1001 86380 86390 1
520688 99520688 1001 86380 86390 1
521377 99521377 1001 86380 86390 1
521309 99521309 1001 86380 86390 1
521400 99521400 1001 86380 86390 1
521324 99521324 1001 86380 86390 1
[truncated: 4,085,656 more chars]
