# Supplementary material for: Fast and near-optimal monitoring for healthcare acquired infection outbreaks
Source: PLoS Comput Biol. 2019 Sep 16;15(9):e1007284. doi: 10.1371/journal.pcbi.1007284 (PMC6762212; doi:10.1371/journal.pcbi.1007284)
Supplement: S2 Data — (ZIP) [file pcbi.1007284.s007.zip › MobilityLogs2/HAISE_Carilion_all_visits_day_170.txt]

#Person location Sublocation StartTime EndTime Type
540136 485 1002 45677 50544 1
400070 99400070 1001 86380 86390 1
400225 99400225 1001 86380 86390 1
400301 99400301 1001 86380 86390 1
400293 99400293 1001 86380 86390 1
400129 99400129 1001 86380 86390 1
401212 99401212 1001 86380 86390 1
401437 99401437 1001 86380 86390 1
401411 99401411 1001 86380 86390 1
401547 99401547 1001 86380 86390 1
401510 99401510 1001 86380 86390 1
401594 99401594 1001 86380 86390 1
401589 99401589 1001 86380 86390 1
402267 99402267 1001 86380 86390 1
402196 99402196 1001 86380 86390 1
402443 99402443 1001 86380 86390 1
402515 99402515 1001 86380 86390 1
402555 99402555 1001 86380 86390 1
402733 99402733 1001 86380 86390 1
402886 99402886 1001 86380 86390 1
402917 99402917 1001 86380 86390 1
403012 99403012 1001 86380 86390 1
403254 99403254 1001 86380 86390 1
403381 99403381 1001 86380 86390 1
403477 99403477 1001 86380 86390 1
403741 99403741 1001 86380 86390 1
403759 99403759 1001 86380 86390 1
403868 99403868 1001 86380 86390 1
404163 99404163 1001 86380 86390 1
404761 99404761 1001 86380 86390 1
405133 99405133 1001 86380 86390 1
405225 99405225 1001 86380 86390 1
405346 99405346 1001 86380 86390 1
405430 99405430 1001 86380 86390 1
405554 99405554 1001 86380 86390 1
405649 99405649 1001 86380 86390 1
405770 99405770 1001 86380 86390 1
405895 99405895 1001 86380 86390 1
406145 99406145 1001 86380 86390 1
406271 99406271 1001 86380 86390 1
406448 99406448 1001 86380 86390 1
406575 99406575 1001 86380 86390 1
407263 99407263 1001 86380 86390 1
407804 99407804 1001 86380 86390 1
407815 99407815 1001 86380 86390 1
407797 99407797 1001 86380 86390 1
407938 99407938 1001 86380 86390 1
407911 99407911 1001 86380 86390 1
408029 99408029 1001 86380 86390 1
408352 99408352 1001 86380 86390 1
408599 99408599 1001 86380 86390 1
408703 99408703 1001 86380 86390 1
408736 99408736 1001 86380 86390 1
409010 99409010 1001 86380 86390 1
409188 99409188 1001 86380 86390 1
409198 99409198 1001 86380 86390 1
409467 99409467 1001 86380 86390 1
409593 99409593 1001 86380 86390 1
409689 99409689 1001 86380 86390 1
409600 99409600 1001 86380 86390 1
409881 99409881 1001 86380 86390 1
409934 99409934 1001 86380 86390 1
410071 99410071 1001 86380 86390 1
410213 99410213 1001 86380 86390 1
410260 99410260 1001 86380 86390 1
410322 99410322 1001 86380 86390 1
410525 99410525 1001 86380 86390 1
410891 99410891 1001 86380 86390 1
410984 99410984 1001 86380 86390 1
411009 99411009 1001 86380 86390 1
410972 99410972 1001 86380 86390 1
410948 99410948 1001 86380 86390 1
411036 99411036 1001 86380 86390 1
411085 99411085 1001 86380 86390 1
411148 99411148 1001 86380 86390 1
411255 99411255 1001 86380 86390 1
411293 99411293 1001 86380 86390 1
411688 99411688 1001 86380 86390 1
411735 99411735 1001 86380 86390 1
411811 99411811 1001 86380 86390 1
411758 99411758 1001 86380 86390 1
411917 99411917 1001 86380 86390 1
411982 99411982 1001 86380 86390 1
412218 99412218 1001 86380 86390 1
412477 99412477 1001 86380 86390 1
413471 99413471 1001 86380 86390 1
413565 99413565 1001 86380 86390 1
413630 99413630 1001 86380 86390 1
413566 99413566 1001 86380 86390 1
413550 99413550 1001 86380 86390 1
413394 99413394 1001 86380 86390 1
413161 99413161 1001 86380 86390 1
412940 99412940 1001 86380 86390 1
413152 99413152 1001 86380 86390 1
413206 99413206 1001 86380 86390 1
413105 99413105 1001 86380 86390 1
413030 99413030 1001 86380 86390 1
413158 99413158 1001 86380 86390 1
412723 99412723 1001 86380 86390 1
412733 99412733 1001 86380 86390 1
414089 99414089 1001 86380 86390 1
413889 99413889 1001 86380 86390 1
414105 99414105 1001 86380 86390 1
413964 99413964 1001 86380 86390 1
415222 99415222 1001 86380 86390 1
415088 99415088 1001 86380 86390 1
415136 99415136 1001 86380 86390 1
414615 99414615 1001 86380 86390 1
414536 99414536 1001 86380 86390 1
414667 99414667 1001 86380 86390 1
414905 99414905 1001 86380 86390 1
414582 99414582 1001 86380 86390 1
414728 99414728 1001 86380 86390 1
414735 99414735 1001 86380 86390 1
414326 99414326 1001 86380 86390 1
414298 99414298 1001 86380 86390 1
415621 99415621 1001 86380 86390 1
415652 99415652 1001 86380 86390 1
415455 99415455 1001 86380 86390 1
415660 99415660 1001 86380 86390 1
415516 99415516 1001 86380 86390 1
415611 99415611 1001 86380 86390 1
416955 99416955 1001 86380 86390 1
416411 99416411 1001 86380 86390 1
416487 99416487 1001 86380 86390 1
416306 99416306 1001 86380 86390 1
416509 99416509 1001 86380 86390 1
415790 99415790 1001 86380 86390 1
415923 99415923 1001 86380 86390 1
417115 99417115 1001 86380 86390 1
417116 99417116 1001 86380 86390 1
417179 99417179 1001 86380 86390 1
417223 99417223 1001 86380 86390 1
417084 99417084 1001 86380 86390 1
417228 99417228 1001 86380 86390 1
417043 99417043 1001 86380 86390 1
417605 99417605 1001 86380 86390 1
417561 99417561 1001 86380 86390 1
417437 99417437 1001 86380 86390 1
417441 99417441 1001 86380 86390 1
418742 99418742 1001 86380 86390 1
418685 99418685 1001 86380 86390 1
418594 99418594 1001 86380 86390 1
418116 99418116 1001 86380 86390 1
417927 99417927 1001 86380 86390 1
417674 99417674 1001 86380 86390 1
417846 99417846 1001 86380 86390 1
417915 99417915 1001 86380 86390 1
419107 99419107 1001 86380 86390 1
419041 99419041 1001 86380 86390 1
419150 99419150 1001 86380 86390 1
420378 99420378 1001 86380 86390 1
420251 99420251 1001 86380 86390 1
420319 99420319 1001 86380 86390 1
420374 99420374 1001 86380 86390 1
419678 99419678 1001 86380 86390 1
419268 99419268 1001 86380 86390 1
419522 99419522 1001 86380 86390 1
419356 99419356 1001 86380 86390 1
420480 99420480 1001 86380 86390 1
421720 99421720 1001 86380 86390 1
421828 99421828 1001 86380 86390 1
421635 99421635 1001 86380 86390 1
421573 99421573 1001 86380 86390 1
421579 99421579 1001 86380 86390 1
420949 99420949 1001 86380 86390 1
420971 99420971 1001 86380 86390 1
421022 99421022 1001 86380 86390 1
422508 99422508 1001 86380 86390 1
422156 99422156 1001 86380 86390 1
422214 99422214 1001 86380 86390 1
423387 99423387 1001 86380 86390 1
423613 99423613 1001 86380 86390 1
423055 99423055 1001 86380 86390 1
423062 99423062 1001 86380 86390 1
423008 99423008 1001 86380 86390 1
423053 99423053 1001 86380 86390 1
422573 99422573 1001 86380 86390 1
422580 99422580 1001 86380 86390 1
422589 99422589 1001 86380 86390 1
424012 99424012 1001 86380 86390 1
423999 99423999 1001 86380 86390 1
423960 99423960 1001 86380 86390 1
424116 99424116 1001 86380 86390 1
425246 99425246 1001 86380 86390 1
425063 99425063 1001 86380 86390 1
425186 99425186 1001 86380 86390 1
424930 99424930 1001 86380 86390 1
425005 99425005 1001 86380 86390 1
424833 99424833 1001 86380 86390 1
424943 99424943 1001 86380 86390 1
424975 99424975 1001 86380 86390 1
424640 99424640 1001 86380 86390 1
424255 99424255 1001 86380 86390 1
425776 99425776 1001 86380 86390 1
425587 99425587 1001 86380 86390 1
425694 99425694 1001 86380 86390 1
426896 99426896 1001 86380 86390 1
426952 99426952 1001 86380 86390 1
426625 99426625 1001 86380 86390 1
426604 99426604 1001 86380 86390 1
425948 99425948 1001 86380 86390 1
425850 99425850 1001 86380 86390 1
425851 99425851 1001 86380 86390 1
427436 99427436 1001 86380 86390 1
427518 99427518 1001 86380 86390 1
427334 99427334 1001 86380 86390 1
427156 99427156 1001 86380 86390 1
428680 99428680 1001 86380 86390 1
427979 99427979 1001 86380 86390 1
428052 99428052 1001 86380 86390 1
429020 99429020 1001 86380 86390 1
428930 99428930 1001 86380 86390 1
430322 99430322 1001 86380 86390 1
430227 99430227 1001 86380 86390 1
430079 99430079 1001 86380 86390 1
430083 99430083 1001 86380 86390 1
430007 99430007 1001 86380 86390 1
430189 99430189 1001 86380 86390 1
430365 99430365 1001 86380 86390 1
429809 99429809 1001 86380 86390 1
429551 99429551 1001 86380 86390 1
429312 99429312 1001 86380 86390 1
430525 99430525 1001 86380 86390 1
430593 99430593 1001 86380 86390 1
430556 99430556 1001 86380 86390 1
430596 99430596 1001 86380 86390 1
431964 99431964 1001 86380 86390 1
432033 99432033 1001 86380 86390 1
431703 99431703 1001 86380 86390 1
431352 99431352 1001 86380 86390 1
431606 99431606 1001 86380 86390 1
431430 99431430 1001 86380 86390 1
431360 99431360 1001 86380 86390 1
431641 99431641 1001 86380 86390 1
431303 99431303 1001 86380 86390 1
431029 99431029 1001 86380 86390 1
430906 99430906 1001 86380 86390 1
432485 99432485 1001 86380 86390 1
432439 99432439 1001 86380 86390 1
432388 99432388 1001 86380 86390 1
432166 99432166 1001 86380 86390 1
432946 99432946 1001 86380 86390 1
433304 99433304 1001 86380 86390 1
432877 99432877 1001 86380 86390 1
432657 99432657 1001 86380 86390 1
432687 99432687 1001 86380 86390 1
432661 99432661 1001 86380 86390 1
432894 99432894 1001 86380 86390 1
433858 99433858 1001 86380 86390 1
433318 99433318 1001 86380 86390 1
434125 99434125 1001 86380 86390 1
435045 99435045 1001 86380 86390 1
434681 99434681 1001 86380 86390 1
434944 99434944 1001 86380 86390 1
434931 99434931 1001 86380 86390 1
434748 99434748 1001 86380 86390 1
434632 99434632 1001 86380 86390 1
435704 99435704 1001 86380 86390 1
435831 99435831 1001 86380 86390 1
435687 99435687 1001 86380 86390 1
435610 99435610 1001 86380 86390 1
436872 99436872 1001 86380 86390 1
436959 99436959 1001 86380 86390 1
436786 99436786 1001 86380 86390 1
436937 99436937 1001 86380 86390 1
437130 99437130 1001 86380 86390 1
436168 99436168 1001 86380 86390 1
436215 99436215 1001 86380 86390 1
436019 99436019 1001 86380 86390 1
436221 99436221 1001 86380 86390 1
300107 99300107 1001 86380 86390 1
437197 99437197 1001 86380 86390 1
300548 99300548 1001 86380 86390 1
300574 99300574 1001 86380 86390 1
300355 99300355 1001 86380 86390 1
300411 99300411 1001 86380 86390 1
300516 99300516 1001 86380 86390 1
300391 99300391 1001 86380 86390 1
300186 99300186 1001 86380 86390 1
300148 99300148 1001 86380 86390 1
300205 99300205 1001 86380 86390 1
300128 99300128 1001 86380 86390 1
300132 99300132 1001 86380 86390 1
300754 99300754 1001 86380 86390 1
300928 99300928 1001 86380 86390 1
300838 99300838 1001 86380 86390 1
301405 99301405 1001 86380 86390 1
301418 99301418 1001 86380 86390 1
301408 99301408 1001 86380 86390 1
301543 99301543 1001 86380 86390 1
301371 99301371 1001 86380 86390 1
301312 99301312 1001 86380 86390 1
301340 99301340 1001 86380 86390 1
301174 99301174 1001 86380 86390 1
301141 99301141 1001 86380 86390 1
300986 99300986 1001 86380 86390 1
301085 99301085 1001 86380 86390 1
301114 99301114 1001 86380 86390 1
301601 99301601 1001 86380 86390 1
302317 99302317 1001 86380 86390 1
302227 99302227 1001 86380 86390 1
302274 99302274 1001 86380 86390 1
302141 99302141 1001 86380 86390 1
302028 99302028 1001 86380 86390 1
301909 99301909 1001 86380 86390 1
301858 99301858 1001 86380 86390 1
301807 99301807 1001 86380 86390 1
301873 99301873 1001 86380 86390 1
301899 99301899 1001 86380 86390 1
302561 99302561 1001 86380 86390 1
302540 99302540 1001 86380 86390 1
303179 99303179 1001 86380 86390 1
303033 99303033 1001 86380 86390 1
303186 99303186 1001 86380 86390 1
303151 99303151 1001 86380 86390 1
303035 99303035 1001 86380 86390 1
302678 99302678 1001 86380 86390 1
302718 99302718 1001 86380 86390 1
302592 99302592 1001 86380 86390 1
302738 99302738 1001 86380 86390 1
303347 99303347 1001 86380 86390 1
303970 99303970 1001 86380 86390 1
303888 99303888 1001 86380 86390 1
303877 99303877 1001 86380 86390 1
303714 99303714 1001 86380 86390 1
303702 99303702 1001 86380 86390 1
303716 99303716 1001 86380 86390 1
303798 99303798 1001 86380 86390 1
303447 99303447 1001 86380 86390 1
303502 99303502 1001 86380 86390 1
303554 99303554 1001 86380 86390 1
304134 99304134 1001 86380 86390 1
304059 99304059 1001 86380 86390 1
304215 99304215 1001 86380 86390 1
304115 99304115 1001 86380 86390 1
304784 99304784 1001 86380 86390 1
304797 99304797 1001 86380 86390 1
304774 99304774 1001 86380 86390 1
304781 99304781 1001 86380 86390 1
304602 99304602 1001 86380 86390 1
304514 99304514 1001 86380 86390 1
304540 99304540 1001 86380 86390 1
304491 99304491 1001 86380 86390 1
304626 99304626 1001 86380 86390 1
304408 99304408 1001 86380 86390 1
304397 99304397 1001 86380 86390 1
304968 99304968 1001 86380 86390 1
305049 99305049 1001 86380 86390 1
305675 99305675 1001 86380 86390 1
305432 99305432 1001 86380 86390 1
305394 99305394 1001 86380 86390 1
305132 99305132 1001 86380 86390 1
305238 99305238 1001 86380 86390 1
305217 99305217 1001 86380 86390 1
305695 99305695 1001 86380 86390 1
500145 99500145 1001 86380 86390 1
500048 99500048 1001 86380 86390 1
500009 99500009 1001 86380 86390 1
500715 99500715 1001 86380 86390 1
500744 99500744 1001 86380 86390 1
500759 99500759 1001 86380 86390 1
500807 99500807 1001 86380 86390 1
500444 99500444 1001 86380 86390 1
500537 99500537 1001 86380 86390 1
500486 99500486 1001 86380 86390 1
500394 99500394 1001 86380 86390 1
500866 99500866 1001 86380 86390 1
500867 99500867 1001 86380 86390 1
501010 99501010 1001 86380 86390 1
501564 99501564 1001 86380 86390 1
501540 99501540 1001 86380 86390 1
501370 99501370 1001 86380 86390 1
501336 99501336 1001 86380 86390 1
501414 99501414 1001 86380 86390 1
501406 99501406 1001 86380 86390 1
501084 99501084 1001 86380 86390 1
501110 99501110 1001 86380 86390 1
501033 99501033 1001 86380 86390 1
501151 99501151 1001 86380 86390 1
501166 99501166 1001 86380 86390 1
501186 99501186 1001 86380 86390 1
501729 99501729 1001 86380 86390 1
501835 99501835 1001 86380 86390 1
501747 99501747 1001 86380 86390 1
501840 99501840 1001 86380 86390 1
501763 99501763 1001 86380 86390 1
502376 99502376 1001 86380 86390 1
502450 99502450 1001 86380 86390 1
502066 99502066 1001 86380 86390 1
502186 99502186 1001 86380 86390 1
502215 99502215 1001 86380 86390 1
501938 99501938 1001 86380 86390 1
501940 99501940 1001 86380 86390 1
501918 99501918 1001 86380 86390 1
502011 99502011 1001 86380 86390 1
502636 99502636 1001 86380 86390 1
502559 99502559 1001 86380 86390 1
502468 99502468 1001 86380 86390 1
502641 99502641 1001 86380 86390 1
503158 99503158 1001 86380 86390 1
503095 99503095 1001 86380 86390 1
503123 99503123 1001 86380 86390 1
503027 99503027 1001 86380 86390 1
503053 99503053 1001 86380 86390 1
502965 99502965 1001 86380 86390 1
502711 99502711 1001 86380 86390 1
502704 99502704 1001 86380 86390 1
502733 99502733 1001 86380 86390 1
502734 99502734 1001 86380 86390 1
503444 99503444 1001 86380 86390 1
503372 99503372 1001 86380 86390 1
503403 99503403 1001 86380 86390 1
503990 99503990 1001 86380 86390 1
504003 99504003 1001 86380 86390 1
504076 99504076 1001 86380 86390 1
503913 99503913 1001 86380 86390 1
503750 99503750 1001 86380 86390 1
503868 99503868 1001 86380 86390 1
503857 99503857 1001 86380 86390 1
503806 99503806 1001 86380 86390 1
503847 99503847 1001 86380 86390 1
503588 99503588 1001 86380 86390 1
504184 99504184 1001 86380 86390 1
504210 99504210 1001 86380 86390 1
504241 99504241 1001 86380 86390 1
504254 99504254 1001 86380 86390 1
504798 99504798 1001 86380 86390 1
504573 99504573 1001 86380 86390 1
504708 99504708 1001 86380 86390 1
504721 99504721 1001 86380 86390 1
504659 99504659 1001 86380 86390 1
504947 99504947 1001 86380 86390 1
505700 99505700 1001 86380 86390 1
505714 99505714 1001 86380 86390 1
505651 99505651 1001 86380 86390 1
505422 99505422 1001 86380 86390 1
505560 99505560 1001 86380 86390 1
505563 99505563 1001 86380 86390 1
505227 99505227 1001 86380 86390 1
505176 99505176 1001 86380 86390 1
505272 99505272 1001 86380 86390 1
505325 99505325 1001 86380 86390 1
505810 99505810 1001 86380 86390 1
505800 99505800 1001 86380 86390 1
505790 99505790 1001 86380 86390 1
506453 99506453 1001 86380 86390 1
506356 99506356 1001 86380 86390 1
506345 99506345 1001 86380 86390 1
506384 99506384 1001 86380 86390 1
506322 99506322 1001 86380 86390 1
506219 99506219 1001 86380 86390 1
506131 99506131 1001 86380 86390 1
506029 99506029 1001 86380 86390 1
506049 99506049 1001 86380 86390 1
506075 99506075 1001 86380 86390 1
505984 99505984 1001 86380 86390 1
506024 99506024 1001 86380 86390 1
506759 99506759 1001 86380 86390 1
507297 99507297 1001 86380 86390 1
507332 99507332 1001 86380 86390 1
507168 99507168 1001 86380 86390 1
507013 99507013 1001 86380 86390 1
507187 99507187 1001 86380 86390 1
506945 99506945 1001 86380 86390 1
506820 99506820 1001 86380 86390 1
506836 99506836 1001 86380 86390 1
506904 99506904 1001 86380 86390 1
507539 99507539 1001 86380 86390 1
507543 99507543 1001 86380 86390 1
507546 99507546 1001 86380 86390 1
507572 99507572 1001 86380 86390 1
507547 99507547 1001 86380 86390 1
508226 99508226 1001 86380 86390 1
508231 99508231 1001 86380 86390 1
508132 99508132 1001 86380 86390 1
507941 99507941 1001 86380 86390 1
507963 99507963 1001 86380 86390 1
507645 99507645 1001 86380 86390 1
507664 99507664 1001 86380 86390 1
507665 99507665 1001 86380 86390 1
508324 99508324 1001 86380 86390 1
508389 99508389 1001 86380 86390 1
508429 99508429 1001 86380 86390 1
508303 99508303 1001 86380 86390 1
508432 99508432 1001 86380 86390 1
508412 99508412 1001 86380 86390 1
508874 99508874 1001 86380 86390 1
509066 99509066 1001 86380 86390 1
508931 99508931 1001 86380 86390 1
508944 99508944 1001 86380 86390 1
508765 99508765 1001 86380 86390 1
508688 99508688 1001 86380 86390 1
508870 99508870 1001 86380 86390 1
508807 99508807 1001 86380 86390 1
508667 99508667 1001 86380 86390 1
508798 99508798 1001 86380 86390 1
508812 99508812 1001 86380 86390 1
508788 99508788 1001 86380 86390 1
508495 99508495 1001 86380 86390 1
508457 99508457 1001 86380 86390 1
508458 99508458 1001 86380 86390 1
509114 99509114 1001 86380 86390 1
509142 99509142 1001 86380 86390 1
509144 99509144 1001 86380 86390 1
509791 99509791 1001 86380 86390 1
509879 99509879 1001 86380 86390 1
509830 99509830 1001 86380 86390 1
509883 99509883 1001 86380 86390 1
509819 99509819 1001 86380 86390 1
509847 99509847 1001 86380 86390 1
509579 99509579 1001 86380 86390 1
509670 99509670 1001 86380 86390 1
509517 99509517 1001 86380 86390 1
509649 99509649 1001 86380 86390 1
509628 99509628 1001 86380 86390 1
510099 99510099 1001 86380 86390 1
509971 99509971 1001 86380 86390 1
510075 99510075 1001 86380 86390 1
510525 99510525 1001 86380 86390 1
510672 99510672 1001 86380 86390 1
510584 99510584 1001 86380 86390 1
510649 99510649 1001 86380 86390 1
510356 99510356 1001 86380 86390 1
510168 99510168 1001 86380 86390 1
510259 99510259 1001 86380 86390 1
510234 99510234 1001 86380 86390 1
510144 99510144 1001 86380 86390 1
510780 99510780 1001 86380 86390 1
511468 99511468 1001 86380 86390 1
511547 99511547 1001 86380 86390 1
511272 99511272 1001 86380 86390 1
511249 99511249 1001 86380 86390 1
511327 99511327 1001 86380 86390 1
511159 99511159 1001 86380 86390 1
511226 99511226 1001 86380 86390 1
511317 99511317 1001 86380 86390 1
511149 99511149 1001 86380 86390 1
511331 99511331 1001 86380 86390 1
511079 99511079 1001 86380 86390 1
511131 99511131 1001 86380 86390 1
511119 99511119 1001 86380 86390 1
511031 99511031 1001 86380 86390 1
510953 99510953 1001 86380 86390 1
511135 99511135 1001 86380 86390 1
511680 99511680 1001 86380 86390 1
511621 99511621 1001 86380 86390 1
511700 99511700 1001 86380 86390 1
512226 99512226 1001 86380 86390 1
512355 99512355 1001 86380 86390 1
512243 99512243 1001 86380 86390 1
512180 99512180 1001 86380 86390 1
512246 99512246 1001 86380 86390 1
511788 99511788 1001 86380 86390 1
511920 99511920 1001 86380 86390 1
511793 99511793 1001 86380 86390 1
511950 99511950 1001 86380 86390 1
512558 99512558 1001 86380 86390 1
512488 99512488 1001 86380 86390 1
513069 99513069 1001 86380 86390 1
513185 99513185 1001 86380 86390 1
513096 99513096 1001 86380 86390 1
513135 99513135 1001 86380 86390 1
512805 99512805 1001 86380 86390 1
512957 99512957 1001 86380 86390 1
512590 99512590 1001 86380 86390 1
513801 99513801 1001 86380 86390 1
513790 99513790 1001 86380 86390 1
513678 99513678 1001 86380 86390 1
513626 99513626 1001 86380 86390 1
513745 99513745 1001 86380 86390 1
513518 99513518 1001 86380 86390 1
513494 99513494 1001 86380 86390 1
513435 99513435 1001 86380 86390 1
514223 99514223 1001 86380 86390 1
514065 99514065 1001 86380 86390 1
514691 99514691 1001 86380 86390 1
514839 99514839 1001 86380 86390 1
514474 99514474 1001 86380 86390 1
514624 99514624 1001 86380 86390 1
514437 99514437 1001 86380 86390 1
514309 99514309 1001 86380 86390 1
515000 99515000 1001 86380 86390 1
514885 99514885 1001 86380 86390 1
514875 99514875 1001 86380 86390 1
514954 99514954 1001 86380 86390 1
514994 99514994 1001 86380 86390 1
514982 99514982 1001 86380 86390 1
515534 99515534 1001 86380 86390 1
515574 99515574 1001 86380 86390 1
515614 99515614 1001 86380 86390 1
515672 99515672 1001 86380 86390 1
515541 99515541 1001 86380 86390 1
515426 99515426 1001 86380 86390 1
515133 99515133 1001 86380 86390 1
515747 99515747 1001 86380 86390 1
515737 99515737 1001 86380 86390 1
516446 99516446 1001 86380 86390 1
516463 99516463 1001 86380 86390 1
516499 99516499 1001 86380 86390 1
516230 99516230 1001 86380 86390 1
516116 99516116 1001 86380 86390 1
516130 99516130 1001 86380 86390 1
516247 99516247 1001 86380 86390 1
516074 99516074 1001 86380 86390 1
515913 99515913 1001 86380 86390 1
517143 99517143 1001 86380 86390 1
517261 99517261 1001 86380 86390 1
517223 99517223 1001 86380 86390 1
517084 99517084 1001 86380 86390 1
516968 99516968 1001 86380 86390 1
516730 99516730 1001 86380 86390 1
517423 99517423 1001 86380 86390 1
517386 99517386 1001 86380 86390 1
517361 99517361 1001 86380 86390 1
517402 99517402 1001 86380 86390 1
517365 99517365 1001 86380 86390 1
517345 99517345 1001 86380 86390 1
518085 99518085 1001 86380 86390 1
518111 99518111 1001 86380 86390 1
518160 99518160 1001 86380 86390 1
518097 99518097 1001 86380 86390 1
517909 99517909 1001 86380 86390 1
517821 99517821 1001 86380 86390 1
517810 99517810 1001 86380 86390 1
517772 99517772 1001 86380 86390 1
517725 99517725 1001 86380 86390 1
517573 99517573 1001 86380 86390 1
517731 99517731 1001 86380 86390 1
517706 99517706 1001 86380 86390 1
518167 99518167 1001 86380 86390 1
518246 99518246 1001 86380 86390 1
518311 99518311 1001 86380 86390 1
518885 99518885 1001 86380 86390 1
518911 99518911 1001 86380 86390 1
518888 99518888 1001 86380 86390 1
518915 99518915 1001 86380 86390 1
518852 99518852 1001 86380 86390 1
518977 99518977 1001 86380 86390 1
518398 99518398 1001 86380 86390 1
518387 99518387 1001 86380 86390 1
518440 99518440 1001 86380 86390 1
519014 99519014 1001 86380 86390 1
519042 99519042 1001 86380 86390 1
519121 99519121 1001 86380 86390 1
519187 99519187 1001 86380 86390 1
519086 99519086 1001 86380 86390 1
519717 99519717 1001 86380 86390 1
519770 99519770 1001 86380 86390 1
519758 99519758 1001 86380 86390 1
519683 99519683 1001 86380 86390 1
519658 99519658 1001 86380 86390 1
519591 99519591 1001 86380 86390 1
519514 99519514 1001 86380 86390 1
519313 99519313 1001 86380 86390 1
519196 99519196 1001 86380 86390 1
519380 99519380 1001 86380 86390 1
519393 99519393 1001 86380 86390 1
519306 99519306 1001 86380 86390 1
519361 99519361 1001 86380 86390 1
519984 99519984 1001 86380 86390 1
519990 99519990 1001 86380 86390 1
520500 99520500 1001 86380 86390 1
520613 99520613 1001 86380 86390 1
520504 99520504 1001 86380 86390 1
520446 99520446 1001 86380 86390 1
520205 99520205 1001 86380 86390 1
520092 99520092 1001 86380 86390 1
520832 99520832 1001 86380 86390 1
520733 99520733 1001 86380 86390 1
520698 99520698 1001 86380 86390 1
521377 99521377 1001 86380 86390 1
521435 99521435 1001 86380 86390 1
521438 99521438 1001 86380 86390 1
521305 99521305 1001 86380 86390 1
521372 99521372 1001 86380 86390 1
521079 99521079 1001 86380 86390 1
521083 99521083 1001 86380 86390 1
521187 99521187 1001 86380 86390 1
521214 99521214 1001 86380 86390 1
521116 99521116 1001 86380 86390 1
520929 99520929 1001 86380 86390 1
520985 99520985 1001 86380 86390 1
521621 99521621 1001 86380 86390 1
521662 99521662 1001 86380 86390 1
521550 99521550 1001 86380 86390 1
521577 99521577 1001 86380 86390 1
522128 99522128 1001 86380 86390 1
522170 99522170 1001 86380 86390 1
522095 99522095 1001 86380 86390 1
522071 99522071 1001 86380 86390 1
521873 99521873 1001 86380 86390 1
522410 99522410 1001 86380 86390 1
522297 99522297 1001 86380 86390 1
522443 99522443 1001 86380 86390 1
523091 99523091 1001 86380 86390 1
522981 99522981 1001 86380 86390 1
523060 99523060 1001 86380 86390 1
522913 99522913 1001 86380 86390 1
522792 99522792 1001 86380 86390 1
522832 99522832 1001 86380 86390 1
522743 99522743 1001 86380 86390 1
522633 99522633 1001 86380 86390 1
522663 99522663 1001 86380 86390 1
522652 99522652 1001 86380 86390 1
523323 99523323 1001 86380 86390 1
523134 99523134 1001 86380 86390 1
523317 99523317 1001 86380 86390 1
523189 99523189 1001 86380 86390 1
523280 99523280 1001 86380 86390 1
523830 99523830 1001 86380 86390 1
523931 99523931 1001 86380 86390 1
523534 99523534 1001 86380 86390 1
523463 99523463 1001 86380 86390 1
523997 99523997 1001 86380 86390 1
524101 99524101 1001 86380 86390 1
524051 99524051 1001 86380 86390 1
524671 99524671 1001 86380 86390 1
524626 99524626 1001 86380 86390 1
524551 99524551 1001 86380 86390 1
524437 99524437 1001 86380 86390 1
524480 99524480 1001 86380 86390 1
524486 99524486 1001 86380 86390 1
524204 99524204 1001 86380 86390 1
524311 99524311 1001 86380 86390 1
524275 99524275 1001 86380 86390 1
524251 99524251 1001 86380 86390 1
524290 99524290 1001 86380 86390 1
524899 99524899 1001 86380 86390 1
524779 99524779 1001 86380 86390 1
525461 99525461 1001 86380 86390 1
525449 99525449 1001 86380 86390 1
525437 99525437 1001 86380 86390 1
525452 99525452 1001 86380 86390 1
525557 99525557 1001 86380 86390 1
525391 99525391 1001 86380 86390 1
525317 99525317 1001 86380 86390 1
525373 99525373 1001 86380 86390 1
525205 99525205 1001 86380 86390 1
525389 99525389 1001 86380 86390 1
525221 99525221 1001 86380 86390 1
525312 99525312 1001 86380 86390 1
525150 99525150 1001 86380 86390 1
525115 99525115 1001 86380 86390 1
525064 99525064 1001 86380 86390 1
525723 99525723 1001 86380 86390 1
525623 99525623 1001 86380 86390 1
525636 99525636 1001 86380 86390 1
525676 99525676 1001 86380 86390 1
525716 99525716 1001 86380 86390 1
525678 99525678 1001 86380 86390 1
526391 99526391 1001 86380 86390 1
526326 99526326 1001 86380 86390 1
526401 99526401 1001 86380 86390 1
526317 99526317 1001 86380 86390 1
526414 99526414 1001 86380 86390 1
526182 99526182 1001 86380 86390 1
526080 99526080 1001 86380 86390 1
526120 99526120 1001 86380 86390 1
526043 99526043 1001 86380 86390 1
526213 99526213 1001 86380 86390 1
525957 99525957 1001 86380 86390 1
525843 99525843 1001 86380 86390 1
526550 99526550 1001 86380 86390 1
526462 99526462 1001 86380 86390 1
526521 99526521 1001 86380 86390 1
527172 99527172 1001 86380 86390 1
527213 99527213 1001 86380 86390 1
527141 99527141 1001 86380 86390 1
526992 99526992 1001 86380 86390 1
527025 99527025 1001 86380 86390 1
526672 99526672 1001 86380 86390 1
526711 99526711 1001 86380 86390 1
526690 99526690 1001 86380 86390 1
526691 99526691 1001 86380 86390 1
526640 99526640 1001 86380 86390 1
527369 99527369 1001 86380 86390 1
527910 99527910 1001 86380 86390 1
527873 99527873 1001 86380 86390 1
527919 99527919 1001 86380 86390 1
527882 99527882 1001 86380 86390 1
527818 99527818 1001 86380 86390 1
527742 99527742 1001 86380 86390 1
527719 99527719 1001 86380 86390 1
527696 99527696 1001 86380 86390 1
527641 99527641 1001 86380 86390 1
528141 99528141 1001 86380 86390 1
528276 99528276 1001 86380 86390 1
528764 99528764 1001 86380 86390 1
528843 99528843 1001 86380 86390 1
528856 99528856 1001 86380 86390 1
528844 99528844 1001 86380 86390 1
528850 99528850 1001 86380 86390 1
528541 99528541 1001 86380 86390 1
528526 99528526 1001 86380 86390 1
528643 99528643 1001 86380 86390 1
528384 99528384 1001 86380 86390 1
528360 99528360 1001 86380 86390 1
528363 99528363 1001 86380 86390 1
528301 99528301 1001 86380 86390 1
529088 99529088 1001 86380 86390 1
528998 99528998 1001 86380 86390 1
529708 99529708 1001 86380 86390 1
529567 99529567 1001 86380 86390 1
529542 99529542 1001 86380 86390 1
529715 99529715 1001 86380 86390 1
529688 99529688 1001 86380 86390 1
529392 99529392 1001 86380 86390 1
529423 99529423 1001 86380 86390 1
529335 99529335 1001 86380 86390 1
529479 99529479 1001 86380 86390 1
529160 99529160 1001 86380 86390 1
529253 99529253 1001 86380 86390 1
529305 99529305 1001 86380 86390 1
529180 99529180 1001 86380 86390 1
529195 99529195 1001 86380 86390 1
529750 99529750 1001 86380 86390 1
529732 99529732 1001 86380 86390 1
529837 99529837 1001 86380 86390 1
529902 99529902 1001 86380 86390 1
529801 99529801 1001 86380 86390 1
530526 99530526 1001 86380 86390 1
530481 99530481 1001 86380 86390 1
530150 99530150 1001 86380 86390 1
530229 99530229 1001 86380 86390 1
530026 99530026 1001 86380 86390 1
530015 99530015 1001 86380 86390 1
530041 99530041 1001 86380 86390 1
530055 99530055 1001 86380 86390 1
530094 99530094 1001 86380 86390 1
530107 99530107 1001 86380 86390 1
530018 99530018 1001 86380 86390 1
530124 99530124 1001 86380 86390 1
530681 99530681 1001 86380 86390 1
530644 99530644 1001 86380 86390 1
530710 99530710 1001 86380 86390 1
530621 99530621 1001 86380 86390 1
530638 99530638 1001 86380 86390 1
530665 99530665 1001 86380 86390 1
530653 99530653 1001 86380 86390 1
531343 99531343 1001 86380 86390 1
531100 99531100 1001 86380 86390 1
531153 99531153 1001 86380 86390 1
531090 99531090 1001 86380 86390 1
531081 99531081 1001 86380 86390 1
530933 99530933 1001 86380 86390 1
530846 99530846 1001 86380 86390 1
530912 99530912 1001 86380 86390 1
531419 99531419 1001 86380 86390 1
531561 99531561 1001 86380 86390 1
531396 99531396 1001 86380 86390 1
531475 99531475 1001 86380 86390 1
531579 99531579 1001 86380 86390 1
531385 99531385 1001 86380 86390 1
531412 99531412 1001 86380 86390 1
532183 99532183 1001 86380 86390 1
532084 99532084 1001 86380 86390 1
532073 99532073 1001 86380 86390 1
532125 99532125 1001 86380 86390 1
532128 99532128 1001 86380 86390 1
531801 99531801 1001 86380 86390 1
531815 99531815 1001 86380 86390 1
531692 99531692 1001 86380 86390 1
531615 99531615 1001 86380 86390 1
531770 99531770 1001 86380 86390 1
531658 99531658 1001 86380 86390 1
531684 99531684 1001 86380 86390 1
531685 99531685 1001 86380 86390 1
532366 99532366 1001 86380 86390 1
532877 99532877 1001 86380 86390 1
532852 99532852 1001 86380 86390 1
532833 99532833 1001 86380 86390 1
533019 99533019 1001 86380 86390 1
532836 99532836 1001 86380 86390 1
532625 99532625 1001 86380 86390 1
532566 99532566 1001 86380 86390 1
532542 99532542 1001 86380 86390 1
532414 99532414 1001 86380 86390 1
532583 99532583 1001 86380 86390 1
532560 99532560 1001 86380 86390 1
532588 99532588 1001 86380 86390 1
532589 99532589 1001 86380 86390 1
532473 99532473 1001 86380 86390 1
532474 99532474 1001 86380 86390 1
533198 99533198 1001 86380 86390 1
533160 99533160 1001 86380 86390 1
533189 99533189 1001 86380 86390 1
533164 99533164 1001 86380 86390 1
533811 99533811 1001 86380 86390 1
533813 99533813 1001 86380 86390 1
533750 99533750 1001 86380 86390 1
533458 99533458 1001 86380 86390 1
533303 99533303 1001 86380 86390 1
533330 99533330 1001 86380 86390 1
533271 99533271 1001 86380 86390 1
533364 99533364 1001 86380 86390 1
533933 99533933 1001 86380 86390 1
533914 99533914 1001 86380 86390 1
533966 99533966 1001 86380 86390 1
534035 99534035 1001 86380 86390 1
534613 99534613 1001 86380 86390 1
534577 99534577 1001 86380 86390 1
534377 99534377 1001 86380 86390 1
534308 99534308 1001 86380 86390 1
534463 99534463 1001 86380 86390 1
534477 99534477 1001 86380 86390 1
534223 99534223 1001 86380 86390 1
534200 99534200 1001 86380 86390 1
534150 99534150 1001 86380 86390 1
534202 99534202 1001 86380 86390 1
534696 99534696 1001 86380 86390 1
534866 99534866 1001 86380 86390 1
534881 99534881 1001 86380 86390 1
534834 99534834 1001 86380 86390 1
535346 99535346 1001 86380 86390 1
535451 99535451 1001 86380 86390 1
535215 99535215 1001 86380 86390 1
535268 99535268 1001 86380 86390 1
535272 99535272 1001 86380 86390 1
535274 99535274 1001 86380 86390 1
535187 99535187 1001 86380 86390 1
535278 99535278 1001 86380 86390 1
535060 99535060 1001 86380 86390 1
535048 99535048 1001 86380 86390 1
535089 99535089 1001 86380 86390 1
535077 99535077 1001 86380 86390 1
535031 99535031 1001 86380 86390 1
535677 99535677 1001 86380 86390 1
535537 99535537 1001 86380 86390 1
535615 99535615 1001 86380 86390 1
535706 99535706 1001 86380 86390 1
536212 99536212 1001 86380 86390 1
536308 99536308 1001 86380 86390 1
536310 99536310 1001 86380 86390 1
536150 99536150 1001 86380 86390 1
536191 99536191 1001 86380 86390 1
535992 99535992 1001 86380 86390 1
535968 99535968 1001 86380 86390 1
535719 99535719 1001 86380 86390 1
536491 99536491 1001 86380 86390 1
536534 99536534 1001 86380 86390 1
536381 99536381 1001 86380 86390 1
536460 99536460 1001 86380 86390 1
537009 99537009 1001 86380 86390 1
537125 99537125 1001 86380 86390 1
536712 99536712 1001 86380 86390 1
536589 99536589 1001 86380 86390 1
536721 99536721 1001 86380 86390 1
537262 99537262 1001 86380 86390 1
537811 99537811 1001 86380 86390 1
537962 99537962 1001 86380 86390 1
537819 99537819 1001 86380 86390 1
537923 99537923 1001 86380 86390 1
537820 99537820 1001 86380 86390 1
537681 99537681 1001 86380 86390 1
537665 99537665 1001 86380 86390 1
537627 99537627 1001 86380 86390 1
537640 99537640 1001 86380 86390 1
537435 99537435 1001 86380 86390 1
537474 99537474 1001 86380 86390 1
537385 99537385 1001 86380 86390 1
537490 99537490 1001 86380 86390 1
537542 99537542 1001 86380 86390 1
537400 99537400 1001 86380 86390 1
537482 99537482 1001 86380 86390 1
538083 99538083 1001 86380 86390 1
538007 99538007 1001 86380 86390 1
538769 99538769 1001 86380 86390 1
538772 99538772 1001 86380 86390 1
538696 99538696 1001 86380 86390 1
538566 99538566 1001 86380 86390 1
538234 99538234 1001 86380 86390 1
538390 99538390 1001 86380 86390 1
538197 99538197 1001 86380 86390 1
538302 99538302 1001 86380 86390 1
538356 99538356 1001 86380 86390 1
539545 99539545 1001 86380 86390 1
539627 99539627 1001 86380 86390 1
539309 99539309 1001 86380 86390 1
539261 99539261 1001 86380 86390 1
539406 99539406 1001 86380 86390 1
539240 99539240 1001 86380 86390 1
539059 99539059 1001 86380 86390 1
539203 99539203 1001 86380 86390 1
539204 99539204 1001 86380 86390 1
539213 99539213 1001 86380 86390 1
539703 99539703 1001 86380 86390 1
539665 99539665 1001 86380 86390 1
539812 99539812 1001 86380 86390 1
539787 99539787 1001 86380 86390 1
539753 99539753 1001 86380 86390 1
540378 99540378 1001 86380 86390 1
540319 99540319 1001 86380 86390 1
540124 99540124 1001 86380 86390 1
540103 99540103 1001 86380 86390 1
539941 99539941 1001 86380 86390 1
539893 99539893 1001 86380 86390 1
540571 99540571 1001 86380 86390 1
540623 99540623 1001 86380 86390 1
540471 99540471 1001 86380 86390 1
541232 99541232 1001 86380 86390 1
541224 99541224 1001 86380 86390 1
540921 99540921 1001 86380 86390 1
541000 99541000 1001 86380 86390 1
541027 99541027 1001 86380 86390 1
540854 99540854 1001 86380 86390 1
540807 99540807 1001 86380 86390 1
540784 99540784 1001 86380 86390 1
540683 99540683 1001 86380 86390 1
541362 99541362 1001 86380 86390 1
541378 99541378 1001 86380 86390 1
541984 99541984 1001 86380 86390 1
542098 99542098 1001 86380 86390 1
542112 99542112 1001 86380 86390 1
541771 99541771 1001 86380 86390 1
541754 99541754 1001 86380 86390 1
541848 99541848 1001 86380 86390 1
541595 99541595 1001 86380 86390 1
541521 99541521 1001 86380 86390 1
542213 99542213 1001 86380 86390 1
542154 99542154 1001 86380 86390 1
542896 99542896 1001 86380 86390 1
542859 99542859 1001 86380 86390 1
542827 99542827 1001 86380 86390 1
542668 99542668 1001 86380 86390 1
542721 99542721 1001 86380 86390 1
542697 99542697 1001 86380 86390 1
542646 99542646 1001 86380 86390 1
542648 99542648 1001 86380 86390 1
542520 99542520 1001 86380 86390 1
542431 99542431 1001 86380 86390 1
542946 99542946 1001 86380 86390 1
543132 99543132 1001 86380 86390 1
543097 99543097 1001 86380 86390 1
543723 99543723 1001 86380 86390 1
543583 99543583 1001 86380 86390 1
543438 99543438 1001 86380 86390 1
543452 99543452 1001 86380 86390 1
543481 99543481 1001 86380 86390 1
543391 99543391 1001 86380 86390 1
543456 99543456 1001 86380 86390 1
543184 99543184 1001 86380 86390 1
543941 99543941 1001 86380 86390 1
543815 99543815 1001 86380 86390 1
543830 99543830 1001 86380 86390 1
543819 99543819 1001 86380 86390 1
544443 99544443 1001 86380 86390 1
544483 99544483 1001 86380 86390 1
544575 99544575 1001 86380 86390 1
544501 99544501 1001 86380 86390 1
544380 99544380 1001 86380 86390 1
544198 99544198 1001 86380 86390 1
544348 99544348 1001 86380 86390 1
544374 99544374 1001 86380 86390 1
544647 99544647 1001 86380 86390 1
544628 99544628 1001 86380 86390 1
400227 99400227 1001 86380 86390 1
400250 99400250 1001 86380 86390 1
400233 99400233 1001 86380 86390 1
400524 99400524 1001 86380 86390 1
400909 99400909 1001 86380 86390 1
401323 99401323 1001 86380 86390 1
401364 99401364 1001 86380 86390 1
402114 99402114 1001 86380 86390 1
402115 99402115 1001 86380 86390 1
402505 99402505 1001 86380 86390 1
402736 99402736 1001 86380 86390 1
403107 99403107 1001 86380 86390 1
403306 99403306 1001 86380 86390 1
403408 99403408 1001 86380 86390 1
403445 99403445 1001 86380 86390 1
403456 99403456 1001 86380 86390 1
403335 99403335 1001 86380 86390 1
403555 99403555 1001 86380 86390 1
403559 99403559 1001 86380 86390 1
403888 99403888 1001 86380 86390 1
403921 99403921 1001 86380 86390 1
404028 99404028 1001 86380 86390 1
404065 99404065 1001 86380 86390 1
404340 99404340 1001 86380 86390 1
404391 99404391 1001 86380 86390 1
404626 99404626 1001 86380 86390 1
404703 99404703 1001 86380 86390 1
404733 99404733 1001 86380 86390 1
404865 99404865 1001 86380 86390 1
404877 99404877 1001 86380 86390 1
404823 99404823 1001 86380 86390 1
405006 99405006 1001 86380 86390 1
404915 99404915 1001 86380 86390 1
405015 99405015 1001 86380 86390 1
405443 99405443 1001 86380 86390 1
405431 99405431 1001 86380 86390 1
405529 99405529 1001 86380 86390 1
405516 99405516 1001 86380 86390 1
405642 99405642 1001 86380 86390 1
405605 99405605 1001 86380 86390 1
405709 99405709 1001 86380 86390 1
405999 99405999 1001 86380 86390 1
406193 99406193 1001 86380 86390 1
406424 99406424 1001 86380 86390 1
406571 99406571 1001 86380 86390 1
406759 99406759 1001 86380 86390 1
406861 99406861 1001 86380 86390 1
407123 99407123 1001 86380 86390 1
407171 99407171 1001 86380 86390 1
407279 99407279 1001 86380 86390 1
407516 99407516 1001 86380 86390 1
407898 99407898 1001 86380 86390 1
407964 99407964 1001 86380 86390 1
408322 99408322 1001 86380 86390 1
408521 99408521 1001 86380 86390 1
408716 99408716 1001 86380 86390 1
408799 99408799 1001 86380 86390 1
408788 99408788 1001 86380 86390 1
408980 99408980 1001 86380 86390 1
409335 99409335 1001 86380 86390 1
409368 99409368 1001 86380 86390 1
409531 99409531 1001 86380 86390 1
409632 99409632 1001 86380 86390 1
409757 99409757 1001 86380 86390 1
409809 99409809 1001 86380 86390 1
410008 99410008 1001 86380 86390 1
410305 99410305 1001 86380 86390 1
410490 99410490 1001 86380 86390 1
410452 99410452 1001 86380 86390 1
410771 99410771 1001 86380 86390 1
410818 99410818 1001 86380 86390 1
410937 99410937 1001 86380 86390 1
410993 99410993 1001 86380 86390 1
411158 99411158 1001 86380 86390 1
411137 99411137 1001 86380 86390 1
411284 99411284 1001 86380 86390 1
411290 99411290 1001 86380 86390 1
411270 99411270 1001 86380 86390 1
411392 99411392 1001 86380 86390 1
411326 99411326 1001 86380 86390 1
411465 99411465 1001 86380 86390 1
411473 99411473 1001 86380 86390 1
411904 99411904 1001 86380 86390 1
412074 99412074 1001 86380 86390 1
412233 99412233 1001 86380 86390 1
412363 99412363 1001 86380 86390 1
413420 99413420 1001 86380 86390 1
413360 99413360 1001 86380 86390 1
413039 99413039 1001 86380 86390 1
412891 99412891 1001 86380 86390 1
412968 99412968 1001 86380 86390 1
413212 99413212 1001 86380 86390 1
412868 99412868 1001 86380 86390 1
412877 99412877 1001 86380 86390 1
414034 99414034 1001 86380 86390 1
413873 99413873 1001 86380 86390 1
414056 99414056 1001 86380 86390 1
415098 99415098 1001 86380 86390 1
415078 99415078 1001 86380 86390 1
415047 99415047 1001 86380 86390 1
415019 99415019 1001 86380 86390 1
414618 99414618 1001 86380 86390 1
414708 99414708 1001 86380 86390 1
414715 99414715 1001 86380 86390 1
414550 99414550 1001 86380 86390 1
414630 99414630 1001 86380 86390 1
414176 99414176 1001 86380 86390 1
414205 99414205 1001 86380 86390 1
414365 99414365 1001 86380 86390 1
414214 99414214 1001 86380 86390 1
414271 99414271 1001 86380 86390 1
414290 99414290 1001 86380 86390 1
415670 99415670 1001 86380 86390 1
415575 99415575 1001 86380 86390 1
416732 99416732 1001 86380 86390 1
416607 99416607 1001 86380 86390 1
416289 99416289 1001 86380 86390 1
416268 99416268 1001 86380 86390 1
415891 99415891 1001 86380 86390 1
416130 99416130 1001 86380 86390 1
416027 99416027 1001 86380 86390 1
416049 99416049 1001 86380 86390 1
416032 99416032 1001 86380 86390 1
417395 99417395 1001 86380 86390 1
417450 99417450 1001 86380 86390 1
417604 99417604 1001 86380 86390 1
418603 99418603 1001 86380 86390 1
418162 99418162 1001 86380 86390 1
418314 99418314 1001 86380 86390 1
418230 99418230 1001 86380 86390 1
417820 99417820 1001 86380 86390 1
417671 99417671 1001 86380 86390 1
417961 99417961 1001 86380 86390 1
418842 99418842 1001 86380 86390 1
419102 99419102 1001 86380 86390 1
419166 99419166 1001 86380 86390 1
418914 99418914 1001 86380 86390 1
418834 99418834 1001 86380 86390 1
418998 99418998 1001 86380 86390 1
420080 99420080 1001 86380 86390 1
420066 99420066 1001 86380 86390 1
419823 99419823 1001 86380 86390 1
419783 99419783 1001 86380 86390 1
419652 99419652 1001 86380 86390 1
419737 99419737 1001 86380 86390 1
419869 99419869 1001 86380 86390 1
419843 99419843 1001 86380 86390 1
420056 99420056 1001 86380 86390 1
419491 99419491 1001 86380 86390 1
419382 99419382 1001 86380 86390 1
419502 99419502 1001 86380 86390 1
419230 99419230 1001 86380 86390 1
420692 99420692 1001 86380 86390 1
420449 99420449 1001 86380 86390 1
421814 99421814 1001 86380 86390 1
421729 99421729 1001 86380 86390 1
422111 99422111 1001 86380 86390 1
421504 99421504 1001 86380 86390 1
421464 99421464 1001 86380 86390 1
421661 99421661 1001 86380 86390 1
420845 99420845 1001 86380 86390 1
421160 99421160 1001 86380 86390 1
422196 99422196 1001 86380 86390 1
422407 99422407 1001 86380 86390 1
422178 99422178 1001 86380 86390 1
422468 99422468 1001 86380 86390 1
422381 99422381 1001 86380 86390 1
423555 99423555 1001 86380 86390 1
423417 99423417 1001 86380 86390 1
423244 99423244 1001 86380 86390 1
423191 99423191 1001 86380 86390 1
423102 99423102 1001 86380 86390 1
422956 99422956 1001 86380 86390 1
422622 99422622 1001 86380 86390 1
422877 99422877 1001 86380 86390 1
422783 99422783 1001 86380 86390 1
423918 99423918 1001 86380 86390 1
423949 99423949 1001 86380 86390 1
423930 99423930 1001 86380 86390 1
423763 99423763 1001 86380 86390 1
424033 99424033 1001 86380 86390 1
425286 99425286 1001 86380 86390 1
424904 99424904 1001 86380 86390 1
424744 99424744 1001 86380 86390 1
424730 99424730 1001 86380 86390 1
424501 99424501 1001 86380 86390 1
424468 99424468 1001 86380 86390 1
424304 99424304 1001 86380 86390 1
424356 99424356 1001 86380 86390 1
425813 99425813 1001 86380 86390 1
425396 99425396 1001 86380 86390 1
425404 99425404 1001 86380 86390 1
427117 99427117 1001 86380 86390 1
426817 99426817 1001 86380 86390 1
426423 99426423 1001 86380 86390 1
426277 99426277 1001 86380 86390 1
426634 99426634 1001 86380 86390 1
426500 99426500 1001 86380 86390 1
426660 99426660 1001 86380 86390 1
426194 99426194 1001 86380 86390 1
425842 99425842 1001 86380 86390 1
427200 99427200 1001 86380 86390 1
428515 99428515 1001 86380 86390 1
428452 99428452 1001 86380 86390 1
428655 99428655 1001 86380 86390 1
428721 99428721 1001 86380 86390 1
427904 99427904 1001 86380 86390 1
427538 99427538 1001 86380 86390 1
427690 99427690 1001 86380 86390 1
427833 99427833 1001 86380 86390 1
428817 99428817 1001 86380 86390 1
429903 99429903 1001 86380 86390 1
429887 99429887 1001 86380 86390 1
429824 99429824 1001 86380 86390 1
429893 99429893 1001 86380 86390 1
429178 99429178 1001 86380 86390 1
429282 99429282 1001 86380 86390 1
429387 99429387 1001 86380 86390 1
430711 99430711 1001 86380 86390 1
430746 99430746 1001 86380 86390 1
430652 99430652 1001 86380 86390 1
430630 99430630 1001 86380 86390 1
431712 99431712 1001 86380 86390 1
431874 99431874 1001 86380 86390 1
431398 99431398 1001 86380 86390 1
431383 99431383 1001 86380 86390 1
431434 99431434 1001 86380 86390 1
431635 99431635 1001 86380 86390 1
430856 99430856 1001 86380 86390 1
431188 99431188 1001 86380 86390 1
430864 99430864 1001 86380 86390 1
432201 99432201 1001 86380 86390 1
432454 99432454 1001 86380 86390 1
432181 99432181 1001 86380 86390 1
432183 99432183 1001 86380 86390 1
433586 99433586 1001 86380 86390 1
433396 99433396 1001 86380 86390 1
433580 99433580 1001 86380 86390 1
433715 99433715 1001 86380 86390 1
433020 99433020 1001 86380 86390 1
432932 99432932 1001 86380 86390 1
433251 99433251 1001 86380 86390 1
432951 99432951 1001 86380 86390 1
432698 99432698 1001 86380 86390 1
432699 99432699 1001 86380 86390 1
432576 99432576 1001 86380 86390 1
433811 99433811 1001 86380 86390 1
433943 99433943 1001 86380 86390 1
433755 99433755 1001 86380 86390 1
433880 99433880 1001 86380 86390 1
435220 99435220 1001 86380 86390 1
435253 99435253 1001 86380 86390 1
435392 99435392 1001 86380 86390 1
435128 99435128 1001 86380 86390 1
435277 99435277 1001 86380 86390 1
434643 99434643 1001 86380 86390 1
434888 99434888 1001 86380 86390 1
434911 99434911 1001 86380 86390 1
434518 99434518 1001 86380 86390 1
434455 99434455 1001 86380 86390 1
434215 99434215 1001 86380 86390 1
434328 99434328 1001 86380 86390 1
434578 99434578 1001 86380 86390 1
435892 99435892 1001 86380 86390 1
435488 99435488 1001 86380 86390 1
435841 99435841 1001 86380 86390 1
437005 99437005 1001 86380 86390 1
437111 99437111 1001 86380 86390 1
436795 99436795 1001 86380 86390 1
437074 99437074 1001 86380 86390 1
436727 99436727 1001 86380 86390 1
436388 99436388 1001 86380 86390 1
436686 99436686 1001 86380 86390 1
436402 99436402 1001 86380 86390 1
436699 99436699 1001 86380 86390 1
436210 99436210 1001 86380 86390 1
300017 99300017 1001 86380 86390 1
300072 99300072 1001 86380 86390 1
300067 99300067 1001 86380 86390 1
300563 99300563 1001 86380 86390 1
300629 99300629 1001 86380 86390 1
300621 99300621 1001 86380 86390 1
300612 99300612 1001 86380 86390 1
300369 99300369 1001 86380 86390 1
300408 99300408 1001 86380 86390 1
300423 99300423 1001 86380 86390 1
300238 99300238 1001 86380 86390 1
300187 99300187 1001 86380 86390 1
300279 99300279 1001 86380 86390 1
300292 99300292 1001 86380 86390 1
300140 99300140 1001 86380 86390 1
300313 99300313 1001 86380 86390 1
300817 99300817 1001 86380 86390 1
300872 99300872 1001 86380 86390 1
300746 99300746 1001 86380 86390 1
301400 99301400 1001 86380 86390 1
301467 99301467 1001 86380 86390 1
301480 99301480 1001 86380 86390 1
301367 99301367 1001 86380 86390 1
301356 99301356 1001 86380 86390 1
301540 99301540 1001 86380 86390 1
301349 99301349 1001 86380 86390 1
301156 99301156 1001 86380 86390 1
301261 99301261 1001 86380 86390 1
301292 99301292 1001 86380 86390 1
301178 99301178 1001 86380 86390 1
301219 99301219 1001 86380 86390 1
301055 99301055 1001 86380 86390 1
301668 99301668 1001 86380 86390 1
301579 99301579 1001 86380 86390 1
301561 99301561 1001 86380 86390 1
301574 99301574 1001 86380 86390 1
302267 99302267 1001 86380 86390 1
302217 99302217 1001 86380 86390 1
302235 99302235 1001 86380 86390 1
302054 99302054 1001 86380 86390 1
302083 99302083 1001 86380 86390 1
302045 99302045 1001 86380 86390 1
301919 99301919 1001 86380 86390 1
302585 99302585 1001 86380 86390 1
302502 99302502 1001 86380 86390 1
302568 99302568 1001 86380 86390 1
303173 99303173 1001 86380 86390 1
303149 99303149 1001 86380 86390 1
302933 99302933 1001 86380 86390 1
302679 99302679 1001 86380 86390 1
302659 99302659 1001 86380 86390 1
302712 99302712 1001 86380 86390 1
303243 99303243 1001 86380 86390 1
303285 99303285 1001 86380 86390 1
303222 99303222 1001 86380 86390 1
303262 99303262 1001 86380 86390 1
303382 99303382 1001 86380 86390 1
303408 99303408 1001 86380 86390 1
303357 99303357 1001 86380 86390 1
303214 99303214 1001 86380 86390 1
303892 99303892 1001 86380 86390 1
303931 99303931 1001 86380 86390 1
303975 99303975 1001 86380 86390 1
303924 99303924 1001 86380 86390 1
303668 99303668 1001 86380 86390 1
303425 99303425 1001 86380 86390 1
303534 99303534 1001 86380 86390 1
303616 99303616 1001 86380 86390 1
303448 99303448 1001 86380 86390 1
303565 99303565 1001 86380 86390 1
303450 99303450 1001 86380 86390 1
304101 99304101 1001 86380 86390 1
304077 99304077 1001 86380 86390 1
304157 99304157 1001 86380 86390 1
304693 99304693 1001 86380 86390 1
304859 99304859 1001 86380 86390 1
304751 99304751 1001 86380 86390 1
304537 99304537 1001 86380 86390 1
304475 99304475 1001 86380 86390 1
304605 99304605 1001 86380 86390 1
304490 99304490 1001 86380 86390 1
304585 99304585 1001 86380 86390 1
304523 99304523 1001 86380 86390 1
304374 99304374 1001 86380 86390 1
304426 99304426 1001 86380 86390 1
304310 99304310 1001 86380 86390 1
304406 99304406 1001 86380 86390 1
304936 99304936 1001 86380 86390 1
304900 99304900 1001 86380 86390 1
304881 99304881 1001 86380 86390 1
305531 99305531 1001 86380 86390 1
305532 99305532 1001 86380 86390 1
305626 99305626 1001 86380 86390 1
305103 99305103 1001 86380 86390 1
305207 99305207 1001 86380 86390 1
305130 99305130 1001 86380 86390 1
305147 99305147 1001 86380 86390 1
500135 99500135 1001 86380 86390 1
305693 99305693 1001 86380 86390 1
500647 99500647 1001 86380 86390 1
500738 99500738 1001 86380 86390 1
500728 99500728 1001 86380 86390 1
500795 99500795 1001 86380 86390 1
500569 99500569 1001 86380 86390 1
500576 99500576 1001 86380 86390 1
500552 99500552 1001 86380 86390 1
500411 99500411 1001 86380 86390 1
500825 99500825 1001 86380 86390 1
500821 99500821 1001 86380 86390 1
501526 99501526 1001 86380 86390 1
501491 99501491 1001 86380 86390 1
501504 99501504 1001 86380 86390 1
501625 99501625 1001 86380 86390 1
501240 99501240 1001 86380 86390 1
501398 99501398 1001 86380 86390 1
501086 99501086 1001 86380 86390 1
501215 99501215 1001 86380 86390 1
501155 99501155 1001 86380 86390 1
501196 99501196 1001 86380 86390 1
501212 99501212 1001 86380 86390 1
501704 99501704 1001 86380 86390 1
501744 99501744 1001 86380 86390 1
502441 99502441 1001 86380 86390 1
502290 99502290 1001 86380 86390 1
502420 99502420 1001 86380 86390 1
502149 99502149 1001 86380 86390 1
502113 99502113 1001 86380 86390 1
502259 99502259 1001 86380 86390 1
501961 99501961 1001 86380 86390 1
502028 99502028 1001 86380 86390 1
501904 99501904 1001 86380 86390 1
502050 99502050 1001 86380 86390 1
501947 99501947 1001 86380 86390 1
501986 99501986 1001 86380 86390 1
502626 99502626 1001 86380 86390 1
503218 99503218 1001 86380 86390 1
503221 99503221 1001 86380 86390 1
503235 99503235 1001 86380 86390 1
503146 99503146 1001 86380 86390 1
502748 99502748 1001 86380 86390 1
502793 99502793 1001 86380 86390 1
503321 99503321 1001 86380 86390 1
503811 99503811 1001 86380 86390 1
503824 99503824 1001 86380 86390 1
503878 99503878 1001 86380 86390 1
503777 99503777 1001 86380 86390 1
503590 99503590 1001 86380 86390 1
503617 99503617 1001 86380 86390 1
504219 99504219 1001 86380 86390 1
504200 99504200 1001 86380 86390 1
504909 99504909 1001 86380 86390 1
504780 99504780 1001 86380 86390 1
504823 99504823 1001 86380 86390 1
504933 99504933 1001 86380 86390 1
504761 99504761 1001 86380 86390 1
504535 99504535 1001 86380 86390 1
504478 99504478 1001 86380 86390 1
504505 99504505 1001 86380 86390 1
504454 99504454 1001 86380 86390 1
504469 99504469 1001 86380 86390 1
504366 99504366 1001 86380 86390 1
504446 99504446 1001 86380 86390 1
505017 99505017 1001 86380 86390 1
505108 99505108 1001 86380 86390 1
505070 99505070 1001 86380 86390 1
505676 99505676 1001 86380 86390 1
505319 99505319 1001 86380 86390 1
505975 99505975 1001 86380 86390 1
505905 99505905 1001 86380 86390 1
505841 99505841 1001 86380 86390 1
505842 99505842 1001 86380 86390 1
505883 99505883 1001 86380 86390 1
505935 99505935 1001 86380 86390 1
506496 99506496 1001 86380 86390 1
506293 99506293 1001 86380 86390 1
506294 99506294 1001 86380 86390 1
506204 99506204 1001 86380 86390 1
506016 99506016 1001 86380 86390 1
506062 99506062 1001 86380 86390 1
506182 99506182 1001 86380 86390 1
506688 99506688 1001 86380 86390 1
506742 99506742 1001 86380 86390 1
506730 99506730 1001 86380 86390 1
507393 99507393 1001 86380 86390 1
507285 99507285 1001 86380 86390 1
507249 99507249 1001 86380 86390 1
507180 99507180 1001 86380 86390 1
506868 99506868 1001 86380 86390 1
506883 99506883 1001 86380 86390 1
506886 99506886 1001 86380 86390 1
506839 99506839 1001 86380 86390 1
506956 99506956 1001 86380 86390 1
507562 99507562 1001 86380 86390 1
507601 99507601 1001 86380 86390 1
507516 99507516 1001 86380 86390 1
507568 99507568 1001 86380 86390 1
507548 99507548 1001 86380 86390 1
508177 99508177 1001 86380 86390 1
508168 99508168 1001 86380 86390 1
508145 99508145 1001 86380 86390 1
507967 99507967 1001 86380 86390 1
508007 99508007 1001 86380 86390 1
507880 99507880 1001 86380 86390 1
507736 99507736 1001 86380 86390 1
507673 99507673 1001 86380 86390 1
508353 99508353 1001 86380 86390 1
508319 99508319 1001 86380 86390 1
508911 99508911 1001 86380 86390 1
509046 99509046 1001 86380 86390 1
508886 99508886 1001 86380 86390 1
509017 99509017 1001 86380 86390 1
509060 99509060 1001 86380 86390 1
508929 99508929 1001 86380 86390 1
509023 99509023 1001 86380 86390 1
508753 99508753 1001 86380 86390 1
508689 99508689 1001 86380 86390 1
508800 99508800 1001 86380 86390 1
508609 99508609 1001 86380 86390 1
509107 99509107 1001 86380 86390 1
509769 99509769 1001 86380 86390 1
509627 99509627 1001 86380 86390 1
509912 99509912 1001 86380 86390 1
509993 99509993 1001 86380 86390 1
509959 99509959 1001 86380 86390 1
509909 99509909 1001 86380 86390 1
510104 99510104 1001 86380 86390 1
510573 99510573 1001 86380 86390 1
510654 99510654 1001 86380 86390 1
510578 99510578 1001 86380 86390 1
510472 99510472 1001 86380 86390 1
510411 99510411 1001 86380 86390 1
510401 99510401 1001 86380 86390 1
510441 99510441 1001 86380 86390 1
510467 99510467 1001 86380 86390 1
510364 99510364 1001 86380 86390 1
510123 99510123 1001 86380 86390 1
510167 99510167 1001 86380 86390 1
510798 99510798 1001 86380 86390 1
510746 99510746 1001 86380 86390 1
510736 99510736 1001 86380 86390 1
510749 99510749 1001 86380 86390 1
511362 99511362 1001 86380 86390 1
511506 99511506 1001 86380 86390 1
511423 99511423 1001 86380 86390 1
511501 99511501 1001 86380 86390 1
511514 99511514 1001 86380 86390 1
511172 99511172 1001 86380 86390 1
511185 99511185 1001 86380 86390 1
511087 99511087 1001 86380 86390 1
511127 99511127 1001 86380 86390 1
510972 99510972 1001 86380 86390 1
510936 99510936 1001 86380 86390 1
510939 99510939 1001 86380 86390 1
511022 99511022 1001 86380 86390 1
511718 99511718 1001 86380 86390 1
511591 99511591 1001 86380 86390 1
511349 99511349 1001 86380 86390 1
511652 99511652 1001 86380 86390 1
512280 99512280 1001 86380 86390 1
512326 99512326 1001 86380 86390 1
512045 99512045 1001 86380 86390 1
512123 99512123 1001 86380 86390 1
512074 99512074 1001 86380 86390 1
512118 99512118 1001 86380 86390 1
511902 99511902 1001 86380 86390 1
511864 99511864 1001 86380 86390 1
511854 99511854 1001 86380 86390 1
511958 99511958 1001 86380 86390 1
511934 99511934 1001 86380 86390 1
511781 99511781 1001 86380 86390 1
511847 99511847 1001 86380 86390 1
511912 99511912 1001 86380 86390 1
512535 99512535 1001 86380 86390 1
512576 99512576 1001 86380 86390 1
512499 99512499 1001 86380 86390 1
512396 99512396 1001 86380 86390 1
512400 99512400 1001 86380 86390 1
512479 99512479 1001 86380 86390 1
513116 99513116 1001 86380 86390 1
513104 99513104 1001 86380 86390 1
512976 99512976 1001 86380 86390 1
512835 99512835 1001 86380 86390 1
512981 99512981 1001 86380 86390 1
512879 99512879 1001 86380 86390 1
512881 99512881 1001 86380 86390 1
512843 99512843 1001 86380 86390 1
512895 99512895 1001 86380 86390 1
512586 99512586 1001 86380 86390 1
512640 99512640 1001 86380 86390 1
513397 99513397 1001 86380 86390 1
513263 99513263 1001 86380 86390 1
513303 99513303 1001 86380 86390 1
513866 99513866 1001 86380 86390 1
513755 99513755 1001 86380 86390 1
513640 99513640 1001 86380 86390 1
513616 99513616 1001 86380 86390 1
514145 99514145 1001 86380 86390 1
514225 99514225 1001 86380 86390 1
514164 99514164 1001 86380 86390 1
514169 99514169 1001 86380 86390 1
514852 99514852 1001 86380 86390 1
514779 99514779 1001 86380 86390 1
514793 99514793 1001 86380 86390 1
514610 99514610 1001 86380 86390 1
514623 99514623 1001 86380 86390 1
514435 99514435 1001 86380 86390 1
514324 99514324 1001 86380 86390 1
515051 99515051 1001 86380 86390 1
514883 99514883 1001 86380 86390 1
514922 99514922 1001 86380 86390 1
514950 99514950 1001 86380 86390 1
515042 99515042 1001 86380 86390 1
514888 99514888 1001 86380 86390 1
515555 99515555 1001 86380 86390 1
515600 99515600 1001 86380 86390 1
515577 99515577 1001 86380 86390 1
515527 99515527 1001 86380 86390 1
515579 99515579 1001 86380 86390 1
515273 99515273 1001 86380 86390 1
515287 99515287 1001 86380 86390 1
515432 99515432 1001 86380 86390 1
515278 99515278 1001 86380 86390 1
515447 99515447 1001 86380 86390 1
515208 99515208 1001 86380 86390 1
515213 99515213 1001 86380 86390 1
515175 99515175 1001 86380 86390 1
515771 99515771 1001 86380 86390 1
515811 99515811 1001 86380 86390 1
515695 99515695 1001 86380 86390 1
515830 99515830 1001 86380 86390 1
515873 99515873 1001 86380 86390 1
516307 99516307 1001 86380 86390 1
516375 99516375 1001 86380 86390 1
516491 99516491 1001 86380 86390 1
516338 99516338 1001 86380 86390 1
516217 99516217 1001 86380 86390 1
515915 99515915 1001 86380 86390 1
515929 99515929 1001 86380 86390 1
516086 99516086 1001 86380 86390 1
515962 99515962 1001 86380 86390 1
516027 99516027 1001 86380 86390 1
516656 99516656 1001 86380 86390 1
516644 99516644 1001 86380 86390 1
516632 99516632 1001 86380 86390 1
516699 99516699 1001 86380 86390 1
517336 99517336 1001 86380 86390 1
517137 99517137 1001 86380 86390 1
517189 99517189 1001 86380 86390 1
517242 99517242 1001 86380 86390 1
517066 99517066 1001 86380 86390 1
517094 99517094 1001 86380 86390 1
517004 99517004 1001 86380 86390 1
516995 99516995 1001 86380 86390 1
517034 99517034 1001 86380 86390 1
517126 99517126 1001 86380 86390 1
517075 99517075 1001 86380 86390 1
517114 99517114 1001 86380 86390 1
516960 99516960 1001 86380 86390 1
516815 99516815 1001 86380 86390 1
516867 99516867 1001 86380 86390 1
517401 99517401 1001 86380 86390 1
517518 99517518 1001 86380 86390 1
517369 99517369 1001 86380 86390 1
518036 99518036 1001 86380 86390 1
518002 99518002 1001 86380 86390 1
517766 99517766 1001 86380 86390 1
517794 99517794 1001 86380 86390 1
517594 99517594 1001 86380 86390 1
517626 99517626 1001 86380 86390 1
517666 99517666 1001 86380 86390 1
517591 99517591 1001 86380 86390 1
517695 99517695 1001 86380 86390 1
518305 99518305 1001 86380 86390 1
518320 99518320 1001 86380 86390 1
518324 99518324 1001 86380 86390 1
518171 99518171 1001 86380 86390 1
518842 99518842 1001 86380 86390 1
518581 99518581 1001 86380 86390 1
518598 99518598 1001 86380 86390 1
518756 99518756 1001 86380 86390 1
518446 99518446 1001 86380 86390 1
518450 99518450 1001 86380 86390 1
518441 99518441 1001 86380 86390 1
518495 99518495 1001 86380 86390 1
519013 99519013 1001 86380 86390 1
519029 99519029 1001 86380 86390 1
519057 99519057 1001 86380 86390 1
519174 99519174 1001 86380 86390 1
519674 99519674 1001 86380 86390 1
519672 99519672 1001 86380 86390 1
519534 99519534 1001 86380 86390 1
519587 99519587 1001 86380 86390 1
519407 99519407 1001 86380 86390 1
519420 99519420 1001 86380 86390 1
519460 99519460 1001 86380 86390 1
519329 99519329 1001 86380 86390 1
519295 99519295 1001 86380 86390 1
520009 99520009 1001 86380 86390 1
519896 99519896 1001 86380 86390 1
519910 99519910 1001 86380 86390 1
520441 99520441 1001 86380 86390 1
520493 99520493 1001 86380 86390 1
520494 99520494 1001 86380 86390 1
520456 99520456 1001 86380 86390 1
520598 99520598 1001 86380 86390 1
520560 99520560 1001 86380 86390 1
520253 99520253 1001 86380 86390 1
520385 99520385 1001 86380 86390 1
520115 99520115 1001 86380 86390 1
520209 99520209 1001 86380 86390 1
520148 99520148 1001 86380 86390 1
520819 99520819 1001 86380 86390 1
520666 99520666 1001 86380 86390 1
520809 99520809 1001 86380 86390 1
520811 99520811 1001 86380 86390 1
520817 99520817 1001 86380 86390 1
521356 99521356 1001 86380 86390 1
521306 99521306 1001 86380 86390 1
521362 99521362 1001 86380 86390 1
521464 99521464 1001 86380 86390 1
521145 99521145 1001 86380 86390 1
521200 99521200 1001 86380 86390 1
520914 99520914 1001 86380 86390 1
520851 99520851 1001 86380 86390 1
520960 99520960 1001 86380 86390 1
521489 99521489 1001 86380 86390 1
521633 99521633 1001 86380 86390 1
522203 99522203 1001 86380 86390 1
522182 99522182 1001 86380 86390 1
522144 99522144 1001 86380 86390 1
522110 99522110 1001 86380 86390 1
521920 99521920 1001 86380 86390 1
521935 99521935 1001 86380 86390 1
522027 99522027 1001 86380 86390 1
521952 99521952 1001 86380 86390 1
521714 99521714 1001 86380 86390 1
521793 99521793 1001 86380 86390 1
522355 99522355 1001 86380 86390 1
522388 99522388 1001 86380 86390 1
522430 99522430 1001 86380 86390 1
523068 99523068 1001 86380 86390 1
522937 99522937 1001 86380 86390 1
522850 99522850 1001 86380 86390 1
522878 99522878 1001 86380 86390 1
522841 99522841 1001 86380 86390 1
522819 99522819 1001 86380 86390 1
522873 99522873 1001 86380 86390 1
522694 99522694 1001 86380 86390 1
522503 99522503 1001 86380 86390 1
522583 99522583 1001 86380 86390 1
522612 99522612 1001 86380 86390 1
523258 99523258 1001 86380 86390 1
523194 99523194 1001 86380 86390 1
523315 99523315 1001 86380 86390 1
523148 99523148 1001 86380 86390 1
523904 99523904 1001 86380 86390 1
523706 99523706 1001 86380 86390 1
523657 99523657 1001 86380 86390 1
523455 99523455 1001 86380 86390 1
523497 99523497 1001 86380 86390 1
523510 99523510 1001 86380 86390 1
524149 99524149 1001 86380 86390 1
524042 99524042 1001 86380 86390 1
524082 99524082 1001 86380 86390 1
524095 99524095 1001 86380 86390 1
524675 99524675 1001 86380 86390 1
524731 99524731 1001 86380 86390 1
524501 99524501 1001 86380 86390 1
524416 99524416 1001 86380 86390 1
524270 99524270 1001 86380 86390 1
524168 99524168 1001 86380 86390 1
524157 99524157 1001 86380 86390 1
524249 99524249 1001 86380 86390 1
524340 99524340 1001 86380 86390 1
524316 99524316 1001 86380 86390 1
524317 99524317 1001 86380 86390 1
524962 99524962 1001 86380 86390 1
524911 99524911 1001 86380 86390 1
524866 99524866 1001 86380 86390 1
524776 99524776 1001 86380 86390 1
525522 99525522 1001 86380 86390 1
525511 99525511 1001 86380 86390 1
525515 99525515 1001 86380 86390 1
525583 99525583 1001 86380 86390 1
525354 99525354 1001 86380 86390 1
525380 99525380 1001 86380 86390 1
525240 99525240 1001 86380 86390 1
525172 99525172 1001 86380 86390 1
525035 99525035 1001 86380 86390 1
525116 99525116 1001 86380 86390 1
525763 99525763 1001 86380 86390 1
525616 99525616 1001 86380 86390 1
526329 99526329 1001 86380 86390 1
526331 99526331 1001 86380 86390 1
526229 99526229 1001 86380 86390 1
526332 99526332 1001 86380 86390 1
526106 99526106 1001 86380 86390 1
525906 99525906 1001 86380 86390 1
525832 99525832 1001 86380 86390 1
525885 99525885 1001 86380 86390 1
525931 99525931 1001 86380 86390 1
526563 99526563 1001 86380 86390 1
526594 99526594 1001 86380 86390 1
526624 99526624 1001 86380 86390 1
527101 99527101 1001 86380 86390 1
527128 99527128 1001 86380 86390 1
527242 99527242 1001 86380 86390 1
526901 99526901 1001 86380 86390 1
527036 99527036 1001 86380 86390 1
526900 99526900 1001 86380 86390 1
526763 99526763 1001 86380 86390 1
526660 99526660 1001 86380 86390 1
526818 99526818 1001 86380 86390 1
526780 99526780 1001 86380 86390 1
526834 99526834 1001 86380 86390 1
527430 99527430 1001 86380 86390 1
527973 99527973 1001 86380 86390 1
527964 99527964 1001 86380 86390 1
527875 99527875 1001 86380 86390 1
527901 99527901 1001 86380 86390 1
527821 99527821 1001 86380 86390 1
527773 99527773 1001 86380 86390 1
527825 99527825 1001 86380 86390 1
527608 99527608 1001 86380 86390 1
528204 99528204 1001 86380 86390 1
528256 99528256 1001 86380 86390 1
528166 99528166 1001 86380 86390 1
528273 99528273 1001 86380 86390 1
528172 99528172 1001 86380 86390 1
528698 99528698 1001 86380 86390 1
528493 99528493 1001 86380 86390 1
528547 99528547 1001 86380 86390 1
528549 99528549 1001 86380 86390 1
528436 99528436 1001 86380 86390 1
528313 99528313 1001 86380 86390 1
528429 99528429 1001 86380 86390 1
529008 99529008 1001 86380 86390 1
529698 99529698 1001 86380 86390 1
529458 99529458 1001 86380 86390 1
529401 99529401 1001 86380 86390 1
529389 99529389 1001 86380 86390 1
529145 99529145 1001 86380 86390 1
529293 99529293 1001 86380 86390 1
529154 99529154 1001 86380 86390 1
529310 99529310 1001 86380 86390 1
529816 99529816 1001 86380 86390 1
529766 99529766 1001 86380 86390 1
529846 99529846 1001 86380 86390 1
530400 99530400 1001 86380 86390 1
530553 99530553 1001 86380 86390 1
530466 99530466 1001 86380 86390 1
530458 99530458 1001 86380 86390 1
530397 99530397 1001 86380 86390 1
530180 99530180 1001 86380 86390 1
530232 99530232 1001 86380 86390 1
530184 99530184 1001 86380 86390 1
530320 99530320 1001 86380 86390 1
530118 99530118 1001 86380 86390 1
531148 99531148 1001 86380 86390 1
531136 99531136 1001 86380 86390 1
530989 99530989 1001 86380 86390 1
530942 99530942 1001 86380 86390 1
530891 99530891 1001 86380 86390 1
530803 99530803 1001 86380 86390 1
531436 99531436 1001 86380 86390 1
531502 99531502 1001 86380 86390 1
532038 99532038 1001 86380 86390 1
532194 99532194 1001 86380 86390 1
532061 99532061 1001 86380 86390 1
531981 99531981 1001 86380 86390 1
531945 99531945 1001 86380 86390 1
531896 99531896 1001 86380 86390 1
531767 99531767 1001 86380 86390 1
531690 99531690 1001 86380 86390 1
531743 99531743 1001 86380 86390 1
531631 99531631 1001 86380 86390 1
531645 99531645 1001 86380 86390 1
532321 99532321 1001 86380 86390 1
532220 99532220 1001 86380 86390 1
532305 99532305 1001 86380 86390 1
532834 99532834 1001 86380 86390 1
532913 99532913 1001 86380 86390 1
532838 99532838 1001 86380 86390 1
532803 99532803 1001 86380 86390 1
532761 99532761 1001 86380 86390 1
532556 99532556 1001 86380 86390 1
532417 99532417 1001 86380 86390 1
532470 99532470 1001 86380 86390 1
532461 99532461 1001 86380 86390 1
533124 99533124 1001 86380 86390 1
533153 99533153 1001 86380 86390 1
533206 99533206 1001 86380 86390 1
533221 99533221 1001 86380 86390 1
533825 99533825 1001 86380 86390 1
533788 99533788 1001 86380 86390 1
533563 99533563 1001 86380 86390 1
533573 99533573 1001 86380 86390 1
533382 99533382 1001 86380 86390 1
533963 99533963 1001 86380 86390 1
534054 99534054 1001 86380 86390 1
533890 99533890 1001 86380 86390 1
534492 99534492 1001 86380 86390 1
534636 99534636 1001 86380 86390 1
534533 99534533 1001 86380 86390 1
534611 99534611 1001 86380 86390 1
534667 99534667 1001 86380 86390 1
534388 99534388 1001 86380 86390 1
534378 99534378 1001 86380 86390 1
534448 99534448 1001 86380 86390 1
534828 99534828 1001 86380 86390 1
534795 99534795 1001 86380 86390 1
535391 99535391 1001 86380 86390 1
535503 99535503 1001 86380 86390 1
535317 99535317 1001 86380 86390 1
535145 99535145 1001 86380 86390 1
535071 99535071 1001 86380 86390 1
534982 99534982 1001 86380 86390 1
535650 99535650 1001 86380 86390 1
535689 99535689 1001 86380 86390 1
535710 99535710 1001 86380 86390 1
536186 99536186 1001 86380 86390 1
536240 99536240 1001 86380 86390 1
536141 99536141 1001 86380 86390 1
536124 99536124 1001 86380 86390 1
535960 99535960 1001 86380 86390 1
535820 99535820 1001 86380 86390 1
535821 99535821 1001 86380 86390 1
535879 99535879 1001 86380 86390 1
536348 99536348 1001 86380 86390 1
536453 99536453 1001 86380 86390 1
536363 99536363 1001 86380 86390 1
536395 99536395 1001 86380 86390 1
537100 99537100 1001 86380 86390 1
537040 99537040 1001 86380 86390 1
537042 99537042 1001 86380 86390 1
537081 99537081 1001 86380 86390 1
536924 99536924 1001 86380 86390 1
536768 99536768 1001 86380 86390 1
536810 99536810 1001 86380 86390 1
536760 99536760 1001 86380 86390 1
536568 99536568 1001 86380 86390 1
536693 99536693 1001 86380 86390 1
536616 99536616 1001 86380 86390 1
536707 99536707 1001 86380 86390 1
536565 99536565 1001 86380 86390 1
537185 99537185 1001 86380 86390 1
537318 99537318 1001 86380 86390 1
537359 99537359 1001 86380 86390 1
537217 99537217 1001 86380 86390 1
537286 99537286 1001 86380 86390 1
537364 99537364 1001 86380 86390 1
537223 99537223 1001 86380 86390 1
537864 99537864 1001 86380 86390 1
537947 99537947 1001 86380 86390 1
537523 99537523 1001 86380 86390 1
537498 99537498 1001 86380 86390 1
537491 99537491 1001 86380 86390 1
537517 99537517 1001 86380 86390 1
537507 99537507 1001 86380 86390 1
538180 99538180 1001 86380 86390 1
538652 99538652 1001 86380 86390 1
538771 99538771 1001 86380 86390 1
538565 99538565 1001 86380 86390 1
538439 99538439 1001 86380 86390 1
538479 99538479 1001 86380 86390 1
538388 99538388 1001 86380 86390 1
538305 99538305 1001 86380 86390 1
538205 99538205 1001 86380 86390 1
538928 99538928 1001 86380 86390 1
538905 99538905 1001 86380 86390 1
538971 99538971 1001 86380 86390 1
538964 99538964 1001 86380 86390 1
539018 99539018 1001 86380 86390 1
539493 99539493 1001 86380 86390 1
539586 99539586 1001 86380 86390 1
539268 99539268 1001 86380 86390 1
539286 99539286 1001 86380 86390 1
539072 99539072 1001 86380 86390 1
539150 99539150 1001 86380 86390 1
539228 99539228 1001 86380 86390 1
539101 99539101 1001 86380 86390 1
539182 99539182 1001 86380 86390 1
539079 99539079 1001 86380 86390 1
539222 99539222 1001 86380 86390 1
539643 99539643 1001 86380 86390 1
539648 99539648 1001 86380 86390 1
540323 99540323 1001 86380 86390 1
540311 99540311 1001 86380 86390 1
540080 99540080 1001 86380 86390 1
540238 99540238 1001 86380 86390 1
540088 99540088 1001 86380 86390 1
540064 99540064 1001 86380 86390 1
540156 99540156 1001 86380 86390 1
540208 99540208 1001 86380 86390 1
540015 99540015 1001 86380 86390 1
539874 99539874 1001 86380 86390 1
539903 99539903 1001 86380 86390 1
539897 99539897 1001 86380 86390 1
540632 99540632 1001 86380 86390 1
540615 99540615 1001 86380 86390 1
540654 99540654 1001 86380 86390 1
541191 99541191 1001 86380 86390 1
541144 99541144 1001 86380 86390 1
541236 99541236 1001 86380 86390 1
541188 99541188 1001 86380 86390 1
540948 99540948 1001 86380 86390 1
540989 99540989 1001 86380 86390 1
541007 99541007 1001 86380 86390 1
540904 99540904 1001 86380 86390 1
540782 99540782 1001 86380 86390 1
540795 99540795 1001 86380 86390 1
540822 99540822 1001 86380 86390 1
540865 99540865 1001 86380 86390 1
541408 99541408 1001 86380 86390 1
541350 99541350 1001 86380 86390 1
541443 99541443 1001 86380 86390 1
542069 99542069 1001 86380 86390 1
542107 99542107 1001 86380 86390 1
541988 99541988 1001 86380 86390 1
541990 99541990 1001 86380 86390 1
541736 99541736 1001 86380 86390 1
541817 99541817 1001 86380 86390 1
541830 99541830 1001 86380 86390 1
541805 99541805 1001 86380 86390 1
541617 99541617 1001 86380 86390 1
541566 99541566 1001 86380 86390 1
541644 99541644 1001 86380 86390 1
541528 99541528 1001 86380 86390 1
542291 99542291 1001 86380 86390 1
542895 99542895 1001 86380 86390 1
542796 99542796 1001 86380 86390 1
542875 99542875 1001 86380 86390 1
542747 99542747 1001 86380 86390 1
542772 99542772 1001 86380 86390 1
542735 99542735 1001 86380 86390 1
542738 99542738 1001 86380 86390 1
542482 99542482 1001 86380 86390 1
542418 99542418 1001 86380 86390 1
542348 99542348 1001 86380 86390 1
543021 99543021 1001 86380 86390 1
543136 99543136 1001 86380 86390 1
543738 99543738 1001 86380 86390 1
543748 99543748 1001 86380 86390 1
543464 99543464 1001 86380 86390 1
543465 99543465 1001 86380 86390 1
543558 99543558 1001 86380 86390 1
543469 99543469 1001 86380 86390 1
543294 99543294 1001 86380 86390 1
543336 99543336 1001 86380 86390 1
543262 99543262 1001 86380 86390 1
543304 99543304 1001 86380 86390 1
543908 99543908 1001 86380 86390 1
543857 99543857 1001 86380 86390 1
544396 99544396 1001 86380 86390 1
544425 99544425 1001 86380 86390 1
544276 99544276 1001 86380 86390 1
544244 99544244 1001 86380 86390 1
544362 99544362 1001 86380 86390 1
544287 99544287 1001 86380 86390 1
544209 99544209 1001 86380 86390 1
544365 99544365 1001 86380 86390 1
544092 99544092 1001 86380 86390 1
544637 99544637 1001 86380 86390 1
544708 99544708 1001 86380 86390 1
544658 99544658 1001 86380 86390 1
544671 99544671 1001 86380 86390 1
425070 879 1001 49560 53097 1
400150 99400150 1001 86380 86390 1
400238 99400238 1001 86380 86390 1
400317 99400317 1001 86380 86390 1
400409 99400409 1001 86380 86390 1
400676 99400676 1001 86380 86390 1
400649 99400649 1001 86380 86390 1
401049 99401049 1001 86380 86390 1
401360 99401360 1001 86380 86390 1
401537 99401537 1001 86380 86390 1
401657 99401657 1001 86380 86390 1
401683 99401683 1001 86380 86390 1
401725 99401725 1001 86380 86390 1
401746 99401746 1001 86380 86390 1
402000 99402000 1001 86380 86390 1
402082 99402082 1001 86380 86390 1
402128 99402128 1001 86380 86390 1
402268 99402268 1001 86380 86390 1
402331 99402331 1001 86380 86390 1
402564 99402564 1001 86380 86390 1
402642 99402642 1001 86380 86390 1
402783 99402783 1001 86380 86390 1
402888 99402888 1001 86380 86390 1
403008 99403008 1001 86380 86390 1
403183 99403183 1001 86380 86390 1
403291 99403291 1001 86380 86390 1
403431 99403431 1001 86380 86390 1
403462 99403462 1001 86380 86390 1
403476 99403476 1001 86380 86390 1
403599 99403599 1001 86380 86390 1
403601 99403601 1001 86380 86390 1
403561 99403561 1001 86380 86390 1
403680 99403680 1001 86380 86390 1
403735 99403735 1001 86380 86390 1
403889 99403889 1001 86380 86390 1
403734 99403734 1001 86380 86390 1
404523 99404523 1001 86380 86390 1
404769 99404769 1001 86380 86390 1
405071 99405071 1001 86380 86390 1
405095 99405095 1001 86380 86390 1
405016 99405016 1001 86380 86390 1
405222 99405222 1001 86380 86390 1
405601 99405601 1001 86380 86390 1
406870 99406870 1001 86380 86390 1
406867 99406867 1001 86380 86390 1
407023 99407023 1001 86380 86390 1
407122 99407122 1001 86380 86390 1
407172 99407172 1001 86380 86390 1
407467 99407467 1001 86380 86390 1
407632 99407632 1001 86380 86390 1
408086 99408086 1001 86380 86390 1
408173 99408173 1001 86380 86390 1
408135 99408135 1001 86380 86390 1
408211 99408211 1001 86380 86390 1
408276 99408276 1001 86380 86390 1
408525 99408525 1001 86380 86390 1
408523 99408523 1001 86380 86390 1
408503 99408503 1001 86380 86390 1
408471 99408471 1001 86380 86390 1
408634 99408634 1001 86380 86390 1
409394 99409394 1001 86380 86390 1
409365 99409365 1001 86380 86390 1
409445 99409445 1001 86380 86390 1
409447 99409447 1001 86380 86390 1
409626 99409626 1001 86380 86390 1
409752 99409752 1001 86380 86390 1
410001 99410001 1001 86380 86390 1
410152 99410152 1001 86380 86390 1
410283 99410283 1001 86380 86390 1
410367 99410367 1001 86380 86390 1
410702 99410702 1001 86380 86390 1
410764 99410764 1001 86380 86390 1
410889 99410889 1001 86380 86390 1
411213 99411213 1001 86380 86390 1
411394 99411394 1001 86380 86390 1
411749 99411749 1001 86380 86390 1
411963 99411963 1001 86380 86390 1
412174 99412174 1001 86380 86390 1
412198 99412198 1001 86380 86390 1
412090 99412090 1001 86380 86390 1
412455 99412455 1001 86380 86390 1
413546 99413546 1001 86380 86390 1
413405 99413405 1001 86380 86390 1
413652 99413652 1001 86380 86390 1
413324 99413324 1001 86380 86390 1
413037 99413037 1001 86380 86390 1
412930 99412930 1001 86380 86390 1
412615 99412615 1001 86380 86390 1
414031 99414031 1001 86380 86390 1
413290 99413290 1001 86380 86390 1
414100 99414100 1001 86380 86390 1
413878 99413878 1001 86380 86390 1
413856 99413856 1001 86380 86390 1
415075 99415075 1001 86380 86390 1
414955 99414955 1001 86380 86390 1
414543 99414543 1001 86380 86390 1
414750 99414750 1001 86380 86390 1
414405 99414405 1001 86380 86390 1
414452 99414452 1001 86380 86390 1
414143 99414143 1001 86380 86390 1
414207 99414207 1001 86380 86390 1
414421 99414421 1001 86380 86390 1
415718 99415718 1001 86380 86390 1
415675 99415675 1001 86380 86390 1
415342 99415342 1001 86380 86390 1
415558 99415558 1001 86380 86390 1
415630 99415630 1001 86380 86390 1
416814 99416814 1001 86380 86390 1
416683 99416683 1001 86380 86390 1
416160 99416160 1001 86380 86390 1
416471 99416471 1001 86380 86390 1
416191 99416191 1001 86380 86390 1
416166 99416166 1001 86380 86390 1
416152 99416152 1001 86380 86390 1
416006 99416006 1001 86380 86390 1
415865 99415865 1001 86380 86390 1
417101 99417101 1001 86380 86390 1
417150 99417150 1001 86380 86390 1
417157 99417157 1001 86380 86390 1
417544 99417544 1001 86380 86390 1
417571 99417571 1001 86380 86390 1
418475 99418475 1001 86380 86390 1
418581 99418581 1001 86380 86390 1
418432 99418432 1001 86380 86390 1
418220 99418220 1001 86380 86390 1
418039 99418039 1001 86380 86390 1
418234 99418234 1001 86380 86390 1
418333 99418333 1001 86380 86390 1
417926 99417926 1001 86380 86390 1
417874 99417874 1001 86380 86390 1
417862 99417862 1001 86380 86390 1
417695 99417695 1001 86380 86390 1
417863 99417863 1001 86380 86390 1
417884 99417884 1001 86380 86390 1
417762 99417762 1001 86380 86390 1
419207 99419207 1001 86380 86390 1
419136 99419136 1001 86380 86390 1
419042 99419042 1001 86380 86390 1
420421 99420421 1001 86380 86390 1
419665 99419665 1001 86380 86390 1
420006 99420006 1001 86380 86390 1
419844 99419844 1001 86380 86390 1
419471 99419471 1001 86380 86390 1
419615 99419615 1001 86380 86390 1
420694 99420694 1001 86380 86390 1
420568 99420568 1001 86380 86390 1
420679 99420679 1001 86380 86390 1
420475 99420475 1001 86380 86390 1
420702 99420702 1001 86380 86390 1
421745 99421745 1001 86380 86390 1
421900 99421900 1001 86380 86390 1
421453 99421453 1001 86380 86390 1
421458 99421458 1001 86380 86390 1
421333 99421333 1001 86380 86390 1
421632 99421632 1001 86380 86390 1
420990 99420990 1001 86380 86390 1
421200 99421200 1001 86380 86390 1
420884 99420884 1001 86380 86390 1
421037 99421037 1001 86380 86390 1
422370 99422370 1001 86380 86390 1
422376 99422376 1001 86380 86390 1
423345 99423345 1001 86380 86390 1
423389 99423389 1001 86380 86390 1
423617 99423617 1001 86380 86390 1
423567 99423567 1001 86380 86390 1
423273 99423273 1001 86380 86390 1
423156 99423156 1001 86380 86390 1
423101 99423101 1001 86380 86390 1
423302 99423302 1001 86380 86390 1
422677 99422677 1001 86380 86390 1
422858 99422858 1001 86380 86390 1
422837 99422837 1001 86380 86390 1
422688 99422688 1001 86380 86390 1
423931 99423931 1001 86380 86390 1
425107 99425107 1001 86380 86390 1
425358 99425358 1001 86380 86390 1
424711 99424711 1001 86380 86390 1
424680 99424680 1001 86380 86390 1
424973 99424973 1001 86380 86390 1
424754 99424754 1001 86380 86390 1
424368 99424368 1001 86380 86390 1
424189 99424189 1001 86380 86390 1
424448 99424448 1001 86380 86390 1
424308 99424308 1001 86380 86390 1
425444 99425444 1001 86380 86390 1
426904 99426904 1001 86380 86390 1
426709 99426709 1001 86380 86390 1
426861 99426861 1001 86380 86390 1
426476 99426476 1001 86380 86390 1
426647 99426647 1001 86380 86390 1
426583 99426583 1001 86380 86390 1
425959 99425959 1001 86380 86390 1
426057 99426057 1001 86380 86390 1
426257 99426257 1001 86380 86390 1
426235 99426235 1001 86380 86390 1
425955 99425955 1001 86380 86390 1
427420 99427420 1001 86380 86390 1
427323 99427323 1001 86380 86390 1
427248 99427248 1001 86380 86390 1
427182 99427182 1001 86380 86390 1
428669 99428669 1001 86380 86390 1
428611 99428611 1001 86380 86390 1
428593 99428593 1001 86380 86390 1
428616 99428616 1001 86380 86390 1
428489 99428489 1001 86380 86390 1
428340 99428340 1001 86380 86390 1
428247 99428247 1001 86380 86390 1
428254 99428254 1001 86380 86390 1
427882 99427882 1001 86380 86390 1
427712 99427712 1001 86380 86390 1
427569 99427569 1001 86380 86390 1
429176 99429176 1001 86380 86390 1
429100 99429100 1001 86380 86390 1
428766 99428766 1001 86380 86390 1
429157 99429157 1001 86380 86390 1
430020 99430020 1001 86380 86390 1
430119 99430119 1001 86380 86390 1
430148 99430148 1001 86380 86390 1
429656 99429656 1001 86380 86390 1
429685 99429685 1001 86380 86390 1
429593 99429593 1001 86380 86390 1
429601 99429601 1001 86380 86390 1
429726 99429726 1001 86380 86390 1
429677 99429677 1001 86380 86390 1
429409 99429409 1001 86380 86390 1
429204 99429204 1001 86380 86390 1
429275 99429275 1001 86380 86390 1
429237 99429237 1001 86380 86390 1
430634 99430634 1001 86380 86390 1
430798 99430798 1001 86380 86390 1
430564 99430564 1001 86380 86390 1
431794 99431794 1001 86380 86390 1
431966 99431966 1001 86380 86390 1
431970 99431970 1001 86380 86390 1
431905 99431905 1001 86380 86390 1
431400 99431400 1001 86380 86390 1
431463 99431463 1001 86380 86390 1
431510 99431510 1001 86380 86390 1
431613 99431613 1001 86380 86390 1
431323 99431323 1001 86380 86390 1
431520 99431520 1001 86380 86390 1
431203 99431203 1001 86380 86390 1
431066 99431066 1001 86380 86390 1
432277 99432277 1001 86380 86390 1
432187 99432187 1001 86380 86390 1
432256 99432256 1001 86380 86390 1
433609 99433609 1001 86380 86390 1
433083 99433083 1001 86380 86390 1
432956 99432956 1001 86380 86390 1
432962 99432962 1001 86380 86390 1
432876 99432876 1001 86380 86390 1
433754 99433754 1001 86380 86390 1
433826 99433826 1001 86380 86390 1
433778 99433778 1001 86380 86390 1
435306 99435306 1001 86380 86390 1
435120 99435120 1001 86380 86390 1
434754 99434754 1001 86380 86390 1
434875 99434875 1001 86380 86390 1
434655 99434655 1001 86380 86390 1
434512 99434512 1001 86380 86390 1
434386 99434386 1001 86380 86390 1
434388 99434388 1001 86380 86390 1
434420 99434420 1001 86380 86390 1
435477 99435477 1001 86380 86390 1
436983 99436983 1001 86380 86390 1
437032 99437032 1001 86380 86390 1
436773 99436773 1001 86380 86390 1
436880 99436880 1001 86380 86390 1
437136 99437136 1001 86380 86390 1
437144 99437144 1001 86380 86390 1
436515 99436515 1001 86380 86390 1
436469 99436469 1001 86380 86390 1
436100 99436100 1001 86380 86390 1
435912 99435912 1001 86380 86390 1
300068 99300068 1001 86380 86390 1
437185 99437185 1001 86380 86390 1
437245 99437245 1001 86380 86390 1
300073 99300073 1001 86380 86390 1
300666 99300666 1001 86380 86390 1
300632 99300632 1001 86380 86390 1
300544 99300544 1001 86380 86390 1
300689 99300689 1001 86380 86390 1
300389 99300389 1001 86380 86390 1
300121 99300121 1001 86380 86390 1
300175 99300175 1001 86380 86390 1
300113 99300113 1001 86380 86390 1
300126 99300126 1001 86380 86390 1
300259 99300259 1001 86380 86390 1
300311 99300311 1001 86380 86390 1
300247 99300247 1001 86380 86390 1
300118 99300118 1001 86380 86390 1
300793 99300793 1001 86380 86390 1
300747 99300747 1001 86380 86390 1
301399 99301399 1001 86380 86390 1
301146 99301146 1001 86380 86390 1
301173 99301173 1001 86380 86390 1
300993 99300993 1001 86380 86390 1
301658 99301658 1001 86380 86390 1
301567 99301567 1001 86380 86390 1
301712 99301712 1001 86380 86390 1
301583 99301583 1001 86380 86390 1
301689 99301689 1001 86380 86390 1
301664 99301664 1001 86380 86390 1
301654 99301654 1001 86380 86390 1
302284 99302284 1001 86380 86390 1
302000 99302000 1001 86380 86390 1
302133 99302133 1001 86380 86390 1
302058 99302058 1001 86380 86390 1
301962 99301962 1001 86380 86390 1
301872 99301872 1001 86380 86390 1
302482 99302482 1001 86380 86390 1
302389 99302389 1001 86380 86390 1
303075 99303075 1001 86380 86390 1
303196 99303196 1001 86380 86390 1
303102 99303102 1001 86380 86390 1
303090 99303090 1001 86380 86390 1
302865 99302865 1001 86380 86390 1
302692 99302692 1001 86380 86390 1
302763 99302763 1001 86380 86390 1
303301 99303301 1001 86380 86390 1
303340 99303340 1001 86380 86390 1
303354 99303354 1001 86380 86390 1
303871 99303871 1001 86380 86390 1
303859 99303859 1001 86380 86390 1
303646 99303646 1001 86380 86390 1
303627 99303627 1001 86380 86390 1
303745 99303745 1001 86380 86390 1
303787 99303787 1001 86380 86390 1
303516 99303516 1001 86380 86390 1
303619 99303619 1001 86380 86390 1
303437 99303437 1001 86380 86390 1
304078 99304078 1001 86380 86390 1
304697 99304697 1001 86380 86390 1
304790 99304790 1001 86380 86390 1
304687 99304687 1001 86380 86390 1
304852 99304852 1001 86380 86390 1
304526 99304526 1001 86380 86390 1
304595 99304595 1001 86380 86390 1
304627 99304627 1001 86380 86390 1
304424 99304424 1001 86380 86390 1
304389 99304389 1001 86380 86390 1
304351 99304351 1001 86380 86390 1
304884 99304884 1001 86380 86390 1
304447 99304447 1001 86380 86390 1
304994 99304994 1001 86380 86390 1
305033 99305033 1001 86380 86390 1
304878 99304878 1001 86380 86390 1
305538 99305538 1001 86380 86390 1
305504 99305504 1001 86380 86390 1
305330 99305330 1001 86380 86390 1
305473 99305473 1001 86380 86390 1
305451 99305451 1001 86380 86390 1
305079 99305079 1001 86380 86390 1
305123 99305123 1001 86380 86390 1
305164 99305164 1001 86380 86390 1
305180 99305180 1001 86380 86390 1
305697 99305697 1001 86380 86390 1
500147 99500147 1001 86380 86390 1
500664 99500664 1001 86380 86390 1
500754 99500754 1001 86380 86390 1
500718 99500718 1001 86380 86390 1
500806 99500806 1001 86380 86390 1
500809 99500809 1001 86380 86390 1
500658 99500658 1001 86380 86390 1
500491 99500491 1001 86380 86390 1
500432 99500432 1001 86380 86390 1
500590 99500590 1001 86380 86390 1
500323 99500323 1001 86380 86390 1
500340 99500340 1001 86380 86390 1
500251 99500251 1001 86380 86390 1
500862 99500862 1001 86380 86390 1
500907 99500907 1001 86380 86390 1
500973 99500973 1001 86380 86390 1
501498 99501498 1001 86380 86390 1
501507 99501507 1001 86380 86390 1
501397 99501397 1001 86380 86390 1
501242 99501242 1001 86380 86390 1
501302 99501302 1001 86380 86390 1
501341 99501341 1001 86380 86390 1
501407 99501407 1001 86380 86390 1
501098 99501098 1001 86380 86390 1
501156 99501156 1001 86380 86390 1
501030 99501030 1001 86380 86390 1
501678 99501678 1001 86380 86390 1
501698 99501698 1001 86380 86390 1
501712 99501712 1001 86380 86390 1
501841 99501841 1001 86380 86390 1
502415 99502415 1001 86380 86390 1
502313 99502313 1001 86380 86390 1
502436 99502436 1001 86380 86390 1
502282 99502282 1001 86380 86390 1
502225 99502225 1001 86380 86390 1
502226 99502226 1001 86380 86390 1
502099 99502099 1001 86380 86390 1
502231 99502231 1001 86380 86390 1
502090 99502090 1001 86380 86390 1
501910 99501910 1001 86380 86390 1
501990 99501990 1001 86380 86390 1
502044 99502044 1001 86380 86390 1
501868 99501868 1001 86380 86390 1
502584 99502584 1001 86380 86390 1
502662 99502662 1001 86380 86390 1
502538 99502538 1001 86380 86390 1
503108 99503108 1001 86380 86390 1
502996 99502996 1001 86380 86390 1
503069 99503069 1001 86380 86390 1
503070 99503070 1001 86380 86390 1
502739 99502739 1001 86380 86390 1
502842 99502842 1001 86380 86390 1
502729 99502729 1001 86380 86390 1
502877 99502877 1001 86380 86390 1
503402 99503402 1001 86380 86390 1
504058 99504058 1001 86380 86390 1
504113 99504113 1001 86380 86390 1
503807 99503807 1001 86380 86390 1
503498 99503498 1001 86380 86390 1
503530 99503530 1001 86380 86390 1
503582 99503582 1001 86380 86390 1
503560 99503560 1001 86380 86390 1
504267 99504267 1001 86380 86390 1
504138 99504138 1001 86380 86390 1
504807 99504807 1001 86380 86390 1
504744 99504744 1001 86380 86390 1
504923 99504923 1001 86380 86390 1
504785 99504785 1001 86380 86390 1
504630 99504630 1001 86380 86390 1
504363 99504363 1001 86380 86390 1
504418 99504418 1001 86380 86390 1
505045 99505045 1001 86380 86390 1
505071 99505071 1001 86380 86390 1
505049 99505049 1001 86380 86390 1
504998 99504998 1001 86380 86390 1
505001 99505001 1001 86380 86390 1
505145 99505145 1001 86380 86390 1
505668 99505668 1001 86380 86390 1
505753 99505753 1001 86380 86390 1
505552 99505552 1001 86380 86390 1
505478 99505478 1001 86380 86390 1
505256 99505256 1001 86380 86390 1
505235 99505235 1001 86380 86390 1
505287 99505287 1001 86380 86390 1
505330 99505330 1001 86380 86390 1
505820 99505820 1001 86380 86390 1
505911 99505911 1001 86380 86390 1
505899 99505899 1001 86380 86390 1
505874 99505874 1001 86380 86390 1
505901 99505901 1001 86380 86390 1
505877 99505877 1001 86380 86390 1
505932 99505932 1001 86380 86390 1
505908 99505908 1001 86380 86390 1
506229 99506229 1001 86380 86390 1
506190 99506190 1001 86380 86390 1
506334 99506334 1001 86380 86390 1
506145 99506145 1001 86380 86390 1
506010 99506010 1001 86380 86390 1
506166 99506166 1001 86380 86390 1
506180 99506180 1001 86380 86390 1
506779 99506779 1001 86380 86390 1
506639 99506639 1001 86380 86390 1
506667 99506667 1001 86380 86390 1
506656 99506656 1001 86380 86390 1
507386 99507386 1001 86380 86390 1
507232 99507232 1001 86380 86390 1
507337 99507337 1001 86380 86390 1
507250 99507250 1001 86380 86390 1
507158 99507158 1001 86380 86390 1
507016 99507016 1001 86380 86390 1
507099 99507099 1001 86380 86390 1
506817 99506817 1001 86380 86390 1
506843 99506843 1001 86380 86390 1
506961 99506961 1001 86380 86390 1
506821 99506821 1001 86380 86390 1
506873 99506873 1001 86380 86390 1
507602 99507602 1001 86380 86390 1
507487 99507487 1001 86380 86390 1
507423 99507423 1001 86380 86390 1
507606 99507606 1001 86380 86390 1
508081 99508081 1001 86380 86390 1
508213 99508213 1001 86380 86390 1
508162 99508162 1001 86380 86390 1
508114 99508114 1001 86380 86390 1
507865 99507865 1001 86380 86390 1
507983 99507983 1001 86380 86390 1
507893 99507893 1001 86380 86390 1
507972 99507972 1001 86380 86390 1
507751 99507751 1001 86380 86390 1
507741 99507741 1001 86380 86390 1
508265 99508265 1001 86380 86390 1
508883 99508883 1001 86380 86390 1
509012 99509012 1001 86380 86390 1
508716 99508716 1001 86380 86390 1
508693 99508693 1001 86380 86390 1
508785 99508785 1001 86380 86390 1
508695 99508695 1001 86380 86390 1
508735 99508735 1001 86380 86390 1
508776 99508776 1001 86380 86390 1
508685 99508685 1001 86380 86390 1
508519 99508519 1001 86380 86390 1
508522 99508522 1001 86380 86390 1
508553 99508553 1001 86380 86390 1
509202 99509202 1001 86380 86390 1
509208 99509208 1001 86380 86390 1
509185 99509185 1001 86380 86390 1
509212 99509212 1001 86380 86390 1
509784 99509784 1001 86380 86390 1
509823 99509823 1001 86380 86390 1
509618 99509618 1001 86380 86390 1
509606 99509606 1001 86380 86390 1
509646 99509646 1001 86380 86390 1
509664 99509664 1001 86380 86390 1
509667 99509667 1001 86380 86390 1
509511 99509511 1001 86380 86390 1
509459 99509459 1001 86380 86390 1
509421 99509421 1001 86380 86390 1
510066 99510066 1001 86380 86390 1
510006 99510006 1001 86380 86390 1
510045 99510045 1001 86380 86390 1
510704 99510704 1001 86380 86390 1
510553 99510553 1001 86380 86390 1
510608 99510608 1001 86380 86390 1
510610 99510610 1001 86380 86390 1
510383 99510383 1001 86380 86390 1
510387 99510387 1001 86380 86390 1
510388 99510388 1001 86380 86390 1
510295 99510295 1001 86380 86390 1
510764 99510764 1001 86380 86390 1
510821 99510821 1001 86380 86390 1
511518 99511518 1001 86380 86390 1
511419 99511419 1001 86380 86390 1
511458 99511458 1001 86380 86390 1
511474 99511474 1001 86380 86390 1
511192 99511192 1001 86380 86390 1
511233 99511233 1001 86380 86390 1
511246 99511246 1001 86380 86390 1
511287 99511287 1001 86380 86390 1
511254 99511254 1001 86380 86390 1
511332 99511332 1001 86380 86390 1
511054 99511054 1001 86380 86390 1
510995 99510995 1001 86380 86390 1
511589 99511589 1001 86380 86390 1
511693 99511693 1001 86380 86390 1
511630 99511630 1001 86380 86390 1
511631 99511631 1001 86380 86390 1
511645 99511645 1001 86380 86390 1
511620 99511620 1001 86380 86390 1
511638 99511638 1001 86380 86390 1
512178 99512178 1001 86380 86390 1
512023 99512023 1001 86380 86390 1
511810 99511810 1001 86380 86390 1
511879 99511879 1001 86380 86390 1
511905 99511905 1001 86380 86390 1
511899 99511899 1001 86380 86390 1
511900 99511900 1001 86380 86390 1
512392 99512392 1001 86380 86390 1
512448 99512448 1001 86380 86390 1
513064 99513064 1001 86380 86390 1
513006 99513006 1001 86380 86390 1
513190 99513190 1001 86380 86390 1
513152 99513152 1001 86380 86390 1
513011 99513011 1001 86380 86390 1
512832 99512832 1001 86380 86390 1
512987 99512987 1001 86380 86390 1
512973 99512973 1001 86380 86390 1
512642 99512642 1001 86380 86390 1
512631 99512631 1001 86380 86390 1
513935 99513935 1001 86380 86390 1
513845 99513845 1001 86380 86390 1
513847 99513847 1001 86380 86390 1
513963 99513963 1001 86380 86390 1
513976 99513976 1001 86380 86390 1
513696 99513696 1001 86380 86390 1
513671 99513671 1001 86380 86390 1
513762 99513762 1001 86380 86390 1
513691 99513691 1001 86380 86390 1
513704 99513704 1001 86380 86390 1
513490 99513490 1001 86380 86390 1
513496 99513496 1001 86380 86390 1
514083 99514083 1001 86380 86390 1
514166 99514166 1001 86380 86390 1
514102 99514102 1001 86380 86390 1
514193 99514193 1001 86380 86390 1
514052 99514052 1001 86380 86390 1
514117 99514117 1001 86380 86390 1
514856 99514856 1001 86380 86390 1
514769 99514769 1001 86380 86390 1
514745 99514745 1001 86380 86390 1
514739 99514739 1001 86380 86390 1
514458 99514458 1001 86380 86390 1
514647 99514647 1001 86380 86390 1
514277 99514277 1001 86380 86390 1
514347 99514347 1001 86380 86390 1
514244 99514244 1001 86380 86390 1
514427 99514427 1001 86380 86390 1
515003 99515003 1001 86380 86390 1
515031 99515031 1001 86380 86390 1
515503 99515503 1001 86380 86390 1
515493 99515493 1001 86380 86390 1
515521 99515521 1001 86380 86390 1
515547 99515547 1001 86380 86390 1
515612 99515612 1001 86380 86390 1
515626 99515626 1001 86380 86390 1
515524 99515524 1001 86380 86390 1
515405 99515405 1001 86380 86390 1
515470 99515470 1001 86380 86390 1
515276 99515276 1001 86380 86390 1
515309 99515309 1001 86380 86390 1
515128 99515128 1001 86380 86390 1
515181 99515181 1001 86380 86390 1
515236 99515236 1001 86380 86390 1
516369 99516369 1001 86380 86390 1
516313 99516313 1001 86380 86390 1
516113 99516113 1001 86380 86390 1
516269 99516269 1001 86380 86390 1
516295 99516295 1001 86380 86390 1
516231 99516231 1001 86380 86390 1
516170 99516170 1001 86380 86390 1
516237 99516237 1001 86380 86390 1
515954 99515954 1001 86380 86390 1
515957 99515957 1001 86380 86390 1
515919 99515919 1001 86380 86390 1
516082 99516082 1001 86380 86390 1
516559 99516559 1001 86380 86390 1
516535 99516535 1001 86380 86390 1
516530 99516530 1001 86380 86390 1
517145 99517145 1001 86380 86390 1
517308 99517308 1001 86380 86390 1
517276 99517276 1001 86380 86390 1
517046 99517046 1001 86380 86390 1
517021 99517021 1001 86380 86390 1
517013 99517013 1001 86380 86390 1
516826 99516826 1001 86380 86390 1
516852 99516852 1001 86380 86390 1
516779 99516779 1001 86380 86390 1
517489 99517489 1001 86380 86390 1
517400 99517400 1001 86380 86390 1
517474 99517474 1001 86380 86390 1
518050 99518050 1001 86380 86390 1
517961 99517961 1001 86380 86390 1
518053 99518053 1001 86380 86390 1
518015 99518015 1001 86380 86390 1
518041 99518041 1001 86380 86390 1
517765 99517765 1001 86380 86390 1
517910 99517910 1001 86380 86390 1
517820 99517820 1001 86380 86390 1
517571 99517571 1001 86380 86390 1
517687 99517687 1001 86380 86390 1
517662 99517662 1001 86380 86390 1
517728 99517728 1001 86380 86390 1
517655 99517655 1001 86380 86390 1
518250 99518250 1001 86380 86390 1
518216 99518216 1001 86380 86390 1
518872 99518872 1001 86380 86390 1
518808 99518808 1001 86380 86390 1
518900 99518900 1001 86380 86390 1
518863 99518863 1001 86380 86390 1
518979 99518979 1001 86380 86390 1
518734 99518734 1001 86380 86390 1
518594 99518594 1001 86380 86390 1
518633 99518633 1001 86380 86390 1
518659 99518659 1001 86380 86390 1
518673 99518673 1001 86380 86390 1
518676 99518676 1001 86380 86390 1
518478 99518478 1001 86380 86390 1
518401 99518401 1001 86380 86390 1
518496 99518496 1001 86380 86390 1
519154 99519154 1001 86380 86390 1
519110 99519110 1001 86380 86390 1
519113 99519113 1001 86380 86390 1
519813 99519813 1001 86380 86390 1
519464 99519464 1001 86380 86390 1
519556 99519556 1001 86380 86390 1
519426 99519426 1001 86380 86390 1
519232 99519232 1001 86380 86390 1
519297 99519297 1001 86380 86390 1
519351 99519351 1001 86380 86390 1
519248 99519248 1001 86380 86390 1
519300 99519300 1001 86380 86390 1
519319 99519319 1001 86380 86390 1
519216 99519216 1001 86380 86390 1
519863 99519863 1001 86380 86390 1
519815 99519815 1001 86380 86390 1
520002 99520002 1001 86380 86390 1
520437 99520437 1001 86380 86390 1
520618 99520618 1001 86380 86390 1
520480 99520480 1001 86380 86390 1
520388 99520388 1001 86380 86390 1
520363 99520363 1001 86380 86390 1
520390 99520390 1001 86380 86390 1
520408 99520408 1001 86380 86390 1
520055 99520055 1001 86380 86390 1
520769 99520769 1001 86380 86390 1
520653 99520653 1001 86380 86390 1
520644 99520644 1001 86380 86390 1
521367 99521367 1001 86380 86390 1
521444 99521444 1001 86380 86390 1
521212 99521212 1001 86380 86390 1
521110 99521110 1001 86380 86390 1
521136 99521136 1001 86380 86390 1
521255 99521255 1001 86380 86390 1
521100 99521100 1001 86380 86390 1
521168 99521168 1001 86380 86390 1
520864 99520864 1001 86380 86390 1
521020 99521020 1001 86380 86390 1
520944 99520944 1001 86380 86390 1
520909 99520909 1001 86380 86390 1
521609 99521609 1001 86380 86390 1
521601 99521601 1001 86380 86390 1
521513 99521513 1001 86380 86390 1
522237 99522237 1001 86380 86390 1
521906 99521906 1001 86380 86390 1
521921 99521921 1001 86380 86390 1
521961 99521961 1001 86380 86390 1
522003 99522003 1001 86380 86390 1
522084 99522084 1001 86380 86390 1
521698 99521698 1001 86380 86390 1
521764 99521764 1001 86380 86390 1
521701 99521701 1001 86380 86390 1
522360 99522360 1001 86380 86390 1
522311 99522311 1001 86380 86390 1
522939 99522939 1001 86380 86390 1
522940 99522940 1001 86380 86390 1
523105 99523105 1001 86380 86390 1
522907 99522907 1001 86380 86390 1
522846 99522846 1001 86380 86390 1
522912 99522912 1001 86380 86390 1
522718 99522718 1001 86380 86390 1
522519 99522519 1001 86380 86390 1
523158 99523158 1001 86380 86390 1
523210 99523210 1001 86380 86390 1
523214 99523214 1001 86380 86390 1
523306 99523306 1001 86380 86390 1
523231 99523231 1001 86380 86390 1
523283 99523283 1001 86380 86390 1
523908 99523908 1001 86380 86390 1
523944 99523944 1001 86380 86390 1
523807 99523807 1001 86380 86390 1
523926 99523926 1001 86380 86390 1
523562 99523562 1001 86380 86390 1
523692 99523692 1001 86380 86390 1
523594 99523594 1001 86380 86390 1
523430 99523430 1001 86380 86390 1
524125 99524125 1001 86380 86390 1
524053 99524053 1001 86380 86390 1
524108 99524108 1001 86380 86390 1
523954 99523954 1001 86380 86390 1
524707 99524707 1001 86380 86390 1
524606 99524606 1001 86380 86390 1
524658 99524658 1001 86380 86390 1
524748 99524748 1001 86380 86390 1
524639 99524639 1001 86380 86390 1
524423 99524423 1001 86380 86390 1
524476 99524476 1001 86380 86390 1
524452 99524452 1001 86380 86390 1
524478 99524478 1001 86380 86390 1
524543 99524543 1001 86380 86390 1
524479 99524479 1001 86380 86390 1
524492 99524492 1001 86380 86390 1
524544 99524544 1001 86380 86390 1
524533 99524533 1001 86380 86390 1
524536 99524536 1001 86380 86390 1
524382 99524382 1001 86380 86390 1
524833 99524833 1001 86380 86390 1
524950 99524950 1001 86380 86390 1
524857 99524857 1001 86380 86390 1
525482 99525482 1001 86380 86390 1
525597 99525597 1001 86380 86390 1
525475 99525475 1001 86380 86390 1
525527 99525527 1001 86380 86390 1
525582 99525582 1001 86380 86390 1
525503 99525503 1001 86380 86390 1
525384 99525384 1001 86380 86390 1
525256 99525256 1001 86380 86390 1
525261 99525261 1001 86380 86390 1
525181 99525181 1001 86380 86390 1
524986 99524986 1001 86380 86390 1
525687 99525687 1001 86380 86390 1
525657 99525657 1001 86380 86390 1
526244 99526244 1001 86380 86390 1
526310 99526310 1001 86380 86390 1
526278 99526278 1001 86380 86390 1
526419 99526419 1001 86380 86390 1
526062 99526062 1001 86380 86390 1
526159 99526159 1001 86380 86390 1
526212 99526212 1001 86380 86390 1
526162 99526162 1001 86380 86390 1
526072 99526072 1001 86380 86390 1
525997 99525997 1001 86380 86390 1
525989 99525989 1001 86380 86390 1
525956 99525956 1001 86380 86390 1
525969 99525969 1001 86380 86390 1
526463 99526463 1001 86380 86390 1
526504 99526504 1001 86380 86390 1
527217 99527217 1001 86380 86390 1
527047 99527047 1001 86380 86390 1
527193 99527193 1001 86380 86390 1
527233 99527233 1001 86380 86390 1
526941 99526941 1001 86380 86390 1
526982 99526982 1001 86380 86390 1
526892 99526892 1001 86380 86390 1
527024 99527024 1001 86380 86390 1
526887 99526887 1001 86380 86390 1
526655 99526655 1001 86380 86390 1
526697 99526697 1001 86380 86390 1
527438 99527438 1001 86380 86390 1
527889 99527889 1001 86380 86390 1
527845 99527845 1001 86380 86390 1
527794 99527794 1001 86380 86390 1
527807 99527807 1001 86380 86390 1
527863 99527863 1001 86380 86390 1
527700 99527700 1001 86380 86390 1
527856 99527856 1001 86380 86390 1
527494 99527494 1001 86380 86390 1
527638 99527638 1001 86380 86390 1
527561 99527561 1001 86380 86390 1
528131 99528131 1001 86380 86390 1
528236 99528236 1001 86380 86390 1
528262 99528262 1001 86380 86390 1
528868 99528868 1001 86380 86390 1
528767 99528767 1001 86380 86390 1
528717 99528717 1001 86380 86390 1
528785 99528785 1001 86380 86390 1
528837 99528837 1001 86380 86390 1
528594 99528594 1001 86380 86390 1
528574 99528574 1001 86380 86390 1
528692 99528692 1001 86380 86390 1
528524 99528524 1001 86380 86390 1
529080 99529080 1001 86380 86390 1
529031 99529031 1001 86380 86390 1
529059 99529059 1001 86380 86390 1
529009 99529009 1001 86380 86390 1
528949 99528949 1001 86380 86390 1
529684 99529684 1001 86380 86390 1
529581 99529581 1001 86380 86390 1
529685 99529685 1001 86380 86390 1
529523 99529523 1001 86380 86390 1
529453 99529453 1001 86380 86390 1
529339 99529339 1001 86380 86390 1
529249 99529249 1001 86380 86390 1
529172 99529172 1001 86380 86390 1
529224 99529224 1001 86380 86390 1
529278 99529278 1001 86380 86390 1
529228 99529228 1001 86380 86390 1
529112 99529112 1001 86380 86390 1
529182 99529182 1001 86380 86390 1
529780 99529780 1001 86380 86390 1
529928 99529928 1001 86380 86390 1
529839 99529839 1001 86380 86390 1
530465 99530465 1001 86380 86390 1
530403 99530403 1001 86380 86390 1
530417 99530417 1001 86380 86390 1
530236 99530236 1001 86380 86390 1
530172 99530172 1001 86380 86390 1
530341 99530341 1001 86380 86390 1
530305 99530305 1001 86380 86390 1
530294 99530294 1001 86380 86390 1
530050 99530050 1001 86380 86390 1
530066 99530066 1001 86380 86390 1
529980 99529980 1001 86380 86390 1
530111 99530111 1001 86380 86390 1
530719 99530719 1001 86380 86390 1
530594 99530594 1001 86380 86390 1
530609 99530609 1001 86380 86390 1
530743 99530743 1001 86380 86390 1
530575 99530575 1001 86380 86390 1
531252 99531252 1001 86380 86390 1
531358 99531358 1001 86380 86390 1
531246 99531246 1001 86380 86390 1
530971 99530971 1001 86380 86390 1
531171 99531171 1001 86380 86390 1
530958 99530958 1001 86380 86390 1
530920 99530920 1001 86380 86390 1
530948 99530948 1001 86380 86390 1
530923 99530923 1001 86380 86390 1
530833 99530833 1001 86380 86390 1
531543 99531543 1001 86380 86390 1
532203 99532203 1001 86380 86390 1
532060 99532060 1001 86380 86390 1
532062 99532062 1001 86380 86390 1
531826 99531826 1001 86380 86390 1
531982 99531982 1001 86380 86390 1
531842 99531842 1001 86380 86390 1
531817 99531817 1001 86380 86390 1
531664 99531664 1001 86380 86390 1
531681 99531681 1001 86380 86390 1
531700 99531700 1001 86380 86390 1
532216 99532216 1001 86380 86390 1
532282 99532282 1001 86380 86390 1
532323 99532323 1001 86380 86390 1
532402 99532402 1001 86380 86390 1
532338 99532338 1001 86380 86390 1
532351 99532351 1001 86380 86390 1
532383 99532383 1001 86380 86390 1
533008 99533008 1001 86380 86390 1
532783 99532783 1001 86380 86390 1
532657 99532657 1001 86380 86390 1
533094 99533094 1001 86380 86390 1
533203 99533203 1001 86380 86390 1
533103 99533103 1001 86380 86390 1
533091 99533091 1001 86380 86390 1
533759 99533759 1001 86380 86390 1
533799 99533799 1001 86380 86390 1
533710 99533710 1001 86380 86390 1
533775 99533775 1001 86380 86390 1
533539 99533539 1001 86380 86390 1
533542 99533542 1001 86380 86390 1
533532 99533532 1001 86380 86390 1
533269 99533269 1001 86380 86390 1
533321 99533321 1001 86380 86390 1
533373 99533373 1001 86380 86390 1
533894 99533894 1001 86380 86390 1
533932 99533932 1001 86380 86390 1
534517 99534517 1001 86380 86390 1
534669 99534669 1001 86380 86390 1
534593 99534593 1001 86380 86390 1
534441 99534441 1001 86380 86390 1
534366 99534366 1001 86380 86390 1
534280 99534280 1001 86380 86390 1
534282 99534282 1001 86380 86390 1
534242 99534242 1001 86380 86390 1
534818 99534818 1001 86380 86390 1
534844 99534844 1001 86380 86390 1
534885 99534885 1001 86380 86390 1
534769 99534769 1001 86380 86390 1
534835 99534835 1001 86380 86390 1
534861 99534861 1001 86380 86390 1
535369 99535369 1001 86380 86390 1
535354 99535354 1001 86380 86390 1
535151 99535151 1001 86380 86390 1
535301 99535301 1001 86380 86390 1
535212 99535212 1001 86380 86390 1
534915 99534915 1001 86380 86390 1
534996 99534996 1001 86380 86390 1
535049 99535049 1001 86380 86390 1
534925 99534925 1001 86380 86390 1
534940 99534940 1001 86380 86390 1
535306 99535306 1001 86380 86390 1
536169 99536169 1001 86380 86390 1
536303 99536303 1001 86380 86390 1
536133 99536133 1001 86380 86390 1
536163 99536163 1001 86380 86390 1
536206 99536206 1001 86380 86390 1
536272 99536272 1001 86380 86390 1
536298 99536298 1001 86380 86390 1
536106 99536106 1001 86380 86390 1
535928 99535928 1001 86380 86390 1
536073 99536073 1001 86380 86390 1
535972 99535972 1001 86380 86390 1
535828 99535828 1001 86380 86390 1
536515 99536515 1001 86380 86390 1
536445 99536445 1001 86380 86390 1
536474 99536474 1001 86380 86390 1
537012 99537012 1001 86380 86390 1
537157 99537157 1001 86380 86390 1
536816 99536816 1001 86380 86390 1
536856 99536856 1001 86380 86390 1
536922 99536922 1001 86380 86390 1
536917 99536917 1001 86380 86390 1
536659 99536659 1001 86380 86390 1
536569 99536569 1001 86380 86390 1
536651 99536651 1001 86380 86390 1
536591 99536591 1001 86380 86390 1
536605 99536605 1001 86380 86390 1
536696 99536696 1001 86380 86390 1
537198 99537198 1001 86380 86390 1
537268 99537268 1001 86380 86390 1
537321 99537321 1001 86380 86390 1
537180 99537180 1001 86380 86390 1
537336 99537336 1001 86380 86390 1
537195 99537195 1001 86380 86390 1
537938 99537938 1001 86380 86390 1
537835 99537835 1001 86380 86390 1
537788 99537788 1001 86380 86390 1
537856 99537856 1001 86380 86390 1
537980 99537980 1001 86380 86390 1
537708 99537708 1001 86380 86390 1
537773 99537773 1001 86380 86390 1
537607 99537607 1001 86380 86390 1
537609 99537609 1001 86380 86390 1
537742 99537742 1001 86380 86390 1
537411 99537411 1001 86380 86390 1
537403 99537403 1001 86380 86390 1
537379 99537379 1001 86380 86390 1
538074 99538074 1001 86380 86390 1
538064 99538064 1001 86380 86390 1
538080 99538080 1001 86380 86390 1
538191 99538191 1001 86380 86390 1
538618 99538618 1001 86380 86390 1
538586 99538586 1001 86380 86390 1
538599 99538599 1001 86380 86390 1
538422 99538422 1001 86380 86390 1
538306 99538306 1001 86380 86390 1
538371 99538371 1001 86380 86390 1
538943 99538943 1001 86380 86390 1
538880 99538880 1001 86380 86390 1
538992 99538992 1001 86380 86390 1
539604 99539604 1001 86380 86390 1
539641 99539641 1001 86380 86390 1
539438 99539438 1001 86380 86390 1
539443 99539443 1001 86380 86390 1
539523 99539523 1001 86380 86390 1
539588 99539588 1001 86380 86390 1
539371 99539371 1001 86380 86390 1
539320 99539320 1001 86380 86390 1
539295 99539295 1001 86380 86390 1
539245 99539245 1001 86380 86390 1
539375 99539375 1001 86380 86390 1
539300 99539300 1001 86380 86390 1
539152 99539152 1001 86380 86390 1
539154 99539154 1001 86380 86390 1
539197 99539197 1001 86380 86390 1
539225 99539225 1001 86380 86390 1
539148 99539148 1001 86380 86390 1
539755 99539755 1001 86380 86390 1
539781 99539781 1001 86380 86390 1
539656 99539656 1001 86380 86390 1
540279 99540279 1001 86380 86390 1
540041 99540041 1001 86380 86390 1
539990 99539990 1001 86380 86390 1
539953 99539953 1001 86380 86390 1
539958 99539958 1001 86380 86390 1
539987 99539987 1001 86380 86390 1
540650 99540650 1001 86380 86390 1
540482 99540482 1001 86380 86390 1
540601 99540601 1001 86380 86390 1
540627 99540627 1001 86380 86390 1
540550 99540550 1001 86380 86390 1
541260 99541260 1001 86380 86390 1
541167 99541167 1001 86380 86390 1
541280 99541280 1001 86380 86390 1
541081 99541081 1001 86380 86390 1
540892 99540892 1001 86380 86390 1
540847 99540847 1001 86380 86390 1
540848 99540848 1001 86380 86390 1
540814 99540814 1001 86380 86390 1
541447 99541447 1001 86380 86390 1
541308 99541308 1001 86380 86390 1
541492 99541492 1001 86380 86390 1
541481 99541481 1001 86380 86390 1
542035 99542035 1001 86380 86390 1
541977 99541977 1001 86380 86390 1
541747 99541747 1001 86380 86390 1
541846 99541846 1001 86380 86390 1
541911 99541911 1001 86380 86390 1
541669 99541669 1001 86380 86390 1
541572 99541572 1001 86380 86390 1
542120 99542120 1001 86380 86390 1
542200 99542200 1001 86380 86390 1
542271 99542271 1001 86380 86390 1
542843 99542843 1001 86380 86390 1
542882 99542882 1001 86380 86390 1
542844 99542844 1001 86380 86390 1
542884 99542884 1001 86380 86390 1
542769 99542769 1001 86380 86390 1
542866 99542866 1001 86380 86390 1
542586 99542586 1001 86380 86390 1
542540 99542540 1001 86380 86390 1
542523 99542523 1001 86380 86390 1
542446 99542446 1001 86380 86390 1
542488 99542488 1001 86380 86390 1
542492 99542492 1001 86380 86390 1
542982 99542982 1001 86380 86390 1
542956 99542956 1001 86380 86390 1
542741 99542741 1001 86380 86390 1
542998 99542998 1001 86380 86390 1
543142 99543142 1001 86380 86390 1
542950 99542950 1001 86380 86390 1
543003 99543003 1001 86380 86390 1
543121 99543121 1001 86380 86390 1
543617 99543617 1001 86380 86390 1
543742 99543742 1001 86380 86390 1
543648 99543648 1001 86380 86390 1
543574 99543574 1001 86380 86390 1
543429 99543429 1001 86380 86390 1
543369 99543369 1001 86380 86390 1
543782 99543782 1001 86380 86390 1
543954 99543954 1001 86380 86390 1
543891 99543891 1001 86380 86390 1
543841 99543841 1001 86380 86390 1
543803 99543803 1001 86380 86390 1
544534 99544534 1001 86380 86390 1
544590 99544590 1001 86380 86390 1
544388 99544388 1001 86380 86390 1
544300 99544300 1001 86380 86390 1
544029 99544029 1001 86380 86390 1
544062 99544062 1001 86380 86390 1
544118 99544118 1001 86380 86390 1
428797 221 1001 64140 65937 1
540141 606 1001 28429 28728 1
400424 99400424 1001 86380 86390 1
400433 99400433 1001 86380 86390 1
400449 99400449 1001 86380 86390 1
400625 99400625 1001 86380 86390 1
400708 99400708 1001 86380 86390 1
400986 99400986 1001 86380 86390 1
401044 99401044 1001 86380 86390 1
401022 99401022 1001 86380 86390 1
401382 99401382 1001 86380 86390 1
401541 99401541 1001 86380 86390 1
401739 99401739 1001 86380 86390 1
401740 99401740 1001 86380 86390 1
402233 99402233 1001 86380 86390 1
402343 99402343 1001 86380 86390 1
402470 99402470 1001 86380 86390 1
402722 99402722 1001 86380 86390 1
402772 99402772 1001 86380 86390 1
402843 99402843 1001 86380 86390 1
402933 99402933 1001 86380 86390 1
402971 99402971 1001 86380 86390 1
402892 99402892 1001 86380 86390 1
403115 99403115 1001 86380 86390 1
403149 99403149 1001 86380 86390 1
403491 99403491 1001 86380 86390 1
403704 99403704 1001 86380 86390 1
403710 99403710 1001 86380 86390 1
403744 99403744 1001 86380 86390 1
403962 99403962 1001 86380 86390 1
404218 99404218 1001 86380 86390 1
404322 99404322 1001 86380 86390 1
404582 99404582 1001 86380 86390 1
405189 99405189 1001 86380 86390 1
405748 99405748 1001 86380 86390 1
405776 99405776 1001 86380 86390 1
405772 99405772 1001 86380 86390 1
405928 99405928 1001 86380 86390 1
405997 99405997 1001 86380 86390 1
406001 99406001 1001 86380 86390 1
406312 99406312 1001 86380 86390 1
406314 99406314 1001 86380 86390 1
406285 99406285 1001 86380 86390 1
406726 99406726 1001 86380 86390 1
406680 99406680 1001 86380 86390 1
406840 99406840 1001 86380 86390 1
406923 99406923 1001 86380 86390 1
406986 99406986 1001 86380 86390 1
407177 99407177 1001 86380 86390 1
407246 99407246 1001 86380 86390 1
407367 99407367 1001 86380 86390 1
407465 99407465 1001 86380 86390 1
407724 99407724 1001 86380 86390 1
407853 99407853 1001 86380 86390 1
407828 99407828 1001 86380 86390 1
407973 99407973 1001 86380 86390 1
407899 99407899 1001 86380 86390 1
407988 99407988 1001 86380 86390 1
407940 99407940 1001 86380 86390 1
408496 99408496 1001 86380 86390 1
408704 99408704 1001 86380 86390 1
408857 99408857 1001 86380 86390 1
409027 99409027 1001 86380 86390 1
409170 99409170 1001 86380 86390 1
409169 99409169 1001 86380 86390 1
409256 99409256 1001 86380 86390 1
409644 99409644 1001 86380 86390 1
409696 99409696 1001 86380 86390 1
409829 99409829 1001 86380 86390 1
409890 99409890 1001 86380 86390 1
409913 99409913 1001 86380 86390 1
410103 99410103 1001 86380 86390 1
410138 99410138 1001 86380 86390 1
410293 99410293 1001 86380 86390 1
410261 99410261 1001 86380 86390 1
410239 99410239 1001 86380 86390 1
410464 99410464 1001 86380 86390 1
410455 99410455 1001 86380 86390 1
410623 99410623 1001 86380 86390 1
410734 99410734 1001 86380 86390 1
410867 99410867 1001 86380 86390 1
410976 99410976 1001 86380 86390 1
411048 99411048 1001 86380 86390 1
411027 99411027 1001 86380 86390 1
411286 99411286 1001 86380 86390 1
411329 99411329 1001 86380 86390 1
411476 99411476 1001 86380 86390 1
411624 99411624 1001 86380 86390 1
411859 99411859 1001 86380 86390 1
411867 99411867 1001 86380 86390 1
411972 99411972 1001 86380 86390 1
412041 99412041 1001 86380 86390 1
411965 99411965 1001 86380 86390 1
412183 99412183 1001 86380 86390 1
412480 99412480 1001 86380 86390 1
412403 99412403 1001 86380 86390 1
413486 99413486 1001 86380 86390 1
413165 99413165 1001 86380 86390 1
413063 99413063 1001 86380 86390 1
412821 99412821 1001 86380 86390 1
412553 99412553 1001 86380 86390 1
412878 99412878 1001 86380 86390 1
414012 99414012 1001 86380 86390 1
413961 99413961 1001 86380 86390 1
415101 99415101 1001 86380 86390 1
414933 99414933 1001 86380 86390 1
415299 99415299 1001 86380 86390 1
414851 99414851 1001 86380 86390 1
414600 99414600 1001 86380 86390 1
414754 99414754 1001 86380 86390 1
414122 99414122 1001 86380 86390 1
414446 99414446 1001 86380 86390 1
415386 99415386 1001 86380 86390 1
415501 99415501 1001 86380 86390 1
415690 99415690 1001 86380 86390 1
416813 99416813 1001 86380 86390 1
416885 99416885 1001 86380 86390 1
416839 99416839 1001 86380 86390 1
416959 99416959 1001 86380 86390 1
416619 99416619 1001 86380 86390 1
416659 99416659 1001 86380 86390 1
416977 99416977 1001 86380 86390 1
416498 99416498 1001 86380 86390 1
416506 99416506 1001 86380 86390 1
416246 99416246 1001 86380 86390 1
416310 99416310 1001 86380 86390 1
416086 99416086 1001 86380 86390 1
417384 99417384 1001 86380 86390 1
417445 99417445 1001 86380 86390 1
417454 99417454 1001 86380 86390 1
418552 99418552 1001 86380 86390 1
418655 99418655 1001 86380 86390 1
418513 99418513 1001 86380 86390 1
418609 99418609 1001 86380 86390 1
418370 99418370 1001 86380 86390 1
418313 99418313 1001 86380 86390 1
418063 99418063 1001 86380 86390 1
418295 99418295 1001 86380 86390 1
418405 99418405 1001 86380 86390 1
417767 99417767 1001 86380 86390 1
419113 99419113 1001 86380 86390 1
420179 99420179 1001 86380 86390 1
420205 99420205 1001 86380 86390 1
420167 99420167 1001 86380 86390 1
420190 99420190 1001 86380 86390 1
419773 99419773 1001 86380 86390 1
419827 99419827 1001 86380 86390 1
419900 99419900 1001 86380 86390 1
419999 99419999 1001 86380 86390 1
419237 99419237 1001 86380 86390 1
419425 99419425 1001 86380 86390 1
419433 99419433 1001 86380 86390 1
419282 99419282 1001 86380 86390 1
420775 99420775 1001 86380 86390 1
420605 99420605 1001 86380 86390 1
420663 99420663 1001 86380 86390 1
420507 99420507 1001 86380 86390 1
420704 99420704 1001 86380 86390 1
421933 99421933 1001 86380 86390 1
421702 99421702 1001 86380 86390 1
421416 99421416 1001 86380 86390 1
421683 99421683 1001 86380 86390 1
421178 99421178 1001 86380 86390 1
420965 99420965 1001 86380 86390 1
420939 99420939 1001 86380 86390 1
422285 99422285 1001 86380 86390 1
422412 99422412 1001 86380 86390 1
422209 99422209 1001 86380 86390 1
422432 99422432 1001 86380 86390 1
423652 99423652 1001 86380 86390 1
423632 99423632 1001 86380 86390 1
423709 99423709 1001 86380 86390 1
423504 99423504 1001 86380 86390 1
423246 99423246 1001 86380 86390 1
423249 99423249 1001 86380 86390 1
423050 99423050 1001 86380 86390 1
422559 99422559 1001 86380 86390 1
422792 99422792 1001 86380 86390 1
425326 99425326 1001 86380 86390 1
425303 99425303 1001 86380 86390 1
424969 99424969 1001 86380 86390 1
424914 99424914 1001 86380 86390 1
424726 99424726 1001 86380 86390 1
424777 99424777 1001 86380 86390 1
424663 99424663 1001 86380 86390 1
424396 99424396 1001 86380 86390 1
424195 99424195 1001 86380 86390 1
424451 99424451 1001 86380 86390 1
425641 99425641 1001 86380 86390 1
425523 99425523 1001 86380 86390 1
425684 99425684 1001 86380 86390 1
426923 99426923 1001 86380 86390 1
426780 99426780 1001 86380 86390 1
426644 99426644 1001 86380 86390 1
426333 99426333 1001 86380 86390 1
426065 99426065 1001 86380 86390 1
426256 99426256 1001 86380 86390 1
425886 99425886 1001 86380 86390 1
427449 99427449 1001 86380 86390 1
427136 99427136 1001 86380 86390 1
428587 99428587 1001 86380 86390 1
428678 99428678 1001 86380 86390 1
428629 99428629 1001 86380 86390 1
428233 99428233 1001 86380 86390 1
428098 99428098 1001 86380 86390 1
428218 99428218 1001 86380 86390 1
428072 99428072 1001 86380 86390 1
428145 99428145 1001 86380 86390 1
427705 99427705 1001 86380 86390 1
427762 99427762 1001 86380 86390 1
427887 99427887 1001 86380 86390 1
427911 99427911 1001 86380 86390 1
428944 99428944 1001 86380 86390 1
428970 99428970 1001 86380 86390 1
429085 99429085 1001 86380 86390 1
429142 99429142 1001 86380 86390 1
430075 99430075 1001 86380 86390 1
430181 99430181 1001 86380 86390 1
430157 99430157 1001 86380 86390 1
430263 99430263 1001 86380 86390 1
429983 99429983 1001 86380 86390 1
429875 99429875 1001 86380 86390 1
429615 99429615 1001 86380 86390 1
429616 99429616 1001 86380 86390 1
429840 99429840 1001 86380 86390 1
429795 99429795 1001 86380 86390 1
429253 99429253 1001 86380 86390 1
429530 99429530 1001 86380 86390 1
429507 99429507 1001 86380 86390 1
429283 99429283 1001 86380 86390 1
429430 99429430 1001 86380 86390 1
430538 99430538 1001 86380 86390 1
430721 99430721 1001 86380 86390 1
431769 99431769 1001 86380 86390 1
431862 99431862 1001 86380 86390 1
431927 99431927 1001 86380 86390 1
431376 99431376 1001 86380 86390 1
431381 99431381 1001 86380 86390 1
431386 99431386 1001 86380 86390 1
431091 99431091 1001 86380 86390 1
430980 99430980 1001 86380 86390 1
431155 99431155 1001 86380 86390 1
430833 99430833 1001 86380 86390 1
430837 99430837 1001 86380 86390 1
432409 99432409 1001 86380 86390 1
432164 99432164 1001 86380 86390 1
432427 99432427 1001 86380 86390 1
433378 99433378 1001 86380 86390 1
433647 99433647 1001 86380 86390 1
433190 99433190 1001 86380 86390 1
433021 99433021 1001 86380 86390 1
433080 99433080 1001 86380 86390 1
433285 99433285 1001 86380 86390 1
433266 99433266 1001 86380 86390 1
432664 99432664 1001 86380 86390 1
432802 99432802 1001 86380 86390 1
432511 99432511 1001 86380 86390 1
433838 99433838 1001 86380 86390 1
433953 99433953 1001 86380 86390 1
434820 99434820 1001 86380 86390 1
434974 99434974 1001 86380 86390 1
434314 99434314 1001 86380 86390 1
434230 99434230 1001 86380 86390 1
434496 99434496 1001 86380 86390 1
435677 99435677 1001 86380 86390 1
435522 99435522 1001 86380 86390 1
435867 99435867 1001 86380 86390 1
435656 99435656 1001 86380 86390 1
435839 99435839 1001 86380 86390 1
435852 99435852 1001 86380 86390 1
436476 99436476 1001 86380 86390 1
436428 99436428 1001 86380 86390 1
436361 99436361 1001 86380 86390 1
436044 99436044 1001 86380 86390 1
436196 99436196 1001 86380 86390 1
436144 99436144 1001 86380 86390 1
437329 99437329 1001 86380 86390 1
300025 99300025 1001 86380 86390 1
300700 99300700 1001 86380 86390 1
300657 99300657 1001 86380 86390 1
300345 99300345 1001 86380 86390 1
300289 99300289 1001 86380 86390 1
300257 99300257 1001 86380 86390 1
300803 99300803 1001 86380 86390 1
300765 99300765 1001 86380 86390 1
300108 99300108 1001 86380 86390 1
300899 99300899 1001 86380 86390 1
300850 99300850 1001 86380 86390 1
300812 99300812 1001 86380 86390 1
300826 99300826 1001 86380 86390 1
301413 99301413 1001 86380 86390 1
301414 99301414 1001 86380 86390 1
301486 99301486 1001 86380 86390 1
301412 99301412 1001 86380 86390 1
301490 99301490 1001 86380 86390 1
301181 99301181 1001 86380 86390 1
301185 99301185 1001 86380 86390 1
301345 99301345 1001 86380 86390 1
301346 99301346 1001 86380 86390 1
301050 99301050 1001 86380 86390 1
300961 99300961 1001 86380 86390 1
300988 99300988 1001 86380 86390 1
301042 99301042 1001 86380 86390 1
301031 99301031 1001 86380 86390 1
301044 99301044 1001 86380 86390 1
301759 99301759 1001 86380 86390 1
302188 99302188 1001 86380 86390 1
302344 99302344 1001 86380 86390 1
302365 99302365 1001 86380 86390 1
302212 99302212 1001 86380 86390 1
302146 99302146 1001 86380 86390 1
302095 99302095 1001 86380 86390 1
301851 99301851 1001 86380 86390 1
301944 99301944 1001 86380 86390 1
301934 99301934 1001 86380 86390 1
301871 99301871 1001 86380 86390 1
301781 99301781 1001 86380 86390 1
301822 99301822 1001 86380 86390 1
302384 99302384 1001 86380 86390 1
302566 99302566 1001 86380 86390 1
302414 99302414 1001 86380 86390 1
302416 99302416 1001 86380 86390 1
303069 99303069 1001 86380 86390 1
303060 99303060 1001 86380 86390 1
303024 99303024 1001 86380 86390 1
303203 99303203 1001 86380 86390 1
302848 99302848 1001 86380 86390 1
302942 99302942 1001 86380 86390 1
302930 99302930 1001 86380 86390 1
302997 99302997 1001 86380 86390 1
302631 99302631 1001 86380 86390 1
302748 99302748 1001 86380 86390 1
302723 99302723 1001 86380 86390 1
302724 99302724 1001 86380 86390 1
303270 99303270 1001 86380 86390 1
303246 99303246 1001 86380 86390 1
303337 99303337 1001 86380 86390 1
303287 99303287 1001 86380 86390 1
303211 99303211 1001 86380 86390 1
303397 99303397 1001 86380 86390 1
303893 99303893 1001 86380 86390 1
303639 99303639 1001 86380 86390 1
303758 99303758 1001 86380 86390 1
303643 99303643 1001 86380 86390 1
303801 99303801 1001 86380 86390 1
303557 99303557 1001 86380 86390 1
303583 99303583 1001 86380 86390 1
303613 99303613 1001 86380 86390 1
303580 99303580 1001 86380 86390 1
304048 99304048 1001 86380 86390 1
304233 99304233 1001 86380 86390 1
304117 99304117 1001 86380 86390 1
304750 99304750 1001 86380 86390 1
304791 99304791 1001 86380 86390 1
304512 99304512 1001 86380 86390 1
304654 99304654 1001 86380 86390 1
304604 99304604 1001 86380 86390 1
304646 99304646 1001 86380 86390 1
304622 99304622 1001 86380 86390 1
304323 99304323 1001 86380 86390 1
304246 99304246 1001 86380 86390 1
304443 99304443 1001 86380 86390 1
304250 99304250 1001 86380 86390 1
304975 99304975 1001 86380 86390 1
304989 99304989 1001 86380 86390 1
304914 99304914 1001 86380 86390 1
304979 99304979 1001 86380 86390 1
305610 99305610 1001 86380 86390 1
305578 99305578 1001 86380 86390 1
305669 99305669 1001 86380 86390 1
305480 99305480 1001 86380 86390 1
305457 99305457 1001 86380 86390 1
305356 99305356 1001 86380 86390 1
305358 99305358 1001 86380 86390 1
305321 99305321 1001 86380 86390 1
305134 99305134 1001 86380 86390 1
305257 99305257 1001 86380 86390 1
500090 99500090 1001 86380 86390 1
305481 99305481 1001 86380 86390 1
500061 99500061 1001 86380 86390 1
500712 99500712 1001 86380 86390 1
500622 99500622 1001 86380 86390 1
500756 99500756 1001 86380 86390 1
500803 99500803 1001 86380 86390 1
500721 99500721 1001 86380 86390 1
500407 99500407 1001 86380 86390 1
500447 99500447 1001 86380 86390 1
500421 99500421 1001 86380 86390 1
500244 99500244 1001 86380 86390 1
500400 99500400 1001 86380 86390 1
500375 99500375 1001 86380 86390 1
500326 99500326 1001 86380 86390 1
500276 99500276 1001 86380 86390 1
500254 99500254 1001 86380 86390 1
500333 99500333 1001 86380 86390 1
500398 99500398 1001 86380 86390 1
500230 99500230 1001 86380 86390 1
500849 99500849 1001 86380 86390 1
500878 99500878 1001 86380 86390 1
500947 99500947 1001 86380 86390 1
500922 99500922 1001 86380 86390 1
501000 99501000 1001 86380 86390 1
501505 99501505 1001 86380 86390 1
501291 99501291 1001 86380 86390 1
501245 99501245 1001 86380 86390 1
501124 99501124 1001 86380 86390 1
501062 99501062 1001 86380 86390 1
501089 99501089 1001 86380 86390 1
501024 99501024 1001 86380 86390 1
501144 99501144 1001 86380 86390 1
501741 99501741 1001 86380 86390 1
501690 99501690 1001 86380 86390 1
501781 99501781 1001 86380 86390 1
501759 99501759 1001 86380 86390 1
501775 99501775 1001 86380 86390 1
502273 99502273 1001 86380 86390 1
502351 99502351 1001 86380 86390 1
502326 99502326 1001 86380 86390 1
502352 99502352 1001 86380 86390 1
502391 99502391 1001 86380 86390 1
502424 99502424 1001 86380 86390 1
502079 99502079 1001 86380 86390 1
502184 99502184 1001 86380 86390 1
502213 99502213 1001 86380 86390 1
502019 99502019 1001 86380 86390 1
501852 99501852 1001 86380 86390 1
501934 99501934 1001 86380 86390 1
502633 99502633 1001 86380 86390 1
502640 99502640 1001 86380 86390 1
503234 99503234 1001 86380 86390 1
503186 99503186 1001 86380 86390 1
503212 99503212 1001 86380 86390 1
502950 99502950 1001 86380 86390 1
502780 99502780 1001 86380 86390 1
502719 99502719 1001 86380 86390 1
503460 99503460 1001 86380 86390 1
503410 99503410 1001 86380 86390 1
503452 99503452 1001 86380 86390 1
503338 99503338 1001 86380 86390 1
503481 99503481 1001 86380 86390 1
504002 99504002 1001 86380 86390 1
504105 99504105 1001 86380 86390 1
503774 99503774 1001 86380 86390 1
503727 99503727 1001 86380 86390 1
503831 99503831 1001 86380 86390 1
503820 99503820 1001 86380 86390 1
503795 99503795 1001 86380 86390 1
503673 99503673 1001 86380 86390 1
503674 99503674 1001 86380 86390 1
503597 99503597 1001 86380 86390 1
504185 99504185 1001 86380 86390 1
504881 99504881 1001 86380 86390 1
504792 99504792 1001 86380 86390 1
504820 99504820 1001 86380 86390 1
504549 99504549 1001 86380 86390 1
504694 99504694 1001 86380 86390 1
504658 99504658 1001 86380 86390 1
504419 99504419 1001 86380 86390 1
504498 99504498 1001 86380 86390 1
504448 99504448 1001 86380 86390 1
504502 99504502 1001 86380 86390 1
505019 99505019 1001 86380 86390 1
505083 99505083 1001 86380 86390 1
505064 99505064 1001 86380 86390 1
505573 99505573 1001 86380 86390 1
505561 99505561 1001 86380 86390 1
505191 99505191 1001 86380 86390 1
505204 99505204 1001 86380 86390 1
505784 99505784 1001 86380 86390 1
505882 99505882 1001 86380 86390 1
505857 99505857 1001 86380 86390 1
506431 99506431 1001 86380 86390 1
506530 99506530 1001 86380 86390 1
506381 99506381 1001 86380 86390 1
506187 99506187 1001 86380 86390 1
506246 99506246 1001 86380 86390 1
506151 99506151 1001 86380 86390 1
506749 99506749 1001 86380 86390 1
506738 99506738 1001 86380 86390 1
506613 99506613 1001 86380 86390 1
506670 99506670 1001 86380 86390 1
507311 99507311 1001 86380 86390 1
507324 99507324 1001 86380 86390 1
507399 99507399 1001 86380 86390 1
507235 99507235 1001 86380 86390 1
507238 99507238 1001 86380 86390 1
507241 99507241 1001 86380 86390 1
507140 99507140 1001 86380 86390 1
507065 99507065 1001 86380 86390 1
506973 99506973 1001 86380 86390 1
506831 99506831 1001 86380 86390 1
506806 99506806 1001 86380 86390 1
506822 99506822 1001 86380 86390 1
506864 99506864 1001 86380 86390 1
507436 99507436 1001 86380 86390 1
507596 99507596 1001 86380 86390 1
507519 99507519 1001 86380 86390 1
507559 99507559 1001 86380 86390 1
507522 99507522 1001 86380 86390 1
508133 99508133 1001 86380 86390 1
508135 99508135 1001 86380 86390 1
508111 99508111 1001 86380 86390 1
508239 99508239 1001 86380 86390 1
508242 99508242 1001 86380 86390 1
507890 99507890 1001 86380 86390 1
507907 99507907 1001 86380 86390 1
507999 99507999 1001 86380 86390 1
507826 99507826 1001 86380 86390 1
507714 99507714 1001 86380 86390 1
507831 99507831 1001 86380 86390 1
508362 99508362 1001 86380 86390 1
508337 99508337 1001 86380 86390 1
508350 99508350 1001 86380 86390 1
508304 99508304 1001 86380 86390 1
508322 99508322 1001 86380 86390 1
508895 99508895 1001 86380 86390 1
508898 99508898 1001 86380 86390 1
508937 99508937 1001 86380 86390 1
509002 99509002 1001 86380 86390 1
508967 99508967 1001 86380 86390 1
508983 99508983 1001 86380 86390 1
508675 99508675 1001 86380 86390 1
508781 99508781 1001 86380 86390 1
508678 99508678 1001 86380 86390 1
508862 99508862 1001 86380 86390 1
508709 99508709 1001 86380 86390 1
508636 99508636 1001 86380 86390 1
508467 99508467 1001 86380 86390 1
508642 99508642 1001 86380 86390 1
509266 99509266 1001 86380 86390 1
509137 99509137 1001 86380 86390 1
509164 99509164 1001 86380 86390 1
509229 99509229 1001 86380 86390 1
509708 99509708 1001 86380 86390 1
509787 99509787 1001 86380 86390 1
509705 99509705 1001 86380 86390 1
509860 99509860 1001 86380 86390 1
509895 99509895 1001 86380 86390 1
509503 99509503 1001 86380 86390 1
509367 99509367 1001 86380 86390 1
509289 99509289 1001 86380 86390 1
509965 99509965 1001 86380 86390 1
510085 99510085 1001 86380 86390 1
510598 99510598 1001 86380 86390 1
510586 99510586 1001 86380 86390 1
510667 99510667 1001 86380 86390 1
510366 99510366 1001 86380 86390 1
510511 99510511 1001 86380 86390 1
510434 99510434 1001 86380 86390 1
510487 99510487 1001 86380 86390 1
510240 99510240 1001 86380 86390 1
510124 99510124 1001 86380 86390 1
510191 99510191 1001 86380 86390 1
510869 99510869 1001 86380 86390 1
510914 99510914 1001 86380 86390 1
511376 99511376 1001 86380 86390 1
511416 99511416 1001 86380 86390 1
511496 99511496 1001 86380 86390 1
511460 99511460 1001 86380 86390 1
511283 99511283 1001 86380 86390 1
511212 99511212 1001 86380 86390 1
511097 99511097 1001 86380 86390 1
511587 99511587 1001 86380 86390 1
512349 99512349 1001 86380 86390 1
512254 99512254 1001 86380 86390 1
512204 99512204 1001 86380 86390 1
512286 99512286 1001 86380 86390 1
512152 99512152 1001 86380 86390 1
512496 99512496 1001 86380 86390 1
512433 99512433 1001 86380 86390 1
512462 99512462 1001 86380 86390 1
512553 99512553 1001 86380 86390 1
513136 99513136 1001 86380 86390 1
512814 99512814 1001 86380 86390 1
512971 99512971 1001 86380 86390 1
512614 99512614 1001 86380 86390 1
512666 99512666 1001 86380 86390 1
512722 99512722 1001 86380 86390 1
512620 99512620 1001 86380 86390 1
512710 99512710 1001 86380 86390 1
512738 99512738 1001 86380 86390 1
513322 99513322 1001 86380 86390 1
513374 99513374 1001 86380 86390 1
513284 99513284 1001 86380 86390 1
513259 99513259 1001 86380 86390 1
513356 99513356 1001 86380 86390 1
513839 99513839 1001 86380 86390 1
514008 99514008 1001 86380 86390 1
513884 99513884 1001 86380 86390 1
513887 99513887 1001 86380 86390 1
513645 99513645 1001 86380 86390 1
513676 99513676 1001 86380 86390 1
513677 99513677 1001 86380 86390 1
513806 99513806 1001 86380 86390 1
513716 99513716 1001 86380 86390 1
513769 99513769 1001 86380 86390 1
513592 99513592 1001 86380 86390 1
513431 99513431 1001 86380 86390 1
513615 99513615 1001 86380 86390 1
514210 99514210 1001 86380 86390 1
514136 99514136 1001 86380 86390 1
514163 99514163 1001 86380 86390 1
514050 99514050 1001 86380 86390 1
514090 99514090 1001 86380 86390 1
514207 99514207 1001 86380 86390 1
514771 99514771 1001 86380 86390 1
514531 99514531 1001 86380 86390 1
514571 99514571 1001 86380 86390 1
514331 99514331 1001 86380 86390 1
514423 99514423 1001 86380 86390 1
514375 99514375 1001 86380 86390 1
514868 99514868 1001 86380 86390 1
515550 99515550 1001 86380 86390 1
515563 99515563 1001 86380 86390 1
515590 99515590 1001 86380 86390 1
515340 99515340 1001 86380 86390 1
515103 99515103 1001 86380 86390 1
515130 99515130 1001 86380 86390 1
515137 99515137 1001 86380 86390 1
515202 99515202 1001 86380 86390 1
515888 99515888 1001 86380 86390 1
515791 99515791 1001 86380 86390 1
515831 99515831 1001 86380 86390 1
515743 99515743 1001 86380 86390 1
515757 99515757 1001 86380 86390 1
516447 99516447 1001 86380 86390 1
516479 99516479 1001 86380 86390 1
516415 99516415 1001 86380 86390 1
516458 99516458 1001 86380 86390 1
516189 99516189 1001 86380 86390 1
516281 99516281 1001 86380 86390 1
516207 99516207 1001 86380 86390 1
516197 99516197 1001 86380 86390 1
516088 99516088 1001 86380 86390 1
515907 99515907 1001 86380 86390 1
515973 99515973 1001 86380 86390 1
516029 99516029 1001 86380 86390 1
515978 99515978 1001 86380 86390 1
515901 99515901 1001 86380 86390 1
517240 99517240 1001 86380 86390 1
517244 99517244 1001 86380 86390 1
517069 99517069 1001 86380 86390 1
516998 99516998 1001 86380 86390 1
517038 99517038 1001 86380 86390 1
516718 99516718 1001 86380 86390 1
516720 99516720 1001 86380 86390 1
516839 99516839 1001 86380 86390 1
516917 99516917 1001 86380 86390 1
517541 99517541 1001 86380 86390 1
517497 99517497 1001 86380 86390 1
518020 99518020 1001 86380 86390 1
518141 99518141 1001 86380 86390 1
518028 99518028 1001 86380 86390 1
518004 99518004 1001 86380 86390 1
517742 99517742 1001 86380 86390 1
518346 99518346 1001 86380 86390 1
518222 99518222 1001 86380 86390 1
518352 99518352 1001 86380 86390 1
518898 99518898 1001 86380 86390 1
518988 99518988 1001 86380 86390 1
518802 99518802 1001 86380 86390 1
518815 99518815 1001 86380 86390 1
518683 99518683 1001 86380 86390 1
518710 99518710 1001 86380 86390 1
518729 99518729 1001 86380 86390 1
518586 99518586 1001 86380 86390 1
518548 99518548 1001 86380 86390 1
518410 99518410 1001 86380 86390 1
518515 99518515 1001 86380 86390 1
518452 99518452 1001 86380 86390 1
518491 99518491 1001 86380 86390 1
518376 99518376 1001 86380 86390 1
518468 99518468 1001 86380 86390 1
518404 99518404 1001 86380 86390 1
519025 99519025 1001 86380 86390 1
519129 99519129 1001 86380 86390 1
519159 99519159 1001 86380 86390 1
519123 99519123 1001 86380 86390 1
519034 99519034 1001 86380 86390 1
519112 99519112 1001 86380 86390 1
519126 99519126 1001 86380 86390 1
519685 99519685 1001 86380 86390 1
519638 99519638 1001 86380 86390 1
519668 99519668 1001 86380 86390 1
519457 99519457 1001 86380 86390 1
519483 99519483 1001 86380 86390 1
519458 99519458 1001 86380 86390 1
519343 99519343 1001 86380 86390 1
519898 99519898 1001 86380 86390 1
519821 99519821 1001 86380 86390 1
520477 99520477 1001 86380 86390 1
520503 99520503 1001 86380 86390 1
520573 99520573 1001 86380 86390 1
520497 99520497 1001 86380 86390 1
520575 99520575 1001 86380 86390 1
520358 99520358 1001 86380 86390 1
520309 99520309 1001 86380 86390 1
520382 99520382 1001 86380 86390 1
520201 99520201 1001 86380 86390 1
520194 99520194 1001 86380 86390 1
520184 99520184 1001 86380 86390 1
520756 99520756 1001 86380 86390 1
520801 99520801 1001 86380 86390 1
520827 99520827 1001 86380 86390 1
520803 99520803 1001 86380 86390 1
520831 99520831 1001 86380 86390 1
521303 99521303 1001 86380 86390 1
521270 99521270 1001 86380 86390 1
521400 99521400 1001 86380 86390 1
521106 99521106 1001 86380 86390 1
521223 99521223 1001 86380 86390 1
521237 99521237 1001 86380 86390 1
521109 99521109 1001 86380 86390 1
521123 99521123 1001 86380 86390 1
521090 99521090 1001 86380 86390 1
521182 99521182 1001 86380 86390 1
520894 99520894 1001 86380 86390 1
521515 99521515 1001 86380 86390 1
521520 99521520 1001 86380 86390 1
521605 99521605 1001 86380 86390 1
522164 99522164 1001 86380 86390 1
522105 99522105 1001 86380 86390 1
522253 99522253 1001 86380 86390 1
521997 99521997 1001 86380 86390 1
522065 99522065 1001 86380 86390 1
521955 99521955 1001 86380 86390 1
521868 99521868 1001 86380 86390 1
521702 99521702 1001 86380 86390 1
521848 99521848 1001 86380 86390 1
521758 99521758 1001 86380 86390 1
521810 99521810 1001 86380 86390 1
522399 99522399 1001 86380 86390 1
522428 99522428 1001 86380 86390 1
522441 99522441 1001 86380 86390 1
522951 99522951 1001 86380 86390 1
522977 99522977 1001 86380 86390 1
523081 99523081 1001 86380 86390 1
523005 99523005 1001 86380 86390 1
522941 99522941 1001 86380 86390 1
522942 99522942 1001 86380 86390 1
523063 99523063 1001 86380 86390 1
523014 99523014 1001 86380 86390 1
522853 99522853 1001 86380 86390 1
522860 99522860 1001 86380 86390 1
522580 99522580 1001 86380 86390 1
522559 99522559 1001 86380 86390 1
523193 99523193 1001 86380 86390 1
523128 99523128 1001 86380 86390 1
523268 99523268 1001 86380 86390 1
523753 99523753 1001 86380 86390 1
523745 99523745 1001 86380 86390 1
523899 99523899 1001 86380 86390 1
523900 99523900 1001 86380 86390 1
523649 99523649 1001 86380 86390 1
523678 99523678 1001 86380 86390 1
523604 99523604 1001 86380 86390 1
523618 99523618 1001 86380 86390 1
523673 99523673 1001 86380 86390 1
523492 99523492 1001 86380 86390 1
523395 99523395 1001 86380 86390 1
523344 99523344 1001 86380 86390 1
523358 99523358 1001 86380 86390 1
524073 99524073 1001 86380 86390 1
524035 99524035 1001 86380 86390 1
524139 99524139 1001 86380 86390 1
524103 99524103 1001 86380 86390 1
524144 99524144 1001 86380 86390 1
524069 99524069 1001 86380 86390 1
524581 99524581 1001 86380 86390 1
524621 99524621 1001 86380 86390 1
524662 99524662 1001 86380 86390 1
524714 99524714 1001 86380 86390 1
524757 99524757 1001 86380 86390 1
524253 99524253 1001 86380 86390 1
524229 99524229 1001 86380 86390 1
524322 99524322 1001 86380 86390 1
524221 99524221 1001 86380 86390 1
524201 99524201 1001 86380 86390 1
524846 99524846 1001 86380 86390 1
524939 99524939 1001 86380 86390 1
524812 99524812 1001 86380 86390 1
524921 99524921 1001 86380 86390 1
525473 99525473 1001 86380 86390 1
525448 99525448 1001 86380 86390 1
525424 99525424 1001 86380 86390 1
525328 99525328 1001 86380 86390 1
525330 99525330 1001 86380 86390 1
525320 99525320 1001 86380 86390 1
525217 99525217 1001 86380 86390 1
525323 99525323 1001 86380 86390 1
525350 99525350 1001 86380 86390 1
525390 99525390 1001 86380 86390 1
525601 99525601 1001 86380 86390 1
525784 99525784 1001 86380 86390 1
525695 99525695 1001 86380 86390 1
525800 99525800 1001 86380 86390 1
526265 99526265 1001 86380 86390 1
526030 99526030 1001 86380 86390 1
525912 99525912 1001 86380 86390 1
525951 99525951 1001 86380 86390 1
526003 99526003 1001 86380 86390 1
525821 99525821 1001 86380 86390 1
526615 99526615 1001 86380 86390 1
526604 99526604 1001 86380 86390 1
526527 99526527 1001 86380 86390 1
526425 99526425 1001 86380 86390 1
526625 99526625 1001 86380 86390 1
527030 99527030 1001 86380 86390 1
526698 99526698 1001 86380 86390 1
526827 99526827 1001 86380 86390 1
526815 99526815 1001 86380 86390 1
526687 99526687 1001 86380 86390 1
526792 99526792 1001 86380 86390 1
526793 99526793 1001 86380 86390 1
527383 99527383 1001 86380 86390 1
527448 99527448 1001 86380 86390 1
527334 99527334 1001 86380 86390 1
527360 99527360 1001 86380 86390 1
527375 99527375 1001 86380 86390 1
528042 99528042 1001 86380 86390 1
527909 99527909 1001 86380 86390 1
527968 99527968 1001 86380 86390 1
528068 99528068 1001 86380 86390 1
527753 99527753 1001 86380 86390 1
527795 99527795 1001 86380 86390 1
527732 99527732 1001 86380 86390 1
527785 99527785 1001 86380 86390 1
527787 99527787 1001 86380 86390 1
527749 99527749 1001 86380 86390 1
527579 99527579 1001 86380 86390 1
528137 99528137 1001 86380 86390 1
528255 99528255 1001 86380 86390 1
528233 99528233 1001 86380 86390 1
528183 99528183 1001 86380 86390 1
528223 99528223 1001 86380 86390 1
528278 99528278 1001 86380 86390 1
528842 99528842 1001 86380 86390 1
528819 99528819 1001 86380 86390 1
528768 99528768 1001 86380 86390 1
528658 99528658 1001 86380 86390 1
528543 99528543 1001 86380 86390 1
528660 99528660 1001 86380 86390 1
528545 99528545 1001 86380 86390 1
528677 99528677 1001 86380 86390 1
528691 99528691 1001 86380 86390 1
528500 99528500 1001 86380 86390 1
528295 99528295 1001 86380 86390 1
528349 99528349 1001 86380 86390 1
528376 99528376 1001 86380 86390 1
528467 99528467 1001 86380 86390 1
528487 99528487 1001 86380 86390 1
529029 99529029 1001 86380 86390 1
529106 99529106 1001 86380 86390 1
529056 99529056 1001 86380 86390 1
528997 99528997 1001 86380 86390 1
529027 99529027 1001 86380 86390 1
529640 99529640 1001 86380 86390 1
529580 99529580 1001 86380 86390 1
529368 99529368 1001 86380 86390 1
529476 99529476 1001 86380 86390 1
529320 99529320 1001 86380 86390 1
529322 99529322 1001 86380 86390 1
529376 99529376 1001 86380 86390 1
529135 99529135 1001 86380 86390 1
529109 99529109 1001 86380 86390 1
529279 99529279 1001 86380 86390 1
529221 99529221 1001 86380 86390 1
529893 99529893 1001 86380 86390 1
529871 99529871 1001 86380 86390 1
530425 99530425 1001 86380 86390 1
530467 99530467 1001 86380 86390 1
530525 99530525 1001 86380 86390 1
530424 99530424 1001 86380 86390 1
530169 99530169 1001 86380 86390 1
530223 99530223 1001 86380 86390 1
530011 99530011 1001 86380 86390 1
530030 99530030 1001 86380 86390 1
530733 99530733 1001 86380 86390 1
530746 99530746 1001 86380 86390 1
530564 99530564 1001 86380 86390 1
530643 99530643 1001 86380 86390 1
530751 99530751 1001 86380 86390 1
530714 99530714 1001 86380 86390 1
530599 99530599 1001 86380 86390 1
530717 99530717 1001 86380 86390 1
531240 99531240 1001 86380 86390 1
531178 99531178 1001 86380 86390 1
530815 99530815 1001 86380 86390 1
530880 99530880 1001 86380 86390 1
530765 99530765 1001 86380 86390 1
530883 99530883 1001 86380 86390 1
530780 99530780 1001 86380 86390 1
531533 99531533 1001 86380 86390 1
531537 99531537 1001 86380 86390 1
531434 99531434 1001 86380 86390 1
531462 99531462 1001 86380 86390 1
531541 99531541 1001 86380 86390 1
531492 99531492 1001 86380 86390 1
532184 99532184 1001 86380 86390 1
532113 99532113 1001 86380 86390 1
531924 99531924 1001 86380 86390 1
531863 99531863 1001 86380 86390 1
531852 99531852 1001 86380 86390 1
531818 99531818 1001 86380 86390 1
531773 99531773 1001 86380 86390 1
531674 99531674 1001 86380 86390 1
532255 99532255 1001 86380 86390 1
532392 99532392 1001 86380 86390 1
532238 99532238 1001 86380 86390 1
532251 99532251 1001 86380 86390 1
532253 99532253 1001 86380 86390 1
533013 99533013 1001 86380 86390 1
532950 99532950 1001 86380 86390 1
532912 99532912 1001 86380 86390 1
532862 99532862 1001 86380 86390 1
532650 99532650 1001 86380 86390 1
532781 99532781 1001 86380 86390 1
532429 99532429 1001 86380 86390 1
532614 99532614 1001 86380 86390 1
532485 99532485 1001 86380 86390 1
532421 99532421 1001 86380 86390 1
533186 99533186 1001 86380 86390 1
533217 99533217 1001 86380 86390 1
533821 99533821 1001 86380 86390 1
533731 99533731 1001 86380 86390 1
533836 99533836 1001 86380 86390 1
533661 99533661 1001 86380 86390 1
533767 99533767 1001 86380 86390 1
533520 99533520 1001 86380 86390 1
533534 99533534 1001 86380 86390 1
533372 99533372 1001 86380 86390 1
533374 99533374 1001 86380 86390 1
533413 99533413 1001 86380 86390 1
533259 99533259 1001 86380 86390 1
533376 99533376 1001 86380 86390 1
533896 99533896 1001 86380 86390 1
534034 99534034 1001 86380 86390 1
534519 99534519 1001 86380 86390 1
534485 99534485 1001 86380 86390 1
534311 99534311 1001 86380 86390 1
534274 99534274 1001 86380 86390 1
534445 99534445 1001 86380 86390 1
534317 99534317 1001 86380 86390 1
534384 99534384 1001 86380 86390 1
534103 99534103 1001 86380 86390 1
534206 99534206 1001 86380 86390 1
534207 99534207 1001 86380 86390 1
534091 99534091 1001 86380 86390 1
534263 99534263 1001 86380 86390 1
534264 99534264 1001 86380 86390 1
534226 99534226 1001 86380 86390 1
534825 99534825 1001 86380 86390 1
534852 99534852 1001 86380 86390 1
534840 99534840 1001 86380 86390 1
534781 99534781 1001 86380 86390 1
534758 99534758 1001 86380 86390 1
535390 99535390 1001 86380 86390 1
535270 99535270 1001 86380 86390 1
535304 99535304 1001 86380 86390 1
535021 99535021 1001 86380 86390 1
534922 99534922 1001 86380 86390 1
535018 99535018 1001 86380 86390 1
535547 99535547 1001 86380 86390 1
535511 99535511 1001 86380 86390 1
535616 99535616 1001 86380 86390 1
535578 99535578 1001 86380 86390 1
535699 99535699 1001 86380 86390 1
535544 99535544 1001 86380 86390 1
535713 99535713 1001 86380 86390 1
536300 99536300 1001 86380 86390 1
536161 99536161 1001 86380 86390 1
536181 99536181 1001 86380 86390 1
536005 99536005 1001 86380 86390 1
535967 99535967 1001 86380 86390 1
536071 99536071 1001 86380 86390 1
535930 99535930 1001 86380 86390 1
536126 99536126 1001 86380 86390 1
536075 99536075 1001 86380 86390 1
536025 99536025 1001 86380 86390 1
535974 99535974 1001 86380 86390 1
536051 99536051 1001 86380 86390 1
536077 99536077 1001 86380 86390 1
536078 99536078 1001 86380 86390 1
535915 99535915 1001 86380 86390 1
535723 99535723 1001 86380 86390 1
535802 99535802 1001 86380 86390 1
536385 99536385 1001 86380 86390 1
536505 99536505 1001 86380 86390 1
536419 99536419 1001 86380 86390 1
536421 99536421 1001 86380 86390 1
537086 99537086 1001 86380 86390 1
537062 99537062 1001 86380 86390 1
536973 99536973 1001 86380 86390 1
536979 99536979 1001 86380 86390 1
536758 99536758 1001 86380 86390 1
536850 99536850 1001 86380 86390 1
536684 99536684 1001 86380 86390 1
536595 99536595 1001 86380 86390 1
536657 99536657 1001 86380 86390 1
537243 99537243 1001 86380 86390 1
537300 99537300 1001 86380 86390 1
537353 99537353 1001 86380 86390 1
537667 99537667 1001 86380 86390 1
537682 99537682 1001 86380 86390 1
537646 99537646 1001 86380 86390 1
537478 99537478 1001 86380 86390 1
537469 99537469 1001 86380 86390 1
538113 99538113 1001 86380 86390 1
538157 99538157 1001 86380 86390 1
538149 99538149 1001 86380 86390 1
538777 99538777 1001 86380 86390 1
538758 99538758 1001 86380 86390 1
538763 99538763 1001 86380 86390 1
538457 99538457 1001 86380 86390 1
538577 99538577 1001 86380 86390 1
538423 99538423 1001 86380 86390 1
538527 99538527 1001 86380 86390 1
538555 99538555 1001 86380 86390 1
538312 99538312 1001 86380 86390 1
538237 99538237 1001 86380 86390 1
538252 99538252 1001 86380 86390 1
538333 99538333 1001 86380 86390 1
538232 99538232 1001 86380 86390 1
538872 99538872 1001 86380 86390 1
538874 99538874 1001 86380 86390 1
539579 99539579 1001 86380 86390 1
539611 99539611 1001 86380 86390 1
539580 99539580 1001 86380 86390 1
539594 99539594 1001 86380 86390 1
539267 99539267 1001 86380 86390 1
539410 99539410 1001 86380 86390 1
539333 99539333 1001 86380 86390 1
539402 99539402 1001 86380 86390 1
539357 99539357 1001 86380 86390 1
539034 99539034 1001 86380 86390 1
539127 99539127 1001 86380 86390 1
539036 99539036 1001 86380 86390 1
539067 99539067 1001 86380 86390 1
539083 99539083 1001 86380 86390 1
539031 99539031 1001 86380 86390 1
539780 99539780 1001 86380 86390 1
539658 99539658 1001 86380 86390 1
539674 99539674 1001 86380 86390 1
540430 99540430 1001 86380 86390 1
540436 99540436 1001 86380 86390 1
540331 99540331 1001 86380 86390 1
540320 99540320 1001 86380 86390 1
540188 99540188 1001 86380 86390 1
540215 99540215 1001 86380 86390 1
540138 99540138 1001 86380 86390 1
540192 99540192 1001 86380 86390 1
540205 99540205 1001 86380 86390 1
540141 99540141 1001 86380 86390 1
540170 99540170 1001 86380 86390 1
540040 99540040 1001 86380 86390 1
539964 99539964 1001 86380 86390 1
539991 99539991 1001 86380 86390 1
540005 99540005 1001 86380 86390 1
540034 99540034 1001 86380 86390 1
539996 99539996 1001 86380 86390 1
540506 99540506 1001 86380 86390 1
540597 99540597 1001 86380 86390 1
540470 99540470 1001 86380 86390 1
540641 99540641 1001 86380 86390 1
541290 99541290 1001 86380 86390 1
541262 99541262 1001 86380 86390 1
541186 99541186 1001 86380 86390 1
541011 99541011 1001 86380 86390 1
540986 99540986 1001 86380 86390 1
541064 99541064 1001 86380 86390 1
541002 99541002 1001 86380 86390 1
540685 99540685 1001 86380 86390 1
540777 99540777 1001 86380 86390 1
540790 99540790 1001 86380 86390 1
540752 99540752 1001 86380 86390 1
540810 99540810 1001 86380 86390 1
541439 99541439 1001 86380 86390 1
541482 99541482 1001 86380 86390 1
542060 99542060 1001 86380 86390 1
541971 99541971 1001 86380 86390 1
542064 99542064 1001 86380 86390 1
542080 99542080 1001 86380 86390 1
541839 99541839 1001 86380 86390 1
541710 99541710 1001 86380 86390 1
541779 99541779 1001 86380 86390 1
541564 99541564 1001 86380 86390 1
541541 99541541 1001 86380 86390 1
541506 99541506 1001 86380 86390 1
541679 99541679 1001 86380 86390 1
542173 99542173 1001 86380 86390 1
542178 99542178 1001 86380 86390 1
542179 99542179 1001 86380 86390 1
542912 99542912 1001 86380 86390 1
542792 99542792 1001 86380 86390 1
542891 99542891 1001 86380 86390 1
542752 99542752 1001 86380 86390 1
542829 99542829 1001 86380 86390 1
542571 99542571 1001 86380 86390 1
542560 99542560 1001 86380 86390 1
542654 99542654 1001 86380 86390 1
542710 99542710 1001 86380 86390 1
542583 99542583 1001 86380 86390 1
542472 99542472 1001 86380 86390 1
542515 99542515 1001 86380 86390 1
543144 99543144 1001 86380 86390 1
543108 99543108 1001 86380 86390 1
543722 99543722 1001 86380 86390 1
543680 99543680 1001 86380 86390 1
543706 99543706 1001 86380 86390 1
543424 99543424 1001 86380 86390 1
543463 99543463 1001 86380 86390 1
543441 99543441 1001 86380 86390 1
543468 99543468 1001 86380 86390 1
543329 99543329 1001 86380 86390 1
543846 99543846 1001 86380 86390 1
543827 99543827 1001 86380 86390 1
543895 99543895 1001 86380 86390 1
544562 99544562 1001 86380 86390 1
544579 99544579 1001 86380 86390 1
544490 99544490 1001 86380 86390 1
544279 99544279 1001 86380 86390 1
544243 99544243 1001 86380 86390 1
544298 99544298 1001 86380 86390 1
544028 99544028 1001 86380 86390 1
544695 99544695 1001 86380 86390 1
405452 740 1001 1320 10077 1
405576 412 1001 40980 41397 1
501029 694 1001 30923 31222 1
400173 99400173 1001 86380 86390 1
400180 99400180 1001 86380 86390 1
400486 99400486 1001 86380 86390 1
400454 99400454 1001 86380 86390 1
400519 99400519 1001 86380 86390 1
400586 99400586 1001 86380 86390 1
400597 99400597 1001 86380 86390 1
400694 99400694 1001 86380 86390 1
400654 99400654 1001 86380 86390 1
400917 99400917 1001 86380 86390 1
400974 99400974 1001 86380 86390 1
400964 99400964 1001 86380 86390 1
401177 99401177 1001 86380 86390 1
401343 99401343 1001 86380 86390 1
401513 99401513 1001 86380 86390 1
401662 99401662 1001 86380 86390 1
401629 99401629 1001 86380 86390 1
401794 99401794 1001 86380 86390 1
401855 99401855 1001 86380 86390 1
402071 99402071 1001 86380 86390 1
402126 99402126 1001 86380 86390 1
402227 99402227 1001 86380 86390 1
402277 99402277 1001 86380 86390 1
402435 99402435 1001 86380 86390 1
402462 99402462 1001 86380 86390 1
403189 99403189 1001 86380 86390 1
403288 99403288 1001 86380 86390 1
403615 99403615 1001 86380 86390 1
403622 99403622 1001 86380 86390 1
403732 99403732 1001 86380 86390 1
403879 99403879 1001 86380 86390 1
404162 99404162 1001 86380 86390 1
404444 99404444 1001 86380 86390 1
404538 99404538 1001 86380 86390 1
404655 99404655 1001 86380 86390 1
404765 99404765 1001 86380 86390 1
404806 99404806 1001 86380 86390 1
404908 99404908 1001 86380 86390 1
405411 99405411 1001 86380 86390 1
405553 99405553 1001 86380 86390 1
405512 99405512 1001 86380 86390 1
405863 99405863 1001 86380 86390 1
406028 99406028 1001 86380 86390 1
406030 99406030 1001 86380 86390 1
406242 99406242 1001 86380 86390 1
406220 99406220 1001 86380 86390 1
406307 99406307 1001 86380 86390 1
407336 99407336 1001 86380 86390 1
407391 99407391 1001 86380 86390 1
407415 99407415 1001 86380 86390 1
407421 99407421 1001 86380 86390 1
407355 99407355 1001 86380 86390 1
407518 99407518 1001 86380 86390 1
407570 99407570 1001 86380 86390 1
408026 99408026 1001 86380 86390 1
408296 99408296 1001 86380 86390 1
408351 99408351 1001 86380 86390 1
408438 99408438 1001 86380 86390 1
408678 99408678 1001 86380 86390 1
408785 99408785 1001 86380 86390 1
409150 99409150 1001 86380 86390 1
409398 99409398 1001 86380 86390 1
409638 99409638 1001 86380 86390 1
409640 99409640 1001 86380 86390 1
409697 99409697 1001 86380 86390 1
409709 99409709 1001 86380 86390 1
410058 99410058 1001 86380 86390 1
410226 99410226 1001 86380 86390 1
410709 99410709 1001 86380 86390 1
410754 99410754 1001 86380 86390 1
411094 99411094 1001 86380 86390 1
411298 99411298 1001 86380 86390 1
411224 99411224 1001 86380 86390 1
411378 99411378 1001 86380 86390 1
411634 99411634 1001 86380 86390 1
411637 99411637 1001 86380 86390 1
412150 99412150 1001 86380 86390 1
412137 99412137 1001 86380 86390 1
412140 99412140 1001 86380 86390 1
412189 99412189 1001 86380 86390 1
413312 99413312 1001 86380 86390 1
413404 99413404 1001 86380 86390 1
413460 99413460 1001 86380 86390 1
413136 99413136 1001 86380 86390 1
413189 99413189 1001 86380 86390 1
413250 99413250 1001 86380 86390 1
412720 99412720 1001 86380 86390 1
412730 99412730 1001 86380 86390 1
412491 99412491 1001 86380 86390 1
413793 99413793 1001 86380 86390 1
413941 99413941 1001 86380 86390 1
415061 99415061 1001 86380 86390 1
415042 99415042 1001 86380 86390 1
415179 99415179 1001 86380 86390 1
415155 99415155 1001 86380 86390 1
414944 99414944 1001 86380 86390 1
414894 99414894 1001 86380 86390 1
414634 99414634 1001 86380 86390 1
414651 99414651 1001 86380 86390 1
414381 99414381 1001 86380 86390 1
414442 99414442 1001 86380 86390 1
414311 99414311 1001 86380 86390 1
414473 99414473 1001 86380 86390 1
415321 99415321 1001 86380 86390 1
415441 99415441 1001 86380 86390 1
415442 99415442 1001 86380 86390 1
416698 99416698 1001 86380 86390 1
416971 99416971 1001 86380 86390 1
416874 99416874 1001 86380 86390 1
416721 99416721 1001 86380 86390 1
416164 99416164 1001 86380 86390 1
415961 99415961 1001 86380 86390 1
415871 99415871 1001 86380 86390 1
416003 99416003 1001 86380 86390 1
417106 99417106 1001 86380 86390 1
417250 99417250 1001 86380 86390 1
417325 99417325 1001 86380 86390 1
417133 99417133 1001 86380 86390 1
417279 99417279 1001 86380 86390 1
417444 99417444 1001 86380 86390 1
418460 99418460 1001 86380 86390 1
418257 99418257 1001 86380 86390 1
418145 99418145 1001 86380 86390 1
418211 99418211 1001 86380 86390 1
417738 99417738 1001 86380 86390 1
417676 99417676 1001 86380 86390 1
419105 99419105 1001 86380 86390 1
419112 99419112 1001 86380 86390 1
418966 99418966 1001 86380 86390 1
419012 99419012 1001 86380 86390 1
419070 99419070 1001 86380 86390 1
420186 99420186 1001 86380 86390 1
420170 99420170 1001 86380 86390 1
419724 99419724 1001 86380 86390 1
419594 99419594 1001 86380 86390 1
419274 99419274 1001 86380 86390 1
419253 99419253 1001 86380 86390 1
420468 99420468 1001 86380 86390 1
420502 99420502 1001 86380 86390 1
420764 99420764 1001 86380 86390 1
420642 99420642 1001 86380 86390 1
421817 99421817 1001 86380 86390 1
421784 99421784 1001 86380 86390 1
421998 99421998 1001 86380 86390 1
421310 99421310 1001 86380 86390 1
420912 99420912 1001 86380 86390 1
420850 99420850 1001 86380 86390 1
422384 99422384 1001 86380 86390 1
422168 99422168 1001 86380 86390 1
422464 99422464 1001 86380 86390 1
423247 99423247 1001 86380 86390 1
423227 99423227 1001 86380 86390 1
423239 99423239 1001 86380 86390 1
422630 99422630 1001 86380 86390 1
423995 99423995 1001 86380 86390 1
424109 99424109 1001 86380 86390 1
423805 99423805 1001 86380 86390 1
423788 99423788 1001 86380 86390 1
425124 99425124 1001 86380 86390 1
425335 99425335 1001 86380 86390 1
425153 99425153 1001 86380 86390 1
425180 99425180 1001 86380 86390 1
425209 99425209 1001 86380 86390 1
425271 99425271 1001 86380 86390 1
424655 99424655 1001 86380 86390 1
424190 99424190 1001 86380 86390 1
424280 99424280 1001 86380 86390 1
425392 99425392 1001 86380 86390 1
427057 99427057 1001 86380 86390 1
426902 99426902 1001 86380 86390 1
426377 99426377 1001 86380 86390 1
426658 99426658 1001 86380 86390 1
425889 99425889 1001 86380 86390 1
425978 99425978 1001 86380 86390 1
426241 99426241 1001 86380 86390 1
427369 99427369 1001 86380 86390 1
427238 99427238 1001 86380 86390 1
427245 99427245 1001 86380 86390 1
427271 99427271 1001 86380 86390 1
427504 99427504 1001 86380 86390 1
428419 99428419 1001 86380 86390 1
428211 99428211 1001 86380 86390 1
428139 99428139 1001 86380 86390 1
427974 99427974 1001 86380 86390 1
428101 99428101 1001 86380 86390 1
428117 99428117 1001 86380 86390 1
428136 99428136 1001 86380 86390 1
427789 99427789 1001 86380 86390 1
427895 99427895 1001 86380 86390 1
428964 99428964 1001 86380 86390 1
428807 99428807 1001 86380 86390 1
430330 99430330 1001 86380 86390 1
430032 99430032 1001 86380 86390 1
429811 99429811 1001 86380 86390 1
429767 99429767 1001 86380 86390 1
429946 99429946 1001 86380 86390 1
429681 99429681 1001 86380 86390 1
429899 99429899 1001 86380 86390 1
429682 99429682 1001 86380 86390 1
429434 99429434 1001 86380 86390 1
429474 99429474 1001 86380 86390 1
429425 99429425 1001 86380 86390 1
430454 99430454 1001 86380 86390 1
430636 99430636 1001 86380 86390 1
430434 99430434 1001 86380 86390 1
430709 99430709 1001 86380 86390 1
430404 99430404 1001 86380 86390 1
430452 99430452 1001 86380 86390 1
432059 99432059 1001 86380 86390 1
431917 99431917 1001 86380 86390 1
431932 99431932 1001 86380 86390 1
431310 99431310 1001 86380 86390 1
431359 99431359 1001 86380 86390 1
431489 99431489 1001 86380 86390 1
431632 99431632 1001 86380 86390 1
431439 99431439 1001 86380 86390 1
431501 99431501 1001 86380 86390 1
430892 99430892 1001 86380 86390 1
432428 99432428 1001 86380 86390 1
432462 99432462 1001 86380 86390 1
432286 99432286 1001 86380 86390 1
433653 99433653 1001 86380 86390 1
433322 99433322 1001 86380 86390 1
433689 99433689 1001 86380 86390 1
433323 99433323 1001 86380 86390 1
433403 99433403 1001 86380 86390 1
433600 99433600 1001 86380 86390 1
433544 99433544 1001 86380 86390 1
433481 99433481 1001 86380 86390 1
433060 99433060 1001 86380 86390 1
433287 99433287 1001 86380 86390 1
432748 99432748 1001 86380 86390 1
432772 99432772 1001 86380 86390 1
432496 99432496 1001 86380 86390 1
434017 99434017 1001 86380 86390 1
434065 99434065 1001 86380 86390 1
434092 99434092 1001 86380 86390 1
433813 99433813 1001 86380 86390 1
434119 99434119 1001 86380 86390 1
435154 99435154 1001 86380 86390 1
435160 99435160 1001 86380 86390 1
435195 99435195 1001 86380 86390 1
435020 99435020 1001 86380 86390 1
434898 99434898 1001 86380 86390 1
434690 99434690 1001 86380 86390 1
434767 99434767 1001 86380 86390 1
434835 99434835 1001 86380 86390 1
434423 99434423 1001 86380 86390 1
434305 99434305 1001 86380 86390 1
434162 99434162 1001 86380 86390 1
435660 99435660 1001 86380 86390 1
435675 99435675 1001 86380 86390 1
437059 99437059 1001 86380 86390 1
437151 99437151 1001 86380 86390 1
436628 99436628 1001 86380 86390 1
436462 99436462 1001 86380 86390 1
436483 99436483 1001 86380 86390 1
436613 99436613 1001 86380 86390 1
436559 99436559 1001 86380 86390 1
436748 99436748 1001 86380 86390 1
435926 99435926 1001 86380 86390 1
436244 99436244 1001 86380 86390 1
436079 99436079 1001 86380 86390 1
435945 99435945 1001 86380 86390 1
437264 99437264 1001 86380 86390 1
437217 99437217 1001 86380 86390 1
437277 99437277 1001 86380 86390 1
437304 99437304 1001 86380 86390 1
437208 99437208 1001 86380 86390 1
300028 99300028 1001 86380 86390 1
300697 99300697 1001 86380 86390 1
300658 99300658 1001 86380 86390 1
300532 99300532 1001 86380 86390 1
300472 99300472 1001 86380 86390 1
300372 99300372 1001 86380 86390 1
300362 99300362 1001 86380 86390 1
300415 99300415 1001 86380 86390 1
300766 99300766 1001 86380 86390 1
300820 99300820 1001 86380 86390 1
300783 99300783 1001 86380 86390 1
300797 99300797 1001 86380 86390 1
300761 99300761 1001 86380 86390 1
300919 99300919 1001 86380 86390 1
301449 99301449 1001 86380 86390 1
301234 99301234 1001 86380 86390 1
301197 99301197 1001 86380 86390 1
301172 99301172 1001 86380 86390 1
301289 99301289 1001 86380 86390 1
301268 99301268 1001 86380 86390 1
301011 99301011 1001 86380 86390 1
300975 99300975 1001 86380 86390 1
301054 99301054 1001 86380 86390 1
300939 99300939 1001 86380 86390 1
301685 99301685 1001 86380 86390 1
301648 99301648 1001 86380 86390 1
301597 99301597 1001 86380 86390 1
301678 99301678 1001 86380 86390 1
301577 99301577 1001 86380 86390 1
302253 99302253 1001 86380 86390 1
302189 99302189 1001 86380 86390 1
302319 99302319 1001 86380 86390 1
302025 99302025 1001 86380 86390 1
302144 99302144 1001 86380 86390 1
301913 99301913 1001 86380 86390 1
302548 99302548 1001 86380 86390 1
302550 99302550 1001 86380 86390 1
302480 99302480 1001 86380 86390 1
303078 99303078 1001 86380 86390 1
303067 99303067 1001 86380 86390 1
303055 99303055 1001 86380 86390 1
303159 99303159 1001 86380 86390 1
303084 99303084 1001 86380 86390 1
303168 99303168 1001 86380 86390 1
302837 99302837 1001 86380 86390 1
302944 99302944 1001 86380 86390 1
302794 99302794 1001 86380 86390 1
302613 99302613 1001 86380 86390 1
302759 99302759 1001 86380 86390 1
302658 99302658 1001 86380 86390 1
302671 99302671 1001 86380 86390 1
303969 99303969 1001 86380 86390 1
303976 99303976 1001 86380 86390 1
303837 99303837 1001 86380 86390 1
303752 99303752 1001 86380 86390 1
303780 99303780 1001 86380 86390 1
303825 99303825 1001 86380 86390 1
303800 99303800 1001 86380 86390 1
303464 99303464 1001 86380 86390 1
303600 99303600 1001 86380 86390 1
303445 99303445 1001 86380 86390 1
303458 99303458 1001 86380 86390 1
303524 99303524 1001 86380 86390 1
303420 99303420 1001 86380 86390 1
304072 99304072 1001 86380 86390 1
304235 99304235 1001 86380 86390 1
304735 99304735 1001 86380 86390 1
304674 99304674 1001 86380 86390 1
304740 99304740 1001 86380 86390 1
304392 99304392 1001 86380 86390 1
304445 99304445 1001 86380 86390 1
305027 99305027 1001 86380 86390 1
304655 99304655 1001 86380 86390 1
304912 99304912 1001 86380 86390 1
304928 99304928 1001 86380 86390 1
305047 99305047 1001 86380 86390 1
305061 99305061 1001 86380 86390 1
305588 99305588 1001 86380 86390 1
305553 99305553 1001 86380 86390 1
305324 99305324 1001 86380 86390 1
305411 99305411 1001 86380 86390 1
305081 99305081 1001 86380 86390 1
305135 99305135 1001 86380 86390 1
305165 99305165 1001 86380 86390 1
500049 99500049 1001 86380 86390 1
500166 99500166 1001 86380 86390 1
500179 99500179 1001 86380 86390 1
500039 99500039 1001 86380 86390 1
500172 99500172 1001 86380 86390 1
500058 99500058 1001 86380 86390 1
500660 99500660 1001 86380 86390 1
500649 99500649 1001 86380 86390 1
500676 99500676 1001 86380 86390 1
500562 99500562 1001 86380 86390 1
500502 99500502 1001 86380 86390 1
500280 99500280 1001 86380 86390 1
500358 99500358 1001 86380 86390 1
500294 99500294 1001 86380 86390 1
500204 99500204 1001 86380 86390 1
501018 99501018 1001 86380 86390 1
500957 99500957 1001 86380 86390 1
500844 99500844 1001 86380 86390 1
501512 99501512 1001 86380 86390 1
501470 99501470 1001 86380 86390 1
501345 99501345 1001 86380 86390 1
501321 99501321 1001 86380 86390 1
501244 99501244 1001 86380 86390 1
501232 99501232 1001 86380 86390 1
501286 99501286 1001 86380 86390 1
501275 99501275 1001 86380 86390 1
501249 99501249 1001 86380 86390 1
501251 99501251 1001 86380 86390 1
501111 99501111 1001 86380 86390 1
501184 99501184 1001 86380 86390 1
501806 99501806 1001 86380 86390 1
501809 99501809 1001 86380 86390 1
501822 99501822 1001 86380 86390 1
501641 99501641 1001 86380 86390 1
501736 99501736 1001 86380 86390 1
501803 99501803 1001 86380 86390 1
501778 99501778 1001 86380 86390 1
502276 99502276 1001 86380 86390 1
502332 99502332 1001 86380 86390 1
502459 99502459 1001 86380 86390 1
501906 99501906 1001 86380 86390 1
502476 99502476 1001 86380 86390 1
502581 99502581 1001 86380 86390 1
502483 99502483 1001 86380 86390 1
502497 99502497 1001 86380 86390 1
503116 99503116 1001 86380 86390 1
503155 99503155 1001 86380 86390 1
503023 99503023 1001 86380 86390 1
502914 99502914 1001 86380 86390 1
502871 99502871 1001 86380 86390 1
502718 99502718 1001 86380 86390 1
503418 99503418 1001 86380 86390 1
503384 99503384 1001 86380 86390 1
503476 99503476 1001 86380 86390 1
503465 99503465 1001 86380 86390 1
503478 99503478 1001 86380 86390 1
503428 99503428 1001 86380 86390 1
504004 99504004 1001 86380 86390 1
504036 99504036 1001 86380 86390 1
504102 99504102 1001 86380 86390 1
504012 99504012 1001 86380 86390 1
503773 99503773 1001 86380 86390 1
503708 99503708 1001 86380 86390 1
503764 99503764 1001 86380 86390 1
503667 99503667 1001 86380 86390 1
503580 99503580 1001 86380 86390 1
503660 99503660 1001 86380 86390 1
503522 99503522 1001 86380 86390 1
504323 99504323 1001 86380 86390 1
504320 99504320 1001 86380 86390 1
504217 99504217 1001 86380 86390 1
504757 99504757 1001 86380 86390 1
504938 99504938 1001 86380 86390 1
504612 99504612 1001 86380 86390 1
504593 99504593 1001 86380 86390 1
504497 99504497 1001 86380 86390 1
504360 99504360 1001 86380 86390 1
505040 99505040 1001 86380 86390 1
504979 99504979 1001 86380 86390 1
505769 99505769 1001 86380 86390 1
505608 99505608 1001 86380 86390 1
505660 99505660 1001 86380 86390 1
505467 99505467 1001 86380 86390 1
505551 99505551 1001 86380 86390 1
505343 99505343 1001 86380 86390 1
505344 99505344 1001 86380 86390 1
505241 99505241 1001 86380 86390 1
505338 99505338 1001 86380 86390 1
505313 99505313 1001 86380 86390 1
505159 99505159 1001 86380 86390 1
506595 99506595 1001 86380 86390 1
506596 99506596 1001 86380 86390 1
506567 99506567 1001 86380 86390 1
506476 99506476 1001 86380 86390 1
506515 99506515 1001 86380 86390 1
506591 99506591 1001 86380 86390 1
506427 99506427 1001 86380 86390 1
506518 99506518 1001 86380 86390 1
506480 99506480 1001 86380 86390 1
506251 99506251 1001 86380 86390 1
506320 99506320 1001 86380 86390 1
506231 99506231 1001 86380 86390 1
506312 99506312 1001 86380 86390 1
506175 99506175 1001 86380 86390 1
506652 99506652 1001 86380 86390 1
506653 99506653 1001 86380 86390 1
506784 99506784 1001 86380 86390 1
507308 99507308 1001 86380 86390 1
507335 99507335 1001 86380 86390 1
507350 99507350 1001 86380 86390 1
507363 99507363 1001 86380 86390 1
507301 99507301 1001 86380 86390 1
507206 99507206 1001 86380 86390 1
507105 99507105 1001 86380 86390 1
507083 99507083 1001 86380 86390 1
506999 99506999 1001 86380 86390 1
506900 99506900 1001 86380 86390 1
506890 99506890 1001 86380 86390 1
507549 99507549 1001 86380 86390 1
507498 99507498 1001 86380 86390 1
507475 99507475 1001 86380 86390 1
507540 99507540 1001 86380 86390 1
507618 99507618 1001 86380 86390 1
507598 99507598 1001 86380 86390 1
507495 99507495 1001 86380 86390 1
508108 99508108 1001 86380 86390 1
508134 99508134 1001 86380 86390 1
508179 99508179 1001 86380 86390 1
508001 99508001 1001 86380 86390 1
507886 99507886 1001 86380 86390 1
507784 99507784 1001 86380 86390 1
507767 99507767 1001 86380 86390 1
507650 99507650 1001 86380 86390 1
507820 99507820 1001 86380 86390 1
507639 99507639 1001 86380 86390 1
507782 99507782 1001 86380 86390 1
508415 99508415 1001 86380 86390 1
508274 99508274 1001 86380 86390 1
508342 99508342 1001 86380 86390 1
508281 99508281 1001 86380 86390 1
508438 99508438 1001 86380 86390 1
509043 99509043 1001 86380 86390 1
509028 99509028 1001 86380 86390 1
509030 99509030 1001 86380 86390 1
509024 99509024 1001 86380 86390 1
508775 99508775 1001 86380 86390 1
508801 99508801 1001 86380 86390 1
508544 99508544 1001 86380 86390 1
508540 99508540 1001 86380 86390 1
509165 99509165 1001 86380 86390 1
509121 99509121 1001 86380 86390 1
509801 99509801 1001 86380 86390 1
509750 99509750 1001 86380 86390 1
509634 99509634 1001 86380 86390 1
509510 99509510 1001 86380 86390 1
509307 99509307 1001 86380 86390 1
509464 99509464 1001 86380 86390 1
509444 99509444 1001 86380 86390 1
509420 99509420 1001 86380 86390 1
509978 99509978 1001 86380 86390 1
509981 99509981 1001 86380 86390 1
510640 99510640 1001 86380 86390 1
510604 99510604 1001 86380 86390 1
510421 99510421 1001 86380 86390 1
510360 99510360 1001 86380 86390 1
510399 99510399 1001 86380 86390 1
510348 99510348 1001 86380 86390 1
510350 99510350 1001 86380 86390 1
510389 99510389 1001 86380 86390 1
510403 99510403 1001 86380 86390 1
510132 99510132 1001 86380 86390 1
510241 99510241 1001 86380 86390 1
510230 99510230 1001 86380 86390 1
510113 99510113 1001 86380 86390 1
510181 99510181 1001 86380 86390 1
510312 99510312 1001 86380 86390 1
510741 99510741 1001 86380 86390 1
510730 99510730 1001 86380 86390 1
511479 99511479 1001 86380 86390 1
511352 99511352 1001 86380 86390 1
511162 99511162 1001 86380 86390 1
511049 99511049 1001 86380 86390 1
511000 99511000 1001 86380 86390 1
510962 99510962 1001 86380 86390 1
511118 99511118 1001 86380 86390 1
511006 99511006 1001 86380 86390 1
511619 99511619 1001 86380 86390 1
511632 99511632 1001 86380 86390 1
512348 99512348 1001 86380 86390 1
512336 99512336 1001 86380 86390 1
511968 99511968 1001 86380 86390 1
511969 99511969 1001 86380 86390 1
511983 99511983 1001 86380 86390 1
512103 99512103 1001 86380 86390 1
512000 99512000 1001 86380 86390 1
512068 99512068 1001 86380 86390 1
512069 99512069 1001 86380 86390 1
511853 99511853 1001 86380 86390 1
511961 99511961 1001 86380 86390 1
512531 99512531 1001 86380 86390 1
512470 99512470 1001 86380 86390 1
512419 99512419 1001 86380 86390 1
512524 99512524 1001 86380 86390 1
512387 99512387 1001 86380 86390 1
512505 99512505 1001 86380 86390 1
513078 99513078 1001 86380 86390 1
513159 99513159 1001 86380 86390 1
513022 99513022 1001 86380 86390 1
512918 99512918 1001 86380 86390 1
512854 99512854 1001 86380 86390 1
512907 99512907 1001 86380 86390 1
512633 99512633 1001 86380 86390 1
512790 99512790 1001 86380 86390 1
513215 99513215 1001 86380 86390 1
513246 99513246 1001 86380 86390 1
513327 99513327 1001 86380 86390 1
513870 99513870 1001 86380 86390 1
513710 99513710 1001 86380 86390 1
513776 99513776 1001 86380 86390 1
513767 99513767 1001 86380 86390 1
513756 99513756 1001 86380 86390 1
513502 99513502 1001 86380 86390 1
513478 99513478 1001 86380 86390 1
513442 99513442 1001 86380 86390 1
513610 99513610 1001 86380 86390 1
513537 99513537 1001 86380 86390 1
514042 99514042 1001 86380 86390 1
514043 99514043 1001 86380 86390 1
514084 99514084 1001 86380 86390 1
514189 99514189 1001 86380 86390 1
514203 99514203 1001 86380 86390 1
514181 99514181 1001 86380 86390 1
514698 99514698 1001 86380 86390 1
514802 99514802 1001 86380 86390 1
514641 99514641 1001 86380 86390 1
514540 99514540 1001 86380 86390 1
514560 99514560 1001 86380 86390 1
514302 99514302 1001 86380 86390 1
514279 99514279 1001 86380 86390 1
514319 99514319 1001 86380 86390 1
514294 99514294 1001 86380 86390 1
514934 99514934 1001 86380 86390 1
514976 99514976 1001 86380 86390 1
514903 99514903 1001 86380 86390 1
515647 99515647 1001 86380 86390 1
515484 99515484 1001 86380 86390 1
515554 99515554 1001 86380 86390 1
515322 99515322 1001 86380 86390 1
515466 99515466 1001 86380 86390 1
515415 99515415 1001 86380 86390 1
515319 99515319 1001 86380 86390 1
515231 99515231 1001 86380 86390 1
515257 99515257 1001 86380 86390 1
515171 99515171 1001 86380 86390 1
515224 99515224 1001 86380 86390 1
515186 99515186 1001 86380 86390 1
515122 99515122 1001 86380 86390 1
515072 99515072 1001 86380 86390 1
515720 99515720 1001 86380 86390 1
515828 99515828 1001 86380 86390 1
515685 99515685 1001 86380 86390 1
515712 99515712 1001 86380 86390 1
515881 99515881 1001 86380 86390 1
515870 99515870 1001 86380 86390 1
516438 99516438 1001 86380 86390 1
516441 99516441 1001 86380 86390 1
516505 99516505 1001 86380 86390 1
516155 99516155 1001 86380 86390 1
516285 99516285 1001 86380 86390 1
516044 99516044 1001 86380 86390 1
515993 99515993 1001 86380 86390 1
516087 99516087 1001 86380 86390 1
515948 99515948 1001 86380 86390 1
515938 99515938 1001 86380 86390 1
516030 99516030 1001 86380 86390 1
516558 99516558 1001 86380 86390 1
516584 99516584 1001 86380 86390 1
516638 99516638 1001 86380 86390 1
516537 99516537 1001 86380 86390 1
516618 99516618 1001 86380 86390 1
517301 99517301 1001 86380 86390 1
517199 99517199 1001 86380 86390 1
517239 99517239 1001 86380 86390 1
517055 99517055 1001 86380 86390 1
517059 99517059 1001 86380 86390 1
517047 99517047 1001 86380 86390 1
516930 99516930 1001 86380 86390 1
517023 99517023 1001 86380 86390 1
516754 99516754 1001 86380 86390 1
516820 99516820 1001 86380 86390 1
516885 99516885 1001 86380 86390 1
517391 99517391 1001 86380 86390 1
517407 99517407 1001 86380 86390 1
517459 99517459 1001 86380 86390 1
518072 99518072 1001 86380 86390 1
518116 99518116 1001 86380 86390 1
518078 99518078 1001 86380 86390 1
517854 99517854 1001 86380 86390 1
517824 99517824 1001 86380 86390 1
517696 99517696 1001 86380 86390 1
517646 99517646 1001 86380 86390 1
517649 99517649 1001 86380 86390 1
517719 99517719 1001 86380 86390 1
517732 99517732 1001 86380 86390 1
518331 99518331 1001 86380 86390 1
518190 99518190 1001 86380 86390 1
518851 99518851 1001 86380 86390 1
518981 99518981 1001 86380 86390 1
518910 99518910 1001 86380 86390 1
518643 99518643 1001 86380 86390 1
518726 99518726 1001 86380 86390 1
518600 99518600 1001 86380 86390 1
518551 99518551 1001 86380 86390 1
518534 99518534 1001 86380 86390 1
518431 99518431 1001 86380 86390 1
519172 99519172 1001 86380 86390 1
519765 99519765 1001 86380 86390 1
519641 99519641 1001 86380 86390 1
519759 99519759 1001 86380 86390 1
519656 99519656 1001 86380 86390 1
519721 99519721 1001 86380 86390 1
519427 99519427 1001 86380 86390 1
519576 99519576 1001 86380 86390 1
519504 99519504 1001 86380 86390 1
519259 99519259 1001 86380 86390 1
519299 99519299 1001 86380 86390 1
519328 99519328 1001 86380 86390 1
519200 99519200 1001 86380 86390 1
519335 99519335 1001 86380 86390 1
519904 99519904 1001 86380 86390 1
519817 99519817 1001 86380 86390 1
519913 99519913 1001 86380 86390 1
520442 99520442 1001 86380 86390 1
520622 99520622 1001 86380 86390 1
520599 99520599 1001 86380 86390 1
520632 99520632 1001 86380 86390 1
520405 99520405 1001 86380 86390 1
520341 99520341 1001 86380 86390 1
520290 99520290 1001 86380 86390 1
520072 99520072 1001 86380 86390 1
520210 99520210 1001 86380 86390 1
520159 99520159 1001 86380 86390 1
520135 99520135 1001 86380 86390 1
520816 99520816 1001 86380 86390 1
521354 99521354 1001 86380 86390 1
521440 99521440 1001 86380 86390 1
521330 99521330 1001 86380 86390 1
521345 99521345 1001 86380 86390 1
521336 99521336 1001 86380 86390 1
521427 99521427 1001 86380 86390 1
521183 99521183 1001 86380 86390 1
521238 99521238 1001 86380 86390 1
521181 99521181 1001 86380 86390 1
520925 99520925 1001 86380 86390 1
520893 99520893 1001 86380 86390 1
521495 99521495 1001 86380 86390 1
521644 99521644 1001 86380 86390 1
522166 99522166 1001 86380 86390 1
522180 99522180 1001 86380 86390 1
522078 99522078 1001 86380 86390 1
522040 99522040 1001 86380 86390 1
521965 99521965 1001 86380 86390 1
521991 99521991 1001 86380 86390 1
521719 99521719 1001 86380 86390 1
521824 99521824 1001 86380 86390 1
522450 99522450 1001 86380 86390 1
522353 99522353 1001 86380 86390 1
522964 99522964 1001 86380 86390 1
522870 99522870 1001 86380 86390 1
522575 99522575 1001 86380 86390 1
522555 99522555 1001 86380 86390 1
522505 99522505 1001 86380 86390 1
523206 99523206 1001 86380 86390 1
523174 99523174 1001 86380 86390 1
523187 99523187 1001 86380 86390 1
523290 99523290 1001 86380 86390 1
523321 99523321 1001 86380 86390 1
523218 99523218 1001 86380 86390 1
523928 99523928 1001 86380 86390 1
523785 99523785 1001 86380 86390 1
523598 99523598 1001 86380 86390 1
523536 99523536 1001 86380 86390 1
523578 99523578 1001 86380 86390 1
523582 99523582 1001 86380 86390 1
523493 99523493 1001 86380 86390 1
523432 99523432 1001 86380 86390 1
523484 99523484 1001 86380 86390 1
523976 99523976 1001 86380 86390 1
524668 99524668 1001 86380 86390 1
524604 99524604 1001 86380 86390 1
524659 99524659 1001 86380 86390 1
524750 99524750 1001 86380 86390 1
524730 99524730 1001 86380 86390 1
524463 99524463 1001 86380 86390 1
524515 99524515 1001 86380 86390 1
524364 99524364 1001 86380 86390 1
524482 99524482 1001 86380 86390 1
524190 99524190 1001 86380 86390 1
524304 99524304 1001 86380 86390 1
524845 99524845 1001 86380 86390 1
524566 99524566 1001 86380 86390 1
524965 99524965 1001 86380 86390 1
524914 99524914 1001 86380 86390 1
524906 99524906 1001 86380 86390 1
524907 99524907 1001 86380 86390 1
524791 99524791 1001 86380 86390 1
524935 99524935 1001 86380 86390 1
525536 99525536 1001 86380 86390 1
525505 99525505 1001 86380 86390 1
525382 99525382 1001 86380 86390 1
525232 99525232 1001 86380 86390 1
525220 99525220 1001 86380 86390 1
525313 99525313 1001 86380 86390 1
525022 99525022 1001 86380 86390 1
525013 99525013 1001 86380 86390 1
525711 99525711 1001 86380 86390 1
525662 99525662 1001 86380 86390 1
525721 99525721 1001 86380 86390 1
526075 99526075 1001 86380 86390 1
526028 99526028 1001 86380 86390 1
526138 99526138 1001 86380 86390 1
526178 99526178 1001 86380 86390 1
526006 99526006 1001 86380 86390 1
525929 99525929 1001 86380 86390 1
527057 99527057 1001 86380 86390 1
527187 99527187 1001 86380 86390 1
527204 99527204 1001 86380 86390 1
527116 99527116 1001 86380 86390 1
527142 99527142 1001 86380 86390 1
527078 99527078 1001 86380 86390 1
527092 99527092 1001 86380 86390 1
527009 99527009 1001 86380 86390 1
526974 99526974 1001 86380 86390 1
527039 99527039 1001 86380 86390 1
527014 99527014 1001 86380 86390 1
526874 99526874 1001 86380 86390 1
526713 99526713 1001 86380 86390 1
526767 99526767 1001 86380 86390 1
527408 99527408 1001 86380 86390 1
527965 99527965 1001 86380 86390 1
527953 99527953 1001 86380 86390 1
527992 99527992 1001 86380 86390 1
527667 99527667 1001 86380 86390 1
527736 99527736 1001 86380 86390 1
527775 99527775 1001 86380 86390 1
527509 99527509 1001 86380 86390 1
527614 99527614 1001 86380 86390 1
527630 99527630 1001 86380 86390 1
527463 99527463 1001 86380 86390 1
527464 99527464 1001 86380 86390 1
527595 99527595 1001 86380 86390 1
528825 99528825 1001 86380 86390 1
528871 99528871 1001 86380 86390 1
528514 99528514 1001 86380 86390 1
528533 99528533 1001 86380 86390 1
528325 99528325 1001 86380 86390 1
528303 99528303 1001 86380 86390 1
529015 99529015 1001 86380 86390 1
528985 99528985 1001 86380 86390 1
529091 99529091 1001 86380 86390 1
529104 99529104 1001 86380 86390 1
529341 99529341 1001 86380 86390 1
529419 99529419 1001 86380 86390 1
529404 99529404 1001 86380 86390 1
529250 99529250 1001 86380 86390 1
529153 99529153 1001 86380 86390 1
529782 99529782 1001 86380 86390 1
529810 99529810 1001 86380 86390 1
530387 99530387 1001 86380 86390 1
530414 99530414 1001 86380 86390 1
530539 99530539 1001 86380 86390 1
530309 99530309 1001 86380 86390 1
530235 99530235 1001 86380 86390 1
530158 99530158 1001 86380 86390 1
530064 99530064 1001 86380 86390 1
530085 99530085 1001 86380 86390 1
530576 99530576 1001 86380 86390 1
530629 99530629 1001 86380 86390 1
530591 99530591 1001 86380 86390 1
530592 99530592 1001 86380 86390 1
530721 99530721 1001 86380 86390 1
530568 99530568 1001 86380 86390 1
530726 99530726 1001 86380 86390 1
530688 99530688 1001 86380 86390 1
530624 99530624 1001 86380 86390 1
531380 99531380 1001 86380 86390 1
531061 99531061 1001 86380 86390 1
531142 99531142 1001 86380 86390 1
531069 99531069 1001 86380 86390 1
530849 99530849 1001 86380 86390 1
530787 99530787 1001 86380 86390 1
530817 99530817 1001 86380 86390 1
530961 99530961 1001 86380 86390 1
530951 99530951 1001 86380 86390 1
530965 99530965 1001 86380 86390 1
531499 99531499 1001 86380 86390 1
531538 99531538 1001 86380 86390 1
531387 99531387 1001 86380 86390 1
532053 99532053 1001 86380 86390 1
532107 99532107 1001 86380 86390 1
532070 99532070 1001 86380 86390 1
532020 99532020 1001 86380 86390 1
532114 99532114 1001 86380 86390 1
531935 99531935 1001 86380 86390 1
531990 99531990 1001 86380 86390 1
531959 99531959 1001 86380 86390 1
531804 99531804 1001 86380 86390 1
531638 99531638 1001 86380 86390 1
531735 99531735 1001 86380 86390 1
531686 99531686 1001 86380 86390 1
532256 99532256 1001 86380 86390 1
532002 99532002 1001 86380 86390 1
532330 99532330 1001 86380 86390 1
532996 99532996 1001 86380 86390 1
532895 99532895 1001 86380 86390 1
532874 99532874 1001 86380 86390 1
532875 99532875 1001 86380 86390 1
532791 99532791 1001 86380 86390 1
532636 99532636 1001 86380 86390 1
532676 99532676 1001 86380 86390 1
532652 99532652 1001 86380 86390 1
532680 99532680 1001 86380 86390 1
532721 99532721 1001 86380 86390 1
532612 99532612 1001 86380 86390 1
532511 99532511 1001 86380 86390 1
532488 99532488 1001 86380 86390 1
533820 99533820 1001 86380 86390 1
533798 99533798 1001 86380 86390 1
533663 99533663 1001 86380 86390 1
533818 99533818 1001 86380 86390 1
533485 99533485 1001 86380 86390 1
533459 99533459 1001 86380 86390 1
533641 99533641 1001 86380 86390 1
533462 99533462 1001 86380 86390 1
533505 99533505 1001 86380 86390 1
533412 99533412 1001 86380 86390 1
533348 99533348 1001 86380 86390 1
533244 99533244 1001 86380 86390 1
534037 99534037 1001 86380 86390 1
534007 99534007 1001 86380 86390 1
533983 99533983 1001 86380 86390 1
534569 99534569 1001 86380 86390 1
534561 99534561 1001 86380 86390 1
534575 99534575 1001 86380 86390 1
534676 99534676 1001 86380 86390 1
534390 99534390 1001 86380 86390 1
534340 99534340 1001 86380 86390 1
534329 99534329 1001 86380 86390 1
534459 99534459 1001 86380 86390 1
534465 99534465 1001 86380 86390 1
534168 99534168 1001 86380 86390 1
534144 99534144 1001 86380 86390 1
534066 99534066 1001 86380 86390 1
534239 99534239 1001 86380 86390 1
534136 99534136 1001 86380 86390 1
534231 99534231 1001 86380 86390 1
534785 99534785 1001 86380 86390 1
535383 99535383 1001 86380 86390 1
535359 99535359 1001 86380 86390 1
535404 99535404 1001 86380 86390 1
535316 99535316 1001 86380 86390 1
535394 99535394 1001 86380 86390 1
535279 99535279 1001 86380 86390 1
535226 99535226 1001 86380 86390 1
535019 99535019 1001 86380 86390 1
534897 99534897 1001 86380 86390 1
535630 99535630 1001 86380 86390 1
535635 99535635 1001 86380 86390 1
535701 99535701 1001 86380 86390 1
536149 99536149 1001 86380 86390 1
536332 99536332 1001 86380 86390 1
535927 99535927 1001 86380 86390 1
536037 99536037 1001 86380 86390 1
536117 99536117 1001 86380 86390 1
535717 99535717 1001 86380 86390 1
535749 99535749 1001 86380 86390 1
535763 99535763 1001 86380 86390 1
535880 99535880 1001 86380 86390 1
535739 99535739 1001 86380 86390 1
535895 99535895 1001 86380 86390 1
536503 99536503 1001 86380 86390 1
537066 99537066 1001 86380 86390 1
537056 99537056 1001 86380 86390 1
536866 99536866 1001 86380 86390 1
536818 99536818 1001 86380 86390 1
536781 99536781 1001 86380 86390 1
536786 99536786 1001 86380 86390 1
536942 99536942 1001 86380 86390 1
536788 99536788 1001 86380 86390 1
536697 99536697 1001 86380 86390 1
536646 99536646 1001 86380 86390 1
536570 99536570 1001 86380 86390 1
536676 99536676 1001 86380 86390 1
536613 99536613 1001 86380 86390 1
537357 99537357 1001 86380 86390 1
537189 99537189 1001 86380 86390 1
537349 99537349 1001 86380 86390 1
537669 99537669 1001 86380 86390 1
537709 99537709 1001 86380 86390 1
537671 99537671 1001 86380 86390 1
537622 99537622 1001 86380 86390 1
537700 99537700 1001 86380 86390 1
537637 99537637 1001 86380 86390 1
537702 99537702 1001 86380 86390 1
537586 99537586 1001 86380 86390 1
537488 99537488 1001 86380 86390 1
537441 99537441 1001 86380 86390 1
537443 99537443 1001 86380 86390 1
538688 99538688 1001 86380 86390 1
538754 99538754 1001 86380 86390 1
538558 99538558 1001 86380 86390 1
538561 99538561 1001 86380 86390 1
538526 99538526 1001 86380 86390 1
538411 99538411 1001 86380 86390 1
538608 99538608 1001 86380 86390 1
538357 99538357 1001 86380 86390 1
538294 99538294 1001 86380 86390 1
538296 99538296 1001 86380 86390 1
538218 99538218 1001 86380 86390 1
538970 99538970 1001 86380 86390 1
538882 99538882 1001 86380 86390 1
538898 99538898 1001 86380 86390 1
539590 99539590 1001 86380 86390 1
539490 99539490 1001 86380 86390 1
539529 99539529 1001 86380 86390 1
539616 99539616 1001 86380 86390 1
539472 99539472 1001 86380 86390 1
539336 99539336 1001 86380 86390 1
539349 99539349 1001 86380 86390 1
539415 99539415 1001 86380 86390 1
539338 99539338 1001 86380 86390 1
539364 99539364 1001 86380 86390 1
539302 99539302 1001 86380 86390 1
539124 99539124 1001 86380 86390 1
539206 99539206 1001 86380 86390 1
539677 99539677 1001 86380 86390 1
539717 99539717 1001 86380 86390 1
540433 99540433 1001 86380 86390 1
540450 99540450 1001 86380 86390 1
540299 99540299 1001 86380 86390 1
540207 99540207 1001 86380 86390 1
540066 99540066 1001 86380 86390 1
540050 99540050 1001 86380 86390 1
540491 99540491 1001 86380 86390 1
540663 99540663 1001 86380 86390 1
540511 99540511 1001 86380 86390 1
540524 99540524 1001 86380 86390 1
540602 99540602 1001 86380 86390 1
541205 99541205 1001 86380 86390 1
541142 99541142 1001 86380 86390 1
541208 99541208 1001 86380 86390 1
541136 99541136 1001 86380 86390 1
540910 99540910 1001 86380 86390 1
540991 99540991 1001 86380 86390 1
541005 99541005 1001 86380 86390 1
540981 99540981 1001 86380 86390 1
540711 99540711 1001 86380 86390 1
540831 99540831 1001 86380 86390 1
540762 99540762 1001 86380 86390 1
541421 99541421 1001 86380 86390 1
541344 99541344 1001 86380 86390 1
541371 99541371 1001 86380 86390 1
541296 99541296 1001 86380 86390 1
541432 99541432 1001 86380 86390 1
541958 99541958 1001 86380 86390 1
541835 99541835 1001 86380 86390 1
541501 99541501 1001 86380 86390 1
541700 99541700 1001 86380 86390 1
542311 99542311 1001 86380 86390 1
542134 99542134 1001 86380 86390 1
542227 99542227 1001 86380 86390 1
542190 99542190 1001 86380 86390 1
542232 99542232 1001 86380 86390 1
542780 99542780 1001 86380 86390 1
542833 99542833 1001 86380 86390 1
542770 99542770 1001 86380 86390 1
542924 99542924 1001 86380 86390 1
542803 99542803 1001 86380 86390 1
542665 99542665 1001 86380 86390 1
542644 99542644 1001 86380 86390 1
542377 99542377 1001 86380 86390 1
542457 99542457 1001 86380 86390 1
542424 99542424 1001 86380 86390 1
542994 99542994 1001 86380 86390 1
543085 99543085 1001 86380 86390 1
543127 99543127 1001 86380 86390 1
543030 99543030 1001 86380 86390 1
543643 99543643 1001 86380 86390 1
543629 99543629 1001 86380 86390 1
543545 99543545 1001 86380 86390 1
543435 99543435 1001 86380 86390 1
543272 99543272 1001 86380 86390 1
543221 99543221 1001 86380 86390 1
543940 99543940 1001 86380 86390 1
543828 99543828 1001 86380 86390 1
543880 99543880 1001 86380 86390 1
543946 99543946 1001 86380 86390 1
544537 99544537 1001 86380 86390 1
544538 99544538 1001 86380 86390 1
544504 99544504 1001 86380 86390 1
544233 99544233 1001 86380 86390 1
544080 99544080 1001 86380 86390 1
544097 99544097 1001 86380 86390 1
544627 99544627 1001 86380 86390 1
430495 383 1001 19200 19797 1
517611 807 1002 58419 69349 1
531751 900 1002 52904 53656 1
543026 487 1002 55125 63547 1
400228 99400228 1001 86380 86390 1
400130 99400130 1001 86380 86390 1
400236 99400236 1001 86380 86390 1
400354 99400354 1001 86380 86390 1
400414 99400414 1001 86380 86390 1
400426 99400426 1001 86380 86390 1
400516 99400516 1001 86380 86390 1
400655 99400655 1001 86380 86390 1
400802 99400802 1001 86380 86390 1
401053 99401053 1001 86380 86390 1
401255 99401255 1001 86380 86390 1
401159 99401159 1001 86380 86390 1
401311 99401311 1001 86380 86390 1
401296 99401296 1001 86380 86390 1
401444 99401444 1001 86380 86390 1
401530 99401530 1001 86380 86390 1
401584 99401584 1001 86380 86390 1
401519 99401519 1001 86380 86390 1
401765 99401765 1001 86380 86390 1
401776 99401776 1001 86380 86390 1
402030 99402030 1001 86380 86390 1
402038 99402038 1001 86380 86390 1
402047 99402047 1001 86380 86390 1
402423 99402423 1001 86380 86390 1
402686 99402686 1001 86380 86390 1
402773 99402773 1001 86380 86390 1
402700 99402700 1001 86380 86390 1
402816 99402816 1001 86380 86390 1
402983 99402983 1001 86380 86390 1
402911 99402911 1001 86380 86390 1
402977 99402977 1001 86380 86390 1
403062 99403062 1001 86380 86390 1
403175 99403175 1001 86380 86390 1
403104 99403104 1001 86380 86390 1
403455 99403455 1001 86380 86390 1
403507 99403507 1001 86380 86390 1
403729 99403729 1001 86380 86390 1
403738 99403738 1001 86380 86390 1
403784 99403784 1001 86380 86390 1
403836 99403836 1001 86380 86390 1
404318 99404318 1001 86380 86390 1
404752 99404752 1001 86380 86390 1
405190 99405190 1001 86380 86390 1
405278 99405278 1001 86380 86390 1
405246 99405246 1001 86380 86390 1
405363 99405363 1001 86380 86390 1
405408 99405408 1001 86380 86390 1
405421 99405421 1001 86380 86390 1
405522 99405522 1001 86380 86390 1
405899 99405899 1001 86380 86390 1
406037 99406037 1001 86380 86390 1
406065 99406065 1001 86380 86390 1
406457 99406457 1001 86380 86390 1
406731 99406731 1001 86380 86390 1
406718 99406718 1001 86380 86390 1
406777 99406777 1001 86380 86390 1
406751 99406751 1001 86380 86390 1
406932 99406932 1001 86380 86390 1
406907 99406907 1001 86380 86390 1
406846 99406846 1001 86380 86390 1
407002 99407002 1001 86380 86390 1
407037 99407037 1001 86380 86390 1
407180 99407180 1001 86380 86390 1
407941 99407941 1001 86380 86390 1
407932 99407932 1001 86380 86390 1
407968 99407968 1001 86380 86390 1
408013 99408013 1001 86380 86390 1
408249 99408249 1001 86380 86390 1
408349 99408349 1001 86380 86390 1
408622 99408622 1001 86380 86390 1
408729 99408729 1001 86380 86390 1
408771 99408771 1001 86380 86390 1
408879 99408879 1001 86380 86390 1
409056 99409056 1001 86380 86390 1
409109 99409109 1001 86380 86390 1
409451 99409451 1001 86380 86390 1
409887 99409887 1001 86380 86390 1
409992 99409992 1001 86380 86390 1
410229 99410229 1001 86380 86390 1
410335 99410335 1001 86380 86390 1
410349 99410349 1001 86380 86390 1
410442 99410442 1001 86380 86390 1
410445 99410445 1001 86380 86390 1
410422 99410422 1001 86380 86390 1
410858 99410858 1001 86380 86390 1
410862 99410862 1001 86380 86390 1
411097 99411097 1001 86380 86390 1
411068 99411068 1001 86380 86390 1
411136 99411136 1001 86380 86390 1
411227 99411227 1001 86380 86390 1
411426 99411426 1001 86380 86390 1
411896 99411896 1001 86380 86390 1
411995 99411995 1001 86380 86390 1
412036 99412036 1001 86380 86390 1
412205 99412205 1001 86380 86390 1
412338 99412338 1001 86380 86390 1
412294 99412294 1001 86380 86390 1
413695 99413695 1001 86380 86390 1
413664 99413664 1001 86380 86390 1
412822 99412822 1001 86380 86390 1
412801 99412801 1001 86380 86390 1
412690 99412690 1001 86380 86390 1
413923 99413923 1001 86380 86390 1
413736 99413736 1001 86380 86390 1
413959 99413959 1001 86380 86390 1
413779 99413779 1001 86380 86390 1
415116 99415116 1001 86380 86390 1
415296 99415296 1001 86380 86390 1
414639 99414639 1001 86380 86390 1
414803 99414803 1001 86380 86390 1
414744 99414744 1001 86380 86390 1
414900 99414900 1001 86380 86390 1
414910 99414910 1001 86380 86390 1
414527 99414527 1001 86380 86390 1
414225 99414225 1001 86380 86390 1
414296 99414296 1001 86380 86390 1
414184 99414184 1001 86380 86390 1
414276 99414276 1001 86380 86390 1
414307 99414307 1001 86380 86390 1
415443 99415443 1001 86380 86390 1
415499 99415499 1001 86380 86390 1
415697 99415697 1001 86380 86390 1
415601 99415601 1001 86380 86390 1
414119 99414119 1001 86380 86390 1
415619 99415619 1001 86380 86390 1
417000 99417000 1001 86380 86390 1
416736 99416736 1001 86380 86390 1
416882 99416882 1001 86380 86390 1
416283 99416283 1001 86380 86390 1
416301 99416301 1001 86380 86390 1
416174 99416174 1001 86380 86390 1
416313 99416313 1001 86380 86390 1
415842 99415842 1001 86380 86390 1
415975 99415975 1001 86380 86390 1
416024 99416024 1001 86380 86390 1
415899 99415899 1001 86380 86390 1
417353 99417353 1001 86380 86390 1
417483 99417483 1001 86380 86390 1
417602 99417602 1001 86380 86390 1
418555 99418555 1001 86380 86390 1
418681 99418681 1001 86380 86390 1
418719 99418719 1001 86380 86390 1
418646 99418646 1001 86380 86390 1
418648 99418648 1001 86380 86390 1
418341 99418341 1001 86380 86390 1
418087 99418087 1001 86380 86390 1
418423 99418423 1001 86380 86390 1
418349 99418349 1001 86380 86390 1
418094 99418094 1001 86380 86390 1
418126 99418126 1001 86380 86390 1
418155 99418155 1001 86380 86390 1
417725 99417725 1001 86380 86390 1
417756 99417756 1001 86380 86390 1
417867 99417867 1001 86380 86390 1
419054 99419054 1001 86380 86390 1
419027 99419027 1001 86380 86390 1
420363 99420363 1001 86380 86390 1
420154 99420154 1001 86380 86390 1
420106 99420106 1001 86380 86390 1
420036 99420036 1001 86380 86390 1
419764 99419764 1001 86380 86390 1
419796 99419796 1001 86380 86390 1
419348 99419348 1001 86380 86390 1
419476 99419476 1001 86380 86390 1
419216 99419216 1001 86380 86390 1
419582 99419582 1001 86380 86390 1
420591 99420591 1001 86380 86390 1
420601 99420601 1001 86380 86390 1
420730 99420730 1001 86380 86390 1
421712 99421712 1001 86380 86390 1
421890 99421890 1001 86380 86390 1
421949 99421949 1001 86380 86390 1
421934 99421934 1001 86380 86390 1
422084 99422084 1001 86380 86390 1
421592 99421592 1001 86380 86390 1
421328 99421328 1001 86380 86390 1
421624 99421624 1001 86380 86390 1
421446 99421446 1001 86380 86390 1
421628 99421628 1001 86380 86390 1
420967 99420967 1001 86380 86390 1
421071 99421071 1001 86380 86390 1
420976 99420976 1001 86380 86390 1
420871 99420871 1001 86380 86390 1
421139 99421139 1001 86380 86390 1
422387 99422387 1001 86380 86390 1
422242 99422242 1001 86380 86390 1
423550 99423550 1001 86380 86390 1
423340 99423340 1001 86380 86390 1
423661 99423661 1001 86380 86390 1
423713 99423713 1001 86380 86390 1
423266 99423266 1001 86380 86390 1
423289 99423289 1001 86380 86390 1
423178 99423178 1001 86380 86390 1
422976 99422976 1001 86380 86390 1
422887 99422887 1001 86380 86390 1
422757 99422757 1001 86380 86390 1
422716 99422716 1001 86380 86390 1
423885 99423885 1001 86380 86390 1
424042 99424042 1001 86380 86390 1
423832 99423832 1001 86380 86390 1
424108 99424108 1001 86380 86390 1
424005 99424005 1001 86380 86390 1
425302 99425302 1001 86380 86390 1
425062 99425062 1001 86380 86390 1
425318 99425318 1001 86380 86390 1
424627 99424627 1001 86380 86390 1
425000 99425000 1001 86380 86390 1
424530 99424530 1001 86380 86390 1
424269 99424269 1001 86380 86390 1
424385 99424385 1001 86380 86390 1
425406 99425406 1001 86380 86390 1
425721 99425721 1001 86380 86390 1
427080 99427080 1001 86380 86390 1
427025 99427025 1001 86380 86390 1
426577 99426577 1001 86380 86390 1
426675 99426675 1001 86380 86390 1
426591 99426591 1001 86380 86390 1
426642 99426642 1001 86380 86390 1
426292 99426292 1001 86380 86390 1
426008 99426008 1001 86380 86390 1
426066 99426066 1001 86380 86390 1
426226 99426226 1001 86380 86390 1
426263 99426263 1001 86380 86390 1
427236 99427236 1001 86380 86390 1
427438 99427438 1001 86380 86390 1
427515 99427515 1001 86380 86390 1
427526 99427526 1001 86380 86390 1
428390 99428390 1001 86380 86390 1
428468 99428468 1001 86380 86390 1
428490 99428490 1001 86380 86390 1
428682 99428682 1001 86380 86390 1
428456 99428456 1001 86380 86390 1
428659 99428659 1001 86380 86390 1
428722 99428722 1001 86380 86390 1
428033 99428033 1001 86380 86390 1
428180 99428180 1001 86380 86390 1
428811 99428811 1001 86380 86390 1
428844 99428844 1001 86380 86390 1
428958 99428958 1001 86380 86390 1
430164 99430164 1001 86380 86390 1
430247 99430247 1001 86380 86390 1
430027 99430027 1001 86380 86390 1
430286 99430286 1001 86380 86390 1
429982 99429982 1001 86380 86390 1
429660 99429660 1001 86380 86390 1
429222 99429222 1001 86380 86390 1
429366 99429366 1001 86380 86390 1
429293 99429293 1001 86380 86390 1
430685 99430685 1001 86380 86390 1
430714 99430714 1001 86380 86390 1
431882 99431882 1001 86380 86390 1
431965 99431965 1001 86380 86390 1
432006 99432006 1001 86380 86390 1
431506 99431506 1001 86380 86390 1
431609 99431609 1001 86380 86390 1
431565 99431565 1001 86380 86390 1
431550 99431550 1001 86380 86390 1
431096 99431096 1001 86380 86390 1
430905 99430905 1001 86380 86390 1
430836 99430836 1001 86380 86390 1
431234 99431234 1001 86380 86390 1
431649 99431649 1001 86380 86390 1
432115 99432115 1001 86380 86390 1
433635 99433635 1001 86380 86390 1
433399 99433399 1001 86380 86390 1
432996 99432996 1001 86380 86390 1
433028 99433028 1001 86380 86390 1
433144 99433144 1001 86380 86390 1
433283 99433283 1001 86380 86390 1
432959 99432959 1001 86380 86390 1
432849 99432849 1001 86380 86390 1
432861 99432861 1001 86380 86390 1
432538 99432538 1001 86380 86390 1
434051 99434051 1001 86380 86390 1
433806 99433806 1001 86380 86390 1
435343 99435343 1001 86380 86390 1
435005 99435005 1001 86380 86390 1
435256 99435256 1001 86380 86390 1
435044 99435044 1001 86380 86390 1
435238 99435238 1001 86380 86390 1
434703 99434703 1001 86380 86390 1
434729 99434729 1001 86380 86390 1
434837 99434837 1001 86380 86390 1
434219 99434219 1001 86380 86390 1
435567 99435567 1001 86380 86390 1
435623 99435623 1001 86380 86390 1
435709 99435709 1001 86380 86390 1
435452 99435452 1001 86380 86390 1
435856 99435856 1001 86380 86390 1
436819 99436819 1001 86380 86390 1
437012 99437012 1001 86380 86390 1
436866 99436866 1001 86380 86390 1
437000 99437000 1001 86380 86390 1
436869 99436869 1001 86380 86390 1
436666 99436666 1001 86380 86390 1
436394 99436394 1001 86380 86390 1
436236 99436236 1001 86380 86390 1
436287 99436287 1001 86380 86390 1
300030 99300030 1001 86380 86390 1
437248 99437248 1001 86380 86390 1
300022 99300022 1001 86380 86390 1
437307 99437307 1001 86380 86390 1
300549 99300549 1001 86380 86390 1
300670 99300670 1001 86380 86390 1
300623 99300623 1001 86380 86390 1
300572 99300572 1001 86380 86390 1
300471 99300471 1001 86380 86390 1
300303 99300303 1001 86380 86390 1
300158 99300158 1001 86380 86390 1
300856 99300856 1001 86380 86390 1
300848 99300848 1001 86380 86390 1
300879 99300879 1001 86380 86390 1
301504 99301504 1001 86380 86390 1
301526 99301526 1001 86380 86390 1
301508 99301508 1001 86380 86390 1
301394 99301394 1001 86380 86390 1
301395 99301395 1001 86380 86390 1
301170 99301170 1001 86380 86390 1
301202 99301202 1001 86380 86390 1
301318 99301318 1001 86380 86390 1
301230 99301230 1001 86380 86390 1
301037 99301037 1001 86380 86390 1
301101 99301101 1001 86380 86390 1
301671 99301671 1001 86380 86390 1
301585 99301585 1001 86380 86390 1
301625 99301625 1001 86380 86390 1
301651 99301651 1001 86380 86390 1
301729 99301729 1001 86380 86390 1
302270 99302270 1001 86380 86390 1
302194 99302194 1001 86380 86390 1
302208 99302208 1001 86380 86390 1
302086 99302086 1001 86380 86390 1
301956 99301956 1001 86380 86390 1
301808 99301808 1001 86380 86390 1
301809 99301809 1001 86380 86390 1
301914 99301914 1001 86380 86390 1
302560 99302560 1001 86380 86390 1
302859 99302859 1001 86380 86390 1
302809 99302809 1001 86380 86390 1
302717 99302717 1001 86380 86390 1
302642 99302642 1001 86380 86390 1
302733 99302733 1001 86380 86390 1
302630 99302630 1001 86380 86390 1
303959 99303959 1001 86380 86390 1
303846 99303846 1001 86380 86390 1
304012 99304012 1001 86380 86390 1
303915 99303915 1001 86380 86390 1
303766 99303766 1001 86380 86390 1
303677 99303677 1001 86380 86390 1
303771 99303771 1001 86380 86390 1
303470 99303470 1001 86380 86390 1
303526 99303526 1001 86380 86390 1
303436 99303436 1001 86380 86390 1
303567 99303567 1001 86380 86390 1
304039 99304039 1001 86380 86390 1
304234 99304234 1001 86380 86390 1
304775 99304775 1001 86380 86390 1
304568 99304568 1001 86380 86390 1
304624 99304624 1001 86380 86390 1
304922 99304922 1001 86380 86390 1
304902 99304902 1001 86380 86390 1
304933 99304933 1001 86380 86390 1
305635 99305635 1001 86380 86390 1
305643 99305643 1001 86380 86390 1
305302 99305302 1001 86380 86390 1
305096 99305096 1001 86380 86390 1
305065 99305065 1001 86380 86390 1
500066 99500066 1001 86380 86390 1
500161 99500161 1001 86380 86390 1
305692 99305692 1001 86380 86390 1
500781 99500781 1001 86380 86390 1
500650 99500650 1001 86380 86390 1
500218 99500218 1001 86380 86390 1
500232 99500232 1001 86380 86390 1
500262 99500262 1001 86380 86390 1
500372 99500372 1001 86380 86390 1
500891 99500891 1001 86380 86390 1
500904 99500904 1001 86380 86390 1
500971 99500971 1001 86380 86390 1
501623 99501623 1001 86380 86390 1
501480 99501480 1001 86380 86390 1
501421 99501421 1001 86380 86390 1
501065 99501065 1001 86380 86390 1
501106 99501106 1001 86380 86390 1
501107 99501107 1001 86380 86390 1
501108 99501108 1001 86380 86390 1
501818 99501818 1001 86380 86390 1
501750 99501750 1001 86380 86390 1
501673 99501673 1001 86380 86390 1
502286 99502286 1001 86380 86390 1
502287 99502287 1001 86380 86390 1
502435 99502435 1001 86380 86390 1
502399 99502399 1001 86380 86390 1
502198 99502198 1001 86380 86390 1
502058 99502058 1001 86380 86390 1
502074 99502074 1001 86380 86390 1
502114 99502114 1001 86380 86390 1
501896 99501896 1001 86380 86390 1
502053 99502053 1001 86380 86390 1
501853 99501853 1001 86380 86390 1
502010 99502010 1001 86380 86390 1
502555 99502555 1001 86380 86390 1
502612 99502612 1001 86380 86390 1
503193 99503193 1001 86380 86390 1
503250 99503250 1001 86380 86390 1
503008 99503008 1001 86380 86390 1
503050 99503050 1001 86380 86390 1
503002 99503002 1001 86380 86390 1
502930 99502930 1001 86380 86390 1
502731 99502731 1001 86380 86390 1
502784 99502784 1001 86380 86390 1
503422 99503422 1001 86380 86390 1
503448 99503448 1001 86380 86390 1
503411 99503411 1001 86380 86390 1
503294 99503294 1001 86380 86390 1
503364 99503364 1001 86380 86390 1
503978 99503978 1001 86380 86390 1
504099 99504099 1001 86380 86390 1
503719 99503719 1001 86380 86390 1
503786 99503786 1001 86380 86390 1
503890 99503890 1001 86380 86390 1
503828 99503828 1001 86380 86390 1
503640 99503640 1001 86380 86390 1
503524 99503524 1001 86380 86390 1
503579 99503579 1001 86380 86390 1
503515 99503515 1001 86380 86390 1
503570 99503570 1001 86380 86390 1
503664 99503664 1001 86380 86390 1
504257 99504257 1001 86380 86390 1
504263 99504263 1001 86380 86390 1
504162 99504162 1001 86380 86390 1
504124 99504124 1001 86380 86390 1
504791 99504791 1001 86380 86390 1
504750 99504750 1001 86380 86390 1
504609 99504609 1001 86380 86390 1
504611 99504611 1001 86380 86390 1
504677 99504677 1001 86380 86390 1
504736 99504736 1001 86380 86390 1
504506 99504506 1001 86380 86390 1
504342 99504342 1001 86380 86390 1
504369 99504369 1001 86380 86390 1
505059 99505059 1001 86380 86390 1
505009 99505009 1001 86380 86390 1
505091 99505091 1001 86380 86390 1
505003 99505003 1001 86380 86390 1
505603 99505603 1001 86380 86390 1
505655 99505655 1001 86380 86390 1
505669 99505669 1001 86380 86390 1
505722 99505722 1001 86380 86390 1
505653 99505653 1001 86380 86390 1
505397 99505397 1001 86380 86390 1
505427 99505427 1001 86380 86390 1
505415 99505415 1001 86380 86390 1
505188 99505188 1001 86380 86390 1
505266 99505266 1001 86380 86390 1
505203 99505203 1001 86380 86390 1
505333 99505333 1001 86380 86390 1
505186 99505186 1001 86380 86390 1
505225 99505225 1001 86380 86390 1
505961 99505961 1001 86380 86390 1
505781 99505781 1001 86380 86390 1
505922 99505922 1001 86380 86390 1
506249 99506249 1001 86380 86390 1
506076 99506076 1001 86380 86390 1
506646 99506646 1001 86380 86390 1
506662 99506662 1001 86380 86390 1
506611 99506611 1001 86380 86390 1
506599 99506599 1001 86380 86390 1
506640 99506640 1001 86380 86390 1
507392 99507392 1001 86380 86390 1
507352 99507352 1001 86380 86390 1
507061 99507061 1001 86380 86390 1
507215 99507215 1001 86380 86390 1
506996 99506996 1001 86380 86390 1
506895 99506895 1001 86380 86390 1
506927 99506927 1001 86380 86390 1
507456 99507456 1001 86380 86390 1
507443 99507443 1001 86380 86390 1
508248 99508248 1001 86380 86390 1
508123 99508123 1001 86380 86390 1
508225 99508225 1001 86380 86390 1
508152 99508152 1001 86380 86390 1
508229 99508229 1001 86380 86390 1
508130 99508130 1001 86380 86390 1
508008 99508008 1001 86380 86390 1
507883 99507883 1001 86380 86390 1
508042 99508042 1001 86380 86390 1
507785 99507785 1001 86380 86390 1
507644 99507644 1001 86380 86390 1
507686 99507686 1001 86380 86390 1
507779 99507779 1001 86380 86390 1
508392 99508392 1001 86380 86390 1
508346 99508346 1001 86380 86390 1
508975 99508975 1001 86380 86390 1
509044 99509044 1001 86380 86390 1
508875 99508875 1001 86380 86390 1
508907 99508907 1001 86380 86390 1
508722 99508722 1001 86380 86390 1
508724 99508724 1001 86380 86390 1
508455 99508455 1001 86380 86390 1
508547 99508547 1001 86380 86390 1
508528 99508528 1001 86380 86390 1
508529 99508529 1001 86380 86390 1
508582 99508582 1001 86380 86390 1
509110 99509110 1001 86380 86390 1
509088 99509088 1001 86380 86390 1
509187 99509187 1001 86380 86390 1
509554 99509554 1001 86380 86390 1
509530 99509530 1001 86380 86390 1
509569 99509569 1001 86380 86390 1
509495 99509495 1001 86380 86390 1
509333 99509333 1001 86380 86390 1
509400 99509400 1001 86380 86390 1
509337 99509337 1001 86380 86390 1
509286 99509286 1001 86380 86390 1
509468 99509468 1001 86380 86390 1
509928 99509928 1001 86380 86390 1
509982 99509982 1001 86380 86390 1
509999 99509999 1001 86380 86390 1
510090 99510090 1001 86380 86390 1
510611 99510611 1001 86380 86390 1
510637 99510637 1001 86380 86390 1
510653 99510653 1001 86380 86390 1
510656 99510656 1001 86380 86390 1
510707 99510707 1001 86380 86390 1
510647 99510647 1001 86380 86390 1
510483 99510483 1001 86380 86390 1
510517 99510517 1001 86380 86390 1
510336 99510336 1001 86380 86390 1
510519 99510519 1001 86380 86390 1
510390 99510390 1001 86380 86390 1
510112 99510112 1001 86380 86390 1
510308 99510308 1001 86380 86390 1
510208 99510208 1001 86380 86390 1
510750 99510750 1001 86380 86390 1
510766 99510766 1001 86380 86390 1
510882 99510882 1001 86380 86390 1
510811 99510811 1001 86380 86390 1
510902 99510902 1001 86380 86390 1
511463 99511463 1001 86380 86390 1
511504 99511504 1001 86380 86390 1
511553 99511553 1001 86380 86390 1
511480 99511480 1001 86380 86390 1
511406 99511406 1001 86380 86390 1
511538 99511538 1001 86380 86390 1
511206 99511206 1001 86380 86390 1
511152 99511152 1001 86380 86390 1
511001 99511001 1001 86380 86390 1
511015 99511015 1001 86380 86390 1
511081 99511081 1001 86380 86390 1
510941 99510941 1001 86380 86390 1
511123 99511123 1001 86380 86390 1
511706 99511706 1001 86380 86390 1
511618 99511618 1001 86380 86390 1
512293 99512293 1001 86380 86390 1
512288 99512288 1001 86380 86390 1
512021 99512021 1001 86380 86390 1
511971 99511971 1001 86380 86390 1
512025 99512025 1001 86380 86390 1
511850 99511850 1001 86380 86390 1
511840 99511840 1001 86380 86390 1
511910 99511910 1001 86380 86390 1
512435 99512435 1001 86380 86390 1
512423 99512423 1001 86380 86390 1
513171 99513171 1001 86380 86390 1
513178 99513178 1001 86380 86390 1
513182 99513182 1001 86380 86390 1
513161 99513161 1001 86380 86390 1
513162 99513162 1001 86380 86390 1
513114 99513114 1001 86380 86390 1
513037 99513037 1001 86380 86390 1
512873 99512873 1001 86380 86390 1
512828 99512828 1001 86380 86390 1
512688 99512688 1001 86380 86390 1
512692 99512692 1001 86380 86390 1
512749 99512749 1001 86380 86390 1
512712 99512712 1001 86380 86390 1
513400 99513400 1001 86380 86390 1
513208 99513208 1001 86380 86390 1
513252 99513252 1001 86380 86390 1
513344 99513344 1001 86380 86390 1
513930 99513930 1001 86380 86390 1
513972 99513972 1001 86380 86390 1
513949 99513949 1001 86380 86390 1
513988 99513988 1001 86380 86390 1
513760 99513760 1001 86380 86390 1
513786 99513786 1001 86380 86390 1
513498 99513498 1001 86380 86390 1
513565 99513565 1001 86380 86390 1
514134 99514134 1001 86380 86390 1
514047 99514047 1001 86380 86390 1
514795 99514795 1001 86380 86390 1
514736 99514736 1001 86380 86390 1
514664 99514664 1001 86380 86390 1
514497 99514497 1001 86380 86390 1
514511 99514511 1001 86380 86390 1
514456 99514456 1001 86380 86390 1
514305 99514305 1001 86380 86390 1
514386 99514386 1001 86380 86390 1
515041 99515041 1001 86380 86390 1
514942 99514942 1001 86380 86390 1
515621 99515621 1001 86380 86390 1
515649 99515649 1001 86380 86390 1
515585 99515585 1001 86380 86390 1
515641 99515641 1001 86380 86390 1
515580 99515580 1001 86380 86390 1
515272 99515272 1001 86380 86390 1
515353 99515353 1001 86380 86390 1
515318 99515318 1001 86380 86390 1
515259 99515259 1001 86380 86390 1
515109 99515109 1001 86380 86390 1
515071 99515071 1001 86380 86390 1
515878 99515878 1001 86380 86390 1
516509 99516509 1001 86380 86390 1
516321 99516321 1001 86380 86390 1
516428 99516428 1001 86380 86390 1
516142 99516142 1001 86380 86390 1
516287 99516287 1001 86380 86390 1
516186 99516186 1001 86380 86390 1
516135 99516135 1001 86380 86390 1
516148 99516148 1001 86380 86390 1
515966 99515966 1001 86380 86390 1
515945 99515945 1001 86380 86390 1
516010 99516010 1001 86380 86390 1
516561 99516561 1001 86380 86390 1
516524 99516524 1001 86380 86390 1
516540 99516540 1001 86380 86390 1
516514 99516514 1001 86380 86390 1
516568 99516568 1001 86380 86390 1
517290 99517290 1001 86380 86390 1
517176 99517176 1001 86380 86390 1
517019 99517019 1001 86380 86390 1
517124 99517124 1001 86380 86390 1
516845 99516845 1001 86380 86390 1
516757 99516757 1001 86380 86390 1
517444 99517444 1001 86380 86390 1
517356 99517356 1001 86380 86390 1
517435 99517435 1001 86380 86390 1
518106 99518106 1001 86380 86390 1
517935 99517935 1001 86380 86390 1
517950 99517950 1001 86380 86390 1
517938 99517938 1001 86380 86390 1
517583 99517583 1001 86380 86390 1
517545 99517545 1001 86380 86390 1
517572 99517572 1001 86380 86390 1
517715 99517715 1001 86380 86390 1
517546 99517546 1001 86380 86390 1
517559 99517559 1001 86380 86390 1
517677 99517677 1001 86380 86390 1
517705 99517705 1001 86380 86390 1
517745 99517745 1001 86380 86390 1
517642 99517642 1001 86380 86390 1
517746 99517746 1001 86380 86390 1
517618 99517618 1001 86380 86390 1
518225 99518225 1001 86380 86390 1
518201 99518201 1001 86380 86390 1
518164 99518164 1001 86380 86390 1
518270 99518270 1001 86380 86390 1
518274 99518274 1001 86380 86390 1
518899 99518899 1001 86380 86390 1
518902 99518902 1001 86380 86390 1
518620 99518620 1001 86380 86390 1
518636 99518636 1001 86380 86390 1
518432 99518432 1001 86380 86390 1
518411 99518411 1001 86380 86390 1
519169 99519169 1001 86380 86390 1
519054 99519054 1001 86380 86390 1
519158 99519158 1001 86380 86390 1
519068 99519068 1001 86380 86390 1
519176 99519176 1001 86380 86390 1
519781 99519781 1001 86380 86390 1
519702 99519702 1001 86380 86390 1
519730 99519730 1001 86380 86390 1
519793 99519793 1001 86380 86390 1
519796 99519796 1001 86380 86390 1
519747 99519747 1001 86380 86390 1
519505 99519505 1001 86380 86390 1
519566 99519566 1001 86380 86390 1
519371 99519371 1001 86380 86390 1
519334 99519334 1001 86380 86390 1
519930 99519930 1001 86380 86390 1
519858 99519858 1001 86380 86390 1
519860 99519860 1001 86380 86390 1
520590 99520590 1001 86380 86390 1
520612 99520612 1001 86380 86390 1
520627 99520627 1001 86380 86390 1
520572 99520572 1001 86380 86390 1
520400 99520400 1001 86380 86390 1
520247 99520247 1001 86380 86390 1
520288 99520288 1001 86380 86390 1
520354 99520354 1001 86380 86390 1
520393 99520393 1001 86380 86390 1
520139 99520139 1001 86380 86390 1
520064 99520064 1001 86380 86390 1
520119 99520119 1001 86380 86390 1
520795 99520795 1001 86380 86390 1
520818 99520818 1001 86380 86390 1
521287 99521287 1001 86380 86390 1
521327 99521327 1001 86380 86390 1
521437 99521437 1001 86380 86390 1
521387 99521387 1001 86380 86390 1
521461 99521461 1001 86380 86390 1
521225 99521225 1001 86380 86390 1
521177 99521177 1001 86380 86390 1
521203 99521203 1001 86380 86390 1
521140 99521140 1001 86380 86390 1
520991 99520991 1001 86380 86390 1
520941 99520941 1001 86380 86390 1
520969 99520969 1001 86380 86390 1
520957 99520957 1001 86380 86390 1
520983 99520983 1001 86380 86390 1
521646 99521646 1001 86380 86390 1
521586 99521586 1001 86380 86390 1
522269 99522269 1001 86380 86390 1
522132 99522132 1001 86380 86390 1
522124 99522124 1001 86380 86390 1
522022 99522022 1001 86380 86390 1
521972 99521972 1001 86380 86390 1
522077 99522077 1001 86380 86390 1
522005 99522005 1001 86380 86390 1
521994 99521994 1001 86380 86390 1
521774 99521774 1001 86380 86390 1
522293 99522293 1001 86380 86390 1
522444 99522444 1001 86380 86390 1
522967 99522967 1001 86380 86390 1
522930 99522930 1001 86380 86390 1
522836 99522836 1001 86380 86390 1
522901 99522901 1001 86380 86390 1
522720 99522720 1001 86380 86390 1
522902 99522902 1001 86380 86390 1
522830 99522830 1001 86380 86390 1
522831 99522831 1001 86380 86390 1
522806 99522806 1001 86380 86390 1
522549 99522549 1001 86380 86390 1
522692 99522692 1001 86380 86390 1
522618 99522618 1001 86380 86390 1
522645 99522645 1001 86380 86390 1
522516 99522516 1001 86380 86390 1
522556 99522556 1001 86380 86390 1
522699 99522699 1001 86380 86390 1
522597 99522597 1001 86380 86390 1
523157 99523157 1001 86380 86390 1
523213 99523213 1001 86380 86390 1
523227 99523227 1001 86380 86390 1
523150 99523150 1001 86380 86390 1
523178 99523178 1001 86380 86390 1
523838 99523838 1001 86380 86390 1
523933 99523933 1001 86380 86390 1
523827 99523827 1001 86380 86390 1
523841 99523841 1001 86380 86390 1
523906 99523906 1001 86380 86390 1
523546 99523546 1001 86380 86390 1
523651 99523651 1001 86380 86390 1
523704 99523704 1001 86380 86390 1
523679 99523679 1001 86380 86390 1
523629 99523629 1001 86380 86390 1
523326 99523326 1001 86380 86390 1
523469 99523469 1001 86380 86390 1
523524 99523524 1001 86380 86390 1
523487 99523487 1001 86380 86390 1
523981 99523981 1001 86380 86390 1
523972 99523972 1001 86380 86390 1
523987 99523987 1001 86380 86390 1
524031 99524031 1001 86380 86390 1
524755 99524755 1001 86380 86390 1
524467 99524467 1001 86380 86390 1
524523 99524523 1001 86380 86390 1
524460 99524460 1001 86380 86390 1
524273 99524273 1001 86380 86390 1
524278 99524278 1001 86380 86390 1
525462 99525462 1001 86380 86390 1
525585 99525585 1001 86380 86390 1
525518 99525518 1001 86380 86390 1
525592 99525592 1001 86380 86390 1
525267 99525267 1001 86380 86390 1
525233 99525233 1001 86380 86390 1
525062 99525062 1001 86380 86390 1
525659 99525659 1001 86380 86390 1
525717 99525717 1001 86380 86390 1
525640 99525640 1001 86380 86390 1
526284 99526284 1001 86380 86390 1
526375 99526375 1001 86380 86390 1
526298 99526298 1001 86380 86390 1
526337 99526337 1001 86380 86390 1
526286 99526286 1001 86380 86390 1
526405 99526405 1001 86380 86390 1
526157 99526157 1001 86380 86390 1
526029 99526029 1001 86380 86390 1
526198 99526198 1001 86380 86390 1
526137 99526137 1001 86380 86390 1
526099 99526099 1001 86380 86390 1
526022 99526022 1001 86380 86390 1
525984 99525984 1001 86380 86390 1
525934 99525934 1001 86380 86390 1
525897 99525897 1001 86380 86390 1
525833 99525833 1001 86380 86390 1
525859 99525859 1001 86380 86390 1
525803 99525803 1001 86380 86390 1
526552 99526552 1001 86380 86390 1
526541 99526541 1001 86380 86390 1
526600 99526600 1001 86380 86390 1
527084 99527084 1001 86380 86390 1
526980 99526980 1001 86380 86390 1
526996 99526996 1001 86380 86390 1
526932 99526932 1001 86380 86390 1
526936 99526936 1001 86380 86390 1
527015 99527015 1001 86380 86390 1
526667 99526667 1001 86380 86390 1
526657 99526657 1001 86380 86390 1
526774 99526774 1001 86380 86390 1
526832 99526832 1001 86380 86390 1
526794 99526794 1001 86380 86390 1
526757 99526757 1001 86380 86390 1
527424 99527424 1001 86380 86390 1
527295 99527295 1001 86380 86390 1
527271 99527271 1001 86380 86390 1
528050 99528050 1001 86380 86390 1
527996 99527996 1001 86380 86390 1
527758 99527758 1001 86380 86390 1
527839 99527839 1001 86380 86390 1
527699 99527699 1001 86380 86390 1
527829 99527829 1001 86380 86390 1
527726 99527726 1001 86380 86390 1
527791 99527791 1001 86380 86390 1
527519 99527519 1001 86380 86390 1
527651 99527651 1001 86380 86390 1
527472 99527472 1001 86380 86390 1
527501 99527501 1001 86380 86390 1
527634 99527634 1001 86380 86390 1
528826 99528826 1001 86380 86390 1
528756 99528756 1001 86380 86390 1
528808 99528808 1001 86380 86390 1
528623 99528623 1001 86380 86390 1
528640 99528640 1001 86380 86390 1
528462 99528462 1001 86380 86390 1
528469 99528469 1001 86380 86390 1
528951 99528951 1001 86380 86390 1
529095 99529095 1001 86380 86390 1
528931 99528931 1001 86380 86390 1
529086 99529086 1001 86380 86390 1
529101 99529101 1001 86380 86390 1
528960 99528960 1001 86380 86390 1
529000 99529000 1001 86380 86390 1
529666 99529666 1001 86380 86390 1
529328 99529328 1001 86380 86390 1
529472 99529472 1001 86380 86390 1
529360 99529360 1001 86380 86390 1
529400 99529400 1001 86380 86390 1
529492 99529492 1001 86380 86390 1
529336 99529336 1001 86380 86390 1
529506 99529506 1001 86380 86390 1
529390 99529390 1001 86380 86390 1
529416 99529416 1001 86380 86390 1
529520 99529520 1001 86380 86390 1
529275 99529275 1001 86380 86390 1
529165 99529165 1001 86380 86390 1
529271 99529271 1001 86380 86390 1
529248 99529248 1001 86380 86390 1
529850 99529850 1001 86380 86390 1
529826 99529826 1001 86380 86390 1
530492 99530492 1001 86380 86390 1
530363 99530363 1001 86380 86390 1
530404 99530404 1001 86380 86390 1
530488 99530488 1001 86380 86390 1
530514 99530514 1001 86380 86390 1
530549 99530549 1001 86380 86390 1
530092 99530092 1001 86380 86390 1
529995 99529995 1001 86380 86390 1
530099 99530099 1001 86380 86390 1
530555 99530555 1001 86380 86390 1
530704 99530704 1001 86380 86390 1
531241 99531241 1001 86380 86390 1
531216 99531216 1001 86380 86390 1
531206 99531206 1001 86380 86390 1
531312 99531312 1001 86380 86390 1
531373 99531373 1001 86380 86390 1
531275 99531275 1001 86380 86390 1
531101 99531101 1001 86380 86390 1
531077 99531077 1001 86380 86390 1
531168 99531168 1001 86380 86390 1
531001 99531001 1001 86380 86390 1
531121 99531121 1001 86380 86390 1
531018 99531018 1001 86380 86390 1
530915 99530915 1001 86380 86390 1
530866 99530866 1001 86380 86390 1
530830 99530830 1001 86380 86390 1
531585 99531585 1001 86380 86390 1
531522 99531522 1001 86380 86390 1
531553 99531553 1001 86380 86390 1
532132 99532132 1001 86380 86390 1
531807 99531807 1001 86380 86390 1
531848 99531848 1001 86380 86390 1
531837 99531837 1001 86380 86390 1
531889 99531889 1001 86380 86390 1
531894 99531894 1001 86380 86390 1
531691 99531691 1001 86380 86390 1
531704 99531704 1001 86380 86390 1
531720 99531720 1001 86380 86390 1
531788 99531788 1001 86380 86390 1
532345 99532345 1001 86380 86390 1
532333 99532333 1001 86380 86390 1
532309 99532309 1001 86380 86390 1
532274 99532274 1001 86380 86390 1
532839 99532839 1001 86380 86390 1
532886 99532886 1001 86380 86390 1
532992 99532992 1001 86380 86390 1
532647 99532647 1001 86380 86390 1
532810 99532810 1001 86380 86390 1
532606 99532606 1001 86380 86390 1
532471 99532471 1001 86380 86390 1
532448 99532448 1001 86380 86390 1
533210 99533210 1001 86380 86390 1
533231 99533231 1001 86380 86390 1
533037 99533037 1001 86380 86390 1
533053 99533053 1001 86380 86390 1
533684 99533684 1001 86380 86390 1
533776 99533776 1001 86380 86390 1
533789 99533789 1001 86380 86390 1
533715 99533715 1001 86380 86390 1
533408 99533408 1001 86380 86390 1
533409 99533409 1001 86380 86390 1
533389 99533389 1001 86380 86390 1
533286 99533286 1001 86380 86390 1
534062 99534062 1001 86380 86390 1
533875 99533875 1001 86380 86390 1
533941 99533941 1001 86380 86390 1
534621 99534621 1001 86380 86390 1
534583 99534583 1001 86380 86390 1
534506 99534506 1001 86380 86390 1
534567 99534567 1001 86380 86390 1
534407 99534407 1001 86380 86390 1
534439 99534439 1001 86380 86390 1
534174 99534174 1001 86380 86390 1
534074 99534074 1001 86380 86390 1
534850 99534850 1001 86380 86390 1
534813 99534813 1001 86380 86390 1
534768 99534768 1001 86380 86390 1
534860 99534860 1001 86380 86390 1
535421 99535421 1001 86380 86390 1
535400 99535400 1001 86380 86390 1
535378 99535378 1001 86380 86390 1
535471 99535471 1001 86380 86390 1
535168 99535168 1001 86380 86390 1
535248 99535248 1001 86380 86390 1
535158 99535158 1001 86380 86390 1
535265 99535265 1001 86380 86390 1
534947 99534947 1001 86380 86390 1
534935 99534935 1001 86380 86390 1
535040 99535040 1001 86380 86390 1
534977 99534977 1001 86380 86390 1
535704 99535704 1001 86380 86390 1
535644 99535644 1001 86380 86390 1
535555 99535555 1001 86380 86390 1
536174 99536174 1001 86380 86390 1
536143 99536143 1001 86380 86390 1
535954 99535954 1001 86380 86390 1
535973 99535973 1001 86380 86390 1
536039 99536039 1001 86380 86390 1
535885 99535885 1001 86380 86390 1
535774 99535774 1001 86380 86390 1
535906 99535906 1001 86380 86390 1
535751 99535751 1001 86380 86390 1
535883 99535883 1001 86380 86390 1
535922 99535922 1001 86380 86390 1
535740 99535740 1001 86380 86390 1
536424 99536424 1001 86380 86390 1
536492 99536492 1001 86380 86390 1
536443 99536443 1001 86380 86390 1
536444 99536444 1001 86380 86390 1
536513 99536513 1001 86380 86390 1
536527 99536527 1001 86380 86390 1
537063 99537063 1001 86380 86390 1
536978 99536978 1001 86380 86390 1
537004 99537004 1001 86380 86390 1
536919 99536919 1001 86380 86390 1
536851 99536851 1001 86380 86390 1
536955 99536955 1001 86380 86390 1
536878 99536878 1001 86380 86390 1
537342 99537342 1001 86380 86390 1
537175 99537175 1001 86380 86390 1
537307 99537307 1001 86380 86390 1
537901 99537901 1001 86380 86390 1
537577 99537577 1001 86380 86390 1
537590 99537590 1001 86380 86390 1
537601 99537601 1001 86380 86390 1
537446 99537446 1001 86380 86390 1
537501 99537501 1001 86380 86390 1
537418 99537418 1001 86380 86390 1
537509 99537509 1001 86380 86390 1
538078 99538078 1001 86380 86390 1
538114 99538114 1001 86380 86390 1
538167 99538167 1001 86380 86390 1
538145 99538145 1001 86380 86390 1
538136 99538136 1001 86380 86390 1
538741 99538741 1001 86380 86390 1
538495 99538495 1001 86380 86390 1
538448 99538448 1001 86380 86390 1
538503 99538503 1001 86380 86390 1
538223 99538223 1001 86380 86390 1
538354 99538354 1001 86380 86390 1
538242 99538242 1001 86380 86390 1
538231 99538231 1001 86380 86390 1
538335 99538335 1001 86380 86390 1
539008 99539008 1001 86380 86390 1
538961 99538961 1001 86380 86390 1
538951 99538951 1001 86380 86390 1
538966 99538966 1001 86380 86390 1
539538 99539538 1001 86380 86390 1
539607 99539607 1001 86380 86390 1
539567 99539567 1001 86380 86390 1
539477 99539477 1001 86380 86390 1
539467 99539467 1001 86380 86390 1
539507 99539507 1001 86380 86390 1
539630 99539630 1001 86380 86390 1
539345 99539345 1001 86380 86390 1
539351 99539351 1001 86380 86390 1
539227 99539227 1001 86380 86390 1
539035 99539035 1001 86380 86390 1
539106 99539106 1001 86380 86390 1
539833 99539833 1001 86380 86390 1
539769 99539769 1001 86380 86390 1
539749 99539749 1001 86380 86390 1
540406 99540406 1001 86380 86390 1
540449 99540449 1001 86380 86390 1
540385 99540385 1001 86380 86390 1
540451 99540451 1001 86380 86390 1
540251 99540251 1001 86380 86390 1
540226 99540226 1001 86380 86390 1
540252 99540252 1001 86380 86390 1
540101 99540101 1001 86380 86390 1
539952 99539952 1001 86380 86390 1
540004 99540004 1001 86380 86390 1
539947 99539947 1001 86380 86390 1
540619 99540619 1001 86380 86390 1
540477 99540477 1001 86380 86390 1
540596 99540596 1001 86380 86390 1
540611 99540611 1001 86380 86390 1
540535 99540535 1001 86380 86390 1
540579 99540579 1001 86380 86390 1
540592 99540592 1001 86380 86390 1
541105 99541105 1001 86380 86390 1
541198 99541198 1001 86380 86390 1
541199 99541199 1001 86380 86390 1
541097 99541097 1001 86380 86390 1
541252 99541252 1001 86380 86390 1
540895 99540895 1001 86380 86390 1
541066 99541066 1001 86380 86390 1
541041 99541041 1001 86380 86390 1
541055 99541055 1001 86380 86390 1
540918 99540918 1001 86380 86390 1
540843 99540843 1001 86380 86390 1
540799 99540799 1001 86380 86390 1
541316 99541316 1001 86380 86390 1
541381 99541381 1001 86380 86390 1
541385 99541385 1001 86380 86390 1
541490 99541490 1001 86380 86390 1
541380 99541380 1001 86380 86390 1
542068 99542068 1001 86380 86390 1
541978 99541978 1001 86380 86390 1
541927 99541927 1001 86380 86390 1
541918 99541918 1001 86380 86390 1
541925 99541925 1001 86380 86390 1
541797 99541797 1001 86380 86390 1
541868 99541868 1001 86380 86390 1
541607 99541607 1001 86380 86390 1
541505 99541505 1001 86380 86390 1
541535 99541535 1001 86380 86390 1
541575 99541575 1001 86380 86390 1
542155 99542155 1001 86380 86390 1
542259 99542259 1001 86380 86390 1
542144 99542144 1001 86380 86390 1
542275 99542275 1001 86380 86390 1
542187 99542187 1001 86380 86390 1
542252 99542252 1001 86380 86390 1
542137 99542137 1001 86380 86390 1
542242 99542242 1001 86380 86390 1
542894 99542894 1001 86380 86390 1
542613 99542613 1001 86380 86390 1
542550 99542550 1001 86380 86390 1
542564 99542564 1001 86380 86390 1
542487 99542487 1001 86380 86390 1
542373 99542373 1001 86380 86390 1
543064 99543064 1001 86380 86390 1
543143 99543143 1001 86380 86390 1
542953 99542953 1001 86380 86390 1
543057 99543057 1001 86380 86390 1
543736 99543736 1001 86380 86390 1
543620 99543620 1001 86380 86390 1
543662 99543662 1001 86380 86390 1
543640 99543640 1001 86380 86390 1
543668 99543668 1001 86380 86390 1
543427 99543427 1001 86380 86390 1
543549 99543549 1001 86380 86390 1
543222 99543222 1001 86380 86390 1
543352 99543352 1001 86380 86390 1
543315 99543315 1001 86380 86390 1
543872 99543872 1001 86380 86390 1
543965 99543965 1001 86380 86390 1
543775 99543775 1001 86380 86390 1
543922 99543922 1001 86380 86390 1
543961 99543961 1001 86380 86390 1
544432 99544432 1001 86380 86390 1
544500 99544500 1001 86380 86390 1
544506 99544506 1001 86380 86390 1
544322 99544322 1001 86380 86390 1
544349 99544349 1001 86380 86390 1
544107 99544107 1001 86380 86390 1
544059 99544059 1001 86380 86390 1
544661 99544661 1001 86380 86390 1
436072 216 1001 35580 36177 1
427504 861 1001 56820 57417 1
400001 99400001 1001 86380 86390 1
400190 99400190 1001 86380 86390 1
400568 99400568 1001 86380 86390 1
400617 99400617 1001 86380 86390 1
400713 99400713 1001 86380 86390 1
400671 99400671 1001 86380 86390 1
400882 99400882 1001 86380 86390 1
400884 99400884 1001 86380 86390 1
401074 99401074 1001 86380 86390 1
401080 99401080 1001 86380 86390 1
401511 99401511 1001 86380 86390 1
401702 99401702 1001 86380 86390 1
401732 99401732 1001 86380 86390 1
402133 99402133 1001 86380 86390 1
402181 99402181 1001 86380 86390 1
402548 99402548 1001 86380 86390 1
402523 99402523 1001 86380 86390 1
402574 99402574 1001 86380 86390 1
402728 99402728 1001 86380 86390 1
402720 99402720 1001 86380 86390 1
403154 99403154 1001 86380 86390 1
403140 99403140 1001 86380 86390 1
403148 99403148 1001 86380 86390 1
403124 99403124 1001 86380 86390 1
403271 99403271 1001 86380 86390 1
403400 99403400 1001 86380 86390 1
403742 99403742 1001 86380 86390 1
403805 99403805 1001 86380 86390 1
404308 99404308 1001 86380 86390 1
404916 99404916 1001 86380 86390 1
405007 99405007 1001 86380 86390 1
404935 99404935 1001 86380 86390 1
404969 99404969 1001 86380 86390 1
405066 99405066 1001 86380 86390 1
405372 99405372 1001 86380 86390 1
405395 99405395 1001 86380 86390 1
405416 99405416 1001 86380 86390 1
405882 99405882 1001 86380 86390 1
405885 99405885 1001 86380 86390 1
406050 99406050 1001 86380 86390 1
406082 99406082 1001 86380 86390 1
406012 99406012 1001 86380 86390 1
406020 99406020 1001 86380 86390 1
406322 99406322 1001 86380 86390 1
406422 99406422 1001 86380 86390 1
406431 99406431 1001 86380 86390 1
406397 99406397 1001 86380 86390 1
406473 99406473 1001 86380 86390 1
406543 99406543 1001 86380 86390 1
407409 99407409 1001 86380 86390 1
407458 99407458 1001 86380 86390 1
407568 99407568 1001 86380 86390 1
407731 99407731 1001 86380 86390 1
407976 99407976 1001 86380 86390 1
407912 99407912 1001 86380 86390 1
408045 99408045 1001 86380 86390 1
408123 99408123 1001 86380 86390 1
408317 99408317 1001 86380 86390 1
408434 99408434 1001 86380 86390 1
408580 99408580 1001 86380 86390 1
408730 99408730 1001 86380 86390 1
408747 99408747 1001 86380 86390 1
408701 99408701 1001 86380 86390 1
408842 99408842 1001 86380 86390 1
408914 99408914 1001 86380 86390 1
408883 99408883 1001 86380 86390 1
409153 99409153 1001 86380 86390 1
409254 99409254 1001 86380 86390 1
409204 99409204 1001 86380 86390 1
409439 99409439 1001 86380 86390 1
409549 99409549 1001 86380 86390 1
409683 99409683 1001 86380 86390 1
409892 99409892 1001 86380 86390 1
409969 99409969 1001 86380 86390 1
409899 99409899 1001 86380 86390 1
409996 99409996 1001 86380 86390 1
410285 99410285 1001 86380 86390 1
410341 99410341 1001 86380 86390 1
410762 99410762 1001 86380 86390 1
410745 99410745 1001 86380 86390 1
410928 99410928 1001 86380 86390 1
411062 99411062 1001 86380 86390 1
411325 99411325 1001 86380 86390 1
411406 99411406 1001 86380 86390 1
411498 99411498 1001 86380 86390 1
411720 99411720 1001 86380 86390 1
411708 99411708 1001 86380 86390 1
412058 99412058 1001 86380 86390 1
412084 99412084 1001 86380 86390 1
412232 99412232 1001 86380 86390 1
412392 99412392 1001 86380 86390 1
412425 99412425 1001 86380 86390 1
412456 99412456 1001 86380 86390 1
412311 99412311 1001 86380 86390 1
413450 99413450 1001 86380 86390 1
413641 99413641 1001 86380 86390 1
413609 99413609 1001 86380 86390 1
413581 99413581 1001 86380 86390 1
413077 99413077 1001 86380 86390 1
412798 99412798 1001 86380 86390 1
412728 99412728 1001 86380 86390 1
412703 99412703 1001 86380 86390 1
412564 99412564 1001 86380 86390 1
412540 99412540 1001 86380 86390 1
412769 99412769 1001 86380 86390 1
412524 99412524 1001 86380 86390 1
414058 99414058 1001 86380 86390 1
413834 99413834 1001 86380 86390 1
413956 99413956 1001 86380 86390 1
413846 99413846 1001 86380 86390 1
413942 99413942 1001 86380 86390 1
415171 99415171 1001 86380 86390 1
415264 99415264 1001 86380 86390 1
415124 99415124 1001 86380 86390 1
415196 99415196 1001 86380 86390 1
415289 99415289 1001 86380 86390 1
414678 99414678 1001 86380 86390 1
414526 99414526 1001 86380 86390 1
414376 99414376 1001 86380 86390 1
414325 99414325 1001 86380 86390 1
414450 99414450 1001 86380 86390 1
415472 99415472 1001 86380 86390 1
416888 99416888 1001 86380 86390 1
416817 99416817 1001 86380 86390 1
416780 99416780 1001 86380 86390 1
416184 99416184 1001 86380 86390 1
416370 99416370 1001 86380 86390 1
416221 99416221 1001 86380 86390 1
416415 99416415 1001 86380 86390 1
416328 99416328 1001 86380 86390 1
415918 99415918 1001 86380 86390 1
416074 99416074 1001 86380 86390 1
416108 99416108 1001 86380 86390 1
417419 99417419 1001 86380 86390 1
418691 99418691 1001 86380 86390 1
418673 99418673 1001 86380 86390 1
418443 99418443 1001 86380 86390 1
418707 99418707 1001 86380 86390 1
418102 99418102 1001 86380 86390 1
418336 99418336 1001 86380 86390 1
418117 99418117 1001 86380 86390 1
418369 99418369 1001 86380 86390 1
417826 99417826 1001 86380 86390 1
418016 99418016 1001 86380 86390 1
417703 99417703 1001 86380 86390 1
417887 99417887 1001 86380 86390 1
419076 99419076 1001 86380 86390 1
419193 99419193 1001 86380 86390 1
418936 99418936 1001 86380 86390 1
419037 99419037 1001 86380 86390 1
419168 99419168 1001 86380 86390 1
419046 99419046 1001 86380 86390 1
420084 99420084 1001 86380 86390 1
420208 99420208 1001 86380 86390 1
420302 99420302 1001 86380 86390 1
420028 99420028 1001 86380 86390 1
419214 99419214 1001 86380 86390 1
420613 99420613 1001 86380 86390 1
420649 99420649 1001 86380 86390 1
420603 99420603 1001 86380 86390 1
420687 99420687 1001 86380 86390 1
422048 99422048 1001 86380 86390 1
421691 99421691 1001 86380 86390 1
421851 99421851 1001 86380 86390 1
421788 99421788 1001 86380 86390 1
421959 99421959 1001 86380 86390 1
421346 99421346 1001 86380 86390 1
421639 99421639 1001 86380 86390 1
421285 99421285 1001 86380 86390 1
421499 99421499 1001 86380 86390 1
421097 99421097 1001 86380 86390 1
420858 99420858 1001 86380 86390 1
420964 99420964 1001 86380 86390 1
420885 99420885 1001 86380 86390 1
422304 99422304 1001 86380 86390 1
422330 99422330 1001 86380 86390 1
422435 99422435 1001 86380 86390 1
422348 99422348 1001 86380 86390 1
422430 99422430 1001 86380 86390 1
422397 99422397 1001 86380 86390 1
422499 99422499 1001 86380 86390 1
423614 99423614 1001 86380 86390 1
423014 99423014 1001 86380 86390 1
423238 99423238 1001 86380 86390 1
422826 99422826 1001 86380 86390 1
422905 99422905 1001 86380 86390 1
422662 99422662 1001 86380 86390 1
422917 99422917 1001 86380 86390 1
422542 99422542 1001 86380 86390 1
422930 99422930 1001 86380 86390 1
423847 99423847 1001 86380 86390 1
424133 99424133 1001 86380 86390 1
424110 99424110 1001 86380 86390 1
424146 99424146 1001 86380 86390 1
425126 99425126 1001 86380 86390 1
425225 99425225 1001 86380 86390 1
425227 99425227 1001 86380 86390 1
425283 99425283 1001 86380 86390 1
425232 99425232 1001 86380 86390 1
424837 99424837 1001 86380 86390 1
424950 99424950 1001 86380 86390 1
424611 99424611 1001 86380 86390 1
424251 99424251 1001 86380 86390 1
424582 99424582 1001 86380 86390 1
424519 99424519 1001 86380 86390 1
424203 99424203 1001 86380 86390 1
424409 99424409 1001 86380 86390 1
425473 99425473 1001 86380 86390 1
425632 99425632 1001 86380 86390 1
425533 99425533 1001 86380 86390 1
425670 99425670 1001 86380 86390 1
425824 99425824 1001 86380 86390 1
426619 99426619 1001 86380 86390 1
426459 99426459 1001 86380 86390 1
426415 99426415 1001 86380 86390 1
426572 99426572 1001 86380 86390 1
425853 99425853 1001 86380 86390 1
426060 99426060 1001 86380 86390 1
427288 99427288 1001 86380 86390 1
427346 99427346 1001 86380 86390 1
427340 99427340 1001 86380 86390 1
428675 99428675 1001 86380 86390 1
428450 99428450 1001 86380 86390 1
428525 99428525 1001 86380 86390 1
428623 99428623 1001 86380 86390 1
428135 99428135 1001 86380 86390 1
428209 99428209 1001 86380 86390 1
427996 99427996 1001 86380 86390 1
427874 99427874 1001 86380 86390 1
427830 99427830 1001 86380 86390 1
429067 99429067 1001 86380 86390 1
428829 99428829 1001 86380 86390 1
429024 99429024 1001 86380 86390 1
429079 99429079 1001 86380 86390 1
428849 99428849 1001 86380 86390 1
429989 99429989 1001 86380 86390 1
430174 99430174 1001 86380 86390 1
430240 99430240 1001 86380 86390 1
429721 99429721 1001 86380 86390 1
429723 99429723 1001 86380 86390 1
429623 99429623 1001 86380 86390 1
429728 99429728 1001 86380 86390 1
429895 99429895 1001 86380 86390 1
429827 99429827 1001 86380 86390 1
429492 99429492 1001 86380 86390 1
430486 99430486 1001 86380 86390 1
430624 99430624 1001 86380 86390 1
430748 99430748 1001 86380 86390 1
430474 99430474 1001 86380 86390 1
430545 99430545 1001 86380 86390 1
430393 99430393 1001 86380 86390 1
431795 99431795 1001 86380 86390 1
431686 99431686 1001 86380 86390 1
431669 99431669 1001 86380 86390 1
431306 99431306 1001 86380 86390 1
431301 99431301 1001 86380 86390 1
431274 99431274 1001 86380 86390 1
431325 99431325 1001 86380 86390 1
431024 99431024 1001 86380 86390 1
431242 99431242 1001 86380 86390 1
430827 99430827 1001 86380 86390 1
431021 99431021 1001 86380 86390 1
432295 99432295 1001 86380 86390 1
432279 99432279 1001 86380 86390 1
432445 99432445 1001 86380 86390 1
433395 99433395 1001 86380 86390 1
433469 99433469 1001 86380 86390 1
433641 99433641 1001 86380 86390 1
433642 99433642 1001 86380 86390 1
433240 99433240 1001 86380 86390 1
433220 99433220 1001 86380 86390 1
432933 99432933 1001 86380 86390 1
433069 99433069 1001 86380 86390 1
432627 99432627 1001 86380 86390 1
432798 99432798 1001 86380 86390 1
432880 99432880 1001 86380 86390 1
434137 99434137 1001 86380 86390 1
434050 99434050 1001 86380 86390 1
433737 99433737 1001 86380 86390 1
433821 99433821 1001 86380 86390 1
433843 99433843 1001 86380 86390 1
433823 99433823 1001 86380 86390 1
435108 99435108 1001 86380 86390 1
435252 99435252 1001 86380 86390 1
435310 99435310 1001 86380 86390 1
434982 99434982 1001 86380 86390 1
434865 99434865 1001 86380 86390 1
434809 99434809 1001 86380 86390 1
434563 99434563 1001 86380 86390 1
434261 99434261 1001 86380 86390 1
435651 99435651 1001 86380 86390 1
435816 99435816 1001 86380 86390 1
435844 99435844 1001 86380 86390 1
435509 99435509 1001 86380 86390 1
435891 99435891 1001 86380 86390 1
436914 99436914 1001 86380 86390 1
436854 99436854 1001 86380 86390 1
437051 99437051 1001 86380 86390 1
437054 99437054 1001 86380 86390 1
436947 99436947 1001 86380 86390 1
437043 99437043 1001 86380 86390 1
436450 99436450 1001 86380 86390 1
436669 99436669 1001 86380 86390 1
436695 99436695 1001 86380 86390 1
436358 99436358 1001 86380 86390 1
436617 99436617 1001 86380 86390 1
435925 99435925 1001 86380 86390 1
435982 99435982 1001 86380 86390 1
436045 99436045 1001 86380 86390 1
436206 99436206 1001 86380 86390 1
436262 99436262 1001 86380 86390 1
437184 99437184 1001 86380 86390 1
300046 99300046 1001 86380 86390 1
300048 99300048 1001 86380 86390 1
300039 99300039 1001 86380 86390 1
437181 99437181 1001 86380 86390 1
300027 99300027 1001 86380 86390 1
300696 99300696 1001 86380 86390 1
300543 99300543 1001 86380 86390 1
300432 99300432 1001 86380 86390 1
300510 99300510 1001 86380 86390 1
300324 99300324 1001 86380 86390 1
300253 99300253 1001 86380 86390 1
300296 99300296 1001 86380 86390 1
300220 99300220 1001 86380 86390 1
300285 99300285 1001 86380 86390 1
300260 99300260 1001 86380 86390 1
300249 99300249 1001 86380 86390 1
300288 99300288 1001 86380 86390 1
300842 99300842 1001 86380 86390 1
300792 99300792 1001 86380 86390 1
300732 99300732 1001 86380 86390 1
300893 99300893 1001 86380 86390 1
301325 99301325 1001 86380 86390 1
301189 99301189 1001 86380 86390 1
301319 99301319 1001 86380 86390 1
301077 99301077 1001 86380 86390 1
301018 99301018 1001 86380 86390 1
301138 99301138 1001 86380 86390 1
301009 99301009 1001 86380 86390 1
301061 99301061 1001 86380 86390 1
301695 99301695 1001 86380 86390 1
301631 99301631 1001 86380 86390 1
301680 99301680 1001 86380 86390 1
302241 99302241 1001 86380 86390 1
302231 99302231 1001 86380 86390 1
302358 99302358 1001 86380 86390 1
301996 99301996 1001 86380 86390 1
301983 99301983 1001 86380 86390 1
301786 99301786 1001 86380 86390 1
301806 99301806 1001 86380 86390 1
302572 99302572 1001 86380 86390 1
302500 99302500 1001 86380 86390 1
302462 99302462 1001 86380 86390 1
302412 99302412 1001 86380 86390 1
303040 99303040 1001 86380 86390 1
303118 99303118 1001 86380 86390 1
303107 99303107 1001 86380 86390 1
303097 99303097 1001 86380 86390 1
303001 99303001 1001 86380 86390 1
302904 99302904 1001 86380 86390 1
302805 99302805 1001 86380 86390 1
302791 99302791 1001 86380 86390 1
303350 99303350 1001 86380 86390 1
303316 99303316 1001 86380 86390 1
303396 99303396 1001 86380 86390 1
303951 99303951 1001 86380 86390 1
303965 99303965 1001 86380 86390 1
303992 99303992 1001 86380 86390 1
303891 99303891 1001 86380 86390 1
303673 99303673 1001 86380 86390 1
303681 99303681 1001 86380 86390 1
303748 99303748 1001 86380 86390 1
303710 99303710 1001 86380 86390 1
303543 99303543 1001 86380 86390 1
304202 99304202 1001 86380 86390 1
304219 99304219 1001 86380 86390 1
304220 99304220 1001 86380 86390 1
304739 99304739 1001 86380 86390 1
304551 99304551 1001 86380 86390 1
304564 99304564 1001 86380 86390 1
304488 99304488 1001 86380 86390 1
304395 99304395 1001 86380 86390 1
304334 99304334 1001 86380 86390 1
304301 99304301 1001 86380 86390 1
305028 99305028 1001 86380 86390 1
304980 99304980 1001 86380 86390 1
304955 99304955 1001 86380 86390 1
305022 99305022 1001 86380 86390 1
304971 99304971 1001 86380 86390 1
305642 99305642 1001 86380 86390 1
305617 99305617 1001 86380 86390 1
305608 99305608 1001 86380 86390 1
305315 99305315 1001 86380 86390 1
305380 99305380 1001 86380 86390 1
305289 99305289 1001 86380 86390 1
305400 99305400 1001 86380 86390 1
305250 99305250 1001 86380 86390 1
305085 99305085 1001 86380 86390 1
305268 99305268 1001 86380 86390 1
500119 99500119 1001 86380 86390 1
500188 99500188 1001 86380 86390 1
500124 99500124 1001 86380 86390 1
500689 99500689 1001 86380 86390 1
500794 99500794 1001 86380 86390 1
500706 99500706 1001 86380 86390 1
500771 99500771 1001 86380 86390 1
500498 99500498 1001 86380 86390 1
500450 99500450 1001 86380 86390 1
500476 99500476 1001 86380 86390 1
500195 99500195 1001 86380 86390 1
500392 99500392 1001 86380 86390 1
500226 99500226 1001 86380 86390 1
500278 99500278 1001 86380 86390 1
500330 99500330 1001 86380 86390 1
500356 99500356 1001 86380 86390 1
501013 99501013 1001 86380 86390 1
500884 99500884 1001 86380 86390 1
501001 99501001 1001 86380 86390 1
501462 99501462 1001 86380 86390 1
501530 99501530 1001 86380 86390 1
501583 99501583 1001 86380 86390 1
501532 99501532 1001 86380 86390 1
501317 99501317 1001 86380 86390 1
501253 99501253 1001 86380 86390 1
501383 99501383 1001 86380 86390 1
501267 99501267 1001 86380 86390 1
501384 99501384 1001 86380 86390 1
501348 99501348 1001 86380 86390 1
501329 99501329 1001 86380 86390 1
501112 99501112 1001 86380 86390 1
501056 99501056 1001 86380 86390 1
501782 99501782 1001 86380 86390 1
501785 99501785 1001 86380 86390 1
502288 99502288 1001 86380 86390 1
502314 99502314 1001 86380 86390 1
502317 99502317 1001 86380 86390 1
502409 99502409 1001 86380 86390 1
502460 99502460 1001 86380 86390 1
502083 99502083 1001 86380 86390 1
502199 99502199 1001 86380 86390 1
502084 99502084 1001 86380 86390 1
502089 99502089 1001 86380 86390 1
501909 99501909 1001 86380 86390 1
501960 99501960 1001 86380 86390 1
502545 99502545 1001 86380 86390 1
503153 99503153 1001 86380 86390 1
503207 99503207 1001 86380 86390 1
503226 99503226 1001 86380 86390 1
503047 99503047 1001 86380 86390 1
503030 99503030 1001 86380 86390 1
502942 99502942 1001 86380 86390 1
503059 99503059 1001 86380 86390 1
502782 99502782 1001 86380 86390 1
503317 99503317 1001 86380 86390 1
503395 99503395 1001 86380 86390 1
503989 99503989 1001 86380 86390 1
504034 99504034 1001 86380 86390 1
504096 99504096 1001 86380 86390 1
504111 99504111 1001 86380 86390 1
503819 99503819 1001 86380 86390 1
503898 99503898 1001 86380 86390 1
503537 99503537 1001 86380 86390 1
503606 99503606 1001 86380 86390 1
503662 99503662 1001 86380 86390 1
503533 99503533 1001 86380 86390 1
504196 99504196 1001 86380 86390 1
504249 99504249 1001 86380 86390 1
504133 99504133 1001 86380 86390 1
504191 99504191 1001 86380 86390 1
504802 99504802 1001 86380 86390 1
504886 99504886 1001 86380 86390 1
504861 99504861 1001 86380 86390 1
504746 99504746 1001 86380 86390 1
504771 99504771 1001 86380 86390 1
504546 99504546 1001 86380 86390 1
504626 99504626 1001 86380 86390 1
504352 99504352 1001 86380 86390 1
504354 99504354 1001 86380 86390 1
504501 99504501 1001 86380 86390 1
505010 99505010 1001 86380 86390 1
505129 99505129 1001 86380 86390 1
505002 99505002 1001 86380 86390 1
505741 99505741 1001 86380 86390 1
505452 99505452 1001 86380 86390 1
505466 99505466 1001 86380 86390 1
505519 99505519 1001 86380 86390 1
505442 99505442 1001 86380 86390 1
505404 99505404 1001 86380 86390 1
505469 99505469 1001 86380 86390 1
505509 99505509 1001 86380 86390 1
505406 99505406 1001 86380 86390 1
505214 99505214 1001 86380 86390 1
505340 99505340 1001 86380 86390 1
505342 99505342 1001 86380 86390 1
505928 99505928 1001 86380 86390 1
505866 99505866 1001 86380 86390 1
506504 99506504 1001 86380 86390 1
506414 99506414 1001 86380 86390 1
506295 99506295 1001 86380 86390 1
506273 99506273 1001 86380 86390 1
506377 99506377 1001 86380 86390 1
505989 99505989 1001 86380 86390 1
506003 99506003 1001 86380 86390 1
505980 99505980 1001 86380 86390 1
506034 99506034 1001 86380 86390 1
506087 99506087 1001 86380 86390 1
506000 99506000 1001 86380 86390 1
506702 99506702 1001 86380 86390 1
506638 99506638 1001 86380 86390 1
506782 99506782 1001 86380 86390 1
507336 99507336 1001 86380 86390 1
507402 99507402 1001 86380 86390 1
507367 99507367 1001 86380 86390 1
507130 99507130 1001 86380 86390 1
507199 99507199 1001 86380 86390 1
506908 99506908 1001 86380 86390 1
507000 99507000 1001 86380 86390 1
506902 99506902 1001 86380 86390 1
507471 99507471 1001 86380 86390 1
507621 99507621 1001 86380 86390 1
508045 99508045 1001 86380 86390 1
508084 99508084 1001 86380 86390 1
508149 99508149 1001 86380 86390 1
508218 99508218 1001 86380 86390 1
508137 99508137 1001 86380 86390 1
508087 99508087 1001 86380 86390 1
508141 99508141 1001 86380 86390 1
508093 99508093 1001 86380 86390 1
508158 99508158 1001 86380 86390 1
507875 99507875 1001 86380 86390 1
507970 99507970 1001 86380 86390 1
508014 99508014 1001 86380 86390 1
507672 99507672 1001 86380 86390 1
508266 99508266 1001 86380 86390 1
509049 99509049 1001 86380 86390 1
509058 99509058 1001 86380 86390 1
508906 99508906 1001 86380 86390 1
508822 99508822 1001 86380 86390 1
508848 99508848 1001 86380 86390 1
508797 99508797 1001 86380 86390 1
509203 99509203 1001 86380 86390 1
509191 99509191 1001 86380 86390 1
509271 99509271 1001 86380 86390 1
509224 99509224 1001 86380 86390 1
509700 99509700 1001 86380 86390 1
509897 99509897 1001 86380 86390 1
509631 99509631 1001 86380 86390 1
509556 99509556 1001 86380 86390 1
509518 99509518 1001 86380 86390 1
509537 99509537 1001 86380 86390 1
509512 99509512 1001 86380 86390 1
509281 99509281 1001 86380 86390 1
509403 99509403 1001 86380 86390 1
510015 99510015 1001 86380 86390 1
510041 99510041 1001 86380 86390 1
510043 99510043 1001 86380 86390 1
510098 99510098 1001 86380 86390 1
509934 99509934 1001 86380 86390 1
510690 99510690 1001 86380 86390 1
510588 99510588 1001 86380 86390 1
510628 99510628 1001 86380 86390 1
510709 99510709 1001 86380 86390 1
510557 99510557 1001 86380 86390 1
510392 99510392 1001 86380 86390 1
510452 99510452 1001 86380 86390 1
510120 99510120 1001 86380 86390 1
510148 99510148 1001 86380 86390 1
510140 99510140 1001 86380 86390 1
510269 99510269 1001 86380 86390 1
510833 99510833 1001 86380 86390 1
510912 99510912 1001 86380 86390 1
510785 99510785 1001 86380 86390 1
511517 99511517 1001 86380 86390 1
511521 99511521 1001 86380 86390 1
511484 99511484 1001 86380 86390 1
511543 99511543 1001 86380 86390 1
511225 99511225 1001 86380 86390 1
511303 99511303 1001 86380 86390 1
511595 99511595 1001 86380 86390 1
512315 99512315 1001 86380 86390 1
512329 99512329 1001 86380 86390 1
512291 99512291 1001 86380 86390 1
512113 99512113 1001 86380 86390 1
512089 99512089 1001 86380 86390 1
511975 99511975 1001 86380 86390 1
511825 99511825 1001 86380 86390 1
511855 99511855 1001 86380 86390 1
511868 99511868 1001 86380 86390 1
511960 99511960 1001 86380 86390 1
511922 99511922 1001 86380 86390 1
511767 99511767 1001 86380 86390 1
511964 99511964 1001 86380 86390 1
512520 99512520 1001 86380 86390 1
512501 99512501 1001 86380 86390 1
512413 99512413 1001 86380 86390 1
513145 99513145 1001 86380 86390 1
513111 99513111 1001 86380 86390 1
513166 99513166 1001 86380 86390 1
512807 99512807 1001 86380 86390 1
512852 99512852 1001 86380 86390 1
512743 99512743 1001 86380 86390 1
512682 99512682 1001 86380 86390 1
513306 99513306 1001 86380 86390 1
513283 99513283 1001 86380 86390 1
513213 99513213 1001 86380 86390 1
513917 99513917 1001 86380 86390 1
514019 99514019 1001 86380 86390 1
514025 99514025 1001 86380 86390 1
513632 99513632 1001 86380 86390 1
513706 99513706 1001 86380 86390 1
513721 99513721 1001 86380 86390 1
513595 99513595 1001 86380 86390 1
513474 99513474 1001 86380 86390 1
514046 99514046 1001 86380 86390 1
514232 99514232 1001 86380 86390 1
514208 99514208 1001 86380 86390 1
514692 99514692 1001 86380 86390 1
514796 99514796 1001 86380 86390 1
514772 99514772 1001 86380 86390 1
514788 99514788 1001 86380 86390 1
514814 99514814 1001 86380 86390 1
514543 99514543 1001 86380 86390 1
514253 99514253 1001 86380 86390 1
514436 99514436 1001 86380 86390 1
514438 99514438 1001 86380 86390 1
514365 99514365 1001 86380 86390 1
514869 99514869 1001 86380 86390 1
515012 99515012 1001 86380 86390 1
514911 99514911 1001 86380 86390 1
514931 99514931 1001 86380 86390 1
515022 99515022 1001 86380 86390 1
515516 99515516 1001 86380 86390 1
515529 99515529 1001 86380 86390 1
515622 99515622 1001 86380 86390 1
515511 99515511 1001 86380 86390 1
515337 99515337 1001 86380 86390 1
515404 99515404 1001 86380 86390 1
515345 99515345 1001 86380 86390 1
515194 99515194 1001 86380 86390 1
515209 99515209 1001 86380 86390 1
515810 99515810 1001 86380 86390 1
515759 99515759 1001 86380 86390 1
515853 99515853 1001 86380 86390 1
515834 99515834 1001 86380 86390 1
516398 99516398 1001 86380 86390 1
516162 99516162 1001 86380 86390 1
516267 99516267 1001 86380 86390 1
516169 99516169 1001 86380 86390 1
515967 99515967 1001 86380 86390 1
515930 99515930 1001 86380 86390 1
515974 99515974 1001 86380 86390 1
515923 99515923 1001 86380 86390 1
516662 99516662 1001 86380 86390 1
516654 99516654 1001 86380 86390 1
516621 99516621 1001 86380 86390 1
517234 99517234 1001 86380 86390 1
517335 99517335 1001 86380 86390 1
517171 99517171 1001 86380 86390 1
517151 99517151 1001 86380 86390 1
517216 99517216 1001 86380 86390 1
517327 99517327 1001 86380 86390 1
516965 99516965 1001 86380 86390 1
516979 99516979 1001 86380 86390 1
517060 99517060 1001 86380 86390 1
517010 99517010 1001 86380 86390 1
517064 99517064 1001 86380 86390 1
516888 99516888 1001 86380 86390 1
516746 99516746 1001 86380 86390 1
516760 99516760 1001 86380 86390 1
516891 99516891 1001 86380 86390 1
516879 99516879 1001 86380 86390 1
516854 99516854 1001 86380 86390 1
516725 99516725 1001 86380 86390 1
517342 99517342 1001 86380 86390 1
518091 99518091 1001 86380 86390 1
517978 99517978 1001 86380 86390 1
518032 99518032 1001 86380 86390 1
517944 99517944 1001 86380 86390 1
517816 99517816 1001 86380 86390 1
517818 99517818 1001 86380 86390 1
517851 99517851 1001 86380 86390 1
517593 99517593 1001 86380 86390 1
517635 99517635 1001 86380 86390 1
517544 99517544 1001 86380 86390 1
517599 99517599 1001 86380 86390 1
517690 99517690 1001 86380 86390 1
517602 99517602 1001 86380 86390 1
518226 99518226 1001 86380 86390 1
518364 99518364 1001 86380 86390 1
518799 99518799 1001 86380 86390 1
518891 99518891 1001 86380 86390 1
518946 99518946 1001 86380 86390 1
518667 99518667 1001 86380 86390 1
518698 99518698 1001 86380 86390 1
518739 99518739 1001 86380 86390 1
518597 99518597 1001 86380 86390 1
518611 99518611 1001 86380 86390 1
518523 99518523 1001 86380 86390 1
519149 99519149 1001 86380 86390 1
519137 99519137 1001 86380 86390 1
519720 99519720 1001 86380 86390 1
519522 99519522 1001 86380 86390 1
519485 99519485 1001 86380 86390 1
519580 99519580 1001 86380 86390 1
519608 99519608 1001 86380 86390 1
519311 99519311 1001 86380 86390 1
519238 99519238 1001 86380 86390 1
519843 99519843 1001 86380 86390 1
519875 99519875 1001 86380 86390 1
520529 99520529 1001 86380 86390 1
520452 99520452 1001 86380 86390 1
520571 99520571 1001 86380 86390 1
520521 99520521 1001 86380 86390 1
520445 99520445 1001 86380 86390 1
520535 99520535 1001 86380 86390 1
520424 99520424 1001 86380 86390 1
520296 99520296 1001 86380 86390 1
520258 99520258 1001 86380 86390 1
520303 99520303 1001 86380 86390 1
520407 99520407 1001 86380 86390 1
520153 99520153 1001 86380 86390 1
520168 99520168 1001 86380 86390 1
520043 99520043 1001 86380 86390 1
520820 99520820 1001 86380 86390 1
521144 99521144 1001 86380 86390 1
521107 99521107 1001 86380 86390 1
521133 99521133 1001 86380 86390 1
521149 99521149 1001 86380 86390 1
520900 99520900 1001 86380 86390 1
520966 99520966 1001 86380 86390 1
520905 99520905 1001 86380 86390 1
521023 99521023 1001 86380 86390 1
520908 99520908 1001 86380 86390 1
521054 99521054 1001 86380 86390 1
521664 99521664 1001 86380 86390 1
521587 99521587 1001 86380 86390 1
521538 99521538 1001 86380 86390 1
522216 99522216 1001 86380 86390 1
522165 99522165 1001 86380 86390 1
522104 99522104 1001 86380 86390 1
522147 99522147 1001 86380 86390 1
521986 99521986 1001 86380 86390 1
522073 99522073 1001 86380 86390 1
521740 99521740 1001 86380 86390 1
521870 99521870 1001 86380 86390 1
521794 99521794 1001 86380 86390 1
521874 99521874 1001 86380 86390 1
522315 99522315 1001 86380 86390 1
522305 99522305 1001 86380 86390 1
522487 99522487 1001 86380 86390 1
522969 99522969 1001 86380 86390 1
523101 99523101 1001 86380 86390 1
523053 99523053 1001 86380 86390 1
522963 99522963 1001 86380 86390 1
522989 99522989 1001 86380 86390 1
523054 99523054 1001 86380 86390 1
522796 99522796 1001 86380 86390 1
522787 99522787 1001 86380 86390 1
522751 99522751 1001 86380 86390 1
522617 99522617 1001 86380 86390 1
522620 99522620 1001 86380 86390 1
522558 99522558 1001 86380 86390 1
522587 99522587 1001 86380 86390 1
523260 99523260 1001 86380 86390 1
523209 99523209 1001 86380 86390 1
523186 99523186 1001 86380 86390 1
523831 99523831 1001 86380 86390 1
523727 99523727 1001 86380 86390 1
523537 99523537 1001 86380 86390 1
523606 99523606 1001 86380 86390 1
523568 99523568 1001 86380 86390 1
523427 99523427 1001 86380 86390 1
523428 99523428 1001 86380 86390 1
523403 99523403 1001 86380 86390 1
523468 99523468 1001 86380 86390 1
523367 99523367 1001 86380 86390 1
523446 99523446 1001 86380 86390 1
523511 99523511 1001 86380 86390 1
523447 99523447 1001 86380 86390 1
524084 99524084 1001 86380 86390 1
524137 99524137 1001 86380 86390 1
524049 99524049 1001 86380 86390 1
524706 99524706 1001 86380 86390 1
524629 99524629 1001 86380 86390 1
524572 99524572 1001 86380 86390 1
524822 99524822 1001 86380 86390 1
524848 99524848 1001 86380 86390 1
524771 99524771 1001 86380 86390 1
524957 99524957 1001 86380 86390 1
524958 99524958 1001 86380 86390 1
524792 99524792 1001 86380 86390 1
525329 99525329 1001 86380 86390 1
525297 99525297 1001 86380 86390 1
524979 99524979 1001 86380 86390 1
525175 99525175 1001 86380 86390 1
525060 99525060 1001 86380 86390 1
525112 99525112 1001 86380 86390 1
525025 99525025 1001 86380 86390 1
525039 99525039 1001 86380 86390 1
525079 99525079 1001 86380 86390 1
525685 99525685 1001 86380 86390 1
525692 99525692 1001 86380 86390 1
525720 99525720 1001 86380 86390 1
525618 99525618 1001 86380 86390 1
526309 99526309 1001 86380 86390 1
526297 99526297 1001 86380 86390 1
526363 99526363 1001 86380 86390 1
526364 99526364 1001 86380 86390 1
526330 99526330 1001 86380 86390 1
526412 99526412 1001 86380 86390 1
526217 99526217 1001 86380 86390 1
526144 99526144 1001 86380 86390 1
526087 99526087 1001 86380 86390 1
525893 99525893 1001 86380 86390 1
525946 99525946 1001 86380 86390 1
525884 99525884 1001 86380 86390 1
525808 99525808 1001 86380 86390 1
526577 99526577 1001 86380 86390 1
526429 99526429 1001 86380 86390 1
527173 99527173 1001 86380 86390 1
527088 99527088 1001 86380 86390 1
527236 99527236 1001 86380 86390 1
527005 99527005 1001 86380 86390 1
526853 99526853 1001 86380 86390 1
526896 99526896 1001 86380 86390 1
526978 99526978 1001 86380 86390 1
526684 99526684 1001 86380 86390 1
526803 99526803 1001 86380 86390 1
526795 99526795 1001 86380 86390 1
527443 99527443 1001 86380 86390 1
527251 99527251 1001 86380 86390 1
527344 99527344 1001 86380 86390 1
528019 99528019 1001 86380 86390 1
527932 99527932 1001 86380 86390 1
527676 99527676 1001 86380 86390 1
527772 99527772 1001 86380 86390 1
527851 99527851 1001 86380 86390 1
527761 99527761 1001 86380 86390 1
527738 99527738 1001 86380 86390 1
527674 99527674 1001 86380 86390 1
527660 99527660 1001 86380 86390 1
527505 99527505 1001 86380 86390 1
527871 99527871 1001 86380 86390 1
528088 99528088 1001 86380 86390 1
528200 99528200 1001 86380 86390 1
528724 99528724 1001 86380 86390 1
528836 99528836 1001 86380 86390 1
528491 99528491 1001 86380 86390 1
528531 99528531 1001 86380 86390 1
528519 99528519 1001 86380 86390 1
528666 99528666 1001 86380 86390 1
528497 99528497 1001 86380 86390 1
528284 99528284 1001 86380 86390 1
528297 99528297 1001 86380 86390 1
528415 99528415 1001 86380 86390 1
528304 99528304 1001 86380 86390 1
528977 99528977 1001 86380 86390 1
529003 99529003 1001 86380 86390 1
528954 99528954 1001 86380 86390 1
528942 99528942 1001 86380 86390 1
528973 99528973 1001 86380 86390 1
529694 99529694 1001 86380 86390 1
529601 99529601 1001 86380 86390 1
529646 99529646 1001 86380 86390 1
529721 99529721 1001 86380 86390 1
529624 99529624 1001 86380 86390 1
529231 99529231 1001 86380 86390 1
529143 99529143 1001 86380 86390 1
529273 99529273 1001 86380 86390 1
529183 99529183 1001 86380 86390 1
529777 99529777 1001 86380 86390 1
529909 99529909 1001 86380 86390 1
529898 99529898 1001 86380 86390 1
529862 99529862 1001 86380 86390 1
530531 99530531 1001 86380 86390 1
530435 99530435 1001 86380 86390 1
530221 99530221 1001 86380 86390 1
530326 99530326 1001 86380 86390 1
530159 99530159 1001 86380 86390 1
530173 99530173 1001 86380 86390 1
530238 99530238 1001 86380 86390 1
530049 99530049 1001 86380 86390 1
529947 99529947 1001 86380 86390 1
530138 99530138 1001 86380 86390 1
530139 99530139 1001 86380 86390 1
530602 99530602 1001 86380 86390 1
530631 99530631 1001 86380 86390 1
530702 99530702 1001 86380 86390 1
531316 99531316 1001 86380 86390 1
531296 99531296 1001 86380 86390 1
531286 99531286 1001 86380 86390 1
531024 99531024 1001 86380 86390 1
531147 99531147 1001 86380 86390 1
530903 99530903 1001 86380 86390 1
530897 99530897 1001 86380 86390 1
531437 99531437 1001 86380 86390 1
531542 99531542 1001 86380 86390 1
531821 99531821 1001 86380 86390 1
531914 99531914 1001 86380 86390 1
531980 99531980 1001 86380 86390 1
531812 99531812 1001 86380 86390 1
531879 99531879 1001 86380 86390 1
531816 99531816 1001 86380 86390 1
531728 99531728 1001 86380 86390 1
531703 99531703 1001 86380 86390 1
531643 99531643 1001 86380 86390 1
531661 99531661 1001 86380 86390 1
532302 99532302 1001 86380 86390 1
532303 99532303 1001 86380 86390 1
532212 99532212 1001 86380 86390 1
532331 99532331 1001 86380 86390 1
532991 99532991 1001 86380 86390 1
532672 99532672 1001 86380 86390 1
532737 99532737 1001 86380 86390 1
532765 99532765 1001 86380 86390 1
532821 99532821 1001 86380 86390 1
532639 99532639 1001 86380 86390 1
532518 99532518 1001 86380 86390 1
532514 99532514 1001 86380 86390 1
533045 99533045 1001 86380 86390 1
533073 99533073 1001 86380 86390 1
533771 99533771 1001 86380 86390 1
533772 99533772 1001 86380 86390 1
533835 99533835 1001 86380 86390 1
533700 99533700 1001 86380 86390 1
533628 99533628 1001 86380 86390 1
533513 99533513 1001 86380 86390 1
533526 99533526 1001 86380 86390 1
533541 99533541 1001 86380 86390 1
533644 99533644 1001 86380 86390 1
533482 99533482 1001 86380 86390 1
533381 99533381 1001 86380 86390 1
533267 99533267 1001 86380 86390 1
533281 99533281 1001 86380 86390 1
533296 99533296 1001 86380 86390 1
533417 99533417 1001 86380 86390 1
533920 99533920 1001 86380 86390 1
534063 99534063 1001 86380 86390 1
533915 99533915 1001 86380 86390 1
534647 99534647 1001 86380 86390 1
534553 99534553 1001 86380 86390 1
534355 99534355 1001 86380 86390 1
534290 99534290 1001 86380 86390 1
534196 99534196 1001 86380 86390 1
534093 99534093 1001 86380 86390 1
534070 99534070 1001 86380 86390 1
534175 99534175 1001 86380 86390 1
534799 99534799 1001 86380 86390 1
534812 99534812 1001 86380 86390 1
534794 99534794 1001 86380 86390 1
534756 99534756 1001 86380 86390 1
535422 99535422 1001 86380 86390 1
535371 99535371 1001 86380 86390 1
535311 99535311 1001 86380 86390 1
535491 99535491 1001 86380 86390 1
535497 99535497 1001 86380 86390 1
535188 99535188 1001 86380 86390 1
535267 99535267 1001 86380 86390 1
535237 99535237 1001 86380 86390 1
535121 99535121 1001 86380 86390 1
534981 99534981 1001 86380 86390 1
535087 99535087 1001 86380 86390 1
535002 99535002 1001 86380 86390 1
536305 99536305 1001 86380 86390 1
536185 99536185 1001 86380 86390 1
536224 99536224 1001 86380 86390 1
536200 99536200 1001 86380 86390 1
536232 99536232 1001 86380 86390 1
535914 99535914 1001 86380 86390 1
535851 99535851 1001 86380 86390 1
535829 99535829 1001 86380 86390 1
535919 99535919 1001 86380 86390 1
535765 99535765 1001 86380 86390 1
536438 99536438 1001 86380 86390 1
536522 99536522 1001 86380 86390 1
536472 99536472 1001 86380 86390 1
536382 99536382 1001 86380 86390 1
536972 99536972 1001 86380 86390 1
537089 99537089 1001 86380 86390 1
537095 99537095 1001 86380 86390 1
537151 99537151 1001 86380 86390 1
536935 99536935 1001 86380 86390 1
536832 99536832 1001 86380 86390 1
536923 99536923 1001 86380 86390 1
536939 99536939 1001 86380 86390 1
536914 99536914 1001 86380 86390 1
536567 99536567 1001 86380 86390 1
536626 99536626 1001 86380 86390 1
536561 99536561 1001 86380 86390 1
536549 99536549 1001 86380 86390 1
537289 99537289 1001 86380 86390 1
537165 99537165 1001 86380 86390 1
537260 99537260 1001 86380 86390 1
537301 99537301 1001 86380 86390 1
537850 99537850 1001 86380 86390 1
537958 99537958 1001 86380 86390 1
537759 99537759 1001 86380 86390 1
537630 99537630 1001 86380 86390 1
537599 99537599 1001 86380 86390 1
537381 99537381 1001 86380 86390 1
537397 99537397 1001 86380 86390 1
537558 99537558 1001 86380 86390 1
538016 99538016 1001 86380 86390 1
538141 99538141 1001 86380 86390 1
538185 99538185 1001 86380 86390 1
538751 99538751 1001 86380 86390 1
538677 99538677 1001 86380 86390 1
538742 99538742 1001 86380 86390 1
538456 99538456 1001 86380 86390 1
538449 99538449 1001 86380 86390 1
538275 99538275 1001 86380 86390 1
538280 99538280 1001 86380 86390 1
538851 99538851 1001 86380 86390 1
538946 99538946 1001 86380 86390 1
538844 99538844 1001 86380 86390 1
538948 99538948 1001 86380 86390 1
538962 99538962 1001 86380 86390 1
538938 99538938 1001 86380 86390 1
539003 99539003 1001 86380 86390 1
539555 99539555 1001 86380 86390 1
539517 99539517 1001 86380 86390 1
539595 99539595 1001 86380 86390 1
539498 99539498 1001 86380 86390 1
539361 99539361 1001 86380 86390 1
539401 99539401 1001 86380 86390 1
539327 99539327 1001 86380 86390 1
539263 99539263 1001 86380 86390 1
539432 99539432 1001 86380 86390 1
539291 99539291 1001 86380 86390 1
539176 99539176 1001 86380 86390 1
539115 99539115 1001 86380 86390 1
539142 99539142 1001 86380 86390 1
539027 99539027 1001 86380 86390 1
539082 99539082 1001 86380 86390 1
539742 99539742 1001 86380 86390 1
539722 99539722 1001 86380 86390 1
540278 99540278 1001 86380 86390 1
540060 99540060 1001 86380 86390 1
540074 99540074 1001 86380 86390 1
540179 99540179 1001 86380 86390 1
540054 99540054 1001 86380 86390 1
540016 99540016 1001 86380 86390 1
539917 99539917 1001 86380 86390 1
539969 99539969 1001 86380 86390 1
539880 99539880 1001 86380 86390 1
540585 99540585 1001 86380 86390 1
541139 99541139 1001 86380 86390 1
541147 99541147 1001 86380 86390 1
541050 99541050 1001 86380 86390 1
540928 99540928 1001 86380 86390 1
540993 99540993 1001 86380 86390 1
540891 99540891 1001 86380 86390 1
540943 99540943 1001 86380 86390 1
540775 99540775 1001 86380 86390 1
540827 99540827 1001 86380 86390 1
541345 99541345 1001 86380 86390 1
541299 99541299 1001 86380 86390 1
541969 99541969 1001 86380 86390 1
542002 99542002 1001 86380 86390 1
541890 99541890 1001 86380 86390 1
541787 99541787 1001 86380 86390 1
541724 99541724 1001 86380 86390 1
541794 99541794 1001 86380 86390 1
541861 99541861 1001 86380 86390 1
541577 99541577 1001 86380 86390 1
541656 99541656 1001 86380 86390 1
541568 99541568 1001 86380 86390 1
541663 99541663 1001 86380 86390 1
541523 99541523 1001 86380 86390 1
542220 99542220 1001 86380 86390 1
542283 99542283 1001 86380 86390 1
542784 99542784 1001 86380 86390 1
542932 99542932 1001 86380 86390 1
542610 99542610 1001 86380 86390 1
542724 99542724 1001 86380 86390 1
542635 99542635 1001 86380 86390 1
542442 99542442 1001 86380 86390 1
543087 99543087 1001 86380 86390 1
543050 99543050 1001 86380 86390 1
542949 99542949 1001 86380 86390 1
542965 99542965 1001 86380 86390 1
543707 99543707 1001 86380 86390 1
543720 99543720 1001 86380 86390 1
543733 99543733 1001 86380 86390 1
543410 99543410 1001 86380 86390 1
543436 99543436 1001 86380 86390 1
543437 99543437 1001 86380 86390 1
543440 99543440 1001 86380 86390 1
543526 99543526 1001 86380 86390 1
543259 99543259 1001 86380 86390 1
543275 99543275 1001 86380 86390 1
543302 99543302 1001 86380 86390 1
543343 99543343 1001 86380 86390 1
543850 99543850 1001 86380 86390 1
543789 99543789 1001 86380 86390 1
543832 99543832 1001 86380 86390 1
544486 99544486 1001 86380 86390 1
544584 99544584 1001 86380 86390 1
544288 99544288 1001 86380 86390 1
544327 99544327 1001 86380 86390 1
544219 99544219 1001 86380 86390 1
544221 99544221 1001 86380 86390 1
544170 99544170 1001 86380 86390 1
544719 99544719 1001 86380 86390 1
420090 1142 1001 27180 27897 1
531728 1020 1001 46809 47109 1
543087 953 1002 59255 64694 1
400149 99400149 1001 86380 86390 1
400357 99400357 1001 86380 86390 1
400510 99400510 1001 86380 86390 1
400522 99400522 1001 86380 86390 1
400441 99400441 1001 86380 86390 1
400447 99400447 1001 86380 86390 1
400550 99400550 1001 86380 86390 1
400689 99400689 1001 86380 86390 1
400786 99400786 1001 86380 86390 1
400869 99400869 1001 86380 86390 1
400845 99400845 1001 86380 86390 1
401008 99401008 1001 86380 86390 1
401285 99401285 1001 86380 86390 1
401302 99401302 1001 86380 86390 1
401558 99401558 1001 86380 86390 1
401525 99401525 1001 86380 86390 1
401723 99401723 1001 86380 86390 1
401890 99401890 1001 86380 86390 1
402062 99402062 1001 86380 86390 1
402167 99402167 1001 86380 86390 1
402072 99402072 1001 86380 86390 1
402372 99402372 1001 86380 86390 1
402498 99402498 1001 86380 86390 1
402524 99402524 1001 86380 86390 1
402752 99402752 1001 86380 86390 1
402953 99402953 1001 86380 86390 1
403023 99403023 1001 86380 86390 1
403010 99403010 1001 86380 86390 1
403356 99403356 1001 86380 86390 1
403427 99403427 1001 86380 86390 1
403560 99403560 1001 86380 86390 1
403756 99403756 1001 86380 86390 1
404122 99404122 1001 86380 86390 1
404241 99404241 1001 86380 86390 1
404174 99404174 1001 86380 86390 1
404861 99404861 1001 86380 86390 1
404793 99404793 1001 86380 86390 1
404862 99404862 1001 86380 86390 1
405110 99405110 1001 86380 86390 1
405191 99405191 1001 86380 86390 1
405176 99405176 1001 86380 86390 1
405299 99405299 1001 86380 86390 1
405580 99405580 1001 86380 86390 1
405743 99405743 1001 86380 86390 1
406025 99406025 1001 86380 86390 1
406266 99406266 1001 86380 86390 1
406281 99406281 1001 86380 86390 1
406395 99406395 1001 86380 86390 1
406546 99406546 1001 86380 86390 1
406620 99406620 1001 86380 86390 1
406728 99406728 1001 86380 86390 1
406712 99406712 1001 86380 86390 1
406634 99406634 1001 86380 86390 1
406773 99406773 1001 86380 86390 1
406976 99406976 1001 86380 86390 1
407400 99407400 1001 86380 86390 1
407422 99407422 1001 86380 86390 1
407440 99407440 1001 86380 86390 1
407540 99407540 1001 86380 86390 1
407686 99407686 1001 86380 86390 1
407720 99407720 1001 86380 86390 1
407986 99407986 1001 86380 86390 1
408285 99408285 1001 86380 86390 1
408329 99408329 1001 86380 86390 1
408693 99408693 1001 86380 86390 1
408877 99408877 1001 86380 86390 1
409055 99409055 1001 86380 86390 1
409118 99409118 1001 86380 86390 1
409083 99409083 1001 86380 86390 1
409285 99409285 1001 86380 86390 1
409210 99409210 1001 86380 86390 1
409250 99409250 1001 86380 86390 1
409353 99409353 1001 86380 86390 1
409560 99409560 1001 86380 86390 1
409520 99409520 1001 86380 86390 1
409667 99409667 1001 86380 86390 1
409699 99409699 1001 86380 86390 1
409919 99409919 1001 86380 86390 1
410060 99410060 1001 86380 86390 1
410094 99410094 1001 86380 86390 1
410127 99410127 1001 86380 86390 1
410134 99410134 1001 86380 86390 1
410147 99410147 1001 86380 86390 1
410298 99410298 1001 86380 86390 1
410327 99410327 1001 86380 86390 1
410439 99410439 1001 86380 86390 1
410463 99410463 1001 86380 86390 1
410806 99410806 1001 86380 86390 1
410881 99410881 1001 86380 86390 1
411086 99411086 1001 86380 86390 1
411206 99411206 1001 86380 86390 1
411323 99411323 1001 86380 86390 1
411423 99411423 1001 86380 86390 1
411718 99411718 1001 86380 86390 1
411870 99411870 1001 86380 86390 1
411921 99411921 1001 86380 86390 1
411880 99411880 1001 86380 86390 1
412002 99412002 1001 86380 86390 1
412909 99412909 1001 86380 86390 1
413260 99413260 1001 86380 86390 1
413276 99413276 1001 86380 86390 1
413098 99413098 1001 86380 86390 1
412946 99412946 1001 86380 86390 1
412824 99412824 1001 86380 86390 1
412815 99412815 1001 86380 86390 1
413804 99413804 1001 86380 86390 1
413791 99413791 1001 86380 86390 1
413928 99413928 1001 86380 86390 1
414930 99414930 1001 86380 86390 1
415102 99415102 1001 86380 86390 1
415277 99415277 1001 86380 86390 1
414986 99414986 1001 86380 86390 1
414798 99414798 1001 86380 86390 1
414669 99414669 1001 86380 86390 1
414460 99414460 1001 86380 86390 1
414334 99414334 1001 86380 86390 1
414352 99414352 1001 86380 86390 1
415525 99415525 1001 86380 86390 1
415681 99415681 1001 86380 86390 1
415659 99415659 1001 86380 86390 1
416752 99416752 1001 86380 86390 1
416637 99416637 1001 86380 86390 1
416816 99416816 1001 86380 86390 1
416720 99416720 1001 86380 86390 1
416724 99416724 1001 86380 86390 1
416521 99416521 1001 86380 86390 1
416203 99416203 1001 86380 86390 1
415933 99415933 1001 86380 86390 1
415815 99415815 1001 86380 86390 1
417028 99417028 1001 86380 86390 1
417265 99417265 1001 86380 86390 1
417083 99417083 1001 86380 86390 1
417403 99417403 1001 86380 86390 1
418767 99418767 1001 86380 86390 1
418774 99418774 1001 86380 86390 1
418775 99418775 1001 86380 86390 1
418615 99418615 1001 86380 86390 1
418103 99418103 1001 86380 86390 1
418118 99418118 1001 86380 86390 1
418404 99418404 1001 86380 86390 1
418299 99418299 1001 86380 86390 1
417796 99417796 1001 86380 86390 1
417921 99417921 1001 86380 86390 1
417966 99417966 1001 86380 86390 1
418005 99418005 1001 86380 86390 1
417781 99417781 1001 86380 86390 1
418819 99418819 1001 86380 86390 1
420211 99420211 1001 86380 86390 1
419860 99419860 1001 86380 86390 1
419654 99419654 1001 86380 86390 1
419580 99419580 1001 86380 86390 1
419393 99419393 1001 86380 86390 1
419482 99419482 1001 86380 86390 1
419333 99419333 1001 86380 86390 1
419631 99419631 1001 86380 86390 1
420751 99420751 1001 86380 86390 1
420684 99420684 1001 86380 86390 1
422007 99422007 1001 86380 86390 1
421821 99421821 1001 86380 86390 1
421983 99421983 1001 86380 86390 1
421807 99421807 1001 86380 86390 1
422024 99422024 1001 86380 86390 1
421433 99421433 1001 86380 86390 1
421506 99421506 1001 86380 86390 1
421576 99421576 1001 86380 86390 1
421357 99421357 1001 86380 86390 1
421467 99421467 1001 86380 86390 1
421110 99421110 1001 86380 86390 1
421249 99421249 1001 86380 86390 1
422402 99422402 1001 86380 86390 1
422158 99422158 1001 86380 86390 1
423576 99423576 1001 86380 86390 1
423651 99423651 1001 86380 86390 1
423413 99423413 1001 86380 86390 1
423624 99423624 1001 86380 86390 1
423288 99423288 1001 86380 86390 1
422986 99422986 1001 86380 86390 1
422948 99422948 1001 86380 86390 1
423118 99423118 1001 86380 86390 1
422813 99422813 1001 86380 86390 1
423919 99423919 1001 86380 86390 1
424071 99424071 1001 86380 86390 1
424124 99424124 1001 86380 86390 1
423983 99423983 1001 86380 86390 1
425327 99425327 1001 86380 86390 1
425065 99425065 1001 86380 86390 1
425356 99425356 1001 86380 86390 1
424689 99424689 1001 86380 86390 1
424429 99424429 1001 86380 86390 1
425612 99425612 1001 86380 86390 1
425544 99425544 1001 86380 86390 1
425596 99425596 1001 86380 86390 1
427012 99427012 1001 86380 86390 1
426899 99426899 1001 86380 86390 1
426998 99426998 1001 86380 86390 1
426808 99426808 1001 86380 86390 1
426522 99426522 1001 86380 86390 1
425865 99425865 1001 86380 86390 1
425898 99425898 1001 86380 86390 1
427356 99427356 1001 86380 86390 1
427506 99427506 1001 86380 86390 1
428540 99428540 1001 86380 86390 1
428731 99428731 1001 86380 86390 1
428445 99428445 1001 86380 86390 1
428615 99428615 1001 86380 86390 1
428413 99428413 1001 86380 86390 1
428189 99428189 1001 86380 86390 1
428010 99428010 1001 86380 86390 1
428207 99428207 1001 86380 86390 1
427653 99427653 1001 86380 86390 1
428943 99428943 1001 86380 86390 1
430324 99430324 1001 86380 86390 1
429859 99429859 1001 86380 86390 1
429604 99429604 1001 86380 86390 1
429849 99429849 1001 86380 86390 1
429705 99429705 1001 86380 86390 1
429775 99429775 1001 86380 86390 1
429402 99429402 1001 86380 86390 1
429558 99429558 1001 86380 86390 1
429538 99429538 1001 86380 86390 1
429465 99429465 1001 86380 86390 1
430626 99430626 1001 86380 86390 1
430570 99430570 1001 86380 86390 1
431754 99431754 1001 86380 86390 1
431263 99431263 1001 86380 86390 1
431401 99431401 1001 86380 86390 1
431413 99431413 1001 86380 86390 1
431257 99431257 1001 86380 86390 1
432154 99432154 1001 86380 86390 1
432271 99432271 1001 86380 86390 1
432098 99432098 1001 86380 86390 1
432233 99432233 1001 86380 86390 1
432169 99432169 1001 86380 86390 1
433347 99433347 1001 86380 86390 1
433492 99433492 1001 86380 86390 1
433648 99433648 1001 86380 86390 1
432944 99432944 1001 86380 86390 1
433050 99433050 1001 86380 86390 1
432967 99432967 1001 86380 86390 1
432931 99432931 1001 86380 86390 1
433006 99433006 1001 86380 86390 1
433309 99433309 1001 86380 86390 1
432649 99432649 1001 86380 86390 1
432530 99432530 1001 86380 86390 1
432562 99432562 1001 86380 86390 1
432632 99432632 1001 86380 86390 1
432835 99432835 1001 86380 86390 1
432737 99432737 1001 86380 86390 1
435203 99435203 1001 86380 86390 1
434662 99434662 1001 86380 86390 1
434852 99434852 1001 86380 86390 1
434719 99434719 1001 86380 86390 1
434678 99434678 1001 86380 86390 1
434451 99434451 1001 86380 86390 1
434485 99434485 1001 86380 86390 1
434389 99434389 1001 86380 86390 1
434579 99434579 1001 86380 86390 1
434464 99434464 1001 86380 86390 1
435802 99435802 1001 86380 86390 1
435526 99435526 1001 86380 86390 1
435721 99435721 1001 86380 86390 1
435722 99435722 1001 86380 86390 1
437093 99437093 1001 86380 86390 1
436999 99436999 1001 86380 86390 1
436482 99436482 1001 86380 86390 1
436647 99436647 1001 86380 86390 1
436141 99436141 1001 86380 86390 1
436329 99436329 1001 86380 86390 1
435917 99435917 1001 86380 86390 1
436086 99436086 1001 86380 86390 1
436332 99436332 1001 86380 86390 1
437298 99437298 1001 86380 86390 1
300096 99300096 1001 86380 86390 1
437188 99437188 1001 86380 86390 1
300051 99300051 1001 86380 86390 1
300078 99300078 1001 86380 86390 1
437311 99437311 1001 86380 86390 1
300601 99300601 1001 86380 86390 1
300616 99300616 1001 86380 86390 1
300527 99300527 1001 86380 86390 1
300556 99300556 1001 86380 86390 1
300725 99300725 1001 86380 86390 1
300384 99300384 1001 86380 86390 1
300361 99300361 1001 86380 86390 1
300417 99300417 1001 86380 86390 1
300188 99300188 1001 86380 86390 1
300217 99300217 1001 86380 86390 1
300270 99300270 1001 86380 86390 1
300868 99300868 1001 86380 86390 1
300925 99300925 1001 86380 86390 1
300878 99300878 1001 86380 86390 1
301389 99301389 1001 86380 86390 1
301454 99301454 1001 86380 86390 1
301535 99301535 1001 86380 86390 1
301424 99301424 1001 86380 86390 1
301549 99301549 1001 86380 86390 1
301437 99301437 1001 86380 86390 1
301143 99301143 1001 86380 86390 1
301300 99301300 1001 86380 86390 1
301305 99301305 1001 86380 86390 1
301151 99301151 1001 86380 86390 1
301232 99301232 1001 86380 86390 1
301104 99301104 1001 86380 86390 1
300950 99300950 1001 86380 86390 1
300978 99300978 1001 86380 86390 1
301005 99301005 1001 86380 86390 1
301070 99301070 1001 86380 86390 1
301046 99301046 1001 86380 86390 1
301047 99301047 1001 86380 86390 1
301074 99301074 1001 86380 86390 1
301738 99301738 1001 86380 86390 1
301690 99301690 1001 86380 86390 1
302226 99302226 1001 86380 86390 1
302378 99302378 1001 86380 86390 1
302301 99302301 1001 86380 86390 1
302013 99302013 1001 86380 86390 1
302174 99302174 1001 86380 86390 1
301904 99301904 1001 86380 86390 1
301926 99301926 1001 86380 86390 1
302475 99302475 1001 86380 86390 1
302489 99302489 1001 86380 86390 1
303201 99303201 1001 86380 86390 1
302885 99302885 1001 86380 86390 1
302939 99302939 1001 86380 86390 1
302954 99302954 1001 86380 86390 1
302993 99302993 1001 86380 86390 1
302827 99302827 1001 86380 86390 1
302893 99302893 1001 86380 86390 1
302868 99302868 1001 86380 86390 1
302910 99302910 1001 86380 86390 1
302705 99302705 1001 86380 86390 1
302673 99302673 1001 86380 86390 1
303333 99303333 1001 86380 86390 1
303949 99303949 1001 86380 86390 1
303789 99303789 1001 86380 86390 1
303707 99303707 1001 86380 86390 1
303629 99303629 1001 86380 86390 1
303589 99303589 1001 86380 86390 1
304034 99304034 1001 86380 86390 1
304139 99304139 1001 86380 86390 1
304165 99304165 1001 86380 86390 1
304142 99304142 1001 86380 86390 1
304168 99304168 1001 86380 86390 1
304822 99304822 1001 86380 86390 1
304812 99304812 1001 86380 86390 1
304684 99304684 1001 86380 86390 1
304723 99304723 1001 86380 86390 1
304698 99304698 1001 86380 86390 1
304754 99304754 1001 86380 86390 1
304794 99304794 1001 86380 86390 1
304577 99304577 1001 86380 86390 1
304644 99304644 1001 86380 86390 1
304606 99304606 1001 86380 86390 1
304650 99304650 1001 86380 86390 1
304251 99304251 1001 86380 86390 1
304396 99304396 1001 86380 86390 1
304416 99304416 1001 86380 86390 1
304326 99304326 1001 86380 86390 1
304288 99304288 1001 86380 86390 1
304896 99304896 1001 86380 86390 1
305684 99305684 1001 86380 86390 1
305666 99305666 1001 86380 86390 1
305670 99305670 1001 86380 86390 1
305312 99305312 1001 86380 86390 1
305392 99305392 1001 86380 86390 1
305176 99305176 1001 86380 86390 1
305191 99305191 1001 86380 86390 1
500010 99500010 1001 86380 86390 1
500022 99500022 1001 86380 86390 1
500686 99500686 1001 86380 86390 1
500674 99500674 1001 86380 86390 1
500802 99500802 1001 86380 86390 1
500531 99500531 1001 86380 86390 1
500586 99500586 1001 86380 86390 1
500483 99500483 1001 86380 86390 1
500574 99500574 1001 86380 86390 1
500405 99500405 1001 86380 86390 1
500567 99500567 1001 86380 86390 1
500379 99500379 1001 86380 86390 1
500916 99500916 1001 86380 86390 1
500892 99500892 1001 86380 86390 1
500950 99500950 1001 86380 86390 1
501448 99501448 1001 86380 86390 1
501607 99501607 1001 86380 86390 1
501463 99501463 1001 86380 86390 1
501572 99501572 1001 86380 86390 1
501254 99501254 1001 86380 86390 1
501347 99501347 1001 86380 86390 1
501270 99501270 1001 86380 86390 1
501426 99501426 1001 86380 86390 1
501310 99501310 1001 86380 86390 1
501233 99501233 1001 86380 86390 1
501201 99501201 1001 86380 86390 1
501140 99501140 1001 86380 86390 1
501170 99501170 1001 86380 86390 1
501183 99501183 1001 86380 86390 1
501715 99501715 1001 86380 86390 1
501677 99501677 1001 86380 86390 1
501808 99501808 1001 86380 86390 1
501739 99501739 1001 86380 86390 1
502414 99502414 1001 86380 86390 1
502163 99502163 1001 86380 86390 1
502233 99502233 1001 86380 86390 1
501865 99501865 1001 86380 86390 1
501984 99501984 1001 86380 86390 1
502645 99502645 1001 86380 86390 1
502542 99502542 1001 86380 86390 1
502505 99502505 1001 86380 86390 1
502495 99502495 1001 86380 86390 1
502521 99502521 1001 86380 86390 1
502549 99502549 1001 86380 86390 1
503266 99503266 1001 86380 86390 1
503144 99503144 1001 86380 86390 1
503253 99503253 1001 86380 86390 1
502931 99502931 1001 86380 86390 1
503073 99503073 1001 86380 86390 1
502973 99502973 1001 86380 86390 1
502682 99502682 1001 86380 86390 1
502695 99502695 1001 86380 86390 1
503445 99503445 1001 86380 86390 1
503394 99503394 1001 86380 86390 1
503304 99503304 1001 86380 86390 1
503468 99503468 1001 86380 86390 1
504093 99504093 1001 86380 86390 1
504048 99504048 1001 86380 86390 1
503759 99503759 1001 86380 86390 1
503711 99503711 1001 86380 86390 1
503523 99503523 1001 86380 86390 1
503654 99503654 1001 86380 86390 1
503643 99503643 1001 86380 86390 1
503529 99503529 1001 86380 86390 1
503610 99503610 1001 86380 86390 1
503507 99503507 1001 86380 86390 1
504270 99504270 1001 86380 86390 1
504272 99504272 1001 86380 86390 1
504131 99504131 1001 86380 86390 1
504318 99504318 1001 86380 86390 1
504189 99504189 1001 86380 86390 1
504215 99504215 1001 86380 86390 1
504306 99504306 1001 86380 86390 1
504830 99504830 1001 86380 86390 1
504596 99504596 1001 86380 86390 1
504739 99504739 1001 86380 86390 1
504704 99504704 1001 86380 86390 1
504604 99504604 1001 86380 86390 1
504479 99504479 1001 86380 86390 1
504481 99504481 1001 86380 86390 1
504510 99504510 1001 86380 86390 1
504422 99504422 1001 86380 86390 1
504387 99504387 1001 86380 86390 1
505096 99505096 1001 86380 86390 1
504984 99504984 1001 86380 86390 1
505132 99505132 1001 86380 86390 1
505630 99505630 1001 86380 86390 1
505580 99505580 1001 86380 86390 1
505685 99505685 1001 86380 86390 1
505748 99505748 1001 86380 86390 1
505650 99505650 1001 86380 86390 1
505615 99505615 1001 86380 86390 1
505731 99505731 1001 86380 86390 1
505378 99505378 1001 86380 86390 1
505537 99505537 1001 86380 86390 1
505201 99505201 1001 86380 86390 1
505189 99505189 1001 86380 86390 1
505236 99505236 1001 86380 86390 1
505806 99505806 1001 86380 86390 1
505873 99505873 1001 86380 86390 1
505920 99505920 1001 86380 86390 1
506404 99506404 1001 86380 86390 1
506529 99506529 1001 86380 86390 1
506491 99506491 1001 86380 86390 1
506403 99506403 1001 86380 86390 1
506213 99506213 1001 86380 86390 1
506202 99506202 1001 86380 86390 1
506309 99506309 1001 86380 86390 1
506141 99506141 1001 86380 86390 1
506741 99506741 1001 86380 86390 1
506612 99506612 1001 86380 86390 1
506630 99506630 1001 86380 86390 1
506721 99506721 1001 86380 86390 1
507395 99507395 1001 86380 86390 1
507407 99507407 1001 86380 86390 1
507252 99507252 1001 86380 86390 1
507370 99507370 1001 86380 86390 1
507037 99507037 1001 86380 86390 1
507121 99507121 1001 86380 86390 1
507070 99507070 1001 86380 86390 1
507148 99507148 1001 86380 86390 1
507578 99507578 1001 86380 86390 1
507617 99507617 1001 86380 86390 1
507507 99507507 1001 86380 86390 1
508215 99508215 1001 86380 86390 1
508064 99508064 1001 86380 86390 1
508235 99508235 1001 86380 86390 1
507928 99507928 1001 86380 86390 1
507685 99507685 1001 86380 86390 1
507764 99507764 1001 86380 86390 1
508314 99508314 1001 86380 86390 1
508253 99508253 1001 86380 86390 1
508947 99508947 1001 86380 86390 1
508962 99508962 1001 86380 86390 1
509050 99509050 1001 86380 86390 1
508978 99508978 1001 86380 86390 1
508804 99508804 1001 86380 86390 1
508832 99508832 1001 86380 86390 1
508815 99508815 1001 86380 86390 1
508777 99508777 1001 86380 86390 1
508561 99508561 1001 86380 86390 1
508587 99508587 1001 86380 86390 1
508472 99508472 1001 86380 86390 1
508473 99508473 1001 86380 86390 1
508489 99508489 1001 86380 86390 1
509194 99509194 1001 86380 86390 1
509172 99509172 1001 86380 86390 1
509251 99509251 1001 86380 86390 1
509083 99509083 1001 86380 86390 1
509877 99509877 1001 86380 86390 1
509795 99509795 1001 86380 86390 1
509529 99509529 1001 86380 86390 1
509620 99509620 1001 86380 86390 1
509673 99509673 1001 86380 86390 1
509661 99509661 1001 86380 86390 1
509306 99509306 1001 86380 86390 1
509438 99509438 1001 86380 86390 1
509416 99509416 1001 86380 86390 1
509291 99509291 1001 86380 86390 1
509949 99509949 1001 86380 86390 1
510050 99510050 1001 86380 86390 1
509920 99509920 1001 86380 86390 1
510458 99510458 1001 86380 86390 1
510382 99510382 1001 86380 86390 1
510171 99510171 1001 86380 86390 1
510251 99510251 1001 86380 86390 1
510252 99510252 1001 86380 86390 1
510246 99510246 1001 86380 86390 1
510841 99510841 1001 86380 86390 1
510893 99510893 1001 86380 86390 1
510906 99510906 1001 86380 86390 1
510738 99510738 1001 86380 86390 1
510796 99510796 1001 86380 86390 1
510874 99510874 1001 86380 86390 1
510800 99510800 1001 86380 86390 1
511452 99511452 1001 86380 86390 1
511472 99511472 1001 86380 86390 1
511315 99511315 1001 86380 86390 1
511345 99511345 1001 86380 86390 1
510944 99510944 1001 86380 86390 1
511567 99511567 1001 86380 86390 1
511684 99511684 1001 86380 86390 1
511714 99511714 1001 86380 86390 1
511562 99511562 1001 86380 86390 1
512303 99512303 1001 86380 86390 1
512177 99512177 1001 86380 86390 1
512324 99512324 1001 86380 86390 1
512377 99512377 1001 86380 86390 1
512006 99512006 1001 86380 86390 1
512008 99512008 1001 86380 86390 1
511930 99511930 1001 86380 86390 1
511956 99511956 1001 86380 86390 1
511780 99511780 1001 86380 86390 1
511937 99511937 1001 86380 86390 1
512429 99512429 1001 86380 86390 1
512574 99512574 1001 86380 86390 1
512567 99512567 1001 86380 86390 1
513202 99513202 1001 86380 86390 1
513080 99513080 1001 86380 86390 1
513012 99513012 1001 86380 86390 1
512857 99512857 1001 86380 86390 1
512952 99512952 1001 86380 86390 1
512799 99512799 1001 86380 86390 1
512826 99512826 1001 86380 86390 1
512842 99512842 1001 86380 86390 1
512830 99512830 1001 86380 86390 1
512727 99512727 1001 86380 86390 1
513219 99513219 1001 86380 86390 1
513932 99513932 1001 86380 86390 1
514004 99514004 1001 86380 86390 1
513911 99513911 1001 86380 86390 1
513924 99513924 1001 86380 86390 1
513965 99513965 1001 86380 86390 1
513953 99513953 1001 86380 86390 1
513775 99513775 1001 86380 86390 1
513622 99513622 1001 86380 86390 1
513793 99513793 1001 86380 86390 1
513638 99513638 1001 86380 86390 1
513630 99513630 1001 86380 86390 1
513545 99513545 1001 86380 86390 1
514184 99514184 1001 86380 86390 1
514088 99514088 1001 86380 86390 1
514690 99514690 1001 86380 86390 1
514657 99514657 1001 86380 86390 1
514684 99514684 1001 86380 86390 1
514711 99514711 1001 86380 86390 1
514763 99514763 1001 86380 86390 1
514805 99514805 1001 86380 86390 1
514627 99514627 1001 86380 86390 1
514622 99514622 1001 86380 86390 1
514521 99514521 1001 86380 86390 1
514367 99514367 1001 86380 86390 1
514322 99514322 1001 86380 86390 1
514352 99514352 1001 86380 86390 1
514978 99514978 1001 86380 86390 1
515006 99515006 1001 86380 86390 1
514916 99514916 1001 86380 86390 1
514864 99514864 1001 86380 86390 1
515620 99515620 1001 86380 86390 1
515496 99515496 1001 86380 86390 1
515599 99515599 1001 86380 86390 1
515488 99515488 1001 86380 86390 1
515299 99515299 1001 86380 86390 1
515359 99515359 1001 86380 86390 1
515182 99515182 1001 86380 86390 1
515099 99515099 1001 86380 86390 1
515267 99515267 1001 86380 86390 1
515242 99515242 1001 86380 86390 1
515837 99515837 1001 86380 86390 1
515761 99515761 1001 86380 86390 1
515766 99515766 1001 86380 86390 1
515794 99515794 1001 86380 86390 1
516388 99516388 1001 86380 86390 1
516431 99516431 1001 86380 86390 1
516216 99516216 1001 86380 86390 1
516129 99516129 1001 86380 86390 1
516182 99516182 1001 86380 86390 1
516173 99516173 1001 86380 86390 1
516070 99516070 1001 86380 86390 1
515982 99515982 1001 86380 86390 1
516053 99516053 1001 86380 86390 1
516004 99516004 1001 86380 86390 1
516043 99516043 1001 86380 86390 1
516574 99516574 1001 86380 86390 1
516666 99516666 1001 86380 86390 1
516692 99516692 1001 86380 86390 1
517285 99517285 1001 86380 86390 1
516969 99516969 1001 86380 86390 1
516741 99516741 1001 86380 86390 1
516846 99516846 1001 86380 86390 1
516899 99516899 1001 86380 86390 1
516893 99516893 1001 86380 86390 1
517379 99517379 1001 86380 86390 1
518088 99518088 1001 86380 86390 1
518016 99518016 1001 86380 86390 1
517930 99517930 1001 86380 86390 1
517777 99517777 1001 86380 86390 1
517927 99517927 1001 86380 86390 1
517736 99517736 1001 86380 86390 1
517680 99517680 1001 86380 86390 1
518219 99518219 1001 86380 86390 1
518860 99518860 1001 86380 86390 1
518828 99518828 1001 86380 86390 1
518817 99518817 1001 86380 86390 1
518980 99518980 1001 86380 86390 1
518535 99518535 1001 86380 86390 1
518565 99518565 1001 86380 86390 1
518545 99518545 1001 86380 86390 1
518469 99518469 1001 86380 86390 1
519167 99519167 1001 86380 86390 1
519103 99519103 1001 86380 86390 1
519116 99519116 1001 86380 86390 1
518576 99518576 1001 86380 86390 1
519092 99519092 1001 86380 86390 1
519070 99519070 1001 86380 86390 1
519058 99519058 1001 86380 86390 1
519751 99519751 1001 86380 86390 1
519705 99519705 1001 86380 86390 1
519795 99519795 1001 86380 86390 1
519633 99519633 1001 86380 86390 1
519325 99519325 1001 86380 86390 1
519208 99519208 1001 86380 86390 1
519237 99519237 1001 86380 86390 1
519330 99519330 1001 86380 86390 1
519881 99519881 1001 86380 86390 1
519856 99519856 1001 86380 86390 1
520541 99520541 1001 86380 86390 1
520398 99520398 1001 86380 86390 1
520328 99520328 1001 86380 86390 1
520342 99520342 1001 86380 86390 1
520071 99520071 1001 86380 86390 1
520114 99520114 1001 86380 86390 1
520724 99520724 1001 86380 86390 1
520828 99520828 1001 86380 86390 1
521366 99521366 1001 86380 86390 1
521332 99521332 1001 86380 86390 1
521385 99521385 1001 86380 86390 1
521239 99521239 1001 86380 86390 1
521167 99521167 1001 86380 86390 1
521602 99521602 1001 86380 86390 1
522115 99522115 1001 86380 86390 1
522222 99522222 1001 86380 86390 1
522106 99522106 1001 86380 86390 1
522108 99522108 1001 86380 86390 1
522069 99522069 1001 86380 86390 1
521765 99521765 1001 86380 86390 1
521756 99521756 1001 86380 86390 1
521796 99521796 1001 86380 86390 1
521797 99521797 1001 86380 86390 1
521823 99521823 1001 86380 86390 1
522419 99522419 1001 86380 86390 1
522382 99522382 1001 86380 86390 1
522397 99522397 1001 86380 86390 1
522465 99522465 1001 86380 86390 1
522379 99522379 1001 86380 86390 1
523030 99523030 1001 86380 86390 1
522954 99522954 1001 86380 86390 1
522945 99522945 1001 86380 86390 1
523049 99523049 1001 86380 86390 1
522857 99522857 1001 86380 86390 1
522552 99522552 1001 86380 86390 1
522554 99522554 1001 86380 86390 1
522685 99522685 1001 86380 86390 1
522573 99522573 1001 86380 86390 1
522521 99522521 1001 86380 86390 1
523160 99523160 1001 86380 86390 1
523140 99523140 1001 86380 86390 1
523894 99523894 1001 86380 86390 1
523819 99523819 1001 86380 86390 1
523820 99523820 1001 86380 86390 1
523796 99523796 1001 86380 86390 1
523864 99523864 1001 86380 86390 1
523664 99523664 1001 86380 86390 1
523729 99523729 1001 86380 86390 1
523602 99523602 1001 86380 86390 1
523592 99523592 1001 86380 86390 1
523644 99523644 1001 86380 86390 1
523377 99523377 1001 86380 86390 1
523384 99523384 1001 86380 86390 1
523488 99523488 1001 86380 86390 1
523438 99523438 1001 86380 86390 1
524058 99524058 1001 86380 86390 1
524104 99524104 1001 86380 86390 1
523978 99523978 1001 86380 86390 1
524644 99524644 1001 86380 86390 1
524672 99524672 1001 86380 86390 1
524701 99524701 1001 86380 86390 1
524411 99524411 1001 86380 86390 1
524450 99524450 1001 86380 86390 1
524378 99524378 1001 86380 86390 1
524241 99524241 1001 86380 86390 1
524243 99524243 1001 86380 86390 1
524335 99524335 1001 86380 86390 1
524186 99524186 1001 86380 86390 1
524944 99524944 1001 86380 86390 1
525455 99525455 1001 86380 86390 1
525406 99525406 1001 86380 86390 1
525415 99525415 1001 86380 86390 1
525268 99525268 1001 86380 86390 1
525359 99525359 1001 86380 86390 1
525218 99525218 1001 86380 86390 1
525311 99525311 1001 86380 86390 1
524998 99524998 1001 86380 86390 1
525180 99525180 1001 86380 86390 1
525609 99525609 1001 86380 86390 1
525638 99525638 1001 86380 86390 1
525770 99525770 1001 86380 86390 1
526239 99526239 1001 86380 86390 1
526343 99526343 1001 86380 86390 1
526280 99526280 1001 86380 86390 1
526107 99526107 1001 86380 86390 1
526174 99526174 1001 86380 86390 1
526191 99526191 1001 86380 86390 1
525829 99525829 1001 86380 86390 1
525994 99525994 1001 86380 86390 1
526452 99526452 1001 86380 86390 1
526621 99526621 1001 86380 86390 1
527221 99527221 1001 86380 86390 1
527112 99527112 1001 86380 86390 1
527167 99527167 1001 86380 86390 1
527077 99527077 1001 86380 86390 1
527090 99527090 1001 86380 86390 1
527207 99527207 1001 86380 86390 1
526840 99526840 1001 86380 86390 1
526919 99526919 1001 86380 86390 1
526963 99526963 1001 86380 86390 1
526800 99526800 1001 86380 86390 1
526740 99526740 1001 86380 86390 1
527431 99527431 1001 86380 86390 1
527356 99527356 1001 86380 86390 1
527422 99527422 1001 86380 86390 1
527874 99527874 1001 86380 86390 1
527878 99527878 1001 86380 86390 1
527971 99527971 1001 86380 86390 1
527786 99527786 1001 86380 86390 1
527799 99527799 1001 86380 86390 1
527762 99527762 1001 86380 86390 1
527801 99527801 1001 86380 86390 1
527649 99527649 1001 86380 86390 1
527524 99527524 1001 86380 86390 1
527531 99527531 1001 86380 86390 1
528180 99528180 1001 86380 86390 1
528105 99528105 1001 86380 86390 1
528121 99528121 1001 86380 86390 1
528800 99528800 1001 86380 86390 1
528857 99528857 1001 86380 86390 1
528741 99528741 1001 86380 86390 1
528780 99528780 1001 86380 86390 1
528820 99528820 1001 86380 86390 1
528605 99528605 1001 86380 86390 1
528672 99528672 1001 86380 86390 1
528597 99528597 1001 86380 86390 1
528650 99528650 1001 86380 86390 1
528374 99528374 1001 86380 86390 1
528454 99528454 1001 86380 86390 1
528379 99528379 1001 86380 86390 1
528354 99528354 1001 86380 86390 1
528406 99528406 1001 86380 86390 1
529034 99529034 1001 86380 86390 1
528972 99528972 1001 86380 86390 1
529677 99529677 1001 86380 86390 1
529540 99529540 1001 86380 86390 1
529529 99529529 1001 86380 86390 1
529496 99529496 1001 86380 86390 1
529407 99529407 1001 86380 86390 1
529321 99529321 1001 86380 86390 1
529468 99529468 1001 86380 86390 1
529508 99529508 1001 86380 86390 1
529162 99529162 1001 86380 86390 1
529191 99529191 1001 86380 86390 1
529824 99529824 1001 86380 86390 1
529865 99529865 1001 86380 86390 1
529878 99529878 1001 86380 86390 1
530477 99530477 1001 86380 86390 1
530379 99530379 1001 86380 86390 1
530445 99530445 1001 86380 86390 1
530267 99530267 1001 86380 86390 1
529960 99529960 1001 86380 86390 1
530091 99530091 1001 86380 86390 1
529950 99529950 1001 86380 86390 1
530021 99530021 1001 86380 86390 1
530706 99530706 1001 86380 86390 1
530734 99530734 1001 86380 86390 1
530737 99530737 1001 86380 86390 1
530755 99530755 1001 86380 86390 1
531280 99531280 1001 86380 86390 1
531179 99531179 1001 86380 86390 1
531301 99531301 1001 86380 86390 1
531097 99531097 1001 86380 86390 1
531099 99531099 1001 86380 86390 1
531115 99531115 1001 86380 86390 1
531129 99531129 1001 86380 86390 1
531134 99531134 1001 86380 86390 1
530936 99530936 1001 86380 86390 1
530782 99530782 1001 86380 86390 1
531495 99531495 1001 86380 86390 1
531549 99531549 1001 86380 86390 1
531425 99531425 1001 86380 86390 1
532149 99532149 1001 86380 86390 1
532199 99532199 1001 86380 86390 1
531833 99531833 1001 86380 86390 1
531835 99531835 1001 86380 86390 1
531836 99531836 1001 86380 86390 1
531979 99531979 1001 86380 86390 1
531955 99531955 1001 86380 86390 1
531701 99531701 1001 86380 86390 1
532403 99532403 1001 86380 86390 1
532277 99532277 1001 86380 86390 1
532215 99532215 1001 86380 86390 1
532983 99532983 1001 86380 86390 1
532997 99532997 1001 86380 86390 1
532854 99532854 1001 86380 86390 1
532907 99532907 1001 86380 86390 1
532889 99532889 1001 86380 86390 1
532711 99532711 1001 86380 86390 1
532794 99532794 1001 86380 86390 1
532760 99532760 1001 86380 86390 1
532683 99532683 1001 86380 86390 1
532582 99532582 1001 86380 86390 1
533171 99533171 1001 86380 86390 1
533095 99533095 1001 86380 86390 1
533147 99533147 1001 86380 86390 1
533089 99533089 1001 86380 86390 1
533833 99533833 1001 86380 86390 1
533847 99533847 1001 86380 86390 1
533484 99533484 1001 86380 86390 1
533463 99533463 1001 86380 86390 1
533465 99533465 1001 86380 86390 1
533255 99533255 1001 86380 86390 1
533359 99533359 1001 86380 86390 1
533272 99533272 1001 86380 86390 1
533402 99533402 1001 86380 86390 1
534055 99534055 1001 86380 86390 1
534045 99534045 1001 86380 86390 1
533944 99533944 1001 86380 86390 1
533867 99533867 1001 86380 86390 1
534498 99534498 1001 86380 86390 1
534539 99534539 1001 86380 86390 1
534579 99534579 1001 86380 86390 1
534677 99534677 1001 86380 86390 1
534310 99534310 1001 86380 86390 1
534375 99534375 1001 86380 86390 1
534460 99534460 1001 86380 86390 1
534292 99534292 1001 86380 86390 1
534247 99534247 1001 86380 86390 1
534171 99534171 1001 86380 86390 1
534080 99534080 1001 86380 86390 1
534267 99534267 1001 86380 86390 1
534880 99534880 1001 86380 86390 1
534792 99534792 1001 86380 86390 1
534745 99534745 1001 86380 86390 1
535307 99535307 1001 86380 86390 1
535332 99535332 1001 86380 86390 1
535366 99535366 1001 86380 86390 1
535505 99535505 1001 86380 86390 1
535305 99535305 1001 86380 86390 1
535112 99535112 1001 86380 86390 1
535102 99535102 1001 86380 86390 1
535181 99535181 1001 86380 86390 1
535251 99535251 1001 86380 86390 1
535252 99535252 1001 86380 86390 1
535693 99535693 1001 86380 86390 1
535670 99535670 1001 86380 86390 1
535645 99535645 1001 86380 86390 1
535659 99535659 1001 86380 86390 1
536014 99536014 1001 86380 86390 1
536055 99536055 1001 86380 86390 1
536034 99536034 1001 86380 86390 1
535755 99535755 1001 86380 86390 1
535874 99535874 1001 86380 86390 1
535868 99535868 1001 86380 86390 1
535753 99535753 1001 86380 86390 1
536451 99536451 1001 86380 86390 1
536426 99536426 1001 86380 86390 1
536517 99536517 1001 86380 86390 1
536414 99536414 1001 86380 86390 1
536493 99536493 1001 86380 86390 1
536343 99536343 1001 86380 86390 1
536525 99536525 1001 86380 86390 1
537047 99537047 1001 86380 86390 1
537161 99537161 1001 86380 86390 1
537088 99537088 1001 86380 86390 1
537090 99537090 1001 86380 86390 1
537144 99537144 1001 86380 86390 1
537082 99537082 1001 86380 86390 1
536858 99536858 1001 86380 86390 1
536875 99536875 1001 86380 86390 1
536863 99536863 1001 86380 86390 1
536660 99536660 1001 86380 86390 1
536700 99536700 1001 86380 86390 1
536727 99536727 1001 86380 86390 1
536650 99536650 1001 86380 86390 1
536654 99536654 1001 86380 86390 1
536667 99536667 1001 86380 86390 1
536550 99536550 1001 86380 86390 1
537230 99537230 1001 86380 86390 1
537847 99537847 1001 86380 86390 1
537842 99537842 1001 86380 86390 1
537629 99537629 1001 86380 86390 1
537656 99537656 1001 86380 86390 1
537608 99537608 1001 86380 86390 1
537456 99537456 1001 86380 86390 1
537997 99537997 1001 86380 86390 1
537368 99537368 1001 86380 86390 1
538015 99538015 1001 86380 86390 1
538162 99538162 1001 86380 86390 1
538643 99538643 1001 86380 86390 1
538592 99538592 1001 86380 86390 1
538227 99538227 1001 86380 86390 1
538201 99538201 1001 86380 86390 1
538845 99538845 1001 86380 86390 1
539565 99539565 1001 86380 86390 1
539450 99539450 1001 86380 86390 1
539459 99539459 1001 86380 86390 1
539524 99539524 1001 86380 86390 1
539280 99539280 1001 86380 86390 1
539360 99539360 1001 86380 86390 1
539353 99539353 1001 86380 86390 1
539276 99539276 1001 86380 86390 1
539367 99539367 1001 86380 86390 1
539214 99539214 1001 86380 86390 1
539113 99539113 1001 86380 86390 1
539834 99539834 1001 86380 86390 1
540344 99540344 1001 86380 86390 1
540347 99540347 1001 86380 86390 1
540425 99540425 1001 86380 86390 1
540297 99540297 1001 86380 86390 1
540198 99540198 1001 86380 86390 1
540108 99540108 1001 86380 86390 1
540083 99540083 1001 86380 86390 1
540220 99540220 1001 86380 86390 1
539984 99539984 1001 86380 86390 1
539946 99539946 1001 86380 86390 1
540529 99540529 1001 86380 86390 1
540496 99540496 1001 86380 86390 1
540665 99540665 1001 86380 86390 1
540525 99540525 1001 86380 86390 1
540552 99540552 1001 86380 86390 1
540643 99540643 1001 86380 86390 1
541218 99541218 1001 86380 86390 1
541264 99541264 1001 86380 86390 1
541095 99541095 1001 86380 86390 1
541151 99541151 1001 86380 86390 1
541228 99541228 1001 86380 86390 1
540985 99540985 1001 86380 86390 1
540939 99540939 1001 86380 86390 1
540765 99540765 1001 86380 86390 1
540796 99540796 1001 86380 86390 1
540746 99540746 1001 86380 86390 1
541396 99541396 1001 86380 86390 1
541360 99541360 1001 86380 86390 1
541324 99541324 1001 86380 86390 1
541365 99541365 1001 86380 86390 1
541354 99541354 1001 86380 86390 1
541998 99541998 1001 86380 86390 1
542103 99542103 1001 86380 86390 1
541758 99541758 1001 86380 86390 1
541828 99541828 1001 86380 86390 1
541752 99541752 1001 86380 86390 1
541820 99541820 1001 86380 86390 1
541834 99541834 1001 86380 86390 1
541500 99541500 1001 86380 86390 1
541695 99541695 1001 86380 86390 1
541618 99541618 1001 86380 86390 1
541658 99541658 1001 86380 86390 1
541519 99541519 1001 86380 86390 1
541676 99541676 1001 86380 86390 1
541588 99541588 1001 86380 86390 1
542934 99542934 1001 86380 86390 1
542879 99542879 1001 86380 86390 1
542677 99542677 1001 86380 86390 1
542601 99542601 1001 86380 86390 1
542391 99542391 1001 86380 86390 1
542407 99542407 1001 86380 86390 1
542358 99542358 1001 86380 86390 1
543001 99543001 1001 86380 86390 1
542993 99542993 1001 86380 86390 1
543006 99543006 1001 86380 86390 1
543631 99543631 1001 86380 86390 1
543696 99543696 1001 86380 86390 1
543757 99543757 1001 86380 86390 1
543616 99543616 1001 86380 86390 1
543655 99543655 1001 86380 86390 1
543373 99543373 1001 86380 86390 1
543495 99543495 1001 86380 86390 1
543483 99543483 1001 86380 86390 1
543164 99543164 1001 86380 86390 1
543197 99543197 1001 86380 86390 1
543251 99543251 1001 86380 86390 1
543864 99543864 1001 86380 86390 1
543973 99543973 1001 86380 86390 1
544456 99544456 1001 86380 86390 1
544547 99544547 1001 86380 86390 1
544457 99544457 1001 86380 86390 1
544560 99544560 1001 86380 86390 1
544278 99544278 1001 86380 86390 1
544317 99544317 1001 86380 86390 1
544381 99544381 1001 86380 86390 1
544338 99544338 1001 86380 86390 1
544222 99544222 1001 86380 86390 1
544109 99544109 1001 86380 86390 1
544165 99544165 1001 86380 86390 1
544011 99544011 1001 86380 86390 1
544129 99544129 1001 86380 86390 1
544156 99544156 1001 86380 86390 1
544711 99544711 1001 86380 86390 1
544687 99544687 1001 86380 86390 1
544611 99544611 1001 86380 86390 1
503826 1137 1001 49775 50074 1
503829 1068 1001 65935 66234 1
503829 1068 1002 66245 69149 1
400055 99400055 1001 86380 86390 1
400166 99400166 1001 86380 86390 1
400306 99400306 1001 86380 86390 1
400501 99400501 1001 86380 86390 1
400594 99400594 1001 86380 86390 1
400599 99400599 1001 86380 86390 1
400661 99400661 1001 86380 86390 1
400721 99400721 1001 86380 86390 1
400789 99400789 1001 86380 86390 1
400746 99400746 1001 86380 86390 1
400907 99400907 1001 86380 86390 1
400938 99400938 1001 86380 86390 1
401054 99401054 1001 86380 86390 1
401203 99401203 1001 86380 86390 1
401332 99401332 1001 86380 86390 1
401318 99401318 1001 86380 86390 1
401417 99401417 1001 86380 86390 1
401498 99401498 1001 86380 86390 1
401788 99401788 1001 86380 86390 1
401704 99401704 1001 86380 86390 1
402104 99402104 1001 86380 86390 1
402223 99402223 1001 86380 86390 1
402254 99402254 1001 86380 86390 1
402290 99402290 1001 86380 86390 1
402452 99402452 1001 86380 86390 1
402512 99402512 1001 86380 86390 1
402732 99402732 1001 86380 86390 1
402899 99402899 1001 86380 86390 1
402935 99402935 1001 86380 86390 1
403032 99403032 1001 86380 86390 1
403113 99403113 1001 86380 86390 1
403344 99403344 1001 86380 86390 1
403645 99403645 1001 86380 86390 1
403855 99403855 1001 86380 86390 1
403943 99403943 1001 86380 86390 1
404078 99404078 1001 86380 86390 1
404143 99404143 1001 86380 86390 1
404390 99404390 1001 86380 86390 1
404533 99404533 1001 86380 86390 1
404561 99404561 1001 86380 86390 1
404516 99404516 1001 86380 86390 1
404681 99404681 1001 86380 86390 1
404645 99404645 1001 86380 86390 1
404907 99404907 1001 86380 86390 1
404856 99404856 1001 86380 86390 1
404857 99404857 1001 86380 86390 1
404894 99404894 1001 86380 86390 1
404974 99404974 1001 86380 86390 1
404914 99404914 1001 86380 86390 1
405075 99405075 1001 86380 86390 1
405157 99405157 1001 86380 86390 1
405232 99405232 1001 86380 86390 1
405465 99405465 1001 86380 86390 1
405644 99405644 1001 86380 86390 1
405652 99405652 1001 86380 86390 1
405752 99405752 1001 86380 86390 1
406070 99406070 1001 86380 86390 1
406173 99406173 1001 86380 86390 1
406105 99406105 1001 86380 86390 1
406402 99406402 1001 86380 86390 1
406403 99406403 1001 86380 86390 1
406905 99406905 1001 86380 86390 1
407036 99407036 1001 86380 86390 1
407420 99407420 1001 86380 86390 1
407382 99407382 1001 86380 86390 1
407630 99407630 1001 86380 86390 1
407670 99407670 1001 86380 86390 1
407742 99407742 1001 86380 86390 1
407677 99407677 1001 86380 86390 1
407919 99407919 1001 86380 86390 1
408092 99408092 1001 86380 86390 1
408363 99408363 1001 86380 86390 1
408516 99408516 1001 86380 86390 1
408589 99408589 1001 86380 86390 1
408598 99408598 1001 86380 86390 1
408797 99408797 1001 86380 86390 1
409158 99409158 1001 86380 86390 1
409330 99409330 1001 86380 86390 1
409347 99409347 1001 86380 86390 1
409324 99409324 1001 86380 86390 1
409561 99409561 1001 86380 86390 1
409824 99409824 1001 86380 86390 1
409787 99409787 1001 86380 86390 1
409863 99409863 1001 86380 86390 1
409931 99409931 1001 86380 86390 1
410099 99410099 1001 86380 86390 1
410218 99410218 1001 86380 86390 1
410308 99410308 1001 86380 86390 1
410491 99410491 1001 86380 86390 1
410558 99410558 1001 86380 86390 1
410519 99410519 1001 86380 86390 1
410554 99410554 1001 86380 86390 1
410638 99410638 1001 86380 86390 1
411267 99411267 1001 86380 86390 1
411332 99411332 1001 86380 86390 1
411469 99411469 1001 86380 86390 1
411445 99411445 1001 86380 86390 1
411636 99411636 1001 86380 86390 1
411707 99411707 1001 86380 86390 1
411848 99411848 1001 86380 86390 1
411901 99411901 1001 86380 86390 1
411884 99411884 1001 86380 86390 1
412131 99412131 1001 86380 86390 1
412164 99412164 1001 86380 86390 1
412293 99412293 1001 86380 86390 1
413620 99413620 1001 86380 86390 1
413341 99413341 1001 86380 86390 1
413539 99413539 1001 86380 86390 1
413330 99413330 1001 86380 86390 1
413470 99413470 1001 86380 86390 1
413214 99413214 1001 86380 86390 1
412913 99412913 1001 86380 86390 1
412918 99412918 1001 86380 86390 1
412639 99412639 1001 86380 86390 1
412862 99412862 1001 86380 86390 1
412779 99412779 1001 86380 86390 1
412617 99412617 1001 86380 86390 1
415263 99415263 1001 86380 86390 1
415282 99415282 1001 86380 86390 1
414989 99414989 1001 86380 86390 1
415161 99415161 1001 86380 86390 1
414616 99414616 1001 86380 86390 1
414622 99414622 1001 86380 86390 1
414585 99414585 1001 86380 86390 1
414911 99414911 1001 86380 86390 1
414414 99414414 1001 86380 86390 1
414349 99414349 1001 86380 86390 1
415375 99415375 1001 86380 86390 1
415536 99415536 1001 86380 86390 1
415559 99415559 1001 86380 86390 1
416674 99416674 1001 86380 86390 1
416706 99416706 1001 86380 86390 1
416599 99416599 1001 86380 86390 1
416966 99416966 1001 86380 86390 1
416852 99416852 1001 86380 86390 1
416751 99416751 1001 86380 86390 1
416499 99416499 1001 86380 86390 1
416227 99416227 1001 86380 86390 1
416002 99416002 1001 86380 86390 1
417075 99417075 1001 86380 86390 1
417095 99417095 1001 86380 86390 1
417304 99417304 1001 86380 86390 1
417307 99417307 1001 86380 86390 1
417575 99417575 1001 86380 86390 1
418801 99418801 1001 86380 86390 1
418747 99418747 1001 86380 86390 1
418442 99418442 1001 86380 86390 1
418519 99418519 1001 86380 86390 1
418544 99418544 1001 86380 86390 1
418791 99418791 1001 86380 86390 1
418287 99418287 1001 86380 86390 1
418187 99418187 1001 86380 86390 1
417765 99417765 1001 86380 86390 1
417942 99417942 1001 86380 86390 1
417811 99417811 1001 86380 86390 1
417879 99417879 1001 86380 86390 1
417624 99417624 1001 86380 86390 1
417672 99417672 1001 86380 86390 1
419186 99419186 1001 86380 86390 1
419191 99419191 1001 86380 86390 1
420355 99420355 1001 86380 86390 1
420197 99420197 1001 86380 86390 1
420409 99420409 1001 86380 86390 1
419466 99419466 1001 86380 86390 1
419310 99419310 1001 86380 86390 1
420464 99420464 1001 86380 86390 1
420745 99420745 1001 86380 86390 1
420549 99420549 1001 86380 86390 1
421743 99421743 1001 86380 86390 1
421778 99421778 1001 86380 86390 1
421870 99421870 1001 86380 86390 1
421875 99421875 1001 86380 86390 1
421858 99421858 1001 86380 86390 1
421316 99421316 1001 86380 86390 1
421641 99421641 1001 86380 86390 1
421273 99421273 1001 86380 86390 1
421608 99421608 1001 86380 86390 1
421011 99421011 1001 86380 86390 1
420855 99420855 1001 86380 86390 1
422458 99422458 1001 86380 86390 1
422317 99422317 1001 86380 86390 1
422493 99422493 1001 86380 86390 1
422270 99422270 1001 86380 86390 1
422356 99422356 1001 86380 86390 1
423685 99423685 1001 86380 86390 1
423199 99423199 1001 86380 86390 1
422703 99422703 1001 86380 86390 1
422789 99422789 1001 86380 86390 1
422850 99422850 1001 86380 86390 1
423797 99423797 1001 86380 86390 1
424055 99424055 1001 86380 86390 1
423839 99423839 1001 86380 86390 1
423937 99423937 1001 86380 86390 1
425324 99425324 1001 86380 86390 1
425086 99425086 1001 86380 86390 1
425152 99425152 1001 86380 86390 1
425016 99425016 1001 86380 86390 1
425118 99425118 1001 86380 86390 1
424800 99424800 1001 86380 86390 1
424957 99424957 1001 86380 86390 1
424785 99424785 1001 86380 86390 1
424669 99424669 1001 86380 86390 1
424889 99424889 1001 86380 86390 1
424652 99424652 1001 86380 86390 1
424793 99424793 1001 86380 86390 1
424447 99424447 1001 86380 86390 1
424407 99424407 1001 86380 86390 1
424234 99424234 1001 86380 86390 1
425728 99425728 1001 86380 86390 1
426764 99426764 1001 86380 86390 1
427055 99427055 1001 86380 86390 1
427069 99427069 1001 86380 86390 1
426690 99426690 1001 86380 86390 1
426315 99426315 1001 86380 86390 1
426316 99426316 1001 86380 86390 1
426569 99426569 1001 86380 86390 1
426154 99426154 1001 86380 86390 1
425991 99425991 1001 86380 86390 1
426195 99426195 1001 86380 86390 1
426167 99426167 1001 86380 86390 1
425995 99425995 1001 86380 86390 1
426004 99426004 1001 86380 86390 1
427403 99427403 1001 86380 86390 1
427428 99427428 1001 86380 86390 1
427282 99427282 1001 86380 86390 1
428400 99428400 1001 86380 86390 1
428646 99428646 1001 86380 86390 1
428701 99428701 1001 86380 86390 1
428453 99428453 1001 86380 86390 1
428388 99428388 1001 86380 86390 1
428319 99428319 1001 86380 86390 1
428079 99428079 1001 86380 86390 1
427850 99427850 1001 86380 86390 1
427554 99427554 1001 86380 86390 1
427683 99427683 1001 86380 86390 1
427579 99427579 1001 86380 86390 1
427815 99427815 1001 86380 86390 1
429126 99429126 1001 86380 86390 1
429034 99429034 1001 86380 86390 1
430043 99430043 1001 86380 86390 1
430373 99430373 1001 86380 86390 1
430070 99430070 1001 86380 86390 1
430222 99430222 1001 86380 86390 1
430225 99430225 1001 86380 86390 1
430285 99430285 1001 86380 86390 1
430367 99430367 1001 86380 86390 1
429759 99429759 1001 86380 86390 1
429941 99429941 1001 86380 86390 1
429628 99429628 1001 86380 86390 1
429544 99429544 1001 86380 86390 1
429202 99429202 1001 86380 86390 1
429216 99429216 1001 86380 86390 1
429407 99429407 1001 86380 86390 1
430488 99430488 1001 86380 86390 1
430464 99430464 1001 86380 86390 1
430407 99430407 1001 86380 86390 1
430523 99430523 1001 86380 86390 1
431941 99431941 1001 86380 86390 1
431752 99431752 1001 86380 86390 1
431782 99431782 1001 86380 86390 1
431900 99431900 1001 86380 86390 1
431372 99431372 1001 86380 86390 1
431311 99431311 1001 86380 86390 1
431614 99431614 1001 86380 86390 1
430949 99430949 1001 86380 86390 1
431092 99431092 1001 86380 86390 1
430897 99430897 1001 86380 86390 1
432227 99432227 1001 86380 86390 1
432331 99432331 1001 86380 86390 1
432479 99432479 1001 86380 86390 1
433465 99433465 1001 86380 86390 1
433383 99433383 1001 86380 86390 1
433454 99433454 1001 86380 86390 1
433391 99433391 1001 86380 86390 1
433165 99433165 1001 86380 86390 1
433176 99433176 1001 86380 86390 1
433065 99433065 1001 86380 86390 1
433313 99433313 1001 86380 86390 1
432792 99432792 1001 86380 86390 1
432830 99432830 1001 86380 86390 1
432777 99432777 1001 86380 86390 1
432871 99432871 1001 86380 86390 1
433817 99433817 1001 86380 86390 1
434024 99434024 1001 86380 86390 1
435053 99435053 1001 86380 86390 1
435176 99435176 1001 86380 86390 1
434902 99434902 1001 86380 86390 1
434669 99434669 1001 86380 86390 1
434939 99434939 1001 86380 86390 1
434228 99434228 1001 86380 86390 1
434264 99434264 1001 86380 86390 1
434143 99434143 1001 86380 86390 1
434497 99434497 1001 86380 86390 1
436788 99436788 1001 86380 86390 1
437132 99437132 1001 86380 86390 1
436591 99436591 1001 86380 86390 1
436545 99436545 1001 86380 86390 1
436715 99436715 1001 86380 86390 1
436532 99436532 1001 86380 86390 1
436621 99436621 1001 86380 86390 1
435949 99435949 1001 86380 86390 1
436077 99436077 1001 86380 86390 1
436173 99436173 1001 86380 86390 1
436228 99436228 1001 86380 86390 1
436161 99436161 1001 86380 86390 1
300074 99300074 1001 86380 86390 1
300591 99300591 1001 86380 86390 1
300710 99300710 1001 86380 86390 1
300558 99300558 1001 86380 86390 1
300433 99300433 1001 86380 86390 1
300486 99300486 1001 86380 86390 1
300500 99300500 1001 86380 86390 1
300475 99300475 1001 86380 86390 1
300477 99300477 1001 86380 86390 1
300465 99300465 1001 86380 86390 1
300302 99300302 1001 86380 86390 1
300227 99300227 1001 86380 86390 1
300833 99300833 1001 86380 86390 1
300876 99300876 1001 86380 86390 1
301444 99301444 1001 86380 86390 1
301393 99301393 1001 86380 86390 1
301298 99301298 1001 86380 86390 1
301227 99301227 1001 86380 86390 1
301228 99301228 1001 86380 86390 1
301103 99301103 1001 86380 86390 1
301142 99301142 1001 86380 86390 1
300937 99300937 1001 86380 86390 1
300956 99300956 1001 86380 86390 1
301139 99301139 1001 86380 86390 1
301760 99301760 1001 86380 86390 1
301633 99301633 1001 86380 86390 1
301572 99301572 1001 86380 86390 1
301755 99301755 1001 86380 86390 1
302379 99302379 1001 86380 86390 1
302292 99302292 1001 86380 86390 1
302181 99302181 1001 86380 86390 1
302234 99302234 1001 86380 86390 1
302326 99302326 1001 86380 86390 1
302275 99302275 1001 86380 86390 1
302341 99302341 1001 86380 86390 1
302168 99302168 1001 86380 86390 1
301988 99301988 1001 86380 86390 1
302173 99302173 1001 86380 86390 1
301902 99301902 1001 86380 86390 1
301866 99301866 1001 86380 86390 1
301856 99301856 1001 86380 86390 1
301939 99301939 1001 86380 86390 1
301771 99301771 1001 86380 86390 1
302527 99302527 1001 86380 86390 1
302558 99302558 1001 86380 86390 1
303031 99303031 1001 86380 86390 1
303161 99303161 1001 86380 86390 1
303111 99303111 1001 86380 86390 1
303202 99303202 1001 86380 86390 1
302925 99302925 1001 86380 86390 1
302915 99302915 1001 86380 86390 1
302826 99302826 1001 86380 86390 1
302998 99302998 1001 86380 86390 1
302869 99302869 1001 86380 86390 1
302895 99302895 1001 86380 86390 1
302647 99302647 1001 86380 86390 1
302715 99302715 1001 86380 86390 1
303377 99303377 1001 86380 86390 1
303404 99303404 1001 86380 86390 1
303392 99303392 1001 86380 86390 1
303393 99303393 1001 86380 86390 1
303355 99303355 1001 86380 86390 1
303305 99303305 1001 86380 86390 1
303860 99303860 1001 86380 86390 1
303887 99303887 1001 86380 86390 1
304025 99304025 1001 86380 86390 1
303545 99303545 1001 86380 86390 1
303431 99303431 1001 86380 86390 1
304109 99304109 1001 86380 86390 1
304176 99304176 1001 86380 86390 1
304120 99304120 1001 86380 86390 1
304839 99304839 1001 86380 86390 1
304550 99304550 1001 86380 86390 1
304502 99304502 1001 86380 86390 1
304557 99304557 1001 86380 86390 1
304255 99304255 1001 86380 86390 1
304308 99304308 1001 86380 86390 1
304425 99304425 1001 86380 86390 1
304429 99304429 1001 86380 86390 1
304430 99304430 1001 86380 86390 1
305054 99305054 1001 86380 86390 1
304952 99304952 1001 86380 86390 1
304967 99304967 1001 86380 86390 1
304981 99304981 1001 86380 86390 1
304969 99304969 1001 86380 86390 1
305505 99305505 1001 86380 86390 1
305638 99305638 1001 86380 86390 1
305498 99305498 1001 86380 86390 1
305641 99305641 1001 86380 86390 1
305285 99305285 1001 86380 86390 1
305300 99305300 1001 86380 86390 1
305424 99305424 1001 86380 86390 1
305145 99305145 1001 86380 86390 1
305262 99305262 1001 86380 86390 1
305148 99305148 1001 86380 86390 1
305111 99305111 1001 86380 86390 1
305100 99305100 1001 86380 86390 1
500075 99500075 1001 86380 86390 1
500121 99500121 1001 86380 86390 1
500031 99500031 1001 86380 86390 1
500109 99500109 1001 86380 86390 1
500139 99500139 1001 86380 86390 1
500737 99500737 1001 86380 86390 1
500700 99500700 1001 86380 86390 1
500701 99500701 1001 86380 86390 1
500702 99500702 1001 86380 86390 1
500788 99500788 1001 86380 86390 1
500616 99500616 1001 86380 86390 1
500577 99500577 1001 86380 86390 1
500327 99500327 1001 86380 86390 1
500353 99500353 1001 86380 86390 1
500291 99500291 1001 86380 86390 1
500344 99500344 1001 86380 86390 1
500228 99500228 1001 86380 86390 1
500334 99500334 1001 86380 86390 1
500865 99500865 1001 86380 86390 1
500858 99500858 1001 86380 86390 1
500820 99500820 1001 86380 86390 1
500887 99500887 1001 86380 86390 1
501538 99501538 1001 86380 86390 1
501436 99501436 1001 86380 86390 1
501541 99501541 1001 86380 86390 1
501308 99501308 1001 86380 86390 1
501322 99501322 1001 86380 86390 1
501234 99501234 1001 86380 86390 1
501136 99501136 1001 86380 86390 1
501150 99501150 1001 86380 86390 1
501209 99501209 1001 86380 86390 1
501768 99501768 1001 86380 86390 1
501652 99501652 1001 86380 86390 1
502405 99502405 1001 86380 86390 1
502374 99502374 1001 86380 86390 1
502667 99502667 1001 86380 86390 1
503124 99503124 1001 86380 86390 1
503291 99503291 1001 86380 86390 1
503245 99503245 1001 86380 86390 1
503288 99503288 1001 86380 86390 1
503076 99503076 1001 86380 86390 1
502988 99502988 1001 86380 86390 1
502980 99502980 1001 86380 86390 1
502710 99502710 1001 86380 86390 1
502814 99502814 1001 86380 86390 1
502828 99502828 1001 86380 86390 1
502673 99502673 1001 86380 86390 1
502875 99502875 1001 86380 86390 1
503933 99503933 1001 86380 86390 1
504024 99504024 1001 86380 86390 1
503853 99503853 1001 86380 86390 1
503726 99503726 1001 86380 86390 1
503646 99503646 1001 86380 86390 1
503505 99503505 1001 86380 86390 1
503534 99503534 1001 86380 86390 1
504310 99504310 1001 86380 86390 1
504308 99504308 1001 86380 86390 1
504867 99504867 1001 86380 86390 1
504816 99504816 1001 86380 86390 1
504911 99504911 1001 86380 86390 1
504856 99504856 1001 86380 86390 1
504927 99504927 1001 86380 86390 1
504890 99504890 1001 86380 86390 1
504905 99504905 1001 86380 86390 1
504703 99504703 1001 86380 86390 1
504536 99504536 1001 86380 86390 1
504563 99504563 1001 86380 86390 1
504696 99504696 1001 86380 86390 1
504660 99504660 1001 86380 86390 1
504344 99504344 1001 86380 86390 1
505086 99505086 1001 86380 86390 1
505074 99505074 1001 86380 86390 1
504962 99504962 1001 86380 86390 1
505015 99505015 1001 86380 86390 1
505044 99505044 1001 86380 86390 1
505373 99505373 1001 86380 86390 1
505465 99505465 1001 86380 86390 1
505530 99505530 1001 86380 86390 1
505496 99505496 1001 86380 86390 1
505393 99505393 1001 86380 86390 1
505510 99505510 1001 86380 86390 1
505305 99505305 1001 86380 86390 1
505268 99505268 1001 86380 86390 1
505152 99505152 1001 86380 86390 1
505322 99505322 1001 86380 86390 1
505169 99505169 1001 86380 86390 1
505954 99505954 1001 86380 86390 1
505934 99505934 1001 86380 86390 1
506593 99506593 1001 86380 86390 1
506536 99506536 1001 86380 86390 1
506580 99506580 1001 86380 86390 1
506301 99506301 1001 86380 86390 1
506250 99506250 1001 86380 86390 1
506353 99506353 1001 86380 86390 1
506188 99506188 1001 86380 86390 1
506045 99506045 1001 86380 86390 1
506165 99506165 1001 86380 86390 1
506116 99506116 1001 86380 86390 1
506761 99506761 1001 86380 86390 1
507271 99507271 1001 86380 86390 1
507381 99507381 1001 86380 86390 1
507068 99507068 1001 86380 86390 1
507210 99507210 1001 86380 86390 1
506949 99506949 1001 86380 86390 1
506950 99506950 1001 86380 86390 1
507597 99507597 1001 86380 86390 1
507624 99507624 1001 86380 86390 1
508193 99508193 1001 86380 86390 1
508118 99508118 1001 86380 86390 1
508184 99508184 1001 86380 86390 1
507980 99507980 1001 86380 86390 1
507904 99507904 1001 86380 86390 1
507936 99507936 1001 86380 86390 1
507744 99507744 1001 86380 86390 1
507829 99507829 1001 86380 86390 1
507663 99507663 1001 86380 86390 1
508333 99508333 1001 86380 86390 1
508269 99508269 1001 86380 86390 1
508373 99508373 1001 86380 86390 1
508960 99508960 1001 86380 86390 1
509006 99509006 1001 86380 86390 1
508780 99508780 1001 86380 86390 1
508742 99508742 1001 86380 86390 1
508677 99508677 1001 86380 86390 1
508814 99508814 1001 86380 86390 1
508672 99508672 1001 86380 86390 1
508648 99508648 1001 86380 86390 1
508611 99508611 1001 86380 86390 1
508483 99508483 1001 86380 86390 1
508602 99508602 1001 86380 86390 1
508591 99508591 1001 86380 86390 1
508503 99508503 1001 86380 86390 1
508542 99508542 1001 86380 86390 1
508647 99508647 1001 86380 86390 1
509201 99509201 1001 86380 86390 1
509100 99509100 1001 86380 86390 1
509178 99509178 1001 86380 86390 1
509101 99509101 1001 86380 86390 1
509181 99509181 1001 86380 86390 1
509747 99509747 1001 86380 86390 1
509827 99509827 1001 86380 86390 1
509658 99509658 1001 86380 86390 1
509507 99509507 1001 86380 86390 1
509578 99509578 1001 86380 86390 1
509450 99509450 1001 86380 86390 1
509361 99509361 1001 86380 86390 1
509363 99509363 1001 86380 86390 1
509300 99509300 1001 86380 86390 1
509394 99509394 1001 86380 86390 1
510042 99510042 1001 86380 86390 1
510083 99510083 1001 86380 86390 1
509957 99509957 1001 86380 86390 1
510725 99510725 1001 86380 86390 1
510542 99510542 1001 86380 86390 1
510674 99510674 1001 86380 86390 1
510342 99510342 1001 86380 86390 1
510502 99510502 1001 86380 86390 1
510466 99510466 1001 86380 86390 1
510325 99510325 1001 86380 86390 1
510223 99510223 1001 86380 86390 1
510216 99510216 1001 86380 86390 1
510814 99510814 1001 86380 86390 1
510892 99510892 1001 86380 86390 1
510880 99510880 1001 86380 86390 1
511361 99511361 1001 86380 86390 1
511143 99511143 1001 86380 86390 1
511329 99511329 1001 86380 86390 1
511292 99511292 1001 86380 86390 1
510935 99510935 1001 86380 86390 1
510977 99510977 1001 86380 86390 1
510996 99510996 1001 86380 86390 1
511723 99511723 1001 86380 86390 1
512345 99512345 1001 86380 86390 1
512203 99512203 1001 86380 86390 1
512218 99512218 1001 86380 86390 1
512058 99512058 1001 86380 86390 1
512050 99512050 1001 86380 86390 1
512147 99512147 1001 86380 86390 1
512160 99512160 1001 86380 86390 1
511875 99511875 1001 86380 86390 1
511903 99511903 1001 86380 86390 1
512480 99512480 1001 86380 86390 1
512533 99512533 1001 86380 86390 1
512430 99512430 1001 86380 86390 1
512471 99512471 1001 86380 86390 1
512548 99512548 1001 86380 86390 1
512554 99512554 1001 86380 86390 1
512530 99512530 1001 86380 86390 1
513039 99513039 1001 86380 86390 1
513014 99513014 1001 86380 86390 1
513071 99513071 1001 86380 86390 1
512978 99512978 1001 86380 86390 1
512893 99512893 1001 86380 86390 1
512667 99512667 1001 86380 86390 1
512759 99512759 1001 86380 86390 1
512762 99512762 1001 86380 86390 1
513280 99513280 1001 86380 86390 1
513258 99513258 1001 86380 86390 1
513337 99513337 1001 86380 86390 1
513325 99513325 1001 86380 86390 1
513392 99513392 1001 86380 86390 1
513830 99513830 1001 86380 86390 1
513989 99513989 1001 86380 86390 1
513670 99513670 1001 86380 86390 1
513723 99513723 1001 86380 86390 1
513702 99513702 1001 86380 86390 1
513703 99513703 1001 86380 86390 1
513794 99513794 1001 86380 86390 1
513795 99513795 1001 86380 86390 1
513654 99513654 1001 86380 86390 1
513733 99513733 1001 86380 86390 1
513475 99513475 1001 86380 86390 1
514171 99514171 1001 86380 86390 1
514160 99514160 1001 86380 86390 1
514231 99514231 1001 86380 86390 1
514115 99514115 1001 86380 86390 1
514842 99514842 1001 86380 86390 1
514850 99514850 1001 86380 86390 1
514806 99514806 1001 86380 86390 1
514503 99514503 1001 86380 86390 1
514545 99514545 1001 86380 86390 1
514252 99514252 1001 86380 86390 1
514304 99514304 1001 86380 86390 1
514283 99514283 1001 86380 86390 1
514941 99514941 1001 86380 86390 1
515481 99515481 1001 86380 86390 1
515656 99515656 1001 86380 86390 1
515509 99515509 1001 86380 86390 1
515615 99515615 1001 86380 86390 1
515671 99515671 1001 86380 86390 1
515381 99515381 1001 86380 86390 1
515290 99515290 1001 86380 86390 1
515460 99515460 1001 86380 86390 1
515219 99515219 1001 86380 86390 1
515132 99515132 1001 86380 86390 1
515697 99515697 1001 86380 86390 1
515769 99515769 1001 86380 86390 1
515860 99515860 1001 86380 86390 1
516385 99516385 1001 86380 86390 1
516386 99516386 1001 86380 86390 1
516387 99516387 1001 86380 86390 1
516337 99516337 1001 86380 86390 1
516340 99516340 1001 86380 86390 1
516115 99516115 1001 86380 86390 1
516521 99516521 1001 86380 86390 1
516627 99516627 1001 86380 86390 1
516550 99516550 1001 86380 86390 1
516565 99516565 1001 86380 86390 1
516594 99516594 1001 86380 86390 1
516700 99516700 1001 86380 86390 1
517310 99517310 1001 86380 86390 1
517229 99517229 1001 86380 86390 1
517073 99517073 1001 86380 86390 1
517022 99517022 1001 86380 86390 1
517035 99517035 1001 86380 86390 1
516818 99516818 1001 86380 86390 1
516824 99516824 1001 86380 86390 1
516775 99516775 1001 86380 86390 1
517478 99517478 1001 86380 86390 1
517457 99517457 1001 86380 86390 1
518087 99518087 1001 86380 86390 1
518063 99518063 1001 86380 86390 1
518068 99518068 1001 86380 86390 1
517906 99517906 1001 86380 86390 1
517857 99517857 1001 86380 86390 1
517947 99517947 1001 86380 86390 1
517887 99517887 1001 86380 86390 1
517850 99517850 1001 86380 86390 1
517954 99517954 1001 86380 86390 1
517955 99517955 1001 86380 86390 1
517644 99517644 1001 86380 86390 1
517704 99517704 1001 86380 86390 1
517640 99517640 1001 86380 86390 1
517668 99517668 1001 86380 86390 1
518353 99518353 1001 86380 86390 1
518238 99518238 1001 86380 86390 1
518334 99518334 1001 86380 86390 1
518258 99518258 1001 86380 86390 1
518350 99518350 1001 86380 86390 1
518790 99518790 1001 86380 86390 1
518933 99518933 1001 86380 86390 1
518831 99518831 1001 86380 86390 1
518986 99518986 1001 86380 86390 1
518782 99518782 1001 86380 86390 1
518732 99518732 1001 86380 86390 1
518644 99518644 1001 86380 86390 1
518687 99518687 1001 86380 86390 1
518455 99518455 1001 86380 86390 1
519024 99519024 1001 86380 86390 1
519157 99519157 1001 86380 86390 1
519006 99519006 1001 86380 86390 1
519731 99519731 1001 86380 86390 1
519486 99519486 1001 86380 86390 1
519410 99519410 1001 86380 86390 1
519289 99519289 1001 86380 86390 1
519397 99519397 1001 86380 86390 1
519359 99519359 1001 86380 86390 1
519903 99519903 1001 86380 86390 1
520552 99520552 1001 86380 86390 1
520570 99520570 1001 86380 86390 1
520481 99520481 1001 86380 86390 1
520370 99520370 1001 86380 86390 1
520335 99520335 1001 86380 86390 1
520310 99520310 1001 86380 86390 1
520323 99520323 1001 86380 86390 1
520316 99520316 1001 86380 86390 1
520046 99520046 1001 86380 86390 1
520188 99520188 1001 86380 86390 1
520074 99520074 1001 86380 86390 1
520220 99520220 1001 86380 86390 1
520221 99520221 1001 86380 86390 1
520690 99520690 1001 86380 86390 1
520717 99520717 1001 86380 86390 1
520642 99520642 1001 86380 86390 1
520764 99520764 1001 86380 86390 1
521286 99521286 1001 86380 86390 1
521431 99521431 1001 86380 86390 1
521301 99521301 1001 86380 86390 1
521264 99521264 1001 86380 86390 1
521290 99521290 1001 86380 86390 1
521355 99521355 1001 86380 86390 1
521455 99521455 1001 86380 86390 1
521310 99521310 1001 86380 86390 1
521363 99521363 1001 86380 86390 1
521087 99521087 1001 86380 86390 1
521113 99521113 1001 86380 86390 1
521217 99521217 1001 86380 86390 1
521063 99521063 1001 86380 86390 1
521246 99521246 1001 86380 86390 1
520903 99520903 1001 86380 86390 1
520878 99520878 1001 86380 86390 1
521034 99521034 1001 86380 86390 1
520922 99520922 1001 86380 86390 1
521530 99521530 1001 86380 86390 1
521666 99521666 1001 86380 86390 1
521485 99521485 1001 86380 86390 1
521641 99521641 1001 86380 86390 1
522265 99522265 1001 86380 86390 1
522208 99522208 1001 86380 86390 1
522290 99522290 1001 86380 86390 1
522012 99522012 1001 86380 86390 1
521949 99521949 1001 86380 86390 1
521763 99521763 1001 86380 86390 1
521792 99521792 1001 86380 86390 1
521742 99521742 1001 86380 86390 1
521807 99521807 1001 86380 86390 1
522294 99522294 1001 86380 86390 1
522363 99522363 1001 86380 86390 1
522442 99522442 1001 86380 86390 1
523089 99523089 1001 86380 86390 1
523072 99523072 1001 86380 86390 1
523114 99523114 1001 86380 86390 1
522891 99522891 1001 86380 86390 1
522789 99522789 1001 86380 86390 1
522868 99522868 1001 86380 86390 1
522727 99522727 1001 86380 86390 1
522654 99522654 1001 86380 86390 1
522644 99522644 1001 86380 86390 1
522624 99522624 1001 86380 86390 1
522548 99522548 1001 86380 86390 1
523145 99523145 1001 86380 86390 1
523276 99523276 1001 86380 86390 1
523319 99523319 1001 86380 86390 1
523244 99523244 1001 86380 86390 1
523270 99523270 1001 86380 86390 1
523818 99523818 1001 86380 86390 1
523808 99523808 1001 86380 86390 1
523862 99523862 1001 86380 86390 1
523700 99523700 1001 86380 86390 1
523641 99523641 1001 86380 86390 1
523539 99523539 1001 86380 86390 1
523442 99523442 1001 86380 86390 1
523369 99523369 1001 86380 86390 1
523383 99523383 1001 86380 86390 1
523411 99523411 1001 86380 86390 1
523517 99523517 1001 86380 86390 1
523998 99523998 1001 86380 86390 1
523974 99523974 1001 86380 86390 1
524092 99524092 1001 86380 86390 1
524712 99524712 1001 86380 86390 1
524687 99524687 1001 86380 86390 1
524597 99524597 1001 86380 86390 1
524413 99524413 1001 86380 86390 1
524417 99524417 1001 86380 86390 1
524381 99524381 1001 86380 86390 1
524176 99524176 1001 86380 86390 1
524319 99524319 1001 86380 86390 1
524187 99524187 1001 86380 86390 1
524175 99524175 1001 86380 86390 1
524861 99524861 1001 86380 86390 1
524968 99524968 1001 86380 86390 1
524826 99524826 1001 86380 86390 1
524801 99524801 1001 86380 86390 1
524819 99524819 1001 86380 86390 1
525524 99525524 1001 86380 86390 1
525577 99525577 1001 86380 86390 1
525402 99525402 1001 86380 86390 1
525288 99525288 1001 86380 86390 1
525327 99525327 1001 86380 86390 1
525252 99525252 1001 86380 86390 1
525304 99525304 1001 86380 86390 1
525241 99525241 1001 86380 86390 1
525331 99525331 1001 86380 86390 1
525293 99525293 1001 86380 86390 1
525284 99525284 1001 86380 86390 1
525184 99525184 1001 86380 86390 1
525185 99525185 1001 86380 86390 1
525598 99525598 1001 86380 86390 1
525702 99525702 1001 86380 86390 1
525682 99525682 1001 86380 86390 1
526262 99526262 1001 86380 86390 1
526302 99526302 1001 86380 86390 1
526345 99526345 1001 86380 86390 1
526049 99526049 1001 86380 86390 1
526205 99526205 1001 86380 86390 1
526130 99526130 1001 86380 86390 1
526071 99526071 1001 86380 86390 1
526032 99526032 1001 86380 86390 1
526202 99526202 1001 86380 86390 1
525908 99525908 1001 86380 86390 1
525804 99525804 1001 86380 86390 1
525812 99525812 1001 86380 86390 1
525825 99525825 1001 86380 86390 1
526472 99526472 1001 86380 86390 1
526447 99526447 1001 86380 86390 1
527082 99527082 1001 86380 86390 1
527249 99527249 1001 86380 86390 1
527138 99527138 1001 86380 86390 1
527049 99527049 1001 86380 86390 1
526888 99526888 1001 86380 86390 1
526868 99526868 1001 86380 86390 1
526814 99526814 1001 86380 86390 1
526718 99526718 1001 86380 86390 1
526731 99526731 1001 86380 86390 1
527045 99527045 1001 86380 86390 1
527370 99527370 1001 86380 86390 1
527321 99527321 1001 86380 86390 1
527950 99527950 1001 86380 86390 1
528003 99528003 1001 86380 86390 1
528053 99528053 1001 86380 86390 1
527952 99527952 1001 86380 86390 1
527991 99527991 1001 86380 86390 1
527940 99527940 1001 86380 86390 1
528005 99528005 1001 86380 86390 1
527893 99527893 1001 86380 86390 1
527695 99527695 1001 86380 86390 1
527682 99527682 1001 86380 86390 1
527698 99527698 1001 86380 86390 1
527776 99527776 1001 86380 86390 1
527493 99527493 1001 86380 86390 1
527470 99527470 1001 86380 86390 1
528191 99528191 1001 86380 86390 1
528182 99528182 1001 86380 86390 1
528079 99528079 1001 86380 86390 1
528147 99528147 1001 86380 86390 1
528186 99528186 1001 86380 86390 1
528264 99528264 1001 86380 86390 1
528266 99528266 1001 86380 86390 1
528770 99528770 1001 86380 86390 1
528733 99528733 1001 86380 86390 1
528675 99528675 1001 86380 86390 1
528637 99528637 1001 86380 86390 1
528560 99528560 1001 86380 86390 1
528576 99528576 1001 86380 86390 1
528401 99528401 1001 86380 86390 1
528298 99528298 1001 86380 86390 1
528455 99528455 1001 86380 86390 1
528329 99528329 1001 86380 86390 1
528983 99528983 1001 86380 86390 1
529670 99529670 1001 86380 86390 1
529541 99529541 1001 86380 86390 1
529648 99529648 1001 86380 86390 1
529499 99529499 1001 86380 86390 1
529425 99529425 1001 86380 86390 1
529350 99529350 1001 86380 86390 1
529226 99529226 1001 86380 86390 1
529149 99529149 1001 86380 86390 1
529842 99529842 1001 86380 86390 1
529784 99529784 1001 86380 86390 1
529774 99529774 1001 86380 86390 1
530523 99530523 1001 86380 86390 1
530356 99530356 1001 86380 86390 1
530383 99530383 1001 86380 86390 1
530296 99530296 1001 86380 86390 1
530272 99530272 1001 86380 86390 1
530144 99530144 1001 86380 86390 1
530171 99530171 1001 86380 86390 1
530316 99530316 1001 86380 86390 1
530048 99530048 1001 86380 86390 1
530603 99530603 1001 86380 86390 1
531370 99531370 1001 86380 86390 1
530811 99530811 1001 86380 86390 1
530954 99530954 1001 86380 86390 1
530812 99530812 1001 86380 86390 1
530784 99530784 1001 86380 86390 1
531381 99531381 1001 86380 86390 1
531555 99531555 1001 86380 86390 1
531465 99531465 1001 86380 86390 1
532173 99532173 1001 86380 86390 1
532032 99532032 1001 86380 86390 1
532193 99532193 1001 86380 86390 1
531970 99531970 1001 86380 86390 1
531971 99531971 1001 86380 86390 1
531843 99531843 1001 86380 86390 1
531626 99531626 1001 86380 86390 1
531673 99531673 1001 86380 86390 1
531764 99531764 1001 86380 86390 1
532230 99532230 1001 86380 86390 1
532271 99532271 1001 86380 86390 1
532233 99532233 1001 86380 86390 1
532389 99532389 1001 86380 86390 1
532222 99532222 1001 86380 86390 1
532249 99532249 1001 86380 86390 1
532394 99532394 1001 86380 86390 1
532879 99532879 1001 86380 86390 1
532976 99532976 1001 86380 86390 1
532800 99532800 1001 86380 86390 1
532450 99532450 1001 86380 86390 1
532482 99532482 1001 86380 86390 1
532430 99532430 1001 86380 86390 1
532460 99532460 1001 86380 86390 1
533047 99533047 1001 86380 86390 1
533209 99533209 1001 86380 86390 1
533744 99533744 1001 86380 86390 1
533774 99533774 1001 86380 86390 1
533852 99533852 1001 86380 86390 1
533614 99533614 1001 86380 86390 1
533500 99533500 1001 86380 86390 1
533553 99533553 1001 86380 86390 1
533633 99533633 1001 86380 86390 1
533418 99533418 1001 86380 86390 1
533394 99533394 1001 86380 86390 1
533336 99533336 1001 86380 86390 1
533301 99533301 1001 86380 86390 1
534036 99534036 1001 86380 86390 1
533961 99533961 1001 86380 86390 1
534015 99534015 1001 86380 86390 1
533951 99533951 1001 86380 86390 1
533990 99533990 1001 86380 86390 1
534628 99534628 1001 86380 86390 1
534670 99534670 1001 86380 86390 1
534629 99534629 1001 86380 86390 1
534642 99534642 1001 86380 86390 1
534453 99534453 1001 86380 86390 1
534454 99534454 1001 86380 86390 1
534372 99534372 1001 86380 86390 1
534155 99534155 1001 86380 86390 1
534146 99534146 1001 86380 86390 1
534134 99534134 1001 86380 86390 1
534099 99534099 1001 86380 86390 1
534100 99534100 1001 86380 86390 1
534720 99534720 1001 86380 86390 1
534775 99534775 1001 86380 86390 1
534829 99534829 1001 86380 86390 1
534739 99534739 1001 86380 86390 1
534779 99534779 1001 86380 86390 1
534870 99534870 1001 86380 86390 1
534688 99534688 1001 86380 86390 1
535396 99535396 1001 86380 86390 1
535360 99535360 1001 86380 86390 1
535341 99535341 1001 86380 86390 1
535240 99535240 1001 86380 86390 1
535195 99535195 1001 86380 86390 1
534994 99534994 1001 86380 86390 1
534923 99534923 1001 86380 86390 1
535054 99535054 1001 86380 86390 1
535081 99535081 1001 86380 86390 1
535705 99535705 1001 86380 86390 1
535539 99535539 1001 86380 86390 1
535567 99535567 1001 86380 86390 1
535620 99535620 1001 86380 86390 1
535595 99535595 1001 86380 86390 1
536183 99536183 1001 86380 86390 1
536276 99536276 1001 86380 86390 1
536148 99536148 1001 86380 86390 1
536175 99536175 1001 86380 86390 1
536318 99536318 1001 86380 86390 1
536244 99536244 1001 86380 86390 1
536121 99536121 1001 86380 86390 1
536096 99536096 1001 86380 86390 1
535956 99535956 1001 86380 86390 1
535943 99535943 1001 86380 86390 1
536127 99536127 1001 86380 86390 1
535847 99535847 1001 86380 86390 1
535852 99535852 1001 86380 86390 1
535869 99535869 1001 86380 86390 1
536378 99536378 1001 86380 86390 1
537162 99537162 1001 86380 86390 1
537101 99537101 1001 86380 86390 1
537145 99537145 1001 86380 86390 1
537094 99537094 1001 86380 86390 1
537158 99537158 1001 86380 86390 1
537085 99537085 1001 86380 86390 1
536829 99536829 1001 86380 86390 1
536844 99536844 1001 86380 86390 1
536909 99536909 1001 86380 86390 1
536782 99536782 1001 86380 86390 1
536904 99536904 1001 86380 86390 1
536580 99536580 1001 86380 86390 1
536622 99536622 1001 86380 86390 1
536688 99536688 1001 86380 86390 1
537244 99537244 1001 86380 86390 1
537797 99537797 1001 86380 86390 1
537799 99537799 1001 86380 86390 1
537871 99537871 1001 86380 86390 1
537719 99537719 1001 86380 86390 1
537764 99537764 1001 86380 86390 1
537727 99537727 1001 86380 86390 1
537422 99537422 1001 86380 86390 1
538042 99538042 1001 86380 86390 1
537990 99537990 1001 86380 86390 1
538033 99538033 1001 86380 86390 1
538172 99538172 1001 86380 86390 1
538161 99538161 1001 86380 86390 1
538151 99538151 1001 86380 86390 1
538745 99538745 1001 86380 86390 1
538800 99538800 1001 86380 86390 1
538775 99538775 1001 86380 86390 1
538262 99538262 1001 86380 86390 1
538211 99538211 1001 86380 86390 1
539621 99539621 1001 86380 86390 1
539494 99539494 1001 86380 86390 1
539559 99539559 1001 86380 86390 1
539635 99539635 1001 86380 86390 1
539352 99539352 1001 86380 86390 1
539305 99539305 1001 86380 86390 1
539140 99539140 1001 86380 86390 1
539158 99539158 1001 86380 86390 1
539185 99539185 1001 86380 86390 1
539803 99539803 1001 86380 86390 1
540315 99540315 1001 86380 86390 1
540371 99540371 1001 86380 86390 1
540310 99540310 1001 86380 86390 1
540285 99540285 1001 86380 86390 1
540132 99540132 1001 86380 86390 1
540120 99540120 1001 86380 86390 1
540223 99540223 1001 86380 86390 1
540225 99540225 1001 86380 86390 1
539980 99539980 1001 86380 86390 1
539983 99539983 1001 86380 86390 1
539934 99539934 1001 86380 86390 1
540633 99540633 1001 86380 86390 1
540659 99540659 1001 86380 86390 1
540520 99540520 1001 86380 86390 1
540639 99540639 1001 86380 86390 1
540576 99540576 1001 86380 86390 1
541196 99541196 1001 86380 86390 1
541270 99541270 1001 86380 86390 1
541272 99541272 1001 86380 86390 1
541251 99541251 1001 86380 86390 1
541202 99541202 1001 86380 86390 1
540965 99540965 1001 86380 86390 1
540942 99540942 1001 86380 86390 1
540737 99540737 1001 86380 86390 1
540871 99540871 1001 86380 86390 1
540820 99540820 1001 86380 86390 1
541420 99541420 1001 86380 86390 1
541437 99541437 1001 86380 86390 1
541953 99541953 1001 86380 86390 1
541954 99541954 1001 86380 86390 1
542072 99542072 1001 86380 86390 1
542091 99542091 1001 86380 86390 1
541957 99541957 1001 86380 86390 1
542101 99542101 1001 86380 86390 1
541926 99541926 1001 86380 86390 1
541755 99541755 1001 86380 86390 1
542194 99542194 1001 86380 86390 1
542151 99542151 1001 86380 86390 1
542754 99542754 1001 86380 86390 1
542911 99542911 1001 86380 86390 1
542822 99542822 1001 86380 86390 1
542864 99542864 1001 86380 86390 1
542905 99542905 1001 86380 86390 1
542751 99542751 1001 86380 86390 1
542709 99542709 1001 86380 86390 1
542519 99542519 1001 86380 86390 1
542458 99542458 1001 86380 86390 1
542436 99542436 1001 86380 86390 1
542349 99542349 1001 86380 86390 1
543034 99543034 1001 86380 86390 1
543118 99543118 1001 86380 86390 1
543570 99543570 1001 86380 86390 1
543637 99543637 1001 86380 86390 1
543763 99543763 1001 86380 86390 1
543475 99543475 1001 86380 86390 1
543533 99543533 1001 86380 86390 1
543522 99543522 1001 86380 86390 1
543561 99543561 1001 86380 86390 1
543461 99543461 1001 86380 86390 1
543179 99543179 1001 86380 86390 1
543295 99543295 1001 86380 86390 1
543347 99543347 1001 86380 86390 1
543167 99543167 1001 86380 86390 1
543287 99543287 1001 86380 86390 1
543185 99543185 1001 86380 86390 1
543911 99543911 1001 86380 86390 1
543873 99543873 1001 86380 86390 1
543837 99543837 1001 86380 86390 1
543838 99543838 1001 86380 86390 1
543851 99543851 1001 86380 86390 1
543894 99543894 1001 86380 86390 1
544418 99544418 1001 86380 86390 1
544536 99544536 1001 86380 86390 1
544446 99544446 1001 86380 86390 1
544556 99544556 1001 86380 86390 1
544545 99544545 1001 86380 86390 1
544158 99544158 1001 86380 86390 1
544051 99544051 1001 86380 86390 1
544090 99544090 1001 86380 86390 1
544091 99544091 1001 86380 86390 1
544699 99544699 1001 86380 86390 1
544635 99544635 1001 86380 86390 1
544662 99544662 1001 86380 86390 1
503886 1058 1002 40745 51478 1
400021 99400021 1001 86380 86390 1
400258 99400258 1001 86380 86390 1
400350 99400350 1001 86380 86390 1
400579 99400579 1001 86380 86390 1
400698 99400698 1001 86380 86390 1
400766 99400766 1001 86380 86390 1
401005 99401005 1001 86380 86390 1
401151 99401151 1001 86380 86390 1
401076 99401076 1001 86380 86390 1
401221 99401221 1001 86380 86390 1
401200 99401200 1001 86380 86390 1
401482 99401482 1001 86380 86390 1
401565 99401565 1001 86380 86390 1
401526 99401526 1001 86380 86390 1
401769 99401769 1001 86380 86390 1
401937 99401937 1001 86380 86390 1
401919 99401919 1001 86380 86390 1
402139 99402139 1001 86380 86390 1
402095 99402095 1001 86380 86390 1
402237 99402237 1001 86380 86390 1
402484 99402484 1001 86380 86390 1
402413 99402413 1001 86380 86390 1
402545 99402545 1001 86380 86390 1
402568 99402568 1001 86380 86390 1
402830 99402830 1001 86380 86390 1
403152 99403152 1001 86380 86390 1
403312 99403312 1001 86380 86390 1
403342 99403342 1001 86380 86390 1
403501 99403501 1001 86380 86390 1
403685 99403685 1001 86380 86390 1
404011 99404011 1001 86380 86390 1
404074 99404074 1001 86380 86390 1
404043 99404043 1001 86380 86390 1
404127 99404127 1001 86380 86390 1
404413 99404413 1001 86380 86390 1
404432 99404432 1001 86380 86390 1
404595 99404595 1001 86380 86390 1
404747 99404747 1001 86380 86390 1
404919 99404919 1001 86380 86390 1
405085 99405085 1001 86380 86390 1
405234 99405234 1001 86380 86390 1
405334 99405334 1001 86380 86390 1
405484 99405484 1001 86380 86390 1
405617 99405617 1001 86380 86390 1
405663 99405663 1001 86380 86390 1
405873 99405873 1001 86380 86390 1
406224 99406224 1001 86380 86390 1
406326 99406326 1001 86380 86390 1
406480 99406480 1001 86380 86390 1
406555 99406555 1001 86380 86390 1
406530 99406530 1001 86380 86390 1
406643 99406643 1001 86380 86390 1
406714 99406714 1001 86380 86390 1
406670 99406670 1001 86380 86390 1
406948 99406948 1001 86380 86390 1
407017 99407017 1001 86380 86390 1
406942 99406942 1001 86380 86390 1
407545 99407545 1001 86380 86390 1
407657 99407657 1001 86380 86390 1
407689 99407689 1001 86380 86390 1
407869 99407869 1001 86380 86390 1
408284 99408284 1001 86380 86390 1
408265 99408265 1001 86380 86390 1
408333 99408333 1001 86380 86390 1
408447 99408447 1001 86380 86390 1
408672 99408672 1001 86380 86390 1
408913 99408913 1001 86380 86390 1
409046 99409046 1001 86380 86390 1
409252 99409252 1001 86380 86390 1
409596 99409596 1001 86380 86390 1
409674 99409674 1001 86380 86390 1
409763 99409763 1001 86380 86390 1
409888 99409888 1001 86380 86390 1
409792 99409792 1001 86380 86390 1
409984 99409984 1001 86380 86390 1
410180 99410180 1001 86380 86390 1
410191 99410191 1001 86380 86390 1
410274 99410274 1001 86380 86390 1
410245 99410245 1001 86380 86390 1
410399 99410399 1001 86380 86390 1
411118 99411118 1001 86380 86390 1
411259 99411259 1001 86380 86390 1
411448 99411448 1001 86380 86390 1
411565 99411565 1001 86380 86390 1
411909 99411909 1001 86380 86390 1
412342 99412342 1001 86380 86390 1
413501 99413501 1001 86380 86390 1
413669 99413669 1001 86380 86390 1
413399 99413399 1001 86380 86390 1
412485 99412485 1001 86380 86390 1
412531 99412531 1001 86380 86390 1
412590 99412590 1001 86380 86390 1
412856 99412856 1001 86380 86390 1
412765 99412765 1001 86380 86390 1
412814 99412814 1001 86380 86390 1
413759 99413759 1001 86380 86390 1
413788 99413788 1001 86380 86390 1
415103 99415103 1001 86380 86390 1
414937 99414937 1001 86380 86390 1
414959 99414959 1001 86380 86390 1
415205 99415205 1001 86380 86390 1
415023 99415023 1001 86380 86390 1
414921 99414921 1001 86380 86390 1
414617 99414617 1001 86380 86390 1
414741 99414741 1001 86380 86390 1
414731 99414731 1001 86380 86390 1
414834 99414834 1001 86380 86390 1
414277 99414277 1001 86380 86390 1
414128 99414128 1001 86380 86390 1
414284 99414284 1001 86380 86390 1
414447 99414447 1001 86380 86390 1
415480 99415480 1001 86380 86390 1
415341 99415341 1001 86380 86390 1
415358 99415358 1001 86380 86390 1
416906 99416906 1001 86380 86390 1
416842 99416842 1001 86380 86390 1
416957 99416957 1001 86380 86390 1
416800 99416800 1001 86380 86390 1
416689 99416689 1001 86380 86390 1
416628 99416628 1001 86380 86390 1
416725 99416725 1001 86380 86390 1
416464 99416464 1001 86380 86390 1
416285 99416285 1001 86380 86390 1
416392 99416392 1001 86380 86390 1
416247 99416247 1001 86380 86390 1
415980 99415980 1001 86380 86390 1
417393 99417393 1001 86380 86390 1
418534 99418534 1001 86380 86390 1
418783 99418783 1001 86380 86390 1
418308 99418308 1001 86380 86390 1
418265 99418265 1001 86380 86390 1
418412 99418412 1001 86380 86390 1
417798 99417798 1001 86380 86390 1
418877 99418877 1001 86380 86390 1
418853 99418853 1001 86380 86390 1
419085 99419085 1001 86380 86390 1
418967 99418967 1001 86380 86390 1
419067 99419067 1001 86380 86390 1
419017 99419017 1001 86380 86390 1
420238 99420238 1001 86380 86390 1
420383 99420383 1001 86380 86390 1
420062 99420062 1001 86380 86390 1
420391 99420391 1001 86380 86390 1
420198 99420198 1001 86380 86390 1
420416 99420416 1001 86380 86390 1
420161 99420161 1001 86380 86390 1
419988 99419988 1001 86380 86390 1
419741 99419741 1001 86380 86390 1
419519 99419519 1001 86380 86390 1
419390 99419390 1001 86380 86390 1
419559 99419559 1001 86380 86390 1
419211 99419211 1001 86380 86390 1
420653 99420653 1001 86380 86390 1
420599 99420599 1001 86380 86390 1
420673 99420673 1001 86380 86390 1
421944 99421944 1001 86380 86390 1
421848 99421848 1001 86380 86390 1
421767 99421767 1001 86380 86390 1
422104 99422104 1001 86380 86390 1
421393 99421393 1001 86380 86390 1
421465 99421465 1001 86380 86390 1
421091 99421091 1001 86380 86390 1
422311 99422311 1001 86380 86390 1
422152 99422152 1001 86380 86390 1
422344 99422344 1001 86380 86390 1
423547 99423547 1001 86380 86390 1
423454 99423454 1001 86380 86390 1
423475 99423475 1001 86380 86390 1
423190 99423190 1001 86380 86390 1
423007 99423007 1001 86380 86390 1
423154 99423154 1001 86380 86390 1
422969 99422969 1001 86380 86390 1
423039 99423039 1001 86380 86390 1
423074 99423074 1001 86380 86390 1
423235 99423235 1001 86380 86390 1
422940 99422940 1001 86380 86390 1
422681 99422681 1001 86380 86390 1
422606 99422606 1001 86380 86390 1
422638 99422638 1001 86380 86390 1
422711 99422711 1001 86380 86390 1
422790 99422790 1001 86380 86390 1
423886 99423886 1001 86380 86390 1
423989 99423989 1001 86380 86390 1
423970 99423970 1001 86380 86390 1
424072 99424072 1001 86380 86390 1
423833 99423833 1001 86380 86390 1
423781 99423781 1001 86380 86390 1
425102 99425102 1001 86380 86390 1
425383 99425383 1001 86380 86390 1
425259 99425259 1001 86380 86390 1
425040 99425040 1001 86380 86390 1
425369 99425369 1001 86380 86390 1
424868 99424868 1001 86380 86390 1
424792 99424792 1001 86380 86390 1
424155 99424155 1001 86380 86390 1
425651 99425651 1001 86380 86390 1
426793 99426793 1001 86380 86390 1
426824 99426824 1001 86380 86390 1
426759 99426759 1001 86380 86390 1
427089 99427089 1001 86380 86390 1
426908 99426908 1001 86380 86390 1
426325 99426325 1001 86380 86390 1
426048 99426048 1001 86380 86390 1
426026 99426026 1001 86380 86390 1
425980 99425980 1001 86380 86390 1
427494 99427494 1001 86380 86390 1
427366 99427366 1001 86380 86390 1
428679 99428679 1001 86380 86390 1
428578 99428578 1001 86380 86390 1
428706 99428706 1001 86380 86390 1
428597 99428597 1001 86380 86390 1
428361 99428361 1001 86380 86390 1
428009 99428009 1001 86380 86390 1
428130 99428130 1001 86380 86390 1
428244 99428244 1001 86380 86390 1
427801 99427801 1001 86380 86390 1
427544 99427544 1001 86380 86390 1
427640 99427640 1001 86380 86390 1
427548 99427548 1001 86380 86390 1
427596 99427596 1001 86380 86390 1
427552 99427552 1001 86380 86390 1
429015 99429015 1001 86380 86390 1
428772 99428772 1001 86380 86390 1
428757 99428757 1001 86380 86390 1
429093 99429093 1001 86380 86390 1
430210 99430210 1001 86380 86390 1
430056 99430056 1001 86380 86390 1
430355 99430355 1001 86380 86390 1
429835 99429835 1001 86380 86390 1
429744 99429744 1001 86380 86390 1
429730 99429730 1001 86380 86390 1
429247 99429247 1001 86380 86390 1
429280 99429280 1001 86380 86390 1
430509 99430509 1001 86380 86390 1
430797 99430797 1001 86380 86390 1
430500 99430500 1001 86380 86390 1
431937 99431937 1001 86380 86390 1
431943 99431943 1001 86380 86390 1
432052 99432052 1001 86380 86390 1
431527 99431527 1001 86380 86390 1
431587 99431587 1001 86380 86390 1
431615 99431615 1001 86380 86390 1
431302 99431302 1001 86380 86390 1
430920 99430920 1001 86380 86390 1
430972 99430972 1001 86380 86390 1
431027 99431027 1001 86380 86390 1
430901 99430901 1001 86380 86390 1
430995 99430995 1001 86380 86390 1
432346 99432346 1001 86380 86390 1
432305 99432305 1001 86380 86390 1
432213 99432213 1001 86380 86390 1
433362 99433362 1001 86380 86390 1
433031 99433031 1001 86380 86390 1
432957 99432957 1001 86380 86390 1
433262 99433262 1001 86380 86390 1
433045 99433045 1001 86380 86390 1
432558 99432558 1001 86380 86390 1
432653 99432653 1001 86380 86390 1
432686 99432686 1001 86380 86390 1
432696 99432696 1001 86380 86390 1
433767 99433767 1001 86380 86390 1
433994 99433994 1001 86380 86390 1
435133 99435133 1001 86380 86390 1
435098 99435098 1001 86380 86390 1
435172 99435172 1001 86380 86390 1
435031 99435031 1001 86380 86390 1
434658 99434658 1001 86380 86390 1
434768 99434768 1001 86380 86390 1
434611 99434611 1001 86380 86390 1
434778 99434778 1001 86380 86390 1
434635 99434635 1001 86380 86390 1
434783 99434783 1001 86380 86390 1
434470 99434470 1001 86380 86390 1
434566 99434566 1001 86380 86390 1
434276 99434276 1001 86380 86390 1
434196 99434196 1001 86380 86390 1
435688 99435688 1001 86380 86390 1
435693 99435693 1001 86380 86390 1
436759 99436759 1001 86380 86390 1
436873 99436873 1001 86380 86390 1
437028 99437028 1001 86380 86390 1
436508 99436508 1001 86380 86390 1
436678 99436678 1001 86380 86390 1
435970 99435970 1001 86380 86390 1
436278 99436278 1001 86380 86390 1
436279 99436279 1001 86380 86390 1
300587 99300587 1001 86380 86390 1
300564 99300564 1001 86380 86390 1
300541 99300541 1001 86380 86390 1
300381 99300381 1001 86380 86390 1
300498 99300498 1001 86380 86390 1
300370 99300370 1001 86380 86390 1
300461 99300461 1001 86380 86390 1
300442 99300442 1001 86380 86390 1
300405 99300405 1001 86380 86390 1
300509 99300509 1001 86380 86390 1
300232 99300232 1001 86380 86390 1
300197 99300197 1001 86380 86390 1
300861 99300861 1001 86380 86390 1
300915 99300915 1001 86380 86390 1
301378 99301378 1001 86380 86390 1
301485 99301485 1001 86380 86390 1
301370 99301370 1001 86380 86390 1
301422 99301422 1001 86380 86390 1
301222 99301222 1001 86380 86390 1
301213 99301213 1001 86380 86390 1
301191 99301191 1001 86380 86390 1
301582 99301582 1001 86380 86390 1
302213 99302213 1001 86380 86390 1
302252 99302252 1001 86380 86390 1
302306 99302306 1001 86380 86390 1
302361 99302361 1001 86380 86390 1
302209 99302209 1001 86380 86390 1
302250 99302250 1001 86380 86390 1
302123 99302123 1001 86380 86390 1
302120 99302120 1001 86380 86390 1
301803 99301803 1001 86380 86390 1
302534 99302534 1001 86380 86390 1
302539 99302539 1001 86380 86390 1
302554 99302554 1001 86380 86390 1
302493 99302493 1001 86380 86390 1
303178 99303178 1001 86380 86390 1
303108 99303108 1001 86380 86390 1
303034 99303034 1001 86380 86390 1
303113 99303113 1001 86380 86390 1
303153 99303153 1001 86380 86390 1
302874 99302874 1001 86380 86390 1
302831 99302831 1001 86380 86390 1
302604 99302604 1001 86380 86390 1
302722 99302722 1001 86380 86390 1
302777 99302777 1001 86380 86390 1
302792 99302792 1001 86380 86390 1
303283 99303283 1001 86380 86390 1
303296 99303296 1001 86380 86390 1
303314 99303314 1001 86380 86390 1
303307 99303307 1001 86380 86390 1
304030 99304030 1001 86380 86390 1
303855 99303855 1001 86380 86390 1
303848 99303848 1001 86380 86390 1
303740 99303740 1001 86380 86390 1
303757 99303757 1001 86380 86390 1
303642 99303642 1001 86380 86390 1
303427 99303427 1001 86380 86390 1
303468 99303468 1001 86380 86390 1
303514 99303514 1001 86380 86390 1
304127 99304127 1001 86380 86390 1
304223 99304223 1001 86380 86390 1
304731 99304731 1001 86380 86390 1
304694 99304694 1001 86380 86390 1
304830 99304830 1001 86380 86390 1
304685 99304685 1001 86380 86390 1
304486 99304486 1001 86380 86390 1
304449 99304449 1001 86380 86390 1
304611 99304611 1001 86380 86390 1
304344 99304344 1001 86380 86390 1
304357 99304357 1001 86380 86390 1
304861 99304861 1001 86380 86390 1
305056 99305056 1001 86380 86390 1
304992 99304992 1001 86380 86390 1
305637 99305637 1001 86380 86390 1
305525 99305525 1001 86380 86390 1
305567 99305567 1001 86380 86390 1
305417 99305417 1001 86380 86390 1
305355 99305355 1001 86380 86390 1
305420 99305420 1001 86380 86390 1
305277 99305277 1001 86380 86390 1
305414 99305414 1001 86380 86390 1
305203 99305203 1001 86380 86390 1
305242 99305242 1001 86380 86390 1
500076 99500076 1001 86380 86390 1
305696 99305696 1001 86380 86390 1
500028 99500028 1001 86380 86390 1
500152 99500152 1001 86380 86390 1
500783 99500783 1001 86380 86390 1
500741 99500741 1001 86380 86390 1
500677 99500677 1001 86380 86390 1
500680 99500680 1001 86380 86390 1
500560 99500560 1001 86380 86390 1
500446 99500446 1001 86380 86390 1
500593 99500593 1001 86380 86390 1
500348 99500348 1001 86380 86390 1
500264 99500264 1001 86380 86390 1
500347 99500347 1001 86380 86390 1
500982 99500982 1001 86380 86390 1
500909 99500909 1001 86380 86390 1
500847 99500847 1001 86380 86390 1
501527 99501527 1001 86380 86390 1
501553 99501553 1001 86380 86390 1
501528 99501528 1001 86380 86390 1
501529 99501529 1001 86380 86390 1
501619 99501619 1001 86380 86390 1
501556 99501556 1001 86380 86390 1
501631 99501631 1001 86380 86390 1
501396 99501396 1001 86380 86390 1
501307 99501307 1001 86380 86390 1
501429 99501429 1001 86380 86390 1
501188 99501188 1001 86380 86390 1
501117 99501117 1001 86380 86390 1
501721 99501721 1001 86380 86390 1
502305 99502305 1001 86380 86390 1
502318 99502318 1001 86380 86390 1
502156 99502156 1001 86380 86390 1
502100 99502100 1001 86380 86390 1
502229 99502229 1001 86380 86390 1
502126 99502126 1001 86380 86390 1
502130 99502130 1001 86380 86390 1
501875 99501875 1001 86380 86390 1
502018 99502018 1001 86380 86390 1
503217 99503217 1001 86380 86390 1
502905 99502905 1001 86380 86390 1
503054 99503054 1001 86380 86390 1
502966 99502966 1001 86380 86390 1
502979 99502979 1001 86380 86390 1
502826 99502826 1001 86380 86390 1
502816 99502816 1001 86380 86390 1
502807 99502807 1001 86380 86390 1
502861 99502861 1001 86380 86390 1
503357 99503357 1001 86380 86390 1
503346 99503346 1001 86380 86390 1
503451 99503451 1001 86380 86390 1
503951 99503951 1001 86380 86390 1
503939 99503939 1001 86380 86390 1
503948 99503948 1001 86380 86390 1
503799 99503799 1001 86380 86390 1
503601 99503601 1001 86380 86390 1
503543 99503543 1001 86380 86390 1
503584 99503584 1001 86380 86390 1
504910 99504910 1001 86380 86390 1
504806 99504806 1001 86380 86390 1
504885 99504885 1001 86380 86390 1
504726 99504726 1001 86380 86390 1
504727 99504727 1001 86380 86390 1
504613 99504613 1001 86380 86390 1
504681 99504681 1001 86380 86390 1
504432 99504432 1001 86380 86390 1
504329 99504329 1001 86380 86390 1
505136 99505136 1001 86380 86390 1
505127 99505127 1001 86380 86390 1
505719 99505719 1001 86380 86390 1
505721 99505721 1001 86380 86390 1
505596 99505596 1001 86380 86390 1
505624 99505624 1001 86380 86390 1
505390 99505390 1001 86380 86390 1
505296 99505296 1001 86380 86390 1
505263 99505263 1001 86380 86390 1
505953 99505953 1001 86380 86390 1
505929 99505929 1001 86380 86390 1
505814 99505814 1001 86380 86390 1
506558 99506558 1001 86380 86390 1
506407 99506407 1001 86380 86390 1
506463 99506463 1001 86380 86390 1
506516 99506516 1001 86380 86390 1
506245 99506245 1001 86380 86390 1
506338 99506338 1001 86380 86390 1
505981 99505981 1001 86380 86390 1
506059 99506059 1001 86380 86390 1
506035 99506035 1001 86380 86390 1
506168 99506168 1001 86380 86390 1
506601 99506601 1001 86380 86390 1
506615 99506615 1001 86380 86390 1
506603 99506603 1001 86380 86390 1
507294 99507294 1001 86380 86390 1
507374 99507374 1001 86380 86390 1
507379 99507379 1001 86380 86390 1
507380 99507380 1001 86380 86390 1
507420 99507420 1001 86380 86390 1
507101 99507101 1001 86380 86390 1
507170 99507170 1001 86380 86390 1
507109 99507109 1001 86380 86390 1
506935 99506935 1001 86380 86390 1
506948 99506948 1001 86380 86390 1
506910 99506910 1001 86380 86390 1
506963 99506963 1001 86380 86390 1
506982 99506982 1001 86380 86390 1
507566 99507566 1001 86380 86390 1
508146 99508146 1001 86380 86390 1
508119 99508119 1001 86380 86390 1
508044 99508044 1001 86380 86390 1
507850 99507850 1001 86380 86390 1
507995 99507995 1001 86380 86390 1
507923 99507923 1001 86380 86390 1
507718 99507718 1001 86380 86390 1
507658 99507658 1001 86380 86390 1
507724 99507724 1001 86380 86390 1
507817 99507817 1001 86380 86390 1
508297 99508297 1001 86380 86390 1
508261 99508261 1001 86380 86390 1
508409 99508409 1001 86380 86390 1
508385 99508385 1001 86380 86390 1
508361 99508361 1001 86380 86390 1
508888 99508888 1001 86380 86390 1
508955 99508955 1001 86380 86390 1
508831 99508831 1001 86380 86390 1
508718 99508718 1001 86380 86390 1
508719 99508719 1001 86380 86390 1
508597 99508597 1001 86380 86390 1
508536 99508536 1001 86380 86390 1
508655 99508655 1001 86380 86390 1
509241 99509241 1001 86380 86390 1
509270 99509270 1001 86380 86390 1
509147 99509147 1001 86380 86390 1
509225 99509225 1001 86380 86390 1
509703 99509703 1001 86380 86390 1
509858 99509858 1001 86380 86390 1
509729 99509729 1001 86380 86390 1
509862 99509862 1001 86380 86390 1
509461 99509461 1001 86380 86390 1
509335 99509335 1001 86380 86390 1
509302 99509302 1001 86380 86390 1
510092 99510092 1001 86380 86390 1
509953 99509953 1001 86380 86390 1
509984 99509984 1001 86380 86390 1
510000 99510000 1001 86380 86390 1
510689 99510689 1001 86380 86390 1
510626 99510626 1001 86380 86390 1
510540 99510540 1001 86380 86390 1
510721 99510721 1001 86380 86390 1
510533 99510533 1001 86380 86390 1
510330 99510330 1001 86380 86390 1
510763 99510763 1001 86380 86390 1
510829 99510829 1001 86380 86390 1
510883 99510883 1001 86380 86390 1
510806 99510806 1001 86380 86390 1
510845 99510845 1001 86380 86390 1
510755 99510755 1001 86380 86390 1
510769 99510769 1001 86380 86390 1
510901 99510901 1001 86380 86390 1
510878 99510878 1001 86380 86390 1
511425 99511425 1001 86380 86390 1
511426 99511426 1001 86380 86390 1
511465 99511465 1001 86380 86390 1
511339 99511339 1001 86380 86390 1
511264 99511264 1001 86380 86390 1
511148 99511148 1001 86380 86390 1
511307 99511307 1001 86380 86390 1
510937 99510937 1001 86380 86390 1
510963 99510963 1001 86380 86390 1
511055 99511055 1001 86380 86390 1
511086 99511086 1001 86380 86390 1
511679 99511679 1001 86380 86390 1
511634 99511634 1001 86380 86390 1
512176 99512176 1001 86380 86390 1
512216 99512216 1001 86380 86390 1
512268 99512268 1001 86380 86390 1
512299 99512299 1001 86380 86390 1
512162 99512162 1001 86380 86390 1
512059 99512059 1001 86380 86390 1
512101 99512101 1001 86380 86390 1
512166 99512166 1001 86380 86390 1
511866 99511866 1001 86380 86390 1
511931 99511931 1001 86380 86390 1
511867 99511867 1001 86380 86390 1
511831 99511831 1001 86380 86390 1
511871 99511871 1001 86380 86390 1
511962 99511962 1001 86380 86390 1
512562 99512562 1001 86380 86390 1
512463 99512463 1001 86380 86390 1
513205 99513205 1001 86380 86390 1
513089 99513089 1001 86380 86390 1
512949 99512949 1001 86380 86390 1
512900 99512900 1001 86380 86390 1
512917 99512917 1001 86380 86390 1
512716 99512716 1001 86380 86390 1
512644 99512644 1001 86380 86390 1
512777 99512777 1001 86380 86390 1
513228 99513228 1001 86380 86390 1
513295 99513295 1001 86380 86390 1
513001 99513001 1001 86380 86390 1
513248 99513248 1001 86380 86390 1
513355 99513355 1001 86380 86390 1
513984 99513984 1001 86380 86390 1
513896 99513896 1001 86380 86390 1
514029 99514029 1001 86380 86390 1
513816 99513816 1001 86380 86390 1
513713 99513713 1001 86380 86390 1
513669 99513669 1001 86380 86390 1
513450 99513450 1001 86380 86390 1
513556 99513556 1001 86380 86390 1
513614 99513614 1001 86380 86390 1
514068 99514068 1001 86380 86390 1
514174 99514174 1001 86380 86390 1
514227 99514227 1001 86380 86390 1
514703 99514703 1001 86380 86390 1
514751 99514751 1001 86380 86390 1
514590 99514590 1001 86380 86390 1
514238 99514238 1001 86380 86390 1
514323 99514323 1001 86380 86390 1
514326 99514326 1001 86380 86390 1
514886 99514886 1001 86380 86390 1
514926 99514926 1001 86380 86390 1
514904 99514904 1001 86380 86390 1
514917 99514917 1001 86380 86390 1
515060 99515060 1001 86380 86390 1
515607 99515607 1001 86380 86390 1
515598 99515598 1001 86380 86390 1
515537 99515537 1001 86380 86390 1
515465 99515465 1001 86380 86390 1
515363 99515363 1001 86380 86390 1
515376 99515376 1001 86380 86390 1
515274 99515274 1001 86380 86390 1
515393 99515393 1001 86380 86390 1
515358 99515358 1001 86380 86390 1
515437 99515437 1001 86380 86390 1
515296 99515296 1001 86380 86390 1
515064 99515064 1001 86380 86390 1
515096 99515096 1001 86380 86390 1
515271 99515271 1001 86380 86390 1
515856 99515856 1001 86380 86390 1
515819 99515819 1001 86380 86390 1
516439 99516439 1001 86380 86390 1
516497 99516497 1001 86380 86390 1
516377 99516377 1001 86380 86390 1
516471 99516471 1001 86380 86390 1
516019 99516019 1001 86380 86390 1
515902 99515902 1001 86380 86390 1
516036 99516036 1001 86380 86390 1
515987 99515987 1001 86380 86390 1
516017 99516017 1001 86380 86390 1
516533 99516533 1001 86380 86390 1
516691 99516691 1001 86380 86390 1
516578 99516578 1001 86380 86390 1
516707 99516707 1001 86380 86390 1
517275 99517275 1001 86380 86390 1
517149 99517149 1001 86380 86390 1
517317 99517317 1001 86380 86390 1
517320 99517320 1001 86380 86390 1
517294 99517294 1001 86380 86390 1
517122 99517122 1001 86380 86390 1
516958 99516958 1001 86380 86390 1
516897 99516897 1001 86380 86390 1
516901 99516901 1001 86380 86390 1
516762 99516762 1001 86380 86390 1
516920 99516920 1001 86380 86390 1
517403 99517403 1001 86380 86390 1
517495 99517495 1001 86380 86390 1
518131 99518131 1001 86380 86390 1
517976 99517976 1001 86380 86390 1
518042 99518042 1001 86380 86390 1
518107 99518107 1001 86380 86390 1
517885 99517885 1001 86380 86390 1
517889 99517889 1001 86380 86390 1
517658 99517658 1001 86380 86390 1
517684 99517684 1001 86380 86390 1
517673 99517673 1001 86380 86390 1
517557 99517557 1001 86380 86390 1
517639 99517639 1001 86380 86390 1
517743 99517743 1001 86380 86390 1
517562 99517562 1001 86380 86390 1
518329 99518329 1001 86380 86390 1
518243 99518243 1001 86380 86390 1
518247 99518247 1001 86380 86390 1
518952 99518952 1001 86380 86390 1
518920 99518920 1001 86380 86390 1
518596 99518596 1001 86380 86390 1
518406 99518406 1001 86380 86390 1
518510 99518510 1001 86380 86390 1
518498 99518498 1001 86380 86390 1
518417 99518417 1001 86380 86390 1
519155 99519155 1001 86380 86390 1
519022 99519022 1001 86380 86390 1
519686 99519686 1001 86380 86390 1
519682 99519682 1001 86380 86390 1
519609 99519609 1001 86380 86390 1
519521 99519521 1001 86380 86390 1
519446 99519446 1001 86380 86390 1
519409 99519409 1001 86380 86390 1
519308 99519308 1001 86380 86390 1
519945 99519945 1001 86380 86390 1
519973 99519973 1001 86380 86390 1
519924 99519924 1001 86380 86390 1
520473 99520473 1001 86380 86390 1
520461 99520461 1001 86380 86390 1
520517 99520517 1001 86380 86390 1
520321 99520321 1001 86380 86390 1
520123 99520123 1001 86380 86390 1
520140 99520140 1001 86380 86390 1
520160 99520160 1001 86380 86390 1
520783 99520783 1001 86380 86390 1
520826 99520826 1001 86380 86390 1
520657 99520657 1001 86380 86390 1
520712 99520712 1001 86380 86390 1
520792 99520792 1001 86380 86390 1
520649 99520649 1001 86380 86390 1
521312 99521312 1001 86380 86390 1
521328 99521328 1001 86380 86390 1
521421 99521421 1001 86380 86390 1
521337 99521337 1001 86380 86390 1
521152 99521152 1001 86380 86390 1
521614 99521614 1001 86380 86390 1
522097 99522097 1001 86380 86390 1
522284 99522284 1001 86380 86390 1
522062 99522062 1001 86380 86390 1
521940 99521940 1001 86380 86390 1
521759 99521759 1001 86380 86390 1
521735 99521735 1001 86380 86390 1
521839 99521839 1001 86380 86390 1
522462 99522462 1001 86380 86390 1
522350 99522350 1001 86380 86390 1
522326 99522326 1001 86380 86390 1
522391 99522391 1001 86380 86390 1
522990 99522990 1001 86380 86390 1
523018 99523018 1001 86380 86390 1
523009 99523009 1001 86380 86390 1
522958 99522958 1001 86380 86390 1
522719 99522719 1001 86380 86390 1
522765 99522765 1001 86380 86390 1
522845 99522845 1001 86380 86390 1
522728 99522728 1001 86380 86390 1
522755 99522755 1001 86380 86390 1
522705 99522705 1001 86380 86390 1
522510 99522510 1001 86380 86390 1
522656 99522656 1001 86380 86390 1
522541 99522541 1001 86380 86390 1
522594 99522594 1001 86380 86390 1
522622 99522622 1001 86380 86390 1
522674 99522674 1001 86380 86390 1
522637 99522637 1001 86380 86390 1
522508 99522508 1001 86380 86390 1
523202 99523202 1001 86380 86390 1
523824 99523824 1001 86380 86390 1
523903 99523903 1001 86380 86390 1
523787 99523787 1001 86380 86390 1
523563 99523563 1001 86380 86390 1
523555 99523555 1001 86380 86390 1
524132 99524132 1001 86380 86390 1
524122 99524122 1001 86380 86390 1
524719 99524719 1001 86380 86390 1
524713 99524713 1001 86380 86390 1
524702 99524702 1001 86380 86390 1
524704 99524704 1001 86380 86390 1
524589 99524589 1001 86380 86390 1
524363 99524363 1001 86380 86390 1
524415 99524415 1001 86380 86390 1
524963 99524963 1001 86380 86390 1
524783 99524783 1001 86380 86390 1
525202 99525202 1001 86380 86390 1
525259 99525259 1001 86380 86390 1
525376 99525376 1001 86380 86390 1
525209 99525209 1001 86380 86390 1
525087 99525087 1001 86380 86390 1
525091 99525091 1001 86380 86390 1
525704 99525704 1001 86380 86390 1
525756 99525756 1001 86380 86390 1
525782 99525782 1001 86380 86390 1
525748 99525748 1001 86380 86390 1
526398 99526398 1001 86380 86390 1
526421 99526421 1001 86380 86390 1
526090 99526090 1001 86380 86390 1
526040 99526040 1001 86380 86390 1
526015 99526015 1001 86380 86390 1
526185 99526185 1001 86380 86390 1
525805 99525805 1001 86380 86390 1
525809 99525809 1001 86380 86390 1
525811 99525811 1001 86380 86390 1
526446 99526446 1001 86380 86390 1
526489 99526489 1001 86380 86390 1
526605 99526605 1001 86380 86390 1
526542 99526542 1001 86380 86390 1
527160 99527160 1001 86380 86390 1
527086 99527086 1001 86380 86390 1
527189 99527189 1001 86380 86390 1
527048 99527048 1001 86380 86390 1
527203 99527203 1001 86380 86390 1
526983 99526983 1001 86380 86390 1
527038 99527038 1001 86380 86390 1
526913 99526913 1001 86380 86390 1
526677 99526677 1001 86380 86390 1
526704 99526704 1001 86380 86390 1
527416 99527416 1001 86380 86390 1
527947 99527947 1001 86380 86390 1
528040 99528040 1001 86380 86390 1
527796 99527796 1001 86380 86390 1
527823 99527823 1001 86380 86390 1
527836 99527836 1001 86380 86390 1
527721 99527721 1001 86380 86390 1
527827 99527827 1001 86380 86390 1
527712 99527712 1001 86380 86390 1
527790 99527790 1001 86380 86390 1
527532 99527532 1001 86380 86390 1
527483 99527483 1001 86380 86390 1
527639 99527639 1001 86380 86390 1
527498 99527498 1001 86380 86390 1
527555 99527555 1001 86380 86390 1
528086 99528086 1001 86380 86390 1
528087 99528087 1001 86380 86390 1
528153 99528153 1001 86380 86390 1
528786 99528786 1001 86380 86390 1
528775 99528775 1001 86380 86390 1
528704 99528704 1001 86380 86390 1
528619 99528619 1001 86380 86390 1
528555 99528555 1001 86380 86390 1
528503 99528503 1001 86380 86390 1
528548 99528548 1001 86380 86390 1
528333 99528333 1001 86380 86390 1
528488 99528488 1001 86380 86390 1
528337 99528337 1001 86380 86390 1
529363 99529363 1001 86380 86390 1
529184 99529184 1001 86380 86390 1
529188 99529188 1001 86380 86390 1
529125 99529125 1001 86380 86390 1
529247 99529247 1001 86380 86390 1
529828 99529828 1001 86380 86390 1
530442 99530442 1001 86380 86390 1
530367 99530367 1001 86380 86390 1
530208 99530208 1001 86380 86390 1
530263 99530263 1001 86380 86390 1
530342 99530342 1001 86380 86390 1
530268 99530268 1001 86380 86390 1
530334 99530334 1001 86380 86390 1
530347 99530347 1001 86380 86390 1
530063 99530063 1001 86380 86390 1
530053 99530053 1001 86380 86390 1
529938 99529938 1001 86380 86390 1
529970 99529970 1001 86380 86390 1
530682 99530682 1001 86380 86390 1
530675 99530675 1001 86380 86390 1
531187 99531187 1001 86380 86390 1
531308 99531308 1001 86380 86390 1
531245 99531245 1001 86380 86390 1
531195 99531195 1001 86380 86390 1
531263 99531263 1001 86380 86390 1
531135 99531135 1001 86380 86390 1
531098 99531098 1001 86380 86390 1
530902 99530902 1001 86380 86390 1
530878 99530878 1001 86380 86390 1
530805 99530805 1001 86380 86390 1
530947 99530947 1001 86380 86390 1
530887 99530887 1001 86380 86390 1
530939 99530939 1001 86380 86390 1
531477 99531477 1001 86380 86390 1
531556 99531556 1001 86380 86390 1
532065 99532065 1001 86380 86390 1
532111 99532111 1001 86380 86390 1
532167 99532167 1001 86380 86390 1
531925 99531925 1001 86380 86390 1
531853 99531853 1001 86380 86390 1
531905 99531905 1001 86380 86390 1
531814 99531814 1001 86380 86390 1
531880 99531880 1001 86380 86390 1
531587 99531587 1001 86380 86390 1
531641 99531641 1001 86380 86390 1
531590 99531590 1001 86380 86390 1
532245 99532245 1001 86380 86390 1
532363 99532363 1001 86380 86390 1
532265 99532265 1001 86380 86390 1
532982 99532982 1001 86380 86390 1
533032 99533032 1001 86380 86390 1
532641 99532641 1001 86380 86390 1
532799 99532799 1001 86380 86390 1
532502 99532502 1001 86380 86390 1
532593 99532593 1001 86380 86390 1
532477 99532477 1001 86380 86390 1
532543 99532543 1001 86380 86390 1
532466 99532466 1001 86380 86390 1
532573 99532573 1001 86380 86390 1
532576 99532576 1001 86380 86390 1
532462 99532462 1001 86380 86390 1
533162 99533162 1001 86380 86390 1
533214 99533214 1001 86380 86390 1
533093 99533093 1001 86380 86390 1
533782 99533782 1001 86380 86390 1
533758 99533758 1001 86380 86390 1
533733 99533733 1001 86380 86390 1
533752 99533752 1001 86380 86390 1
533605 99533605 1001 86380 86390 1
533519 99533519 1001 86380 86390 1
533469 99533469 1001 86380 86390 1
533240 99533240 1001 86380 86390 1
533298 99533298 1001 86380 86390 1
533260 99533260 1001 86380 86390 1
533985 99533985 1001 86380 86390 1
533948 99533948 1001 86380 86390 1
533962 99533962 1001 86380 86390 1
533903 99533903 1001 86380 86390 1
534499 99534499 1001 86380 86390 1
534672 99534672 1001 86380 86390 1
534455 99534455 1001 86380 86390 1
534462 99534462 1001 86380 86390 1
534476 99534476 1001 86380 86390 1
534438 99534438 1001 86380 86390 1
534464 99534464 1001 86380 86390 1
534089 99534089 1001 86380 86390 1
534251 99534251 1001 86380 86390 1
534096 99534096 1001 86380 86390 1
534830 99534830 1001 86380 86390 1
534783 99534783 1001 86380 86390 1
534848 99534848 1001 86380 86390 1
534887 99534887 1001 86380 86390 1
534705 99534705 1001 86380 86390 1
535319 99535319 1001 86380 86390 1
535397 99535397 1001 86380 86390 1
535489 99535489 1001 86380 86390 1
535324 99535324 1001 86380 86390 1
535470 99535470 1001 86380 86390 1
535255 99535255 1001 86380 86390 1
535152 99535152 1001 86380 86390 1
535296 99535296 1001 86380 86390 1
535173 99535173 1001 86380 86390 1
534905 99534905 1001 86380 86390 1
535010 99535010 1001 86380 86390 1
535062 99535062 1001 86380 86390 1
534933 99534933 1001 86380 86390 1
535017 99535017 1001 86380 86390 1
535082 99535082 1001 86380 86390 1
535563 99535563 1001 86380 86390 1
535675 99535675 1001 86380 86390 1
536208 99536208 1001 86380 86390 1
536002 99536002 1001 86380 86390 1
535939 99535939 1001 86380 86390 1
536006 99536006 1001 86380 86390 1
536074 99536074 1001 86380 86390 1
536102 99536102 1001 86380 86390 1
535767 99535767 1001 86380 86390 1
535913 99535913 1001 86380 86390 1
535810 99535810 1001 86380 86390 1
535736 99535736 1001 86380 86390 1
536452 99536452 1001 86380 86390 1
536132 99536132 1001 86380 86390 1
536434 99536434 1001 86380 86390 1
536524 99536524 1001 86380 86390 1
537061 99537061 1001 86380 86390 1
537114 99537114 1001 86380 86390 1
536986 99536986 1001 86380 86390 1
536814 99536814 1001 86380 86390 1
536766 99536766 1001 86380 86390 1
536884 99536884 1001 86380 86390 1
536846 99536846 1001 86380 86390 1
536900 99536900 1001 86380 86390 1
536849 99536849 1001 86380 86390 1
536759 99536759 1001 86380 86390 1
536545 99536545 1001 86380 86390 1
536720 99536720 1001 86380 86390 1
536734 99536734 1001 86380 86390 1
537341 99537341 1001 86380 86390 1
537346 99537346 1001 86380 86390 1
537322 99537322 1001 86380 86390 1
537236 99537236 1001 86380 86390 1
537891 99537891 1001 86380 86390 1
537783 99537783 1001 86380 86390 1
537698 99537698 1001 86380 86390 1
537691 99537691 1001 86380 86390 1
537460 99537460 1001 86380 86390 1
537424 99537424 1001 86380 86390 1
537489 99537489 1001 86380 86390 1
537557 99537557 1001 86380 86390 1
537415 99537415 1001 86380 86390 1
538017 99538017 1001 86380 86390 1
538085 99538085 1001 86380 86390 1
538165 99538165 1001 86380 86390 1
538101 99538101 1001 86380 86390 1
538158 99538158 1001 86380 86390 1
538133 99538133 1001 86380 86390 1
538164 99538164 1001 86380 86390 1
538625 99538625 1001 86380 86390 1
538807 99538807 1001 86380 86390 1
538460 99538460 1001 86380 86390 1
538607 99538607 1001 86380 86390 1
538260 99538260 1001 86380 86390 1
539487 99539487 1001 86380 86390 1
539535 99539535 1001 86380 86390 1
539387 99539387 1001 86380 86390 1
539419 99539419 1001 86380 86390 1
539277 99539277 1001 86380 86390 1
539149 99539149 1001 86380 86390 1
539134 99539134 1001 86380 86390 1
539147 99539147 1001 86380 86390 1
539664 99539664 1001 86380 86390 1
539756 99539756 1001 86380 86390 1
539785 99539785 1001 86380 86390 1
539799 99539799 1001 86380 86390 1
539762 99539762 1001 86380 86390 1
539672 99539672 1001 86380 86390 1
540398 99540398 1001 86380 86390 1
540109 99540109 1001 86380 86390 1
540122 99540122 1001 86380 86390 1
540150 99540150 1001 86380 86390 1
540061 99540061 1001 86380 86390 1
540246 99540246 1001 86380 86390 1
539981 99539981 1001 86380 86390 1
539921 99539921 1001 86380 86390 1
540557 99540557 1001 86380 86390 1
540644 99540644 1001 86380 86390 1
540657 99540657 1001 86380 86390 1
541229 99541229 1001 86380 86390 1
541154 99541154 1001 86380 86390 1
540959 99540959 1001 86380 86390 1
540972 99540972 1001 86380 86390 1
541080 99541080 1001 86380 86390 1
540899 99540899 1001 86380 86390 1
540900 99540900 1001 86380 86390 1
540969 99540969 1001 86380 86390 1
540931 99540931 1001 86380 86390 1
540996 99540996 1001 86380 86390 1
541035 99541035 1001 86380 86390 1
540743 99540743 1001 86380 86390 1
540770 99540770 1001 86380 86390 1
541460 99541460 1001 86380 86390 1
542085 99542085 1001 86380 86390 1
541948 99541948 1001 86380 86390 1
541777 99541777 1001 86380 86390 1
541886 99541886 1001 86380 86390 1
541693 99541693 1001 86380 86390 1
542197 99542197 1001 86380 86390 1
542166 99542166 1001 86380 86390 1
542753 99542753 1001 86380 86390 1
542886 99542886 1001 86380 86390 1
542923 99542923 1001 86380 86390 1
542835 99542835 1001 86380 86390 1
542825 99542825 1001 86380 86390 1
542763 99542763 1001 86380 86390 1
542573 99542573 1001 86380 86390 1
542728 99542728 1001 86380 86390 1
542614 99542614 1001 86380 86390 1
542543 99542543 1001 86380 86390 1
542389 99542389 1001 86380 86390 1
542408 99542408 1001 86380 86390 1
542485 99542485 1001 86380 86390 1
542434 99542434 1001 86380 86390 1
542452 99542452 1001 86380 86390 1
542533 99542533 1001 86380 86390 1
543093 99543093 1001 86380 86390 1
543018 99543018 1001 86380 86390 1
543735 99543735 1001 86380 86390 1
543610 99543610 1001 86380 86390 1
543585 99543585 1001 86380 86390 1
543753 99543753 1001 86380 86390 1
543718 99543718 1001 86380 86390 1
543642 99543642 1001 86380 86390 1
543476 99543476 1001 86380 86390 1
543415 99543415 1001 86380 86390 1
543432 99543432 1001 86380 86390 1
543367 99543367 1001 86380 86390 1
543434 99543434 1001 86380 86390 1
543229 99543229 1001 86380 86390 1
543165 99543165 1001 86380 86390 1
543282 99543282 1001 86380 86390 1
543205 99543205 1001 86380 86390 1
543180 99543180 1001 86380 86390 1
543783 99543783 1001 86380 86390 1
543774 99543774 1001 86380 86390 1
543816 99543816 1001 86380 86390 1
543858 99543858 1001 86380 86390 1
544521 99544521 1001 86380 86390 1
544394 99544394 1001 86380 86390 1
544407 99544407 1001 86380 86390 1
544532 99544532 1001 86380 86390 1
544214 99544214 1001 86380 86390 1
544320 99544320 1001 86380 86390 1
544310 99544310 1001 86380 86390 1
544326 99544326 1001 86380 86390 1
544084 99544084 1001 86380 86390 1
544072 99544072 1001 86380 86390 1
544099 99544099 1001 86380 86390 1
400112 99400112 1001 86380 86390 1
400098 99400098 1001 86380 86390 1
400043 99400043 1001 86380 86390 1
400268 99400268 1001 86380 86390 1
400460 99400460 1001 86380 86390 1
400531 99400531 1001 86380 86390 1
400624 99400624 1001 86380 86390 1
400555 99400555 1001 86380 86390 1
400925 99400925 1001 86380 86390 1
401110 99401110 1001 86380 86390 1
401084 99401084 1001 86380 86390 1
401206 99401206 1001 86380 86390 1
401235 99401235 1001 86380 86390 1
401312 99401312 1001 86380 86390 1
401782 99401782 1001 86380 86390 1
401818 99401818 1001 86380 86390 1
401795 99401795 1001 86380 86390 1
401930 99401930 1001 86380 86390 1
402175 99402175 1001 86380 86390 1
402422 99402422 1001 86380 86390 1
402450 99402450 1001 86380 86390 1
402850 99402850 1001 86380 86390 1
403317 99403317 1001 86380 86390 1
403251 99403251 1001 86380 86390 1
403223 99403223 1001 86380 86390 1
403327 99403327 1001 86380 86390 1
403361 99403361 1001 86380 86390 1
403512 99403512 1001 86380 86390 1
403475 99403475 1001 86380 86390 1
403770 99403770 1001 86380 86390 1
403839 99403839 1001 86380 86390 1
403869 99403869 1001 86380 86390 1
403961 99403961 1001 86380 86390 1
403942 99403942 1001 86380 86390 1
404408 99404408 1001 86380 86390 1
404566 99404566 1001 86380 86390 1
404788 99404788 1001 86380 86390 1
404588 99404588 1001 86380 86390 1
404804 99404804 1001 86380 86390 1
404902 99404902 1001 86380 86390 1
404943 99404943 1001 86380 86390 1
405055 99405055 1001 86380 86390 1
405196 99405196 1001 86380 86390 1
405175 99405175 1001 86380 86390 1
405197 99405197 1001 86380 86390 1
405309 99405309 1001 86380 86390 1
405364 99405364 1001 86380 86390 1
405412 99405412 1001 86380 86390 1
405375 99405375 1001 86380 86390 1
405446 99405446 1001 86380 86390 1
405485 99405485 1001 86380 86390 1
405493 99405493 1001 86380 86390 1
405419 99405419 1001 86380 86390 1
405823 99405823 1001 86380 86390 1
406038 99406038 1001 86380 86390 1
406203 99406203 1001 86380 86390 1
406380 99406380 1001 86380 86390 1
406303 99406303 1001 86380 86390 1
406578 99406578 1001 86380 86390 1
406676 99406676 1001 86380 86390 1
406698 99406698 1001 86380 86390 1
407317 99407317 1001 86380 86390 1
407443 99407443 1001 86380 86390 1
407774 99407774 1001 86380 86390 1
407856 99407856 1001 86380 86390 1
407978 99407978 1001 86380 86390 1
408054 99408054 1001 86380 86390 1
408094 99408094 1001 86380 86390 1
408206 99408206 1001 86380 86390 1
408097 99408097 1001 86380 86390 1
408245 99408245 1001 86380 86390 1
408570 99408570 1001 86380 86390 1
408830 99408830 1001 86380 86390 1
408815 99408815 1001 86380 86390 1
409041 99409041 1001 86380 86390 1
409004 99409004 1001 86380 86390 1
409005 99409005 1001 86380 86390 1
409077 99409077 1001 86380 86390 1
409385 99409385 1001 86380 86390 1
409615 99409615 1001 86380 86390 1
409690 99409690 1001 86380 86390 1
409862 99409862 1001 86380 86390 1
410190 99410190 1001 86380 86390 1
410159 99410159 1001 86380 86390 1
410111 99410111 1001 86380 86390 1
410233 99410233 1001 86380 86390 1
410404 99410404 1001 86380 86390 1
410359 99410359 1001 86380 86390 1
410551 99410551 1001 86380 86390 1
410732 99410732 1001 86380 86390 1
410875 99410875 1001 86380 86390 1
410974 99410974 1001 86380 86390 1
410922 99410922 1001 86380 86390 1
411061 99411061 1001 86380 86390 1
411167 99411167 1001 86380 86390 1
411229 99411229 1001 86380 86390 1
411443 99411443 1001 86380 86390 1
411710 99411710 1001 86380 86390 1
411950 99411950 1001 86380 86390 1
412178 99412178 1001 86380 86390 1
412105 99412105 1001 86380 86390 1
412094 99412094 1001 86380 86390 1
413447 99413447 1001 86380 86390 1
413648 99413648 1001 86380 86390 1
413653 99413653 1001 86380 86390 1
413242 99413242 1001 86380 86390 1
413269 99413269 1001 86380 86390 1
413193 99413193 1001 86380 86390 1
412997 99412997 1001 86380 86390 1
413080 99413080 1001 86380 86390 1
412929 99412929 1001 86380 86390 1
412973 99412973 1001 86380 86390 1
412509 99412509 1001 86380 86390 1
412515 99412515 1001 86380 86390 1
412858 99412858 1001 86380 86390 1
413840 99413840 1001 86380 86390 1
413978 99413978 1001 86380 86390 1
414106 99414106 1001 86380 86390 1
415175 99415175 1001 86380 86390 1
415086 99415086 1001 86380 86390 1
414962 99414962 1001 86380 86390 1
414809 99414809 1001 86380 86390 1
414628 99414628 1001 86380 86390 1
414753 99414753 1001 86380 86390 1
414430 99414430 1001 86380 86390 1
414305 99414305 1001 86380 86390 1
414172 99414172 1001 86380 86390 1
414419 99414419 1001 86380 86390 1
415336 99415336 1001 86380 86390 1
415700 99415700 1001 86380 86390 1
415488 99415488 1001 86380 86390 1
415355 99415355 1001 86380 86390 1
415643 99415643 1001 86380 86390 1
416883 99416883 1001 86380 86390 1
416948 99416948 1001 86380 86390 1
416692 99416692 1001 86380 86390 1
416269 99416269 1001 86380 86390 1
415862 99415862 1001 86380 86390 1
415963 99415963 1001 86380 86390 1
415869 99415869 1001 86380 86390 1
415876 99415876 1001 86380 86390 1
417354 99417354 1001 86380 86390 1
417263 99417263 1001 86380 86390 1
417496 99417496 1001 86380 86390 1
417530 99417530 1001 86380 86390 1
418751 99418751 1001 86380 86390 1
418462 99418462 1001 86380 86390 1
418638 99418638 1001 86380 86390 1
418298 99418298 1001 86380 86390 1
418386 99418386 1001 86380 86390 1
417819 99417819 1001 86380 86390 1
417692 99417692 1001 86380 86390 1
417733 99417733 1001 86380 86390 1
417868 99417868 1001 86380 86390 1
419131 99419131 1001 86380 86390 1
418881 99418881 1001 86380 86390 1
420318 99420318 1001 86380 86390 1
420429 99420429 1001 86380 86390 1
420440 99420440 1001 86380 86390 1
419883 99419883 1001 86380 86390 1
419949 99419949 1001 86380 86390 1
419752 99419752 1001 86380 86390 1
419935 99419935 1001 86380 86390 1
419660 99419660 1001 86380 86390 1
419593 99419593 1001 86380 86390 1
419410 99419410 1001 86380 86390 1
419220 99419220 1001 86380 86390 1
419412 99419412 1001 86380 86390 1
419414 99419414 1001 86380 86390 1
419529 99419529 1001 86380 86390 1
420823 99420823 1001 86380 86390 1
420784 99420784 1001 86380 86390 1
422102 99422102 1001 86380 86390 1
421486 99421486 1001 86380 86390 1
421355 99421355 1001 86380 86390 1
421300 99421300 1001 86380 86390 1
421647 99421647 1001 86380 86390 1
421654 99421654 1001 86380 86390 1
421334 99421334 1001 86380 86390 1
421685 99421685 1001 86380 86390 1
421083 99421083 1001 86380 86390 1
421245 99421245 1001 86380 86390 1
420937 99420937 1001 86380 86390 1
421201 99421201 1001 86380 86390 1
421062 99421062 1001 86380 86390 1
421230 99421230 1001 86380 86390 1
422332 99422332 1001 86380 86390 1
422386 99422386 1001 86380 86390 1
422449 99422449 1001 86380 86390 1
422298 99422298 1001 86380 86390 1
423628 99423628 1001 86380 86390 1
423344 99423344 1001 86380 86390 1
423665 99423665 1001 86380 86390 1
423139 99423139 1001 86380 86390 1
423143 99423143 1001 86380 86390 1
422978 99422978 1001 86380 86390 1
423303 99423303 1001 86380 86390 1
423869 99423869 1001 86380 86390 1
423934 99423934 1001 86380 86390 1
425095 99425095 1001 86380 86390 1
425289 99425289 1001 86380 86390 1
425317 99425317 1001 86380 86390 1
425142 99425142 1001 86380 86390 1
425189 99425189 1001 86380 86390 1
424766 99424766 1001 86380 86390 1
424812 99424812 1001 86380 86390 1
424846 99424846 1001 86380 86390 1
425003 99425003 1001 86380 86390 1
424292 99424292 1001 86380 86390 1
424301 99424301 1001 86380 86390 1
424278 99424278 1001 86380 86390 1
424408 99424408 1001 86380 86390 1
425436 99425436 1001 86380 86390 1
426723 99426723 1001 86380 86390 1
426705 99426705 1001 86380 86390 1
426707 99426707 1001 86380 86390 1
426860 99426860 1001 86380 86390 1
426941 99426941 1001 86380 86390 1
426553 99426553 1001 86380 86390 1
426628 99426628 1001 86380 86390 1
426365 99426365 1001 86380 86390 1
426007 99426007 1001 86380 86390 1
425837 99425837 1001 86380 86390 1
426129 99426129 1001 86380 86390 1
426165 99426165 1001 86380 86390 1
426201 99426201 1001 86380 86390 1
425950 99425950 1001 86380 86390 1
427397 99427397 1001 86380 86390 1
428703 99428703 1001 86380 86390 1
428040 99428040 1001 86380 86390 1
428063 99428063 1001 86380 86390 1
428127 99428127 1001 86380 86390 1
428048 99428048 1001 86380 86390 1
427893 99427893 1001 86380 86390 1
428922 99428922 1001 86380 86390 1
430068 99430068 1001 86380 86390 1
430236 99430236 1001 86380 86390 1
430158 99430158 1001 86380 86390 1
429877 99429877 1001 86380 86390 1
429689 99429689 1001 86380 86390 1
429296 99429296 1001 86380 86390 1
429233 99429233 1001 86380 86390 1
429235 99429235 1001 86380 86390 1
429262 99429262 1001 86380 86390 1
429385 99429385 1001 86380 86390 1
430552 99430552 1001 86380 86390 1
431861 99431861 1001 86380 86390 1
431626 99431626 1001 86380 86390 1
431584 99431584 1001 86380 86390 1
431281 99431281 1001 86380 86390 1
431097 99431097 1001 86380 86390 1
432200 99432200 1001 86380 86390 1
432178 99432178 1001 86380 86390 1
432199 99432199 1001 86380 86390 1
432219 99432219 1001 86380 86390 1
433521 99433521 1001 86380 86390 1
433489 99433489 1001 86380 86390 1
433623 99433623 1001 86380 86390 1
433629 99433629 1001 86380 86390 1
432939 99432939 1001 86380 86390 1
432982 99432982 1001 86380 86390 1
432943 99432943 1001 86380 86390 1
432674 99432674 1001 86380 86390 1
433990 99433990 1001 86380 86390 1
433804 99433804 1001 86380 86390 1
435077 99435077 1001 86380 86390 1
435399 99435399 1001 86380 86390 1
435239 99435239 1001 86380 86390 1
434940 99434940 1001 86380 86390 1
434625 99434625 1001 86380 86390 1
434718 99434718 1001 86380 86390 1
434608 99434608 1001 86380 86390 1
434855 99434855 1001 86380 86390 1
434726 99434726 1001 86380 86390 1
434673 99434673 1001 86380 86390 1
434867 99434867 1001 86380 86390 1
434353 99434353 1001 86380 86390 1
434555 99434555 1001 86380 86390 1
434187 99434187 1001 86380 86390 1
434559 99434559 1001 86380 86390 1
435622 99435622 1001 86380 86390 1
435762 99435762 1001 86380 86390 1
436858 99436858 1001 86380 86390 1
437027 99437027 1001 86380 86390 1
437138 99437138 1001 86380 86390 1
436977 99436977 1001 86380 86390 1
436685 99436685 1001 86380 86390 1
436671 99436671 1001 86380 86390 1
436397 99436397 1001 86380 86390 1
436374 99436374 1001 86380 86390 1
435896 99435896 1001 86380 86390 1
300097 99300097 1001 86380 86390 1
300014 99300014 1001 86380 86390 1
300575 99300575 1001 86380 86390 1
300615 99300615 1001 86380 86390 1
300644 99300644 1001 86380 86390 1
300609 99300609 1001 86380 86390 1
300560 99300560 1001 86380 86390 1
300406 99300406 1001 86380 86390 1
300422 99300422 1001 86380 86390 1
300491 99300491 1001 86380 86390 1
300365 99300365 1001 86380 86390 1
301452 99301452 1001 86380 86390 1
301390 99301390 1001 86380 86390 1
301291 99301291 1001 86380 86390 1
301166 99301166 1001 86380 86390 1
300973 99300973 1001 86380 86390 1
301066 99301066 1001 86380 86390 1
301002 99301002 1001 86380 86390 1
301121 99301121 1001 86380 86390 1
301136 99301136 1001 86380 86390 1
301022 99301022 1001 86380 86390 1
301624 99301624 1001 86380 86390 1
302152 99302152 1001 86380 86390 1
302052 99302052 1001 86380 86390 1
302014 99302014 1001 86380 86390 1
302172 99302172 1001 86380 86390 1
301800 99301800 1001 86380 86390 1
301777 99301777 1001 86380 86390 1
301953 99301953 1001 86380 86390 1
302511 99302511 1001 86380 86390 1
302525 99302525 1001 86380 86390 1
302565 99302565 1001 86380 86390 1
302390 99302390 1001 86380 86390 1
303169 99303169 1001 86380 86390 1
303110 99303110 1001 86380 86390 1
303137 99303137 1001 86380 86390 1
303150 99303150 1001 86380 86390 1
303064 99303064 1001 86380 86390 1
302907 99302907 1001 86380 86390 1
302770 99302770 1001 86380 86390 1
302709 99302709 1001 86380 86390 1
302636 99302636 1001 86380 86390 1
302779 99302779 1001 86380 86390 1
303268 99303268 1001 86380 86390 1
303894 99303894 1001 86380 86390 1
303910 99303910 1001 86380 86390 1
303899 99303899 1001 86380 86390 1
303903 99303903 1001 86380 86390 1
303777 99303777 1001 86380 86390 1
303821 99303821 1001 86380 86390 1
303640 99303640 1001 86380 86390 1
303759 99303759 1001 86380 86390 1
303556 99303556 1001 86380 86390 1
304056 99304056 1001 86380 86390 1
304211 99304211 1001 86380 86390 1
304224 99304224 1001 86380 86390 1
304076 99304076 1001 86380 86390 1
304090 99304090 1001 86380 86390 1
304129 99304129 1001 86380 86390 1
304040 99304040 1001 86380 86390 1
304856 99304856 1001 86380 86390 1
304695 99304695 1001 86380 86390 1
304683 99304683 1001 86380 86390 1
304725 99304725 1001 86380 86390 1
304728 99304728 1001 86380 86390 1
304729 99304729 1001 86380 86390 1
304466 99304466 1001 86380 86390 1
304506 99304506 1001 86380 86390 1
304520 99304520 1001 86380 86390 1
304522 99304522 1001 86380 86390 1
304242 99304242 1001 86380 86390 1
304414 99304414 1001 86380 86390 1
304338 99304338 1001 86380 86390 1
304313 99304313 1001 86380 86390 1
305012 99305012 1001 86380 86390 1
305039 99305039 1001 86380 86390 1
305634 99305634 1001 86380 86390 1
305586 99305586 1001 86380 86390 1
305595 99305595 1001 86380 86390 1
305467 99305467 1001 86380 86390 1
305287 99305287 1001 86380 86390 1
305426 99305426 1001 86380 86390 1
305177 99305177 1001 86380 86390 1
305219 99305219 1001 86380 86390 1
500030 99500030 1001 86380 86390 1
305690 99305690 1001 86380 86390 1
500763 99500763 1001 86380 86390 1
500675 99500675 1001 86380 86390 1
500773 99500773 1001 86380 86390 1
500632 99500632 1001 86380 86390 1
500595 99500595 1001 86380 86390 1
500533 99500533 1001 86380 86390 1
500548 99500548 1001 86380 86390 1
500434 99500434 1001 86380 86390 1
500540 99500540 1001 86380 86390 1
500528 99500528 1001 86380 86390 1
500875 99500875 1001 86380 86390 1
500975 99500975 1001 86380 86390 1
500822 99500822 1001 86380 86390 1
501447 99501447 1001 86380 86390 1
501558 99501558 1001 86380 86390 1
501523 99501523 1001 86380 86390 1
501309 99501309 1001 86380 86390 1
501376 99501376 1001 86380 86390 1
501265 99501265 1001 86380 86390 1
501044 99501044 1001 86380 86390 1
501096 99501096 1001 86380 86390 1
501099 99501099 1001 86380 86390 1
501076 99501076 1001 86380 86390 1
501838 99501838 1001 86380 86390 1
502365 99502365 1001 86380 86390 1
502369 99502369 1001 86380 86390 1
502247 99502247 1001 86380 86390 1
502211 99502211 1001 86380 86390 1
502151 99502151 1001 86380 86390 1
502087 99502087 1001 86380 86390 1
502243 99502243 1001 86380 86390 1
501935 99501935 1001 86380 86390 1
501988 99501988 1001 86380 86390 1
501982 99501982 1001 86380 86390 1
501879 99501879 1001 86380 86390 1
501957 99501957 1001 86380 86390 1
502515 99502515 1001 86380 86390 1
502623 99502623 1001 86380 86390 1
502507 99502507 1001 86380 86390 1
502588 99502588 1001 86380 86390 1
502552 99502552 1001 86380 86390 1
503261 99503261 1001 86380 86390 1
503130 99503130 1001 86380 86390 1
503118 99503118 1001 86380 86390 1
503227 99503227 1001 86380 86390 1
502907 99502907 1001 86380 86390 1
502991 99502991 1001 86380 86390 1
502969 99502969 1001 86380 86390 1
502764 99502764 1001 86380 86390 1
503354 99503354 1001 86380 86390 1
503371 99503371 1001 86380 86390 1
503423 99503423 1001 86380 86390 1
503427 99503427 1001 86380 86390 1
503965 99503965 1001 86380 86390 1
503991 99503991 1001 86380 86390 1
504063 99504063 1001 86380 86390 1
503732 99503732 1001 86380 86390 1
503798 99503798 1001 86380 86390 1
503881 99503881 1001 86380 86390 1
503712 99503712 1001 86380 86390 1
503753 99503753 1001 86380 86390 1
503856 99503856 1001 86380 86390 1
503858 99503858 1001 86380 86390 1
503655 99503655 1001 86380 86390 1
503656 99503656 1001 86380 86390 1
503670 99503670 1001 86380 86390 1
503567 99503567 1001 86380 86390 1
503633 99503633 1001 86380 86390 1
503531 99503531 1001 86380 86390 1
503648 99503648 1001 86380 86390 1
503663 99503663 1001 86380 86390 1
503600 99503600 1001 86380 86390 1
503690 99503690 1001 86380 86390 1
504199 99504199 1001 86380 86390 1
504188 99504188 1001 86380 86390 1
504253 99504253 1001 86380 86390 1
504321 99504321 1001 86380 86390 1
504779 99504779 1001 86380 86390 1
504846 99504846 1001 86380 86390 1
504808 99504808 1001 86380 86390 1
504689 99504689 1001 86380 86390 1
504705 99504705 1001 86380 86390 1
504565 99504565 1001 86380 86390 1
504595 99504595 1001 86380 86390 1
504511 99504511 1001 86380 86390 1
504473 99504473 1001 86380 86390 1
504399 99504399 1001 86380 86390 1
504464 99504464 1001 86380 86390 1
504503 99504503 1001 86380 86390 1
504999 99504999 1001 86380 86390 1
505051 99505051 1001 86380 86390 1
504976 99504976 1001 86380 86390 1
505356 99505356 1001 86380 86390 1
505357 99505357 1001 86380 86390 1
505840 99505840 1001 86380 86390 1
506508 99506508 1001 86380 86390 1
506498 99506498 1001 86380 86390 1
506582 99506582 1001 86380 86390 1
506541 99506541 1001 86380 86390 1
506451 99506451 1001 86380 86390 1
506378 99506378 1001 86380 86390 1
506302 99506302 1001 86380 86390 1
506358 99506358 1001 86380 86390 1
506349 99506349 1001 86380 86390 1
506092 99506092 1001 86380 86390 1
506178 99506178 1001 86380 86390 1
506050 99506050 1001 86380 86390 1
506127 99506127 1001 86380 86390 1
506104 99506104 1001 86380 86390 1
506710 99506710 1001 86380 86390 1
506776 99506776 1001 86380 86390 1
506792 99506792 1001 86380 86390 1
506625 99506625 1001 86380 86390 1
506602 99506602 1001 86380 86390 1
507376 99507376 1001 86380 86390 1
507299 99507299 1001 86380 86390 1
507403 99507403 1001 86380 86390 1
507302 99507302 1001 86380 86390 1
507227 99507227 1001 86380 86390 1
507116 99507116 1001 86380 86390 1
507054 99507054 1001 86380 86390 1
507093 99507093 1001 86380 86390 1
507057 99507057 1001 86380 86390 1
507201 99507201 1001 86380 86390 1
506941 99506941 1001 86380 86390 1
506878 99506878 1001 86380 86390 1
507563 99507563 1001 86380 86390 1
507616 99507616 1001 86380 86390 1
507552 99507552 1001 86380 86390 1
507604 99507604 1001 86380 86390 1
507560 99507560 1001 86380 86390 1
507599 99507599 1001 86380 86390 1
507496 99507496 1001 86380 86390 1
508150 99508150 1001 86380 86390 1
508099 99508099 1001 86380 86390 1
507916 99507916 1001 86380 86390 1
507843 99507843 1001 86380 86390 1
507976 99507976 1001 86380 86390 1
507709 99507709 1001 86380 86390 1
507792 99507792 1001 86380 86390 1
508283 99508283 1001 86380 86390 1
508916 99508916 1001 86380 86390 1
509020 99509020 1001 86380 86390 1
509065 99509065 1001 86380 86390 1
508696 99508696 1001 86380 86390 1
508751 99508751 1001 86380 86390 1
508700 99508700 1001 86380 86390 1
508842 99508842 1001 86380 86390 1
508604 99508604 1001 86380 86390 1
508643 99508643 1001 86380 86390 1
508488 99508488 1001 86380 86390 1
508568 99508568 1001 86380 86390 1
509256 99509256 1001 86380 86390 1
509131 99509131 1001 86380 86390 1
509845 99509845 1001 86380 86390 1
509834 99509834 1001 86380 86390 1
509849 99509849 1001 86380 86390 1
509548 99509548 1001 86380 86390 1
509694 99509694 1001 86380 86390 1
509452 99509452 1001 86380 86390 1
509441 99509441 1001 86380 86390 1
509460 99509460 1001 86380 86390 1
510027 99510027 1001 86380 86390 1
510044 99510044 1001 86380 86390 1
510087 99510087 1001 86380 86390 1
510065 99510065 1001 86380 86390 1
510577 99510577 1001 86380 86390 1
510603 99510603 1001 86380 86390 1
510605 99510605 1001 86380 86390 1
510635 99510635 1001 86380 86390 1
510188 99510188 1001 86380 86390 1
510169 99510169 1001 86380 86390 1
510803 99510803 1001 86380 86390 1
510856 99510856 1001 86380 86390 1
510779 99510779 1001 86380 86390 1
510911 99510911 1001 86380 86390 1
510795 99510795 1001 86380 86390 1
510810 99510810 1001 86380 86390 1
510849 99510849 1001 86380 86390 1
510825 99510825 1001 86380 86390 1
511400 99511400 1001 86380 86390 1
511351 99511351 1001 86380 86390 1
511390 99511390 1001 86380 86390 1
511435 99511435 1001 86380 86390 1
511166 99511166 1001 86380 86390 1
511334 99511334 1001 86380 86390 1
511275 99511275 1001 86380 86390 1
511341 99511341 1001 86380 86390 1
511139 99511139 1001 86380 86390 1
511103 99511103 1001 86380 86390 1
511078 99511078 1001 86380 86390 1
511085 99511085 1001 86380 86390 1
511721 99511721 1001 86380 86390 1
511568 99511568 1001 86380 86390 1
511678 99511678 1001 86380 86390 1
511717 99511717 1001 86380 86390 1
512267 99512267 1001 86380 86390 1
512352 99512352 1001 86380 86390 1
512284 99512284 1001 86380 86390 1
512363 99512363 1001 86380 86390 1
512157 99512157 1001 86380 86390 1
512067 99512067 1001 86380 86390 1
511977 99511977 1001 86380 86390 1
511777 99511777 1001 86380 86390 1
511886 99511886 1001 86380 86390 1
512584 99512584 1001 86380 86390 1
512391 99512391 1001 86380 86390 1
512484 99512484 1001 86380 86390 1
512523 99512523 1001 86380 86390 1
512424 99512424 1001 86380 86390 1
512540 99512540 1001 86380 86390 1
512515 99512515 1001 86380 86390 1
513131 99513131 1001 86380 86390 1
512935 99512935 1001 86380 86390 1
512744 99512744 1001 86380 86390 1
512607 99512607 1001 86380 86390 1
512750 99512750 1001 86380 86390 1
513229 99513229 1001 86380 86390 1
513354 99513354 1001 86380 86390 1
513407 99513407 1001 86380 86390 1
513395 99513395 1001 86380 86390 1
513961 99513961 1001 86380 86390 1
513913 99513913 1001 86380 86390 1
513711 99513711 1001 86380 86390 1
513803 99513803 1001 86380 86390 1
513758 99513758 1001 86380 86390 1
513681 99513681 1001 86380 86390 1
513579 99513579 1001 86380 86390 1
513554 99513554 1001 86380 86390 1
513439 99513439 1001 86380 86390 1
513519 99513519 1001 86380 86390 1
513417 99513417 1001 86380 86390 1
513587 99513587 1001 86380 86390 1
[truncated: 4,081,711 more chars]
