# Supplementary material for: Fast and near-optimal monitoring for healthcare acquired infection outbreaks
Source: PLoS Comput Biol. 2019 Sep 16;15(9):e1007284. doi: 10.1371/journal.pcbi.1007284 (PMC6762212; doi:10.1371/journal.pcbi.1007284)
Supplement: S2 Data — (ZIP) [file pcbi.1007284.s007.zip › MobilityLogs2/HAISE_Carilion_all_visits_day_171.txt]

#Person location Sublocation StartTime EndTime Type
405855 618 1001 33120 35757 1
403410 318 1001 40500 40977 1
420034 214 1001 84720 85377 1
512172 1209 1002 59012 71303 1
517619 953 1002 37363 50611 1
400104 99400104 1001 86380 86390 1
400132 99400132 1001 86380 86390 1
400268 99400268 1001 86380 86390 1
400377 99400377 1001 86380 86390 1
400381 99400381 1001 86380 86390 1
400813 99400813 1001 86380 86390 1
401219 99401219 1001 86380 86390 1
401542 99401542 1001 86380 86390 1
401901 99401901 1001 86380 86390 1
401896 99401896 1001 86380 86390 1
401928 99401928 1001 86380 86390 1
402226 99402226 1001 86380 86390 1
402228 99402228 1001 86380 86390 1
402491 99402491 1001 86380 86390 1
402879 99402879 1001 86380 86390 1
402837 99402837 1001 86380 86390 1
403206 99403206 1001 86380 86390 1
403121 99403121 1001 86380 86390 1
403319 99403319 1001 86380 86390 1
403699 99403699 1001 86380 86390 1
403641 99403641 1001 86380 86390 1
403805 99403805 1001 86380 86390 1
404003 99404003 1001 86380 86390 1
404583 99404583 1001 86380 86390 1
404533 99404533 1001 86380 86390 1
404637 99404637 1001 86380 86390 1
404767 99404767 1001 86380 86390 1
405146 99405146 1001 86380 86390 1
405295 99405295 1001 86380 86390 1
405330 99405330 1001 86380 86390 1
405556 99405556 1001 86380 86390 1
405511 99405511 1001 86380 86390 1
405658 99405658 1001 86380 86390 1
405814 99405814 1001 86380 86390 1
405958 99405958 1001 86380 86390 1
405988 99405988 1001 86380 86390 1
406252 99406252 1001 86380 86390 1
406310 99406310 1001 86380 86390 1
406179 99406179 1001 86380 86390 1
406460 99406460 1001 86380 86390 1
406545 99406545 1001 86380 86390 1
406818 99406818 1001 86380 86390 1
406906 99406906 1001 86380 86390 1
406863 99406863 1001 86380 86390 1
407017 99407017 1001 86380 86390 1
407019 99407019 1001 86380 86390 1
406953 99406953 1001 86380 86390 1
407175 99407175 1001 86380 86390 1
407179 99407179 1001 86380 86390 1
407147 99407147 1001 86380 86390 1
407414 99407414 1001 86380 86390 1
407361 99407361 1001 86380 86390 1
407467 99407467 1001 86380 86390 1
407571 99407571 1001 86380 86390 1
407640 99407640 1001 86380 86390 1
407672 99407672 1001 86380 86390 1
407682 99407682 1001 86380 86390 1
407831 99407831 1001 86380 86390 1
407938 99407938 1001 86380 86390 1
407993 99407993 1001 86380 86390 1
408184 99408184 1001 86380 86390 1
408371 99408371 1001 86380 86390 1
408419 99408419 1001 86380 86390 1
408488 99408488 1001 86380 86390 1
408632 99408632 1001 86380 86390 1
408913 99408913 1001 86380 86390 1
408883 99408883 1001 86380 86390 1
408985 99408985 1001 86380 86390 1
408997 99408997 1001 86380 86390 1
409300 99409300 1001 86380 86390 1
409414 99409414 1001 86380 86390 1
409611 99409611 1001 86380 86390 1
409699 99409699 1001 86380 86390 1
409930 99409930 1001 86380 86390 1
410071 99410071 1001 86380 86390 1
410556 99410556 1001 86380 86390 1
410788 99410788 1001 86380 86390 1
410782 99410782 1001 86380 86390 1
410824 99410824 1001 86380 86390 1
411070 99411070 1001 86380 86390 1
411147 99411147 1001 86380 86390 1
411182 99411182 1001 86380 86390 1
411236 99411236 1001 86380 86390 1
411458 99411458 1001 86380 86390 1
411542 99411542 1001 86380 86390 1
411554 99411554 1001 86380 86390 1
411555 99411555 1001 86380 86390 1
411564 99411564 1001 86380 86390 1
411566 99411566 1001 86380 86390 1
411660 99411660 1001 86380 86390 1
411926 99411926 1001 86380 86390 1
412206 99412206 1001 86380 86390 1
412280 99412280 1001 86380 86390 1
412474 99412474 1001 86380 86390 1
413334 99413334 1001 86380 86390 1
413309 99413309 1001 86380 86390 1
413398 99413398 1001 86380 86390 1
413260 99413260 1001 86380 86390 1
412749 99412749 1001 86380 86390 1
412698 99412698 1001 86380 86390 1
412679 99412679 1001 86380 86390 1
412883 99412883 1001 86380 86390 1
412497 99412497 1001 86380 86390 1
413862 99413862 1001 86380 86390 1
414061 99414061 1001 86380 86390 1
414001 99414001 1001 86380 86390 1
414007 99414007 1001 86380 86390 1
413712 99413712 1001 86380 86390 1
413720 99413720 1001 86380 86390 1
415085 99415085 1001 86380 86390 1
415232 99415232 1001 86380 86390 1
415237 99415237 1001 86380 86390 1
414587 99414587 1001 86380 86390 1
414714 99414714 1001 86380 86390 1
414808 99414808 1001 86380 86390 1
414750 99414750 1001 86380 86390 1
414565 99414565 1001 86380 86390 1
414248 99414248 1001 86380 86390 1
414428 99414428 1001 86380 86390 1
414434 99414434 1001 86380 86390 1
414166 99414166 1001 86380 86390 1
414333 99414333 1001 86380 86390 1
414390 99414390 1001 86380 86390 1
415372 99415372 1001 86380 86390 1
415626 99415626 1001 86380 86390 1
416799 99416799 1001 86380 86390 1
416687 99416687 1001 86380 86390 1
416321 99416321 1001 86380 86390 1
416240 99416240 1001 86380 86390 1
416389 99416389 1001 86380 86390 1
416564 99416564 1001 86380 86390 1
416174 99416174 1001 86380 86390 1
416574 99416574 1001 86380 86390 1
416395 99416395 1001 86380 86390 1
416155 99416155 1001 86380 86390 1
415795 99415795 1001 86380 86390 1
415775 99415775 1001 86380 86390 1
417361 99417361 1001 86380 86390 1
417040 99417040 1001 86380 86390 1
418801 99418801 1001 86380 86390 1
418697 99418697 1001 86380 86390 1
418569 99418569 1001 86380 86390 1
418178 99418178 1001 86380 86390 1
418206 99418206 1001 86380 86390 1
418385 99418385 1001 86380 86390 1
418386 99418386 1001 86380 86390 1
418302 99418302 1001 86380 86390 1
418002 99418002 1001 86380 86390 1
418906 99418906 1001 86380 86390 1
419130 99419130 1001 86380 86390 1
418981 99418981 1001 86380 86390 1
419019 99419019 1001 86380 86390 1
420212 99420212 1001 86380 86390 1
420006 99420006 1001 86380 86390 1
419988 99419988 1001 86380 86390 1
419787 99419787 1001 86380 86390 1
419402 99419402 1001 86380 86390 1
419419 99419419 1001 86380 86390 1
420474 99420474 1001 86380 86390 1
420739 99420739 1001 86380 86390 1
420462 99420462 1001 86380 86390 1
422051 99422051 1001 86380 86390 1
421903 99421903 1001 86380 86390 1
421886 99421886 1001 86380 86390 1
421938 99421938 1001 86380 86390 1
421688 99421688 1001 86380 86390 1
421568 99421568 1001 86380 86390 1
421593 99421593 1001 86380 86390 1
420896 99420896 1001 86380 86390 1
421155 99421155 1001 86380 86390 1
421133 99421133 1001 86380 86390 1
422271 99422271 1001 86380 86390 1
422251 99422251 1001 86380 86390 1
422253 99422253 1001 86380 86390 1
422446 99422446 1001 86380 86390 1
422371 99422371 1001 86380 86390 1
422377 99422377 1001 86380 86390 1
422185 99422185 1001 86380 86390 1
423405 99423405 1001 86380 86390 1
423419 99423419 1001 86380 86390 1
423714 99423714 1001 86380 86390 1
423525 99423525 1001 86380 86390 1
423402 99423402 1001 86380 86390 1
423134 99423134 1001 86380 86390 1
422966 99422966 1001 86380 86390 1
423066 99423066 1001 86380 86390 1
422967 99422967 1001 86380 86390 1
423255 99423255 1001 86380 86390 1
423014 99423014 1001 86380 86390 1
423081 99423081 1001 86380 86390 1
423053 99423053 1001 86380 86390 1
422663 99422663 1001 86380 86390 1
422733 99422733 1001 86380 86390 1
422735 99422735 1001 86380 86390 1
424091 99424091 1001 86380 86390 1
424036 99424036 1001 86380 86390 1
423825 99423825 1001 86380 86390 1
423774 99423774 1001 86380 86390 1
423847 99423847 1001 86380 86390 1
423837 99423837 1001 86380 86390 1
424007 99424007 1001 86380 86390 1
425286 99425286 1001 86380 86390 1
425351 99425351 1001 86380 86390 1
425117 99425117 1001 86380 86390 1
425078 99425078 1001 86380 86390 1
424959 99424959 1001 86380 86390 1
424593 99424593 1001 86380 86390 1
424813 99424813 1001 86380 86390 1
424174 99424174 1001 86380 86390 1
424205 99424205 1001 86380 86390 1
425631 99425631 1001 86380 86390 1
425721 99425721 1001 86380 86390 1
427055 99427055 1001 86380 86390 1
427066 99427066 1001 86380 86390 1
426473 99426473 1001 86380 86390 1
426353 99426353 1001 86380 86390 1
426386 99426386 1001 86380 86390 1
426442 99426442 1001 86380 86390 1
426218 99426218 1001 86380 86390 1
426065 99426065 1001 86380 86390 1
426113 99426113 1001 86380 86390 1
426053 99426053 1001 86380 86390 1
426109 99426109 1001 86380 86390 1
427312 99427312 1001 86380 86390 1
427172 99427172 1001 86380 86390 1
427294 99427294 1001 86380 86390 1
427403 99427403 1001 86380 86390 1
427428 99427428 1001 86380 86390 1
427136 99427136 1001 86380 86390 1
428671 99428671 1001 86380 86390 1
428373 99428373 1001 86380 86390 1
428563 99428563 1001 86380 86390 1
428189 99428189 1001 86380 86390 1
428197 99428197 1001 86380 86390 1
428081 99428081 1001 86380 86390 1
428152 99428152 1001 86380 86390 1
427577 99427577 1001 86380 86390 1
427619 99427619 1001 86380 86390 1
428906 99428906 1001 86380 86390 1
427532 99427532 1001 86380 86390 1
428833 99428833 1001 86380 86390 1
428981 99428981 1001 86380 86390 1
428810 99428810 1001 86380 86390 1
430322 99430322 1001 86380 86390 1
430247 99430247 1001 86380 86390 1
430172 99430172 1001 86380 86390 1
429707 99429707 1001 86380 86390 1
429903 99429903 1001 86380 86390 1
429721 99429721 1001 86380 86390 1
429676 99429676 1001 86380 86390 1
429446 99429446 1001 86380 86390 1
429356 99429356 1001 86380 86390 1
429261 99429261 1001 86380 86390 1
430733 99430733 1001 86380 86390 1
430554 99430554 1001 86380 86390 1
430380 99430380 1001 86380 86390 1
430513 99430513 1001 86380 86390 1
430561 99430561 1001 86380 86390 1
430597 99430597 1001 86380 86390 1
430654 99430654 1001 86380 86390 1
431655 99431655 1001 86380 86390 1
431978 99431978 1001 86380 86390 1
431705 99431705 1001 86380 86390 1
431735 99431735 1001 86380 86390 1
431429 99431429 1001 86380 86390 1
431499 99431499 1001 86380 86390 1
431062 99431062 1001 86380 86390 1
431092 99431092 1001 86380 86390 1
431245 99431245 1001 86380 86390 1
431035 99431035 1001 86380 86390 1
430830 99430830 1001 86380 86390 1
431154 99431154 1001 86380 86390 1
430987 99430987 1001 86380 86390 1
430963 99430963 1001 86380 86390 1
430882 99430882 1001 86380 86390 1
432120 99432120 1001 86380 86390 1
432233 99432233 1001 86380 86390 1
433344 99433344 1001 86380 86390 1
433577 99433577 1001 86380 86390 1
433253 99433253 1001 86380 86390 1
432909 99432909 1001 86380 86390 1
433009 99433009 1001 86380 86390 1
432982 99432982 1001 86380 86390 1
432552 99432552 1001 86380 86390 1
432872 99432872 1001 86380 86390 1
432577 99432577 1001 86380 86390 1
434090 99434090 1001 86380 86390 1
433917 99433917 1001 86380 86390 1
433793 99433793 1001 86380 86390 1
435220 99435220 1001 86380 86390 1
435399 99435399 1001 86380 86390 1
434604 99434604 1001 86380 86390 1
434835 99434835 1001 86380 86390 1
434958 99434958 1001 86380 86390 1
434380 99434380 1001 86380 86390 1
434216 99434216 1001 86380 86390 1
434458 99434458 1001 86380 86390 1
434441 99434441 1001 86380 86390 1
434364 99434364 1001 86380 86390 1
434561 99434561 1001 86380 86390 1
434313 99434313 1001 86380 86390 1
434420 99434420 1001 86380 86390 1
435460 99435460 1001 86380 86390 1
435600 99435600 1001 86380 86390 1
436856 99436856 1001 86380 86390 1
436873 99436873 1001 86380 86390 1
436761 99436761 1001 86380 86390 1
437052 99437052 1001 86380 86390 1
436811 99436811 1001 86380 86390 1
436907 99436907 1001 86380 86390 1
436730 99436730 1001 86380 86390 1
436604 99436604 1001 86380 86390 1
436357 99436357 1001 86380 86390 1
436511 99436511 1001 86380 86390 1
436100 99436100 1001 86380 86390 1
436189 99436189 1001 86380 86390 1
300084 99300084 1001 86380 86390 1
437228 99437228 1001 86380 86390 1
437337 99437337 1001 86380 86390 1
300486 99300486 1001 86380 86390 1
300374 99300374 1001 86380 86390 1
300277 99300277 1001 86380 86390 1
300227 99300227 1001 86380 86390 1
300183 99300183 1001 86380 86390 1
300870 99300870 1001 86380 86390 1
300871 99300871 1001 86380 86390 1
300730 99300730 1001 86380 86390 1
300773 99300773 1001 86380 86390 1
300878 99300878 1001 86380 86390 1
301378 99301378 1001 86380 86390 1
301359 99301359 1001 86380 86390 1
301463 99301463 1001 86380 86390 1
301516 99301516 1001 86380 86390 1
301271 99301271 1001 86380 86390 1
301214 99301214 1001 86380 86390 1
301162 99301162 1001 86380 86390 1
301241 99301241 1001 86380 86390 1
301347 99301347 1001 86380 86390 1
301077 99301077 1001 86380 86390 1
300974 99300974 1001 86380 86390 1
300962 99300962 1001 86380 86390 1
301109 99301109 1001 86380 86390 1
301619 99301619 1001 86380 86390 1
301598 99301598 1001 86380 86390 1
301663 99301663 1001 86380 86390 1
302239 99302239 1001 86380 86390 1
302368 99302368 1001 86380 86390 1
302009 99302009 1001 86380 86390 1
302126 99302126 1001 86380 86390 1
302139 99302139 1001 86380 86390 1
301958 99301958 1001 86380 86390 1
301870 99301870 1001 86380 86390 1
301909 99301909 1001 86380 86390 1
301780 99301780 1001 86380 86390 1
301886 99301886 1001 86380 86390 1
301837 99301837 1001 86380 86390 1
302579 99302579 1001 86380 86390 1
302490 99302490 1001 86380 86390 1
302505 99302505 1001 86380 86390 1
303082 99303082 1001 86380 86390 1
303059 99303059 1001 86380 86390 1
303128 99303128 1001 86380 86390 1
302916 99302916 1001 86380 86390 1
302841 99302841 1001 86380 86390 1
302794 99302794 1001 86380 86390 1
302617 99302617 1001 86380 86390 1
302778 99302778 1001 86380 86390 1
302610 99302610 1001 86380 86390 1
302624 99302624 1001 86380 86390 1
303385 99303385 1001 86380 86390 1
303258 99303258 1001 86380 86390 1
303287 99303287 1001 86380 86390 1
303262 99303262 1001 86380 86390 1
303340 99303340 1001 86380 86390 1
303228 99303228 1001 86380 86390 1
303229 99303229 1001 86380 86390 1
304002 99304002 1001 86380 86390 1
303922 99303922 1001 86380 86390 1
303964 99303964 1001 86380 86390 1
303850 99303850 1001 86380 86390 1
303967 99303967 1001 86380 86390 1
303700 99303700 1001 86380 86390 1
303766 99303766 1001 86380 86390 1
303807 99303807 1001 86380 86390 1
303823 99303823 1001 86380 86390 1
303709 99303709 1001 86380 86390 1
303684 99303684 1001 86380 86390 1
303601 99303601 1001 86380 86390 1
304224 99304224 1001 86380 86390 1
304148 99304148 1001 86380 86390 1
304049 99304049 1001 86380 86390 1
304669 99304669 1001 86380 86390 1
304815 99304815 1001 86380 86390 1
304703 99304703 1001 86380 86390 1
304602 99304602 1001 86380 86390 1
304525 99304525 1001 86380 86390 1
304462 99304462 1001 86380 86390 1
304303 99304303 1001 86380 86390 1
304389 99304389 1001 86380 86390 1
304366 99304366 1001 86380 86390 1
304249 99304249 1001 86380 86390 1
304883 99304883 1001 86380 86390 1
304989 99304989 1001 86380 86390 1
304860 99304860 1001 86380 86390 1
304930 99304930 1001 86380 86390 1
305495 99305495 1001 86380 86390 1
305563 99305563 1001 86380 86390 1
305615 99305615 1001 86380 86390 1
305593 99305593 1001 86380 86390 1
305376 99305376 1001 86380 86390 1
305378 99305378 1001 86380 86390 1
305066 99305066 1001 86380 86390 1
305132 99305132 1001 86380 86390 1
305252 99305252 1001 86380 86390 1
305152 99305152 1001 86380 86390 1
500075 99500075 1001 86380 86390 1
500175 99500175 1001 86380 86390 1
500649 99500649 1001 86380 86390 1
500554 99500554 1001 86380 86390 1
500593 99500593 1001 86380 86390 1
500216 99500216 1001 86380 86390 1
500930 99500930 1001 86380 86390 1
500938 99500938 1001 86380 86390 1
501590 99501590 1001 86380 86390 1
501506 99501506 1001 86380 86390 1
501468 99501468 1001 86380 86390 1
501445 99501445 1001 86380 86390 1
501317 99501317 1001 86380 86390 1
501334 99501334 1001 86380 86390 1
501388 99501388 1001 86380 86390 1
501364 99501364 1001 86380 86390 1
501316 99501316 1001 86380 86390 1
501048 99501048 1001 86380 86390 1
501091 99501091 1001 86380 86390 1
501227 99501227 1001 86380 86390 1
501743 99501743 1001 86380 86390 1
501835 99501835 1001 86380 86390 1
501695 99501695 1001 86380 86390 1
501749 99501749 1001 86380 86390 1
501829 99501829 1001 86380 86390 1
502270 99502270 1001 86380 86390 1
502456 99502456 1001 86380 86390 1
501954 99501954 1001 86380 86390 1
501916 99501916 1001 86380 86390 1
501867 99501867 1001 86380 86390 1
502558 99502558 1001 86380 86390 1
502507 99502507 1001 86380 86390 1
502509 99502509 1001 86380 86390 1
502655 99502655 1001 86380 86390 1
503270 99503270 1001 86380 86390 1
503109 99503109 1001 86380 86390 1
502923 99502923 1001 86380 86390 1
503058 99503058 1001 86380 86390 1
502930 99502930 1001 86380 86390 1
502829 99502829 1001 86380 86390 1
503425 99503425 1001 86380 86390 1
503361 99503361 1001 86380 86390 1
504016 99504016 1001 86380 86390 1
504004 99504004 1001 86380 86390 1
503942 99503942 1001 86380 86390 1
504079 99504079 1001 86380 86390 1
503816 99503816 1001 86380 86390 1
503712 99503712 1001 86380 86390 1
503847 99503847 1001 86380 86390 1
503652 99503652 1001 86380 86390 1
503614 99503614 1001 86380 86390 1
503640 99503640 1001 86380 86390 1
503524 99503524 1001 86380 86390 1
503669 99503669 1001 86380 86390 1
503568 99503568 1001 86380 86390 1
503623 99503623 1001 86380 86390 1
504258 99504258 1001 86380 86390 1
504260 99504260 1001 86380 86390 1
504212 99504212 1001 86380 86390 1
504187 99504187 1001 86380 86390 1
504163 99504163 1001 86380 86390 1
504216 99504216 1001 86380 86390 1
504815 99504815 1001 86380 86390 1
504843 99504843 1001 86380 86390 1
504921 99504921 1001 86380 86390 1
504746 99504746 1001 86380 86390 1
504784 99504784 1001 86380 86390 1
504774 99504774 1001 86380 86390 1
504865 99504865 1001 86380 86390 1
504698 99504698 1001 86380 86390 1
504349 99504349 1001 86380 86390 1
504443 99504443 1001 86380 86390 1
504421 99504421 1001 86380 86390 1
505124 99505124 1001 86380 86390 1
505009 99505009 1001 86380 86390 1
505064 99505064 1001 86380 86390 1
505635 99505635 1001 86380 86390 1
505553 99505553 1001 86380 86390 1
505491 99505491 1001 86380 86390 1
505521 99505521 1001 86380 86390 1
505550 99505550 1001 86380 86390 1
505151 99505151 1001 86380 86390 1
505177 99505177 1001 86380 86390 1
505911 99505911 1001 86380 86390 1
505783 99505783 1001 86380 86390 1
505965 99505965 1001 86380 86390 1
505973 99505973 1001 86380 86390 1
506402 99506402 1001 86380 86390 1
506349 99506349 1001 86380 86390 1
506157 99506157 1001 86380 86390 1
506095 99506095 1001 86380 86390 1
506126 99506126 1001 86380 86390 1
506075 99506075 1001 86380 86390 1
506128 99506128 1001 86380 86390 1
506038 99506038 1001 86380 86390 1
506103 99506103 1001 86380 86390 1
506601 99506601 1001 86380 86390 1
507333 99507333 1001 86380 86390 1
507260 99507260 1001 86380 86390 1
507036 99507036 1001 86380 86390 1
507202 99507202 1001 86380 86390 1
507034 99507034 1001 86380 86390 1
506912 99506912 1001 86380 86390 1
507446 99507446 1001 86380 86390 1
507603 99507603 1001 86380 86390 1
507579 99507579 1001 86380 86390 1
507554 99507554 1001 86380 86390 1
507504 99507504 1001 86380 86390 1
507624 99507624 1001 86380 86390 1
508160 99508160 1001 86380 86390 1
508188 99508188 1001 86380 86390 1
508125 99508125 1001 86380 86390 1
508225 99508225 1001 86380 86390 1
508093 99508093 1001 86380 86390 1
507927 99507927 1001 86380 86390 1
507941 99507941 1001 86380 86390 1
507764 99507764 1001 86380 86390 1
507637 99507637 1001 86380 86390 1
508362 99508362 1001 86380 86390 1
508363 99508363 1001 86380 86390 1
508376 99508376 1001 86380 86390 1
508382 99508382 1001 86380 86390 1
508358 99508358 1001 86380 86390 1
508386 99508386 1001 86380 86390 1
508964 99508964 1001 86380 86390 1
509029 99509029 1001 86380 86390 1
508891 99508891 1001 86380 86390 1
508868 99508868 1001 86380 86390 1
508493 99508493 1001 86380 86390 1
508638 99508638 1001 86380 86390 1
508485 99508485 1001 86380 86390 1
508576 99508576 1001 86380 86390 1
508565 99508565 1001 86380 86390 1
509201 99509201 1001 86380 86390 1
509128 99509128 1001 86380 86390 1
509104 99509104 1001 86380 86390 1
509195 99509195 1001 86380 86390 1
509093 99509093 1001 86380 86390 1
509850 99509850 1001 86380 86390 1
509864 99509864 1001 86380 86390 1
509790 99509790 1001 86380 86390 1
509875 99509875 1001 86380 86390 1
509630 99509630 1001 86380 86390 1
509596 99509596 1001 86380 86390 1
509622 99509622 1001 86380 86390 1
509401 99509401 1001 86380 86390 1
509285 99509285 1001 86380 86390 1
509351 99509351 1001 86380 86390 1
509343 99509343 1001 86380 86390 1
510030 99510030 1001 86380 86390 1
510096 99510096 1001 86380 86390 1
509981 99509981 1001 86380 86390 1
510051 99510051 1001 86380 86390 1
510013 99510013 1001 86380 86390 1
510598 99510598 1001 86380 86390 1
510534 99510534 1001 86380 86390 1
510621 99510621 1001 86380 86390 1
510327 99510327 1001 86380 86390 1
510449 99510449 1001 86380 86390 1
510182 99510182 1001 86380 86390 1
510802 99510802 1001 86380 86390 1
510906 99510906 1001 86380 86390 1
510740 99510740 1001 86380 86390 1
510758 99510758 1001 86380 86390 1
510901 99510901 1001 86380 86390 1
511451 99511451 1001 86380 86390 1
511527 99511527 1001 86380 86390 1
511497 99511497 1001 86380 86390 1
511369 99511369 1001 86380 86390 1
511310 99511310 1001 86380 86390 1
511159 99511159 1001 86380 86390 1
511152 99511152 1001 86380 86390 1
511618 99511618 1001 86380 86390 1
511611 99511611 1001 86380 86390 1
511741 99511741 1001 86380 86390 1
511717 99511717 1001 86380 86390 1
511588 99511588 1001 86380 86390 1
511601 99511601 1001 86380 86390 1
512330 99512330 1001 86380 86390 1
512255 99512255 1001 86380 86390 1
512320 99512320 1001 86380 86390 1
512230 99512230 1001 86380 86390 1
512135 99512135 1001 86380 86390 1
512046 99512046 1001 86380 86390 1
512087 99512087 1001 86380 86390 1
512127 99512127 1001 86380 86390 1
511957 99511957 1001 86380 86390 1
511804 99511804 1001 86380 86390 1
511922 99511922 1001 86380 86390 1
512468 99512468 1001 86380 86390 1
512496 99512496 1001 86380 86390 1
512561 99512561 1001 86380 86390 1
512477 99512477 1001 86380 86390 1
513156 99513156 1001 86380 86390 1
513003 99513003 1001 86380 86390 1
513093 99513093 1001 86380 86390 1
513159 99513159 1001 86380 86390 1
513121 99513121 1001 86380 86390 1
513198 99513198 1001 86380 86390 1
513036 99513036 1001 86380 86390 1
513140 99513140 1001 86380 86390 1
512977 99512977 1001 86380 86390 1
512837 99512837 1001 86380 86390 1
512876 99512876 1001 86380 86390 1
512864 99512864 1001 86380 86390 1
512944 99512944 1001 86380 86390 1
512618 99512618 1001 86380 86390 1
513233 99513233 1001 86380 86390 1
513278 99513278 1001 86380 86390 1
513887 99513887 1001 86380 86390 1
513620 99513620 1001 86380 86390 1
513715 99513715 1001 86380 86390 1
513628 99513628 1001 86380 86390 1
513747 99513747 1001 86380 86390 1
513413 99513413 1001 86380 86390 1
514212 99514212 1001 86380 86390 1
514052 99514052 1001 86380 86390 1
514695 99514695 1001 86380 86390 1
514839 99514839 1001 86380 86390 1
514519 99514519 1001 86380 86390 1
514467 99514467 1001 86380 86390 1
514288 99514288 1001 86380 86390 1
514367 99514367 1001 86380 86390 1
514368 99514368 1001 86380 86390 1
514305 99514305 1001 86380 86390 1
514280 99514280 1001 86380 86390 1
514247 99514247 1001 86380 86390 1
514390 99514390 1001 86380 86390 1
514417 99514417 1001 86380 86390 1
515053 99515053 1001 86380 86390 1
514913 99514913 1001 86380 86390 1
514996 99514996 1001 86380 86390 1
515586 99515586 1001 86380 86390 1
515600 99515600 1001 86380 86390 1
515362 99515362 1001 86380 86390 1
515143 99515143 1001 86380 86390 1
515093 99515093 1001 86380 86390 1
515236 99515236 1001 86380 86390 1
515237 99515237 1001 86380 86390 1
515225 99515225 1001 86380 86390 1
515110 99515110 1001 86380 86390 1
515240 99515240 1001 86380 86390 1
515253 99515253 1001 86380 86390 1
515719 99515719 1001 86380 86390 1
515875 99515875 1001 86380 86390 1
515852 99515852 1001 86380 86390 1
515879 99515879 1001 86380 86390 1
515750 99515750 1001 86380 86390 1
515872 99515872 1001 86380 86390 1
515782 99515782 1001 86380 86390 1
516476 99516476 1001 86380 86390 1
516385 99516385 1001 86380 86390 1
516481 99516481 1001 86380 86390 1
516386 99516386 1001 86380 86390 1
516269 99516269 1001 86380 86390 1
516273 99516273 1001 86380 86390 1
516300 99516300 1001 86380 86390 1
516288 99516288 1001 86380 86390 1
516263 99516263 1001 86380 86390 1
516088 99516088 1001 86380 86390 1
515920 99515920 1001 86380 86390 1
516597 99516597 1001 86380 86390 1
516702 99516702 1001 86380 86390 1
516578 99516578 1001 86380 86390 1
516711 99516711 1001 86380 86390 1
516557 99516557 1001 86380 86390 1
517202 99517202 1001 86380 86390 1
517229 99517229 1001 86380 86390 1
517283 99517283 1001 86380 86390 1
517016 99517016 1001 86380 86390 1
516942 99516942 1001 86380 86390 1
517035 99517035 1001 86380 86390 1
516771 99516771 1001 86380 86390 1
516914 99516914 1001 86380 86390 1
516736 99516736 1001 86380 86390 1
516905 99516905 1001 86380 86390 1
516791 99516791 1001 86380 86390 1
516804 99516804 1001 86380 86390 1
517488 99517488 1001 86380 86390 1
517132 99517132 1001 86380 86390 1
517533 99517533 1001 86380 86390 1
517482 99517482 1001 86380 86390 1
517521 99517521 1001 86380 86390 1
517355 99517355 1001 86380 86390 1
518006 99518006 1001 86380 86390 1
517899 99517899 1001 86380 86390 1
517940 99517940 1001 86380 86390 1
517620 99517620 1001 86380 86390 1
517738 99517738 1001 86380 86390 1
517714 99517714 1001 86380 86390 1
517742 99517742 1001 86380 86390 1
517614 99517614 1001 86380 86390 1
518353 99518353 1001 86380 86390 1
518238 99518238 1001 86380 86390 1
518282 99518282 1001 86380 86390 1
518210 99518210 1001 86380 86390 1
518900 99518900 1001 86380 86390 1
518988 99518988 1001 86380 86390 1
518823 99518823 1001 86380 86390 1
518966 99518966 1001 86380 86390 1
518475 99518475 1001 86380 86390 1
518516 99518516 1001 86380 86390 1
519091 99519091 1001 86380 86390 1
519776 99519776 1001 86380 86390 1
519614 99519614 1001 86380 86390 1
519743 99519743 1001 86380 86390 1
519706 99519706 1001 86380 86390 1
519799 99519799 1001 86380 86390 1
519800 99519800 1001 86380 86390 1
519549 99519549 1001 86380 86390 1
519602 99519602 1001 86380 86390 1
519421 99519421 1001 86380 86390 1
519527 99519527 1001 86380 86390 1
519312 99519312 1001 86380 86390 1
519326 99519326 1001 86380 86390 1
519196 99519196 1001 86380 86390 1
519254 99519254 1001 86380 86390 1
519359 99519359 1001 86380 86390 1
519372 99519372 1001 86380 86390 1
519283 99519283 1001 86380 86390 1
519961 99519961 1001 86380 86390 1
519897 99519897 1001 86380 86390 1
520582 99520582 1001 86380 86390 1
520634 99520634 1001 86380 86390 1
520292 99520292 1001 86380 86390 1
520311 99520311 1001 86380 86390 1
520277 99520277 1001 86380 86390 1
520433 99520433 1001 86380 86390 1
520059 99520059 1001 86380 86390 1
520118 99520118 1001 86380 86390 1
520183 99520183 1001 86380 86390 1
520694 99520694 1001 86380 86390 1
520698 99520698 1001 86380 86390 1
520818 99520818 1001 86380 86390 1
521367 99521367 1001 86380 86390 1
521290 99521290 1001 86380 86390 1
521443 99521443 1001 86380 86390 1
521422 99521422 1001 86380 86390 1
521449 99521449 1001 86380 86390 1
521453 99521453 1001 86380 86390 1
521184 99521184 1001 86380 86390 1
521159 99521159 1001 86380 86390 1
521114 99521114 1001 86380 86390 1
520925 99520925 1001 86380 86390 1
520889 99520889 1001 86380 86390 1
520918 99520918 1001 86380 86390 1
521471 99521471 1001 86380 86390 1
522113 99522113 1001 86380 86390 1
522152 99522152 1001 86380 86390 1
522166 99522166 1001 86380 86390 1
522248 99522248 1001 86380 86390 1
522145 99522145 1001 86380 86390 1
522110 99522110 1001 86380 86390 1
522201 99522201 1001 86380 86390 1
521897 99521897 1001 86380 86390 1
521912 99521912 1001 86380 86390 1
521802 99521802 1001 86380 86390 1
521702 99521702 1001 86380 86390 1
521793 99521793 1001 86380 86390 1
521672 99521672 1001 86380 86390 1
522409 99522409 1001 86380 86390 1
522293 99522293 1001 86380 86390 1
522386 99522386 1001 86380 86390 1
522404 99522404 1001 86380 86390 1
523060 99523060 1001 86380 86390 1
523111 99523111 1001 86380 86390 1
522797 99522797 1001 86380 86390 1
522800 99522800 1001 86380 86390 1
522806 99522806 1001 86380 86390 1
522680 99522680 1001 86380 86390 1
522574 99522574 1001 86380 86390 1
523313 99523313 1001 86380 86390 1
523317 99523317 1001 86380 86390 1
523305 99523305 1001 86380 86390 1
523179 99523179 1001 86380 86390 1
523765 99523765 1001 86380 86390 1
523743 99523743 1001 86380 86390 1
523927 99523927 1001 86380 86390 1
523840 99523840 1001 86380 86390 1
523879 99523879 1001 86380 86390 1
523880 99523880 1001 86380 86390 1
523688 99523688 1001 86380 86390 1
523703 99523703 1001 86380 86390 1
523652 99523652 1001 86380 86390 1
523679 99523679 1001 86380 86390 1
523579 99523579 1001 86380 86390 1
523722 99523722 1001 86380 86390 1
523645 99523645 1001 86380 86390 1
523595 99523595 1001 86380 86390 1
523388 99523388 1001 86380 86390 1
523391 99523391 1001 86380 86390 1
523475 99523475 1001 86380 86390 1
524075 99524075 1001 86380 86390 1
524630 99524630 1001 86380 86390 1
524698 99524698 1001 86380 86390 1
524531 99524531 1001 86380 86390 1
524240 99524240 1001 86380 86390 1
524191 99524191 1001 86380 86390 1
524348 99524348 1001 86380 86390 1
524278 99524278 1001 86380 86390 1
524829 99524829 1001 86380 86390 1
525520 99525520 1001 86380 86390 1
525596 99525596 1001 86380 86390 1
525431 99525431 1001 86380 86390 1
525583 99525583 1001 86380 86390 1
525224 99525224 1001 86380 86390 1
525282 99525282 1001 86380 86390 1
525192 99525192 1001 86380 86390 1
525208 99525208 1001 86380 86390 1
525097 99525097 1001 86380 86390 1
525125 99525125 1001 86380 86390 1
525642 99525642 1001 86380 86390 1
525681 99525681 1001 86380 86390 1
526381 99526381 1001 86380 86390 1
526240 99526240 1001 86380 86390 1
526087 99526087 1001 86380 86390 1
525855 99525855 1001 86380 86390 1
525989 99525989 1001 86380 86390 1
526595 99526595 1001 86380 86390 1
526509 99526509 1001 86380 86390 1
527095 99527095 1001 86380 86390 1
527249 99527249 1001 86380 86390 1
527119 99527119 1001 86380 86390 1
527184 99527184 1001 86380 86390 1
526917 99526917 1001 86380 86390 1
526925 99526925 1001 86380 86390 1
526772 99526772 1001 86380 86390 1
526811 99526811 1001 86380 86390 1
526800 99526800 1001 86380 86390 1
526644 99526644 1001 86380 86390 1
526737 99526737 1001 86380 86390 1
526779 99526779 1001 86380 86390 1
526664 99526664 1001 86380 86390 1
527286 99527286 1001 86380 86390 1
527444 99527444 1001 86380 86390 1
527291 99527291 1001 86380 86390 1
527408 99527408 1001 86380 86390 1
527409 99527409 1001 86380 86390 1
527346 99527346 1001 86380 86390 1
528003 99528003 1001 86380 86390 1
528053 99528053 1001 86380 86390 1
527901 99527901 1001 86380 86390 1
527904 99527904 1001 86380 86390 1
527818 99527818 1001 86380 86390 1
527694 99527694 1001 86380 86390 1
527777 99527777 1001 86380 86390 1
527674 99527674 1001 86380 86390 1
527752 99527752 1001 86380 86390 1
527687 99527687 1001 86380 86390 1
527571 99527571 1001 86380 86390 1
527482 99527482 1001 86380 86390 1
527588 99527588 1001 86380 86390 1
528164 99528164 1001 86380 86390 1
528269 99528269 1001 86380 86390 1
528140 99528140 1001 86380 86390 1
528131 99528131 1001 86380 86390 1
528264 99528264 1001 86380 86390 1
528840 99528840 1001 86380 86390 1
528527 99528527 1001 86380 86390 1
528619 99528619 1001 86380 86390 1
528572 99528572 1001 86380 86390 1
528576 99528576 1001 86380 86390 1
528539 99528539 1001 86380 86390 1
528337 99528337 1001 86380 86390 1
529548 99529548 1001 86380 86390 1
529356 99529356 1001 86380 86390 1
529372 99529372 1001 86380 86390 1
529415 99529415 1001 86380 86390 1
529391 99529391 1001 86380 86390 1
529185 99529185 1001 86380 86390 1
529198 99529198 1001 86380 86390 1
529200 99529200 1001 86380 86390 1
529137 99529137 1001 86380 86390 1
529138 99529138 1001 86380 86390 1
529205 99529205 1001 86380 86390 1
529127 99529127 1001 86380 86390 1
529116 99529116 1001 86380 86390 1
529272 99529272 1001 86380 86390 1
529196 99529196 1001 86380 86390 1
529881 99529881 1001 86380 86390 1
529752 99529752 1001 86380 86390 1
529921 99529921 1001 86380 86390 1
529823 99529823 1001 86380 86390 1
529914 99529914 1001 86380 86390 1
529800 99529800 1001 86380 86390 1
530507 99530507 1001 86380 86390 1
530471 99530471 1001 86380 86390 1
530484 99530484 1001 86380 86390 1
530271 99530271 1001 86380 86390 1
530298 99530298 1001 86380 86390 1
529975 99529975 1001 86380 86390 1
530059 99530059 1001 86380 86390 1
530566 99530566 1001 86380 86390 1
530685 99530685 1001 86380 86390 1
530571 99530571 1001 86380 86390 1
531285 99531285 1001 86380 86390 1
531273 99531273 1001 86380 86390 1
531374 99531374 1001 86380 86390 1
531328 99531328 1001 86380 86390 1
531058 99531058 1001 86380 86390 1
530997 99530997 1001 86380 86390 1
531166 99531166 1001 86380 86390 1
531043 99531043 1001 86380 86390 1
530888 99530888 1001 86380 86390 1
530901 99530901 1001 86380 86390 1
530812 99530812 1001 86380 86390 1
530900 99530900 1001 86380 86390 1
531498 99531498 1001 86380 86390 1
531551 99531551 1001 86380 86390 1
531477 99531477 1001 86380 86390 1
531413 99531413 1001 86380 86390 1
532130 99532130 1001 86380 86390 1
532109 99532109 1001 86380 86390 1
532186 99532186 1001 86380 86390 1
531975 99531975 1001 86380 86390 1
531821 99531821 1001 86380 86390 1
531705 99531705 1001 86380 86390 1
531762 99531762 1001 86380 86390 1
532216 99532216 1001 86380 86390 1
532405 99532405 1001 86380 86390 1
532343 99532343 1001 86380 86390 1
532865 99532865 1001 86380 86390 1
532685 99532685 1001 86380 86390 1
532819 99532819 1001 86380 86390 1
532653 99532653 1001 86380 86390 1
532718 99532718 1001 86380 86390 1
532732 99532732 1001 86380 86390 1
532543 99532543 1001 86380 86390 1
532440 99532440 1001 86380 86390 1
532434 99532434 1001 86380 86390 1
533148 99533148 1001 86380 86390 1
533129 99533129 1001 86380 86390 1
533105 99533105 1001 86380 86390 1
533808 99533808 1001 86380 86390 1
533667 99533667 1001 86380 86390 1
533707 99533707 1001 86380 86390 1
533682 99533682 1001 86380 86390 1
533778 99533778 1001 86380 86390 1
533511 99533511 1001 86380 86390 1
533601 99533601 1001 86380 86390 1
533579 99533579 1001 86380 86390 1
533541 99533541 1001 86380 86390 1
533468 99533468 1001 86380 86390 1
533624 99533624 1001 86380 86390 1
533637 99533637 1001 86380 86390 1
533561 99533561 1001 86380 86390 1
533574 99533574 1001 86380 86390 1
533328 99533328 1001 86380 86390 1
533270 99533270 1001 86380 86390 1
533416 99533416 1001 86380 86390 1
533352 99533352 1001 86380 86390 1
533301 99533301 1001 86380 86390 1
534014 99534014 1001 86380 86390 1
533889 99533889 1001 86380 86390 1
533941 99533941 1001 86380 86390 1
534007 99534007 1001 86380 86390 1
534562 99534562 1001 86380 86390 1
534550 99534550 1001 86380 86390 1
534320 99534320 1001 86380 86390 1
534309 99534309 1001 86380 86390 1
534120 99534120 1001 86380 86390 1
534263 99534263 1001 86380 86390 1
534840 99534840 1001 86380 86390 1
535453 99535453 1001 86380 86390 1
535431 99535431 1001 86380 86390 1
535150 99535150 1001 86380 86390 1
534962 99534962 1001 86380 86390 1
535586 99535586 1001 86380 86390 1
536224 99536224 1001 86380 86390 1
536242 99536242 1001 86380 86390 1
536230 99536230 1001 86380 86390 1
536232 99536232 1001 86380 86390 1
536066 99536066 1001 86380 86390 1
535957 99535957 1001 86380 86390 1
535862 99535862 1001 86380 86390 1
535905 99535905 1001 86380 86390 1
535867 99535867 1001 86380 86390 1
536438 99536438 1001 86380 86390 1
536503 99536503 1001 86380 86390 1
536470 99536470 1001 86380 86390 1
536535 99536535 1001 86380 86390 1
536536 99536536 1001 86380 86390 1
537034 99537034 1001 86380 86390 1
537142 99537142 1001 86380 86390 1
537056 99537056 1001 86380 86390 1
536881 99536881 1001 86380 86390 1
536947 99536947 1001 86380 86390 1
536807 99536807 1001 86380 86390 1
536769 99536769 1001 86380 86390 1
536849 99536849 1001 86380 86390 1
536572 99536572 1001 86380 86390 1
536624 99536624 1001 86380 86390 1
536592 99536592 1001 86380 86390 1
536644 99536644 1001 86380 86390 1
537345 99537345 1001 86380 86390 1
537311 99537311 1001 86380 86390 1
537786 99537786 1001 86380 86390 1
537931 99537931 1001 86380 86390 1
537760 99537760 1001 86380 86390 1
537763 99537763 1001 86380 86390 1
537725 99537725 1001 86380 86390 1
537739 99537739 1001 86380 86390 1
537781 99537781 1001 86380 86390 1
537471 99537471 1001 86380 86390 1
537383 99537383 1001 86380 86390 1
537398 99537398 1001 86380 86390 1
537400 99537400 1001 86380 86390 1
537535 99537535 1001 86380 86390 1
538064 99538064 1001 86380 86390 1
538040 99538040 1001 86380 86390 1
538158 99538158 1001 86380 86390 1
538147 99538147 1001 86380 86390 1
538614 99538614 1001 86380 86390 1
538759 99538759 1001 86380 86390 1
538444 99538444 1001 86380 86390 1
538527 99538527 1001 86380 86390 1
538476 99538476 1001 86380 86390 1
538491 99538491 1001 86380 86390 1
538234 99538234 1001 86380 86390 1
538390 99538390 1001 86380 86390 1
538209 99538209 1001 86380 86390 1
538358 99538358 1001 86380 86390 1
538980 99538980 1001 86380 86390 1
538904 99538904 1001 86380 86390 1
538930 99538930 1001 86380 86390 1
538829 99538829 1001 86380 86390 1
539474 99539474 1001 86380 86390 1
539545 99539545 1001 86380 86390 1
539471 99539471 1001 86380 86390 1
539632 99539632 1001 86380 86390 1
539345 99539345 1001 86380 86390 1
539318 99539318 1001 86380 86390 1
539132 99539132 1001 86380 86390 1
539174 99539174 1001 86380 86390 1
539783 99539783 1001 86380 86390 1
539229 99539229 1001 86380 86390 1
539669 99539669 1001 86380 86390 1
539827 99539827 1001 86380 86390 1
539841 99539841 1001 86380 86390 1
539766 99539766 1001 86380 86390 1
540351 99540351 1001 86380 86390 1
540394 99540394 1001 86380 86390 1
540441 99540441 1001 86380 86390 1
540318 99540318 1001 86380 86390 1
540269 99540269 1001 86380 86390 1
540334 99540334 1001 86380 86390 1
540413 99540413 1001 86380 86390 1
540080 99540080 1001 86380 86390 1
540110 99540110 1001 86380 86390 1
540245 99540245 1001 86380 86390 1
539899 99539899 1001 86380 86390 1
539880 99539880 1001 86380 86390 1
540672 99540672 1001 86380 86390 1
540586 99540586 1001 86380 86390 1
540651 99540651 1001 86380 86390 1
541094 99541094 1001 86380 86390 1
541275 99541275 1001 86380 86390 1
541254 99541254 1001 86380 86390 1
540688 99540688 1001 86380 86390 1
540847 99540847 1001 86380 86390 1
541356 99541356 1001 86380 86390 1
541487 99541487 1001 86380 86390 1
541306 99541306 1001 86380 86390 1
541386 99541386 1001 86380 86390 1
541493 99541493 1001 86380 86390 1
541390 99541390 1001 86380 86390 1
541301 99541301 1001 86380 86390 1
542069 99542069 1001 86380 86390 1
542018 99542018 1001 86380 86390 1
541961 99541961 1001 86380 86390 1
542115 99542115 1001 86380 86390 1
541748 99541748 1001 86380 86390 1
541840 99541840 1001 86380 86390 1
541727 99541727 1001 86380 86390 1
541542 99541542 1001 86380 86390 1
541573 99541573 1001 86380 86390 1
541677 99541677 1001 86380 86390 1
541561 99541561 1001 86380 86390 1
542273 99542273 1001 86380 86390 1
542236 99542236 1001 86380 86390 1
541915 99541915 1001 86380 86390 1
542188 99542188 1001 86380 86390 1
542204 99542204 1001 86380 86390 1
542856 99542856 1001 86380 86390 1
542818 99542818 1001 86380 86390 1
542916 99542916 1001 86380 86390 1
542926 99542926 1001 86380 86390 1
542939 99542939 1001 86380 86390 1
542574 99542574 1001 86380 86390 1
542535 99542535 1001 86380 86390 1
542617 99542617 1001 86380 86390 1
542581 99542581 1001 86380 86390 1
542646 99542646 1001 86380 86390 1
542711 99542711 1001 86380 86390 1
542363 99542363 1001 86380 86390 1
542372 99542372 1001 86380 86390 1
542479 99542479 1001 86380 86390 1
543111 99543111 1001 86380 86390 1
542741 99542741 1001 86380 86390 1
542973 99542973 1001 86380 86390 1
542949 99542949 1001 86380 86390 1
543118 99543118 1001 86380 86390 1
543149 99543149 1001 86380 86390 1
543671 99543671 1001 86380 86390 1
543595 99543595 1001 86380 86390 1
543754 99543754 1001 86380 86390 1
543729 99543729 1001 86380 86390 1
543542 99543542 1001 86380 86390 1
543430 99543430 1001 86380 86390 1
543521 99543521 1001 86380 86390 1
543175 99543175 1001 86380 86390 1
543951 99543951 1001 86380 86390 1
543810 99543810 1001 86380 86390 1
543802 99543802 1001 86380 86390 1
543806 99543806 1001 86380 86390 1
544407 99544407 1001 86380 86390 1
544472 99544472 1001 86380 86390 1
544427 99544427 1001 86380 86390 1
544416 99544416 1001 86380 86390 1
544455 99544455 1001 86380 86390 1
544379 99544379 1001 86380 86390 1
544368 99544368 1001 86380 86390 1
544372 99544372 1001 86380 86390 1
544192 99544192 1001 86380 86390 1
544015 99544015 1001 86380 86390 1
544095 99544095 1001 86380 86390 1
544044 99544044 1001 86380 86390 1
544121 99544121 1001 86380 86390 1
544092 99544092 1001 86380 86390 1
544726 99544726 1001 86380 86390 1
435260 825 1001 67380 68577 1
436463 1136 1001 40380 40797 1
405050 386 1001 19440 20097 1
415534 288 1001 82860 83877 1
503836 736 1001 42224 42523 1
520428 767 1002 29782 34618 1
520434 662 1002 45165 50399 1
543030 649 1001 49109 49408 1
534704 983 1002 50256 51207 1
400015 99400015 1001 86380 86390 1
400129 99400129 1001 86380 86390 1
400518 99400518 1001 86380 86390 1
400657 99400657 1001 86380 86390 1
400667 99400667 1001 86380 86390 1
400819 99400819 1001 86380 86390 1
401142 99401142 1001 86380 86390 1
401226 99401226 1001 86380 86390 1
401188 99401188 1001 86380 86390 1
401326 99401326 1001 86380 86390 1
401382 99401382 1001 86380 86390 1
401534 99401534 1001 86380 86390 1
401629 99401629 1001 86380 86390 1
401814 99401814 1001 86380 86390 1
402093 99402093 1001 86380 86390 1
402285 99402285 1001 86380 86390 1
402676 99402676 1001 86380 86390 1
402875 99402875 1001 86380 86390 1
402811 99402811 1001 86380 86390 1
402953 99402953 1001 86380 86390 1
402936 99402936 1001 86380 86390 1
403050 99403050 1001 86380 86390 1
403007 99403007 1001 86380 86390 1
403336 99403336 1001 86380 86390 1
403719 99403719 1001 86380 86390 1
403769 99403769 1001 86380 86390 1
403978 99403978 1001 86380 86390 1
403986 99403986 1001 86380 86390 1
404206 99404206 1001 86380 86390 1
404266 99404266 1001 86380 86390 1
404367 99404367 1001 86380 86390 1
404433 99404433 1001 86380 86390 1
404545 99404545 1001 86380 86390 1
404641 99404641 1001 86380 86390 1
404701 99404701 1001 86380 86390 1
404790 99404790 1001 86380 86390 1
404952 99404952 1001 86380 86390 1
404983 99404983 1001 86380 86390 1
405017 99405017 1001 86380 86390 1
405156 99405156 1001 86380 86390 1
405323 99405323 1001 86380 86390 1
405721 99405721 1001 86380 86390 1
405837 99405837 1001 86380 86390 1
405777 99405777 1001 86380 86390 1
406075 99406075 1001 86380 86390 1
406033 99406033 1001 86380 86390 1
406161 99406161 1001 86380 86390 1
406274 99406274 1001 86380 86390 1
406411 99406411 1001 86380 86390 1
406801 99406801 1001 86380 86390 1
406969 99406969 1001 86380 86390 1
406944 99406944 1001 86380 86390 1
407052 99407052 1001 86380 86390 1
407504 99407504 1001 86380 86390 1
407806 99407806 1001 86380 86390 1
408241 99408241 1001 86380 86390 1
408329 99408329 1001 86380 86390 1
408609 99408609 1001 86380 86390 1
408659 99408659 1001 86380 86390 1
408803 99408803 1001 86380 86390 1
409042 99409042 1001 86380 86390 1
409071 99409071 1001 86380 86390 1
409109 99409109 1001 86380 86390 1
409213 99409213 1001 86380 86390 1
409198 99409198 1001 86380 86390 1
409380 99409380 1001 86380 86390 1
409460 99409460 1001 86380 86390 1
409416 99409416 1001 86380 86390 1
409467 99409467 1001 86380 86390 1
409734 99409734 1001 86380 86390 1
409713 99409713 1001 86380 86390 1
409812 99409812 1001 86380 86390 1
409806 99409806 1001 86380 86390 1
409916 99409916 1001 86380 86390 1
409967 99409967 1001 86380 86390 1
410233 99410233 1001 86380 86390 1
410551 99410551 1001 86380 86390 1
410736 99410736 1001 86380 86390 1
410929 99410929 1001 86380 86390 1
410959 99410959 1001 86380 86390 1
411079 99411079 1001 86380 86390 1
411082 99411082 1001 86380 86390 1
411252 99411252 1001 86380 86390 1
411308 99411308 1001 86380 86390 1
411412 99411412 1001 86380 86390 1
411574 99411574 1001 86380 86390 1
411723 99411723 1001 86380 86390 1
411753 99411753 1001 86380 86390 1
411863 99411863 1001 86380 86390 1
412079 99412079 1001 86380 86390 1
412149 99412149 1001 86380 86390 1
412277 99412277 1001 86380 86390 1
412278 99412278 1001 86380 86390 1
412217 99412217 1001 86380 86390 1
412369 99412369 1001 86380 86390 1
412284 99412284 1001 86380 86390 1
412334 99412334 1001 86380 86390 1
413447 99413447 1001 86380 86390 1
413400 99413400 1001 86380 86390 1
413453 99413453 1001 86380 86390 1
413307 99413307 1001 86380 86390 1
412931 99412931 1001 86380 86390 1
413120 99413120 1001 86380 86390 1
413149 99413149 1001 86380 86390 1
413079 99413079 1001 86380 86390 1
413212 99413212 1001 86380 86390 1
412868 99412868 1001 86380 86390 1
412623 99412623 1001 86380 86390 1
412563 99412563 1001 86380 86390 1
412769 99412769 1001 86380 86390 1
413876 99413876 1001 86380 86390 1
413909 99413909 1001 86380 86390 1
415007 99415007 1001 86380 86390 1
415198 99415198 1001 86380 86390 1
414357 99414357 1001 86380 86390 1
414377 99414377 1001 86380 86390 1
414234 99414234 1001 86380 86390 1
414344 99414344 1001 86380 86390 1
415501 99415501 1001 86380 86390 1
415623 99415623 1001 86380 86390 1
416676 99416676 1001 86380 86390 1
416952 99416952 1001 86380 86390 1
416599 99416599 1001 86380 86390 1
416663 99416663 1001 86380 86390 1
416694 99416694 1001 86380 86390 1
416527 99416527 1001 86380 86390 1
416363 99416363 1001 86380 86390 1
416492 99416492 1001 86380 86390 1
416005 99416005 1001 86380 86390 1
415780 99415780 1001 86380 86390 1
415840 99415840 1001 86380 86390 1
415728 99415728 1001 86380 86390 1
417200 99417200 1001 86380 86390 1
417258 99417258 1001 86380 86390 1
417003 99417003 1001 86380 86390 1
417317 99417317 1001 86380 86390 1
417150 99417150 1001 86380 86390 1
417397 99417397 1001 86380 86390 1
417113 99417113 1001 86380 86390 1
417424 99417424 1001 86380 86390 1
417440 99417440 1001 86380 86390 1
418501 99418501 1001 86380 86390 1
418661 99418661 1001 86380 86390 1
418282 99418282 1001 86380 86390 1
418379 99418379 1001 86380 86390 1
417812 99417812 1001 86380 86390 1
418953 99418953 1001 86380 86390 1
419056 99419056 1001 86380 86390 1
419080 99419080 1001 86380 86390 1
418992 99418992 1001 86380 86390 1
418997 99418997 1001 86380 86390 1
420217 99420217 1001 86380 86390 1
420327 99420327 1001 86380 86390 1
419820 99419820 1001 86380 86390 1
419912 99419912 1001 86380 86390 1
419884 99419884 1001 86380 86390 1
419676 99419676 1001 86380 86390 1
419869 99419869 1001 86380 86390 1
420740 99420740 1001 86380 86390 1
420692 99420692 1001 86380 86390 1
420789 99420789 1001 86380 86390 1
420665 99420665 1001 86380 86390 1
421511 99421511 1001 86380 86390 1
421492 99421492 1001 86380 86390 1
421580 99421580 1001 86380 86390 1
421581 99421581 1001 86380 86390 1
420958 99420958 1001 86380 86390 1
421117 99421117 1001 86380 86390 1
421230 99421230 1001 86380 86390 1
422203 99422203 1001 86380 86390 1
422338 99422338 1001 86380 86390 1
422449 99422449 1001 86380 86390 1
422157 99422157 1001 86380 86390 1
422188 99422188 1001 86380 86390 1
423279 99423279 1001 86380 86390 1
422940 99422940 1001 86380 86390 1
422534 99422534 1001 86380 86390 1
422837 99422837 1001 86380 86390 1
422890 99422890 1001 86380 86390 1
424027 99424027 1001 86380 86390 1
424054 99424054 1001 86380 86390 1
425147 99425147 1001 86380 86390 1
424969 99424969 1001 86380 86390 1
424994 99424994 1001 86380 86390 1
424637 99424637 1001 86380 86390 1
424663 99424663 1001 86380 86390 1
424611 99424611 1001 86380 86390 1
424412 99424412 1001 86380 86390 1
424343 99424343 1001 86380 86390 1
425435 99425435 1001 86380 86390 1
425800 99425800 1001 86380 86390 1
425785 99425785 1001 86380 86390 1
425810 99425810 1001 86380 86390 1
425597 99425597 1001 86380 86390 1
426996 99426996 1001 86380 86390 1
426758 99426758 1001 86380 86390 1
426643 99426643 1001 86380 86390 1
426490 99426490 1001 86380 86390 1
426387 99426387 1001 86380 86390 1
426639 99426639 1001 86380 86390 1
426641 99426641 1001 86380 86390 1
426186 99426186 1001 86380 86390 1
426138 99426138 1001 86380 86390 1
425854 99425854 1001 86380 86390 1
427369 99427369 1001 86380 86390 1
427407 99427407 1001 86380 86390 1
427164 99427164 1001 86380 86390 1
428566 99428566 1001 86380 86390 1
428432 99428432 1001 86380 86390 1
428356 99428356 1001 86380 86390 1
428229 99428229 1001 86380 86390 1
428282 99428282 1001 86380 86390 1
428261 99428261 1001 86380 86390 1
427863 99427863 1001 86380 86390 1
427547 99427547 1001 86380 86390 1
427644 99427644 1001 86380 86390 1
429024 99429024 1001 86380 86390 1
429141 99429141 1001 86380 86390 1
428897 99428897 1001 86380 86390 1
429093 99429093 1001 86380 86390 1
428959 99428959 1001 86380 86390 1
429123 99429123 1001 86380 86390 1
430163 99430163 1001 86380 86390 1
430094 99430094 1001 86380 86390 1
430331 99430331 1001 86380 86390 1
430157 99430157 1001 86380 86390 1
429983 99429983 1001 86380 86390 1
429328 99429328 1001 86380 86390 1
429352 99429352 1001 86380 86390 1
429487 99429487 1001 86380 86390 1
429289 99429289 1001 86380 86390 1
430664 99430664 1001 86380 86390 1
430595 99430595 1001 86380 86390 1
431922 99431922 1001 86380 86390 1
431372 99431372 1001 86380 86390 1
431584 99431584 1001 86380 86390 1
431311 99431311 1001 86380 86390 1
431317 99431317 1001 86380 86390 1
431335 99431335 1001 86380 86390 1
431450 99431450 1001 86380 86390 1
431054 99431054 1001 86380 86390 1
432123 99432123 1001 86380 86390 1
431260 99431260 1001 86380 86390 1
432446 99432446 1001 86380 86390 1
432237 99432237 1001 86380 86390 1
433544 99433544 1001 86380 86390 1
433099 99433099 1001 86380 86390 1
433269 99433269 1001 86380 86390 1
432947 99432947 1001 86380 86390 1
433101 99433101 1001 86380 86390 1
433038 99433038 1001 86380 86390 1
432917 99432917 1001 86380 86390 1
433151 99433151 1001 86380 86390 1
432863 99432863 1001 86380 86390 1
434137 99434137 1001 86380 86390 1
432899 99432899 1001 86380 86390 1
433757 99433757 1001 86380 86390 1
433929 99433929 1001 86380 86390 1
434131 99434131 1001 86380 86390 1
435342 99435342 1001 86380 86390 1
435193 99435193 1001 86380 86390 1
435201 99435201 1001 86380 86390 1
435397 99435397 1001 86380 86390 1
435401 99435401 1001 86380 86390 1
435205 99435205 1001 86380 86390 1
435416 99435416 1001 86380 86390 1
434967 99434967 1001 86380 86390 1
434877 99434877 1001 86380 86390 1
434783 99434783 1001 86380 86390 1
434270 99434270 1001 86380 86390 1
435595 99435595 1001 86380 86390 1
436993 99436993 1001 86380 86390 1
436940 99436940 1001 86380 86390 1
437130 99437130 1001 86380 86390 1
437015 99437015 1001 86380 86390 1
436264 99436264 1001 86380 86390 1
436216 99436216 1001 86380 86390 1
435945 99435945 1001 86380 86390 1
437327 99437327 1001 86380 86390 1
300101 99300101 1001 86380 86390 1
300000 99300000 1001 86380 86390 1
437255 99437255 1001 86380 86390 1
300027 99300027 1001 86380 86390 1
300002 99300002 1001 86380 86390 1
300550 99300550 1001 86380 86390 1
300669 99300669 1001 86380 86390 1
300554 99300554 1001 86380 86390 1
300670 99300670 1001 86380 86390 1
300543 99300543 1001 86380 86390 1
300473 99300473 1001 86380 86390 1
300450 99300450 1001 86380 86390 1
300490 99300490 1001 86380 86390 1
300503 99300503 1001 86380 86390 1
300152 99300152 1001 86380 86390 1
300208 99300208 1001 86380 86390 1
300803 99300803 1001 86380 86390 1
300805 99300805 1001 86380 86390 1
300819 99300819 1001 86380 86390 1
300799 99300799 1001 86380 86390 1
300892 99300892 1001 86380 86390 1
301357 99301357 1001 86380 86390 1
301337 99301337 1001 86380 86390 1
301198 99301198 1001 86380 86390 1
301255 99301255 1001 86380 86390 1
301192 99301192 1001 86380 86390 1
301206 99301206 1001 86380 86390 1
301011 99301011 1001 86380 86390 1
300990 99300990 1001 86380 86390 1
301099 99301099 1001 86380 86390 1
300985 99300985 1001 86380 86390 1
301737 99301737 1001 86380 86390 1
301687 99301687 1001 86380 86390 1
301559 99301559 1001 86380 86390 1
301602 99301602 1001 86380 86390 1
302296 99302296 1001 86380 86390 1
302175 99302175 1001 86380 86390 1
302152 99302152 1001 86380 86390 1
302013 99302013 1001 86380 86390 1
302108 99302108 1001 86380 86390 1
301848 99301848 1001 86380 86390 1
302408 99302408 1001 86380 86390 1
302383 99302383 1001 86380 86390 1
302436 99302436 1001 86380 86390 1
302455 99302455 1001 86380 86390 1
303169 99303169 1001 86380 86390 1
303159 99303159 1001 86380 86390 1
302808 99302808 1001 86380 86390 1
302887 99302887 1001 86380 86390 1
302908 99302908 1001 86380 86390 1
302960 99302960 1001 86380 86390 1
302741 99302741 1001 86380 86390 1
302765 99302765 1001 86380 86390 1
303285 99303285 1001 86380 86390 1
303404 99303404 1001 86380 86390 1
303277 99303277 1001 86380 86390 1
303369 99303369 1001 86380 86390 1
303943 99303943 1001 86380 86390 1
304030 99304030 1001 86380 86390 1
303525 99303525 1001 86380 86390 1
304187 99304187 1001 86380 86390 1
304062 99304062 1001 86380 86390 1
304066 99304066 1001 86380 86390 1
304782 99304782 1001 86380 86390 1
304858 99304858 1001 86380 86390 1
304672 99304672 1001 86380 86390 1
304840 99304840 1001 86380 86390 1
304726 99304726 1001 86380 86390 1
304610 99304610 1001 86380 86390 1
304471 99304471 1001 86380 86390 1
304284 99304284 1001 86380 86390 1
305032 99305032 1001 86380 86390 1
305021 99305021 1001 86380 86390 1
304932 99304932 1001 86380 86390 1
305062 99305062 1001 86380 86390 1
305558 99305558 1001 86380 86390 1
305665 99305665 1001 86380 86390 1
305603 99305603 1001 86380 86390 1
305367 99305367 1001 86380 86390 1
305420 99305420 1001 86380 86390 1
305435 99305435 1001 86380 86390 1
305453 99305453 1001 86380 86390 1
305194 99305194 1001 86380 86390 1
305169 99305169 1001 86380 86390 1
305234 99305234 1001 86380 86390 1
305069 99305069 1001 86380 86390 1
305212 99305212 1001 86380 86390 1
305166 99305166 1001 86380 86390 1
500010 99500010 1001 86380 86390 1
500117 99500117 1001 86380 86390 1
500118 99500118 1001 86380 86390 1
500626 99500626 1001 86380 86390 1
500795 99500795 1001 86380 86390 1
500683 99500683 1001 86380 86390 1
500548 99500548 1001 86380 86390 1
500421 99500421 1001 86380 86390 1
500577 99500577 1001 86380 86390 1
500409 99500409 1001 86380 86390 1
500246 99500246 1001 86380 86390 1
500350 99500350 1001 86380 86390 1
500260 99500260 1001 86380 86390 1
500199 99500199 1001 86380 86390 1
500252 99500252 1001 86380 86390 1
500318 99500318 1001 86380 86390 1
500396 99500396 1001 86380 86390 1
500398 99500398 1001 86380 86390 1
500825 99500825 1001 86380 86390 1
500974 99500974 1001 86380 86390 1
500910 99500910 1001 86380 86390 1
501486 99501486 1001 86380 86390 1
501622 99501622 1001 86380 86390 1
501457 99501457 1001 86380 86390 1
501484 99501484 1001 86380 86390 1
501282 99501282 1001 86380 86390 1
501424 99501424 1001 86380 86390 1
501425 99501425 1001 86380 86390 1
501342 99501342 1001 86380 86390 1
501252 99501252 1001 86380 86390 1
501039 99501039 1001 86380 86390 1
501173 99501173 1001 86380 86390 1
501721 99501721 1001 86380 86390 1
501775 99501775 1001 86380 86390 1
501842 99501842 1001 86380 86390 1
502273 99502273 1001 86380 86390 1
502314 99502314 1001 86380 86390 1
502153 99502153 1001 86380 86390 1
501993 99501993 1001 86380 86390 1
501983 99501983 1001 86380 86390 1
502478 99502478 1001 86380 86390 1
502511 99502511 1001 86380 86390 1
503189 99503189 1001 86380 86390 1
503262 99503262 1001 86380 86390 1
503166 99503166 1001 86380 86390 1
503198 99503198 1001 86380 86390 1
503108 99503108 1001 86380 86390 1
503074 99503074 1001 86380 86390 1
502920 99502920 1001 86380 86390 1
503046 99503046 1001 86380 86390 1
502855 99502855 1001 86380 86390 1
502742 99502742 1001 86380 86390 1
502837 99502837 1001 86380 86390 1
502880 99502880 1001 86380 86390 1
503324 99503324 1001 86380 86390 1
503482 99503482 1001 86380 86390 1
504067 99504067 1001 86380 86390 1
504071 99504071 1001 86380 86390 1
503994 99503994 1001 86380 86390 1
503772 99503772 1001 86380 86390 1
503850 99503850 1001 86380 86390 1
503803 99503803 1001 86380 86390 1
503911 99503911 1001 86380 86390 1
503503 99503503 1001 86380 86390 1
503570 99503570 1001 86380 86390 1
504185 99504185 1001 86380 86390 1
504279 99504279 1001 86380 86390 1
504318 99504318 1001 86380 86390 1
504745 99504745 1001 86380 86390 1
504890 99504890 1001 86380 86390 1
504637 99504637 1001 86380 86390 1
504601 99504601 1001 86380 86390 1
504602 99504602 1001 86380 86390 1
504590 99504590 1001 86380 86390 1
504484 99504484 1001 86380 86390 1
504993 99504993 1001 86380 86390 1
505024 99505024 1001 86380 86390 1
505052 99505052 1001 86380 86390 1
505644 99505644 1001 86380 86390 1
505739 99505739 1001 86380 86390 1
505672 99505672 1001 86380 86390 1
505634 99505634 1001 86380 86390 1
505688 99505688 1001 86380 86390 1
505764 99505764 1001 86380 86390 1
505641 99505641 1001 86380 86390 1
505377 99505377 1001 86380 86390 1
505204 99505204 1001 86380 86390 1
505230 99505230 1001 86380 86390 1
505218 99505218 1001 86380 86390 1
505232 99505232 1001 86380 86390 1
505821 99505821 1001 86380 86390 1
506546 99506546 1001 86380 86390 1
506282 99506282 1001 86380 86390 1
506322 99506322 1001 86380 86390 1
506205 99506205 1001 86380 86390 1
506194 99506194 1001 86380 86390 1
506298 99506298 1001 86380 86390 1
506047 99506047 1001 86380 86390 1
506077 99506077 1001 86380 86390 1
506688 99506688 1001 86380 86390 1
506598 99506598 1001 86380 86390 1
506781 99506781 1001 86380 86390 1
506604 99506604 1001 86380 86390 1
507248 99507248 1001 86380 86390 1
507252 99507252 1001 86380 86390 1
507113 99507113 1001 86380 86390 1
507016 99507016 1001 86380 86390 1
507185 99507185 1001 86380 86390 1
507097 99507097 1001 86380 86390 1
506826 99506826 1001 86380 86390 1
507588 99507588 1001 86380 86390 1
507625 99507625 1001 86380 86390 1
508071 99508071 1001 86380 86390 1
508162 99508162 1001 86380 86390 1
508205 99508205 1001 86380 86390 1
507929 99507929 1001 86380 86390 1
507938 99507938 1001 86380 86390 1
507744 99507744 1001 86380 86390 1
507763 99507763 1001 86380 86390 1
507661 99507661 1001 86380 86390 1
508337 99508337 1001 86380 86390 1
508390 99508390 1001 86380 86390 1
508330 99508330 1001 86380 86390 1
509048 99509048 1001 86380 86390 1
508957 99508957 1001 86380 86390 1
508469 99508469 1001 86380 86390 1
508510 99508510 1001 86380 86390 1
508657 99508657 1001 86380 86390 1
509100 99509100 1001 86380 86390 1
509087 99509087 1001 86380 86390 1
509260 99509260 1001 86380 86390 1
509821 99509821 1001 86380 86390 1
509509 99509509 1001 86380 86390 1
509575 99509575 1001 86380 86390 1
509319 99509319 1001 86380 86390 1
509410 99509410 1001 86380 86390 1
509359 99509359 1001 86380 86390 1
509356 99509356 1001 86380 86390 1
510015 99510015 1001 86380 86390 1
510055 99510055 1001 86380 86390 1
510666 99510666 1001 86380 86390 1
510542 99510542 1001 86380 86390 1
510351 99510351 1001 86380 86390 1
510173 99510173 1001 86380 86390 1
510225 99510225 1001 86380 86390 1
510281 99510281 1001 86380 86390 1
510194 99510194 1001 86380 86390 1
510208 99510208 1001 86380 86390 1
510776 99510776 1001 86380 86390 1
510868 99510868 1001 86380 86390 1
510766 99510766 1001 86380 86390 1
510860 99510860 1001 86380 86390 1
511511 99511511 1001 86380 86390 1
511549 99511549 1001 86380 86390 1
511296 99511296 1001 86380 86390 1
511297 99511297 1001 86380 86390 1
511248 99511248 1001 86380 86390 1
511148 99511148 1001 86380 86390 1
511161 99511161 1001 86380 86390 1
511178 99511178 1001 86380 86390 1
511023 99511023 1001 86380 86390 1
511115 99511115 1001 86380 86390 1
511006 99511006 1001 86380 86390 1
511110 99511110 1001 86380 86390 1
511642 99511642 1001 86380 86390 1
511688 99511688 1001 86380 86390 1
512239 99512239 1001 86380 86390 1
512265 99512265 1001 86380 86390 1
512348 99512348 1001 86380 86390 1
512319 99512319 1001 86380 86390 1
512220 99512220 1001 86380 86390 1
512301 99512301 1001 86380 86390 1
512044 99512044 1001 86380 86390 1
512144 99512144 1001 86380 86390 1
512119 99512119 1001 86380 86390 1
511919 99511919 1001 86380 86390 1
511829 99511829 1001 86380 86390 1
511908 99511908 1001 86380 86390 1
511860 99511860 1001 86380 86390 1
512474 99512474 1001 86380 86390 1
512578 99512578 1001 86380 86390 1
512411 99512411 1001 86380 86390 1
512554 99512554 1001 86380 86390 1
513202 99513202 1001 86380 86390 1
513066 99513066 1001 86380 86390 1
513177 99513177 1001 86380 86390 1
513188 99513188 1001 86380 86390 1
513035 99513035 1001 86380 86390 1
512974 99512974 1001 86380 86390 1
513000 99513000 1001 86380 86390 1
512887 99512887 1001 86380 86390 1
512796 99512796 1001 86380 86390 1
512863 99512863 1001 86380 86390 1
512813 99512813 1001 86380 86390 1
512984 99512984 1001 86380 86390 1
512973 99512973 1001 86380 86390 1
512741 99512741 1001 86380 86390 1
512705 99512705 1001 86380 86390 1
512615 99512615 1001 86380 86390 1
512744 99512744 1001 86380 86390 1
512694 99512694 1001 86380 86390 1
512700 99512700 1001 86380 86390 1
513208 99513208 1001 86380 86390 1
513326 99513326 1001 86380 86390 1
513263 99513263 1001 86380 86390 1
513302 99513302 1001 86380 86390 1
514006 99514006 1001 86380 86390 1
513961 99513961 1001 86380 86390 1
513835 99513835 1001 86380 86390 1
513646 99513646 1001 86380 86390 1
513647 99513647 1001 86380 86390 1
513789 99513789 1001 86380 86390 1
513624 99513624 1001 86380 86390 1
513794 99513794 1001 86380 86390 1
513821 99513821 1001 86380 86390 1
513797 99513797 1001 86380 86390 1
513521 99513521 1001 86380 86390 1
513548 99513548 1001 86380 86390 1
513562 99513562 1001 86380 86390 1
513575 99513575 1001 86380 86390 1
513589 99513589 1001 86380 86390 1
514125 99514125 1001 86380 86390 1
514229 99514229 1001 86380 86390 1
514179 99514179 1001 86380 86390 1
514827 99514827 1001 86380 86390 1
514698 99514698 1001 86380 86390 1
514740 99514740 1001 86380 86390 1
514454 99514454 1001 86380 86390 1
514314 99514314 1001 86380 86390 1
514436 99514436 1001 86380 86390 1
514322 99514322 1001 86380 86390 1
514348 99514348 1001 86380 86390 1
514907 99514907 1001 86380 86390 1
514935 99514935 1001 86380 86390 1
515040 99515040 1001 86380 86390 1
514963 99514963 1001 86380 86390 1
515021 99515021 1001 86380 86390 1
515505 99515505 1001 86380 86390 1
515465 99515465 1001 86380 86390 1
515337 99515337 1001 86380 86390 1
515443 99515443 1001 86380 86390 1
515418 99515418 1001 86380 86390 1
515355 99515355 1001 86380 86390 1
515279 99515279 1001 86380 86390 1
515423 99515423 1001 86380 86390 1
515167 99515167 1001 86380 86390 1
515132 99515132 1001 86380 86390 1
515268 99515268 1001 86380 86390 1
515810 99515810 1001 86380 86390 1
515827 99515827 1001 86380 86390 1
515777 99515777 1001 86380 86390 1
515755 99515755 1001 86380 86390 1
515730 99515730 1001 86380 86390 1
516362 99516362 1001 86380 86390 1
516501 99516501 1001 86380 86390 1
516503 99516503 1001 86380 86390 1
516149 99516149 1001 86380 86390 1
516201 99516201 1001 86380 86390 1
516152 99516152 1001 86380 86390 1
516257 99516257 1001 86380 86390 1
516169 99516169 1001 86380 86390 1
515948 99515948 1001 86380 86390 1
516082 99516082 1001 86380 86390 1
516584 99516584 1001 86380 86390 1
516559 99516559 1001 86380 86390 1
516560 99516560 1001 86380 86390 1
516524 99516524 1001 86380 86390 1
516554 99516554 1001 86380 86390 1
516697 99516697 1001 86380 86390 1
516594 99516594 1001 86380 86390 1
516517 99516517 1001 86380 86390 1
517260 99517260 1001 86380 86390 1
517209 99517209 1001 86380 86390 1
517161 99517161 1001 86380 86390 1
517152 99517152 1001 86380 86390 1
517230 99517230 1001 86380 86390 1
517166 99517166 1001 86380 86390 1
517167 99517167 1001 86380 86390 1
517284 99517284 1001 86380 86390 1
517041 99517041 1001 86380 86390 1
516981 99516981 1001 86380 86390 1
517048 99517048 1001 86380 86390 1
516934 99516934 1001 86380 86390 1
516870 99516870 1001 86380 86390 1
516742 99516742 1001 86380 86390 1
516775 99516775 1001 86380 86390 1
517484 99517484 1001 86380 86390 1
518009 99518009 1001 86380 86390 1
517960 99517960 1001 86380 86390 1
518152 99518152 1001 86380 86390 1
517843 99517843 1001 86380 86390 1
517792 99517792 1001 86380 86390 1
517923 99517923 1001 86380 86390 1
517925 99517925 1001 86380 86390 1
517903 99517903 1001 86380 86390 1
517621 99517621 1001 86380 86390 1
517584 99517584 1001 86380 86390 1
517677 99517677 1001 86380 86390 1
518225 99518225 1001 86380 86390 1
518226 99518226 1001 86380 86390 1
518789 99518789 1001 86380 86390 1
518854 99518854 1001 86380 86390 1
518640 99518640 1001 86380 86390 1
518765 99518765 1001 86380 86390 1
518689 99518689 1001 86380 86390 1
518476 99518476 1001 86380 86390 1
518374 99518374 1001 86380 86390 1
518405 99518405 1001 86380 86390 1
519159 99519159 1001 86380 86390 1
519172 99519172 1001 86380 86390 1
519702 99519702 1001 86380 86390 1
519664 99519664 1001 86380 86390 1
519432 99519432 1001 86380 86390 1
519458 99519458 1001 86380 86390 1
519471 99519471 1001 86380 86390 1
519588 99519588 1001 86380 86390 1
519420 99519420 1001 86380 86390 1
519410 99519410 1001 86380 86390 1
519502 99519502 1001 86380 86390 1
519606 99519606 1001 86380 86390 1
519273 99519273 1001 86380 86390 1
519235 99519235 1001 86380 86390 1
519248 99519248 1001 86380 86390 1
519250 99519250 1001 86380 86390 1
519218 99519218 1001 86380 86390 1
519870 99519870 1001 86380 86390 1
519861 99519861 1001 86380 86390 1
520454 99520454 1001 86380 86390 1
520520 99520520 1001 86380 86390 1
520598 99520598 1001 86380 86390 1
520523 99520523 1001 86380 86390 1
520549 99520549 1001 86380 86390 1
520319 99520319 1001 86380 86390 1
520348 99520348 1001 86380 86390 1
520415 99520415 1001 86380 86390 1
520234 99520234 1001 86380 86390 1
520313 99520313 1001 86380 86390 1
520263 99520263 1001 86380 86390 1
520418 99520418 1001 86380 86390 1
520079 99520079 1001 86380 86390 1
520133 99520133 1001 86380 86390 1
521431 99521431 1001 86380 86390 1
521289 99521289 1001 86380 86390 1
521296 99521296 1001 86380 86390 1
521181 99521181 1001 86380 86390 1
520962 99520962 1001 86380 86390 1
520913 99520913 1001 86380 86390 1
520861 99520861 1001 86380 86390 1
520993 99520993 1001 86380 86390 1
520894 99520894 1001 86380 86390 1
521959 99521959 1001 86380 86390 1
521891 99521891 1001 86380 86390 1
521729 99521729 1001 86380 86390 1
521761 99521761 1001 86380 86390 1
521826 99521826 1001 86380 86390 1
521852 99521852 1001 86380 86390 1
522473 99522473 1001 86380 86390 1
522359 99522359 1001 86380 86390 1
522490 99522490 1001 86380 86390 1
522478 99522478 1001 86380 86390 1
523115 99523115 1001 86380 86390 1
523085 99523085 1001 86380 86390 1
523072 99523072 1001 86380 86390 1
522995 99522995 1001 86380 86390 1
523073 99523073 1001 86380 86390 1
522839 99522839 1001 86380 86390 1
522904 99522904 1001 86380 86390 1
522802 99522802 1001 86380 86390 1
522815 99522815 1001 86380 86390 1
522908 99522908 1001 86380 86390 1
522780 99522780 1001 86380 86390 1
522601 99522601 1001 86380 86390 1
522653 99522653 1001 86380 86390 1
522559 99522559 1001 86380 86390 1
523323 99523323 1001 86380 86390 1
523312 99523312 1001 86380 86390 1
523161 99523161 1001 86380 86390 1
523294 99523294 1001 86380 86390 1
523834 99523834 1001 86380 86390 1
523899 99523899 1001 86380 86390 1
523648 99523648 1001 86380 86390 1
523740 99523740 1001 86380 86390 1
523578 99523578 1001 86380 86390 1
523556 99523556 1001 86380 86390 1
523444 99523444 1001 86380 86390 1
524006 99524006 1001 86380 86390 1
523981 99523981 1001 86380 86390 1
523969 99523969 1001 86380 86390 1
524024 99524024 1001 86380 86390 1
524076 99524076 1001 86380 86390 1
524039 99524039 1001 86380 86390 1
524004 99524004 1001 86380 86390 1
524056 99524056 1001 86380 86390 1
524637 99524637 1001 86380 86390 1
524371 99524371 1001 86380 86390 1
524424 99524424 1001 86380 86390 1
524440 99524440 1001 86380 86390 1
524492 99524492 1001 86380 86390 1
524546 99524546 1001 86380 86390 1
524306 99524306 1001 86380 86390 1
524320 99524320 1001 86380 86390 1
524194 99524194 1001 86380 86390 1
524183 99524183 1001 86380 86390 1
524277 99524277 1001 86380 86390 1
524872 99524872 1001 86380 86390 1
524964 99524964 1001 86380 86390 1
524797 99524797 1001 86380 86390 1
524968 99524968 1001 86380 86390 1
524774 99524774 1001 86380 86390 1
524818 99524818 1001 86380 86390 1
525467 99525467 1001 86380 86390 1
525242 99525242 1001 86380 86390 1
525190 99525190 1001 86380 86390 1
525054 99525054 1001 86380 86390 1
525173 99525173 1001 86380 86390 1
525007 99525007 1001 86380 86390 1
525100 99525100 1001 86380 86390 1
525775 99525775 1001 86380 86390 1
525724 99525724 1001 86380 86390 1
525731 99525731 1001 86380 86390 1
525670 99525670 1001 86380 86390 1
526245 99526245 1001 86380 86390 1
526350 99526350 1001 86380 86390 1
526248 99526248 1001 86380 86390 1
526289 99526289 1001 86380 86390 1
526267 99526267 1001 86380 86390 1
526181 99526181 1001 86380 86390 1
526120 99526120 1001 86380 86390 1
526095 99526095 1001 86380 86390 1
526135 99526135 1001 86380 86390 1
526086 99526086 1001 86380 86390 1
525923 99525923 1001 86380 86390 1
525866 99525866 1001 86380 86390 1
525827 99525827 1001 86380 86390 1
526575 99526575 1001 86380 86390 1
526619 99526619 1001 86380 86390 1
526438 99526438 1001 86380 86390 1
527099 99527099 1001 86380 86390 1
527142 99527142 1001 86380 86390 1
527194 99527194 1001 86380 86390 1
527055 99527055 1001 86380 86390 1
526955 99526955 1001 86380 86390 1
526983 99526983 1001 86380 86390 1
526854 99526854 1001 86380 86390 1
527039 99527039 1001 86380 86390 1
526911 99526911 1001 86380 86390 1
526722 99526722 1001 86380 86390 1
526674 99526674 1001 86380 86390 1
526766 99526766 1001 86380 86390 1
527439 99527439 1001 86380 86390 1
527940 99527940 1001 86380 86390 1
528018 99528018 1001 86380 86390 1
527890 99527890 1001 86380 86390 1
528034 99528034 1001 86380 86390 1
528064 99528064 1001 86380 86390 1
527757 99527757 1001 86380 86390 1
527683 99527683 1001 86380 86390 1
527738 99527738 1001 86380 86390 1
527536 99527536 1001 86380 86390 1
527644 99527644 1001 86380 86390 1
527646 99527646 1001 86380 86390 1
527543 99527543 1001 86380 86390 1
528204 99528204 1001 86380 86390 1
528143 99528143 1001 86380 86390 1
528182 99528182 1001 86380 86390 1
528080 99528080 1001 86380 86390 1
528175 99528175 1001 86380 86390 1
528748 99528748 1001 86380 86390 1
528762 99528762 1001 86380 86390 1
528871 99528871 1001 86380 86390 1
528752 99528752 1001 86380 86390 1
528804 99528804 1001 86380 86390 1
528754 99528754 1001 86380 86390 1
528819 99528819 1001 86380 86390 1
528595 99528595 1001 86380 86390 1
528674 99528674 1001 86380 86390 1
528538 99528538 1001 86380 86390 1
528464 99528464 1001 86380 86390 1
528468 99528468 1001 86380 86390 1
528406 99528406 1001 86380 86390 1
528408 99528408 1001 86380 86390 1
528331 99528331 1001 86380 86390 1
529013 99529013 1001 86380 86390 1
528962 99528962 1001 86380 86390 1
529602 99529602 1001 86380 86390 1
529579 99529579 1001 86380 86390 1
529595 99529595 1001 86380 86390 1
529687 99529687 1001 86380 86390 1
529571 99529571 1001 86380 86390 1
529663 99529663 1001 86380 86390 1
529354 99529354 1001 86380 86390 1
529472 99529472 1001 86380 86390 1
529347 99529347 1001 86380 86390 1
529321 99529321 1001 86380 86390 1
529481 99529481 1001 86380 86390 1
529906 99529906 1001 86380 86390 1
529747 99529747 1001 86380 86390 1
530441 99530441 1001 86380 86390 1
530506 99530506 1001 86380 86390 1
530481 99530481 1001 86380 86390 1
530381 99530381 1001 86380 86390 1
530461 99530461 1001 86380 86390 1
530489 99530489 1001 86380 86390 1
530331 99530331 1001 86380 86390 1
530332 99530332 1001 86380 86390 1
530082 99530082 1001 86380 86390 1
530100 99530100 1001 86380 86390 1
530683 99530683 1001 86380 86390 1
530709 99530709 1001 86380 86390 1
530722 99530722 1001 86380 86390 1
530736 99530736 1001 86380 86390 1
530595 99530595 1001 86380 86390 1
530699 99530699 1001 86380 86390 1
530597 99530597 1001 86380 86390 1
530714 99530714 1001 86380 86390 1
531228 99531228 1001 86380 86390 1
531355 99531355 1001 86380 86390 1
531271 99531271 1001 86380 86390 1
531159 99531159 1001 86380 86390 1
530917 99530917 1001 86380 86390 1
530830 99530830 1001 86380 86390 1
530921 99530921 1001 86380 86390 1
530809 99530809 1001 86380 86390 1
530952 99530952 1001 86380 86390 1
531390 99531390 1001 86380 86390 1
531548 99531548 1001 86380 86390 1
531458 99531458 1001 86380 86390 1
531459 99531459 1001 86380 86390 1
531525 99531525 1001 86380 86390 1
532160 99532160 1001 86380 86390 1
532163 99532163 1001 86380 86390 1
531797 99531797 1001 86380 86390 1
531901 99531901 1001 86380 86390 1
531811 99531811 1001 86380 86390 1
531675 99531675 1001 86380 86390 1
531732 99531732 1001 86380 86390 1
531709 99531709 1001 86380 86390 1
532219 99532219 1001 86380 86390 1
532300 99532300 1001 86380 86390 1
532394 99532394 1001 86380 86390 1
532906 99532906 1001 86380 86390 1
532895 99532895 1001 86380 86390 1
532863 99532863 1001 86380 86390 1
532658 99532658 1001 86380 86390 1
532749 99532749 1001 86380 86390 1
532820 99532820 1001 86380 86390 1
532477 99532477 1001 86380 86390 1
532582 99532582 1001 86380 86390 1
532430 99532430 1001 86380 86390 1
532431 99532431 1001 86380 86390 1
532577 99532577 1001 86380 86390 1
533109 99533109 1001 86380 86390 1
533072 99533072 1001 86380 86390 1
533191 99533191 1001 86380 86390 1
533142 99533142 1001 86380 86390 1
533183 99533183 1001 86380 86390 1
533838 99533838 1001 86380 86390 1
533837 99533837 1001 86380 86390 1
533737 99533737 1001 86380 86390 1
533688 99533688 1001 86380 86390 1
533793 99533793 1001 86380 86390 1
533819 99533819 1001 86380 86390 1
533538 99533538 1001 86380 86390 1
533502 99533502 1001 86380 86390 1
533650 99533650 1001 86380 86390 1
533359 99533359 1001 86380 86390 1
533385 99533385 1001 86380 86390 1
533351 99533351 1001 86380 86390 1
534020 99534020 1001 86380 86390 1
534648 99534648 1001 86380 86390 1
534544 99534544 1001 86380 86390 1
534630 99534630 1001 86380 86390 1
534319 99534319 1001 86380 86390 1
534463 99534463 1001 86380 86390 1
534091 99534091 1001 86380 86390 1
534148 99534148 1001 86380 86390 1
534828 99534828 1001 86380 86390 1
534867 99534867 1001 86380 86390 1
535369 99535369 1001 86380 86390 1
535425 99535425 1001 86380 86390 1
535272 99535272 1001 86380 86390 1
535170 99535170 1001 86380 86390 1
535159 99535159 1001 86380 86390 1
535160 99535160 1001 86380 86390 1
534984 99534984 1001 86380 86390 1
535066 99535066 1001 86380 86390 1
535070 99535070 1001 86380 86390 1
535705 99535705 1001 86380 86390 1
535710 99535710 1001 86380 86390 1
535532 99535532 1001 86380 86390 1
536238 99536238 1001 86380 86390 1
536246 99536246 1001 86380 86390 1
536017 99536017 1001 86380 86390 1
535979 99535979 1001 86380 86390 1
536077 99536077 1001 86380 86390 1
535723 99535723 1001 86380 86390 1
535776 99535776 1001 86380 86390 1
535792 99535792 1001 86380 86390 1
535740 99535740 1001 86380 86390 1
536531 99536531 1001 86380 86390 1
536377 99536377 1001 86380 86390 1
537022 99537022 1001 86380 86390 1
537101 99537101 1001 86380 86390 1
537053 99537053 1001 86380 86390 1
536978 99536978 1001 86380 86390 1
537082 99537082 1001 86380 86390 1
536905 99536905 1001 86380 86390 1
536796 99536796 1001 86380 86390 1
536839 99536839 1001 86380 86390 1
536628 99536628 1001 86380 86390 1
536708 99536708 1001 86380 86390 1
537238 99537238 1001 86380 86390 1
536750 99536750 1001 86380 86390 1
537925 99537925 1001 86380 86390 1
537809 99537809 1001 86380 86390 1
537966 99537966 1001 86380 86390 1
537816 99537816 1001 86380 86390 1
537578 99537578 1001 86380 86390 1
537685 99537685 1001 86380 86390 1
537687 99537687 1001 86380 86390 1
537560 99537560 1001 86380 86390 1
537483 99537483 1001 86380 86390 1
538129 99538129 1001 86380 86390 1
538754 99538754 1001 86380 86390 1
538609 99538609 1001 86380 86390 1
538507 99538507 1001 86380 86390 1
538482 99538482 1001 86380 86390 1
538579 99538579 1001 86380 86390 1
538426 99538426 1001 86380 86390 1
538840 99538840 1001 86380 86390 1
538892 99538892 1001 86380 86390 1
538841 99538841 1001 86380 86390 1
539476 99539476 1001 86380 86390 1
539346 99539346 1001 86380 86390 1
539377 99539377 1001 86380 86390 1
539288 99539288 1001 86380 86390 1
539382 99539382 1001 86380 86390 1
539331 99539331 1001 86380 86390 1
539190 99539190 1001 86380 86390 1
539179 99539179 1001 86380 86390 1
539043 99539043 1001 86380 86390 1
539664 99539664 1001 86380 86390 1
539796 99539796 1001 86380 86390 1
539785 99539785 1001 86380 86390 1
539721 99539721 1001 86380 86390 1
539828 99539828 1001 86380 86390 1
540288 99540288 1001 86380 86390 1
540204 99540204 1001 86380 86390 1
540114 99540114 1001 86380 86390 1
540167 99540167 1001 86380 86390 1
540182 99540182 1001 86380 86390 1
539955 99539955 1001 86380 86390 1
539984 99539984 1001 86380 86390 1
541229 99541229 1001 86380 86390 1
540958 99540958 1001 86380 86390 1
540894 99540894 1001 86380 86390 1
540808 99540808 1001 86380 86390 1
541458 99541458 1001 86380 86390 1
541303 99541303 1001 86380 86390 1
541434 99541434 1001 86380 86390 1
541345 99541345 1001 86380 86390 1
542068 99542068 1001 86380 86390 1
542096 99542096 1001 86380 86390 1
542101 99542101 1001 86380 86390 1
542027 99542027 1001 86380 86390 1
541777 99541777 1001 86380 86390 1
541576 99541576 1001 86380 86390 1
541674 99541674 1001 86380 86390 1
541546 99541546 1001 86380 86390 1
541598 99541598 1001 86380 86390 1
541507 99541507 1001 86380 86390 1
541499 99541499 1001 86380 86390 1
542314 99542314 1001 86380 86390 1
542254 99542254 1001 86380 86390 1
542154 99542154 1001 86380 86390 1
542815 99542815 1001 86380 86390 1
542637 99542637 1001 86380 86390 1
542705 99542705 1001 86380 86390 1
542592 99542592 1001 86380 86390 1
542605 99542605 1001 86380 86390 1
542671 99542671 1001 86380 86390 1
542441 99542441 1001 86380 86390 1
542433 99542433 1001 86380 86390 1
542408 99542408 1001 86380 86390 1
542476 99542476 1001 86380 86390 1
542516 99542516 1001 86380 86390 1
542491 99542491 1001 86380 86390 1
543023 99543023 1001 86380 86390 1
543031 99543031 1001 86380 86390 1
543622 99543622 1001 86380 86390 1
543600 99543600 1001 86380 86390 1
543397 99543397 1001 86380 86390 1
543555 99543555 1001 86380 86390 1
543493 99543493 1001 86380 86390 1
543510 99543510 1001 86380 86390 1
543322 99543322 1001 86380 86390 1
543314 99543314 1001 86380 86390 1
543199 99543199 1001 86380 86390 1
543824 99543824 1001 86380 86390 1
544500 99544500 1001 86380 86390 1
544187 99544187 1001 86380 86390 1
544266 99544266 1001 86380 86390 1
544331 99544331 1001 86380 86390 1
544268 99544268 1001 86380 86390 1
544286 99544286 1001 86380 86390 1
544338 99544338 1001 86380 86390 1
544364 99544364 1001 86380 86390 1
544068 99544068 1001 86380 86390 1
544057 99544057 1001 86380 86390 1
544612 99544612 1001 86380 86390 1
544602 99544602 1001 86380 86390 1
544671 99544671 1001 86380 86390 1
404597 1131 1001 83820 85137 1
514839 691 1002 61089 64362 1
531707 960 1001 40934 41233 1
526069 1062 1001 40396 40696 1
400228 99400228 1001 86380 86390 1
400283 99400283 1001 86380 86390 1
400317 99400317 1001 86380 86390 1
400251 99400251 1001 86380 86390 1
400298 99400298 1001 86380 86390 1
400232 99400232 1001 86380 86390 1
400300 99400300 1001 86380 86390 1
400851 99400851 1001 86380 86390 1
401172 99401172 1001 86380 86390 1
401532 99401532 1001 86380 86390 1
401538 99401538 1001 86380 86390 1
401795 99401795 1001 86380 86390 1
402248 99402248 1001 86380 86390 1
402764 99402764 1001 86380 86390 1
402797 99402797 1001 86380 86390 1
402803 99402803 1001 86380 86390 1
402961 99402961 1001 86380 86390 1
402986 99402986 1001 86380 86390 1
402935 99402935 1001 86380 86390 1
403034 99403034 1001 86380 86390 1
403201 99403201 1001 86380 86390 1
403209 99403209 1001 86380 86390 1
403240 99403240 1001 86380 86390 1
403211 99403211 1001 86380 86390 1
403555 99403555 1001 86380 86390 1
403909 99403909 1001 86380 86390 1
404011 99404011 1001 86380 86390 1
404139 99404139 1001 86380 86390 1
404125 99404125 1001 86380 86390 1
404320 99404320 1001 86380 86390 1
404429 99404429 1001 86380 86390 1
404706 99404706 1001 86380 86390 1
404871 99404871 1001 86380 86390 1
405234 99405234 1001 86380 86390 1
405239 99405239 1001 86380 86390 1
405573 99405573 1001 86380 86390 1
405640 99405640 1001 86380 86390 1
405717 99405717 1001 86380 86390 1
406162 99406162 1001 86380 86390 1
406185 99406185 1001 86380 86390 1
406384 99406384 1001 86380 86390 1
406308 99406308 1001 86380 86390 1
406359 99406359 1001 86380 86390 1
406422 99406422 1001 86380 86390 1
406506 99406506 1001 86380 86390 1
406741 99406741 1001 86380 86390 1
406871 99406871 1001 86380 86390 1
406860 99406860 1001 86380 86390 1
407224 99407224 1001 86380 86390 1
407268 99407268 1001 86380 86390 1
407406 99407406 1001 86380 86390 1
407631 99407631 1001 86380 86390 1
407627 99407627 1001 86380 86390 1
407905 99407905 1001 86380 86390 1
408136 99408136 1001 86380 86390 1
408234 99408234 1001 86380 86390 1
408518 99408518 1001 86380 86390 1
408642 99408642 1001 86380 86390 1
408915 99408915 1001 86380 86390 1
409217 99409217 1001 86380 86390 1
409505 99409505 1001 86380 86390 1
409689 99409689 1001 86380 86390 1
409644 99409644 1001 86380 86390 1
409891 99409891 1001 86380 86390 1
409973 99409973 1001 86380 86390 1
410319 99410319 1001 86380 86390 1
410459 99410459 1001 86380 86390 1
410464 99410464 1001 86380 86390 1
410516 99410516 1001 86380 86390 1
410554 99410554 1001 86380 86390 1
410644 99410644 1001 86380 86390 1
410632 99410632 1001 86380 86390 1
410734 99410734 1001 86380 86390 1
410745 99410745 1001 86380 86390 1
410866 99410866 1001 86380 86390 1
410872 99410872 1001 86380 86390 1
411004 99411004 1001 86380 86390 1
411336 99411336 1001 86380 86390 1
411824 99411824 1001 86380 86390 1
412070 99412070 1001 86380 86390 1
412097 99412097 1001 86380 86390 1
412102 99412102 1001 86380 86390 1
412248 99412248 1001 86380 86390 1
412295 99412295 1001 86380 86390 1
413163 99413163 1001 86380 86390 1
413144 99413144 1001 86380 86390 1
412959 99412959 1001 86380 86390 1
413174 99413174 1001 86380 86390 1
412970 99412970 1001 86380 86390 1
412871 99412871 1001 86380 86390 1
412757 99412757 1001 86380 86390 1
412774 99412774 1001 86380 86390 1
413804 99413804 1001 86380 86390 1
413930 99413930 1001 86380 86390 1
413910 99413910 1001 86380 86390 1
413941 99413941 1001 86380 86390 1
413886 99413886 1001 86380 86390 1
415095 99415095 1001 86380 86390 1
415144 99415144 1001 86380 86390 1
415005 99415005 1001 86380 86390 1
415195 99415195 1001 86380 86390 1
415062 99415062 1001 86380 86390 1
415228 99415228 1001 86380 86390 1
415126 99415126 1001 86380 86390 1
415088 99415088 1001 86380 86390 1
415205 99415205 1001 86380 86390 1
414805 99414805 1001 86380 86390 1
414830 99414830 1001 86380 86390 1
414832 99414832 1001 86380 86390 1
414363 99414363 1001 86380 86390 1
414167 99414167 1001 86380 86390 1
414212 99414212 1001 86380 86390 1
414389 99414389 1001 86380 86390 1
414465 99414465 1001 86380 86390 1
414133 99414133 1001 86380 86390 1
415601 99415601 1001 86380 86390 1
415321 99415321 1001 86380 86390 1
416795 99416795 1001 86380 86390 1
416805 99416805 1001 86380 86390 1
416779 99416779 1001 86380 86390 1
416162 99416162 1001 86380 86390 1
415984 99415984 1001 86380 86390 1
416137 99416137 1001 86380 86390 1
415908 99415908 1001 86380 86390 1
416040 99416040 1001 86380 86390 1
415998 99415998 1001 86380 86390 1
415942 99415942 1001 86380 86390 1
416106 99416106 1001 86380 86390 1
417437 99417437 1001 86380 86390 1
417420 99417420 1001 86380 86390 1
418534 99418534 1001 86380 86390 1
418554 99418554 1001 86380 86390 1
418682 99418682 1001 86380 86390 1
418039 99418039 1001 86380 86390 1
418423 99418423 1001 86380 86390 1
418296 99418296 1001 86380 86390 1
418369 99418369 1001 86380 86390 1
418431 99418431 1001 86380 86390 1
418072 99418072 1001 86380 86390 1
418026 99418026 1001 86380 86390 1
418822 99418822 1001 86380 86390 1
418936 99418936 1001 86380 86390 1
419003 99419003 1001 86380 86390 1
419197 99419197 1001 86380 86390 1
418967 99418967 1001 86380 86390 1
419125 99419125 1001 86380 86390 1
420174 99420174 1001 86380 86390 1
419918 99419918 1001 86380 86390 1
419891 99419891 1001 86380 86390 1
419405 99419405 1001 86380 86390 1
419322 99419322 1001 86380 86390 1
419568 99419568 1001 86380 86390 1
420586 99420586 1001 86380 86390 1
420708 99420708 1001 86380 86390 1
419631 99419631 1001 86380 86390 1
420712 99420712 1001 86380 86390 1
420605 99420605 1001 86380 86390 1
422080 99422080 1001 86380 86390 1
421398 99421398 1001 86380 86390 1
421618 99421618 1001 86380 86390 1
421621 99421621 1001 86380 86390 1
421283 99421283 1001 86380 86390 1
421178 99421178 1001 86380 86390 1
421206 99421206 1001 86380 86390 1
422407 99422407 1001 86380 86390 1
422152 99422152 1001 86380 86390 1
422266 99422266 1001 86380 86390 1
422298 99422298 1001 86380 86390 1
422396 99422396 1001 86380 86390 1
423643 99423643 1001 86380 86390 1
423669 99423669 1001 86380 86390 1
423054 99423054 1001 86380 86390 1
423089 99423089 1001 86380 86390 1
423058 99423058 1001 86380 86390 1
423038 99423038 1001 86380 86390 1
422598 99422598 1001 86380 86390 1
422754 99422754 1001 86380 86390 1
422610 99422610 1001 86380 86390 1
423819 99423819 1001 86380 86390 1
423888 99423888 1001 86380 86390 1
424100 99424100 1001 86380 86390 1
423832 99423832 1001 86380 86390 1
424132 99424132 1001 86380 86390 1
425032 99425032 1001 86380 86390 1
425303 99425303 1001 86380 86390 1
424982 99424982 1001 86380 86390 1
424605 99424605 1001 86380 86390 1
424895 99424895 1001 86380 86390 1
424157 99424157 1001 86380 86390 1
424526 99424526 1001 86380 86390 1
425405 99425405 1001 86380 86390 1
425570 99425570 1001 86380 86390 1
425540 99425540 1001 86380 86390 1
425591 99425591 1001 86380 86390 1
425616 99425616 1001 86380 86390 1
425399 99425399 1001 86380 86390 1
425736 99425736 1001 86380 86390 1
425684 99425684 1001 86380 86390 1
426735 99426735 1001 86380 86390 1
426761 99426761 1001 86380 86390 1
426423 99426423 1001 86380 86390 1
426307 99426307 1001 86380 86390 1
426465 99426465 1001 86380 86390 1
426572 99426572 1001 86380 86390 1
426093 99426093 1001 86380 86390 1
425866 99425866 1001 86380 86390 1
426270 99426270 1001 86380 86390 1
427339 99427339 1001 86380 86390 1
428587 99428587 1001 86380 86390 1
428552 99428552 1001 86380 86390 1
428627 99428627 1001 86380 86390 1
427947 99427947 1001 86380 86390 1
428257 99428257 1001 86380 86390 1
428063 99428063 1001 86380 86390 1
428275 99428275 1001 86380 86390 1
427648 99427648 1001 86380 86390 1
429015 99429015 1001 86380 86390 1
429009 99429009 1001 86380 86390 1
430243 99430243 1001 86380 86390 1
430036 99430036 1001 86380 86390 1
430356 99430356 1001 86380 86390 1
429573 99429573 1001 86380 86390 1
429941 99429941 1001 86380 86390 1
429918 99429918 1001 86380 86390 1
429703 99429703 1001 86380 86390 1
429849 99429849 1001 86380 86390 1
429899 99429899 1001 86380 86390 1
429608 99429608 1001 86380 86390 1
429347 99429347 1001 86380 86390 1
429396 99429396 1001 86380 86390 1
430607 99430607 1001 86380 86390 1
431791 99431791 1001 86380 86390 1
431889 99431889 1001 86380 86390 1
432031 99432031 1001 86380 86390 1
431669 99431669 1001 86380 86390 1
431572 99431572 1001 86380 86390 1
431635 99431635 1001 86380 86390 1
431625 99431625 1001 86380 86390 1
430923 99430923 1001 86380 86390 1
430859 99430859 1001 86380 86390 1
431170 99431170 1001 86380 86390 1
432452 99432452 1001 86380 86390 1
432305 99432305 1001 86380 86390 1
432240 99432240 1001 86380 86390 1
433399 99433399 1001 86380 86390 1
433356 99433356 1001 86380 86390 1
433240 99433240 1001 86380 86390 1
433167 99433167 1001 86380 86390 1
433281 99433281 1001 86380 86390 1
432493 99432493 1001 86380 86390 1
432884 99432884 1001 86380 86390 1
432603 99432603 1001 86380 86390 1
434094 99434094 1001 86380 86390 1
433795 99433795 1001 86380 86390 1
435286 99435286 1001 86380 86390 1
434946 99434946 1001 86380 86390 1
434902 99434902 1001 86380 86390 1
434653 99434653 1001 86380 86390 1
434964 99434964 1001 86380 86390 1
434471 99434471 1001 86380 86390 1
434356 99434356 1001 86380 86390 1
434274 99434274 1001 86380 86390 1
434555 99434555 1001 86380 86390 1
434580 99434580 1001 86380 86390 1
435466 99435466 1001 86380 86390 1
435639 99435639 1001 86380 86390 1
436960 99436960 1001 86380 86390 1
437031 99437031 1001 86380 86390 1
437011 99437011 1001 86380 86390 1
436672 99436672 1001 86380 86390 1
436441 99436441 1001 86380 86390 1
436469 99436469 1001 86380 86390 1
436238 99436238 1001 86380 86390 1
435956 99435956 1001 86380 86390 1
436245 99436245 1001 86380 86390 1
300094 99300094 1001 86380 86390 1
300017 99300017 1001 86380 86390 1
437277 99437277 1001 86380 86390 1
300061 99300061 1001 86380 86390 1
300729 99300729 1001 86380 86390 1
300552 99300552 1001 86380 86390 1
300579 99300579 1001 86380 86390 1
300671 99300671 1001 86380 86390 1
300546 99300546 1001 86380 86390 1
300623 99300623 1001 86380 86390 1
300724 99300724 1001 86380 86390 1
300398 99300398 1001 86380 86390 1
300146 99300146 1001 86380 86390 1
300240 99300240 1001 86380 86390 1
300157 99300157 1001 86380 86390 1
300222 99300222 1001 86380 86390 1
300120 99300120 1001 86380 86390 1
300895 99300895 1001 86380 86390 1
300741 99300741 1001 86380 86390 1
300814 99300814 1001 86380 86390 1
301505 99301505 1001 86380 86390 1
301542 99301542 1001 86380 86390 1
301319 99301319 1001 86380 86390 1
301320 99301320 1001 86380 86390 1
301193 99301193 1001 86380 86390 1
300986 99300986 1001 86380 86390 1
301002 99301002 1001 86380 86390 1
301083 99301083 1001 86380 86390 1
301676 99301676 1001 86380 86390 1
301573 99301573 1001 86380 86390 1
301678 99301678 1001 86380 86390 1
302326 99302326 1001 86380 86390 1
302073 99302073 1001 86380 86390 1
302036 99302036 1001 86380 86390 1
302140 99302140 1001 86380 86390 1
302019 99302019 1001 86380 86390 1
301851 99301851 1001 86380 86390 1
301805 99301805 1001 86380 86390 1
301861 99301861 1001 86380 86390 1
302494 99302494 1001 86380 86390 1
302449 99302449 1001 86380 86390 1
303157 99303157 1001 86380 86390 1
302998 99302998 1001 86380 86390 1
302921 99302921 1001 86380 86390 1
302664 99302664 1001 86380 86390 1
302694 99302694 1001 86380 86390 1
302789 99302789 1001 86380 86390 1
302687 99302687 1001 86380 86390 1
303359 99303359 1001 86380 86390 1
303270 99303270 1001 86380 86390 1
303363 99303363 1001 86380 86390 1
303402 99303402 1001 86380 86390 1
303213 99303213 1001 86380 86390 1
303318 99303318 1001 86380 86390 1
304005 99304005 1001 86380 86390 1
304026 99304026 1001 86380 86390 1
303663 99303663 1001 86380 86390 1
303676 99303676 1001 86380 86390 1
303781 99303781 1001 86380 86390 1
303795 99303795 1001 86380 86390 1
303773 99303773 1001 86380 86390 1
303671 99303671 1001 86380 86390 1
303503 99303503 1001 86380 86390 1
303537 99303537 1001 86380 86390 1
304132 99304132 1001 86380 86390 1
304834 99304834 1001 86380 86390 1
304792 99304792 1001 86380 86390 1
304607 99304607 1001 86380 86390 1
304648 99304648 1001 86380 86390 1
304467 99304467 1001 86380 86390 1
304949 99304949 1001 86380 86390 1
304969 99304969 1001 86380 86390 1
304880 99304880 1001 86380 86390 1
305596 99305596 1001 86380 86390 1
305641 99305641 1001 86380 86390 1
305672 99305672 1001 86380 86390 1
305679 99305679 1001 86380 86390 1
305337 99305337 1001 86380 86390 1
305300 99305300 1001 86380 86390 1
305345 99305345 1001 86380 86390 1
305436 99305436 1001 86380 86390 1
305412 99305412 1001 86380 86390 1
305282 99305282 1001 86380 86390 1
305079 99305079 1001 86380 86390 1
305106 99305106 1001 86380 86390 1
305097 99305097 1001 86380 86390 1
305123 99305123 1001 86380 86390 1
500116 99500116 1001 86380 86390 1
500144 99500144 1001 86380 86390 1
500178 99500178 1001 86380 86390 1
500788 99500788 1001 86380 86390 1
500677 99500677 1001 86380 86390 1
500703 99500703 1001 86380 86390 1
500792 99500792 1001 86380 86390 1
500773 99500773 1001 86380 86390 1
500657 99500657 1001 86380 86390 1
500598 99500598 1001 86380 86390 1
500407 99500407 1001 86380 86390 1
500537 99500537 1001 86380 86390 1
500351 99500351 1001 86380 86390 1
500359 99500359 1001 86380 86390 1
500839 99500839 1001 86380 86390 1
500853 99500853 1001 86380 86390 1
500957 99500957 1001 86380 86390 1
500997 99500997 1001 86380 86390 1
500871 99500871 1001 86380 86390 1
500925 99500925 1001 86380 86390 1
501565 99501565 1001 86380 86390 1
501634 99501634 1001 86380 86390 1
501535 99501535 1001 86380 86390 1
501536 99501536 1001 86380 86390 1
501323 99501323 1001 86380 86390 1
501277 99501277 1001 86380 86390 1
501087 99501087 1001 86380 86390 1
501090 99501090 1001 86380 86390 1
501746 99501746 1001 86380 86390 1
501752 99501752 1001 86380 86390 1
502291 99502291 1001 86380 86390 1
502331 99502331 1001 86380 86390 1
502384 99502384 1001 86380 86390 1
502385 99502385 1001 86380 86390 1
502347 99502347 1001 86380 86390 1
502261 99502261 1001 86380 86390 1
502076 99502076 1001 86380 86390 1
502077 99502077 1001 86380 86390 1
501986 99501986 1001 86380 86390 1
502555 99502555 1001 86380 86390 1
502663 99502663 1001 86380 86390 1
503140 99503140 1001 86380 86390 1
503214 99503214 1001 86380 86390 1
503288 99503288 1001 86380 86390 1
502892 99502892 1001 86380 86390 1
503023 99503023 1001 86380 86390 1
502949 99502949 1001 86380 86390 1
502899 99502899 1001 86380 86390 1
503345 99503345 1001 86380 86390 1
503360 99503360 1001 86380 86390 1
503495 99503495 1001 86380 86390 1
503928 99503928 1001 86380 86390 1
503935 99503935 1001 86380 86390 1
503975 99503975 1001 86380 86390 1
503757 99503757 1001 86380 86390 1
503801 99503801 1001 86380 86390 1
503841 99503841 1001 86380 86390 1
503565 99503565 1001 86380 86390 1
503582 99503582 1001 86380 86390 1
503689 99503689 1001 86380 86390 1
503625 99503625 1001 86380 86390 1
504244 99504244 1001 86380 86390 1
504219 99504219 1001 86380 86390 1
504235 99504235 1001 86380 86390 1
504316 99504316 1001 86380 86390 1
504253 99504253 1001 86380 86390 1
504242 99504242 1001 86380 86390 1
504828 99504828 1001 86380 86390 1
504882 99504882 1001 86380 86390 1
504944 99504944 1001 86380 86390 1
504822 99504822 1001 86380 86390 1
504848 99504848 1001 86380 86390 1
504787 99504787 1001 86380 86390 1
504597 99504597 1001 86380 86390 1
504668 99504668 1001 86380 86390 1
504591 99504591 1001 86380 86390 1
504492 99504492 1001 86380 86390 1
505046 99505046 1001 86380 86390 1
505062 99505062 1001 86380 86390 1
505093 99505093 1001 86380 86390 1
504951 99504951 1001 86380 86390 1
505722 99505722 1001 86380 86390 1
505593 99505593 1001 86380 86390 1
505751 99505751 1001 86380 86390 1
505638 99505638 1001 86380 86390 1
505462 99505462 1001 86380 86390 1
505464 99505464 1001 86380 86390 1
505468 99505468 1001 86380 86390 1
505253 99505253 1001 86380 86390 1
505191 99505191 1001 86380 86390 1
505169 99505169 1001 86380 86390 1
505781 99505781 1001 86380 86390 1
505824 99505824 1001 86380 86390 1
505901 99505901 1001 86380 86390 1
505922 99505922 1001 86380 86390 1
506441 99506441 1001 86380 86390 1
506288 99506288 1001 86380 86390 1
506213 99506213 1001 86380 86390 1
506305 99506305 1001 86380 86390 1
506346 99506346 1001 86380 86390 1
506373 99506373 1001 86380 86390 1
506387 99506387 1001 86380 86390 1
506094 99506094 1001 86380 86390 1
506139 99506139 1001 86380 86390 1
506737 99506737 1001 86380 86390 1
506777 99506777 1001 86380 86390 1
506677 99506677 1001 86380 86390 1
506774 99506774 1001 86380 86390 1
507195 99507195 1001 86380 86390 1
507184 99507184 1001 86380 86390 1
507136 99507136 1001 86380 86390 1
506944 99506944 1001 86380 86390 1
506803 99506803 1001 86380 86390 1
506804 99506804 1001 86380 86390 1
506848 99506848 1001 86380 86390 1
507602 99507602 1001 86380 86390 1
507474 99507474 1001 86380 86390 1
507594 99507594 1001 86380 86390 1
507426 99507426 1001 86380 86390 1
507597 99507597 1001 86380 86390 1
508047 99508047 1001 86380 86390 1
508114 99508114 1001 86380 86390 1
507914 99507914 1001 86380 86390 1
507865 99507865 1001 86380 86390 1
507930 99507930 1001 86380 86390 1
507935 99507935 1001 86380 86390 1
507974 99507974 1001 86380 86390 1
508028 99508028 1001 86380 86390 1
507830 99507830 1001 86380 86390 1
507636 99507636 1001 86380 86390 1
507780 99507780 1001 86380 86390 1
508453 99508453 1001 86380 86390 1
508325 99508325 1001 86380 86390 1
508392 99508392 1001 86380 86390 1
508278 99508278 1001 86380 86390 1
509039 99509039 1001 86380 86390 1
509012 99509012 1001 86380 86390 1
509055 99509055 1001 86380 86390 1
508760 99508760 1001 86380 86390 1
508669 99508669 1001 86380 86390 1
508488 99508488 1001 86380 86390 1
508634 99508634 1001 86380 86390 1
509269 99509269 1001 86380 86390 1
509080 99509080 1001 86380 86390 1
509225 99509225 1001 86380 86390 1
509277 99509277 1001 86380 86390 1
509728 99509728 1001 86380 86390 1
509890 99509890 1001 86380 86390 1
509847 99509847 1001 86380 86390 1
509771 99509771 1001 86380 86390 1
509636 99509636 1001 86380 86390 1
509572 99509572 1001 86380 86390 1
509549 99509549 1001 86380 86390 1
509510 99509510 1001 86380 86390 1
509481 99509481 1001 86380 86390 1
509433 99509433 1001 86380 86390 1
509911 99509911 1001 86380 86390 1
509952 99509952 1001 86380 86390 1
510564 99510564 1001 86380 86390 1
510519 99510519 1001 86380 86390 1
510217 99510217 1001 86380 86390 1
510905 99510905 1001 86380 86390 1
510803 99510803 1001 86380 86390 1
510837 99510837 1001 86380 86390 1
511521 99511521 1001 86380 86390 1
511507 99511507 1001 86380 86390 1
511379 99511379 1001 86380 86390 1
511299 99511299 1001 86380 86390 1
511327 99511327 1001 86380 86390 1
511263 99511263 1001 86380 86390 1
511149 99511149 1001 86380 86390 1
511105 99511105 1001 86380 86390 1
511720 99511720 1001 86380 86390 1
512376 99512376 1001 86380 86390 1
512231 99512231 1001 86380 86390 1
512312 99512312 1001 86380 86390 1
512110 99512110 1001 86380 86390 1
512074 99512074 1001 86380 86390 1
512011 99512011 1001 86380 86390 1
512103 99512103 1001 86380 86390 1
512079 99512079 1001 86380 86390 1
511766 99511766 1001 86380 86390 1
511759 99511759 1001 86380 86390 1
512573 99512573 1001 86380 86390 1
512431 99512431 1001 86380 86390 1
512445 99512445 1001 86380 86390 1
512394 99512394 1001 86380 86390 1
512424 99512424 1001 86380 86390 1
513128 99513128 1001 86380 86390 1
513171 99513171 1001 86380 86390 1
513016 99513016 1001 86380 86390 1
513185 99513185 1001 86380 86390 1
513166 99513166 1001 86380 86390 1
512806 99512806 1001 86380 86390 1
512968 99512968 1001 86380 86390 1
512969 99512969 1001 86380 86390 1
512840 99512840 1001 86380 86390 1
512854 99512854 1001 86380 86390 1
512701 99512701 1001 86380 86390 1
512708 99512708 1001 86380 86390 1
512749 99512749 1001 86380 86390 1
513337 99513337 1001 86380 86390 1
513993 99513993 1001 86380 86390 1
513944 99513944 1001 86380 86390 1
513948 99513948 1001 86380 86390 1
513874 99513874 1001 86380 86390 1
513770 99513770 1001 86380 86390 1
513708 99513708 1001 86380 86390 1
513475 99513475 1001 86380 86390 1
513412 99513412 1001 86380 86390 1
513542 99513542 1001 86380 86390 1
513612 99513612 1001 86380 86390 1
513619 99513619 1001 86380 86390 1
514213 99514213 1001 86380 86390 1
514217 99514217 1001 86380 86390 1
514078 99514078 1001 86380 86390 1
514857 99514857 1001 86380 86390 1
514743 99514743 1001 86380 86390 1
514806 99514806 1001 86380 86390 1
514510 99514510 1001 86380 86390 1
514461 99514461 1001 86380 86390 1
514611 99514611 1001 86380 86390 1
514381 99514381 1001 86380 86390 1
514395 99514395 1001 86380 86390 1
514266 99514266 1001 86380 86390 1
514279 99514279 1001 86380 86390 1
514309 99514309 1001 86380 86390 1
514442 99514442 1001 86380 86390 1
514985 99514985 1001 86380 86390 1
514977 99514977 1001 86380 86390 1
515059 99515059 1001 86380 86390 1
515622 99515622 1001 86380 86390 1
515338 99515338 1001 86380 86390 1
515467 99515467 1001 86380 86390 1
515417 99515417 1001 86380 86390 1
515408 99515408 1001 86380 86390 1
515357 99515357 1001 86380 86390 1
515208 99515208 1001 86380 86390 1
515758 99515758 1001 86380 86390 1
515722 99515722 1001 86380 86390 1
515723 99515723 1001 86380 86390 1
516449 99516449 1001 86380 86390 1
516469 99516469 1001 86380 86390 1
516265 99516265 1001 86380 86390 1
516229 99516229 1001 86380 86390 1
516217 99516217 1001 86380 86390 1
516063 99516063 1001 86380 86390 1
516066 99516066 1001 86380 86390 1
516067 99516067 1001 86380 86390 1
516640 99516640 1001 86380 86390 1
517285 99517285 1001 86380 86390 1
517238 99517238 1001 86380 86390 1
517293 99517293 1001 86380 86390 1
517042 99517042 1001 86380 86390 1
517068 99517068 1001 86380 86390 1
516997 99516997 1001 86380 86390 1
517012 99517012 1001 86380 86390 1
516885 99516885 1001 86380 86390 1
516743 99516743 1001 86380 86390 1
516774 99516774 1001 86380 86390 1
516890 99516890 1001 86380 86390 1
516916 99516916 1001 86380 86390 1
516878 99516878 1001 86380 86390 1
516879 99516879 1001 86380 86390 1
516893 99516893 1001 86380 86390 1
516726 99516726 1001 86380 86390 1
517376 99517376 1001 86380 86390 1
517508 99517508 1001 86380 86390 1
518020 99518020 1001 86380 86390 1
518034 99518034 1001 86380 86390 1
518135 99518135 1001 86380 86390 1
518084 99518084 1001 86380 86390 1
517790 99517790 1001 86380 86390 1
517817 99517817 1001 86380 86390 1
517754 99517754 1001 86380 86390 1
517572 99517572 1001 86380 86390 1
518340 99518340 1001 86380 86390 1
517750 99517750 1001 86380 86390 1
518318 99518318 1001 86380 86390 1
518269 99518269 1001 86380 86390 1
518244 99518244 1001 86380 86390 1
518284 99518284 1001 86380 86390 1
518956 99518956 1001 86380 86390 1
518876 99518876 1001 86380 86390 1
518946 99518946 1001 86380 86390 1
518683 99518683 1001 86380 86390 1
518684 99518684 1001 86380 86390 1
518583 99518583 1001 86380 86390 1
518636 99518636 1001 86380 86390 1
518665 99518665 1001 86380 86390 1
518402 99518402 1001 86380 86390 1
518390 99518390 1001 86380 86390 1
519102 99519102 1001 86380 86390 1
519763 99519763 1001 86380 86390 1
519668 99519668 1001 86380 86390 1
519736 99519736 1001 86380 86390 1
519496 99519496 1001 86380 86390 1
519499 99519499 1001 86380 86390 1
519500 99519500 1001 86380 86390 1
519565 99519565 1001 86380 86390 1
519529 99519529 1001 86380 86390 1
519247 99519247 1001 86380 86390 1
519199 99519199 1001 86380 86390 1
519309 99519309 1001 86380 86390 1
519194 99519194 1001 86380 86390 1
519874 99519874 1001 86380 86390 1
520603 99520603 1001 86380 86390 1
520477 99520477 1001 86380 86390 1
520490 99520490 1001 86380 86390 1
520562 99520562 1001 86380 86390 1
520024 99520024 1001 86380 86390 1
520064 99520064 1001 86380 86390 1
520228 99520228 1001 86380 86390 1
520823 99520823 1001 86380 86390 1
521406 99521406 1001 86380 86390 1
521185 99521185 1001 86380 86390 1
521058 99521058 1001 86380 86390 1
520936 99520936 1001 86380 86390 1
520942 99520942 1001 86380 86390 1
520944 99520944 1001 86380 86390 1
520983 99520983 1001 86380 86390 1
521554 99521554 1001 86380 86390 1
521606 99521606 1001 86380 86390 1
521594 99521594 1001 86380 86390 1
521532 99521532 1001 86380 86390 1
521669 99521669 1001 86380 86390 1
522165 99522165 1001 86380 86390 1
522116 99522116 1001 86380 86390 1
522281 99522281 1001 86380 86390 1
522287 99522287 1001 86380 86390 1
521910 99521910 1001 86380 86390 1
521966 99521966 1001 86380 86390 1
521994 99521994 1001 86380 86390 1
521743 99521743 1001 86380 86390 1
521848 99521848 1001 86380 86390 1
521692 99521692 1001 86380 86390 1
522471 99522471 1001 86380 86390 1
522360 99522360 1001 86380 86390 1
522465 99522465 1001 86380 86390 1
522491 99522491 1001 86380 86390 1
523022 99523022 1001 86380 86390 1
523062 99523062 1001 86380 86390 1
523103 99523103 1001 86380 86390 1
522822 99522822 1001 86380 86390 1
522891 99522891 1001 86380 86390 1
522907 99522907 1001 86380 86390 1
522782 99522782 1001 86380 86390 1
522629 99522629 1001 86380 86390 1
522683 99522683 1001 86380 86390 1
522658 99522658 1001 86380 86390 1
522597 99522597 1001 86380 86390 1
522519 99522519 1001 86380 86390 1
522652 99522652 1001 86380 86390 1
523320 99523320 1001 86380 86390 1
523758 99523758 1001 86380 86390 1
523797 99523797 1001 86380 86390 1
523931 99523931 1001 86380 86390 1
523789 99523789 1001 86380 86390 1
523815 99523815 1001 86380 86390 1
523587 99523587 1001 86380 86390 1
523667 99523667 1001 86380 86390 1
523592 99523592 1001 86380 86390 1
523555 99523555 1001 86380 86390 1
523496 99523496 1001 86380 86390 1
523472 99523472 1001 86380 86390 1
523342 99523342 1001 86380 86390 1
523359 99523359 1001 86380 86390 1
523399 99523399 1001 86380 86390 1
523477 99523477 1001 86380 86390 1
523980 99523980 1001 86380 86390 1
524032 99524032 1001 86380 86390 1
523989 99523989 1001 86380 86390 1
524081 99524081 1001 86380 86390 1
524682 99524682 1001 86380 86390 1
524570 99524570 1001 86380 86390 1
524479 99524479 1001 86380 86390 1
524365 99524365 1001 86380 86390 1
524408 99524408 1001 86380 86390 1
524151 99524151 1001 86380 86390 1
524308 99524308 1001 86380 86390 1
524260 99524260 1001 86380 86390 1
524170 99524170 1001 86380 86390 1
524226 99524226 1001 86380 86390 1
524942 99524942 1001 86380 86390 1
524815 99524815 1001 86380 86390 1
524844 99524844 1001 86380 86390 1
525559 99525559 1001 86380 86390 1
525569 99525569 1001 86380 86390 1
525466 99525466 1001 86380 86390 1
525213 99525213 1001 86380 86390 1
525294 99525294 1001 86380 86390 1
525217 99525217 1001 86380 86390 1
525118 99525118 1001 86380 86390 1
525144 99525144 1001 86380 86390 1
525171 99525171 1001 86380 86390 1
525177 99525177 1001 86380 86390 1
525102 99525102 1001 86380 86390 1
525180 99525180 1001 86380 86390 1
525791 99525791 1001 86380 86390 1
525794 99525794 1001 86380 86390 1
525797 99525797 1001 86380 86390 1
525682 99525682 1001 86380 86390 1
525644 99525644 1001 86380 86390 1
526372 99526372 1001 86380 86390 1
526321 99526321 1001 86380 86390 1
526413 99526413 1001 86380 86390 1
526280 99526280 1001 86380 86390 1
526306 99526306 1001 86380 86390 1
526049 99526049 1001 86380 86390 1
526065 99526065 1001 86380 86390 1
526131 99526131 1001 86380 86390 1
526067 99526067 1001 86380 86390 1
526146 99526146 1001 86380 86390 1
526211 99526211 1001 86380 86390 1
526084 99526084 1001 86380 86390 1
525881 99525881 1001 86380 86390 1
525914 99525914 1001 86380 86390 1
525917 99525917 1001 86380 86390 1
526487 99526487 1001 86380 86390 1
526542 99526542 1001 86380 86390 1
526492 99526492 1001 86380 86390 1
526560 99526560 1001 86380 86390 1
526549 99526549 1001 86380 86390 1
527097 99527097 1001 86380 86390 1
527192 99527192 1001 86380 86390 1
527081 99527081 1001 86380 86390 1
526940 99526940 1001 86380 86390 1
527002 99527002 1001 86380 86390 1
526951 99526951 1001 86380 86390 1
526990 99526990 1001 86380 86390 1
526700 99526700 1001 86380 86390 1
527287 99527287 1001 86380 86390 1
527358 99527358 1001 86380 86390 1
527307 99527307 1001 86380 86390 1
527334 99527334 1001 86380 86390 1
528040 99528040 1001 86380 86390 1
527953 99527953 1001 86380 86390 1
527941 99527941 1001 86380 86390 1
528057 99528057 1001 86380 86390 1
528060 99528060 1001 86380 86390 1
528020 99528020 1001 86380 86390 1
527720 99527720 1001 86380 86390 1
527862 99527862 1001 86380 86390 1
527811 99527811 1001 86380 86390 1
527813 99527813 1001 86380 86390 1
527868 99527868 1001 86380 86390 1
527739 99527739 1001 86380 86390 1
527459 99527459 1001 86380 86390 1
527577 99527577 1001 86380 86390 1
527643 99527643 1001 86380 86390 1
527542 99527542 1001 86380 86390 1
528141 99528141 1001 86380 86390 1
528180 99528180 1001 86380 86390 1
528259 99528259 1001 86380 86390 1
528747 99528747 1001 86380 86390 1
528794 99528794 1001 86380 86390 1
528770 99528770 1001 86380 86390 1
528708 99528708 1001 86380 86390 1
528582 99528582 1001 86380 86390 1
528668 99528668 1001 86380 86390 1
528307 99528307 1001 86380 86390 1
528365 99528365 1001 86380 86390 1
528418 99528418 1001 86380 86390 1
528342 99528342 1001 86380 86390 1
528303 99528303 1001 86380 86390 1
528434 99528434 1001 86380 86390 1
528967 99528967 1001 86380 86390 1
529032 99529032 1001 86380 86390 1
529085 99529085 1001 86380 86390 1
529549 99529549 1001 86380 86390 1
529669 99529669 1001 86380 86390 1
529675 99529675 1001 86380 86390 1
529611 99529611 1001 86380 86390 1
529366 99529366 1001 86380 86390 1
529434 99529434 1001 86380 86390 1
529486 99529486 1001 86380 86390 1
529249 99529249 1001 86380 86390 1
529148 99529148 1001 86380 86390 1
529162 99529162 1001 86380 86390 1
529201 99529201 1001 86380 86390 1
529776 99529776 1001 86380 86390 1
529854 99529854 1001 86380 86390 1
529899 99529899 1001 86380 86390 1
530527 99530527 1001 86380 86390 1
530496 99530496 1001 86380 86390 1
530198 99530198 1001 86380 86390 1
530342 99530342 1001 86380 86390 1
530038 99530038 1001 86380 86390 1
530028 99530028 1001 86380 86390 1
529994 99529994 1001 86380 86390 1
530732 99530732 1001 86380 86390 1
530695 99530695 1001 86380 86390 1
530632 99530632 1001 86380 86390 1
530624 99530624 1001 86380 86390 1
531229 99531229 1001 86380 86390 1
531302 99531302 1001 86380 86390 1
531105 99531105 1001 86380 86390 1
531170 99531170 1001 86380 86390 1
530953 99530953 1001 86380 86390 1
530870 99530870 1001 86380 86390 1
531429 99531429 1001 86380 86390 1
531405 99531405 1001 86380 86390 1
532053 99532053 1001 86380 86390 1
532151 99532151 1001 86380 86390 1
532126 99532126 1001 86380 86390 1
532154 99532154 1001 86380 86390 1
531877 99531877 1001 86380 86390 1
531711 99531711 1001 86380 86390 1
532373 99532373 1001 86380 86390 1
532258 99532258 1001 86380 86390 1
532311 99532311 1001 86380 86390 1
532325 99532325 1001 86380 86390 1
532315 99532315 1001 86380 86390 1
532355 99532355 1001 86380 86390 1
532356 99532356 1001 86380 86390 1
532280 99532280 1001 86380 86390 1
533004 99533004 1001 86380 86390 1
532974 99532974 1001 86380 86390 1
533015 99533015 1001 86380 86390 1
532754 99532754 1001 86380 86390 1
532809 99532809 1001 86380 86390 1
532644 99532644 1001 86380 86390 1
532489 99532489 1001 86380 86390 1
532531 99532531 1001 86380 86390 1
532562 99532562 1001 86380 86390 1
532412 99532412 1001 86380 86390 1
533192 99533192 1001 86380 86390 1
533077 99533077 1001 86380 86390 1
533169 99533169 1001 86380 86390 1
533144 99533144 1001 86380 86390 1
533716 99533716 1001 86380 86390 1
533760 99533760 1001 86380 86390 1
533712 99533712 1001 86380 86390 1
533537 99533537 1001 86380 86390 1
533609 99533609 1001 86380 86390 1
533357 99533357 1001 86380 86390 1
534000 99534000 1001 86380 86390 1
534040 99534040 1001 86380 86390 1
534663 99534663 1001 86380 86390 1
534491 99534491 1001 86380 86390 1
534503 99534503 1001 86380 86390 1
534429 99534429 1001 86380 86390 1
534395 99534395 1001 86380 86390 1
534250 99534250 1001 86380 86390 1
534877 99534877 1001 86380 86390 1
534688 99534688 1001 86380 86390 1
534743 99534743 1001 86380 86390 1
535466 99535466 1001 86380 86390 1
535467 99535467 1001 86380 86390 1
535377 99535377 1001 86380 86390 1
535506 99535506 1001 86380 86390 1
535269 99535269 1001 86380 86390 1
535140 99535140 1001 86380 86390 1
535287 99535287 1001 86380 86390 1
535147 99535147 1001 86380 86390 1
535252 99535252 1001 86380 86390 1
535023 99535023 1001 86380 86390 1
534960 99534960 1001 86380 86390 1
534895 99534895 1001 86380 86390 1
535091 99535091 1001 86380 86390 1
535041 99535041 1001 86380 86390 1
535604 99535604 1001 86380 86390 1
536287 99536287 1001 86380 86390 1
536256 99536256 1001 86380 86390 1
536045 99536045 1001 86380 86390 1
536007 99536007 1001 86380 86390 1
536009 99536009 1001 86380 86390 1
535767 99535767 1001 86380 86390 1
535898 99535898 1001 86380 86390 1
535847 99535847 1001 86380 86390 1
536354 99536354 1001 86380 86390 1
536538 99536538 1001 86380 86390 1
536475 99536475 1001 86380 86390 1
537086 99537086 1001 86380 86390 1
537025 99537025 1001 86380 86390 1
537067 99537067 1001 86380 86390 1
537144 99537144 1001 86380 86390 1
537146 99537146 1001 86380 86390 1
536853 99536853 1001 86380 86390 1
536915 99536915 1001 86380 86390 1
536595 99536595 1001 86380 86390 1
536726 99536726 1001 86380 86390 1
536663 99536663 1001 86380 86390 1
536552 99536552 1001 86380 86390 1
536579 99536579 1001 86380 86390 1
536721 99536721 1001 86380 86390 1
537306 99537306 1001 86380 86390 1
537203 99537203 1001 86380 86390 1
537863 99537863 1001 86380 86390 1
537839 99537839 1001 86380 86390 1
537898 99537898 1001 86380 86390 1
537618 99537618 1001 86380 86390 1
537636 99537636 1001 86380 86390 1
537743 99537743 1001 86380 86390 1
538078 99538078 1001 86380 86390 1
537785 99537785 1001 86380 86390 1
538177 99538177 1001 86380 86390 1
538694 99538694 1001 86380 86390 1
538812 99538812 1001 86380 86390 1
538430 99538430 1001 86380 86390 1
538573 99538573 1001 86380 86390 1
538498 99538498 1001 86380 86390 1
538581 99538581 1001 86380 86390 1
538312 99538312 1001 86380 86390 1
538300 99538300 1001 86380 86390 1
538382 99538382 1001 86380 86390 1
538344 99538344 1001 86380 86390 1
538386 99538386 1001 86380 86390 1
538993 99538993 1001 86380 86390 1
538919 99538919 1001 86380 86390 1
539595 99539595 1001 86380 86390 1
539617 99539617 1001 86380 86390 1
539466 99539466 1001 86380 86390 1
539455 99539455 1001 86380 86390 1
539323 99539323 1001 86380 86390 1
539088 99539088 1001 86380 86390 1
539225 99539225 1001 86380 86390 1
539109 99539109 1001 86380 86390 1
539690 99539690 1001 86380 86390 1
539679 99539679 1001 86380 86390 1
540433 99540433 1001 86380 86390 1
540452 99540452 1001 86380 86390 1
540458 99540458 1001 86380 86390 1
540158 99540158 1001 86380 86390 1
540228 99540228 1001 86380 86390 1
540086 99540086 1001 86380 86390 1
540074 99540074 1001 86380 86390 1
539965 99539965 1001 86380 86390 1
539888 99539888 1001 86380 86390 1
540619 99540619 1001 86380 86390 1
540263 99540263 1001 86380 86390 1
540625 99540625 1001 86380 86390 1
540630 99540630 1001 86380 86390 1
541139 99541139 1001 86380 86390 1
541152 99541152 1001 86380 86390 1
541104 99541104 1001 86380 86390 1
541227 99541227 1001 86380 86390 1
541163 99541163 1001 86380 86390 1
541125 99541125 1001 86380 86390 1
540977 99540977 1001 86380 86390 1
540698 99540698 1001 86380 86390 1
541410 99541410 1001 86380 86390 1
541467 99541467 1001 86380 86390 1
541481 99541481 1001 86380 86390 1
542006 99542006 1001 86380 86390 1
542052 99542052 1001 86380 86390 1
542080 99542080 1001 86380 86390 1
541826 99541826 1001 86380 86390 1
541866 99541866 1001 86380 86390 1
541725 99541725 1001 86380 86390 1
541832 99541832 1001 86380 86390 1
541516 99541516 1001 86380 86390 1
541621 99541621 1001 86380 86390 1
541560 99541560 1001 86380 86390 1
542294 99542294 1001 86380 86390 1
542282 99542282 1001 86380 86390 1
542789 99542789 1001 86380 86390 1
542665 99542665 1001 86380 86390 1
542681 99542681 1001 86380 86390 1
542736 99542736 1001 86380 86390 1
542633 99542633 1001 86380 86390 1
542532 99542532 1001 86380 86390 1
542470 99542470 1001 86380 86390 1
542399 99542399 1001 86380 86390 1
542465 99542465 1001 86380 86390 1
543002 99543002 1001 86380 86390 1
543610 99543610 1001 86380 86390 1
543692 99543692 1001 86380 86390 1
543766 99543766 1001 86380 86390 1
543457 99543457 1001 86380 86390 1
543195 99543195 1001 86380 86390 1
543235 99543235 1001 86380 86390 1
543289 99543289 1001 86380 86390 1
543225 99543225 1001 86380 86390 1
543865 99543865 1001 86380 86390 1
543891 99543891 1001 86380 86390 1
543775 99543775 1001 86380 86390 1
543919 99543919 1001 86380 86390 1
543945 99543945 1001 86380 86390 1
543948 99543948 1001 86380 86390 1
544547 99544547 1001 86380 86390 1
544583 99544583 1001 86380 86390 1
544188 99544188 1001 86380 86390 1
544361 99544361 1001 86380 86390 1
544365 99544365 1001 86380 86390 1
544622 99544622 1001 86380 86390 1
544624 99544624 1001 86380 86390 1
544729 99544729 1001 86380 86390 1
544730 99544730 1001 86380 86390 1
544667 99544667 1001 86380 86390 1
435260 258 1001 66000 67377 1
424740 216 1001 1200 1557 1
422688 218 1001 3780 4137 1
501308 1060 1002 52771 66707 1
503819 491 1002 70614 71337 1
400106 99400106 1001 86380 86390 1
400433 99400433 1001 86380 86390 1
400704 99400704 1001 86380 86390 1
400733 99400733 1001 86380 86390 1
400889 99400889 1001 86380 86390 1
401087 99401087 1001 86380 86390 1
401185 99401185 1001 86380 86390 1
401248 99401248 1001 86380 86390 1
401449 99401449 1001 86380 86390 1
401365 99401365 1001 86380 86390 1
401567 99401567 1001 86380 86390 1
401830 99401830 1001 86380 86390 1
401938 99401938 1001 86380 86390 1
402237 99402237 1001 86380 86390 1
402452 99402452 1001 86380 86390 1
402497 99402497 1001 86380 86390 1
402504 99402504 1001 86380 86390 1
402486 99402486 1001 86380 86390 1
402622 99402622 1001 86380 86390 1
403010 99403010 1001 86380 86390 1
403123 99403123 1001 86380 86390 1
403967 99403967 1001 86380 86390 1
404300 99404300 1001 86380 86390 1
404274 99404274 1001 86380 86390 1
404509 99404509 1001 86380 86390 1
404667 99404667 1001 86380 86390 1
404753 99404753 1001 86380 86390 1
404798 99404798 1001 86380 86390 1
404868 99404868 1001 86380 86390 1
404951 99404951 1001 86380 86390 1
404931 99404931 1001 86380 86390 1
405042 99405042 1001 86380 86390 1
405285 99405285 1001 86380 86390 1
405343 99405343 1001 86380 86390 1
405666 99405666 1001 86380 86390 1
405869 99405869 1001 86380 86390 1
406028 99406028 1001 86380 86390 1
406173 99406173 1001 86380 86390 1
406249 99406249 1001 86380 86390 1
406364 99406364 1001 86380 86390 1
406530 99406530 1001 86380 86390 1
406643 99406643 1001 86380 86390 1
406958 99406958 1001 86380 86390 1
407045 99407045 1001 86380 86390 1
407057 99407057 1001 86380 86390 1
407172 99407172 1001 86380 86390 1
407662 99407662 1001 86380 86390 1
407874 99407874 1001 86380 86390 1
408151 99408151 1001 86380 86390 1
408179 99408179 1001 86380 86390 1
408223 99408223 1001 86380 86390 1
408743 99408743 1001 86380 86390 1
409271 99409271 1001 86380 86390 1
409397 99409397 1001 86380 86390 1
409647 99409647 1001 86380 86390 1
410044 99410044 1001 86380 86390 1
410407 99410407 1001 86380 86390 1
410725 99410725 1001 86380 86390 1
410873 99410873 1001 86380 86390 1
410958 99410958 1001 86380 86390 1
410941 99410941 1001 86380 86390 1
411095 99411095 1001 86380 86390 1
411108 99411108 1001 86380 86390 1
411433 99411433 1001 86380 86390 1
411811 99411811 1001 86380 86390 1
412000 99412000 1001 86380 86390 1
412154 99412154 1001 86380 86390 1
412137 99412137 1001 86380 86390 1
412231 99412231 1001 86380 86390 1
413390 99413390 1001 86380 86390 1
413557 99413557 1001 86380 86390 1
413465 99413465 1001 86380 86390 1
413490 99413490 1001 86380 86390 1
413031 99413031 1001 86380 86390 1
413015 99413015 1001 86380 86390 1
412964 99412964 1001 86380 86390 1
413098 99413098 1001 86380 86390 1
412677 99412677 1001 86380 86390 1
412631 99412631 1001 86380 86390 1
412662 99412662 1001 86380 86390 1
413985 99413985 1001 86380 86390 1
413958 99413958 1001 86380 86390 1
414976 99414976 1001 86380 86390 1
415175 99415175 1001 86380 86390 1
414932 99414932 1001 86380 86390 1
415273 99415273 1001 86380 86390 1
415020 99415020 1001 86380 86390 1
415090 99415090 1001 86380 86390 1
414822 99414822 1001 86380 86390 1
414824 99414824 1001 86380 86390 1
414853 99414853 1001 86380 86390 1
414809 99414809 1001 86380 86390 1
414886 99414886 1001 86380 86390 1
414911 99414911 1001 86380 86390 1
414501 99414501 1001 86380 86390 1
414381 99414381 1001 86380 86390 1
414233 99414233 1001 86380 86390 1
414463 99414463 1001 86380 86390 1
414218 99414218 1001 86380 86390 1
415476 99415476 1001 86380 86390 1
415550 99415550 1001 86380 86390 1
415337 99415337 1001 86380 86390 1
415557 99415557 1001 86380 86390 1
416812 99416812 1001 86380 86390 1
416909 99416909 1001 86380 86390 1
416911 99416911 1001 86380 86390 1
416659 99416659 1001 86380 86390 1
416624 99416624 1001 86380 86390 1
416233 99416233 1001 86380 86390 1
416238 99416238 1001 86380 86390 1
416226 99416226 1001 86380 86390 1
416006 99416006 1001 86380 86390 1
416034 99416034 1001 86380 86390 1
415815 99415815 1001 86380 86390 1
416096 99416096 1001 86380 86390 1
416128 99416128 1001 86380 86390 1
417336 99417336 1001 86380 86390 1
417362 99417362 1001 86380 86390 1
417083 99417083 1001 86380 86390 1
418734 99418734 1001 86380 86390 1
418558 99418558 1001 86380 86390 1
418491 99418491 1001 86380 86390 1
418517 99418517 1001 86380 86390 1
418773 99418773 1001 86380 86390 1
418100 99418100 1001 86380 86390 1
417796 99417796 1001 86380 86390 1
417664 99417664 1001 86380 86390 1
417896 99417896 1001 86380 86390 1
419110 99419110 1001 86380 86390 1
418919 99418919 1001 86380 86390 1
418995 99418995 1001 86380 86390 1
418903 99418903 1001 86380 86390 1
420379 99420379 1001 86380 86390 1
420161 99420161 1001 86380 86390 1
420350 99420350 1001 86380 86390 1
420432 99420432 1001 86380 86390 1
419851 99419851 1001 86380 86390 1
419852 99419852 1001 86380 86390 1
419845 99419845 1001 86380 86390 1
419333 99419333 1001 86380 86390 1
419623 99419623 1001 86380 86390 1
419559 99419559 1001 86380 86390 1
420709 99420709 1001 86380 86390 1
420565 99420565 1001 86380 86390 1
421871 99421871 1001 86380 86390 1
421872 99421872 1001 86380 86390 1
421885 99421885 1001 86380 86390 1
421708 99421708 1001 86380 86390 1
421294 99421294 1001 86380 86390 1
421361 99421361 1001 86380 86390 1
421012 99421012 1001 86380 86390 1
420953 99420953 1001 86380 86390 1
422502 99422502 1001 86380 86390 1
422486 99422486 1001 86380 86390 1
422335 99422335 1001 86380 86390 1
422212 99422212 1001 86380 86390 1
423681 99423681 1001 86380 86390 1
423703 99423703 1001 86380 86390 1
423345 99423345 1001 86380 86390 1
423524 99423524 1001 86380 86390 1
423624 99423624 1001 86380 86390 1
423333 99423333 1001 86380 86390 1
423091 99423091 1001 86380 86390 1
423068 99423068 1001 86380 86390 1
423253 99423253 1001 86380 86390 1
423283 99423283 1001 86380 86390 1
422778 99422778 1001 86380 86390 1
422910 99422910 1001 86380 86390 1
422789 99422789 1001 86380 86390 1
423876 99423876 1001 86380 86390 1
424107 99424107 1001 86380 86390 1
423805 99423805 1001 86380 86390 1
424146 99424146 1001 86380 86390 1
425063 99425063 1001 86380 86390 1
425208 99425208 1001 86380 86390 1
425043 99425043 1001 86380 86390 1
425046 99425046 1001 86380 86390 1
424783 99424783 1001 86380 86390 1
424603 99424603 1001 86380 86390 1
424944 99424944 1001 86380 86390 1
424973 99424973 1001 86380 86390 1
424975 99424975 1001 86380 86390 1
424878 99424878 1001 86380 86390 1
424754 99424754 1001 86380 86390 1
424159 99424159 1001 86380 86390 1
424304 99424304 1001 86380 86390 1
424523 99424523 1001 86380 86390 1
425673 99425673 1001 86380 86390 1
425555 99425555 1001 86380 86390 1
426896 99426896 1001 86380 86390 1
426482 99426482 1001 86380 86390 1
426578 99426578 1001 86380 86390 1
426365 99426365 1001 86380 86390 1
426289 99426289 1001 86380 86390 1
426472 99426472 1001 86380 86390 1
426007 99426007 1001 86380 86390 1
425893 99425893 1001 86380 86390 1
425948 99425948 1001 86380 86390 1
427261 99427261 1001 86380 86390 1
427271 99427271 1001 86380 86390 1
428422 99428422 1001 86380 86390 1
428501 99428501 1001 86380 86390 1
428672 99428672 1001 86380 86390 1
428446 99428446 1001 86380 86390 1
428694 99428694 1001 86380 86390 1
428711 99428711 1001 86380 86390 1
428235 99428235 1001 86380 86390 1
427968 99427968 1001 86380 86390 1
427833 99427833 1001 86380 86390 1
427744 99427744 1001 86380 86390 1
427702 99427702 1001 86380 86390 1
428848 99428848 1001 86380 86390 1
428754 99428754 1001 86380 86390 1
429148 99429148 1001 86380 86390 1
429172 99429172 1001 86380 86390 1
430054 99430054 1001 86380 86390 1
430131 99430131 1001 86380 86390 1
429434 99429434 1001 86380 86390 1
429188 99429188 1001 86380 86390 1
430777 99430777 1001 86380 86390 1
430492 99430492 1001 86380 86390 1
431265 99431265 1001 86380 86390 1
431565 99431565 1001 86380 86390 1
431545 99431545 1001 86380 86390 1
431601 99431601 1001 86380 86390 1
431051 99431051 1001 86380 86390 1
430907 99430907 1001 86380 86390 1
432098 99432098 1001 86380 86390 1
432279 99432279 1001 86380 86390 1
432136 99432136 1001 86380 86390 1
432444 99432444 1001 86380 86390 1
432365 99432365 1001 86380 86390 1
433402 99433402 1001 86380 86390 1
433537 99433537 1001 86380 86390 1
433137 99433137 1001 86380 86390 1
432945 99432945 1001 86380 86390 1
432989 99432989 1001 86380 86390 1
432976 99432976 1001 86380 86390 1
433313 99433313 1001 86380 86390 1
432846 99432846 1001 86380 86390 1
432612 99432612 1001 86380 86390 1
432861 99432861 1001 86380 86390 1
432734 99432734 1001 86380 86390 1
432871 99432871 1001 86380 86390 1
432714 99432714 1001 86380 86390 1
433914 99433914 1001 86380 86390 1
433758 99433758 1001 86380 86390 1
434057 99434057 1001 86380 86390 1
433877 99433877 1001 86380 86390 1
433809 99433809 1001 86380 86390 1
434061 99434061 1001 86380 86390 1
435379 99435379 1001 86380 86390 1
435212 99435212 1001 86380 86390 1
434656 99434656 1001 86380 86390 1
434738 99434738 1001 86380 86390 1
434747 99434747 1001 86380 86390 1
434794 99434794 1001 86380 86390 1
434752 99434752 1001 86380 86390 1
434917 99434917 1001 86380 86390 1
434319 99434319 1001 86380 86390 1
434231 99434231 1001 86380 86390 1
434149 99434149 1001 86380 86390 1
435577 99435577 1001 86380 86390 1
435462 99435462 1001 86380 86390 1
435504 99435504 1001 86380 86390 1
435675 99435675 1001 86380 86390 1
437078 99437078 1001 86380 86390 1
437079 99437079 1001 86380 86390 1
436792 99436792 1001 86380 86390 1
436822 99436822 1001 86380 86390 1
436826 99436826 1001 86380 86390 1
436869 99436869 1001 86380 86390 1
436623 99436623 1001 86380 86390 1
436506 99436506 1001 86380 86390 1
436483 99436483 1001 86380 86390 1
436539 99436539 1001 86380 86390 1
435939 99435939 1001 86380 86390 1
300031 99300031 1001 86380 86390 1
300064 99300064 1001 86380 86390 1
300632 99300632 1001 86380 86390 1
300649 99300649 1001 86380 86390 1
300462 99300462 1001 86380 86390 1
300518 99300518 1001 86380 86390 1
300494 99300494 1001 86380 86390 1
300135 99300135 1001 86380 86390 1
300253 99300253 1001 86380 86390 1
300254 99300254 1001 86380 86390 1
300229 99300229 1001 86380 86390 1
300285 99300285 1001 86380 86390 1
300777 99300777 1001 86380 86390 1
300856 99300856 1001 86380 86390 1
300838 99300838 1001 86380 86390 1
300839 99300839 1001 86380 86390 1
300735 99300735 1001 86380 86390 1
300917 99300917 1001 86380 86390 1
300866 99300866 1001 86380 86390 1
300750 99300750 1001 86380 86390 1
301353 99301353 1001 86380 86390 1
301550 99301550 1001 86380 86390 1
301464 99301464 1001 86380 86390 1
301194 99301194 1001 86380 86390 1
301350 99301350 1001 86380 86390 1
301280 99301280 1001 86380 86390 1
301283 99301283 1001 86380 86390 1
301154 99301154 1001 86380 86390 1
300961 99300961 1001 86380 86390 1
301124 99301124 1001 86380 86390 1
301749 99301749 1001 86380 86390 1
301755 99301755 1001 86380 86390 1
301641 99301641 1001 86380 86390 1
302060 99302060 1001 86380 86390 1
302061 99302061 1001 86380 86390 1
302037 99302037 1001 86380 86390 1
302001 99302001 1001 86380 86390 1
302066 99302066 1001 86380 86390 1
302092 99302092 1001 86380 86390 1
302044 99302044 1001 86380 86390 1
301992 99301992 1001 86380 86390 1
301817 99301817 1001 86380 86390 1
301844 99301844 1001 86380 86390 1
301808 99301808 1001 86380 86390 1
302419 99302419 1001 86380 86390 1
302525 99302525 1001 86380 86390 1
302466 99302466 1001 86380 86390 1
302519 99302519 1001 86380 86390 1
303104 99303104 1001 86380 86390 1
303144 99303144 1001 86380 86390 1
303080 99303080 1001 86380 86390 1
303020 99303020 1001 86380 86390 1
303113 99303113 1001 86380 86390 1
303196 99303196 1001 86380 86390 1
302957 99302957 1001 86380 86390 1
302974 99302974 1001 86380 86390 1
302884 99302884 1001 86380 86390 1
302782 99302782 1001 86380 86390 1
302601 99302601 1001 86380 86390 1
302771 99302771 1001 86380 86390 1
302760 99302760 1001 86380 86390 1
302632 99302632 1001 86380 86390 1
302740 99302740 1001 86380 86390 1
303264 99303264 1001 86380 86390 1
303355 99303355 1001 86380 86390 1
303948 99303948 1001 86380 86390 1
303898 99303898 1001 86380 86390 1
303950 99303950 1001 86380 86390 1
303977 99303977 1001 86380 86390 1
303929 99303929 1001 86380 86390 1
303677 99303677 1001 86380 86390 1
303819 99303819 1001 86380 86390 1
303756 99303756 1001 86380 86390 1
303696 99303696 1001 86380 86390 1
303774 99303774 1001 86380 86390 1
303425 99303425 1001 86380 86390 1
303594 99303594 1001 86380 86390 1
303454 99303454 1001 86380 86390 1
303467 99303467 1001 86380 86390 1
303493 99303493 1001 86380 86390 1
303536 99303536 1001 86380 86390 1
304190 99304190 1001 86380 86390 1
304191 99304191 1001 86380 86390 1
304078 99304078 1001 86380 86390 1
304833 99304833 1001 86380 86390 1
304765 99304765 1001 86380 86390 1
304606 99304606 1001 86380 86390 1
304645 99304645 1001 86380 86390 1
304634 99304634 1001 86380 86390 1
304466 99304466 1001 86380 86390 1
304637 99304637 1001 86380 86390 1
304549 99304549 1001 86380 86390 1
304359 99304359 1001 86380 86390 1
304308 99304308 1001 86380 86390 1
304391 99304391 1001 86380 86390 1
304262 99304262 1001 86380 86390 1
304921 99304921 1001 86380 86390 1
305038 99305038 1001 86380 86390 1
305544 99305544 1001 86380 86390 1
305654 99305654 1001 86380 86390 1
305659 99305659 1001 86380 86390 1
305363 99305363 1001 86380 86390 1
305418 99305418 1001 86380 86390 1
305393 99305393 1001 86380 86390 1
305438 99305438 1001 86380 86390 1
305103 99305103 1001 86380 86390 1
305129 99305129 1001 86380 86390 1
305105 99305105 1001 86380 86390 1
305118 99305118 1001 86380 86390 1
305178 99305178 1001 86380 86390 1
305231 99305231 1001 86380 86390 1
500069 99500069 1001 86380 86390 1
500100 99500100 1001 86380 86390 1
500009 99500009 1001 86380 86390 1
500699 99500699 1001 86380 86390 1
500765 99500765 1001 86380 86390 1
500679 99500679 1001 86380 86390 1
500616 99500616 1001 86380 86390 1
500758 99500758 1001 86380 86390 1
500720 99500720 1001 86380 86390 1
500417 99500417 1001 86380 86390 1
500495 99500495 1001 86380 86390 1
500588 99500588 1001 86380 86390 1
500366 99500366 1001 86380 86390 1
500263 99500263 1001 86380 86390 1
500320 99500320 1001 86380 86390 1
500895 99500895 1001 86380 86390 1
501017 99501017 1001 86380 86390 1
501591 99501591 1001 86380 86390 1
501491 99501491 1001 86380 86390 1
501556 99501556 1001 86380 86390 1
501496 99501496 1001 86380 86390 1
501322 99501322 1001 86380 86390 1
501427 99501427 1001 86380 86390 1
501363 99501363 1001 86380 86390 1
501163 99501163 1001 86380 86390 1
501074 99501074 1001 86380 86390 1
501142 99501142 1001 86380 86390 1
501690 99501690 1001 86380 86390 1
501708 99501708 1001 86380 86390 1
501644 99501644 1001 86380 86390 1
501778 99501778 1001 86380 86390 1
502417 99502417 1001 86380 86390 1
502288 99502288 1001 86380 86390 1
502372 99502372 1001 86380 86390 1
502412 99502412 1001 86380 86390 1
502260 99502260 1001 86380 86390 1
502134 99502134 1001 86380 86390 1
502253 99502253 1001 86380 86390 1
502101 99502101 1001 86380 86390 1
502141 99502141 1001 86380 86390 1
502193 99502193 1001 86380 86390 1
501898 99501898 1001 86380 86390 1
502030 99502030 1001 86380 86390 1
501889 99501889 1001 86380 86390 1
502046 99502046 1001 86380 86390 1
502008 99502008 1001 86380 86390 1
501973 99501973 1001 86380 86390 1
502527 99502527 1001 86380 86390 1
502540 99502540 1001 86380 86390 1
502621 99502621 1001 86380 86390 1
502664 99502664 1001 86380 86390 1
502602 99502602 1001 86380 86390 1
502616 99502616 1001 86380 86390 1
503021 99503021 1001 86380 86390 1
502983 99502983 1001 86380 86390 1
503063 99503063 1001 86380 86390 1
502999 99502999 1001 86380 86390 1
502961 99502961 1001 86380 86390 1
503084 99503084 1001 86380 86390 1
502903 99502903 1001 86380 86390 1
502723 99502723 1001 86380 86390 1
502840 99502840 1001 86380 86390 1
502798 99502798 1001 86380 86390 1
503407 99503407 1001 86380 86390 1
503423 99503423 1001 86380 86390 1
503424 99503424 1001 86380 86390 1
503467 99503467 1001 86380 86390 1
503312 99503312 1001 86380 86390 1
503943 99503943 1001 86380 86390 1
503736 99503736 1001 86380 86390 1
503751 99503751 1001 86380 86390 1
503699 99503699 1001 86380 86390 1
503611 99503611 1001 86380 86390 1
504246 99504246 1001 86380 86390 1
504287 99504287 1001 86380 86390 1
504228 99504228 1001 86380 86390 1
504151 99504151 1001 86380 86390 1
504897 99504897 1001 86380 86390 1
504820 99504820 1001 86380 86390 1
504744 99504744 1001 86380 86390 1
504727 99504727 1001 86380 86390 1
504729 99504729 1001 86380 86390 1
504709 99504709 1001 86380 86390 1
504723 99504723 1001 86380 86390 1
504507 99504507 1001 86380 86390 1
504367 99504367 1001 86380 86390 1
504396 99504396 1001 86380 86390 1
504474 99504474 1001 86380 86390 1
504399 99504399 1001 86380 86390 1
505025 99505025 1001 86380 86390 1
505080 99505080 1001 86380 86390 1
505767 99505767 1001 86380 86390 1
505643 99505643 1001 86380 86390 1
505606 99505606 1001 86380 86390 1
505627 99505627 1001 86380 86390 1
505501 99505501 1001 86380 86390 1
505479 99505479 1001 86380 86390 1
505457 99505457 1001 86380 86390 1
505497 99505497 1001 86380 86390 1
505181 99505181 1001 86380 86390 1
505898 99505898 1001 86380 86390 1
505888 99505888 1001 86380 86390 1
505954 99505954 1001 86380 86390 1
505942 99505942 1001 86380 86390 1
505856 99505856 1001 86380 86390 1
506394 99506394 1001 86380 86390 1
506556 99506556 1001 86380 86390 1
506315 99506315 1001 86380 86390 1
506297 99506297 1001 86380 86390 1
506246 99506246 1001 86380 86390 1
506054 99506054 1001 86380 86390 1
506174 99506174 1001 86380 86390 1
505982 99505982 1001 86380 86390 1
506179 99506179 1001 86380 86390 1
506626 99506626 1001 86380 86390 1
506642 99506642 1001 86380 86390 1
507419 99507419 1001 86380 86390 1
507321 99507321 1001 86380 86390 1
507245 99507245 1001 86380 86390 1
507339 99507339 1001 86380 86390 1
507316 99507316 1001 86380 86390 1
507319 99507319 1001 86380 86390 1
507155 99507155 1001 86380 86390 1
507021 99507021 1001 86380 86390 1
506893 99506893 1001 86380 86390 1
506962 99506962 1001 86380 86390 1
506899 99506899 1001 86380 86390 1
507433 99507433 1001 86380 86390 1
507589 99507589 1001 86380 86390 1
507542 99507542 1001 86380 86390 1
507429 99507429 1001 86380 86390 1
507534 99507534 1001 86380 86390 1
508159 99508159 1001 86380 86390 1
508163 99508163 1001 86380 86390 1
508099 99508099 1001 86380 86390 1
507904 99507904 1001 86380 86390 1
507867 99507867 1001 86380 86390 1
507841 99507841 1001 86380 86390 1
507720 99507720 1001 86380 86390 1
507633 99507633 1001 86380 86390 1
507699 99507699 1001 86380 86390 1
507777 99507777 1001 86380 86390 1
507701 99507701 1001 86380 86390 1
508368 99508368 1001 86380 86390 1
508343 99508343 1001 86380 86390 1
508293 99508293 1001 86380 86390 1
508449 99508449 1001 86380 86390 1
508895 99508895 1001 86380 86390 1
508883 99508883 1001 86380 86390 1
509027 99509027 1001 86380 86390 1
508899 99508899 1001 86380 86390 1
509019 99509019 1001 86380 86390 1
508824 99508824 1001 86380 86390 1
508507 99508507 1001 86380 86390 1
508501 99508501 1001 86380 86390 1
508516 99508516 1001 86380 86390 1
508581 99508581 1001 86380 86390 1
509094 99509094 1001 86380 86390 1
509173 99509173 1001 86380 86390 1
509873 99509873 1001 86380 86390 1
509737 99509737 1001 86380 86390 1
509584 99509584 1001 86380 86390 1
509586 99509586 1001 86380 86390 1
509398 99509398 1001 86380 86390 1
509374 99509374 1001 86380 86390 1
509324 99509324 1001 86380 86390 1
509305 99509305 1001 86380 86390 1
510093 99510093 1001 86380 86390 1
509938 99509938 1001 86380 86390 1
509966 99509966 1001 86380 86390 1
510063 99510063 1001 86380 86390 1
510565 99510565 1001 86380 86390 1
510618 99510618 1001 86380 86390 1
510580 99510580 1001 86380 86390 1
510711 99510711 1001 86380 86390 1
510543 99510543 1001 86380 86390 1
510346 99510346 1001 86380 86390 1
510489 99510489 1001 86380 86390 1
510360 99510360 1001 86380 86390 1
510466 99510466 1001 86380 86390 1
510325 99510325 1001 86380 86390 1
510249 99510249 1001 86380 86390 1
510288 99510288 1001 86380 86390 1
510185 99510185 1001 86380 86390 1
510307 99510307 1001 86380 86390 1
510231 99510231 1001 86380 86390 1
510311 99510311 1001 86380 86390 1
510892 99510892 1001 86380 86390 1
510918 99510918 1001 86380 86390 1
510822 99510822 1001 86380 86390 1
510744 99510744 1001 86380 86390 1
510861 99510861 1001 86380 86390 1
510800 99510800 1001 86380 86390 1
511398 99511398 1001 86380 86390 1
511411 99511411 1001 86380 86390 1
511486 99511486 1001 86380 86390 1
511548 99511548 1001 86380 86390 1
511347 99511347 1001 86380 86390 1
511142 99511142 1001 86380 86390 1
511198 99511198 1001 86380 86390 1
511203 99511203 1001 86380 86390 1
511062 99511062 1001 86380 86390 1
511088 99511088 1001 86380 86390 1
510977 99510977 1001 86380 86390 1
511719 99511719 1001 86380 86390 1
511738 99511738 1001 86380 86390 1
511556 99511556 1001 86380 86390 1
511726 99511726 1001 86380 86390 1
511753 99511753 1001 86380 86390 1
511585 99511585 1001 86380 86390 1
511560 99511560 1001 86380 86390 1
512187 99512187 1001 86380 86390 1
512275 99512275 1001 86380 86390 1
512374 99512374 1001 86380 86390 1
512112 99512112 1001 86380 86390 1
511970 99511970 1001 86380 86390 1
511946 99511946 1001 86380 86390 1
511896 99511896 1001 86380 86390 1
512429 99512429 1001 86380 86390 1
512448 99512448 1001 86380 86390 1
512503 99512503 1001 86380 86390 1
512466 99512466 1001 86380 86390 1
513094 99513094 1001 86380 86390 1
513019 99513019 1001 86380 86390 1
512848 99512848 1001 86380 86390 1
512624 99512624 1001 86380 86390 1
512603 99512603 1001 86380 86390 1
512751 99512751 1001 86380 86390 1
512635 99512635 1001 86380 86390 1
513372 99513372 1001 86380 86390 1
513922 99513922 1001 86380 86390 1
513845 99513845 1001 86380 86390 1
513927 99513927 1001 86380 86390 1
513791 99513791 1001 86380 86390 1
513677 99513677 1001 86380 86390 1
513462 99513462 1001 86380 86390 1
513606 99513606 1001 86380 86390 1
513425 99513425 1001 86380 86390 1
514223 99514223 1001 86380 86390 1
514102 99514102 1001 86380 86390 1
514796 99514796 1001 86380 86390 1
514780 99514780 1001 86380 86390 1
514499 99514499 1001 86380 86390 1
514616 99514616 1001 86380 86390 1
514629 99514629 1001 86380 86390 1
514644 99514644 1001 86380 86390 1
514531 99514531 1001 86380 86390 1
514544 99514544 1001 86380 86390 1
514637 99514637 1001 86380 86390 1
514350 99514350 1001 86380 86390 1
514950 99514950 1001 86380 86390 1
514872 99514872 1001 86380 86390 1
515016 99515016 1001 86380 86390 1
515048 99515048 1001 86380 86390 1
515621 99515621 1001 86380 86390 1
515401 99515401 1001 86380 86390 1
515404 99515404 1001 86380 86390 1
515316 99515316 1001 86380 86390 1
515219 99515219 1001 86380 86390 1
515251 99515251 1001 86380 86390 1
515073 99515073 1001 86380 86390 1
515242 99515242 1001 86380 86390 1
515884 99515884 1001 86380 86390 1
516507 99516507 1001 86380 86390 1
516124 99516124 1001 86380 86390 1
516283 99516283 1001 86380 86390 1
516194 99516194 1001 86380 86390 1
515977 99515977 1001 86380 86390 1
516611 99516611 1001 86380 86390 1
516681 99516681 1001 86380 86390 1
517078 99517078 1001 86380 86390 1
517067 99517067 1001 86380 86390 1
517055 99517055 1001 86380 86390 1
517069 99517069 1001 86380 86390 1
516955 99516955 1001 86380 86390 1
516996 99516996 1001 86380 86390 1
516844 99516844 1001 86380 86390 1
516808 99516808 1001 86380 86390 1
516877 99516877 1001 86380 86390 1
516855 99516855 1001 86380 86390 1
516739 99516739 1001 86380 86390 1
517517 99517517 1001 86380 86390 1
517479 99517479 1001 86380 86390 1
517480 99517480 1001 86380 86390 1
517499 99517499 1001 86380 86390 1
518056 99518056 1001 86380 86390 1
517804 99517804 1001 86380 86390 1
517615 99517615 1001 86380 86390 1
518265 99518265 1001 86380 86390 1
518317 99518317 1001 86380 86390 1
518227 99518227 1001 86380 86390 1
518177 99518177 1001 86380 86390 1
518297 99518297 1001 86380 86390 1
518852 99518852 1001 86380 86390 1
518968 99518968 1001 86380 86390 1
518790 99518790 1001 86380 86390 1
518733 99518733 1001 86380 86390 1
518619 99518619 1001 86380 86390 1
518659 99518659 1001 86380 86390 1
518471 99518471 1001 86380 86390 1
518488 99518488 1001 86380 86390 1
518567 99518567 1001 86380 86390 1
519037 99519037 1001 86380 86390 1
519148 99519148 1001 86380 86390 1
519175 99519175 1001 86380 86390 1
518995 99518995 1001 86380 86390 1
519675 99519675 1001 86380 86390 1
519788 99519788 1001 86380 86390 1
519720 99519720 1001 86380 86390 1
519802 99519802 1001 86380 86390 1
519747 99519747 1001 86380 86390 1
519550 99519550 1001 86380 86390 1
519564 99519564 1001 86380 86390 1
519297 99519297 1001 86380 86390 1
519234 99519234 1001 86380 86390 1
519916 99519916 1001 86380 86390 1
519942 99519942 1001 86380 86390 1
519869 99519869 1001 86380 86390 1
520000 99520000 1001 86380 86390 1
520481 99520481 1001 86380 86390 1
520383 99520383 1001 86380 86390 1
520269 99520269 1001 86380 86390 1
520387 99520387 1001 86380 86390 1
520355 99520355 1001 86380 86390 1
520032 99520032 1001 86380 86390 1
520073 99520073 1001 86380 86390 1
520100 99520100 1001 86380 86390 1
520154 99520154 1001 86380 86390 1
520052 99520052 1001 86380 86390 1
520055 99520055 1001 86380 86390 1
520030 99520030 1001 86380 86390 1
520199 99520199 1001 86380 86390 1
520666 99520666 1001 86380 86390 1
520826 99520826 1001 86380 86390 1
520736 99520736 1001 86380 86390 1
520647 99520647 1001 86380 86390 1
520751 99520751 1001 86380 86390 1
521389 99521389 1001 86380 86390 1
521134 99521134 1001 86380 86390 1
520905 99520905 1001 86380 86390 1
521051 99521051 1001 86380 86390 1
520883 99520883 1001 86380 86390 1
520948 99520948 1001 86380 86390 1
521632 99521632 1001 86380 86390 1
521478 99521478 1001 86380 86390 1
521587 99521587 1001 86380 86390 1
522125 99522125 1001 86380 86390 1
522246 99522246 1001 86380 86390 1
522272 99522272 1001 86380 86390 1
522144 99522144 1001 86380 86390 1
522185 99522185 1001 86380 86390 1
521710 99521710 1001 86380 86390 1
521842 99521842 1001 86380 86390 1
522459 99522459 1001 86380 86390 1
522305 99522305 1001 86380 86390 1
522450 99522450 1001 86380 86390 1
522403 99522403 1001 86380 86390 1
523084 99523084 1001 86380 86390 1
523021 99523021 1001 86380 86390 1
522913 99522913 1001 86380 86390 1
522857 99522857 1001 86380 86390 1
522911 99522911 1001 86380 86390 1
522590 99522590 1001 86380 86390 1
522514 99522514 1001 86380 86390 1
522634 99522634 1001 86380 86390 1
522558 99522558 1001 86380 86390 1
523168 99523168 1001 86380 86390 1
523174 99523174 1001 86380 86390 1
523178 99523178 1001 86380 86390 1
523757 99523757 1001 86380 86390 1
523903 99523903 1001 86380 86390 1
523363 99523363 1001 86380 86390 1
523343 99523343 1001 86380 86390 1
523487 99523487 1001 86380 86390 1
523949 99523949 1001 86380 86390 1
523965 99523965 1001 86380 86390 1
524018 99524018 1001 86380 86390 1
524681 99524681 1001 86380 86390 1
524619 99524619 1001 86380 86390 1
524652 99524652 1001 86380 86390 1
524453 99524453 1001 86380 86390 1
524933 99524933 1001 86380 86390 1
524831 99524831 1001 86380 86390 1
524832 99524832 1001 86380 86390 1
525445 99525445 1001 86380 86390 1
525476 99525476 1001 86380 86390 1
525489 99525489 1001 86380 86390 1
525503 99525503 1001 86380 86390 1
525587 99525587 1001 86380 86390 1
525558 99525558 1001 86380 86390 1
525357 99525357 1001 86380 86390 1
525243 99525243 1001 86380 86390 1
525260 99525260 1001 86380 86390 1
525070 99525070 1001 86380 86390 1
524982 99524982 1001 86380 86390 1
525179 99525179 1001 86380 86390 1
526106 99526106 1001 86380 86390 1
526070 99526070 1001 86380 86390 1
525947 99525947 1001 86380 86390 1
525935 99525935 1001 86380 86390 1
525992 99525992 1001 86380 86390 1
525954 99525954 1001 86380 86390 1
526464 99526464 1001 86380 86390 1
526505 99526505 1001 86380 86390 1
526598 99526598 1001 86380 86390 1
527071 99527071 1001 86380 86390 1
527203 99527203 1001 86380 86390 1
527114 99527114 1001 86380 86390 1
527242 99527242 1001 86380 86390 1
527032 99527032 1001 86380 86390 1
526968 99526968 1001 86380 86390 1
527033 99527033 1001 86380 86390 1
526974 99526974 1001 86380 86390 1
526706 99526706 1001 86380 86390 1
526784 99526784 1001 86380 86390 1
526685 99526685 1001 86380 86390 1
527405 99527405 1001 86380 86390 1
527278 99527278 1001 86380 86390 1
527969 99527969 1001 86380 86390 1
527715 99527715 1001 86380 86390 1
527682 99527682 1001 86380 86390 1
527852 99527852 1001 86380 86390 1
527468 99527468 1001 86380 86390 1
527612 99527612 1001 86380 86390 1
527574 99527574 1001 86380 86390 1
527550 99527550 1001 86380 86390 1
527475 99527475 1001 86380 86390 1
527492 99527492 1001 86380 86390 1
527479 99527479 1001 86380 86390 1
528280 99528280 1001 86380 86390 1
528223 99528223 1001 86380 86390 1
528839 99528839 1001 86380 86390 1
528837 99528837 1001 86380 86390 1
528670 99528670 1001 86380 86390 1
528531 99528531 1001 86380 86390 1
528603 99528603 1001 86380 86390 1
528682 99528682 1001 86380 86390 1
528401 99528401 1001 86380 86390 1
529106 99529106 1001 86380 86390 1
529060 99529060 1001 86380 86390 1
528906 99528906 1001 86380 86390 1
529586 99529586 1001 86380 86390 1
529629 99529629 1001 86380 86390 1
529605 99529605 1001 86380 86390 1
529618 99529618 1001 86380 86390 1
529529 99529529 1001 86380 86390 1
529606 99529606 1001 86380 86390 1
529513 99529513 1001 86380 86390 1
529346 99529346 1001 86380 86390 1
529450 99529450 1001 86380 86390 1
529322 99529322 1001 86380 86390 1
529140 99529140 1001 86380 86390 1
529141 99529141 1001 86380 86390 1
529844 99529844 1001 86380 86390 1
529909 99529909 1001 86380 86390 1
529781 99529781 1001 86380 86390 1
530387 99530387 1001 86380 86390 1
530538 99530538 1001 86380 86390 1
530205 99530205 1001 86380 86390 1
530193 99530193 1001 86380 86390 1
530222 99530222 1001 86380 86390 1
530151 99530151 1001 86380 86390 1
530040 99530040 1001 86380 86390 1
530018 99530018 1001 86380 86390 1
530578 99530578 1001 86380 86390 1
530713 99530713 1001 86380 86390 1
530690 99530690 1001 86380 86390 1
530627 99530627 1001 86380 86390 1
531297 99531297 1001 86380 86390 1
531186 99531186 1001 86380 86390 1
531341 99531341 1001 86380 86390 1
531033 99531033 1001 86380 86390 1
530981 99530981 1001 86380 86390 1
531062 99531062 1001 86380 86390 1
531001 99531001 1001 86380 86390 1
531108 99531108 1001 86380 86390 1
530791 99530791 1001 86380 86390 1
530926 99530926 1001 86380 86390 1
531419 99531419 1001 86380 86390 1
531472 99531472 1001 86380 86390 1
531499 99531499 1001 86380 86390 1
532144 99532144 1001 86380 86390 1
532172 99532172 1001 86380 86390 1
532057 99532057 1001 86380 86390 1
532088 99532088 1001 86380 86390 1
532200 99532200 1001 86380 86390 1
531884 99531884 1001 86380 86390 1
531962 99531962 1001 86380 86390 1
531984 99531984 1001 86380 86390 1
531803 99531803 1001 86380 86390 1
531734 99531734 1001 86380 86390 1
531710 99531710 1001 86380 86390 1
531659 99531659 1001 86380 86390 1
531778 99531778 1001 86380 86390 1
532398 99532398 1001 86380 86390 1
532207 99532207 1001 86380 86390 1
532285 99532285 1001 86380 86390 1
532880 99532880 1001 86380 86390 1
532893 99532893 1001 86380 86390 1
532897 99532897 1001 86380 86390 1
532468 99532468 1001 86380 86390 1
532547 99532547 1001 86380 86390 1
533087 99533087 1001 86380 86390 1
533193 99533193 1001 86380 86390 1
533705 99533705 1001 86380 86390 1
533744 99533744 1001 86380 86390 1
533770 99533770 1001 86380 86390 1
533798 99533798 1001 86380 86390 1
533830 99533830 1001 86380 86390 1
533697 99533697 1001 86380 86390 1
533741 99533741 1001 86380 86390 1
533588 99533588 1001 86380 86390 1
533276 99533276 1001 86380 86390 1
533360 99533360 1001 86380 86390 1
533438 99533438 1001 86380 86390 1
533374 99533374 1001 86380 86390 1
533285 99533285 1001 86380 86390 1
533273 99533273 1001 86380 86390 1
534028 99534028 1001 86380 86390 1
533914 99533914 1001 86380 86390 1
534058 99534058 1001 86380 86390 1
534638 99534638 1001 86380 86390 1
534587 99534587 1001 86380 86390 1
534631 99534631 1001 86380 86390 1
534180 99534180 1001 86380 86390 1
534245 99534245 1001 86380 86390 1
534214 99534214 1001 86380 86390 1
534748 99534748 1001 86380 86390 1
534762 99534762 1001 86380 86390 1
535410 99535410 1001 86380 86390 1
535367 99535367 1001 86380 86390 1
535229 99535229 1001 86380 86390 1
535208 99535208 1001 86380 86390 1
535120 99535120 1001 86380 86390 1
535084 99535084 1001 86380 86390 1
534917 99534917 1001 86380 86390 1
534983 99534983 1001 86380 86390 1
534963 99534963 1001 86380 86390 1
535703 99535703 1001 86380 86390 1
535538 99535538 1001 86380 86390 1
535616 99535616 1001 86380 86390 1
535675 99535675 1001 86380 86390 1
536228 99536228 1001 86380 86390 1
536218 99536218 1001 86380 86390 1
536298 99536298 1001 86380 86390 1
536015 99536015 1001 86380 86390 1
536035 99536035 1001 86380 86390 1
536126 99536126 1001 86380 86390 1
536050 99536050 1001 86380 86390 1
535874 99535874 1001 86380 86390 1
535759 99535759 1001 86380 86390 1
535764 99535764 1001 86380 86390 1
536437 99536437 1001 86380 86390 1
537137 99537137 1001 86380 86390 1
537152 99537152 1001 86380 86390 1
536979 99536979 1001 86380 86390 1
537020 99537020 1001 86380 86390 1
536758 99536758 1001 86380 86390 1
536637 99536637 1001 86380 86390 1
536718 99536718 1001 86380 86390 1
537913 99537913 1001 86380 86390 1
537838 99537838 1001 86380 86390 1
537884 99537884 1001 86380 86390 1
537744 99537744 1001 86380 86390 1
537770 99537770 1001 86380 86390 1
537759 99537759 1001 86380 86390 1
537697 99537697 1001 86380 86390 1
537633 99537633 1001 86380 86390 1
537649 99537649 1001 86380 86390 1
537465 99537465 1001 86380 86390 1
538016 99538016 1001 86380 86390 1
538082 99538082 1001 86380 86390 1
538167 99538167 1001 86380 86390 1
538174 99538174 1001 86380 86390 1
538163 99538163 1001 86380 86390 1
538745 99538745 1001 86380 86390 1
538668 99538668 1001 86380 86390 1
538805 99538805 1001 86380 86390 1
538658 99538658 1001 86380 86390 1
538497 99538497 1001 86380 86390 1
538563 99538563 1001 86380 86390 1
538438 99538438 1001 86380 86390 1
538595 99538595 1001 86380 86390 1
538275 99538275 1001 86380 86390 1
538315 99538315 1001 86380 86390 1
538367 99538367 1001 86380 86390 1
538218 99538218 1001 86380 86390 1
538838 99538838 1001 86380 86390 1
538995 99538995 1001 86380 86390 1
538844 99538844 1001 86380 86390 1
538899 99538899 1001 86380 86390 1
539016 99539016 1001 86380 86390 1
539496 99539496 1001 86380 86390 1
539536 99539536 1001 86380 86390 1
539313 99539313 1001 86380 86390 1
539275 99539275 1001 86380 86390 1
539366 99539366 1001 86380 86390 1
539341 99539341 1001 86380 86390 1
539330 99539330 1001 86380 86390 1
539033 99539033 1001 86380 86390 1
539183 99539183 1001 86380 86390 1
539211 99539211 1001 86380 86390 1
539199 99539199 1001 86380 86390 1
539651 99539651 1001 86380 86390 1
539808 99539808 1001 86380 86390 1
539753 99539753 1001 86380 86390 1
540403 99540403 1001 86380 86390 1
540291 99540291 1001 86380 86390 1
540319 99540319 1001 86380 86390 1
540411 99540411 1001 86380 86390 1
540324 99540324 1001 86380 86390 1
540067 99540067 1001 86380 86390 1
540108 99540108 1001 86380 86390 1
540178 99540178 1001 86380 86390 1
540233 99540233 1001 86380 86390 1
540031 99540031 1001 86380 86390 1
540006 99540006 1001 86380 86390 1
540544 99540544 1001 86380 86390 1
540650 99540650 1001 86380 86390 1
540612 99540612 1001 86380 86390 1
541182 99541182 1001 86380 86390 1
541135 99541135 1001 86380 86390 1
541282 99541282 1001 86380 86390 1
541004 99541004 1001 86380 86390 1
541043 99541043 1001 86380 86390 1
540888 99540888 1001 86380 86390 1
540675 99540675 1001 86380 86390 1
540694 99540694 1001 86380 86390 1
540773 99540773 1001 86380 86390 1
541459 99541459 1001 86380 86390 1
541472 99541472 1001 86380 86390 1
541436 99541436 1001 86380 86390 1
541294 99541294 1001 86380 86390 1
541323 99541323 1001 86380 86390 1
541952 99541952 1001 86380 86390 1
541930 99541930 1001 86380 86390 1
542065 99542065 1001 86380 86390 1
541773 99541773 1001 86380 86390 1
541879 99541879 1001 86380 86390 1
541778 99541778 1001 86380 86390 1
541830 99541830 1001 86380 86390 1
541859 99541859 1001 86380 86390 1
541847 99541847 1001 86380 86390 1
541744 99541744 1001 86380 86390 1
541603 99541603 1001 86380 86390 1
541582 99541582 1001 86380 86390 1
542185 99542185 1001 86380 86390 1
542187 99542187 1001 86380 86390 1
542271 99542271 1001 86380 86390 1
542754 99542754 1001 86380 86390 1
542876 99542876 1001 86380 86390 1
542839 99542839 1001 86380 86390 1
542762 99542762 1001 86380 86390 1
542601 99542601 1001 86380 86390 1
542630 99542630 1001 86380 86390 1
542698 99542698 1001 86380 86390 1
542377 99542377 1001 86380 86390 1
542391 99542391 1001 86380 86390 1
542326 99542326 1001 86380 86390 1
542524 99542524 1001 86380 86390 1
542461 99542461 1001 86380 86390 1
543052 99543052 1001 86380 86390 1
543604 99543604 1001 86380 86390 1
543583 99543583 1001 86380 86390 1
543676 99543676 1001 86380 86390 1
543514 99543514 1001 86380 86390 1
543426 99543426 1001 86380 86390 1
543468 99543468 1001 86380 86390 1
543380 99543380 1001 86380 86390 1
543164 99543164 1001 86380 86390 1
543167 99543167 1001 86380 86390 1
543877 99543877 1001 86380 86390 1
543778 99543778 1001 86380 86390 1
544539 99544539 1001 86380 86390 1
544402 99544402 1001 86380 86390 1
544479 99544479 1001 86380 86390 1
544545 99544545 1001 86380 86390 1
544507 99544507 1001 86380 86390 1
544250 99544250 1001 86380 86390 1
544265 99544265 1001 86380 86390 1
544214 99544214 1001 86380 86390 1
544332 99544332 1001 86380 86390 1
544243 99544243 1001 86380 86390 1
544235 99544235 1001 86380 86390 1
544132 99544132 1001 86380 86390 1
544175 99544175 1001 86380 86390 1
544064 99544064 1001 86380 86390 1
544117 99544117 1001 86380 86390 1
544664 99544664 1001 86380 86390 1
418774 1146 1001 27600 28557 1
400063 99400063 1001 86380 86390 1
400158 99400158 1001 86380 86390 1
400218 99400218 1001 86380 86390 1
400658 99400658 1001 86380 86390 1
400880 99400880 1001 86380 86390 1
401015 99401015 1001 86380 86390 1
401154 99401154 1001 86380 86390 1
401234 99401234 1001 86380 86390 1
401260 99401260 1001 86380 86390 1
401273 99401273 1001 86380 86390 1
401580 99401580 1001 86380 86390 1
401685 99401685 1001 86380 86390 1
401626 99401626 1001 86380 86390 1
402112 99402112 1001 86380 86390 1
402123 99402123 1001 86380 86390 1
402481 99402481 1001 86380 86390 1
402690 99402690 1001 86380 86390 1
402595 99402595 1001 86380 86390 1
402596 99402596 1001 86380 86390 1
403338 99403338 1001 86380 86390 1
403457 99403457 1001 86380 86390 1
403482 99403482 1001 86380 86390 1
403449 99403449 1001 86380 86390 1
403606 99403606 1001 86380 86390 1
403671 99403671 1001 86380 86390 1
403784 99403784 1001 86380 86390 1
404074 99404074 1001 86380 86390 1
404193 99404193 1001 86380 86390 1
404408 99404408 1001 86380 86390 1
404489 99404489 1001 86380 86390 1
404526 99404526 1001 86380 86390 1
404527 99404527 1001 86380 86390 1
404679 99404679 1001 86380 86390 1
404793 99404793 1001 86380 86390 1
405056 99405056 1001 86380 86390 1
405207 99405207 1001 86380 86390 1
405421 99405421 1001 86380 86390 1
405504 99405504 1001 86380 86390 1
405714 99405714 1001 86380 86390 1
405823 99405823 1001 86380 86390 1
405895 99405895 1001 86380 86390 1
405953 99405953 1001 86380 86390 1
406154 99406154 1001 86380 86390 1
406243 99406243 1001 86380 86390 1
406334 99406334 1001 86380 86390 1
406462 99406462 1001 86380 86390 1
406578 99406578 1001 86380 86390 1
406637 99406637 1001 86380 86390 1
406778 99406778 1001 86380 86390 1
406967 99406967 1001 86380 86390 1
407046 99407046 1001 86380 86390 1
407377 99407377 1001 86380 86390 1
407530 99407530 1001 86380 86390 1
407632 99407632 1001 86380 86390 1
407588 99407588 1001 86380 86390 1
407445 99407445 1001 86380 86390 1
407712 99407712 1001 86380 86390 1
407714 99407714 1001 86380 86390 1
407815 99407815 1001 86380 86390 1
407962 99407962 1001 86380 86390 1
408297 99408297 1001 86380 86390 1
408387 99408387 1001 86380 86390 1
408315 99408315 1001 86380 86390 1
408797 99408797 1001 86380 86390 1
409257 99409257 1001 86380 86390 1
409313 99409313 1001 86380 86390 1
409301 99409301 1001 86380 86390 1
409589 99409589 1001 86380 86390 1
409718 99409718 1001 86380 86390 1
409881 99409881 1001 86380 86390 1
409787 99409787 1001 86380 86390 1
409957 99409957 1001 86380 86390 1
410261 99410261 1001 86380 86390 1
410315 99410315 1001 86380 86390 1
410439 99410439 1001 86380 86390 1
410436 99410436 1001 86380 86390 1
410553 99410553 1001 86380 86390 1
410684 99410684 1001 86380 86390 1
410638 99410638 1001 86380 86390 1
410853 99410853 1001 86380 86390 1
410851 99410851 1001 86380 86390 1
410935 99410935 1001 86380 86390 1
411048 99411048 1001 86380 86390 1
411141 99411141 1001 86380 86390 1
411510 99411510 1001 86380 86390 1
411493 99411493 1001 86380 86390 1
411427 99411427 1001 86380 86390 1
411704 99411704 1001 86380 86390 1
411917 99411917 1001 86380 86390 1
411862 99411862 1001 86380 86390 1
412163 99412163 1001 86380 86390 1
412393 99412393 1001 86380 86390 1
412345 99412345 1001 86380 86390 1
412459 99412459 1001 86380 86390 1
412330 99412330 1001 86380 86390 1
412378 99412378 1001 86380 86390 1
413550 99413550 1001 86380 86390 1
413552 99413552 1001 86380 86390 1
413672 99413672 1001 86380 86390 1
413541 99413541 1001 86380 86390 1
413072 99413072 1001 86380 86390 1
413132 99413132 1001 86380 86390 1
412699 99412699 1001 86380 86390 1
412624 99412624 1001 86380 86390 1
413951 99413951 1001 86380 86390 1
413768 99413768 1001 86380 86390 1
413743 99413743 1001 86380 86390 1
414928 99414928 1001 86380 86390 1
415038 99415038 1001 86380 86390 1
414748 99414748 1001 86380 86390 1
414483 99414483 1001 86380 86390 1
414280 99414280 1001 86380 86390 1
415576 99415576 1001 86380 86390 1
415438 99415438 1001 86380 86390 1
416753 99416753 1001 86380 86390 1
416938 99416938 1001 86380 86390 1
416743 99416743 1001 86380 86390 1
416871 99416871 1001 86380 86390 1
416320 99416320 1001 86380 86390 1
416301 99416301 1001 86380 86390 1
416416 99416416 1001 86380 86390 1
416491 99416491 1001 86380 86390 1
415905 99415905 1001 86380 86390 1
417114 99417114 1001 86380 86390 1
417309 99417309 1001 86380 86390 1
417105 99417105 1001 86380 86390 1
417012 99417012 1001 86380 86390 1
417308 99417308 1001 86380 86390 1
417531 99417531 1001 86380 86390 1
417562 99417562 1001 86380 86390 1
417589 99417589 1001 86380 86390 1
417419 99417419 1001 86380 86390 1
417495 99417495 1001 86380 86390 1
418509 99418509 1001 86380 86390 1
418698 99418698 1001 86380 86390 1
418618 99418618 1001 86380 86390 1
418138 99418138 1001 86380 86390 1
418214 99418214 1001 86380 86390 1
417735 99417735 1001 86380 86390 1
417938 99417938 1001 86380 86390 1
417901 99417901 1001 86380 86390 1
419040 99419040 1001 86380 86390 1
419070 99419070 1001 86380 86390 1
420119 99420119 1001 86380 86390 1
420077 99420077 1001 86380 86390 1
420422 99420422 1001 86380 86390 1
419699 99419699 1001 86380 86390 1
419817 99419817 1001 86380 86390 1
420053 99420053 1001 86380 86390 1
420807 99420807 1001 86380 86390 1
420683 99420683 1001 86380 86390 1
421926 99421926 1001 86380 86390 1
421687 99421687 1001 86380 86390 1
421080 99421080 1001 86380 86390 1
421091 99421091 1001 86380 86390 1
420956 99420956 1001 86380 86390 1
422160 99422160 1001 86380 86390 1
422527 99422527 1001 86380 86390 1
422169 99422169 1001 86380 86390 1
422378 99422378 1001 86380 86390 1
422269 99422269 1001 86380 86390 1
423461 99423461 1001 86380 86390 1
423694 99423694 1001 86380 86390 1
423590 99423590 1001 86380 86390 1
423504 99423504 1001 86380 86390 1
423278 99423278 1001 86380 86390 1
422952 99422952 1001 86380 86390 1
423186 99423186 1001 86380 86390 1
422550 99422550 1001 86380 86390 1
422604 99422604 1001 86380 86390 1
422669 99422669 1001 86380 86390 1
424083 99424083 1001 86380 86390 1
425300 99425300 1001 86380 86390 1
425066 99425066 1001 86380 86390 1
424614 99424614 1001 86380 86390 1
424796 99424796 1001 86380 86390 1
424661 99424661 1001 86380 86390 1
424154 99424154 1001 86380 86390 1
424310 99424310 1001 86380 86390 1
425639 99425639 1001 86380 86390 1
425466 99425466 1001 86380 86390 1
427119 99427119 1001 86380 86390 1
427074 99427074 1001 86380 86390 1
427095 99427095 1001 86380 86390 1
426810 99426810 1001 86380 86390 1
426300 99426300 1001 86380 86390 1
426335 99426335 1001 86380 86390 1
425888 99425888 1001 86380 86390 1
426066 99426066 1001 86380 86390 1
425915 99425915 1001 86380 86390 1
425994 99425994 1001 86380 86390 1
426208 99426208 1001 86380 86390 1
426174 99426174 1001 86380 86390 1
426239 99426239 1001 86380 86390 1
426268 99426268 1001 86380 86390 1
427484 99427484 1001 86380 86390 1
427432 99427432 1001 86380 86390 1
428372 99428372 1001 86380 86390 1
428656 99428656 1001 86380 86390 1
428708 99428708 1001 86380 86390 1
428325 99428325 1001 86380 86390 1
427802 99427802 1001 86380 86390 1
427561 99427561 1001 86380 86390 1
427581 99427581 1001 86380 86390 1
427666 99427666 1001 86380 86390 1
427791 99427791 1001 86380 86390 1
427869 99427869 1001 86380 86390 1
429132 99429132 1001 86380 86390 1
429090 99429090 1001 86380 86390 1
430324 99430324 1001 86380 86390 1
430032 99430032 1001 86380 86390 1
430291 99430291 1001 86380 86390 1
429862 99429862 1001 86380 86390 1
429895 99429895 1001 86380 86390 1
429655 99429655 1001 86380 86390 1
429494 99429494 1001 86380 86390 1
429375 99429375 1001 86380 86390 1
430376 99430376 1001 86380 86390 1
430721 99430721 1001 86380 86390 1
431948 99431948 1001 86380 86390 1
431703 99431703 1001 86380 86390 1
431732 99431732 1001 86380 86390 1
431816 99431816 1001 86380 86390 1
431090 99431090 1001 86380 86390 1
432156 99432156 1001 86380 86390 1
432304 99432304 1001 86380 86390 1
432361 99432361 1001 86380 86390 1
432137 99432137 1001 86380 86390 1
432167 99432167 1001 86380 86390 1
433653 99433653 1001 86380 86390 1
433323 99433323 1001 86380 86390 1
433420 99433420 1001 86380 86390 1
433007 99433007 1001 86380 86390 1
432527 99432527 1001 86380 86390 1
432530 99432530 1001 86380 86390 1
432496 99432496 1001 86380 86390 1
432843 99432843 1001 86380 86390 1
433948 99433948 1001 86380 86390 1
433980 99433980 1001 86380 86390 1
433982 99433982 1001 86380 86390 1
433741 99433741 1001 86380 86390 1
435318 99435318 1001 86380 86390 1
435004 99435004 1001 86380 86390 1
435114 99435114 1001 86380 86390 1
435262 99435262 1001 86380 86390 1
435121 99435121 1001 86380 86390 1
434817 99434817 1001 86380 86390 1
434269 99434269 1001 86380 86390 1
434276 99434276 1001 86380 86390 1
434161 99434161 1001 86380 86390 1
434193 99434193 1001 86380 86390 1
434467 99434467 1001 86380 86390 1
435735 99435735 1001 86380 86390 1
435767 99435767 1001 86380 86390 1
435445 99435445 1001 86380 86390 1
435530 99435530 1001 86380 86390 1
437147 99437147 1001 86380 86390 1
437006 99437006 1001 86380 86390 1
436768 99436768 1001 86380 86390 1
436905 99436905 1001 86380 86390 1
437074 99437074 1001 86380 86390 1
436449 99436449 1001 86380 86390 1
436735 99436735 1001 86380 86390 1
436529 99436529 1001 86380 86390 1
436438 99436438 1001 86380 86390 1
436288 99436288 1001 86380 86390 1
436166 99436166 1001 86380 86390 1
436043 99436043 1001 86380 86390 1
436022 99436022 1001 86380 86390 1
436090 99436090 1001 86380 86390 1
437270 99437270 1001 86380 86390 1
437250 99437250 1001 86380 86390 1
300050 99300050 1001 86380 86390 1
300038 99300038 1001 86380 86390 1
300052 99300052 1001 86380 86390 1
300653 99300653 1001 86380 86390 1
300571 99300571 1001 86380 86390 1
300650 99300650 1001 86380 86390 1
300547 99300547 1001 86380 86390 1
300419 99300419 1001 86380 86390 1
300458 99300458 1001 86380 86390 1
300381 99300381 1001 86380 86390 1
300331 99300331 1001 86380 86390 1
300397 99300397 1001 86380 86390 1
300413 99300413 1001 86380 86390 1
300388 99300388 1001 86380 86390 1
300429 99300429 1001 86380 86390 1
300140 99300140 1001 86380 86390 1
300142 99300142 1001 86380 86390 1
300934 99300934 1001 86380 86390 1
300783 99300783 1001 86380 86390 1
300825 99300825 1001 86380 86390 1
300800 99300800 1001 86380 86390 1
300815 99300815 1001 86380 86390 1
301427 99301427 1001 86380 86390 1
301526 99301526 1001 86380 86390 1
301514 99301514 1001 86380 86390 1
301144 99301144 1001 86380 86390 1
301270 99301270 1001 86380 86390 1
301001 99301001 1001 86380 86390 1
301095 99301095 1001 86380 86390 1
300952 99300952 1001 86380 86390 1
301688 99301688 1001 86380 86390 1
302228 99302228 1001 86380 86390 1
302306 99302306 1001 86380 86390 1
302309 99302309 1001 86380 86390 1
302207 99302207 1001 86380 86390 1
302360 99302360 1001 86380 86390 1
302208 99302208 1001 86380 86390 1
301974 99301974 1001 86380 86390 1
302079 99302079 1001 86380 86390 1
302071 99302071 1001 86380 86390 1
301877 99301877 1001 86380 86390 1
301764 99301764 1001 86380 86390 1
301910 99301910 1001 86380 86390 1
301963 99301963 1001 86380 86390 1
302420 99302420 1001 86380 86390 1
302446 99302446 1001 86380 86390 1
302394 99302394 1001 86380 86390 1
302498 99302498 1001 86380 86390 1
302557 99302557 1001 86380 86390 1
302416 99302416 1001 86380 86390 1
303052 99303052 1001 86380 86390 1
303046 99303046 1001 86380 86390 1
303125 99303125 1001 86380 86390 1
303090 99303090 1001 86380 86390 1
302905 99302905 1001 86380 86390 1
302756 99302756 1001 86380 86390 1
302731 99302731 1001 86380 86390 1
302629 99302629 1001 86380 86390 1
302784 99302784 1001 86380 86390 1
302673 99302673 1001 86380 86390 1
302753 99302753 1001 86380 86390 1
303321 99303321 1001 86380 86390 1
303231 99303231 1001 86380 86390 1
303323 99303323 1001 86380 86390 1
303324 99303324 1001 86380 86390 1
303376 99303376 1001 86380 86390 1
303325 99303325 1001 86380 86390 1
303248 99303248 1001 86380 86390 1
303328 99303328 1001 86380 86390 1
303224 99303224 1001 86380 86390 1
303409 99303409 1001 86380 86390 1
303320 99303320 1001 86380 86390 1
303944 99303944 1001 86380 86390 1
303957 99303957 1001 86380 86390 1
303847 99303847 1001 86380 86390 1
303889 99303889 1001 86380 86390 1
303687 99303687 1001 86380 86390 1
303645 99303645 1001 86380 86390 1
303529 99303529 1001 86380 86390 1
303499 99303499 1001 86380 86390 1
303602 99303602 1001 86380 86390 1
303603 99303603 1001 86380 86390 1
303540 99303540 1001 86380 86390 1
304048 99304048 1001 86380 86390 1
304749 99304749 1001 86380 86390 1
304699 99304699 1001 86380 86390 1
304817 99304817 1001 86380 86390 1
304589 99304589 1001 86380 86390 1
304577 99304577 1001 86380 86390 1
304591 99304591 1001 86380 86390 1
304316 99304316 1001 86380 86390 1
304304 99304304 1001 86380 86390 1
304360 99304360 1001 86380 86390 1
304413 99304413 1001 86380 86390 1
304337 99304337 1001 86380 86390 1
304274 99304274 1001 86380 86390 1
305013 99305013 1001 86380 86390 1
305624 99305624 1001 86380 86390 1
305527 99305527 1001 86380 86390 1
305339 99305339 1001 86380 86390 1
305314 99305314 1001 86380 86390 1
305456 99305456 1001 86380 86390 1
305421 99305421 1001 86380 86390 1
305447 99305447 1001 86380 86390 1
305119 99305119 1001 86380 86390 1
305120 99305120 1001 86380 86390 1
305135 99305135 1001 86380 86390 1
305218 99305218 1001 86380 86390 1
305167 99305167 1001 86380 86390 1
500041 99500041 1001 86380 86390 1
500705 99500705 1001 86380 86390 1
500733 99500733 1001 86380 86390 1
500632 99500632 1001 86380 86390 1
500570 99500570 1001 86380 86390 1
500571 99500571 1001 86380 86390 1
500521 99500521 1001 86380 86390 1
500535 99500535 1001 86380 86390 1
500459 99500459 1001 86380 86390 1
500273 99500273 1001 86380 86390 1
500243 99500243 1001 86380 86390 1
500983 99500983 1001 86380 86390 1
501009 99501009 1001 86380 86390 1
500814 99500814 1001 86380 86390 1
500947 99500947 1001 86380 86390 1
501606 99501606 1001 86380 86390 1
501462 99501462 1001 86380 86390 1
501533 99501533 1001 86380 86390 1
501410 99501410 1001 86380 86390 1
501423 99501423 1001 86380 86390 1
501229 99501229 1001 86380 86390 1
501290 99501290 1001 86380 86390 1
501079 99501079 1001 86380 86390 1
501731 99501731 1001 86380 86390 1
502294 99502294 1001 86380 86390 1
502053 99502053 1001 86380 86390 1
501980 99501980 1001 86380 86390 1
502515 99502515 1001 86380 86390 1
502554 99502554 1001 86380 86390 1
502623 99502623 1001 86380 86390 1
502636 99502636 1001 86380 86390 1
502587 99502587 1001 86380 86390 1
503229 99503229 1001 86380 86390 1
503116 99503116 1001 86380 86390 1
502895 99502895 1001 86380 86390 1
503052 99503052 1001 86380 86390 1
502813 99502813 1001 86380 86390 1
502764 99502764 1001 86380 86390 1
502765 99502765 1001 86380 86390 1
502822 99502822 1001 86380 86390 1
503488 99503488 1001 86380 86390 1
503939 99503939 1001 86380 86390 1
504005 99504005 1001 86380 86390 1
503982 99503982 1001 86380 86390 1
504103 99504103 1001 86380 86390 1
503974 99503974 1001 86380 86390 1
503809 99503809 1001 86380 86390 1
503749 99503749 1001 86380 86390 1
503728 99503728 1001 86380 86390 1
503595 99503595 1001 86380 86390 1
503637 99503637 1001 86380 86390 1
503612 99503612 1001 86380 86390 1
504286 99504286 1001 86380 86390 1
504299 99504299 1001 86380 86390 1
504266 99504266 1001 86380 86390 1
504176 99504176 1001 86380 86390 1
504179 99504179 1001 86380 86390 1
504807 99504807 1001 86380 86390 1
504747 99504747 1001 86380 86390 1
504763 99504763 1001 86380 86390 1
504658 99504658 1001 86380 86390 1
504633 99504633 1001 86380 86390 1
504659 99504659 1001 86380 86390 1
504363 99504363 1001 86380 86390 1
504454 99504454 1001 86380 86390 1
504438 99504438 1001 86380 86390 1
504400 99504400 1001 86380 86390 1
504971 99504971 1001 86380 86390 1
504973 99504973 1001 86380 86390 1
504960 99504960 1001 86380 86390 1
505104 99505104 1001 86380 86390 1
505131 99505131 1001 86380 86390 1
505707 99505707 1001 86380 86390 1
505754 99505754 1001 86380 86390 1
505601 99505601 1001 86380 86390 1
505400 99505400 1001 86380 86390 1
505414 99505414 1001 86380 86390 1
505564 99505564 1001 86380 86390 1
505255 99505255 1001 86380 86390 1
505205 99505205 1001 86380 86390 1
505245 99505245 1001 86380 86390 1
505963 99505963 1001 86380 86390 1
505866 99505866 1001 86380 86390 1
505843 99505843 1001 86380 86390 1
506574 99506574 1001 86380 86390 1
506576 99506576 1001 86380 86390 1
506413 99506413 1001 86380 86390 1
506426 99506426 1001 86380 86390 1
506354 99506354 1001 86380 86390 1
506239 99506239 1001 86380 86390 1
506216 99506216 1001 86380 86390 1
506360 99506360 1001 86380 86390 1
506124 99506124 1001 86380 86390 1
506165 99506165 1001 86380 86390 1
505998 99505998 1001 86380 86390 1
506689 99506689 1001 86380 86390 1
507274 99507274 1001 86380 86390 1
507313 99507313 1001 86380 86390 1
507237 99507237 1001 86380 86390 1
507276 99507276 1001 86380 86390 1
507254 99507254 1001 86380 86390 1
507031 99507031 1001 86380 86390 1
507072 99507072 1001 86380 86390 1
506874 99506874 1001 86380 86390 1
506900 99506900 1001 86380 86390 1
506891 99506891 1001 86380 86390 1
507516 99507516 1001 86380 86390 1
508221 99508221 1001 86380 86390 1
508085 99508085 1001 86380 86390 1
508061 99508061 1001 86380 86390 1
508152 99508152 1001 86380 86390 1
508005 99508005 1001 86380 86390 1
507851 99507851 1001 86380 86390 1
507947 99507947 1001 86380 86390 1
507643 99507643 1001 86380 86390 1
508285 99508285 1001 86380 86390 1
508338 99508338 1001 86380 86390 1
508287 99508287 1001 86380 86390 1
508416 99508416 1001 86380 86390 1
508294 99508294 1001 86380 86390 1
508949 99508949 1001 86380 86390 1
508901 99508901 1001 86380 86390 1
508997 99508997 1001 86380 86390 1
509073 99509073 1001 86380 86390 1
508702 99508702 1001 86380 86390 1
508846 99508846 1001 86380 86390 1
508770 99508770 1001 86380 86390 1
508736 99508736 1001 86380 86390 1
508610 99508610 1001 86380 86390 1
508592 99508592 1001 86380 86390 1
509205 99509205 1001 86380 86390 1
509184 99509184 1001 86380 86390 1
509133 99509133 1001 86380 86390 1
509174 99509174 1001 86380 86390 1
509252 99509252 1001 86380 86390 1
509720 99509720 1001 86380 86390 1
509868 99509868 1001 86380 86390 1
509696 99509696 1001 86380 86390 1
509528 99509528 1001 86380 86390 1
509541 99509541 1001 86380 86390 1
509513 99509513 1001 86380 86390 1
509454 99509454 1001 86380 86390 1
509429 99509429 1001 86380 86390 1
509470 99509470 1001 86380 86390 1
509304 99509304 1001 86380 86390 1
509991 99509991 1001 86380 86390 1
509994 99509994 1001 86380 86390 1
510059 99510059 1001 86380 86390 1
510021 99510021 1001 86380 86390 1
509984 99509984 1001 86380 86390 1
509997 99509997 1001 86380 86390 1
510075 99510075 1001 86380 86390 1
510577 99510577 1001 86380 86390 1
510539 99510539 1001 86380 86390 1
510528 99510528 1001 86380 86390 1
510684 99510684 1001 86380 86390 1
510532 99510532 1001 86380 86390 1
510419 99510419 1001 86380 86390 1
510394 99510394 1001 86380 86390 1
510211 99510211 1001 86380 86390 1
510263 99510263 1001 86380 86390 1
510109 99510109 1001 86380 86390 1
510228 99510228 1001 86380 86390 1
510139 99510139 1001 86380 86390 1
510117 99510117 1001 86380 86390 1
510829 99510829 1001 86380 86390 1
510859 99510859 1001 86380 86390 1
510788 99510788 1001 86380 86390 1
511463 99511463 1001 86380 86390 1
511476 99511476 1001 86380 86390 1
511535 99511535 1001 86380 86390 1
511380 99511380 1001 86380 86390 1
511538 99511538 1001 86380 86390 1
511397 99511397 1001 86380 86390 1
511244 99511244 1001 86380 86390 1
511242 99511242 1001 86380 86390 1
511107 99511107 1001 86380 86390 1
511072 99511072 1001 86380 86390 1
511655 99511655 1001 86380 86390 1
512270 99512270 1001 86380 86390 1
512193 99512193 1001 86380 86390 1
512035 99512035 1001 86380 86390 1
512128 99512128 1001 86380 86390 1
512090 99512090 1001 86380 86390 1
512054 99512054 1001 86380 86390 1
512094 99512094 1001 86380 86390 1
511816 99511816 1001 86380 86390 1
512464 99512464 1001 86380 86390 1
513038 99513038 1001 86380 86390 1
513007 99513007 1001 86380 86390 1
513162 99513162 1001 86380 86390 1
512994 99512994 1001 86380 86390 1
512956 99512956 1001 86380 86390 1
512972 99512972 1001 86380 86390 1
512856 99512856 1001 86380 86390 1
512756 99512756 1001 86380 86390 1
512707 99512707 1001 86380 86390 1
512660 99512660 1001 86380 86390 1
512673 99512673 1001 86380 86390 1
513306 99513306 1001 86380 86390 1
513336 99513336 1001 86380 86390 1
513330 99513330 1001 86380 86390 1
513383 99513383 1001 86380 86390 1
513971 99513971 1001 86380 86390 1
514004 99514004 1001 86380 86390 1
514018 99514018 1001 86380 86390 1
513989 99513989 1001 86380 86390 1
513952 99513952 1001 86380 86390 1
513644 99513644 1001 86380 86390 1
513682 99513682 1001 86380 86390 1
513465 99513465 1001 86380 86390 1
513478 99513478 1001 86380 86390 1
513572 99513572 1001 86380 86390 1
513511 99513511 1001 86380 86390 1
514108 99514108 1001 86380 86390 1
514214 99514214 1001 86380 86390 1
514189 99514189 1001 86380 86390 1
514222 99514222 1001 86380 86390 1
514678 99514678 1001 86380 86390 1
514731 99514731 1001 86380 86390 1
514683 99514683 1001 86380 86390 1
514457 99514457 1001 86380 86390 1
514579 99514579 1001 86380 86390 1
514633 99514633 1001 86380 86390 1
514610 99514610 1001 86380 86390 1
514585 99514585 1001 86380 86390 1
514259 99514259 1001 86380 86390 1
514959 99514959 1001 86380 86390 1
515052 99515052 1001 86380 86390 1
514858 99514858 1001 86380 86390 1
514938 99514938 1001 86380 86390 1
514970 99514970 1001 86380 86390 1
515516 99515516 1001 86380 86390 1
515589 99515589 1001 86380 86390 1
515469 99515469 1001 86380 86390 1
515474 99515474 1001 86380 86390 1
515410 99515410 1001 86380 86390 1
515101 99515101 1001 86380 86390 1
515195 99515195 1001 86380 86390 1
515112 99515112 1001 86380 86390 1
515126 99515126 1001 86380 86390 1
515269 99515269 1001 86380 86390 1
515726 99515726 1001 86380 86390 1
516142 99516142 1001 86380 86390 1
516285 99516285 1001 86380 86390 1
515916 99515916 1001 86380 86390 1
515903 99515903 1001 86380 86390 1
515999 99515999 1001 86380 86390 1
515987 99515987 1001 86380 86390 1
517157 99517157 1001 86380 86390 1
517262 99517262 1001 86380 86390 1
517255 99517255 1001 86380 86390 1
517333 99517333 1001 86380 86390 1
517154 99517154 1001 86380 86390 1
517332 99517332 1001 86380 86390 1
516976 99516976 1001 86380 86390 1
516989 99516989 1001 86380 86390 1
517122 99517122 1001 86380 86390 1
516993 99516993 1001 86380 86390 1
516982 99516982 1001 86380 86390 1
517024 99517024 1001 86380 86390 1
516845 99516845 1001 86380 86390 1
516759 99516759 1001 86380 86390 1
516864 99516864 1001 86380 86390 1
516750 99516750 1001 86380 86390 1
516763 99516763 1001 86380 86390 1
517390 99517390 1001 86380 86390 1
517341 99517341 1001 86380 86390 1
518004 99518004 1001 86380 86390 1
518030 99518030 1001 86380 86390 1
517829 99517829 1001 86380 86390 1
517933 99517933 1001 86380 86390 1
517819 99517819 1001 86380 86390 1
517807 99517807 1001 86380 86390 1
517594 99517594 1001 86380 86390 1
517570 99517570 1001 86380 86390 1
517623 99517623 1001 86380 86390 1
517546 99517546 1001 86380 86390 1
517588 99517588 1001 86380 86390 1
518250 99518250 1001 86380 86390 1
518859 99518859 1001 86380 86390 1
518963 99518963 1001 86380 86390 1
518806 99518806 1001 86380 86390 1
518577 99518577 1001 86380 86390 1
518704 99518704 1001 86380 86390 1
518562 99518562 1001 86380 86390 1
518408 99518408 1001 86380 86390 1
518387 99518387 1001 86380 86390 1
518569 99518569 1001 86380 86390 1
518378 99518378 1001 86380 86390 1
519012 99519012 1001 86380 86390 1
519185 99519185 1001 86380 86390 1
518991 99518991 1001 86380 86390 1
519096 99519096 1001 86380 86390 1
519005 99519005 1001 86380 86390 1
519098 99519098 1001 86380 86390 1
519022 99519022 1001 86380 86390 1
519165 99519165 1001 86380 86390 1
519806 99519806 1001 86380 86390 1
519774 99519774 1001 86380 86390 1
519659 99519659 1001 86380 86390 1
519494 99519494 1001 86380 86390 1
519418 99519418 1001 86380 86390 1
519553 99519553 1001 86380 86390 1
519365 99519365 1001 86380 86390 1
519209 99519209 1001 86380 86390 1
519289 99519289 1001 86380 86390 1
519329 99519329 1001 86380 86390 1
519214 99519214 1001 86380 86390 1
519308 99519308 1001 86380 86390 1
519974 99519974 1001 86380 86390 1
519821 99519821 1001 86380 86390 1
520533 99520533 1001 86380 86390 1
520318 99520318 1001 86380 86390 1
520321 99520321 1001 86380 86390 1
520366 99520366 1001 86380 86390 1
520290 99520290 1001 86380 86390 1
520112 99520112 1001 86380 86390 1
520087 99520087 1001 86380 86390 1
520152 99520152 1001 86380 86390 1
520051 99520051 1001 86380 86390 1
520093 99520093 1001 86380 86390 1
520158 99520158 1001 86380 86390 1
520159 99520159 1001 86380 86390 1
520729 99520729 1001 86380 86390 1
520834 99520834 1001 86380 86390 1
520817 99520817 1001 86380 86390 1
520779 99520779 1001 86380 86390 1
520792 99520792 1001 86380 86390 1
521325 99521325 1001 86380 86390 1
521444 99521444 1001 86380 86390 1
521450 99521450 1001 86380 86390 1
521452 99521452 1001 86380 86390 1
521149 99521149 1001 86380 86390 1
521206 99521206 1001 86380 86390 1
521142 99521142 1001 86380 86390 1
521015 99521015 1001 86380 86390 1
520990 99520990 1001 86380 86390 1
520966 99520966 1001 86380 86390 1
521619 99521619 1001 86380 86390 1
521497 99521497 1001 86380 86390 1
522233 99522233 1001 86380 86390 1
522039 99522039 1001 86380 86390 1
521675 99521675 1001 86380 86390 1
521705 99521705 1001 86380 86390 1
521786 99521786 1001 86380 86390 1
521877 99521877 1001 86380 86390 1
522486 99522486 1001 86380 86390 1
522454 99522454 1001 86380 86390 1
522495 99522495 1001 86380 86390 1
522366 99522366 1001 86380 86390 1
523029 99523029 1001 86380 86390 1
522974 99522974 1001 86380 86390 1
522616 99522616 1001 86380 86390 1
522633 99522633 1001 86380 86390 1
523234 99523234 1001 86380 86390 1
523145 99523145 1001 86380 86390 1
523264 99523264 1001 86380 86390 1
523151 99523151 1001 86380 86390 1
523164 99523164 1001 86380 86390 1
523190 99523190 1001 86380 86390 1
523203 99523203 1001 86380 86390 1
523804 99523804 1001 86380 86390 1
523871 99523871 1001 86380 86390 1
523835 99523835 1001 86380 86390 1
523788 99523788 1001 86380 86390 1
523940 99523940 1001 86380 86390 1
523575 99523575 1001 86380 86390 1
523357 99523357 1001 86380 86390 1
524480 99524480 1001 86380 86390 1
524558 99524558 1001 86380 86390 1
524538 99524538 1001 86380 86390 1
524293 99524293 1001 86380 86390 1
524904 99524904 1001 86380 86390 1
525562 99525562 1001 86380 86390 1
525366 99525366 1001 86380 86390 1
525226 99525226 1001 86380 86390 1
525191 99525191 1001 86380 86390 1
525362 99525362 1001 86380 86390 1
525146 99525146 1001 86380 86390 1
524977 99524977 1001 86380 86390 1
525116 99525116 1001 86380 86390 1
525672 99525672 1001 86380 86390 1
525623 99525623 1001 86380 86390 1
525612 99525612 1001 86380 86390 1
525600 99525600 1001 86380 86390 1
525602 99525602 1001 86380 86390 1
525694 99525694 1001 86380 86390 1
526291 99526291 1001 86380 86390 1
526193 99526193 1001 86380 86390 1
526040 99526040 1001 86380 86390 1
526043 99526043 1001 86380 86390 1
526601 99526601 1001 86380 86390 1
526614 99526614 1001 86380 86390 1
526621 99526621 1001 86380 86390 1
526557 99526557 1001 86380 86390 1
526444 99526444 1001 86380 86390 1
527161 99527161 1001 86380 86390 1
527136 99527136 1001 86380 86390 1
527175 99527175 1001 86380 86390 1
527202 99527202 1001 86380 86390 1
527089 99527089 1001 86380 86390 1
527102 99527102 1001 86380 86390 1
526849 99526849 1001 86380 86390 1
526840 99526840 1001 86380 86390 1
526933 99526933 1001 86380 86390 1
526642 99526642 1001 86380 86390 1
526650 99526650 1001 86380 86390 1
527277 99527277 1001 86380 86390 1
527974 99527974 1001 86380 86390 1
527942 99527942 1001 86380 86390 1
527805 99527805 1001 86380 86390 1
527743 99527743 1001 86380 86390 1
527719 99527719 1001 86380 86390 1
527732 99527732 1001 86380 86390 1
527785 99527785 1001 86380 86390 1
527826 99527826 1001 86380 86390 1
527533 99527533 1001 86380 86390 1
527650 99527650 1001 86380 86390 1
527639 99527639 1001 86380 86390 1
527552 99527552 1001 86380 86390 1
528202 99528202 1001 86380 86390 1
528144 99528144 1001 86380 86390 1
528109 99528109 1001 86380 86390 1
528813 99528813 1001 86380 86390 1
528733 99528733 1001 86380 86390 1
528897 99528897 1001 86380 86390 1
528441 99528441 1001 86380 86390 1
528313 99528313 1001 86380 86390 1
528288 99528288 1001 86380 86390 1
528990 99528990 1001 86380 86390 1
528952 99528952 1001 86380 86390 1
529058 99529058 1001 86380 86390 1
528994 99528994 1001 86380 86390 1
529484 99529484 1001 86380 86390 1
529371 99529371 1001 86380 86390 1
529263 99529263 1001 86380 86390 1
529122 99529122 1001 86380 86390 1
529291 99529291 1001 86380 86390 1
529189 99529189 1001 86380 86390 1
529233 99529233 1001 86380 86390 1
529221 99529221 1001 86380 86390 1
529806 99529806 1001 86380 86390 1
529755 99529755 1001 86380 86390 1
529873 99529873 1001 86380 86390 1
529736 99529736 1001 86380 86390 1
530548 99530548 1001 86380 86390 1
530515 99530515 1001 86380 86390 1
530163 99530163 1001 86380 86390 1
530320 99530320 1001 86380 86390 1
530075 99530075 1001 86380 86390 1
529953 99529953 1001 86380 86390 1
530057 99530057 1001 86380 86390 1
530048 99530048 1001 86380 86390 1
529945 99529945 1001 86380 86390 1
530628 99530628 1001 86380 86390 1
530622 99530622 1001 86380 86390 1
530637 99530637 1001 86380 86390 1
531187 99531187 1001 86380 86390 1
531380 99531380 1001 86380 86390 1
531318 99531318 1001 86380 86390 1
531367 99531367 1001 86380 86390 1
531326 99531326 1001 86380 86390 1
530980 99530980 1001 86380 86390 1
531153 99531153 1001 86380 86390 1
531144 99531144 1001 86380 86390 1
531016 99531016 1001 86380 86390 1
530865 99530865 1001 86380 86390 1
530944 99530944 1001 86380 86390 1
531545 99531545 1001 86380 86390 1
531574 99531574 1001 86380 86390 1
531471 99531471 1001 86380 86390 1
531446 99531446 1001 86380 86390 1
531538 99531538 1001 86380 86390 1
531410 99531410 1001 86380 86390 1
531463 99531463 1001 86380 86390 1
531489 99531489 1001 86380 86390 1
531582 99531582 1001 86380 86390 1
531479 99531479 1001 86380 86390 1
532147 99532147 1001 86380 86390 1
532044 99532044 1001 86380 86390 1
532102 99532102 1001 86380 86390 1
531888 99531888 1001 86380 86390 1
531994 99531994 1001 86380 86390 1
531922 99531922 1001 86380 86390 1
531636 99531636 1001 86380 86390 1
532307 99532307 1001 86380 86390 1
532367 99532367 1001 86380 86390 1
532847 99532847 1001 86380 86390 1
532792 99532792 1001 86380 86390 1
532530 99532530 1001 86380 86390 1
532417 99532417 1001 86380 86390 1
533108 99533108 1001 86380 86390 1
533062 99533062 1001 86380 86390 1
533153 99533153 1001 86380 86390 1
533093 99533093 1001 86380 86390 1
533731 99533731 1001 86380 86390 1
533774 99533774 1001 86380 86390 1
533835 99533835 1001 86380 86390 1
533802 99533802 1001 86380 86390 1
533557 99533557 1001 86380 86390 1
533250 99533250 1001 86380 86390 1
533295 99533295 1001 86380 86390 1
533313 99533313 1001 86380 86390 1
533366 99533366 1001 86380 86390 1
534063 99534063 1001 86380 86390 1
533871 99533871 1001 86380 86390 1
533873 99533873 1001 86380 86390 1
534551 99534551 1001 86380 86390 1
534388 99534388 1001 86380 86390 1
534329 99534329 1001 86380 86390 1
534294 99534294 1001 86380 86390 1
534261 99534261 1001 86380 86390 1
534145 99534145 1001 86380 86390 1
534210 99534210 1001 86380 86390 1
534759 99534759 1001 86380 86390 1
534787 99534787 1001 86380 86390 1
534777 99534777 1001 86380 86390 1
534766 99534766 1001 86380 86390 1
535395 99535395 1001 86380 86390 1
535332 99535332 1001 86380 86390 1
535399 99535399 1001 86380 86390 1
535311 99535311 1001 86380 86390 1
535328 99535328 1001 86380 86390 1
535155 99535155 1001 86380 86390 1
534998 99534998 1001 86380 86390 1
534921 99534921 1001 86380 86390 1
534924 99534924 1001 86380 86390 1
535653 99535653 1001 86380 86390 1
535609 99535609 1001 86380 86390 1
536139 99536139 1001 86380 86390 1
536179 99536179 1001 86380 86390 1
536002 99536002 1001 86380 86390 1
535966 99535966 1001 86380 86390 1
535929 99535929 1001 86380 86390 1
535741 99535741 1001 86380 86390 1
535846 99535846 1001 86380 86390 1
535810 99535810 1001 86380 86390 1
535772 99535772 1001 86380 86390 1
535736 99535736 1001 86380 86390 1
535803 99535803 1001 86380 86390 1
536491 99536491 1001 86380 86390 1
536365 99536365 1001 86380 86390 1
536521 99536521 1001 86380 86390 1
536381 99536381 1001 86380 86390 1
536474 99536474 1001 86380 86390 1
536345 99536345 1001 86380 86390 1
537002 99537002 1001 86380 86390 1
537016 99537016 1001 86380 86390 1
536804 99536804 1001 86380 86390 1
536771 99536771 1001 86380 86390 1
536954 99536954 1001 86380 86390 1
536598 99536598 1001 86380 86390 1
536603 99536603 1001 86380 86390 1
536566 99536566 1001 86380 86390 1
537185 99537185 1001 86380 86390 1
537294 99537294 1001 86380 86390 1
537178 99537178 1001 86380 86390 1
537233 99537233 1001 86380 86390 1
537958 99537958 1001 86380 86390 1
537930 99537930 1001 86380 86390 1
537686 99537686 1001 86380 86390 1
537700 99537700 1001 86380 86390 1
537552 99537552 1001 86380 86390 1
537553 99537553 1001 86380 86390 1
537414 99537414 1001 86380 86390 1
537534 99537534 1001 86380 86390 1
538077 99538077 1001 86380 86390 1
538070 99538070 1001 86380 86390 1
538648 99538648 1001 86380 86390 1
538688 99538688 1001 86380 86390 1
538785 99538785 1001 86380 86390 1
538643 99538643 1001 86380 86390 1
538671 99538671 1001 86380 86390 1
538602 99538602 1001 86380 86390 1
538552 99538552 1001 86380 86390 1
538288 99538288 1001 86380 86390 1
538353 99538353 1001 86380 86390 1
538354 99538354 1001 86380 86390 1
538240 99538240 1001 86380 86390 1
538877 99538877 1001 86380 86390 1
538992 99538992 1001 86380 86390 1
539502 99539502 1001 86380 86390 1
539583 99539583 1001 86380 86390 1
539599 99539599 1001 86380 86390 1
539636 99539636 1001 86380 86390 1
539498 99539498 1001 86380 86390 1
539637 99539637 1001 86380 86390 1
539310 99539310 1001 86380 86390 1
539364 99539364 1001 86380 86390 1
539163 99539163 1001 86380 86390 1
539219 99539219 1001 86380 86390 1
539095 99539095 1001 86380 86390 1
539772 99539772 1001 86380 86390 1
539825 99539825 1001 86380 86390 1
539711 99539711 1001 86380 86390 1
540300 99540300 1001 86380 86390 1
540355 99540355 1001 86380 86390 1
540159 99540159 1001 86380 86390 1
540059 99540059 1001 86380 86390 1
539872 99539872 1001 86380 86390 1
539863 99539863 1001 86380 86390 1
539983 99539983 1001 86380 86390 1
539999 99539999 1001 86380 86390 1
540505 99540505 1001 86380 86390 1
540584 99540584 1001 86380 86390 1
541171 99541171 1001 86380 86390 1
541210 99541210 1001 86380 86390 1
541212 99541212 1001 86380 86390 1
541291 99541291 1001 86380 86390 1
541067 99541067 1001 86380 86390 1
541056 99541056 1001 86380 86390 1
540917 99540917 1001 86380 86390 1
540943 99540943 1001 86380 86390 1
540817 99540817 1001 86380 86390 1
541412 99541412 1001 86380 86390 1
541414 99541414 1001 86380 86390 1
541953 99541953 1001 86380 86390 1
541967 99541967 1001 86380 86390 1
542032 99542032 1001 86380 86390 1
541977 99541977 1001 86380 86390 1
541816 99541816 1001 86380 86390 1
541755 99541755 1001 86380 86390 1
541898 99541898 1001 86380 86390 1
541808 99541808 1001 86380 86390 1
541861 99541861 1001 86380 86390 1
541676 99541676 1001 86380 86390 1
542196 99542196 1001 86380 86390 1
542317 99542317 1001 86380 86390 1
542230 99542230 1001 86380 86390 1
542322 99542322 1001 86380 86390 1
542899 99542899 1001 86380 86390 1
542745 99542745 1001 86380 86390 1
542577 99542577 1001 86380 86390 1
542522 99542522 1001 86380 86390 1
542335 99542335 1001 86380 86390 1
542504 99542504 1001 86380 86390 1
543030 99543030 1001 86380 86390 1
543747 99543747 1001 86380 86390 1
543625 99543625 1001 86380 86390 1
543678 99543678 1001 86380 86390 1
543760 99543760 1001 86380 86390 1
543707 99543707 1001 86380 86390 1
543373 99543373 1001 86380 86390 1
543443 99543443 1001 86380 86390 1
543365 99543365 1001 86380 86390 1
543205 99543205 1001 86380 86390 1
543357 99543357 1001 86380 86390 1
543924 99543924 1001 86380 86390 1
543773 99543773 1001 86380 86390 1
544595 99544595 1001 86380 86390 1
544263 99544263 1001 86380 86390 1
544347 99544347 1001 86380 86390 1
544233 99544233 1001 86380 86390 1
544350 99544350 1001 86380 86390 1
544172 99544172 1001 86380 86390 1
544178 99544178 1001 86380 86390 1
544672 99544672 1001 86380 86390 1
544736 99544736 1001 86380 86390 1
400366 471 1001 50400 52377 1
405855 361 1001 28260 28677 1
514816 1123 1001 50560 50659 1
523385 611 1002 38815 43838 1
528828 970 1002 61180 68695 1
526057 692 1001 30221 30520 1
400013 99400013 1001 86380 86390 1
400098 99400098 1001 86380 86390 1
400135 99400135 1001 86380 86390 1
400159 99400159 1001 86380 86390 1
400133 99400133 1001 86380 86390 1
400320 99400320 1001 86380 86390 1
400295 99400295 1001 86380 86390 1
400396 99400396 1001 86380 86390 1
400488 99400488 1001 86380 86390 1
400613 99400613 1001 86380 86390 1
401170 99401170 1001 86380 86390 1
401352 99401352 1001 86380 86390 1
401483 99401483 1001 86380 86390 1
401401 99401401 1001 86380 86390 1
401513 99401513 1001 86380 86390 1
401515 99401515 1001 86380 86390 1
401670 99401670 1001 86380 86390 1
401676 99401676 1001 86380 86390 1
401805 99401805 1001 86380 86390 1
401876 99401876 1001 86380 86390 1
402023 99402023 1001 86380 86390 1
402039 99402039 1001 86380 86390 1
402082 99402082 1001 86380 86390 1
402325 99402325 1001 86380 86390 1
402418 99402418 1001 86380 86390 1
402450 99402450 1001 86380 86390 1
402378 99402378 1001 86380 86390 1
402642 99402642 1001 86380 86390 1
402958 99402958 1001 86380 86390 1
403052 99403052 1001 86380 86390 1
403060 99403060 1001 86380 86390 1
403093 99403093 1001 86380 86390 1
403472 99403472 1001 86380 86390 1
403558 99403558 1001 86380 86390 1
403744 99403744 1001 86380 86390 1
403826 99403826 1001 86380 86390 1
403985 99403985 1001 86380 86390 1
404061 99404061 1001 86380 86390 1
404456 99404456 1001 86380 86390 1
404645 99404645 1001 86380 86390 1
404799 99404799 1001 86380 86390 1
404903 99404903 1001 86380 86390 1
404858 99404858 1001 86380 86390 1
404918 99404918 1001 86380 86390 1
404989 99404989 1001 86380 86390 1
405101 99405101 1001 86380 86390 1
405182 99405182 1001 86380 86390 1
405242 99405242 1001 86380 86390 1
405359 99405359 1001 86380 86390 1
405524 99405524 1001 86380 86390 1
405542 99405542 1001 86380 86390 1
405753 99405753 1001 86380 86390 1
405686 99405686 1001 86380 86390 1
405870 99405870 1001 86380 86390 1
405863 99405863 1001 86380 86390 1
406235 99406235 1001 86380 86390 1
406381 99406381 1001 86380 86390 1
406480 99406480 1001 86380 86390 1
406416 99406416 1001 86380 86390 1
406712 99406712 1001 86380 86390 1
406760 99406760 1001 86380 86390 1
406787 99406787 1001 86380 86390 1
406904 99406904 1001 86380 86390 1
406938 99406938 1001 86380 86390 1
407041 99407041 1001 86380 86390 1
407074 99407074 1001 86380 86390 1
407345 99407345 1001 86380 86390 1
407417 99407417 1001 86380 86390 1
407382 99407382 1001 86380 86390 1
407446 99407446 1001 86380 86390 1
408147 99408147 1001 86380 86390 1
408359 99408359 1001 86380 86390 1
408749 99408749 1001 86380 86390 1
408678 99408678 1001 86380 86390 1
408987 99408987 1001 86380 86390 1
409049 99409049 1001 86380 86390 1
409121 99409121 1001 86380 86390 1
409114 99409114 1001 86380 86390 1
409083 99409083 1001 86380 86390 1
409385 99409385 1001 86380 86390 1
409478 99409478 1001 86380 86390 1
409495 99409495 1001 86380 86390 1
409527 99409527 1001 86380 86390 1
409742 99409742 1001 86380 86390 1
409697 99409697 1001 86380 86390 1
409723 99409723 1001 86380 86390 1
409775 99409775 1001 86380 86390 1
409754 99409754 1001 86380 86390 1
409913 99409913 1001 86380 86390 1
409949 99409949 1001 86380 86390 1
410008 99410008 1001 86380 86390 1
410063 99410063 1001 86380 86390 1
410364 99410364 1001 86380 86390 1
410329 99410329 1001 86380 86390 1
410445 99410445 1001 86380 86390 1
410637 99410637 1001 86380 86390 1
410784 99410784 1001 86380 86390 1
410830 99410830 1001 86380 86390 1
410912 99410912 1001 86380 86390 1
410979 99410979 1001 86380 86390 1
410931 99410931 1001 86380 86390 1
411064 99411064 1001 86380 86390 1
411126 99411126 1001 86380 86390 1
411196 99411196 1001 86380 86390 1
411227 99411227 1001 86380 86390 1
411340 99411340 1001 86380 86390 1
411649 99411649 1001 86380 86390 1
411789 99411789 1001 86380 86390 1
411878 99411878 1001 86380 86390 1
412037 99412037 1001 86380 86390 1
412074 99412074 1001 86380 86390 1
412236 99412236 1001 86380 86390 1
412262 99412262 1001 86380 86390 1
413450 99413450 1001 86380 86390 1
413317 99413317 1001 86380 86390 1
413339 99413339 1001 86380 86390 1
413360 99413360 1001 86380 86390 1
412952 99412952 1001 86380 86390 1
413116 99413116 1001 86380 86390 1
413081 99413081 1001 86380 86390 1
412859 99412859 1001 86380 86390 1
412524 99412524 1001 86380 86390 1
413897 99413897 1001 86380 86390 1
413764 99413764 1001 86380 86390 1
413845 99413845 1001 86380 86390 1
415241 99415241 1001 86380 86390 1
415247 99415247 1001 86380 86390 1
414947 99414947 1001 86380 86390 1
415086 99415086 1001 86380 86390 1
414986 99414986 1001 86380 86390 1
415089 99415089 1001 86380 86390 1
414761 99414761 1001 86380 86390 1
414793 99414793 1001 86380 86390 1
414817 99414817 1001 86380 86390 1
414755 99414755 1001 86380 86390 1
414293 99414293 1001 86380 86390 1
414321 99414321 1001 86380 86390 1
414486 99414486 1001 86380 86390 1
414473 99414473 1001 86380 86390 1
415718 99415718 1001 86380 86390 1
415573 99415573 1001 86380 86390 1
415449 99415449 1001 86380 86390 1
415658 99415658 1001 86380 86390 1
415440 99415440 1001 86380 86390 1
415568 99415568 1001 86380 86390 1
416899 99416899 1001 86380 86390 1
416853 99416853 1001 86380 86390 1
416607 99416607 1001 86380 86390 1
416212 99416212 1001 86380 86390 1
416343 99416343 1001 86380 86390 1
415747 99415747 1001 86380 86390 1
415842 99415842 1001 86380 86390 1
416049 99416049 1001 86380 86390 1
417280 99417280 1001 86380 86390 1
417335 99417335 1001 86380 86390 1
417062 99417062 1001 86380 86390 1
417112 99417112 1001 86380 86390 1
418619 99418619 1001 86380 86390 1
418519 99418519 1001 86380 86390 1
418775 99418775 1001 86380 86390 1
418795 99418795 1001 86380 86390 1
418392 99418392 1001 86380 86390 1
417967 99417967 1001 86380 86390 1
417615 99417615 1001 86380 86390 1
417863 99417863 1001 86380 86390 1
418980 99418980 1001 86380 86390 1
418804 99418804 1001 86380 86390 1
418960 99418960 1001 86380 86390 1
419091 99419091 1001 86380 86390 1
420302 99420302 1001 86380 86390 1
420192 99420192 1001 86380 86390 1
419746 99419746 1001 86380 86390 1
419478 99419478 1001 86380 86390 1
419211 99419211 1001 86380 86390 1
420542 99420542 1001 86380 86390 1
420793 99420793 1001 86380 86390 1
420628 99420628 1001 86380 86390 1
420552 99420552 1001 86380 86390 1
421941 99421941 1001 86380 86390 1
421776 99421776 1001 86380 86390 1
421691 99421691 1001 86380 86390 1
421782 99421782 1001 86380 86390 1
422021 99422021 1001 86380 86390 1
421353 99421353 1001 86380 86390 1
421291 99421291 1001 86380 86390 1
420894 99420894 1001 86380 86390 1
420949 99420949 1001 86380 86390 1
420846 99420846 1001 86380 86390 1
421052 99421052 1001 86380 86390 1
420855 99420855 1001 86380 86390 1
422194 99422194 1001 86380 86390 1
422317 99422317 1001 86380 86390 1
422265 99422265 1001 86380 86390 1
422350 99422350 1001 86380 86390 1
423374 99423374 1001 86380 86390 1
423427 99423427 1001 86380 86390 1
423115 99423115 1001 86380 86390 1
424035 99424035 1001 86380 86390 1
423951 99423951 1001 86380 86390 1
424024 99424024 1001 86380 86390 1
423803 99423803 1001 86380 86390 1
423863 99423863 1001 86380 86390 1
425219 99425219 1001 86380 86390 1
425321 99425321 1001 86380 86390 1
425341 99425341 1001 86380 86390 1
425118 99425118 1001 86380 86390 1
425242 99425242 1001 86380 86390 1
425245 99425245 1001 86380 86390 1
424807 99424807 1001 86380 86390 1
424186 99424186 1001 86380 86390 1
424187 99424187 1001 86380 86390 1
425520 99425520 1001 86380 86390 1
426910 99426910 1001 86380 86390 1
426429 99426429 1001 86380 86390 1
426628 99426628 1001 86380 86390 1
426557 99426557 1001 86380 86390 1
426414 99426414 1001 86380 86390 1
426048 99426048 1001 86380 86390 1
427248 99427248 1001 86380 86390 1
427334 99427334 1001 86380 86390 1
428607 99428607 1001 86380 86390 1
428516 99428516 1001 86380 86390 1
428541 99428541 1001 86380 86390 1
428518 99428518 1001 86380 86390 1
427924 99427924 1001 86380 86390 1
427988 99427988 1001 86380 86390 1
427963 99427963 1001 86380 86390 1
428271 99428271 1001 86380 86390 1
427752 99427752 1001 86380 86390 1
427723 99427723 1001 86380 86390 1
427647 99427647 1001 86380 86390 1
429095 99429095 1001 86380 86390 1
430014 99430014 1001 86380 86390 1
430119 99430119 1001 86380 86390 1
430235 99430235 1001 86380 86390 1
429602 99429602 1001 86380 86390 1
429700 99429700 1001 86380 86390 1
429682 99429682 1001 86380 86390 1
429292 99429292 1001 86380 86390 1
429530 99429530 1001 86380 86390 1
429339 99429339 1001 86380 86390 1
430822 99430822 1001 86380 86390 1
430636 99430636 1001 86380 86390 1
430412 99430412 1001 86380 86390 1
430453 99430453 1001 86380 86390 1
431943 99431943 1001 86380 86390 1
431970 99431970 1001 86380 86390 1
432014 99432014 1001 86380 86390 1
431627 99431627 1001 86380 86390 1
431632 99431632 1001 86380 86390 1
431590 99431590 1001 86380 86390 1
431336 99431336 1001 86380 86390 1
431518 99431518 1001 86380 86390 1
431615 99431615 1001 86380 86390 1
430922 99430922 1001 86380 86390 1
430975 99430975 1001 86380 86390 1
432212 99432212 1001 86380 86390 1
432483 99432483 1001 86380 86390 1
432114 99432114 1001 86380 86390 1
433490 99433490 1001 86380 86390 1
433469 99433469 1001 86380 86390 1
433163 99433163 1001 86380 86390 1
432920 99432920 1001 86380 86390 1
432963 99432963 1001 86380 86390 1
432625 99432625 1001 86380 86390 1
432755 99432755 1001 86380 86390 1
432702 99432702 1001 86380 86390 1
432623 99432623 1001 86380 86390 1
432604 99432604 1001 86380 86390 1
433786 99433786 1001 86380 86390 1
434096 99434096 1001 86380 86390 1
433806 99433806 1001 86380 86390 1
433910 99433910 1001 86380 86390 1
433778 99433778 1001 86380 86390 1
435259 99435259 1001 86380 86390 1
435238 99435238 1001 86380 86390 1
435214 99435214 1001 86380 86390 1
434622 99434622 1001 86380 86390 1
434972 99434972 1001 86380 86390 1
434793 99434793 1001 86380 86390 1
434831 99434831 1001 86380 86390 1
434931 99434931 1001 86380 86390 1
434300 99434300 1001 86380 86390 1
435830 99435830 1001 86380 86390 1
435741 99435741 1001 86380 86390 1
435664 99435664 1001 86380 86390 1
435744 99435744 1001 86380 86390 1
435640 99435640 1001 86380 86390 1
436594 99436594 1001 86380 86390 1
436574 99436574 1001 86380 86390 1
436693 99436693 1001 86380 86390 1
436236 99436236 1001 86380 86390 1
436044 99436044 1001 86380 86390 1
436204 99436204 1001 86380 86390 1
436274 99436274 1001 86380 86390 1
436226 99436226 1001 86380 86390 1
436002 99436002 1001 86380 86390 1
436161 99436161 1001 86380 86390 1
436308 99436308 1001 86380 86390 1
437188 99437188 1001 86380 86390 1
300011 99300011 1001 86380 86390 1
437332 99437332 1001 86380 86390 1
300040 99300040 1001 86380 86390 1
300575 99300575 1001 86380 86390 1
300538 99300538 1001 86380 86390 1
300704 99300704 1001 86380 86390 1
300609 99300609 1001 86380 86390 1
300510 99300510 1001 86380 86390 1
300362 99300362 1001 86380 86390 1
300248 99300248 1001 86380 86390 1
300928 99300928 1001 86380 86390 1
300879 99300879 1001 86380 86390 1
300919 99300919 1001 86380 86390 1
301389 99301389 1001 86380 86390 1
301364 99301364 1001 86380 86390 1
301510 99301510 1001 86380 86390 1
301221 99301221 1001 86380 86390 1
301286 99301286 1001 86380 86390 1
301147 99301147 1001 86380 86390 1
301321 99301321 1001 86380 86390 1
301334 99301334 1001 86380 86390 1
301141 99301141 1001 86380 86390 1
300947 99300947 1001 86380 86390 1
300936 99300936 1001 86380 86390 1
301043 99301043 1001 86380 86390 1
301139 99301139 1001 86380 86390 1
301088 99301088 1001 86380 86390 1
301101 99301101 1001 86380 86390 1
301642 99301642 1001 86380 86390 1
301582 99301582 1001 86380 86390 1
301650 99301650 1001 86380 86390 1
301742 99301742 1001 86380 86390 1
301995 99301995 1001 86380 86390 1
302127 99302127 1001 86380 86390 1
302104 99302104 1001 86380 86390 1
301977 99301977 1001 86380 86390 1
301790 99301790 1001 86380 86390 1
301832 99301832 1001 86380 86390 1
301937 99301937 1001 86380 86390 1
302507 99302507 1001 86380 86390 1
302418 99302418 1001 86380 86390 1
302484 99302484 1001 86380 86390 1
302438 99302438 1001 86380 86390 1
302567 99302567 1001 86380 86390 1
303120 99303120 1001 86380 86390 1
303032 99303032 1001 86380 86390 1
303085 99303085 1001 86380 86390 1
303150 99303150 1001 86380 86390 1
303138 99303138 1001 86380 86390 1
303193 99303193 1001 86380 86390 1
303201 99303201 1001 86380 86390 1
303025 99303025 1001 86380 86390 1
302941 99302941 1001 86380 86390 1
302933 99302933 1001 86380 86390 1
302844 99302844 1001 86380 86390 1
302614 99302614 1001 86380 86390 1
302616 99302616 1001 86380 86390 1
302720 99302720 1001 86380 86390 1
302670 99302670 1001 86380 86390 1
302779 99302779 1001 86380 86390 1
303266 99303266 1001 86380 86390 1
304018 99304018 1001 86380 86390 1
303796 99303796 1001 86380 86390 1
303595 99303595 1001 86380 86390 1
303539 99303539 1001 86380 86390 1
304060 99304060 1001 86380 86390 1
304086 99304086 1001 86380 86390 1
304087 99304087 1001 86380 86390 1
304760 99304760 1001 86380 86390 1
304761 99304761 1001 86380 86390 1
304774 99304774 1001 86380 86390 1
304775 99304775 1001 86380 86390 1
304836 99304836 1001 86380 86390 1
304724 99304724 1001 86380 86390 1
304849 99304849 1001 86380 86390 1
304689 99304689 1001 86380 86390 1
304855 99304855 1001 86380 86390 1
304592 99304592 1001 86380 86390 1
304266 99304266 1001 86380 86390 1
304305 99304305 1001 86380 86390 1
304383 99304383 1001 86380 86390 1
304435 99304435 1001 86380 86390 1
304353 99304353 1001 86380 86390 1
304418 99304418 1001 86380 86390 1
304302 99304302 1001 86380 86390 1
304315 99304315 1001 86380 86390 1
304966 99304966 1001 86380 86390 1
305046 99305046 1001 86380 86390 1
305507 99305507 1001 86380 86390 1
305638 99305638 1001 86380 86390 1
305487 99305487 1001 86380 86390 1
305568 99305568 1001 86380 86390 1
305569 99305569 1001 86380 86390 1
305392 99305392 1001 86380 86390 1
305341 99305341 1001 86380 86390 1
305372 99305372 1001 86380 86390 1
305161 99305161 1001 86380 86390 1
305112 99305112 1001 86380 86390 1
305203 99305203 1001 86380 86390 1
500113 99500113 1001 86380 86390 1
500648 99500648 1001 86380 86390 1
500740 99500740 1001 86380 86390 1
500731 99500731 1001 86380 86390 1
500519 99500519 1001 86380 86390 1
500436 99500436 1001 86380 86390 1
500423 99500423 1001 86380 86390 1
500515 99500515 1001 86380 86390 1
500388 99500388 1001 86380 86390 1
500356 99500356 1001 86380 86390 1
500967 99500967 1001 86380 86390 1
500995 99500995 1001 86380 86390 1
500866 99500866 1001 86380 86390 1
500988 99500988 1001 86380 86390 1
501016 99501016 1001 86380 86390 1
501602 99501602 1001 86380 86390 1
501477 99501477 1001 86380 86390 1
501599 99501599 1001 86380 86390 1
501297 99501297 1001 86380 86390 1
501303 99501303 1001 86380 86390 1
501097 99501097 1001 86380 86390 1
501113 99501113 1001 86380 86390 1
501036 99501036 1001 86380 86390 1
501818 99501818 1001 86380 86390 1
501642 99501642 1001 86380 86390 1
501824 99501824 1001 86380 86390 1
501786 99501786 1001 86380 86390 1
502404 99502404 1001 86380 86390 1
502277 99502277 1001 86380 86390 1
502396 99502396 1001 86380 86390 1
502306 99502306 1001 86380 86390 1
502333 99502333 1001 86380 86390 1
502157 99502157 1001 86380 86390 1
502171 99502171 1001 86380 86390 1
502180 99502180 1001 86380 86390 1
502194 99502194 1001 86380 86390 1
502207 99502207 1001 86380 86390 1
502026 99502026 1001 86380 86390 1
502041 99502041 1001 86380 86390 1
501919 99501919 1001 86380 86390 1
501882 99501882 1001 86380 86390 1
502595 99502595 1001 86380 86390 1
502518 99502518 1001 86380 86390 1
502538 99502538 1001 86380 86390 1
502642 99502642 1001 86380 86390 1
502488 99502488 1001 86380 86390 1
503112 99503112 1001 86380 86390 1
503118 99503118 1001 86380 86390 1
503197 99503197 1001 86380 86390 1
503236 99503236 1001 86380 86390 1
503185 99503185 1001 86380 86390 1
503062 99503062 1001 86380 86390 1
502893 99502893 1001 86380 86390 1
503028 99503028 1001 86380 86390 1
503056 99503056 1001 86380 86390 1
502852 99502852 1001 86380 86390 1
502726 99502726 1001 86380 86390 1
502718 99502718 1001 86380 86390 1
503386 99503386 1001 86380 86390 1
503297 99503297 1001 86380 86390 1
503415 99503415 1001 86380 86390 1
504030 99504030 1001 86380 86390 1
503984 99503984 1001 86380 86390 1
504001 99504001 1001 86380 86390 1
503876 99503876 1001 86380 86390 1
503825 99503825 1001 86380 86390 1
503721 99503721 1001 86380 86390 1
503881 99503881 1001 86380 86390 1
503845 99503845 1001 86380 86390 1
503678 99503678 1001 86380 86390 1
503510 99503510 1001 86380 86390 1
503641 99503641 1001 86380 86390 1
503680 99503680 1001 86380 86390 1
503698 99503698 1001 86380 86390 1
503621 99503621 1001 86380 86390 1
504154 99504154 1001 86380 86390 1
504158 99504158 1001 86380 86390 1
504288 99504288 1001 86380 86390 1
504159 99504159 1001 86380 86390 1
504177 99504177 1001 86380 86390 1
504856 99504856 1001 86380 86390 1
504779 99504779 1001 86380 86390 1
504742 99504742 1001 86380 86390 1
504913 99504913 1001 86380 86390 1
504810 99504810 1001 86380 86390 1
504611 99504611 1001 86380 86390 1
504660 99504660 1001 86380 86390 1
504520 99504520 1001 86380 86390 1
504509 99504509 1001 86380 86390 1
504500 99504500 1001 86380 86390 1
504972 99504972 1001 86380 86390 1
504962 99504962 1001 86380 86390 1
505594 99505594 1001 86380 86390 1
505576 99505576 1001 86380 86390 1
505554 99505554 1001 86380 86390 1
505431 99505431 1001 86380 86390 1
505510 99505510 1001 86380 86390 1
505270 99505270 1001 86380 86390 1
505325 99505325 1001 86380 86390 1
505287 99505287 1001 86380 86390 1
505806 99505806 1001 86380 86390 1
505924 99505924 1001 86380 86390 1
505937 99505937 1001 86380 86390 1
505950 99505950 1001 86380 86390 1
505889 99505889 1001 86380 86390 1
505905 99505905 1001 86380 86390 1
506549 99506549 1001 86380 86390 1
506378 99506378 1001 86380 86390 1
506314 99506314 1001 86380 86390 1
506332 99506332 1001 86380 86390 1
506335 99506335 1001 86380 86390 1
506299 99506299 1001 86380 86390 1
506173 99506173 1001 86380 86390 1
505983 99505983 1001 86380 86390 1
506764 99506764 1001 86380 86390 1
506755 99506755 1001 86380 86390 1
507376 99507376 1001 86380 86390 1
507407 99507407 1001 86380 86390 1
507139 99507139 1001 86380 86390 1
507148 99507148 1001 86380 86390 1
506970 99506970 1001 86380 86390 1
506983 99506983 1001 86380 86390 1
506997 99506997 1001 86380 86390 1
506935 99506935 1001 86380 86390 1
506835 99506835 1001 86380 86390 1
506888 99506888 1001 86380 86390 1
507523 99507523 1001 86380 86390 1
507583 99507583 1001 86380 86390 1
507599 99507599 1001 86380 86390 1
507548 99507548 1001 86380 86390 1
508120 99508120 1001 86380 86390 1
508074 99508074 1001 86380 86390 1
508044 99508044 1001 86380 86390 1
507944 99507944 1001 86380 86390 1
507986 99507986 1001 86380 86390 1
507925 99507925 1001 86380 86390 1
507631 99507631 1001 86380 86390 1
507659 99507659 1001 86380 86390 1
507672 99507672 1001 86380 86390 1
507739 99507739 1001 86380 86390 1
507807 99507807 1001 86380 86390 1
508258 99508258 1001 86380 86390 1
508259 99508259 1001 86380 86390 1
508441 99508441 1001 86380 86390 1
508989 99508989 1001 86380 86390 1
509063 99509063 1001 86380 86390 1
508663 99508663 1001 86380 86390 1
508848 99508848 1001 86380 86390 1
508750 99508750 1001 86380 86390 1
508790 99508790 1001 86380 86390 1
508564 99508564 1001 86380 86390 1
508620 99508620 1001 86380 86390 1
509149 99509149 1001 86380 86390 1
509150 99509150 1001 86380 86390 1
509101 99509101 1001 86380 86390 1
509221 99509221 1001 86380 86390 1
509699 99509699 1001 86380 86390 1
509751 99509751 1001 86380 86390 1
509807 99509807 1001 86380 86390 1
509512 99509512 1001 86380 86390 1
509370 99509370 1001 86380 86390 1
509306 99509306 1001 86380 86390 1
509281 99509281 1001 86380 86390 1
509313 99509313 1001 86380 86390 1
509989 99509989 1001 86380 86390 1
509921 99509921 1001 86380 86390 1
510644 99510644 1001 86380 86390 1
510567 99510567 1001 86380 86390 1
510620 99510620 1001 86380 86390 1
510483 99510483 1001 86380 86390 1
510497 99510497 1001 86380 86390 1
510512 99510512 1001 86380 86390 1
510435 99510435 1001 86380 86390 1
510465 99510465 1001 86380 86390 1
510388 99510388 1001 86380 86390 1
510493 99510493 1001 86380 86390 1
510287 99510287 1001 86380 86390 1
510180 99510180 1001 86380 86390 1
510245 99510245 1001 86380 86390 1
511338 99511338 1001 86380 86390 1
511190 99511190 1001 86380 86390 1
511100 99511100 1001 86380 86390 1
511037 99511037 1001 86380 86390 1
511064 99511064 1001 86380 86390 1
510936 99510936 1001 86380 86390 1
511057 99511057 1001 86380 86390 1
511045 99511045 1001 86380 86390 1
511098 99511098 1001 86380 86390 1
511757 99511757 1001 86380 86390 1
511706 99511706 1001 86380 86390 1
511698 99511698 1001 86380 86390 1
512200 99512200 1001 86380 86390 1
512266 99512266 1001 86380 86390 1
512182 99512182 1001 86380 86390 1
512327 99512327 1001 86380 86390 1
512148 99512148 1001 86380 86390 1
512113 99512113 1001 86380 86390 1
511972 99511972 1001 86380 86390 1
512141 99512141 1001 86380 86390 1
512041 99512041 1001 86380 86390 1
511810 99511810 1001 86380 86390 1
511927 99511927 1001 86380 86390 1
511863 99511863 1001 86380 86390 1
511787 99511787 1001 86380 86390 1
511943 99511943 1001 86380 86390 1
511937 99511937 1001 86380 86390 1
512470 99512470 1001 86380 86390 1
513022 99513022 1001 86380 86390 1
512997 99512997 1001 86380 86390 1
512908 99512908 1001 86380 86390 1
512611 99512611 1001 86380 86390 1
512718 99512718 1001 86380 86390 1
512646 99512646 1001 86380 86390 1
512661 99512661 1001 86380 86390 1
513386 99513386 1001 86380 86390 1
513258 99513258 1001 86380 86390 1
513299 99513299 1001 86380 86390 1
513235 99513235 1001 86380 86390 1
513906 99513906 1001 86380 86390 1
513871 99513871 1001 86380 86390 1
513950 99513950 1001 86380 86390 1
513886 99513886 1001 86380 86390 1
513991 99513991 1001 86380 86390 1
513941 99513941 1001 86380 86390 1
513826 99513826 1001 86380 86390 1
513659 99513659 1001 86380 86390 1
513724 99513724 1001 86380 86390 1
513802 99513802 1001 86380 86390 1
513687 99513687 1001 86380 86390 1
513728 99513728 1001 86380 86390 1
513795 99513795 1001 86380 86390 1
513668 99513668 1001 86380 86390 1
513643 99513643 1001 86380 86390 1
513437 99513437 1001 86380 86390 1
513484 99513484 1001 86380 86390 1
513590 99513590 1001 86380 86390 1
513461 99513461 1001 86380 86390 1
514147 99514147 1001 86380 86390 1
514758 99514758 1001 86380 86390 1
514722 99514722 1001 86380 86390 1
514804 99514804 1001 86380 86390 1
514852 99514852 1001 86380 86390 1
514714 99514714 1001 86380 86390 1
514818 99514818 1001 86380 86390 1
514485 99514485 1001 86380 86390 1
514514 99514514 1001 86380 86390 1
514621 99514621 1001 86380 86390 1
514624 99514624 1001 86380 86390 1
514320 99514320 1001 86380 86390 1
514398 99514398 1001 86380 86390 1
514438 99514438 1001 86380 86390 1
514299 99514299 1001 86380 86390 1
514287 99514287 1001 86380 86390 1
515049 99515049 1001 86380 86390 1
515018 99515018 1001 86380 86390 1
514905 99514905 1001 86380 86390 1
514918 99514918 1001 86380 86390 1
515525 99515525 1001 86380 86390 1
515565 99515565 1001 86380 86390 1
515578 99515578 1001 86380 86390 1
515454 99515454 1001 86380 86390 1
515301 99515301 1001 86380 86390 1
515116 99515116 1001 86380 86390 1
515216 99515216 1001 86380 86390 1
515849 99515849 1001 86380 86390 1
515791 99515791 1001 86380 86390 1
515885 99515885 1001 86380 86390 1
516402 99516402 1001 86380 86390 1
516415 99516415 1001 86380 86390 1
516428 99516428 1001 86380 86390 1
516313 99516313 1001 86380 86390 1
516366 99516366 1001 86380 86390 1
516380 99516380 1001 86380 86390 1
516168 99516168 1001 86380 86390 1
516089 99516089 1001 86380 86390 1
516064 99516064 1001 86380 86390 1
516546 99516546 1001 86380 86390 1
516604 99516604 1001 86380 86390 1
516543 99516543 1001 86380 86390 1
516583 99516583 1001 86380 86390 1
517146 99517146 1001 86380 86390 1
517160 99517160 1001 86380 86390 1
517328 99517328 1001 86380 86390 1
517084 99517084 1001 86380 86390 1
517062 99517062 1001 86380 86390 1
517063 99517063 1001 86380 86390 1
517102 99517102 1001 86380 86390 1
516794 99516794 1001 86380 86390 1
516807 99516807 1001 86380 86390 1
516876 99516876 1001 86380 86390 1
517493 99517493 1001 86380 86390 1
517383 99517383 1001 86380 86390 1
517994 99517994 1001 86380 86390 1
517969 99517969 1001 86380 86390 1
518069 99518069 1001 86380 86390 1
517777 99517777 1001 86380 86390 1
517916 99517916 1001 86380 86390 1
517723 99517723 1001 86380 86390 1
518315 99518315 1001 86380 86390 1
518257 99518257 1001 86380 86390 1
518931 99518931 1001 86380 86390 1
518920 99518920 1001 86380 86390 1
518692 99518692 1001 86380 86390 1
518744 99518744 1001 86380 86390 1
518677 99518677 1001 86380 86390 1
519181 99519181 1001 86380 86390 1
519001 99519001 1001 86380 86390 1
519093 99519093 1001 86380 86390 1
519751 99519751 1001 86380 86390 1
519630 99519630 1001 86380 86390 1
519735 99519735 1001 86380 86390 1
519775 99519775 1001 86380 86390 1
519576 99519576 1001 86380 86390 1
519513 99519513 1001 86380 86390 1
519578 99519578 1001 86380 86390 1
519263 99519263 1001 86380 86390 1
519345 99519345 1001 86380 86390 1
519867 99519867 1001 86380 86390 1
519898 99519898 1001 86380 86390 1
520578 99520578 1001 86380 86390 1
520536 99520536 1001 86380 86390 1
520427 99520427 1001 86380 86390 1
520247 99520247 1001 86380 86390 1
520151 99520151 1001 86380 86390 1
520155 99520155 1001 86380 86390 1
520208 99520208 1001 86380 86390 1
520157 99520157 1001 86380 86390 1
520756 99520756 1001 86380 86390 1
520692 99520692 1001 86380 86390 1
520836 99520836 1001 86380 86390 1
520764 99520764 1001 86380 86390 1
521464 99521464 1001 86380 86390 1
521092 99521092 1001 86380 86390 1
521148 99521148 1001 86380 86390 1
521070 99521070 1001 86380 86390 1
521100 99521100 1001 86380 86390 1
521168 99521168 1001 86380 86390 1
521182 99521182 1001 86380 86390 1
520984 99520984 1001 86380 86390 1
520855 99520855 1001 86380 86390 1
521599 99521599 1001 86380 86390 1
521510 99521510 1001 86380 86390 1
522261 99522261 1001 86380 86390 1
522266 99522266 1001 86380 86390 1
522184 99522184 1001 86380 86390 1
522277 99522277 1001 86380 86390 1
522111 99522111 1001 86380 86390 1
522065 99522065 1001 86380 86390 1
521928 99521928 1001 86380 86390 1
521778 99521778 1001 86380 86390 1
521856 99521856 1001 86380 86390 1
521741 99521741 1001 86380 86390 1
522393 99522393 1001 86380 86390 1
522406 99522406 1001 86380 86390 1
522434 99522434 1001 86380 86390 1
522468 99522468 1001 86380 86390 1
523035 99523035 1001 86380 86390 1
522971 99522971 1001 86380 86390 1
523109 99523109 1001 86380 86390 1
522905 99522905 1001 86380 86390 1
522869 99522869 1001 86380 86390 1
523300 99523300 1001 86380 86390 1
523211 99523211 1001 86380 86390 1
523227 99523227 1001 86380 86390 1
523805 99523805 1001 86380 86390 1
523769 99523769 1001 86380 86390 1
523847 99523847 1001 86380 86390 1
523839 99523839 1001 86380 86390 1
523390 99523390 1001 86380 86390 1
523383 99523383 1001 86380 86390 1
523409 99523409 1001 86380 86390 1
523332 99523332 1001 86380 86390 1
523372 99523372 1001 86380 86390 1
524058 99524058 1001 86380 86390 1
524040 99524040 1001 86380 86390 1
524579 99524579 1001 86380 86390 1
524587 99524587 1001 86380 86390 1
524768 99524768 1001 86380 86390 1
524556 99524556 1001 86380 86390 1
524481 99524481 1001 86380 86390 1
524305 99524305 1001 86380 86390 1
524224 99524224 1001 86380 86390 1
524937 99524937 1001 86380 86390 1
525456 99525456 1001 86380 86390 1
525471 99525471 1001 86380 86390 1
525524 99525524 1001 86380 86390 1
525585 99525585 1001 86380 86390 1
525315 99525315 1001 86380 86390 1
525214 99525214 1001 86380 86390 1
525293 99525293 1001 86380 86390 1
525332 99525332 1001 86380 86390 1
525261 99525261 1001 86380 86390 1
525041 99525041 1001 86380 86390 1
525096 99525096 1001 86380 86390 1
524994 99524994 1001 86380 86390 1
526308 99526308 1001 86380 86390 1
526365 99526365 1001 86380 86390 1
526400 99526400 1001 86380 86390 1
526188 99526188 1001 86380 86390 1
526112 99526112 1001 86380 86390 1
525893 99525893 1001 86380 86390 1
525868 99525868 1001 86380 86390 1
525951 99525951 1001 86380 86390 1
525861 99525861 1001 86380 86390 1
525813 99525813 1001 86380 86390 1
526459 99526459 1001 86380 86390 1
526440 99526440 1001 86380 86390 1
526506 99526506 1001 86380 86390 1
526559 99526559 1001 86380 86390 1
527248 99527248 1001 86380 86390 1
527084 99527084 1001 86380 86390 1
527078 99527078 1001 86380 86390 1
526864 99526864 1001 86380 86390 1
526873 99526873 1001 86380 86390 1
526680 99526680 1001 86380 86390 1
526775 99526775 1001 86380 86390 1
526788 99526788 1001 86380 86390 1
526801 99526801 1001 86380 86390 1
527311 99527311 1001 86380 86390 1
527402 99527402 1001 86380 86390 1
527419 99527419 1001 86380 86390 1
527412 99527412 1001 86380 86390 1
527451 99527451 1001 86380 86390 1
527973 99527973 1001 86380 86390 1
527883 99527883 1001 86380 86390 1
527893 99527893 1001 86380 86390 1
528036 99528036 1001 86380 86390 1
527834 99527834 1001 86380 86390 1
527705 99527705 1001 86380 86390 1
527771 99527771 1001 86380 86390 1
527772 99527772 1001 86380 86390 1
527812 99527812 1001 86380 86390 1
527749 99527749 1001 86380 86390 1
527698 99527698 1001 86380 86390 1
527485 99527485 1001 86380 86390 1
527591 99527591 1001 86380 86390 1
527518 99527518 1001 86380 86390 1
527596 99527596 1001 86380 86390 1
528085 99528085 1001 86380 86390 1
528153 99528153 1001 86380 86390 1
528774 99528774 1001 86380 86390 1
528885 99528885 1001 86380 86390 1
528887 99528887 1001 86380 86390 1
528824 99528824 1001 86380 86390 1
528540 99528540 1001 86380 86390 1
528505 99528505 1001 86380 86390 1
528577 99528577 1001 86380 86390 1
528667 99528667 1001 86380 86390 1
528320 99528320 1001 86380 86390 1
528323 99528323 1001 86380 86390 1
528376 99528376 1001 86380 86390 1
528300 99528300 1001 86380 86390 1
528357 99528357 1001 86380 86390 1
529016 99529016 1001 86380 86390 1
529081 99529081 1001 86380 86390 1
529007 99529007 1001 86380 86390 1
529072 99529072 1001 86380 86390 1
528946 99528946 1001 86380 86390 1
529502 99529502 1001 86380 86390 1
529352 99529352 1001 86380 86390 1
529238 99529238 1001 86380 86390 1
529144 99529144 1001 86380 86390 1
529841 99529841 1001 86380 86390 1
529865 99529865 1001 86380 86390 1
530453 99530453 1001 86380 86390 1
530419 99530419 1001 86380 86390 1
530244 99530244 1001 86380 86390 1
530191 99530191 1001 86380 86390 1
529990 99529990 1001 86380 86390 1
529933 99529933 1001 86380 86390 1
530671 99530671 1001 86380 86390 1
531316 99531316 1001 86380 86390 1
531217 99531217 1001 86380 86390 1
531338 99531338 1001 86380 86390 1
531261 99531261 1001 86380 86390 1
531039 99531039 1001 86380 86390 1
531132 99531132 1001 86380 86390 1
530816 99530816 1001 86380 86390 1
530845 99530845 1001 86380 86390 1
531428 99531428 1001 86380 86390 1
532116 99532116 1001 86380 86390 1
532029 99532029 1001 86380 86390 1
532082 99532082 1001 86380 86390 1
532033 99532033 1001 86380 86390 1
532165 99532165 1001 86380 86390 1
531940 99531940 1001 86380 86390 1
531957 99531957 1001 86380 86390 1
531906 99531906 1001 86380 86390 1
531870 99531870 1001 86380 86390 1
531637 99531637 1001 86380 86390 1
531752 99531752 1001 86380 86390 1
532942 99532942 1001 86380 86390 1
532878 99532878 1001 86380 86390 1
532927 99532927 1001 86380 86390 1
532528 99532528 1001 86380 86390 1
532425 99532425 1001 86380 86390 1
532457 99532457 1001 86380 86390 1
532460 99532460 1001 86380 86390 1
533097 99533097 1001 86380 86390 1
533162 99533162 1001 86380 86390 1
533104 99533104 1001 86380 86390 1
533681 99533681 1001 86380 86390 1
533827 99533827 1001 86380 86390 1
533829 99533829 1001 86380 86390 1
533851 99533851 1001 86380 86390 1
533676 99533676 1001 86380 86390 1
533647 99533647 1001 86380 86390 1
533452 99533452 1001 86380 86390 1
533277 99533277 1001 86380 86390 1
533309 99533309 1001 86380 86390 1
533260 99533260 1001 86380 86390 1
533442 99533442 1001 86380 86390 1
533973 99533973 1001 86380 86390 1
533898 99533898 1001 86380 86390 1
533876 99533876 1001 86380 86390 1
534019 99534019 1001 86380 86390 1
534681 99534681 1001 86380 86390 1
534683 99534683 1001 86380 86390 1
534603 99534603 1001 86380 86390 1
534568 99534568 1001 86380 86390 1
534399 99534399 1001 86380 86390 1
534264 99534264 1001 86380 86390 1
534096 99534096 1001 86380 86390 1
534746 99534746 1001 86380 86390 1
534786 99534786 1001 86380 86390 1
534736 99534736 1001 86380 86390 1
534686 99534686 1001 86380 86390 1
535346 99535346 1001 86380 86390 1
535482 99535482 1001 86380 86390 1
535315 99535315 1001 86380 86390 1
535418 99535418 1001 86380 86390 1
535433 99535433 1001 86380 86390 1
535292 99535292 1001 86380 86390 1
535198 99535198 1001 86380 86390 1
535046 99535046 1001 86380 86390 1
535073 99535073 1001 86380 86390 1
535585 99535585 1001 86380 86390 1
535514 99535514 1001 86380 86390 1
535584 99535584 1001 86380 86390 1
536302 99536302 1001 86380 86390 1
536211 99536211 1001 86380 86390 1
536329 99536329 1001 86380 86390 1
536081 99536081 1001 86380 86390 1
536033 99536033 1001 86380 86390 1
535931 99535931 1001 86380 86390 1
536024 99536024 1001 86380 86390 1
536102 99536102 1001 86380 86390 1
535835 99535835 1001 86380 86390 1
535800 99535800 1001 86380 86390 1
535878 99535878 1001 86380 86390 1
535749 99535749 1001 86380 86390 1
535802 99535802 1001 86380 86390 1
536515 99536515 1001 86380 86390 1
536375 99536375 1001 86380 86390 1
537130 99537130 1001 86380 86390 1
537029 99537029 1001 86380 86390 1
536868 99536868 1001 86380 86390 1
536784 99536784 1001 86380 86390 1
536838 99536838 1001 86380 86390 1
536547 99536547 1001 86380 86390 1
536626 99536626 1001 86380 86390 1
537276 99537276 1001 86380 86390 1
537186 99537186 1001 86380 86390 1
537188 99537188 1001 86380 86390 1
537959 99537959 1001 86380 86390 1
537877 99537877 1001 86380 86390 1
537827 99537827 1001 86380 86390 1
537790 99537790 1001 86380 86390 1
537718 99537718 1001 86380 86390 1
537617 99537617 1001 86380 86390 1
537721 99537721 1001 86380 86390 1
537600 99537600 1001 86380 86390 1
537640 99537640 1001 86380 86390 1
537505 99537505 1001 86380 86390 1
538169 99538169 1001 86380 86390 1
538623 99538623 1001 86380 86390 1
538707 99538707 1001 86380 86390 1
538761 99538761 1001 86380 86390 1
538723 99538723 1001 86380 86390 1
538571 99538571 1001 86380 86390 1
538584 99538584 1001 86380 86390 1
538469 99538469 1001 86380 86390 1
538562 99538562 1001 86380 86390 1
538472 99538472 1001 86380 86390 1
538555 99538555 1001 86380 86390 1
538284 99538284 1001 86380 86390 1
538351 99538351 1001 86380 86390 1
538255 99538255 1001 86380 86390 1
538882 99538882 1001 86380 86390 1
538948 99538948 1001 86380 86390 1
538949 99538949 1001 86380 86390 1
538885 99538885 1001 86380 86390 1
538912 99538912 1001 86380 86390 1
539607 99539607 1001 86380 86390 1
539559 99539559 1001 86380 86390 1
539602 99539602 1001 86380 86390 1
539393 99539393 1001 86380 86390 1
539253 99539253 1001 86380 86390 1
539209 99539209 1001 86380 86390 1
539121 99539121 1001 86380 86390 1
539839 99539839 1001 86380 86390 1
539815 99539815 1001 86380 86390 1
540327 99540327 1001 86380 86390 1
540357 99540357 1001 86380 86390 1
540073 99540073 1001 86380 86390 1
540156 99540156 1001 86380 86390 1
539861 99539861 1001 86380 86390 1
539992 99539992 1001 86380 86390 1
540623 99540623 1001 86380 86390 1
540662 99540662 1001 86380 86390 1
540559 99540559 1001 86380 86390 1
540572 99540572 1001 86380 86390 1
540537 99540537 1001 86380 86390 1
540551 99540551 1001 86380 86390 1
540580 99540580 1001 86380 86390 1
540476 99540476 1001 86380 86390 1
541204 99541204 1001 86380 86390 1
541173 99541173 1001 86380 86390 1
541112 99541112 1001 86380 86390 1
540893 99540893 1001 86380 86390 1
540978 99540978 1001 86380 86390 1
540854 99540854 1001 86380 86390 1
540730 99540730 1001 86380 86390 1
541446 99541446 1001 86380 86390 1
541453 99541453 1001 86380 86390 1
541943 99541943 1001 86380 86390 1
541741 99541741 1001 86380 86390 1
541607 99541607 1001 86380 86390 1
541517 99541517 1001 86380 86390 1
542213 99542213 1001 86380 86390 1
542265 99542265 1001 86380 86390 1
542921 99542921 1001 86380 86390 1
542841 99542841 1001 86380 86390 1
542719 99542719 1001 86380 86390 1
542712 99542712 1001 86380 86390 1
542378 99542378 1001 86380 86390 1
542473 99542473 1001 86380 86390 1
542410 99542410 1001 86380 86390 1
542332 99542332 1001 86380 86390 1
542386 99542386 1001 86380 86390 1
542361 99542361 1001 86380 86390 1
542439 99542439 1001 86380 86390 1
542990 99542990 1001 86380 86390 1
543619 99543619 1001 86380 86390 1
543536 99543536 1001 86380 86390 1
543383 99543383 1001 86380 86390 1
543340 99543340 1001 86380 86390 1
543263 99543263 1001 86380 86390 1
543328 99543328 1001 86380 86390 1
543931 99543931 1001 86380 86390 1
543789 99543789 1001 86380 86390 1
543843 99543843 1001 86380 86390 1
544501 99544501 1001 86380 86390 1
544426 99544426 1001 86380 86390 1
544520 99544520 1001 86380 86390 1
544213 99544213 1001 86380 86390 1
544283 99544283 1001 86380 86390 1
544349 99544349 1001 86380 86390 1
544166 99544166 1001 86380 86390 1
544050 99544050 1001 86380 86390 1
544128 99544128 1001 86380 86390 1
544185 99544185 1001 86380 86390 1
544716 99544716 1001 86380 86390 1
544717 99544717 1001 86380 86390 1
544653 99544653 1001 86380 86390 1
544616 99544616 1001 86380 86390 1
421426 211 1001 78720 79617 1
427127 220 1001 45360 45777 1
503838 736 1001 34890 35189 1
531797 1210 1001 65623 65922 1
543045 821 1002 32017 34429 1
534440 1012 1002 34623 44503 1
400062 99400062 1001 86380 86390 1
400225 99400225 1001 86380 86390 1
400340 99400340 1001 86380 86390 1
400542 99400542 1001 86380 86390 1
400550 99400550 1001 86380 86390 1
400528 99400528 1001 86380 86390 1
400630 99400630 1001 86380 86390 1
400632 99400632 1001 86380 86390 1
400834 99400834 1001 86380 86390 1
400888 99400888 1001 86380 86390 1
401033 99401033 1001 86380 86390 1
401310 99401310 1001 86380 86390 1
401355 99401355 1001 86380 86390 1
401564 99401564 1001 86380 86390 1
401541 99401541 1001 86380 86390 1
401525 99401525 1001 86380 86390 1
401739 99401739 1001 86380 86390 1
401744 99401744 1001 86380 86390 1
402020 99402020 1001 86380 86390 1
402006 99402006 1001 86380 86390 1
402068 99402068 1001 86380 86390 1
402341 99402341 1001 86380 86390 1
402324 99402324 1001 86380 86390 1
402500 99402500 1001 86380 86390 1
403048 99403048 1001 86380 86390 1
403497 99403497 1001 86380 86390 1
403491 99403491 1001 86380 86390 1
403855 99403855 1001 86380 86390 1
404659 99404659 1001 86380 86390 1
404879 99404879 1001 86380 86390 1
405086 99405086 1001 86380 86390 1
405390 99405390 1001 86380 86390 1
405391 99405391 1001 86380 86390 1
405559 99405559 1001 86380 86390 1
405744 99405744 1001 86380 86390 1
405669 99405669 1001 86380 86390 1
405928 99405928 1001 86380 86390 1
406073 99406073 1001 86380 86390 1
406017 99406017 1001 86380 86390 1
406155 99406155 1001 86380 86390 1
406231 99406231 1001 86380 86390 1
406402 99406402 1001 86380 86390 1
406431 99406431 1001 86380 86390 1
406419 99406419 1001 86380 86390 1
406705 99406705 1001 86380 86390 1
406940 99406940 1001 86380 86390 1
406951 99406951 1001 86380 86390 1
407062 99407062 1001 86380 86390 1
407151 99407151 1001 86380 86390 1
407228 99407228 1001 86380 86390 1
407157 99407157 1001 86380 86390 1
407298 99407298 1001 86380 86390 1
407391 99407391 1001 86380 86390 1
407415 99407415 1001 86380 86390 1
407540 99407540 1001 86380 86390 1
407456 99407456 1001 86380 86390 1
407587 99407587 1001 86380 86390 1
407649 99407649 1001 86380 86390 1
407731 99407731 1001 86380 86390 1
407700 99407700 1001 86380 86390 1
407782 99407782 1001 86380 86390 1
407919 99407919 1001 86380 86390 1
407968 99407968 1001 86380 86390 1
408075 99408075 1001 86380 86390 1
408285 99408285 1001 86380 86390 1
408400 99408400 1001 86380 86390 1
408372 99408372 1001 86380 86390 1
408410 99408410 1001 86380 86390 1
408597 99408597 1001 86380 86390 1
408730 99408730 1001 86380 86390 1
408692 99408692 1001 86380 86390 1
408830 99408830 1001 86380 86390 1
408975 99408975 1001 86380 86390 1
409070 99409070 1001 86380 86390 1
409218 99409218 1001 86380 86390 1
409452 99409452 1001 86380 86390 1
409796 99409796 1001 86380 86390 1
409887 99409887 1001 86380 86390 1
409802 99409802 1001 86380 86390 1
410108 99410108 1001 86380 86390 1
410344 99410344 1001 86380 86390 1
410323 99410323 1001 86380 86390 1
410376 99410376 1001 86380 86390 1
410388 99410388 1001 86380 86390 1
410448 99410448 1001 86380 86390 1
410514 99410514 1001 86380 86390 1
410543 99410543 1001 86380 86390 1
410795 99410795 1001 86380 86390 1
410880 99410880 1001 86380 86390 1
410849 99410849 1001 86380 86390 1
410885 99410885 1001 86380 86390 1
410930 99410930 1001 86380 86390 1
410939 99410939 1001 86380 86390 1
411253 99411253 1001 86380 86390 1
411290 99411290 1001 86380 86390 1
411520 99411520 1001 86380 86390 1
411921 99411921 1001 86380 86390 1
412069 99412069 1001 86380 86390 1
412446 99412446 1001 86380 86390 1
412400 99412400 1001 86380 86390 1
412429 99412429 1001 86380 86390 1
413565 99413565 1001 86380 86390 1
413635 99413635 1001 86380 86390 1
413645 99413645 1001 86380 86390 1
413341 99413341 1001 86380 86390 1
413487 99413487 1001 86380 86390 1
413415 99413415 1001 86380 86390 1
413586 99413586 1001 86380 86390 1
413010 99413010 1001 86380 86390 1
413246 99413246 1001 86380 86390 1
412585 99412585 1001 86380 86390 1
412852 99412852 1001 86380 86390 1
413783 99413783 1001 86380 86390 1
413805 99413805 1001 86380 86390 1
414946 99414946 1001 86380 86390 1
415014 99415014 1001 86380 86390 1
414736 99414736 1001 86380 86390 1
414791 99414791 1001 86380 86390 1
414670 99414670 1001 86380 86390 1
414125 99414125 1001 86380 86390 1
414437 99414437 1001 86380 86390 1
415499 99415499 1001 86380 86390 1
415575 99415575 1001 86380 86390 1
415425 99415425 1001 86380 86390 1
415431 99415431 1001 86380 86390 1
415516 99415516 1001 86380 86390 1
415472 99415472 1001 86380 86390 1
416997 99416997 1001 86380 86390 1
416833 99416833 1001 86380 86390 1
416613 99416613 1001 86380 86390 1
416820 99416820 1001 86380 86390 1
416808 99416808 1001 86380 86390 1
416551 99416551 1001 86380 86390 1
416390 99416390 1001 86380 86390 1
416338 99416338 1001 86380 86390 1
416393 99416393 1001 86380 86390 1
415749 99415749 1001 86380 86390 1
415997 99415997 1001 86380 86390 1
417166 99417166 1001 86380 86390 1
417360 99417360 1001 86380 86390 1
417341 99417341 1001 86380 86390 1
417129 99417129 1001 86380 86390 1
417515 99417515 1001 86380 86390 1
418476 99418476 1001 86380 86390 1
418625 99418625 1001 86380 86390 1
417678 99417678 1001 86380 86390 1
417951 99417951 1001 86380 86390 1
417703 99417703 1001 86380 86390 1
419012 99419012 1001 86380 86390 1
419067 99419067 1001 86380 86390 1
420184 99420184 1001 86380 86390 1
420187 99420187 1001 86380 86390 1
420325 99420325 1001 86380 86390 1
419946 99419946 1001 86380 86390 1
419975 99419975 1001 86380 86390 1
419894 99419894 1001 86380 86390 1
419295 99419295 1001 86380 86390 1
419273 99419273 1001 86380 86390 1
419274 99419274 1001 86380 86390 1
419457 99419457 1001 86380 86390 1
419222 99419222 1001 86380 86390 1
419509 99419509 1001 86380 86390 1
420537 99420537 1001 86380 86390 1
420833 99420833 1001 86380 86390 1
422104 99422104 1001 86380 86390 1
421348 99421348 1001 86380 86390 1
421466 99421466 1001 86380 86390 1
421422 99421422 1001 86380 86390 1
420991 99420991 1001 86380 86390 1
421019 99421019 1001 86380 86390 1
420901 99420901 1001 86380 86390 1
422291 99422291 1001 86380 86390 1
422517 99422517 1001 86380 86390 1
422451 99422451 1001 86380 86390 1
423513 99423513 1001 86380 86390 1
423448 99423448 1001 86380 86390 1
423454 99423454 1001 86380 86390 1
423722 99423722 1001 86380 86390 1
423497 99423497 1001 86380 86390 1
423167 99423167 1001 86380 86390 1
423199 99423199 1001 86380 86390 1
422623 99422623 1001 86380 86390 1
424038 99424038 1001 86380 86390 1
424130 99424130 1001 86380 86390 1
424011 99424011 1001 86380 86390 1
425114 99425114 1001 86380 86390 1
425315 99425315 1001 86380 86390 1
424732 99424732 1001 86380 86390 1
424825 99424825 1001 86380 86390 1
424437 99424437 1001 86380 86390 1
424417 99424417 1001 86380 86390 1
424229 99424229 1001 86380 86390 1
424380 99424380 1001 86380 86390 1
424485 99424485 1001 86380 86390 1
425584 99425584 1001 86380 86390 1
425506 99425506 1001 86380 86390 1
425750 99425750 1001 86380 86390 1
425625 99425625 1001 86380 86390 1
426673 99426673 1001 86380 86390 1
426363 99426363 1001 86380 86390 1
425981 99425981 1001 86380 86390 1
426247 99426247 1001 86380 86390 1
425944 99425944 1001 86380 86390 1
426085 99426085 1001 86380 86390 1
425935 99425935 1001 86380 86390 1
427418 99427418 1001 86380 86390 1
427323 99427323 1001 86380 86390 1
427427 99427427 1001 86380 86390 1
427449 99427449 1001 86380 86390 1
427220 99427220 1001 86380 86390 1
427195 99427195 1001 86380 86390 1
427367 99427367 1001 86380 86390 1
427970 99427970 1001 86380 86390 1
427996 99427996 1001 86380 86390 1
427876 99427876 1001 86380 86390 1
427769 99427769 1001 86380 86390 1
427919 99427919 1001 86380 86390 1
427552 99427552 1001 86380 86390 1
428968 99428968 1001 86380 86390 1
428945 99428945 1001 86380 86390 1
429028 99429028 1001 86380 86390 1
430102 99430102 1001 86380 86390 1
429633 99429633 1001 86380 86390 1
429675 99429675 1001 86380 86390 1
429704 99429704 1001 86380 86390 1
429522 99429522 1001 86380 86390 1
429278 99429278 1001 86380 86390 1
429335 99429335 1001 86380 86390 1
429192 99429192 1001 86380 86390 1
430552 99430552 1001 86380 86390 1
430531 99430531 1001 86380 86390 1
430404 99430404 1001 86380 86390 1
431972 99431972 1001 86380 86390 1
431788 99431788 1001 86380 86390 1
431473 99431473 1001 86380 86390 1
431332 99431332 1001 86380 86390 1
431490 99431490 1001 86380 86390 1
431493 99431493 1001 86380 86390 1
431593 99431593 1001 86380 86390 1
431537 99431537 1001 86380 86390 1
431091 99431091 1001 86380 86390 1
431044 99431044 1001 86380 86390 1
430832 99430832 1001 86380 86390 1
430854 99430854 1001 86380 86390 1
431074 99431074 1001 86380 86390 1
430995 99430995 1001 86380 86390 1
431058 99431058 1001 86380 86390 1
432374 99432374 1001 86380 86390 1
432178 99432178 1001 86380 86390 1
433721 99433721 1001 86380 86390 1
433440 99433440 1001 86380 86390 1
433354 99433354 1001 86380 86390 1
433576 99433576 1001 86380 86390 1
433606 99433606 1001 86380 86390 1
433336 99433336 1001 86380 86390 1
433361 99433361 1001 86380 86390 1
432991 99432991 1001 86380 86390 1
433146 99433146 1001 86380 86390 1
432608 99432608 1001 86380 86390 1
432830 99432830 1001 86380 86390 1
432562 99432562 1001 86380 86390 1
432757 99432757 1001 86380 86390 1
432802 99432802 1001 86380 86390 1
434022 99434022 1001 86380 86390 1
434104 99434104 1001 86380 86390 1
433798 99433798 1001 86380 86390 1
433953 99433953 1001 86380 86390 1
434113 99434113 1001 86380 86390 1
435216 99435216 1001 86380 86390 1
434704 99434704 1001 86380 86390 1
434748 99434748 1001 86380 86390 1
434753 99434753 1001 86380 86390 1
434518 99434518 1001 86380 86390 1
434455 99434455 1001 86380 86390 1
434251 99434251 1001 86380 86390 1
435892 99435892 1001 86380 86390 1
435734 99435734 1001 86380 86390 1
435632 99435632 1001 86380 86390 1
435692 99435692 1001 86380 86390 1
436959 99436959 1001 86380 86390 1
436812 99436812 1001 86380 86390 1
436864 99436864 1001 86380 86390 1
436774 99436774 1001 86380 86390 1
436777 99436777 1001 86380 86390 1
436460 99436460 1001 86380 86390 1
436642 99436642 1001 86380 86390 1
436480 99436480 1001 86380 86390 1
436442 99436442 1001 86380 86390 1
436164 99436164 1001 86380 86390 1
436046 99436046 1001 86380 86390 1
436262 99436262 1001 86380 86390 1
437342 99437342 1001 86380 86390 1
300082 99300082 1001 86380 86390 1
300033 99300033 1001 86380 86390 1
437305 99437305 1001 86380 86390 1
300001 99300001 1001 86380 86390 1
300067 99300067 1001 86380 86390 1
300668 99300668 1001 86380 86390 1
300687 99300687 1001 86380 86390 1
300559 99300559 1001 86380 86390 1
300534 99300534 1001 86380 86390 1
300513 99300513 1001 86380 86390 1
300320 99300320 1001 86380 86390 1
300391 99300391 1001 86380 86390 1
300225 99300225 1001 86380 86390 1
300150 99300150 1001 86380 86390 1
300167 99300167 1001 86380 86390 1
300286 99300286 1001 86380 86390 1
300170 99300170 1001 86380 86390 1
300857 99300857 1001 86380 86390 1
300900 99300900 1001 86380 86390 1
301445 99301445 1001 86380 86390 1
301459 99301459 1001 86380 86390 1
301370 99301370 1001 86380 86390 1
301475 99301475 1001 86380 86390 1
301216 99301216 1001 86380 86390 1
300983 99300983 1001 86380 86390 1
301632 99301632 1001 86380 86390 1
301702 99301702 1001 86380 86390 1
302255 99302255 1001 86380 86390 1
302221 99302221 1001 86380 86390 1
302225 99302225 1001 86380 86390 1
302138 99302138 1001 86380 86390 1
302075 99302075 1001 86380 86390 1
302155 99302155 1001 86380 86390 1
302003 99302003 1001 86380 86390 1
302029 99302029 1001 86380 86390 1
301957 99301957 1001 86380 86390 1
301795 99301795 1001 86380 86390 1
302502 99302502 1001 86380 86390 1
303057 99303057 1001 86380 86390 1
303189 99303189 1001 86380 86390 1
302846 99302846 1001 86380 86390 1
302939 99302939 1001 86380 86390 1
302979 99302979 1001 86380 86390 1
302999 99302999 1001 86380 86390 1
302896 99302896 1001 86380 86390 1
302621 99302621 1001 86380 86390 1
302726 99302726 1001 86380 86390 1
302609 99302609 1001 86380 86390 1
303296 99303296 1001 86380 86390 1
303222 99303222 1001 86380 86390 1
303381 99303381 1001 86380 86390 1
303936 99303936 1001 86380 86390 1
303901 99303901 1001 86380 86390 1
303878 99303878 1001 86380 86390 1
303646 99303646 1001 86380 86390 1
303649 99303649 1001 86380 86390 1
303626 99303626 1001 86380 86390 1
303642 99303642 1001 86380 86390 1
303785 99303785 1001 86380 86390 1
303786 99303786 1001 86380 86390 1
303577 99303577 1001 86380 86390 1
304173 99304173 1001 86380 86390 1
304109 99304109 1001 86380 86390 1
304130 99304130 1001 86380 86390 1
304235 99304235 1001 86380 86390 1
304119 99304119 1001 86380 86390 1
304081 99304081 1001 86380 86390 1
304094 99304094 1001 86380 86390 1
304722 99304722 1001 86380 86390 1
304756 99304756 1001 86380 86390 1
304509 99304509 1001 86380 86390 1
304355 99304355 1001 86380 86390 1
304293 99304293 1001 86380 86390 1
304335 99304335 1001 86380 86390 1
304289 99304289 1001 86380 86390 1
304909 99304909 1001 86380 86390 1
304999 99304999 1001 86380 86390 1
304861 99304861 1001 86380 86390 1
304893 99304893 1001 86380 86390 1
304998 99304998 1001 86380 86390 1
305501 99305501 1001 86380 86390 1
305514 99305514 1001 86380 86390 1
305290 99305290 1001 86380 86390 1
305347 99305347 1001 86380 86390 1
500168 99500168 1001 86380 86390 1
500181 99500181 1001 86380 86390 1
500026 99500026 1001 86380 86390 1
500006 99500006 1001 86380 86390 1
500151 99500151 1001 86380 86390 1
500812 99500812 1001 86380 86390 1
500734 99500734 1001 86380 86390 1
500439 99500439 1001 86380 86390 1
500533 99500533 1001 86380 86390 1
500406 99500406 1001 86380 86390 1
500575 99500575 1001 86380 86390 1
500489 99500489 1001 86380 86390 1
500411 99500411 1001 86380 86390 1
500541 99500541 1001 86380 86390 1
500297 99500297 1001 86380 86390 1
500389 99500389 1001 86380 86390 1
500239 99500239 1001 86380 86390 1
500241 99500241 1001 86380 86390 1
500904 99500904 1001 86380 86390 1
500971 99500971 1001 86380 86390 1
500896 99500896 1001 86380 86390 1
500884 99500884 1001 86380 86390 1
500846 99500846 1001 86380 86390 1
501603 99501603 1001 86380 86390 1
501619 99501619 1001 86380 86390 1
501382 99501382 1001 86380 86390 1
501281 99501281 1001 86380 86390 1
501309 99501309 1001 86380 86390 1
501258 99501258 1001 86380 86390 1
501250 99501250 1001 86380 86390 1
501208 99501208 1001 86380 86390 1
501741 99501741 1001 86380 86390 1
502442 99502442 1001 86380 86390 1
502395 99502395 1001 86380 86390 1
501883 99501883 1001 86380 86390 1
501974 99501974 1001 86380 86390 1
502052 99502052 1001 86380 86390 1
501914 99501914 1001 86380 86390 1
502037 99502037 1001 86380 86390 1
502660 99502660 1001 86380 86390 1
502588 99502588 1001 86380 86390 1
502498 99502498 1001 86380 86390 1
502499 99502499 1001 86380 86390 1
503127 99503127 1001 86380 86390 1
503134 99503134 1001 86380 86390 1
503149 99503149 1001 86380 86390 1
502974 99502974 1001 86380 86390 1
503015 99503015 1001 86380 86390 1
503344 99503344 1001 86380 86390 1
503461 99503461 1001 86380 86390 1
504089 99504089 1001 86380 86390 1
504101 99504101 1001 86380 86390 1
504109 99504109 1001 86380 86390 1
504113 99504113 1001 86380 86390 1
503731 99503731 1001 86380 86390 1
503912 99503912 1001 86380 86390 1
503857 99503857 1001 86380 86390 1
503897 99503897 1001 86380 86390 1
503517 99503517 1001 86380 86390 1
504146 99504146 1001 86380 86390 1
504915 99504915 1001 86380 86390 1
504861 99504861 1001 86380 86390 1
504578 99504578 1001 86380 86390 1
504473 99504473 1001 86380 86390 1
504357 99504357 1001 86380 86390 1
504345 99504345 1001 86380 86390 1
504412 99504412 1001 86380 86390 1
504995 99504995 1001 86380 86390 1
505023 99505023 1001 86380 86390 1
505126 99505126 1001 86380 86390 1
505140 99505140 1001 86380 86390 1
505050 99505050 1001 86380 86390 1
505051 99505051 1001 86380 86390 1
505041 99505041 1001 86380 86390 1
505618 99505618 1001 86380 86390 1
505416 99505416 1001 86380 86390 1
505175 99505175 1001 86380 86390 1
505241 99505241 1001 86380 86390 1
505320 99505320 1001 86380 86390 1
505304 99505304 1001 86380 86390 1
505885 99505885 1001 86380 86390 1
505839 99505839 1001 86380 86390 1
506486 99506486 1001 86380 86390 1
506582 99506582 1001 86380 86390 1
506235 99506235 1001 86380 86390 1
506303 99506303 1001 86380 86390 1
506218 99506218 1001 86380 86390 1
506149 99506149 1001 86380 86390 1
506113 99506113 1001 86380 86390 1
506101 99506101 1001 86380 86390 1
506671 99506671 1001 86380 86390 1
506606 99506606 1001 86380 86390 1
506763 99506763 1001 86380 86390 1
506673 99506673 1001 86380 86390 1
506752 99506752 1001 86380 86390 1
506692 99506692 1001 86380 86390 1
506758 99506758 1001 86380 86390 1
506785 99506785 1001 86380 86390 1
506657 99506657 1001 86380 86390 1
507362 99507362 1001 86380 86390 1
507363 99507363 1001 86380 86390 1
507273 99507273 1001 86380 86390 1
507403 99507403 1001 86380 86390 1
507314 99507314 1001 86380 86390 1
507040 99507040 1001 86380 86390 1
507197 99507197 1001 86380 86390 1
506934 99506934 1001 86380 86390 1
506936 99506936 1001 86380 86390 1
507477 99507477 1001 86380 86390 1
507580 99507580 1001 86380 86390 1
507582 99507582 1001 86380 86390 1
507572 99507572 1001 86380 86390 1
507430 99507430 1001 86380 86390 1
507613 99507613 1001 86380 86390 1
508068 99508068 1001 86380 86390 1
508173 99508173 1001 86380 86390 1
508222 99508222 1001 86380 86390 1
508127 99508127 1001 86380 86390 1
508053 99508053 1001 86380 86390 1
507671 99507671 1001 86380 86390 1
507662 99507662 1001 86380 86390 1
507676 99507676 1001 86380 86390 1
507767 99507767 1001 86380 86390 1
507768 99507768 1001 86380 86390 1
508346 99508346 1001 86380 86390 1
508980 99508980 1001 86380 86390 1
508679 99508679 1001 86380 86390 1
508486 99508486 1001 86380 86390 1
508499 99508499 1001 86380 86390 1
508540 99508540 1001 86380 86390 1
508464 99508464 1001 86380 86390 1
509115 99509115 1001 86380 86390 1
509156 99509156 1001 86380 86390 1
509849 99509849 1001 86380 86390 1
509489 99509489 1001 86380 86390 1
509542 99509542 1001 86380 86390 1
509338 99509338 1001 86380 86390 1
509352 99509352 1001 86380 86390 1
509365 99509365 1001 86380 86390 1
509404 99509404 1001 86380 86390 1
509434 99509434 1001 86380 86390 1
509978 99509978 1001 86380 86390 1
509979 99509979 1001 86380 86390 1
509928 99509928 1001 86380 86390 1
510590 99510590 1001 86380 86390 1
510610 99510610 1001 86380 86390 1
510471 99510471 1001 86380 86390 1
510460 99510460 1001 86380 86390 1
510371 99510371 1001 86380 86390 1
510204 99510204 1001 86380 86390 1
510921 99510921 1001 86380 86390 1
510819 99510819 1001 86380 86390 1
510845 99510845 1001 86380 86390 1
510926 99510926 1001 86380 86390 1
510762 99510762 1001 86380 86390 1
511551 99511551 1001 86380 86390 1
511517 99511517 1001 86380 86390 1
511553 99511553 1001 86380 86390 1
511435 99511435 1001 86380 86390 1
511246 99511246 1001 86380 86390 1
511276 99511276 1001 86380 86390 1
511305 99511305 1001 86380 86390 1
511344 99511344 1001 86380 86390 1
510973 99510973 1001 86380 86390 1
510986 99510986 1001 86380 86390 1
510961 99510961 1001 86380 86390 1
511044 99511044 1001 86380 86390 1
511644 99511644 1001 86380 86390 1
511684 99511684 1001 86380 86390 1
512243 99512243 1001 86380 86390 1
512358 99512358 1001 86380 86390 1
512361 99512361 1001 86380 86390 1
512152 99512152 1001 86380 86390 1
512115 99512115 1001 86380 86390 1
512171 99512171 1001 86380 86390 1
511902 99511902 1001 86380 86390 1
511918 99511918 1001 86380 86390 1
511828 99511828 1001 86380 86390 1
512494 99512494 1001 86380 86390 1
512458 99512458 1001 86380 86390 1
512575 99512575 1001 86380 86390 1
512576 99512576 1001 86380 86390 1
513105 99513105 1001 86380 86390 1
513006 99513006 1001 86380 86390 1
512810 99512810 1001 86380 86390 1
512714 99512714 1001 86380 86390 1
512729 99512729 1001 86380 86390 1
512758 99512758 1001 86380 86390 1
512668 99512668 1001 86380 86390 1
512697 99512697 1001 86380 86390 1
513287 99513287 1001 86380 86390 1
513880 99513880 1001 86380 86390 1
514009 99514009 1001 86380 86390 1
513898 99513898 1001 86380 86390 1
513726 99513726 1001 86380 86390 1
513782 99513782 1001 86380 86390 1
513692 99513692 1001 86380 86390 1
513642 99513642 1001 86380 86390 1
513746 99513746 1001 86380 86390 1
513630 99513630 1001 86380 86390 1
513582 99513582 1001 86380 86390 1
513467 99513467 1001 86380 86390 1
513545 99513545 1001 86380 86390 1
513520 99513520 1001 86380 86390 1
514148 99514148 1001 86380 86390 1
514202 99514202 1001 86380 86390 1
514092 99514092 1001 86380 86390 1
514040 99514040 1001 86380 86390 1
514716 99514716 1001 86380 86390 1
514821 99514821 1001 86380 86390 1
514691 99514691 1001 86380 86390 1
514834 99514834 1001 86380 86390 1
514790 99514790 1001 86380 86390 1
514688 99514688 1001 86380 86390 1
514498 99514498 1001 86380 86390 1
514418 99514418 1001 86380 86390 1
514302 99514302 1001 86380 86390 1
514303 99514303 1001 86380 86390 1
514278 99514278 1001 86380 86390 1
514344 99514344 1001 86380 86390 1
514293 99514293 1001 86380 86390 1
514271 99514271 1001 86380 86390 1
514337 99514337 1001 86380 86390 1
514261 99514261 1001 86380 86390 1
514880 99514880 1001 86380 86390 1
514871 99514871 1001 86380 86390 1
515030 99515030 1001 86380 86390 1
515005 99515005 1001 86380 86390 1
514877 99514877 1001 86380 86390 1
514904 99514904 1001 86380 86390 1
515609 99515609 1001 86380 86390 1
515624 99515624 1001 86380 86390 1
515668 99515668 1001 86380 86390 1
515618 99515618 1001 86380 86390 1
515619 99515619 1001 86380 86390 1
515314 99515314 1001 86380 86390 1
515411 99515411 1001 86380 86390 1
515129 99515129 1001 86380 86390 1
515068 99515068 1001 86380 86390 1
515842 99515842 1001 86380 86390 1
515754 99515754 1001 86380 86390 1
515780 99515780 1001 86380 86390 1
515756 99515756 1001 86380 86390 1
516474 99516474 1001 86380 86390 1
516396 99516396 1001 86380 86390 1
516347 99516347 1001 86380 86390 1
516494 99516494 1001 86380 86390 1
516140 99516140 1001 86380 86390 1
516195 99516195 1001 86380 86390 1
516157 99516157 1001 86380 86390 1
516170 99516170 1001 86380 86390 1
516275 99516275 1001 86380 86390 1
515906 99515906 1001 86380 86390 1
516672 99516672 1001 86380 86390 1
517304 99517304 1001 86380 86390 1
517197 99517197 1001 86380 86390 1
517198 99517198 1001 86380 86390 1
517139 99517139 1001 86380 86390 1
517322 99517322 1001 86380 86390 1
517093 99517093 1001 86380 86390 1
516985 99516985 1001 86380 86390 1
517064 99517064 1001 86380 86390 1
516831 99516831 1001 86380 86390 1
516858 99516858 1001 86380 86390 1
517492 99517492 1001 86380 86390 1
517351 99517351 1001 86380 86390 1
517487 99517487 1001 86380 86390 1
517981 99517981 1001 86380 86390 1
517997 99517997 1001 86380 86390 1
517991 99517991 1001 86380 86390 1
517857 99517857 1001 86380 86390 1
517865 99517865 1001 86380 86390 1
517735 99517735 1001 86380 86390 1
517606 99517606 1001 86380 86390 1
517581 99517581 1001 86380 86390 1
517583 99517583 1001 86380 86390 1
517747 99517747 1001 86380 86390 1
518366 99518366 1001 86380 86390 1
518237 99518237 1001 86380 86390 1
518330 99518330 1001 86380 86390 1
518170 99518170 1001 86380 86390 1
518862 99518862 1001 86380 86390 1
518927 99518927 1001 86380 86390 1
518922 99518922 1001 86380 86390 1
518984 99518984 1001 86380 86390 1
518771 99518771 1001 86380 86390 1
518713 99518713 1001 86380 86390 1
518756 99518756 1001 86380 86390 1
518498 99518498 1001 86380 86390 1
519153 99519153 1001 86380 86390 1
519166 99519166 1001 86380 86390 1
519138 99519138 1001 86380 86390 1
519469 99519469 1001 86380 86390 1
519561 99519561 1001 86380 86390 1
519540 99519540 1001 86380 86390 1
519280 99519280 1001 86380 86390 1
519203 99519203 1001 86380 86390 1
519255 99519255 1001 86380 86390 1
519257 99519257 1001 86380 86390 1
519981 99519981 1001 86380 86390 1
519852 99519852 1001 86380 86390 1
519899 99519899 1001 86380 86390 1
519952 99519952 1001 86380 86390 1
520602 99520602 1001 86380 86390 1
520253 99520253 1001 86380 86390 1
520344 99520344 1001 86380 86390 1
520370 99520370 1001 86380 86390 1
520267 99520267 1001 86380 86390 1
520337 99520337 1001 86380 86390 1
520326 99520326 1001 86380 86390 1
520391 99520391 1001 86380 86390 1
520420 99520420 1001 86380 86390 1
520775 99520775 1001 86380 86390 1
521440 99521440 1001 86380 86390 1
521305 99521305 1001 86380 86390 1
521348 99521348 1001 86380 86390 1
521284 99521284 1001 86380 86390 1
521261 99521261 1001 86380 86390 1
521200 99521200 1001 86380 86390 1
521072 99521072 1001 86380 86390 1
521089 99521089 1001 86380 86390 1
521141 99521141 1001 86380 86390 1
520963 99520963 1001 86380 86390 1
521018 99521018 1001 86380 86390 1
521048 99521048 1001 86380 86390 1
520932 99520932 1001 86380 86390 1
521010 99521010 1001 86380 86390 1
521550 99521550 1001 86380 86390 1
522220 99522220 1001 86380 86390 1
522235 99522235 1001 86380 86390 1
522275 99522275 1001 86380 86390 1
522210 99522210 1001 86380 86390 1
522161 99522161 1001 86380 86390 1
522075 99522075 1001 86380 86390 1
521911 99521911 1001 86380 86390 1
521927 99521927 1001 86380 86390 1
522020 99522020 1001 86380 86390 1
521806 99521806 1001 86380 86390 1
521847 99521847 1001 86380 86390 1
521745 99521745 1001 86380 86390 1
521694 99521694 1001 86380 86390 1
521787 99521787 1001 86380 86390 1
522427 99522427 1001 86380 86390 1
522480 99522480 1001 86380 86390 1
522977 99522977 1001 86380 86390 1
523043 99523043 1001 86380 86390 1
523047 99523047 1001 86380 86390 1
522998 99522998 1001 86380 86390 1
523000 99523000 1001 86380 86390 1
523112 99523112 1001 86380 86390 1
522925 99522925 1001 86380 86390 1
522774 99522774 1001 86380 86390 1
522604 99522604 1001 86380 86390 1
522698 99522698 1001 86380 86390 1
523209 99523209 1001 86380 86390 1
523148 99523148 1001 86380 86390 1
523200 99523200 1001 86380 86390 1
523177 99523177 1001 86380 86390 1
523752 99523752 1001 86380 86390 1
523830 99523830 1001 86380 86390 1
523793 99523793 1001 86380 86390 1
523863 99523863 1001 86380 86390 1
523891 99523891 1001 86380 86390 1
523545 99523545 1001 86380 86390 1
523637 99523637 1001 86380 86390 1
523682 99523682 1001 86380 86390 1
523724 99523724 1001 86380 86390 1
523352 99523352 1001 86380 86390 1
524138 99524138 1001 86380 86390 1
524145 99524145 1001 86380 86390 1
524044 99524044 1001 86380 86390 1
524709 99524709 1001 86380 86390 1
524569 99524569 1001 86380 86390 1
524583 99524583 1001 86380 86390 1
524572 99524572 1001 86380 86390 1
524598 99524598 1001 86380 86390 1
524689 99524689 1001 86380 86390 1
524640 99524640 1001 86380 86390 1
524397 99524397 1001 86380 86390 1
524177 99524177 1001 86380 86390 1
524333 99524333 1001 86380 86390 1
524192 99524192 1001 86380 86390 1
524156 99524156 1001 86380 86390 1
524175 99524175 1001 86380 86390 1
524898 99524898 1001 86380 86390 1
524938 99524938 1001 86380 86390 1
524822 99524822 1001 86380 86390 1
524849 99524849 1001 86380 86390 1
524889 99524889 1001 86380 86390 1
524776 99524776 1001 86380 86390 1
524960 99524960 1001 86380 86390 1
524779 99524779 1001 86380 86390 1
525472 99525472 1001 86380 86390 1
525409 99525409 1001 86380 86390 1
525519 99525519 1001 86380 86390 1
525254 99525254 1001 86380 86390 1
525345 99525345 1001 86380 86390 1
525134 99525134 1001 86380 86390 1
525114 99525114 1001 86380 86390 1
525624 99525624 1001 86380 86390 1
525718 99525718 1001 86380 86390 1
525733 99525733 1001 86380 86390 1
525773 99525773 1001 86380 86390 1
526343 99526343 1001 86380 86390 1
526370 99526370 1001 86380 86390 1
526186 99526186 1001 86380 86390 1
526148 99526148 1001 86380 86390 1
526161 99526161 1001 86380 86390 1
526137 99526137 1001 86380 86390 1
525870 99525870 1001 86380 86390 1
525911 99525911 1001 86380 86390 1
525886 99525886 1001 86380 86390 1
526004 99526004 1001 86380 86390 1
525940 99525940 1001 86380 86390 1
525929 99525929 1001 86380 86390 1
526451 99526451 1001 86380 86390 1
526582 99526582 1001 86380 86390 1
526453 99526453 1001 86380 86390 1
526545 99526545 1001 86380 86390 1
526483 99526483 1001 86380 86390 1
527134 99527134 1001 86380 86390 1
526957 99526957 1001 86380 86390 1
526894 99526894 1001 86380 86390 1
526717 99526717 1001 86380 86390 1
527380 99527380 1001 86380 86390 1
527406 99527406 1001 86380 86390 1
527343 99527343 1001 86380 86390 1
527269 99527269 1001 86380 86390 1
528048 99528048 1001 86380 86390 1
528058 99528058 1001 86380 86390 1
527930 99527930 1001 86380 86390 1
528023 99528023 1001 86380 86390 1
527870 99527870 1001 86380 86390 1
527858 99527858 1001 86380 86390 1
527722 99527722 1001 86380 86390 1
527723 99527723 1001 86380 86390 1
527672 99527672 1001 86380 86390 1
527642 99527642 1001 86380 86390 1
527606 99527606 1001 86380 86390 1
527530 99527530 1001 86380 86390 1
528128 99528128 1001 86380 86390 1
528274 99528274 1001 86380 86390 1
528079 99528079 1001 86380 86390 1
528110 99528110 1001 86380 86390 1
528859 99528859 1001 86380 86390 1
528889 99528889 1001 86380 86390 1
528706 99528706 1001 86380 86390 1
528848 99528848 1001 86380 86390 1
528605 99528605 1001 86380 86390 1
528600 99528600 1001 86380 86390 1
528692 99528692 1001 86380 86390 1
528550 99528550 1001 86380 86390 1
528680 99528680 1001 86380 86390 1
528997 99528997 1001 86380 86390 1
528934 99528934 1001 86380 86390 1
529677 99529677 1001 86380 86390 1
529576 99529576 1001 86380 86390 1
529539 99529539 1001 86380 86390 1
529632 99529632 1001 86380 86390 1
529531 99529531 1001 86380 86390 1
529410 99529410 1001 86380 86390 1
529437 99529437 1001 86380 86390 1
529373 99529373 1001 86380 86390 1
529438 99529438 1001 86380 86390 1
529464 99529464 1001 86380 86390 1
529492 99529492 1001 86380 86390 1
529402 99529402 1001 86380 86390 1
529495 99529495 1001 86380 86390 1
529303 99529303 1001 86380 86390 1
529306 99529306 1001 86380 86390 1
529255 99529255 1001 86380 86390 1
529126 99529126 1001 86380 86390 1
529115 99529115 1001 86380 86390 1
529168 99529168 1001 86380 86390 1
529784 99529784 1001 86380 86390 1
529902 99529902 1001 86380 86390 1
529866 99529866 1001 86380 86390 1
530465 99530465 1001 86380 86390 1
530355 99530355 1001 86380 86390 1
530220 99530220 1001 86380 86390 1
530247 99530247 1001 86380 86390 1
530146 99530146 1001 86380 86390 1
530344 99530344 1001 86380 86390 1
530179 99530179 1001 86380 86390 1
530081 99530081 1001 86380 86390 1
530083 99530083 1001 86380 86390 1
530097 99530097 1001 86380 86390 1
530576 99530576 1001 86380 86390 1
530733 99530733 1001 86380 86390 1
530687 99530687 1001 86380 86390 1
530675 99530675 1001 86380 86390 1
530585 99530585 1001 86380 86390 1
531330 99531330 1001 86380 86390 1
531235 99531235 1001 86380 86390 1
531262 99531262 1001 86380 86390 1
531097 99531097 1001 86380 86390 1
530989 99530989 1001 86380 86390 1
530874 99530874 1001 86380 86390 1
531384 99531384 1001 86380 86390 1
532069 99532069 1001 86380 86390 1
532084 99532084 1001 86380 86390 1
532037 99532037 1001 86380 86390 1
531987 99531987 1001 86380 86390 1
531808 99531808 1001 86380 86390 1
531824 99531824 1001 86380 86390 1
531981 99531981 1001 86380 86390 1
531917 99531917 1001 86380 86390 1
531892 99531892 1001 86380 86390 1
531699 99531699 1001 86380 86390 1
532231 99532231 1001 86380 86390 1
532354 99532354 1001 86380 86390 1
532303 99532303 1001 86380 86390 1
532305 99532305 1001 86380 86390 1
533007 99533007 1001 86380 86390 1
532924 99532924 1001 86380 86390 1
532965 99532965 1001 86380 86390 1
532849 99532849 1001 86380 86390 1
532776 99532776 1001 86380 86390 1
532647 99532647 1001 86380 86390 1
532765 99532765 1001 86380 86390 1
532755 99532755 1001 86380 86390 1
532717 99532717 1001 86380 86390 1
532454 99532454 1001 86380 86390 1
532520 99532520 1001 86380 86390 1
532508 99532508 1001 86380 86390 1
532604 99532604 1001 86380 86390 1
533200 99533200 1001 86380 86390 1
533058 99533058 1001 86380 86390 1
533729 99533729 1001 86380 86390 1
533796 99533796 1001 86380 86390 1
533771 99533771 1001 86380 86390 1
533762 99533762 1001 86380 86390 1
533777 99533777 1001 86380 86390 1
533780 99533780 1001 86380 86390 1
533604 99533604 1001 86380 86390 1
533240 99533240 1001 86380 86390 1
533350 99533350 1001 86380 86390 1
534011 99534011 1001 86380 86390 1
533947 99533947 1001 86380 86390 1
534039 99534039 1001 86380 86390 1
534018 99534018 1001 86380 86390 1
533995 99533995 1001 86380 86390 1
534495 99534495 1001 86380 86390 1
534487 99534487 1001 86380 86390 1
534303 99534303 1001 86380 86390 1
534445 99534445 1001 86380 86390 1
534368 99534368 1001 86380 86390 1
534437 99534437 1001 86380 86390 1
534095 99534095 1001 86380 86390 1
534082 99534082 1001 86380 86390 1
534108 99534108 1001 86380 86390 1
534256 99534256 1001 86380 86390 1
534724 99534724 1001 86380 86390 1
534778 99534778 1001 86380 86390 1
534804 99534804 1001 86380 86390 1
535358 99535358 1001 86380 86390 1
535496 99535496 1001 86380 86390 1
535316 99535316 1001 86380 86390 1
535153 99535153 1001 86380 86390 1
535246 99535246 1001 86380 86390 1
535104 99535104 1001 86380 86390 1
535260 99535260 1001 86380 86390 1
534941 99534941 1001 86380 86390 1
534922 99534922 1001 86380 86390 1
535057 99535057 1001 86380 86390 1
535626 99535626 1001 86380 86390 1
535536 99535536 1001 86380 86390 1
535563 99535563 1001 86380 86390 1
535699 99535699 1001 86380 86390 1
535518 99535518 1001 86380 86390 1
536152 99536152 1001 86380 86390 1
536282 99536282 1001 86380 86390 1
535949 99535949 1001 86380 86390 1
535967 99535967 1001 86380 86390 1
536111 99536111 1001 86380 86390 1
535763 99535763 1001 86380 86390 1
536386 99536386 1001 86380 86390 1
536412 99536412 1001 86380 86390 1
536400 99536400 1001 86380 86390 1
536440 99536440 1001 86380 86390 1
536510 99536510 1001 86380 86390 1
536959 99536959 1001 86380 86390 1
537044 99537044 1001 86380 86390 1
536843 99536843 1001 86380 86390 1
536765 99536765 1001 86380 86390 1
536936 99536936 1001 86380 86390 1
536755 99536755 1001 86380 86390 1
536690 99536690 1001 86380 86390 1
536729 99536729 1001 86380 86390 1
536742 99536742 1001 86380 86390 1
537214 99537214 1001 86380 86390 1
537181 99537181 1001 86380 86390 1
537974 99537974 1001 86380 86390 1
537833 99537833 1001 86380 86390 1
537694 99537694 1001 86380 86390 1
538056 99538056 1001 86380 86390 1
538181 99538181 1001 86380 86390 1
538767 99538767 1001 86380 86390 1
538800 99538800 1001 86380 86390 1
538747 99538747 1001 86380 86390 1
538748 99538748 1001 86380 86390 1
538518 99538518 1001 86380 86390 1
538538 99538538 1001 86380 86390 1
538513 99538513 1001 86380 86390 1
538463 99538463 1001 86380 86390 1
538594 99538594 1001 86380 86390 1
538505 99538505 1001 86380 86390 1
538379 99538379 1001 86380 86390 1
538289 99538289 1001 86380 86390 1
538916 99538916 1001 86380 86390 1
538959 99538959 1001 86380 86390 1
539012 99539012 1001 86380 86390 1
538845 99538845 1001 86380 86390 1
539542 99539542 1001 86380 86390 1
539555 99539555 1001 86380 86390 1
539594 99539594 1001 86380 86390 1
539619 99539619 1001 86380 86390 1
539622 99539622 1001 86380 86390 1
539410 99539410 1001 86380 86390 1
539321 99539321 1001 86380 86390 1
539425 99539425 1001 86380 86390 1
539402 99539402 1001 86380 86390 1
539273 99539273 1001 86380 86390 1
539314 99539314 1001 86380 86390 1
539315 99539315 1001 86380 86390 1
539046 99539046 1001 86380 86390 1
539175 99539175 1001 86380 86390 1
539078 99539078 1001 86380 86390 1
539041 99539041 1001 86380 86390 1
539846 99539846 1001 86380 86390 1
539678 99539678 1001 86380 86390 1
539816 99539816 1001 86380 86390 1
539728 99539728 1001 86380 86390 1
540402 99540402 1001 86380 86390 1
540093 99540093 1001 86380 86390 1
540107 99540107 1001 86380 86390 1
540070 99540070 1001 86380 86390 1
540188 99540188 1001 86380 86390 1
540098 99540098 1001 86380 86390 1
540007 99540007 1001 86380 86390 1
540024 99540024 1001 86380 86390 1
540055 99540055 1001 86380 86390 1
540471 99540471 1001 86380 86390 1
540655 99540655 1001 86380 86390 1
540552 99540552 1001 86380 86390 1
541140 99541140 1001 86380 86390 1
541153 99541153 1001 86380 86390 1
541196 99541196 1001 86380 86390 1
541108 99541108 1001 86380 86390 1
541100 99541100 1001 86380 86390 1
540959 99540959 1001 86380 86390 1
541024 99541024 1001 86380 86390 1
540981 99540981 1001 86380 86390 1
541047 99541047 1001 86380 86390 1
540996 99540996 1001 86380 86390 1
540699 99540699 1001 86380 86390 1
540673 99540673 1001 86380 86390 1
541422 99541422 1001 86380 86390 1
541438 99541438 1001 86380 86390 1
541440 99541440 1001 86380 86390 1
541917 99541917 1001 86380 86390 1
541919 99541919 1001 86380 86390 1
541935 99541935 1001 86380 86390 1
541950 99541950 1001 86380 86390 1
541771 99541771 1001 86380 86390 1
541800 99541800 1001 86380 86390 1
541550 99541550 1001 86380 86390 1
541538 99541538 1001 86380 86390 1
541500 99541500 1001 86380 86390 1
541527 99541527 1001 86380 86390 1
541701 99541701 1001 86380 86390 1
542142 99542142 1001 86380 86390 1
542753 99542753 1001 86380 86390 1
542830 99542830 1001 86380 86390 1
542870 99542870 1001 86380 86390 1
542679 99542679 1001 86380 86390 1
542643 99542643 1001 86380 86390 1
542456 99542456 1001 86380 86390 1
542380 99542380 1001 86380 86390 1
542525 99542525 1001 86380 86390 1
542409 99542409 1001 86380 86390 1
542435 99542435 1001 86380 86390 1
542398 99542398 1001 86380 86390 1
542489 99542489 1001 86380 86390 1
542505 99542505 1001 86380 86390 1
543129 99543129 1001 86380 86390 1
543119 99543119 1001 86380 86390 1
542952 99542952 1001 86380 86390 1
543650 99543650 1001 86380 86390 1
543667 99543667 1001 86380 86390 1
543437 99543437 1001 86380 86390 1
543308 99543308 1001 86380 86390 1
543197 99543197 1001 86380 86390 1
543211 99543211 1001 86380 86390 1
543302 99543302 1001 86380 86390 1
543331 99543331 1001 86380 86390 1
543898 99543898 1001 86380 86390 1
543963 99543963 1001 86380 86390 1
543976 99543976 1001 86380 86390 1
543835 99543835 1001 86380 86390 1
543888 99543888 1001 86380 86390 1
543889 99543889 1001 86380 86390 1
543852 99543852 1001 86380 86390 1
543827 99543827 1001 86380 86390 1
543909 99543909 1001 86380 86390 1
544596 99544596 1001 86380 86390 1
544557 99544557 1001 86380 86390 1
544249 99544249 1001 86380 86390 1
544276 99544276 1001 86380 86390 1
544278 99544278 1001 86380 86390 1
544292 99544292 1001 86380 86390 1
544321 99544321 1001 86380 86390 1
544029 99544029 1001 86380 86390 1
543991 99543991 1001 86380 86390 1
544161 99544161 1001 86380 86390 1
544662 99544662 1001 86380 86390 1
421352 294 1001 64500 65757 1
418154 236 1001 73020 74157 1
512345 1055 1002 61589 68675 1
520492 904 1001 35791 36091 1
526057 692 1002 30531 38303 1
400121 99400121 1001 86380 86390 1
400190 99400190 1001 86380 86390 1
400524 99400524 1001 86380 86390 1
400842 99400842 1001 86380 86390 1
400910 99400910 1001 86380 86390 1
401215 99401215 1001 86380 86390 1
401246 99401246 1001 86380 86390 1
401305 99401305 1001 86380 86390 1
401158 99401158 1001 86380 86390 1
401466 99401466 1001 86380 86390 1
401506 99401506 1001 86380 86390 1
401686 99401686 1001 86380 86390 1
402028 99402028 1001 86380 86390 1
402166 99402166 1001 86380 86390 1
402218 99402218 1001 86380 86390 1
402267 99402267 1001 86380 86390 1
402475 99402475 1001 86380 86390 1
402705 99402705 1001 86380 86390 1
402782 99402782 1001 86380 86390 1
402872 99402872 1001 86380 86390 1
402798 99402798 1001 86380 86390 1
402918 99402918 1001 86380 86390 1
403079 99403079 1001 86380 86390 1
403028 99403028 1001 86380 86390 1
403175 99403175 1001 86380 86390 1
403250 99403250 1001 86380 86390 1
403481 99403481 1001 86380 86390 1
403546 99403546 1001 86380 86390 1
403694 99403694 1001 86380 86390 1
403837 99403837 1001 86380 86390 1
403925 99403925 1001 86380 86390 1
403969 99403969 1001 86380 86390 1
404082 99404082 1001 86380 86390 1
404246 99404246 1001 86380 86390 1
404203 99404203 1001 86380 86390 1
404345 99404345 1001 86380 86390 1
404423 99404423 1001 86380 86390 1
404476 99404476 1001 86380 86390 1
404505 99404505 1001 86380 86390 1
404648 99404648 1001 86380 86390 1
404588 99404588 1001 86380 86390 1
405105 99405105 1001 86380 86390 1
405039 99405039 1001 86380 86390 1
405204 99405204 1001 86380 86390 1
405189 99405189 1001 86380 86390 1
405225 99405225 1001 86380 86390 1
405403 99405403 1001 86380 86390 1
405363 99405363 1001 86380 86390 1
405337 99405337 1001 86380 86390 1
405433 99405433 1001 86380 86390 1
405553 99405553 1001 86380 86390 1
405508 99405508 1001 86380 86390 1
405514 99405514 1001 86380 86390 1
405618 99405618 1001 86380 86390 1
405693 99405693 1001 86380 86390 1
405694 99405694 1001 86380 86390 1
406165 99406165 1001 86380 86390 1
406092 99406092 1001 86380 86390 1
406216 99406216 1001 86380 86390 1
406346 99406346 1001 86380 86390 1
406373 99406373 1001 86380 86390 1
406404 99406404 1001 86380 86390 1
406731 99406731 1001 86380 86390 1
406668 99406668 1001 86380 86390 1
407186 99407186 1001 86380 86390 1
407302 99407302 1001 86380 86390 1
407362 99407362 1001 86380 86390 1
407516 99407516 1001 86380 86390 1
407616 99407616 1001 86380 86390 1
408013 99408013 1001 86380 86390 1
408602 99408602 1001 86380 86390 1
408614 99408614 1001 86380 86390 1
409075 99409075 1001 86380 86390 1
409158 99409158 1001 86380 86390 1
409202 99409202 1001 86380 86390 1
409335 99409335 1001 86380 86390 1
409337 99409337 1001 86380 86390 1
409472 99409472 1001 86380 86390 1
409524 99409524 1001 86380 86390 1
409683 99409683 1001 86380 86390 1
409621 99409621 1001 86380 86390 1
409625 99409625 1001 86380 86390 1
409862 99409862 1001 86380 86390 1
410208 99410208 1001 86380 86390 1
410192 99410192 1001 86380 86390 1
410310 99410310 1001 86380 86390 1
410401 99410401 1001 86380 86390 1
410702 99410702 1001 86380 86390 1
410623 99410623 1001 86380 86390 1
410800 99410800 1001 86380 86390 1
410889 99410889 1001 86380 86390 1
410854 99410854 1001 86380 86390 1
410874 99410874 1001 86380 86390 1
410972 99410972 1001 86380 86390 1
410926 99410926 1001 86380 86390 1
411160 99411160 1001 86380 86390 1
411538 99411538 1001 86380 86390 1
411537 99411537 1001 86380 86390 1
411743 99411743 1001 86380 86390 1
411819 99411819 1001 86380 86390 1
411854 99411854 1001 86380 86390 1
411810 99411810 1001 86380 86390 1
411939 99411939 1001 86380 86390 1
411896 99411896 1001 86380 86390 1
411932 99411932 1001 86380 86390 1
412041 99412041 1001 86380 86390 1
412088 99412088 1001 86380 86390 1
411982 99411982 1001 86380 86390 1
412232 99412232 1001 86380 86390 1
412455 99412455 1001 86380 86390 1
412344 99412344 1001 86380 86390 1
413419 99413419 1001 86380 86390 1
412900 99412900 1001 86380 86390 1
412798 99412798 1001 86380 86390 1
412799 99412799 1001 86380 86390 1
412530 99412530 1001 86380 86390 1
412592 99412592 1001 86380 86390 1
414059 99414059 1001 86380 86390 1
413925 99413925 1001 86380 86390 1
413734 99413734 1001 86380 86390 1
413900 99413900 1001 86380 86390 1
413715 99413715 1001 86380 86390 1
414798 99414798 1001 86380 86390 1
414508 99414508 1001 86380 86390 1
414851 99414851 1001 86380 86390 1
414673 99414673 1001 86380 86390 1
414199 99414199 1001 86380 86390 1
414276 99414276 1001 86380 86390 1
414196 99414196 1001 86380 86390 1
415371 99415371 1001 86380 86390 1
415355 99415355 1001 86380 86390 1
415595 99415595 1001 86380 86390 1
416701 99416701 1001 86380 86390 1
416912 99416912 1001 86380 86390 1
416914 99416914 1001 86380 86390 1
416751 99416751 1001 86380 86390 1
416811 99416811 1001 86380 86390 1
416185 99416185 1001 86380 86390 1
416524 99416524 1001 86380 86390 1
416536 99416536 1001 86380 86390 1
416054 99416054 1001 86380 86390 1
416123 99416123 1001 86380 86390 1
416099 99416099 1001 86380 86390 1
415857 99415857 1001 86380 86390 1
417380 99417380 1001 86380 86390 1
417074 99417074 1001 86380 86390 1
417102 99417102 1001 86380 86390 1
417343 99417343 1001 86380 86390 1
417059 99417059 1001 86380 86390 1
417090 99417090 1001 86380 86390 1
417352 99417352 1001 86380 86390 1
417478 99417478 1001 86380 86390 1
417492 99417492 1001 86380 86390 1
418691 99418691 1001 86380 86390 1
418715 99418715 1001 86380 86390 1
418497 99418497 1001 86380 86390 1
418572 99418572 1001 86380 86390 1
418370 99418370 1001 86380 86390 1
418249 99418249 1001 86380 86390 1
418378 99418378 1001 86380 86390 1
418226 99418226 1001 86380 86390 1
418399 99418399 1001 86380 86390 1
418349 99418349 1001 86380 86390 1
417685 99417685 1001 86380 86390 1
417835 99417835 1001 86380 86390 1
417780 99417780 1001 86380 86390 1
417759 99417759 1001 86380 86390 1
417914 99417914 1001 86380 86390 1
417656 99417656 1001 86380 86390 1
420095 99420095 1001 86380 86390 1
420143 99420143 1001 86380 86390 1
420323 99420323 1001 86380 86390 1
420144 99420144 1001 86380 86390 1
419830 99419830 1001 86380 86390 1
419925 99419925 1001 86380 86390 1
419651 99419651 1001 86380 86390 1
419421 99419421 1001 86380 86390 1
419458 99419458 1001 86380 86390 1
419284 99419284 1001 86380 86390 1
419487 99419487 1001 86380 86390 1
419533 99419533 1001 86380 86390 1
420725 99420725 1001 86380 86390 1
420762 99420762 1001 86380 86390 1
421888 99421888 1001 86380 86390 1
421368 99421368 1001 86380 86390 1
421475 99421475 1001 86380 86390 1
420980 99420980 1001 86380 86390 1
420909 99420909 1001 86380 86390 1
422311 99422311 1001 86380 86390 1
422408 99422408 1001 86380 86390 1
422369 99422369 1001 86380 86390 1
422462 99422462 1001 86380 86390 1
422303 99422303 1001 86380 86390 1
422499 99422499 1001 86380 86390 1
423424 99423424 1001 86380 86390 1
423329 99423329 1001 86380 86390 1
423019 99423019 1001 86380 86390 1
422571 99422571 1001 86380 86390 1
422695 99422695 1001 86380 86390 1
422852 99422852 1001 86380 86390 1
422929 99422929 1001 86380 86390 1
424012 99424012 1001 86380 86390 1
423944 99423944 1001 86380 86390 1
423923 99423923 1001 86380 86390 1
423835 99423835 1001 86380 86390 1
425033 99425033 1001 86380 86390 1
425132 99425132 1001 86380 86390 1
425041 99425041 1001 86380 86390 1
425218 99425218 1001 86380 86390 1
425004 99425004 1001 86380 86390 1
424737 99424737 1001 86380 86390 1
424938 99424938 1001 86380 86390 1
424261 99424261 1001 86380 86390 1
424265 99424265 1001 86380 86390 1
424318 99424318 1001 86380 86390 1
424251 99424251 1001 86380 86390 1
424332 99424332 1001 86380 86390 1
424307 99424307 1001 86380 86390 1
424362 99424362 1001 86380 86390 1
425436 99425436 1001 86380 86390 1
425536 99425536 1001 86380 86390 1
426868 99426868 1001 86380 86390 1
426831 99426831 1001 86380 86390 1
427085 99427085 1001 86380 86390 1
426781 99426781 1001 86380 86390 1
426942 99426942 1001 86380 86390 1
426621 99426621 1001 86380 86390 1
426576 99426576 1001 86380 86390 1
426305 99426305 1001 86380 86390 1
426139 99426139 1001 86380 86390 1
427146 99427146 1001 86380 86390 1
427180 99427180 1001 86380 86390 1
427304 99427304 1001 86380 86390 1
427361 99427361 1001 86380 86390 1
427256 99427256 1001 86380 86390 1
428732 99428732 1001 86380 86390 1
428500 99428500 1001 86380 86390 1
428429 99428429 1001 86380 86390 1
428578 99428578 1001 86380 86390 1
428216 99428216 1001 86380 86390 1
427953 99427953 1001 86380 86390 1
428217 99428217 1001 86380 86390 1
428309 99428309 1001 86380 86390 1
428137 99428137 1001 86380 86390 1
427946 99427946 1001 86380 86390 1
427665 99427665 1001 86380 86390 1
427643 99427643 1001 86380 86390 1
427719 99427719 1001 86380 86390 1
429149 99429149 1001 86380 86390 1
428964 99428964 1001 86380 86390 1
428794 99428794 1001 86380 86390 1
429035 99429035 1001 86380 86390 1
429013 99429013 1001 86380 86390 1
430258 99430258 1001 86380 86390 1
430088 99430088 1001 86380 86390 1
430185 99430185 1001 86380 86390 1
429628 99429628 1001 86380 86390 1
429771 99429771 1001 86380 86390 1
429629 99429629 1001 86380 86390 1
429202 99429202 1001 86380 86390 1
429231 99429231 1001 86380 86390 1
429428 99429428 1001 86380 86390 1
430641 99430641 1001 86380 86390 1
430449 99430449 1001 86380 86390 1
431996 99431996 1001 86380 86390 1
431698 99431698 1001 86380 86390 1
431680 99431680 1001 86380 86390 1
431480 99431480 1001 86380 86390 1
431613 99431613 1001 86380 86390 1
431318 99431318 1001 86380 86390 1
430974 99430974 1001 86380 86390 1
430842 99430842 1001 86380 86390 1
431144 99431144 1001 86380 86390 1
430843 99430843 1001 86380 86390 1
432221 99432221 1001 86380 86390 1
432324 99432324 1001 86380 86390 1
432295 99432295 1001 86380 86390 1
432383 99432383 1001 86380 86390 1
432388 99432388 1001 86380 86390 1
433083 99433083 1001 86380 86390 1
433127 99433127 1001 86380 86390 1
433046 99433046 1001 86380 86390 1
432881 99432881 1001 86380 86390 1
433892 99433892 1001 86380 86390 1
433792 99433792 1001 86380 86390 1
434007 99434007 1001 86380 86390 1
433906 99433906 1001 86380 86390 1
435042 99435042 1001 86380 86390 1
435306 99435306 1001 86380 86390 1
435414 99435414 1001 86380 86390 1
434691 99434691 1001 86380 86390 1
434669 99434669 1001 86380 86390 1
434909 99434909 1001 86380 86390 1
434211 99434211 1001 86380 86390 1
434353 99434353 1001 86380 86390 1
435742 99435742 1001 86380 86390 1
435723 99435723 1001 86380 86390 1
436854 99436854 1001 86380 86390 1
437080 99437080 1001 86380 86390 1
436833 99436833 1001 86380 86390 1
436874 99436874 1001 86380 86390 1
436786 99436786 1001 86380 86390 1
436773 99436773 1001 86380 86390 1
436865 99436865 1001 86380 86390 1
436778 99436778 1001 86380 86390 1
436423 99436423 1001 86380 86390 1
436462 99436462 1001 86380 86390 1
436487 99436487 1001 86380 86390 1
436078 99436078 1001 86380 86390 1
437281 99437281 1001 86380 86390 1
300652 99300652 1001 86380 86390 1
300665 99300665 1001 86380 86390 1
300631 99300631 1001 86380 86390 1
300658 99300658 1001 86380 86390 1
300560 99300560 1001 86380 86390 1
300385 99300385 1001 86380 86390 1
300403 99300403 1001 86380 86390 1
300338 99300338 1001 86380 86390 1
300404 99300404 1001 86380 86390 1
300470 99300470 1001 86380 86390 1
300509 99300509 1001 86380 86390 1
300224 99300224 1001 86380 86390 1
300136 99300136 1001 86380 86390 1
300304 99300304 1001 86380 86390 1
300202 99300202 1001 86380 86390 1
300267 99300267 1001 86380 86390 1
300307 99300307 1001 86380 86390 1
300299 99300299 1001 86380 86390 1
300794 99300794 1001 86380 86390 1
300835 99300835 1001 86380 86390 1
300826 99300826 1001 86380 86390 1
300749 99300749 1001 86380 86390 1
301471 99301471 1001 86380 86390 1
301499 99301499 1001 86380 86390 1
301489 99301489 1001 86380 86390 1
301275 99301275 1001 86380 86390 1
301289 99301289 1001 86380 86390 1
301341 99301341 1001 86380 86390 1
301046 99301046 1001 86380 86390 1
301137 99301137 1001 86380 86390 1
301591 99301591 1001 86380 86390 1
301697 99301697 1001 86380 86390 1
301662 99301662 1001 86380 86390 1
301718 99301718 1001 86380 86390 1
302346 99302346 1001 86380 86390 1
302246 99302246 1001 86380 86390 1
302046 99302046 1001 86380 86390 1
302167 99302167 1001 86380 86390 1
301933 99301933 1001 86380 86390 1
301960 99301960 1001 86380 86390 1
301847 99301847 1001 86380 86390 1
302421 99302421 1001 86380 86390 1
302447 99302447 1001 86380 86390 1
303204 99303204 1001 86380 86390 1
303119 99303119 1001 86380 86390 1
303029 99303029 1001 86380 86390 1
303136 99303136 1001 86380 86390 1
303164 99303164 1001 86380 86390 1
302860 99302860 1001 86380 86390 1
302862 99302862 1001 86380 86390 1
302812 99302812 1001 86380 86390 1
302895 99302895 1001 86380 86390 1
302669 99302669 1001 86380 86390 1
302748 99302748 1001 86380 86390 1
302723 99302723 1001 86380 86390 1
303346 99303346 1001 86380 86390 1
303251 99303251 1001 86380 86390 1
303225 99303225 1001 86380 86390 1
303239 99303239 1001 86380 86390 1
303307 99303307 1001 86380 86390 1
303945 99303945 1001 86380 86390 1
303778 99303778 1001 86380 86390 1
303792 99303792 1001 86380 86390 1
303623 99303623 1001 86380 86390 1
303477 99303477 1001 86380 86390 1
303427 99303427 1001 86380 86390 1
303417 99303417 1001 86380 86390 1
304178 99304178 1001 86380 86390 1
304090 99304090 1001 86380 86390 1
304079 99304079 1001 86380 86390 1
304856 99304856 1001 86380 86390 1
304657 99304657 1001 86380 86390 1
304542 99304542 1001 86380 86390 1
304504 99304504 1001 86380 86390 1
304395 99304395 1001 86380 86390 1
304244 99304244 1001 86380 86390 1
304364 99304364 1001 86380 86390 1
304428 99304428 1001 86380 86390 1
304354 99304354 1001 86380 86390 1
305015 99305015 1001 86380 86390 1
304892 99304892 1001 86380 86390 1
305626 99305626 1001 86380 86390 1
305590 99305590 1001 86380 86390 1
305676 99305676 1001 86380 86390 1
305543 99305543 1001 86380 86390 1
305366 99305366 1001 86380 86390 1
305315 99305315 1001 86380 86390 1
305304 99305304 1001 86380 86390 1
305333 99305333 1001 86380 86390 1
305400 99305400 1001 86380 86390 1
305426 99305426 1001 86380 86390 1
305158 99305158 1001 86380 86390 1
305133 99305133 1001 86380 86390 1
500123 99500123 1001 86380 86390 1
500136 99500136 1001 86380 86390 1
500622 99500622 1001 86380 86390 1
500652 99500652 1001 86380 86390 1
500426 99500426 1001 86380 86390 1
500498 99500498 1001 86380 86390 1
500551 99500551 1001 86380 86390 1
500223 99500223 1001 86380 86390 1
500824 99500824 1001 86380 86390 1
500855 99500855 1001 86380 86390 1
500985 99500985 1001 86380 86390 1
500831 99500831 1001 86380 86390 1
500949 99500949 1001 86380 86390 1
500887 99500887 1001 86380 86390 1
501481 99501481 1001 86380 86390 1
501585 99501585 1001 86380 86390 1
501291 99501291 1001 86380 86390 1
501244 99501244 1001 86380 86390 1
501034 99501034 1001 86380 86390 1
501166 99501166 1001 86380 86390 1
501218 99501218 1001 86380 86390 1
501064 99501064 1001 86380 86390 1
501837 99501837 1001 86380 86390 1
502428 99502428 1001 86380 86390 1
502434 99502434 1001 86380 86390 1
502437 99502437 1001 86380 86390 1
502295 99502295 1001 86380 86390 1
502271 99502271 1001 86380 86390 1
502066 99502066 1001 86380 86390 1
502248 99502248 1001 86380 86390 1
502236 99502236 1001 86380 86390 1
502211 99502211 1001 86380 86390 1
502186 99502186 1001 86380 86390 1
502241 99502241 1001 86380 86390 1
502505 99502505 1001 86380 86390 1
502519 99502519 1001 86380 86390 1
502560 99502560 1001 86380 86390 1
503205 99503205 1001 86380 86390 1
503275 99503275 1001 86380 86390 1
503047 99503047 1001 86380 86390 1
502919 99502919 1001 86380 86390 1
502932 99502932 1001 86380 86390 1
502894 99502894 1001 86380 86390 1
502966 99502966 1001 86380 86390 1
502700 99502700 1001 86380 86390 1
502807 99502807 1001 86380 86390 1
503472 99503472 1001 86380 86390 1
503303 99503303 1001 86380 86390 1
503409 99503409 1001 86380 86390 1
503476 99503476 1001 86380 86390 1
503940 99503940 1001 86380 86390 1
504114 99504114 1001 86380 86390 1
503718 99503718 1001 86380 86390 1
503601 99503601 1001 86380 86390 1
504208 99504208 1001 86380 86390 1
504300 99504300 1001 86380 86390 1
504166 99504166 1001 86380 86390 1
504893 99504893 1001 86380 86390 1
504858 99504858 1001 86380 86390 1
504846 99504846 1001 86380 86390 1
504927 99504927 1001 86380 86390 1
504851 99504851 1001 86380 86390 1
504938 99504938 1001 86380 86390 1
504664 99504664 1001 86380 86390 1
504631 99504631 1001 86380 86390 1
504417 99504417 1001 86380 86390 1
504462 99504462 1001 86380 86390 1
505060 99505060 1001 86380 86390 1
505035 99505035 1001 86380 86390 1
505038 99505038 1001 86380 86390 1
505090 99505090 1001 86380 86390 1
504987 99504987 1001 86380 86390 1
505078 99505078 1001 86380 86390 1
505107 99505107 1001 86380 86390 1
505736 99505736 1001 86380 86390 1
505586 99505586 1001 86380 86390 1
505409 99505409 1001 86380 86390 1
505413 99505413 1001 86380 86390 1
505530 99505530 1001 86380 86390 1
505216 99505216 1001 86380 86390 1
505257 99505257 1001 86380 86390 1
505317 99505317 1001 86380 86390 1
506438 99506438 1001 86380 86390 1
506363 99506363 1001 86380 86390 1
506170 99506170 1001 86380 86390 1
506021 99506021 1001 86380 86390 1
506625 99506625 1001 86380 86390 1
506780 99506780 1001 86380 86390 1
506683 99506683 1001 86380 86390 1
507384 99507384 1001 86380 86390 1
507394 99507394 1001 86380 86390 1
507380 99507380 1001 86380 86390 1
507317 99507317 1001 86380 86390 1
507023 99507023 1001 86380 86390 1
507121 99507121 1001 86380 86390 1
507070 99507070 1001 86380 86390 1
507187 99507187 1001 86380 86390 1
507175 99507175 1001 86380 86390 1
506952 99506952 1001 86380 86390 1
507505 99507505 1001 86380 86390 1
507573 99507573 1001 86380 86390 1
508133 99508133 1001 86380 86390 1
508045 99508045 1001 86380 86390 1
508116 99508116 1001 86380 86390 1
508143 99508143 1001 86380 86390 1
507980 99507980 1001 86380 86390 1
507906 99507906 1001 86380 86390 1
507882 99507882 1001 86380 86390 1
507959 99507959 1001 86380 86390 1
507960 99507960 1001 86380 86390 1
507975 99507975 1001 86380 86390 1
507668 99507668 1001 86380 86390 1
508271 99508271 1001 86380 86390 1
508273 99508273 1001 86380 86390 1
508286 99508286 1001 86380 86390 1
508365 99508365 1001 86380 86390 1
508303 99508303 1001 86380 86390 1
508991 99508991 1001 86380 86390 1
509067 99509067 1001 86380 86390 1
508794 99508794 1001 86380 86390 1
508796 99508796 1001 86380 86390 1
508759 99508759 1001 86380 86390 1
508852 99508852 1001 86380 86390 1
508571 99508571 1001 86380 86390 1
508575 99508575 1001 86380 86390 1
508472 99508472 1001 86380 86390 1
508628 99508628 1001 86380 86390 1
509136 99509136 1001 86380 86390 1
509214 99509214 1001 86380 86390 1
509217 99509217 1001 86380 86390 1
509180 99509180 1001 86380 86390 1
509206 99509206 1001 86380 86390 1
509867 99509867 1001 86380 86390 1
509814 99509814 1001 86380 86390 1
509876 99509876 1001 86380 86390 1
509804 99509804 1001 86380 86390 1
509783 99509783 1001 86380 86390 1
509758 99509758 1001 86380 86390 1
509669 99509669 1001 86380 86390 1
509632 99509632 1001 86380 86390 1
509495 99509495 1001 86380 86390 1
509562 99509562 1001 86380 86390 1
509692 99509692 1001 86380 86390 1
509431 99509431 1001 86380 86390 1
509485 99509485 1001 86380 86390 1
510053 99510053 1001 86380 86390 1
510028 99510028 1001 86380 86390 1
510080 99510080 1001 86380 86390 1
510085 99510085 1001 86380 86390 1
510050 99510050 1001 86380 86390 1
510600 99510600 1001 86380 86390 1
510640 99510640 1001 86380 86390 1
510654 99510654 1001 86380 86390 1
510680 99510680 1001 86380 86390 1
510553 99510553 1001 86380 86390 1
510709 99510709 1001 86380 86390 1
510675 99510675 1001 86380 86390 1
510473 99510473 1001 86380 86390 1
510332 99510332 1001 86380 86390 1
510387 99510387 1001 86380 86390 1
510365 99510365 1001 86380 86390 1
510150 99510150 1001 86380 86390 1
510179 99510179 1001 86380 86390 1
510298 99510298 1001 86380 86390 1
510143 99510143 1001 86380 86390 1
510932 99510932 1001 86380 86390 1
510881 99510881 1001 86380 86390 1
510743 99510743 1001 86380 86390 1
510783 99510783 1001 86380 86390 1
510759 99510759 1001 86380 86390 1
510736 99510736 1001 86380 86390 1
511464 99511464 1001 86380 86390 1
511520 99511520 1001 86380 86390 1
511428 99511428 1001 86380 86390 1
511354 99511354 1001 86380 86390 1
511181 99511181 1001 86380 86390 1
511074 99511074 1001 86380 86390 1
511091 99511091 1001 86380 86390 1
511118 99511118 1001 86380 86390 1
511067 99511067 1001 86380 86390 1
511069 99511069 1001 86380 86390 1
511031 99511031 1001 86380 86390 1
511096 99511096 1001 86380 86390 1
511680 99511680 1001 86380 86390 1
511577 99511577 1001 86380 86390 1
511670 99511670 1001 86380 86390 1
511582 99511582 1001 86380 86390 1
511674 99511674 1001 86380 86390 1
511584 99511584 1001 86380 86390 1
511714 99511714 1001 86380 86390 1
511703 99511703 1001 86380 86390 1
511743 99511743 1001 86380 86390 1
512278 99512278 1001 86380 86390 1
512236 99512236 1001 86380 86390 1
512045 99512045 1001 86380 86390 1
512008 99512008 1001 86380 86390 1
511983 99511983 1001 86380 86390 1
511985 99511985 1001 86380 86390 1
511986 99511986 1001 86380 86390 1
512069 99512069 1001 86380 86390 1
511771 99511771 1001 86380 86390 1
511953 99511953 1001 86380 86390 1
511938 99511938 1001 86380 86390 1
511769 99511769 1001 86380 86390 1
512404 99512404 1001 86380 86390 1
512497 99512497 1001 86380 86390 1
512514 99512514 1001 86380 86390 1
513067 99513067 1001 86380 86390 1
513180 99513180 1001 86380 86390 1
513058 99513058 1001 86380 86390 1
513047 99513047 1001 86380 86390 1
512988 99512988 1001 86380 86390 1
512912 99512912 1001 86380 86390 1
512892 99512892 1001 86380 86390 1
512616 99512616 1001 86380 86390 1
512684 99512684 1001 86380 86390 1
513293 99513293 1001 86380 86390 1
513270 99513270 1001 86380 86390 1
513954 99513954 1001 86380 86390 1
513749 99513749 1001 86380 86390 1
513740 99513740 1001 86380 86390 1
513705 99513705 1001 86380 86390 1
513596 99513596 1001 86380 86390 1
513615 99513615 1001 86380 86390 1
513435 99513435 1001 86380 86390 1
514184 99514184 1001 86380 86390 1
514151 99514151 1001 86380 86390 1
514129 99514129 1001 86380 86390 1
514182 99514182 1001 86380 86390 1
514053 99514053 1001 86380 86390 1
514760 99514760 1001 86380 86390 1
514754 99514754 1001 86380 86390 1
514562 99514562 1001 86380 86390 1
514464 99514464 1001 86380 86390 1
514596 99514596 1001 86380 86390 1
514945 99514945 1001 86380 86390 1
515023 99515023 1001 86380 86390 1
514924 99514924 1001 86380 86390 1
514989 99514989 1001 86380 86390 1
515047 99515047 1001 86380 86390 1
515571 99515571 1001 86380 86390 1
515617 99515617 1001 86380 86390 1
515678 99515678 1001 86380 86390 1
515439 99515439 1001 86380 86390 1
515395 99515395 1001 86380 86390 1
515475 99515475 1001 86380 86390 1
515372 99515372 1001 86380 86390 1
515174 99515174 1001 86380 86390 1
515163 99515163 1001 86380 86390 1
515697 99515697 1001 86380 86390 1
515803 99515803 1001 86380 86390 1
515715 99515715 1001 86380 86390 1
516329 99516329 1001 86380 86390 1
516321 99516321 1001 86380 86390 1
516443 99516443 1001 86380 86390 1
516154 99516154 1001 86380 86390 1
516259 99516259 1001 86380 86390 1
516262 99516262 1001 86380 86390 1
516159 99516159 1001 86380 86390 1
516185 99516185 1001 86380 86390 1
516062 99516062 1001 86380 86390 1
515965 99515965 1001 86380 86390 1
516686 99516686 1001 86380 86390 1
517263 99517263 1001 86380 86390 1
517314 99517314 1001 86380 86390 1
517270 99517270 1001 86380 86390 1
516927 99516927 1001 86380 86390 1
516944 99516944 1001 86380 86390 1
516769 99516769 1001 86380 86390 1
516796 99516796 1001 86380 86390 1
516841 99516841 1001 86380 86390 1
517423 99517423 1001 86380 86390 1
517431 99517431 1001 86380 86390 1
517459 99517459 1001 86380 86390 1
517537 99517537 1001 86380 86390 1
518066 99518066 1001 86380 86390 1
518002 99518002 1001 86380 86390 1
518109 99518109 1001 86380 86390 1
518071 99518071 1001 86380 86390 1
517917 99517917 1001 86380 86390 1
517808 99517808 1001 86380 86390 1
517769 99517769 1001 86380 86390 1
517771 99517771 1001 86380 86390 1
517824 99517824 1001 86380 86390 1
517876 99517876 1001 86380 86390 1
517889 99517889 1001 86380 86390 1
517571 99517571 1001 86380 86390 1
517689 99517689 1001 86380 86390 1
518255 99518255 1001 86380 86390 1
518362 99518362 1001 86380 86390 1
518820 99518820 1001 86380 86390 1
518875 99518875 1001 86380 86390 1
518863 99518863 1001 86380 86390 1
518916 99518916 1001 86380 86390 1
518965 99518965 1001 86380 86390 1
518830 99518830 1001 86380 86390 1
518601 99518601 1001 86380 86390 1
518603 99518603 1001 86380 86390 1
518725 99518725 1001 86380 86390 1
518611 99518611 1001 86380 86390 1
518613 99518613 1001 86380 86390 1
518518 99518518 1001 86380 86390 1
518506 99518506 1001 86380 86390 1
519076 99519076 1001 86380 86390 1
519168 99519168 1001 86380 86390 1
519052 99519052 1001 86380 86390 1
519124 99519124 1001 86380 86390 1
519035 99519035 1001 86380 86390 1
519685 99519685 1001 86380 86390 1
519724 99519724 1001 86380 86390 1
519789 99519789 1001 86380 86390 1
519677 99519677 1001 86380 86390 1
519403 99519403 1001 86380 86390 1
519525 99519525 1001 86380 86390 1
519350 99519350 1001 86380 86390 1
519994 99519994 1001 86380 86390 1
519856 99519856 1001 86380 86390 1
519962 99519962 1001 86380 86390 1
519938 99519938 1001 86380 86390 1
519965 99519965 1001 86380 86390 1
520448 99520448 1001 86380 86390 1
520529 99520529 1001 86380 86390 1
520441 99520441 1001 86380 86390 1
520295 99520295 1001 86380 86390 1
520289 99520289 1001 86380 86390 1
520354 99520354 1001 86380 86390 1
520407 99520407 1001 86380 86390 1
520218 99520218 1001 86380 86390 1
520042 99520042 1001 86380 86390 1
521288 99521288 1001 86380 86390 1
521398 99521398 1001 86380 86390 1
521081 99521081 1001 86380 86390 1
521107 99521107 1001 86380 86390 1
521225 99521225 1001 86380 86390 1
521096 99521096 1001 86380 86390 1
521136 99521136 1001 86380 86390 1
521232 99521232 1001 86380 86390 1
520939 99520939 1001 86380 86390 1
521019 99521019 1001 86380 86390 1
520994 99520994 1001 86380 86390 1
521020 99521020 1001 86380 86390 1
521493 99521493 1001 86380 86390 1
521495 99521495 1001 86380 86390 1
521534 99521534 1001 86380 86390 1
521639 99521639 1001 86380 86390 1
522159 99522159 1001 86380 86390 1
522031 99522031 1001 86380 86390 1
521995 99521995 1001 86380 86390 1
521740 99521740 1001 86380 86390 1
521733 99521733 1001 86380 86390 1
522446 99522446 1001 86380 86390 1
522344 99522344 1001 86380 86390 1
522374 99522374 1001 86380 86390 1
522389 99522389 1001 86380 86390 1
522935 99522935 1001 86380 86390 1
522720 99522720 1001 86380 86390 1
522814 99522814 1001 86380 86390 1
522844 99522844 1001 86380 86390 1
522615 99522615 1001 86380 86390 1
522534 99522534 1001 86380 86390 1
523246 99523246 1001 86380 86390 1
523285 99523285 1001 86380 86390 1
523136 99523136 1001 86380 86390 1
523253 99523253 1001 86380 86390 1
523794 99523794 1001 86380 86390 1
523838 99523838 1001 86380 86390 1
523584 99523584 1001 86380 86390 1
523533 99523533 1001 86380 86390 1
523482 99523482 1001 86380 86390 1
523462 99523462 1001 86380 86390 1
523373 99523373 1001 86380 86390 1
523438 99523438 1001 86380 86390 1
523517 99523517 1001 86380 86390 1
524070 99524070 1001 86380 86390 1
524728 99524728 1001 86380 86390 1
524575 99524575 1001 86380 86390 1
524613 99524613 1001 86380 86390 1
524540 99524540 1001 86380 86390 1
524420 99524420 1001 86380 86390 1
524368 99524368 1001 86380 86390 1
524221 99524221 1001 86380 86390 1
524171 99524171 1001 86380 86390 1
524262 99524262 1001 86380 86390 1
524302 99524302 1001 86380 86390 1
524924 99524924 1001 86380 86390 1
524941 99524941 1001 86380 86390 1
524895 99524895 1001 86380 86390 1
525546 99525546 1001 86380 86390 1
525469 99525469 1001 86380 86390 1
525523 99525523 1001 86380 86390 1
525579 99525579 1001 86380 86390 1
525578 99525578 1001 86380 86390 1
525414 99525414 1001 86380 86390 1
525277 99525277 1001 86380 86390 1
525241 99525241 1001 86380 86390 1
525359 99525359 1001 86380 86390 1
525386 99525386 1001 86380 86390 1
525374 99525374 1001 86380 86390 1
525337 99525337 1001 86380 86390 1
525339 99525339 1001 86380 86390 1
525183 99525183 1001 86380 86390 1
525185 99525185 1001 86380 86390 1
525753 99525753 1001 86380 86390 1
525689 99525689 1001 86380 86390 1
525730 99525730 1001 86380 86390 1
525772 99525772 1001 86380 86390 1
525774 99525774 1001 86380 86390 1
526346 99526346 1001 86380 86390 1
526329 99526329 1001 86380 86390 1
526368 99526368 1001 86380 86390 1
526169 99526169 1001 86380 86390 1
526158 99526158 1001 86380 86390 1
526151 99526151 1001 86380 86390 1
525942 99525942 1001 86380 86390 1
526007 99526007 1001 86380 86390 1
525892 99525892 1001 86380 86390 1
526499 99526499 1001 86380 86390 1
526219 99526219 1001 86380 86390 1
527096 99527096 1001 86380 86390 1
527229 99527229 1001 86380 86390 1
527166 99527166 1001 86380 86390 1
527170 99527170 1001 86380 86390 1
527210 99527210 1001 86380 86390 1
526863 99526863 1001 86380 86390 1
527031 99527031 1001 86380 86390 1
526865 99526865 1001 86380 86390 1
526971 99526971 1001 86380 86390 1
526654 99526654 1001 86380 86390 1
526825 99526825 1001 86380 86390 1
526787 99526787 1001 86380 86390 1
526821 99526821 1001 86380 86390 1
526639 99526639 1001 86380 86390 1
527288 99527288 1001 86380 86390 1
527327 99527327 1001 86380 86390 1
527398 99527398 1001 86380 86390 1
527411 99527411 1001 86380 86390 1
528037 99528037 1001 86380 86390 1
528012 99528012 1001 86380 86390 1
527951 99527951 1001 86380 86390 1
527971 99527971 1001 86380 86390 1
527590 99527590 1001 86380 86390 1
528211 99528211 1001 86380 86390 1
528252 99528252 1001 86380 86390 1
528900 99528900 1001 86380 86390 1
528789 99528789 1001 86380 86390 1
528581 99528581 1001 86380 86390 1
528623 99528623 1001 86380 86390 1
528552 99528552 1001 86380 86390 1
528410 99528410 1001 86380 86390 1
528295 99528295 1001 86380 86390 1
528350 99528350 1001 86380 86390 1
528428 99528428 1001 86380 86390 1
528314 99528314 1001 86380 86390 1
529067 99529067 1001 86380 86390 1
528697 99528697 1001 86380 86390 1
528996 99528996 1001 86380 86390 1
529631 99529631 1001 86380 86390 1
529542 99529542 1001 86380 86390 1
529458 99529458 1001 86380 86390 1
529329 99529329 1001 86380 86390 1
529397 99529397 1001 86380 86390 1
529213 99529213 1001 86380 86390 1
529282 99529282 1001 86380 86390 1
529259 99529259 1001 86380 86390 1
529117 99529117 1001 86380 86390 1
529794 99529794 1001 86380 86390 1
529785 99529785 1001 86380 86390 1
530389 99530389 1001 86380 86390 1
530240 99530240 1001 86380 86390 1
530305 99530305 1001 86380 86390 1
530203 99530203 1001 86380 86390 1
529946 99529946 1001 86380 86390 1
530123 99530123 1001 86380 86390 1
531278 99531278 1001 86380 86390 1
531347 99531347 1001 86380 86390 1
531113 99531113 1001 86380 86390 1
531036 99531036 1001 86380 86390 1
531037 99531037 1001 86380 86390 1
530974 99530974 1001 86380 86390 1
530903 99530903 1001 86380 86390 1
530803 99530803 1001 86380 86390 1
531553 99531553 1001 86380 86390 1
531464 99531464 1001 86380 86390 1
531517 99531517 1001 86380 86390 1
532039 99532039 1001 86380 86390 1
532065 99532065 1001 86380 86390 1
532078 99532078 1001 86380 86390 1
532148 99532148 1001 86380 86390 1
532257 99532257 1001 86380 86390 1
533020 99533020 1001 86380 86390 1
532874 99532874 1001 86380 86390 1
532952 99532952 1001 86380 86390 1
532980 99532980 1001 86380 86390 1
532633 99532633 1001 86380 86390 1
532660 99532660 1001 86380 86390 1
532778 99532778 1001 86380 86390 1
532664 99532664 1001 86380 86390 1
532628 99532628 1001 86380 86390 1
532609 99532609 1001 86380 86390 1
532584 99532584 1001 86380 86390 1
532458 99532458 1001 86380 86390 1
533084 99533084 1001 86380 86390 1
533226 99533226 1001 86380 86390 1
533216 99533216 1001 86380 86390 1
533130 99533130 1001 86380 86390 1
533195 99533195 1001 86380 86390 1
533858 99533858 1001 86380 86390 1
533828 99533828 1001 86380 86390 1
533786 99533786 1001 86380 86390 1
533671 99533671 1001 86380 86390 1
533776 99533776 1001 86380 86390 1
533497 99533497 1001 86380 86390 1
533562 99533562 1001 86380 86390 1
533617 99533617 1001 86380 86390 1
533381 99533381 1001 86380 86390 1
533322 99533322 1001 86380 86390 1
533244 99533244 1001 86380 86390 1
533245 99533245 1001 86380 86390 1
533258 99533258 1001 86380 86390 1
533298 99533298 1001 86380 86390 1
533262 99533262 1001 86380 86390 1
534013 99534013 1001 86380 86390 1
534026 99534026 1001 86380 86390 1
534003 99534003 1001 86380 86390 1
533970 99533970 1001 86380 86390 1
534628 99534628 1001 86380 86390 1
534441 99534441 1001 86380 86390 1
534273 99534273 1001 86380 86390 1
534340 99534340 1001 86380 86390 1
534457 99534457 1001 86380 86390 1
534348 99534348 1001 86380 86390 1
534439 99534439 1001 86380 86390 1
534142 99534142 1001 86380 86390 1
534253 99534253 1001 86380 86390 1
534165 99534165 1001 86380 86390 1
534799 99534799 1001 86380 86390 1
534726 99534726 1001 86380 86390 1
534702 99534702 1001 86380 86390 1
534755 99534755 1001 86380 86390 1
534745 99534745 1001 86380 86390 1
535477 99535477 1001 86380 86390 1
535510 99535510 1001 86380 86390 1
535333 99535333 1001 86380 86390 1
535424 99535424 1001 86380 86390 1
535354 99535354 1001 86380 86390 1
535355 99535355 1001 86380 86390 1
535168 99535168 1001 86380 86390 1
535221 99535221 1001 86380 86390 1
535122 99535122 1001 86380 86390 1
535040 99535040 1001 86380 86390 1
535650 99535650 1001 86380 86390 1
535579 99535579 1001 86380 86390 1
535608 99535608 1001 86380 86390 1
536296 99536296 1001 86380 86390 1
536220 99536220 1001 86380 86390 1
535950 99535950 1001 86380 86390 1
536041 99536041 1001 86380 86390 1
536115 99536115 1001 86380 86390 1
535742 99535742 1001 86380 86390 1
535885 99535885 1001 86380 86390 1
535735 99535735 1001 86380 86390 1
535906 99535906 1001 86380 86390 1
536508 99536508 1001 86380 86390 1
536419 99536419 1001 86380 86390 1
536501 99536501 1001 86380 86390 1
537014 99537014 1001 86380 86390 1
537041 99537041 1001 86380 86390 1
537032 99537032 1001 86380 86390 1
537085 99537085 1001 86380 86390 1
536818 99536818 1001 86380 86390 1
536780 99536780 1001 86380 86390 1
536832 99536832 1001 86380 86390 1
536835 99536835 1001 86380 86390 1
536901 99536901 1001 86380 86390 1
536902 99536902 1001 86380 86390 1
536727 99536727 1001 86380 86390 1
536705 99536705 1001 86380 86390 1
536617 99536617 1001 86380 86390 1
536657 99536657 1001 86380 86390 1
537303 99537303 1001 86380 86390 1
537344 99537344 1001 86380 86390 1
537218 99537218 1001 86380 86390 1
537184 99537184 1001 86380 86390 1
537915 99537915 1001 86380 86390 1
537815 99537815 1001 86380 86390 1
537893 99537893 1001 86380 86390 1
537932 99537932 1001 86380 86390 1
537883 99537883 1001 86380 86390 1
537682 99537682 1001 86380 86390 1
537773 99537773 1001 86380 86390 1
537379 99537379 1001 86380 86390 1
537380 99537380 1001 86380 86390 1
538026 99538026 1001 86380 86390 1
538072 99538072 1001 86380 86390 1
538144 99538144 1001 86380 86390 1
538728 99538728 1001 86380 86390 1
538551 99538551 1001 86380 86390 1
538389 99538389 1001 86380 86390 1
538391 99538391 1001 86380 86390 1
538958 99538958 1001 86380 86390 1
538849 99538849 1001 86380 86390 1
539577 99539577 1001 86380 86390 1
539570 99539570 1001 86380 86390 1
539494 99539494 1001 86380 86390 1
539523 99539523 1001 86380 86390 1
539384 99539384 1001 86380 86390 1
539281 99539281 1001 86380 86390 1
539385 99539385 1001 86380 86390 1
539059 99539059 1001 86380 86390 1
539114 99539114 1001 86380 86390 1
539141 99539141 1001 86380 86390 1
539106 99539106 1001 86380 86390 1
539793 99539793 1001 86380 86390 1
539745 99539745 1001 86380 86390 1
539685 99539685 1001 86380 86390 1
539673 99539673 1001 86380 86390 1
539715 99539715 1001 86380 86390 1
540341 99540341 1001 86380 86390 1
540330 99540330 1001 86380 86390 1
540422 99540422 1001 86380 86390 1
540398 99540398 1001 86380 86390 1
540323 99540323 1001 86380 86390 1
540336 99540336 1001 86380 86390 1
540148 99540148 1001 86380 86390 1
540072 99540072 1001 86380 86390 1
540231 99540231 1001 86380 86390 1
539990 99539990 1001 86380 86390 1
540017 99540017 1001 86380 86390 1
540583 99540583 1001 86380 86390 1
540635 99540635 1001 86380 86390 1
540641 99540641 1001 86380 86390 1
540642 99540642 1001 86380 86390 1
540515 99540515 1001 86380 86390 1
541191 99541191 1001 86380 86390 1
540919 99540919 1001 86380 86390 1
540952 99540952 1001 86380 86390 1
540942 99540942 1001 86380 86390 1
541058 99541058 1001 86380 86390 1
540892 99540892 1001 86380 86390 1
540716 99540716 1001 86380 86390 1
540707 99540707 1001 86380 86390 1
540876 99540876 1001 86380 86390 1
540734 99540734 1001 86380 86390 1
540801 99540801 1001 86380 86390 1
541462 99541462 1001 86380 86390 1
541363 99541363 1001 86380 86390 1
541405 99541405 1001 86380 86390 1
542083 99542083 1001 86380 86390 1
541971 99541971 1001 86380 86390 1
542024 99542024 1001 86380 86390 1
542012 99542012 1001 86380 86390 1
541732 99541732 1001 86380 86390 1
541870 99541870 1001 86380 86390 1
541883 99541883 1001 86380 86390 1
542194 99542194 1001 86380 86390 1
542157 99542157 1001 86380 86390 1
542239 99542239 1001 86380 86390 1
542126 99542126 1001 86380 86390 1
542166 99542166 1001 86380 86390 1
542270 99542270 1001 86380 86390 1
542861 99542861 1001 86380 86390 1
542865 99542865 1001 86380 86390 1
542866 99542866 1001 86380 86390 1
542938 99542938 1001 86380 86390 1
542650 99542650 1001 86380 86390 1
542722 99542722 1001 86380 86390 1
542648 99542648 1001 86380 86390 1
542739 99542739 1001 86380 86390 1
542506 99542506 1001 86380 86390 1
542414 99542414 1001 86380 86390 1
542955 99542955 1001 86380 86390 1
542956 99542956 1001 86380 86390 1
542325 99542325 1001 86380 86390 1
543065 99543065 1001 86380 86390 1
543130 99543130 1001 86380 86390 1
542993 99542993 1001 86380 86390 1
543701 99543701 1001 86380 86390 1
543641 99543641 1001 86380 86390 1
543694 99543694 1001 86380 86390 1
543378 99543378 1001 86380 86390 1
543405 99543405 1001 86380 86390 1
543257 99543257 1001 86380 86390 1
543283 99543283 1001 86380 86390 1
543234 99543234 1001 86380 86390 1
543170 99543170 1001 86380 86390 1
543808 99543808 1001 86380 86390 1
543809 99543809 1001 86380 86390 1
543823 99543823 1001 86380 86390 1
543867 99543867 1001 86380 86390 1
544540 99544540 1001 86380 86390 1
544530 99544530 1001 86380 86390 1
544302 99544302 1001 86380 86390 1
544375 99544375 1001 86380 86390 1
544390 99544390 1001 86380 86390 1
543993 99543993 1001 86380 86390 1
544020 99544020 1001 86380 86390 1
544137 99544137 1001 86380 86390 1
544060 99544060 1001 86380 86390 1
544115 99544115 1001 86380 86390 1
544040 99544040 1001 86380 86390 1
544734 99544734 1001 86380 86390 1
544697 99544697 1001 86380 86390 1
544723 99544723 1001 86380 86390 1
411272 1132 1001 20340 21057 1
501031 831 1001 34602 34902 1
512357 1010 1002 59564 63839 1
514843 770 1001 55347 55647 1
534717 1064 1002 60139 63552 1
400043 99400043 1001 86380 86390 1
400234 99400234 1001 86380 86390 1
400309 99400309 1001 86380 86390 1
400230 99400230 1001 86380 86390 1
400359 99400359 1001 86380 86390 1
400345 99400345 1001 86380 86390 1
400684 99400684 1001 86380 86390 1
400750 99400750 1001 86380 86390 1
400746 99400746 1001 86380 86390 1
400909 99400909 1001 86380 86390 1
400933 99400933 1001 86380 86390 1
400974 99400974 1001 86380 86390 1
401117 99401117 1001 86380 86390 1
401126 99401126 1001 86380 86390 1
401189 99401189 1001 86380 86390 1
401285 99401285 1001 86380 86390 1
401575 99401575 1001 86380 86390 1
401505 99401505 1001 86380 86390 1
401510 99401510 1001 86380 86390 1
401364 99401364 1001 86380 86390 1
401840 99401840 1001 86380 86390 1
402219 99402219 1001 86380 86390 1
402570 99402570 1001 86380 86390 1
402685 99402685 1001 86380 86390 1
402818 99402818 1001 86380 86390 1
402824 99402824 1001 86380 86390 1
402862 99402862 1001 86380 86390 1
402984 99402984 1001 86380 86390 1
403297 99403297 1001 86380 86390 1
403305 99403305 1001 86380 86390 1
403350 99403350 1001 86380 86390 1
403384 99403384 1001 86380 86390 1
403658 99403658 1001 86380 86390 1
403761 99403761 1001 86380 86390 1
403922 99403922 1001 86380 86390 1
403842 99403842 1001 86380 86390 1
403961 99403961 1001 86380 86390 1
404031 99404031 1001 86380 86390 1
404076 99404076 1001 86380 86390 1
404140 99404140 1001 86380 86390 1
403934 99403934 1001 86380 86390 1
404311 99404311 1001 86380 86390 1
404389 99404389 1001 86380 86390 1
404391 99404391 1001 86380 86390 1
404394 99404394 1001 86380 86390 1
404458 99404458 1001 86380 86390 1
404664 99404664 1001 86380 86390 1
404724 99404724 1001 86380 86390 1
404725 99404725 1001 86380 86390 1
404733 99404733 1001 86380 86390 1
405006 99405006 1001 86380 86390 1
404956 99404956 1001 86380 86390 1
404915 99404915 1001 86380 86390 1
405089 99405089 1001 86380 86390 1
405196 99405196 1001 86380 86390 1
405494 99405494 1001 86380 86390 1
405460 99405460 1001 86380 86390 1
405568 99405568 1001 86380 86390 1
405500 99405500 1001 86380 86390 1
405679 99405679 1001 86380 86390 1
405737 99405737 1001 86380 86390 1
405873 99405873 1001 86380 86390 1
406116 99406116 1001 86380 86390 1
406270 99406270 1001 86380 86390 1
406209 99406209 1001 86380 86390 1
406469 99406469 1001 86380 86390 1
406501 99406501 1001 86380 86390 1
406841 99406841 1001 86380 86390 1
406964 99406964 1001 86380 86390 1
407048 99407048 1001 86380 86390 1
407226 99407226 1001 86380 86390 1
407316 99407316 1001 86380 86390 1
407370 99407370 1001 86380 86390 1
407402 99407402 1001 86380 86390 1
407493 99407493 1001 86380 86390 1
407547 99407547 1001 86380 86390 1
407518 99407518 1001 86380 86390 1
407932 99407932 1001 86380 86390 1
408529 99408529 1001 86380 86390 1
408861 99408861 1001 86380 86390 1
408974 99408974 1001 86380 86390 1
408960 99408960 1001 86380 86390 1
409100 99409100 1001 86380 86390 1
409298 99409298 1001 86380 86390 1
409366 99409366 1001 86380 86390 1
409797 99409797 1001 86380 86390 1
409786 99409786 1001 86380 86390 1
410054 99410054 1001 86380 86390 1
410155 99410155 1001 86380 86390 1
410179 99410179 1001 86380 86390 1
410360 99410360 1001 86380 86390 1
410733 99410733 1001 86380 86390 1
410949 99410949 1001 86380 86390 1
410943 99410943 1001 86380 86390 1
411173 99411173 1001 86380 86390 1
411148 99411148 1001 86380 86390 1
411195 99411195 1001 86380 86390 1
411137 99411137 1001 86380 86390 1
411169 99411169 1001 86380 86390 1
411259 99411259 1001 86380 86390 1
411329 99411329 1001 86380 86390 1
411470 99411470 1001 86380 86390 1
411595 99411595 1001 86380 86390 1
411720 99411720 1001 86380 86390 1
411750 99411750 1001 86380 86390 1
411895 99411895 1001 86380 86390 1
411925 99411925 1001 86380 86390 1
411928 99411928 1001 86380 86390 1
411934 99411934 1001 86380 86390 1
412150 99412150 1001 86380 86390 1
412316 99412316 1001 86380 86390 1
412341 99412341 1001 86380 86390 1
412396 99412396 1001 86380 86390 1
412428 99412428 1001 86380 86390 1
412285 99412285 1001 86380 86390 1
413495 99413495 1001 86380 86390 1
413641 99413641 1001 86380 86390 1
413394 99413394 1001 86380 86390 1
413684 99413684 1001 86380 86390 1
412856 99412856 1001 86380 86390 1
412707 99412707 1001 86380 86390 1
413725 99413725 1001 86380 86390 1
414015 99414015 1001 86380 86390 1
415253 99415253 1001 86380 86390 1
414980 99414980 1001 86380 86390 1
415072 99415072 1001 86380 86390 1
414567 99414567 1001 86380 86390 1
414514 99414514 1001 86380 86390 1
414201 99414201 1001 86380 86390 1
414269 99414269 1001 86380 86390 1
414394 99414394 1001 86380 86390 1
415636 99415636 1001 86380 86390 1
416438 99416438 1001 86380 86390 1
416328 99416328 1001 86380 86390 1
416154 99416154 1001 86380 86390 1
415810 99415810 1001 86380 86390 1
415813 99415813 1001 86380 86390 1
416126 99416126 1001 86380 86390 1
415973 99415973 1001 86380 86390 1
417233 99417233 1001 86380 86390 1
417356 99417356 1001 86380 86390 1
417303 99417303 1001 86380 86390 1
417042 99417042 1001 86380 86390 1
417559 99417559 1001 86380 86390 1
417468 99417468 1001 86380 86390 1
418510 99418510 1001 86380 86390 1
418772 99418772 1001 86380 86390 1
418588 99418588 1001 86380 86390 1
418420 99418420 1001 86380 86390 1
418149 99418149 1001 86380 86390 1
417871 99417871 1001 86380 86390 1
417667 99417667 1001 86380 86390 1
417689 99417689 1001 86380 86390 1
417862 99417862 1001 86380 86390 1
417959 99417959 1001 86380 86390 1
419000 99419000 1001 86380 86390 1
418912 99418912 1001 86380 86390 1
418918 99418918 1001 86380 86390 1
419114 99419114 1001 86380 86390 1
420147 99420147 1001 86380 86390 1
420094 99420094 1001 86380 86390 1
420100 99420100 1001 86380 86390 1
420300 99420300 1001 86380 86390 1
419670 99419670 1001 86380 86390 1
420039 99420039 1001 86380 86390 1
419819 99419819 1001 86380 86390 1
419449 99419449 1001 86380 86390 1
419491 99419491 1001 86380 86390 1
419524 99419524 1001 86380 86390 1
419529 99419529 1001 86380 86390 1
419488 99419488 1001 86380 86390 1
420576 99420576 1001 86380 86390 1
420607 99420607 1001 86380 86390 1
420638 99420638 1001 86380 86390 1
421889 99421889 1001 86380 86390 1
422033 99422033 1001 86380 86390 1
421944 99421944 1001 86380 86390 1
421821 99421821 1001 86380 86390 1
421954 99421954 1001 86380 86390 1
422020 99422020 1001 86380 86390 1
421936 99421936 1001 86380 86390 1
421587 99421587 1001 86380 86390 1
421629 99421629 1001 86380 86390 1
421654 99421654 1001 86380 86390 1
421288 99421288 1001 86380 86390 1
421011 99421011 1001 86380 86390 1
421047 99421047 1001 86380 86390 1
422220 99422220 1001 86380 86390 1
422172 99422172 1001 86380 86390 1
422316 99422316 1001 86380 86390 1
422125 99422125 1001 86380 86390 1
423367 99423367 1001 86380 86390 1
423628 99423628 1001 86380 86390 1
423685 99423685 1001 86380 86390 1
423312 99423312 1001 86380 86390 1
423150 99423150 1001 86380 86390 1
423036 99423036 1001 86380 86390 1
422574 99422574 1001 86380 86390 1
422859 99422859 1001 86380 86390 1
424021 99424021 1001 86380 86390 1
423924 99423924 1001 86380 86390 1
423801 99423801 1001 86380 86390 1
424053 99424053 1001 86380 86390 1
423981 99423981 1001 86380 86390 1
424116 99424116 1001 86380 86390 1
425080 99425080 1001 86380 86390 1
425220 99425220 1001 86380 86390 1
425023 99425023 1001 86380 86390 1
425291 99425291 1001 86380 86390 1
424804 99424804 1001 86380 86390 1
424681 99424681 1001 86380 86390 1
424923 99424923 1001 86380 86390 1
424262 99424262 1001 86380 86390 1
424540 99424540 1001 86380 86390 1
425655 99425655 1001 86380 86390 1
425827 99425827 1001 86380 86390 1
425406 99425406 1001 86380 86390 1
425596 99425596 1001 86380 86390 1
426703 99426703 1001 86380 86390 1
426592 99426592 1001 86380 86390 1
426399 99426399 1001 86380 86390 1
426016 99426016 1001 86380 86390 1
426055 99426055 1001 86380 86390 1
426201 99426201 1001 86380 86390 1
426238 99426238 1001 86380 86390 1
427391 99427391 1001 86380 86390 1
426697 99426697 1001 86380 86390 1
427466 99427466 1001 86380 86390 1
428550 99428550 1001 86380 86390 1
428041 99428041 1001 86380 86390 1
427974 99427974 1001 86380 86390 1
428304 99428304 1001 86380 86390 1
427803 99427803 1001 86380 86390 1
427654 99427654 1001 86380 86390 1
427559 99427559 1001 86380 86390 1
427630 99427630 1001 86380 86390 1
427567 99427567 1001 86380 86390 1
427885 99427885 1001 86380 86390 1
427910 99427910 1001 86380 86390 1
429017 99429017 1001 86380 86390 1
429098 99429098 1001 86380 86390 1
428886 99428886 1001 86380 86390 1
429058 99429058 1001 86380 86390 1
428839 99428839 1001 86380 86390 1
430097 99430097 1001 86380 86390 1
430199 99430199 1001 86380 86390 1
429982 99429982 1001 86380 86390 1
429928 99429928 1001 86380 86390 1
429717 99429717 1001 86380 86390 1
429785 99429785 1001 86380 86390 1
429726 99429726 1001 86380 86390 1
429891 99429891 1001 86380 86390 1
429585 99429585 1001 86380 86390 1
429705 99429705 1001 86380 86390 1
429564 99429564 1001 86380 86390 1
429496 99429496 1001 86380 86390 1
429557 99429557 1001 86380 86390 1
429378 99429378 1001 86380 86390 1
429402 99429402 1001 86380 86390 1
429465 99429465 1001 86380 86390 1
429195 99429195 1001 86380 86390 1
430424 99430424 1001 86380 86390 1
430466 99430466 1001 86380 86390 1
430569 99430569 1001 86380 86390 1
430570 99430570 1001 86380 86390 1
431691 99431691 1001 86380 86390 1
431756 99431756 1001 86380 86390 1
431609 99431609 1001 86380 86390 1
431434 99431434 1001 86380 86390 1
431470 99431470 1001 86380 86390 1
431452 99431452 1001 86380 86390 1
430948 99430948 1001 86380 86390 1
430837 99430837 1001 86380 86390 1
431061 99431061 1001 86380 86390 1
432379 99432379 1001 86380 86390 1
432163 99432163 1001 86380 86390 1
432189 99432189 1001 86380 86390 1
432285 99432285 1001 86380 86390 1
432141 99432141 1001 86380 86390 1
433396 99433396 1001 86380 86390 1
433535 99433535 1001 86380 86390 1
433054 99433054 1001 86380 86390 1
432933 99432933 1001 86380 86390 1
432626 99432626 1001 86380 86390 1
432880 99432880 1001 86380 86390 1
432831 99432831 1001 86380 86390 1
433830 99433830 1001 86380 86390 1
434066 99434066 1001 86380 86390 1
434074 99434074 1001 86380 86390 1
434030 99434030 1001 86380 86390 1
433823 99433823 1001 86380 86390 1
435053 99435053 1001 86380 86390 1
435005 99435005 1001 86380 86390 1
435162 99435162 1001 86380 86390 1
435408 99435408 1001 86380 86390 1
434680 99434680 1001 86380 86390 1
434540 99434540 1001 86380 86390 1
434219 99434219 1001 86380 86390 1
435563 99435563 1001 86380 86390 1
436805 99436805 1001 86380 86390 1
436986 99436986 1001 86380 86390 1
437027 99437027 1001 86380 86390 1
436875 99436875 1001 86380 86390 1
437105 99437105 1001 86380 86390 1
437062 99437062 1001 86380 86390 1
437000 99437000 1001 86380 86390 1
436393 99436393 1001 86380 86390 1
436510 99436510 1001 86380 86390 1
436745 99436745 1001 86380 86390 1
436379 99436379 1001 86380 86390 1
436277 99436277 1001 86380 86390 1
300692 99300692 1001 86380 86390 1
300582 99300582 1001 86380 86390 1
300722 99300722 1001 86380 86390 1
300369 99300369 1001 86380 86390 1
300396 99300396 1001 86380 86390 1
300350 99300350 1001 86380 86390 1
300441 99300441 1001 86380 86390 1
300520 99300520 1001 86380 86390 1
300261 99300261 1001 86380 86390 1
300108 99300108 1001 86380 86390 1
300932 99300932 1001 86380 86390 1
301363 99301363 1001 86380 86390 1
301468 99301468 1001 86380 86390 1
301528 99301528 1001 86380 86390 1
301447 99301447 1001 86380 86390 1
301424 99301424 1001 86380 86390 1
301261 99301261 1001 86380 86390 1
301210 99301210 1001 86380 86390 1
301226 99301226 1001 86380 86390 1
301037 99301037 1001 86380 86390 1
301104 99301104 1001 86380 86390 1
300989 99300989 1001 86380 86390 1
301028 99301028 1001 86380 86390 1
301005 99301005 1001 86380 86390 1
300972 99300972 1001 86380 86390 1
301735 99301735 1001 86380 86390 1
302347 99302347 1001 86380 86390 1
302321 99302321 1001 86380 86390 1
302260 99302260 1001 86380 86390 1
302250 99302250 1001 86380 86390 1
301984 99301984 1001 86380 86390 1
302000 99302000 1001 86380 86390 1
302017 99302017 1001 86380 86390 1
301945 99301945 1001 86380 86390 1
302177 99302177 1001 86380 86390 1
303195 99303195 1001 86380 86390 1
303127 99303127 1001 86380 86390 1
302848 99302848 1001 86380 86390 1
302823 99302823 1001 86380 86390 1
302914 99302914 1001 86380 86390 1
302881 99302881 1001 86380 86390 1
302946 99302946 1001 86380 86390 1
302845 99302845 1001 86380 86390 1
302923 99302923 1001 86380 86390 1
302693 99302693 1001 86380 86390 1
302745 99302745 1001 86380 86390 1
303390 99303390 1001 86380 86390 1
303391 99303391 1001 86380 86390 1
303331 99303331 1001 86380 86390 1
303831 99303831 1001 86380 86390 1
303885 99303885 1001 86380 86390 1
303860 99303860 1001 86380 86390 1
304027 99304027 1001 86380 86390 1
303765 99303765 1001 86380 86390 1
303655 99303655 1001 86380 86390 1
303681 99303681 1001 86380 86390 1
303592 99303592 1001 86380 86390 1
304199 99304199 1001 86380 86390 1
304037 99304037 1001 86380 86390 1
304184 99304184 1001 86380 86390 1
304629 99304629 1001 86380 86390 1
304568 99304568 1001 86380 86390 1
304264 99304264 1001 86380 86390 1
304441 99304441 1001 86380 86390 1
304275 99304275 1001 86380 86390 1
305054 99305054 1001 86380 86390 1
305017 99305017 1001 86380 86390 1
305634 99305634 1001 86380 86390 1
305533 99305533 1001 86380 86390 1
305484 99305484 1001 86380 86390 1
305394 99305394 1001 86380 86390 1
305407 99305407 1001 86380 86390 1
305370 99305370 1001 86380 86390 1
305358 99305358 1001 86380 86390 1
305124 99305124 1001 86380 86390 1
305190 99305190 1001 86380 86390 1
500127 99500127 1001 86380 86390 1
500000 99500000 1001 86380 86390 1
500160 99500160 1001 86380 86390 1
500005 99500005 1001 86380 86390 1
500084 99500084 1001 86380 86390 1
500125 99500125 1001 86380 86390 1
500774 99500774 1001 86380 86390 1
500557 99500557 1001 86380 86390 1
500250 99500250 1001 86380 86390 1
500213 99500213 1001 86380 86390 1
500204 99500204 1001 86380 86390 1
500849 99500849 1001 86380 86390 1
500864 99500864 1001 86380 86390 1
500852 99500852 1001 86380 86390 1
501551 99501551 1001 86380 86390 1
501451 99501451 1001 86380 86390 1
501569 99501569 1001 86380 86390 1
501340 99501340 1001 86380 86390 1
501237 99501237 1001 86380 86390 1
501032 99501032 1001 86380 86390 1
501102 99501102 1001 86380 86390 1
501154 99501154 1001 86380 86390 1
501094 99501094 1001 86380 86390 1
501056 99501056 1001 86380 86390 1
501719 99501719 1001 86380 86390 1
501683 99501683 1001 86380 86390 1
502290 99502290 1001 86380 86390 1
502266 99502266 1001 86380 86390 1
502451 99502451 1001 86380 86390 1
502156 99502156 1001 86380 86390 1
502182 99502182 1001 86380 86390 1
502106 99502106 1001 86380 86390 1
502132 99502132 1001 86380 86390 1
502096 99502096 1001 86380 86390 1
502212 99502212 1001 86380 86390 1
502240 99502240 1001 86380 86390 1
502072 99502072 1001 86380 86390 1
502190 99502190 1001 86380 86390 1
502257 99502257 1001 86380 86390 1
502154 99502154 1001 86380 86390 1
501846 99501846 1001 86380 86390 1
501886 99501886 1001 86380 86390 1
501913 99501913 1001 86380 86390 1
502047 99502047 1001 86380 86390 1
501960 99501960 1001 86380 86390 1
501857 99501857 1001 86380 86390 1
502469 99502469 1001 86380 86390 1
503078 99503078 1001 86380 86390 1
503079 99503079 1001 86380 86390 1
503054 99503054 1001 86380 86390 1
503069 99503069 1001 86380 86390 1
502879 99502879 1001 86380 86390 1
502763 99502763 1001 86380 86390 1
502713 99502713 1001 86380 86390 1
502782 99502782 1001 86380 86390 1
502733 99502733 1001 86380 86390 1
503419 99503419 1001 86380 86390 1
503456 99503456 1001 86380 86390 1
503952 99503952 1001 86380 86390 1
503709 99503709 1001 86380 86390 1
503779 99503779 1001 86380 86390 1
503575 99503575 1001 86380 86390 1
503514 99503514 1001 86380 86390 1
503592 99503592 1001 86380 86390 1
503605 99503605 1001 86380 86390 1
503632 99503632 1001 86380 86390 1
504182 99504182 1001 86380 86390 1
504236 99504236 1001 86380 86390 1
504255 99504255 1001 86380 86390 1
504881 99504881 1001 86380 86390 1
504901 99504901 1001 86380 86390 1
504584 99504584 1001 86380 86390 1
504675 99504675 1001 86380 86390 1
504663 99504663 1001 86380 86390 1
504682 99504682 1001 86380 86390 1
504436 99504436 1001 86380 86390 1
504359 99504359 1001 86380 86390 1
505059 99505059 1001 86380 86390 1
505067 99505067 1001 86380 86390 1
505693 99505693 1001 86380 86390 1
505709 99505709 1001 86380 86390 1
505702 99505702 1001 86380 86390 1
505677 99505677 1001 86380 86390 1
505388 99505388 1001 86380 86390 1
505480 99505480 1001 86380 86390 1
505247 99505247 1001 86380 86390 1
505939 99505939 1001 86380 86390 1
505864 99505864 1001 86380 86390 1
505894 99505894 1001 86380 86390 1
506399 99506399 1001 86380 86390 1
506585 99506585 1001 86380 86390 1
506293 99506293 1001 86380 86390 1
506231 99506231 1001 86380 86390 1
506348 99506348 1001 86380 86390 1
506362 99506362 1001 86380 86390 1
506375 99506375 1001 86380 86390 1
506001 99506001 1001 86380 86390 1
506068 99506068 1001 86380 86390 1
506063 99506063 1001 86380 86390 1
505999 99505999 1001 86380 86390 1
506143 99506143 1001 86380 86390 1
506675 99506675 1001 86380 86390 1
507422 99507422 1001 86380 86390 1
507312 99507312 1001 86380 86390 1
507290 99507290 1001 86380 86390 1
507228 99507228 1001 86380 86390 1
507345 99507345 1001 86380 86390 1
507167 99507167 1001 86380 86390 1
507108 99507108 1001 86380 86390 1
507173 99507173 1001 86380 86390 1
506879 99506879 1001 86380 86390 1
507009 99507009 1001 86380 86390 1
506883 99506883 1001 86380 86390 1
506922 99506922 1001 86380 86390 1
506940 99506940 1001 86380 86390 1
506969 99506969 1001 86380 86390 1
507586 99507586 1001 86380 86390 1
508212 99508212 1001 86380 86390 1
508161 99508161 1001 86380 86390 1
508226 99508226 1001 86380 86390 1
508231 99508231 1001 86380 86390 1
508141 99508141 1001 86380 86390 1
508092 99508092 1001 86380 86390 1
507965 99507965 1001 86380 86390 1
507717 99507717 1001 86380 86390 1
508350 99508350 1001 86380 86390 1
508340 99508340 1001 86380 86390 1
508267 99508267 1001 86380 86390 1
508348 99508348 1001 86380 86390 1
508955 99508955 1001 86380 86390 1
508857 99508857 1001 86380 86390 1
508675 99508675 1001 86380 86390 1
508728 99508728 1001 86380 86390 1
508706 99508706 1001 86380 86390 1
508732 99508732 1001 86380 86390 1
508708 99508708 1001 86380 86390 1
508661 99508661 1001 86380 86390 1
508549 99508549 1001 86380 86390 1
509132 99509132 1001 86380 86390 1
509186 99509186 1001 86380 86390 1
509869 99509869 1001 86380 86390 1
509874 99509874 1001 86380 86390 1
509816 99509816 1001 86380 86390 1
509819 99509819 1001 86380 86390 1
509606 99509606 1001 86380 86390 1
509520 99509520 1001 86380 86390 1
509601 99509601 1001 86380 86390 1
509614 99509614 1001 86380 86390 1
509461 99509461 1001 86380 86390 1
509307 99509307 1001 86380 86390 1
509473 99509473 1001 86380 86390 1
510069 99510069 1001 86380 86390 1
510095 99510095 1001 86380 86390 1
510039 99510039 1001 86380 86390 1
510611 99510611 1001 86380 86390 1
510650 99510650 1001 86380 86390 1
510652 99510652 1001 86380 86390 1
510563 99510563 1001 86380 86390 1
510655 99510655 1001 86380 86390 1
510617 99510617 1001 86380 86390 1
510555 99510555 1001 86380 86390 1
510569 99510569 1001 86380 86390 1
510510 99510510 1001 86380 86390 1
510368 99510368 1001 86380 86390 1
510478 99510478 1001 86380 86390 1
510229 99510229 1001 86380 86390 1
510219 99510219 1001 86380 86390 1
510259 99510259 1001 86380 86390 1
510763 99510763 1001 86380 86390 1
510769 99510769 1001 86380 86390 1
511442 99511442 1001 86380 86390 1
511288 99511288 1001 86380 86390 1
511186 99511186 1001 86380 86390 1
511265 99511265 1001 86380 86390 1
511292 99511292 1001 86380 86390 1
511318 99511318 1001 86380 86390 1
511109 99511109 1001 86380 86390 1
511671 99511671 1001 86380 86390 1
511613 99511613 1001 86380 86390 1
512250 99512250 1001 86380 86390 1
512199 99512199 1001 86380 86390 1
512317 99512317 1001 86380 86390 1
512257 99512257 1001 86380 86390 1
512195 99512195 1001 86380 86390 1
511981 99511981 1001 86380 86390 1
512126 99512126 1001 86380 86390 1
511998 99511998 1001 86380 86390 1
512002 99512002 1001 86380 86390 1
512030 99512030 1001 86380 86390 1
511839 99511839 1001 86380 86390 1
511930 99511930 1001 86380 86390 1
511801 99511801 1001 86380 86390 1
511880 99511880 1001 86380 86390 1
511842 99511842 1001 86380 86390 1
511832 99511832 1001 86380 86390 1
512481 99512481 1001 86380 86390 1
512419 99512419 1001 86380 86390 1
512393 99512393 1001 86380 86390 1
512398 99512398 1001 86380 86390 1
512517 99512517 1001 86380 86390 1
513051 99513051 1001 86380 86390 1
513018 99513018 1001 86380 86390 1
513189 99513189 1001 86380 86390 1
513023 99513023 1001 86380 86390 1
512924 99512924 1001 86380 86390 1
512842 99512842 1001 86380 86390 1
512717 99512717 1001 86380 86390 1
512628 99512628 1001 86380 86390 1
512736 99512736 1001 86380 86390 1
512762 99512762 1001 86380 86390 1
513228 99513228 1001 86380 86390 1
513259 99513259 1001 86380 86390 1
513403 99513403 1001 86380 86390 1
513407 99513407 1001 86380 86390 1
513265 99513265 1001 86380 86390 1
513995 99513995 1001 86380 86390 1
513861 99513861 1001 86380 86390 1
513729 99513729 1001 86380 86390 1
513784 99513784 1001 86380 86390 1
513514 99513514 1001 86380 86390 1
513557 99513557 1001 86380 86390 1
513561 99513561 1001 86380 86390 1
513420 99513420 1001 86380 86390 1
514228 99514228 1001 86380 86390 1
514783 99514783 1001 86380 86390 1
514706 99514706 1001 86380 86390 1
514843 99514843 1001 86380 86390 1
514766 99514766 1001 86380 86390 1
514527 99514527 1001 86380 86390 1
514504 99514504 1001 86380 86390 1
514608 99514608 1001 86380 86390 1
514532 99514532 1001 86380 86390 1
514584 99514584 1001 86380 86390 1
514494 99514494 1001 86380 86390 1
514420 99514420 1001 86380 86390 1
514371 99514371 1001 86380 86390 1
514921 99514921 1001 86380 86390 1
514903 99514903 1001 86380 86390 1
515020 99515020 1001 86380 86390 1
515494 99515494 1001 86380 86390 1
515536 99515536 1001 86380 86390 1
515674 99515674 1001 86380 86390 1
515554 99515554 1001 86380 86390 1
515352 99515352 1001 86380 86390 1
515393 99515393 1001 86380 86390 1
515385 99515385 1001 86380 86390 1
515334 99515334 1001 86380 86390 1
515360 99515360 1001 86380 86390 1
515477 99515477 1001 86380 86390 1
515214 99515214 1001 86380 86390 1
515178 99515178 1001 86380 86390 1
515778 99515778 1001 86380 86390 1
516473 99516473 1001 86380 86390 1
516510 99516510 1001 86380 86390 1
516378 99516378 1001 86380 86390 1
516226 99516226 1001 86380 86390 1
516253 99516253 1001 86380 86390 1
516281 99516281 1001 86380 86390 1
516223 99516223 1001 86380 86390 1
515993 99515993 1001 86380 86390 1
516060 99516060 1001 86380 86390 1
515996 99515996 1001 86380 86390 1
516076 99516076 1001 86380 86390 1
516624 99516624 1001 86380 86390 1
516612 99516612 1001 86380 86390 1
516680 99516680 1001 86380 86390 1
516632 99516632 1001 86380 86390 1
516555 99516555 1001 86380 86390 1
516633 99516633 1001 86380 86390 1
517247 99517247 1001 86380 86390 1
517014 99517014 1001 86380 86390 1
517113 99517113 1001 86380 86390 1
517128 99517128 1001 86380 86390 1
516846 99516846 1001 86380 86390 1
516729 99516729 1001 86380 86390 1
516835 99516835 1001 86380 86390 1
516760 99516760 1001 86380 86390 1
516787 99516787 1001 86380 86390 1
517415 99517415 1001 86380 86390 1
517495 99517495 1001 86380 86390 1
517421 99517421 1001 86380 86390 1
518099 99518099 1001 86380 86390 1
518104 99518104 1001 86380 86390 1
517979 99517979 1001 86380 86390 1
517801 99517801 1001 86380 86390 1
517831 99517831 1001 86380 86390 1
517696 99517696 1001 86380 86390 1
517596 99517596 1001 86380 86390 1
517700 99517700 1001 86380 86390 1
517611 99517611 1001 86380 86390 1
517547 99517547 1001 86380 86390 1
517630 99517630 1001 86380 86390 1
518251 99518251 1001 86380 86390 1
518364 99518364 1001 86380 86390 1
518957 99518957 1001 86380 86390 1
518890 99518890 1001 86380 86390 1
518882 99518882 1001 86380 86390 1
518664 99518664 1001 86380 86390 1
518600 99518600 1001 86380 86390 1
518419 99518419 1001 86380 86390 1
518552 99518552 1001 86380 86390 1
518553 99518553 1001 86380 86390 1
518401 99518401 1001 86380 86390 1
518481 99518481 1001 86380 86390 1
519041 99519041 1001 86380 86390 1
519161 99519161 1001 86380 86390 1
519099 99519099 1001 86380 86390 1
519061 99519061 1001 86380 86390 1
519626 99519626 1001 86380 86390 1
519616 99519616 1001 86380 86390 1
519618 99519618 1001 86380 86390 1
519596 99519596 1001 86380 86390 1
519509 99519509 1001 86380 86390 1
519563 99519563 1001 86380 86390 1
519526 99519526 1001 86380 86390 1
519450 99519450 1001 86380 86390 1
519253 99519253 1001 86380 86390 1
519396 99519396 1001 86380 86390 1
519215 99519215 1001 86380 86390 1
519890 99519890 1001 86380 86390 1
519975 99519975 1001 86380 86390 1
520545 99520545 1001 86380 86390 1
520358 99520358 1001 86380 86390 1
520385 99520385 1001 86380 86390 1
520322 99520322 1001 86380 86390 1
520149 99520149 1001 86380 86390 1
520049 99520049 1001 86380 86390 1
520115 99520115 1001 86380 86390 1
520785 99520785 1001 86380 86390 1
520804 99520804 1001 86380 86390 1
521438 99521438 1001 86380 86390 1
521183 99521183 1001 86380 86390 1
521188 99521188 1001 86380 86390 1
521059 99521059 1001 86380 86390 1
521033 99521033 1001 86380 86390 1
521023 99521023 1001 86380 86390 1
521659 99521659 1001 86380 86390 1
521525 99521525 1001 86380 86390 1
521657 99521657 1001 86380 86390 1
522197 99522197 1001 86380 86390 1
522224 99522224 1001 86380 86390 1
522250 99522250 1001 86380 86390 1
521996 99521996 1001 86380 86390 1
521946 99521946 1001 86380 86390 1
521998 99521998 1001 86380 86390 1
521737 99521737 1001 86380 86390 1
521835 99521835 1001 86380 86390 1
521760 99521760 1001 86380 86390 1
522927 99522927 1001 86380 86390 1
523005 99523005 1001 86380 86390 1
522993 99522993 1001 86380 86390 1
523011 99523011 1001 86380 86390 1
522989 99522989 1001 86380 86390 1
522696 99522696 1001 86380 86390 1
522636 99522636 1001 86380 86390 1
523156 99523156 1001 86380 86390 1
523149 99523149 1001 86380 86390 1
523243 99523243 1001 86380 86390 1
523295 99523295 1001 86380 86390 1
523809 99523809 1001 86380 86390 1
523874 99523874 1001 86380 86390 1
523454 99523454 1001 86380 86390 1
523510 99523510 1001 86380 86390 1
523345 99523345 1001 86380 86390 1
523386 99523386 1001 86380 86390 1
524084 99524084 1001 86380 86390 1
524086 99524086 1001 86380 86390 1
524139 99524139 1001 86380 86390 1
523961 99523961 1001 86380 86390 1
524027 99524027 1001 86380 86390 1
524092 99524092 1001 86380 86390 1
524067 99524067 1001 86380 86390 1
524016 99524016 1001 86380 86390 1
524694 99524694 1001 86380 86390 1
524753 99524753 1001 86380 86390 1
524626 99524626 1001 86380 86390 1
524401 99524401 1001 86380 86390 1
524486 99524486 1001 86380 86390 1
524344 99524344 1001 86380 86390 1
524297 99524297 1001 86380 86390 1
524343 99524343 1001 86380 86390 1
524926 99524926 1001 86380 86390 1
524786 99524786 1001 86380 86390 1
525455 99525455 1001 86380 86390 1
525535 99525535 1001 86380 86390 1
525397 99525397 1001 86380 86390 1
525474 99525474 1001 86380 86390 1
525368 99525368 1001 86380 86390 1
525292 99525292 1001 86380 86390 1
525233 99525233 1001 86380 86390 1
525207 99525207 1001 86380 86390 1
525044 99525044 1001 86380 86390 1
525084 99525084 1001 86380 86390 1
525151 99525151 1001 86380 86390 1
525141 99525141 1001 86380 86390 1
525749 99525749 1001 86380 86390 1
525646 99525646 1001 86380 86390 1
525778 99525778 1001 86380 86390 1
526347 99526347 1001 86380 86390 1
526366 99526366 1001 86380 86390 1
526409 99526409 1001 86380 86390 1
526227 99526227 1001 86380 86390 1
526116 99526116 1001 86380 86390 1
526071 99526071 1001 86380 86390 1
525897 99525897 1001 86380 86390 1
525979 99525979 1001 86380 86390 1
526603 99526603 1001 86380 86390 1
526482 99526482 1001 86380 86390 1
526613 99526613 1001 86380 86390 1
527149 99527149 1001 86380 86390 1
527219 99527219 1001 86380 86390 1
527204 99527204 1001 86380 86390 1
527227 99527227 1001 86380 86390 1
527101 99527101 1001 86380 86390 1
526915 99526915 1001 86380 86390 1
526904 99526904 1001 86380 86390 1
526922 99526922 1001 86380 86390 1
527026 99527026 1001 86380 86390 1
526845 99526845 1001 86380 86390 1
526846 99526846 1001 86380 86390 1
526829 99526829 1001 86380 86390 1
526808 99526808 1001 86380 86390 1
526652 99526652 1001 86380 86390 1
527353 99527353 1001 86380 86390 1
527366 99527366 1001 86380 86390 1
527385 99527385 1001 86380 86390 1
527335 99527335 1001 86380 86390 1
528047 99528047 1001 86380 86390 1
527917 99527917 1001 86380 86390 1
527685 99527685 1001 86380 86390 1
527803 99527803 1001 86380 86390 1
528176 99528176 1001 86380 86390 1
528112 99528112 1001 86380 86390 1
528104 99528104 1001 86380 86390 1
528169 99528169 1001 86380 86390 1
528171 99528171 1001 86380 86390 1
528133 99528133 1001 86380 86390 1
528869 99528869 1001 86380 86390 1
528875 99528875 1001 86380 86390 1
528744 99528744 1001 86380 86390 1
528573 99528573 1001 86380 86390 1
528663 99528663 1001 86380 86390 1
528537 99528537 1001 86380 86390 1
528604 99528604 1001 86380 86390 1
528656 99528656 1001 86380 86390 1
528322 99528322 1001 86380 86390 1
528362 99528362 1001 86380 86390 1
528392 99528392 1001 86380 86390 1
528368 99528368 1001 86380 86390 1
528395 99528395 1001 86380 86390 1
528955 99528955 1001 86380 86390 1
528918 99528918 1001 86380 86390 1
528936 99528936 1001 86380 86390 1
529566 99529566 1001 86380 86390 1
529622 99529622 1001 86380 86390 1
529635 99529635 1001 86380 86390 1
529512 99529512 1001 86380 86390 1
529491 99529491 1001 86380 86390 1
529390 99529390 1001 86380 86390 1
529211 99529211 1001 86380 86390 1
529227 99529227 1001 86380 86390 1
529139 99529139 1001 86380 86390 1
529217 99529217 1001 86380 86390 1
529816 99529816 1001 86380 86390 1
529738 99529738 1001 86380 86390 1
529845 99529845 1001 86380 86390 1
530399 99530399 1001 86380 86390 1
530472 99530472 1001 86380 86390 1
530371 99530371 1001 86380 86390 1
530449 99530449 1001 86380 86390 1
530208 99530208 1001 86380 86390 1
530253 99530253 1001 86380 86390 1
530166 99530166 1001 86380 86390 1
530049 99530049 1001 86380 86390 1
530574 99530574 1001 86380 86390 1
530743 99530743 1001 86380 86390 1
530731 99530731 1001 86380 86390 1
531184 99531184 1001 86380 86390 1
531209 99531209 1001 86380 86390 1
530811 99530811 1001 86380 86390 1
530789 99530789 1001 86380 86390 1
530842 99530842 1001 86380 86390 1
531564 99531564 1001 86380 86390 1
531386 99531386 1001 86380 86390 1
531452 99531452 1001 86380 86390 1
532129 99532129 1001 86380 86390 1
532123 99532123 1001 86380 86390 1
531961 99531961 1001 86380 86390 1
531886 99531886 1001 86380 86390 1
531979 99531979 1001 86380 86390 1
531889 99531889 1001 86380 86390 1
531754 99531754 1001 86380 86390 1
531717 99531717 1001 86380 86390 1
532304 99532304 1001 86380 86390 1
533030 99533030 1001 86380 86390 1
532956 99532956 1001 86380 86390 1
532869 99532869 1001 86380 86390 1
532870 99532870 1001 86380 86390 1
532845 99532845 1001 86380 86390 1
532901 99532901 1001 86380 86390 1
532634 99532634 1001 86380 86390 1
532766 99532766 1001 86380 86390 1
532624 99532624 1001 86380 86390 1
532808 99532808 1001 86380 86390 1
532707 99532707 1001 86380 86390 1
532709 99532709 1001 86380 86390 1
532593 99532593 1001 86380 86390 1
532429 99532429 1001 86380 86390 1
533173 99533173 1001 86380 86390 1
533074 99533074 1001 86380 86390 1
533065 99533065 1001 86380 86390 1
533809 99533809 1001 86380 86390 1
533706 99533706 1001 86380 86390 1
533759 99533759 1001 86380 86390 1
533775 99533775 1001 86380 86390 1
533551 99533551 1001 86380 86390 1
533526 99533526 1001 86380 86390 1
533518 99533518 1001 86380 86390 1
533291 99533291 1001 86380 86390 1
533318 99533318 1001 86380 86390 1
534052 99534052 1001 86380 86390 1
533923 99533923 1001 86380 86390 1
533859 99533859 1001 86380 86390 1
534621 99534621 1001 86380 86390 1
534624 99534624 1001 86380 86390 1
534574 99534574 1001 86380 86390 1
534314 99534314 1001 86380 86390 1
534371 99534371 1001 86380 86390 1
534170 99534170 1001 86380 86390 1
534166 99534166 1001 86380 86390 1
535446 99535446 1001 86380 86390 1
535404 99535404 1001 86380 86390 1
535244 99535244 1001 86380 86390 1
535181 99535181 1001 86380 86390 1
535233 99535233 1001 86380 86390 1
535132 99535132 1001 86380 86390 1
535135 99535135 1001 86380 86390 1
534929 99534929 1001 86380 86390 1
534999 99534999 1001 86380 86390 1
534949 99534949 1001 86380 86390 1
535627 99535627 1001 86380 86390 1
535644 99535644 1001 86380 86390 1
535569 99535569 1001 86380 86390 1
535711 99535711 1001 86380 86390 1
536247 99536247 1001 86380 86390 1
536209 99536209 1001 86380 86390 1
536325 99536325 1001 86380 86390 1
536205 99536205 1001 86380 86390 1
535988 99535988 1001 86380 86390 1
535936 99535936 1001 86380 86390 1
535937 99535937 1001 86380 86390 1
536042 99536042 1001 86380 86390 1
535983 99535983 1001 86380 86390 1
535996 99535996 1001 86380 86390 1
536075 99536075 1001 86380 86390 1
536089 99536089 1001 86380 86390 1
535781 99535781 1001 86380 86390 1
535822 99535822 1001 86380 86390 1
535747 99535747 1001 86380 86390 1
535761 99535761 1001 86380 86390 1
535855 99535855 1001 86380 86390 1
536441 99536441 1001 86380 86390 1
536494 99536494 1001 86380 86390 1
536340 99536340 1001 86380 86390 1
536408 99536408 1001 86380 86390 1
536397 99536397 1001 86380 86390 1
536974 99536974 1001 86380 86390 1
537043 99537043 1001 86380 86390 1
536921 99536921 1001 86380 86390 1
536899 99536899 1001 86380 86390 1
536799 99536799 1001 86380 86390 1
536701 99536701 1001 86380 86390 1
536577 99536577 1001 86380 86390 1
536618 99536618 1001 86380 86390 1
537237 99537237 1001 86380 86390 1
537225 99537225 1001 86380 86390 1
537824 99537824 1001 86380 86390 1
537962 99537962 1001 86380 86390 1
537948 99537948 1001 86380 86390 1
537524 99537524 1001 86380 86390 1
537525 99537525 1001 86380 86390 1
537991 99537991 1001 86380 86390 1
538136 99538136 1001 86380 86390 1
538493 99538493 1001 86380 86390 1
538262 99538262 1001 86380 86390 1
538318 99538318 1001 86380 86390 1
538244 99538244 1001 86380 86390 1
538245 99538245 1001 86380 86390 1
538258 99538258 1001 86380 86390 1
538855 99538855 1001 86380 86390 1
538881 99538881 1001 86380 86390 1
539604 99539604 1001 86380 86390 1
539592 99539592 1001 86380 86390 1
539550 99539550 1001 86380 86390 1
539358 99539358 1001 86380 86390 1
539236 99539236 1001 86380 86390 1
539214 99539214 1001 86380 86390 1
539153 99539153 1001 86380 86390 1
539759 99539759 1001 86380 86390 1
539722 99539722 1001 86380 86390 1
539843 99539843 1001 86380 86390 1
539702 99539702 1001 86380 86390 1
540431 99540431 1001 86380 86390 1
540279 99540279 1001 86380 86390 1
540281 99540281 1001 86380 86390 1
540385 99540385 1001 86380 86390 1
540223 99540223 1001 86380 86390 1
540250 99540250 1001 86380 86390 1
540069 99540069 1001 86380 86390 1
540253 99540253 1001 86380 86390 1
540151 99540151 1001 86380 86390 1
539969 99539969 1001 86380 86390 1
539962 99539962 1001 86380 86390 1
540611 99540611 1001 86380 86390 1
540577 99540577 1001 86380 86390 1
541195 99541195 1001 86380 86390 1
541285 99541285 1001 86380 86390 1
540984 99540984 1001 86380 86390 1
541075 99541075 1001 86380 86390 1
540922 99540922 1001 86380 86390 1
541079 99541079 1001 86380 86390 1
540746 99540746 1001 86380 86390 1
540681 99540681 1001 86380 86390 1
540695 99540695 1001 86380 86390 1
541343 99541343 1001 86380 86390 1
541956 99541956 1001 86380 86390 1
541957 99541957 1001 86380 86390 1
542049 99542049 1001 86380 86390 1
541933 99541933 1001 86380 86390 1
542106 99542106 1001 86380 86390 1
541774 99541774 1001 86380 86390 1
541775 99541775 1001 86380 86390 1
541790 99541790 1001 86380 86390 1
541821 99541821 1001 86380 86390 1
541693 99541693 1001 86380 86390 1
541644 99541644 1001 86380 86390 1
541697 99541697 1001 86380 86390 1
541666 99541666 1001 86380 86390 1
542186 99542186 1001 86380 86390 1
542122 99542122 1001 86380 86390 1
542229 99542229 1001 86380 86390 1
542308 99542308 1001 86380 86390 1
542858 99542858 1001 86380 86390 1
542809 99542809 1001 86380 86390 1
542788 99542788 1001 86380 86390 1
542790 99542790 1001 86380 86390 1
542676 99542676 1001 86380 86390 1
542651 99542651 1001 86380 86390 1
542389 99542389 1001 86380 86390 1
542365 99542365 1001 86380 86390 1
542418 99542418 1001 86380 86390 1
542484 99542484 1001 86380 86390 1
542501 99542501 1001 86380 86390 1
542490 99542490 1001 86380 86390 1
542518 99542518 1001 86380 86390 1
543108 99543108 1001 86380 86390 1
542953 99542953 1001 86380 86390 1
543771 99543771 1001 86380 86390 1
543647 99543647 1001 86380 86390 1
543750 99543750 1001 86380 86390 1
543728 99543728 1001 86380 86390 1
543677 99543677 1001 86380 86390 1
543642 99543642 1001 86380 86390 1
543379 99543379 1001 86380 86390 1
543223 99543223 1001 86380 86390 1
543250 99543250 1001 86380 86390 1
543799 99543799 1001 86380 86390 1
543905 99543905 1001 86380 86390 1
543932 99543932 1001 86380 86390 1
544473 99544473 1001 86380 86390 1
544463 99544463 1001 86380 86390 1
544295 99544295 1001 86380 86390 1
544297 99544297 1001 86380 86390 1
543989 99543989 1001 86380 86390 1
544120 99544120 1001 86380 86390 1
544097 99544097 1001 86380 86390 1
544705 99544705 1001 86380 86390 1
436233 218 1001 35700 36177 1
436325 682 1001 63240 64737 1
503819 491 1001 70304 70603 1
509281 985 1001 38749 39049 1
517620 953 1002 25546 31050 1
400157 99400157 1001 86380 86390 1
400278 99400278 1001 86380 86390 1
400424 99400424 1001 86380 86390 1
400495 99400495 1001 86380 86390 1
400516 99400516 1001 86380 86390 1
401085 99401085 1001 86380 86390 1
401070 99401070 1001 86380 86390 1
401393 99401393 1001 86380 86390 1
401594 99401594 1001 86380 86390 1
401791 99401791 1001 86380 86390 1
401884 99401884 1001 86380 86390 1
401963 99401963 1001 86380 86390 1
402118 99402118 1001 86380 86390 1
402241 99402241 1001 86380 86390 1
403082 99403082 1001 86380 86390 1
403115 99403115 1001 86380 86390 1
403296 99403296 1001 86380 86390 1
403437 99403437 1001 86380 86390 1
403521 99403521 1001 86380 86390 1
403466 99403466 1001 86380 86390 1
403596 99403596 1001 86380 86390 1
403668 99403668 1001 86380 86390 1
403738 99403738 1001 86380 86390 1
403782 99403782 1001 86380 86390 1
404048 99404048 1001 86380 86390 1
404052 99404052 1001 86380 86390 1
404237 99404237 1001 86380 86390 1
404455 99404455 1001 86380 86390 1
404718 99404718 1001 86380 86390 1
404875 99404875 1001 86380 86390 1
405208 99405208 1001 86380 86390 1
405296 99405296 1001 86380 86390 1
405274 99405274 1001 86380 86390 1
405252 99405252 1001 86380 86390 1
405428 99405428 1001 86380 86390 1
405529 99405529 1001 86380 86390 1
405663 99405663 1001 86380 86390 1
405901 99405901 1001 86380 86390 1
405934 99405934 1001 86380 86390 1
405997 99405997 1001 86380 86390 1
406031 99406031 1001 86380 86390 1
406108 99406108 1001 86380 86390 1
406263 99406263 1001 86380 86390 1
406475 99406475 1001 86380 86390 1
406630 99406630 1001 86380 86390 1
406604 99406604 1001 86380 86390 1
406720 99406720 1001 86380 86390 1
406805 99406805 1001 86380 86390 1
406873 99406873 1001 86380 86390 1
407484 99407484 1001 86380 86390 1
407669 99407669 1001 86380 86390 1
407950 99407950 1001 86380 86390 1
408002 99408002 1001 86380 86390 1
407883 99407883 1001 86380 86390 1
408148 99408148 1001 86380 86390 1
408272 99408272 1001 86380 86390 1
408521 99408521 1001 86380 86390 1
408699 99408699 1001 86380 86390 1
409077 99409077 1001 86380 86390 1
409341 99409341 1001 86380 86390 1
409520 99409520 1001 86380 86390 1
409554 99409554 1001 86380 86390 1
409677 99409677 1001 86380 86390 1
409646 99409646 1001 86380 86390 1
409704 99409704 1001 86380 86390 1
409729 99409729 1001 86380 86390 1
409763 99409763 1001 86380 86390 1
409855 99409855 1001 86380 86390 1
409939 99409939 1001 86380 86390 1
410072 99410072 1001 86380 86390 1
410493 99410493 1001 86380 86390 1
410682 99410682 1001 86380 86390 1
411188 99411188 1001 86380 86390 1
411338 99411338 1001 86380 86390 1
411380 99411380 1001 86380 86390 1
411558 99411558 1001 86380 86390 1
411676 99411676 1001 86380 86390 1
411694 99411694 1001 86380 86390 1
411843 99411843 1001 86380 86390 1
411931 99411931 1001 86380 86390 1
411999 99411999 1001 86380 86390 1
412242 99412242 1001 86380 86390 1
413657 99413657 1001 86380 86390 1
413538 99413538 1001 86380 86390 1
413113 99413113 1001 86380 86390 1
412965 99412965 1001 86380 86390 1
413051 99413051 1001 86380 86390 1
412486 99412486 1001 86380 86390 1
412511 99412511 1001 86380 86390 1
412827 99412827 1001 86380 86390 1
412566 99412566 1001 86380 86390 1
412632 99412632 1001 86380 86390 1
413738 99413738 1001 86380 86390 1
414027 99414027 1001 86380 86390 1
413859 99413859 1001 86380 86390 1
413964 99413964 1001 86380 86390 1
414622 99414622 1001 86380 86390 1
414630 99414630 1001 86380 86390 1
414754 99414754 1001 86380 86390 1
414325 99414325 1001 86380 86390 1
414184 99414184 1001 86380 86390 1
414193 99414193 1001 86380 86390 1
416850 99416850 1001 86380 86390 1
416810 99416810 1001 86380 86390 1
416351 99416351 1001 86380 86390 1
416356 99416356 1001 86380 86390 1
416463 99416463 1001 86380 86390 1
416055 99416055 1001 86380 86390 1
415763 99415763 1001 86380 86390 1
415818 99415818 1001 86380 86390 1
415819 99415819 1001 86380 86390 1
417281 99417281 1001 86380 86390 1
417027 99417027 1001 86380 86390 1
417230 99417230 1001 86380 86390 1
417231 99417231 1001 86380 86390 1
417544 99417544 1001 86380 86390 1
417534 99417534 1001 86380 86390 1
417415 99417415 1001 86380 86390 1
418731 99418731 1001 86380 86390 1
418755 99418755 1001 86380 86390 1
418334 99418334 1001 86380 86390 1
418163 99418163 1001 86380 86390 1
418255 99418255 1001 86380 86390 1
418167 99418167 1001 86380 86390 1
418062 99418062 1001 86380 86390 1
418264 99418264 1001 86380 86390 1
418247 99418247 1001 86380 86390 1
418034 99418034 1001 86380 86390 1
418914 99418914 1001 86380 86390 1
419144 99419144 1001 86380 86390 1
420122 99420122 1001 86380 86390 1
420176 99420176 1001 86380 86390 1
419632 99419632 1001 86380 86390 1
419786 99419786 1001 86380 86390 1
419717 99419717 1001 86380 86390 1
419297 99419297 1001 86380 86390 1
419501 99419501 1001 86380 86390 1
420514 99420514 1001 86380 86390 1
420817 99420817 1001 86380 86390 1
420449 99420449 1001 86380 86390 1
420554 99420554 1001 86380 86390 1
421892 99421892 1001 86380 86390 1
421912 99421912 1001 86380 86390 1
421934 99421934 1001 86380 86390 1
421369 99421369 1001 86380 86390 1
421646 99421646 1001 86380 86390 1
421681 99421681 1001 86380 86390 1
421310 99421310 1001 86380 86390 1
421231 99421231 1001 86380 86390 1
420849 99420849 1001 86380 86390 1
421252 99421252 1001 86380 86390 1
422437 99422437 1001 86380 86390 1
422292 99422292 1001 86380 86390 1
422415 99422415 1001 86380 86390 1
422324 99422324 1001 86380 86390 1
422136 99422136 1001 86380 86390 1
423098 99423098 1001 86380 86390 1
423259 99423259 1001 86380 86390 1
423884 99423884 1001 86380 86390 1
423829 99423829 1001 86380 86390 1
424025 99424025 1001 86380 86390 1
424135 99424135 1001 86380 86390 1
424030 99424030 1001 86380 86390 1
423880 99423880 1001 86380 86390 1
425183 99425183 1001 86380 86390 1
425243 99425243 1001 86380 86390 1
425143 99425143 1001 86380 86390 1
424880 99424880 1001 86380 86390 1
424885 99424885 1001 86380 86390 1
424940 99424940 1001 86380 86390 1
424833 99424833 1001 86380 86390 1
424364 99424364 1001 86380 86390 1
424219 99424219 1001 86380 86390 1
424247 99424247 1001 86380 86390 1
424370 99424370 1001 86380 86390 1
424333 99424333 1001 86380 86390 1
424258 99424258 1001 86380 86390 1
425689 99425689 1001 86380 86390 1
425559 99425559 1001 86380 86390 1
425515 99425515 1001 86380 86390 1
425518 99425518 1001 86380 86390 1
427032 99427032 1001 86380 86390 1
426816 99426816 1001 86380 86390 1
427039 99427039 1001 86380 86390 1
426833 99426833 1001 86380 86390 1
426809 99426809 1001 86380 86390 1
426344 99426344 1001 86380 86390 1
426595 99426595 1001 86380 86390 1
426670 99426670 1001 86380 86390 1
426461 99426461 1001 86380 86390 1
426587 99426587 1001 86380 86390 1
425995 99425995 1001 86380 86390 1
425930 99425930 1001 86380 86390 1
425978 99425978 1001 86380 86390 1
427236 99427236 1001 86380 86390 1
427401 99427401 1001 86380 86390 1
428582 99428582 1001 86380 86390 1
427985 99427985 1001 86380 86390 1
427770 99427770 1001 86380 86390 1
429154 99429154 1001 86380 86390 1
428768 99428768 1001 86380 86390 1
428792 99428792 1001 86380 86390 1
428748 99428748 1001 86380 86390 1
430142 99430142 1001 86380 86390 1
430146 99430146 1001 86380 86390 1
429963 99429963 1001 86380 86390 1
430332 99430332 1001 86380 86390 1
430174 99430174 1001 86380 86390 1
429754 99429754 1001 86380 86390 1
429601 99429601 1001 86380 86390 1
429839 99429839 1001 86380 86390 1
429623 99429623 1001 86380 86390 1
429827 99429827 1001 86380 86390 1
429433 99429433 1001 86380 86390 1
429393 99429393 1001 86380 86390 1
429411 99429411 1001 86380 86390 1
429455 99429455 1001 86380 86390 1
429290 99429290 1001 86380 86390 1
430701 99430701 1001 86380 86390 1
430526 99430526 1001 86380 86390 1
430623 99430623 1001 86380 86390 1
430652 99430652 1001 86380 86390 1
431742 99431742 1001 86380 86390 1
431798 99431798 1001 86380 86390 1
431677 99431677 1001 86380 86390 1
431955 99431955 1001 86380 86390 1
431932 99431932 1001 86380 86390 1
431308 99431308 1001 86380 86390 1
431559 99431559 1001 86380 86390 1
431333 99431333 1001 86380 86390 1
431620 99431620 1001 86380 86390 1
431394 99431394 1001 86380 86390 1
431010 99431010 1001 86380 86390 1
432346 99432346 1001 86380 86390 1
432350 99432350 1001 86380 86390 1
432065 99432065 1001 86380 86390 1
432215 99432215 1001 86380 86390 1
433684 99433684 1001 86380 86390 1
433699 99433699 1001 86380 86390 1
433300 99433300 1001 86380 86390 1
433202 99433202 1001 86380 86390 1
433207 99433207 1001 86380 86390 1
432772 99432772 1001 86380 86390 1
432703 99432703 1001 86380 86390 1
432678 99432678 1001 86380 86390 1
433783 99433783 1001 86380 86390 1
433813 99433813 1001 86380 86390 1
434069 99434069 1001 86380 86390 1
433837 99433837 1001 86380 86390 1
433737 99433737 1001 86380 86390 1
434059 99434059 1001 86380 86390 1
434820 99434820 1001 86380 86390 1
434662 99434662 1001 86380 86390 1
434635 99434635 1001 86380 86390 1
434260 99434260 1001 86380 86390 1
434327 99434327 1001 86380 86390 1
434328 99434328 1001 86380 86390 1
434299 99434299 1001 86380 86390 1
434483 99434483 1001 86380 86390 1
435679 99435679 1001 86380 86390 1
436983 99436983 1001 86380 86390 1
437051 99437051 1001 86380 86390 1
436396 99436396 1001 86380 86390 1
436397 99436397 1001 86380 86390 1
436702 99436702 1001 86380 86390 1
436239 99436239 1001 86380 86390 1
436140 99436140 1001 86380 86390 1
436221 99436221 1001 86380 86390 1
435948 99435948 1001 86380 86390 1
437210 99437210 1001 86380 86390 1
436342 99436342 1001 86380 86390 1
437307 99437307 1001 86380 86390 1
437206 99437206 1001 86380 86390 1
300531 99300531 1001 86380 86390 1
300573 99300573 1001 86380 86390 1
300365 99300365 1001 86380 86390 1
300121 99300121 1001 86380 86390 1
300175 99300175 1001 86380 86390 1
300110 99300110 1001 86380 86390 1
300275 99300275 1001 86380 86390 1
300314 99300314 1001 86380 86390 1
300779 99300779 1001 86380 86390 1
300743 99300743 1001 86380 86390 1
300771 99300771 1001 86380 86390 1
300867 99300867 1001 86380 86390 1
301492 99301492 1001 86380 86390 1
301415 99301415 1001 86380 86390 1
301547 99301547 1001 86380 86390 1
301502 99301502 1001 86380 86390 1
301412 99301412 1001 86380 86390 1
301220 99301220 1001 86380 86390 1
301212 99301212 1001 86380 86390 1
301178 99301178 1001 86380 86390 1
301122 99301122 1001 86380 86390 1
301047 99301047 1001 86380 86390 1
301112 99301112 1001 86380 86390 1
301140 99301140 1001 86380 86390 1
301629 99301629 1001 86380 86390 1
301682 99301682 1001 86380 86390 1
301683 99301683 1001 86380 86390 1
301686 99301686 1001 86380 86390 1
301600 99301600 1001 86380 86390 1
302190 99302190 1001 86380 86390 1
302295 99302295 1001 86380 86390 1
302199 99302199 1001 86380 86390 1
302007 99302007 1001 86380 86390 1
302121 99302121 1001 86380 86390 1
301816 99301816 1001 86380 86390 1
301791 99301791 1001 86380 86390 1
301948 99301948 1001 86380 86390 1
301899 99301899 1001 86380 86390 1
301874 99301874 1001 86380 86390 1
302407 99302407 1001 86380 86390 1
303107 99303107 1001 86380 86390 1
303098 99303098 1001 86380 86390 1
303200 99303200 1001 86380 86390 1
303203 99303203 1001 86380 86390 1
302975 99302975 1001 86380 86390 1
302836 99302836 1001 86380 86390 1
302850 99302850 1001 86380 86390 1
302935 99302935 1001 86380 86390 1
302644 99302644 1001 86380 86390 1
302659 99302659 1001 86380 86390 1
303927 99303927 1001 86380 86390 1
303769 99303769 1001 86380 86390 1
303770 99303770 1001 86380 86390 1
303482 99303482 1001 86380 86390 1
303511 99303511 1001 86380 86390 1
303552 99303552 1001 86380 86390 1
304072 99304072 1001 86380 86390 1
304035 99304035 1001 86380 86390 1
304139 99304139 1001 86380 86390 1
304181 99304181 1001 86380 86390 1
304092 99304092 1001 86380 86390 1
304120 99304120 1001 86380 86390 1
304538 99304538 1001 86380 86390 1
304500 99304500 1001 86380 86390 1
304618 99304618 1001 86380 86390 1
304465 99304465 1001 86380 86390 1
304479 99304479 1001 86380 86390 1
304521 99304521 1001 86380 86390 1
304625 99304625 1001 86380 86390 1
304285 99304285 1001 86380 86390 1
304311 99304311 1001 86380 86390 1
304934 99304934 1001 86380 86390 1
304866 99304866 1001 86380 86390 1
304970 99304970 1001 86380 86390 1
305050 99305050 1001 86380 86390 1
305522 99305522 1001 86380 86390 1
305614 99305614 1001 86380 86390 1
305678 99305678 1001 86380 86390 1
305299 99305299 1001 86380 86390 1
305469 99305469 1001 86380 86390 1
305342 99305342 1001 86380 86390 1
305386 99305386 1001 86380 86390 1
305172 99305172 1001 86380 86390 1
500004 99500004 1001 86380 86390 1
500110 99500110 1001 86380 86390 1
500034 99500034 1001 86380 86390 1
500721 99500721 1001 86380 86390 1
500415 99500415 1001 86380 86390 1
500523 99500523 1001 86380 86390 1
500589 99500589 1001 86380 86390 1
500330 99500330 1001 86380 86390 1
500371 99500371 1001 86380 86390 1
500334 99500334 1001 86380 86390 1
500992 99500992 1001 86380 86390 1
501499 99501499 1001 86380 86390 1
501478 99501478 1001 86380 86390 1
501597 99501597 1001 86380 86390 1
501534 99501534 1001 86380 86390 1
501637 99501637 1001 86380 86390 1
501278 99501278 1001 86380 86390 1
501254 99501254 1001 86380 86390 1
501269 99501269 1001 86380 86390 1
501368 99501368 1001 86380 86390 1
501200 99501200 1001 86380 86390 1
501123 99501123 1001 86380 86390 1
501098 99501098 1001 86380 86390 1
501759 99501759 1001 86380 86390 1
501762 99501762 1001 86380 86390 1
502409 99502409 1001 86380 86390 1
502424 99502424 1001 86380 86390 1
502109 99502109 1001 86380 86390 1
502136 99502136 1001 86380 86390 1
502214 99502214 1001 86380 86390 1
502074 99502074 1001 86380 86390 1
501848 99501848 1001 86380 86390 1
501953 99501953 1001 86380 86390 1
502044 99502044 1001 86380 86390 1
502571 99502571 1001 86380 86390 1
502637 99502637 1001 86380 86390 1
502576 99502576 1001 86380 86390 1
503290 99503290 1001 86380 86390 1
503203 99503203 1001 86380 86390 1
502970 99502970 1001 86380 86390 1
502881 99502881 1001 86380 86390 1
503080 99503080 1001 86380 86390 1
502912 99502912 1001 86380 86390 1
502992 99502992 1001 86380 86390 1
502721 99502721 1001 86380 86390 1
503378 99503378 1001 86380 86390 1
504010 99504010 1001 86380 86390 1
503973 99503973 1001 86380 86390 1
503835 99503835 1001 86380 86390 1
503764 99503764 1001 86380 86390 1
503777 99503777 1001 86380 86390 1
503883 99503883 1001 86380 86390 1
503782 99503782 1001 86380 86390 1
503589 99503589 1001 86380 86390 1
503564 99503564 1001 86380 86390 1
503668 99503668 1001 86380 86390 1
503567 99503567 1001 86380 86390 1
503504 99503504 1001 86380 86390 1
503647 99503647 1001 86380 86390 1
503622 99503622 1001 86380 86390 1
503597 99503597 1001 86380 86390 1
504160 99504160 1001 86380 86390 1
504265 99504265 1001 86380 86390 1
504254 99504254 1001 86380 86390 1
504867 99504867 1001 86380 86390 1
504797 99504797 1001 86380 86390 1
504586 99504586 1001 86380 86390 1
504562 99504562 1001 86380 86390 1
504588 99504588 1001 86380 86390 1
504722 99504722 1001 86380 86390 1
504522 99504522 1001 86380 86390 1
504994 99504994 1001 86380 86390 1
504532 99504532 1001 86380 86390 1
505655 99505655 1001 86380 86390 1
505610 99505610 1001 86380 86390 1
505703 99505703 1001 86380 86390 1
505520 99505520 1001 86380 86390 1
505509 99505509 1001 86380 86390 1
505344 99505344 1001 86380 86390 1
505308 99505308 1001 86380 86390 1
505173 99505173 1001 86380 86390 1
505794 99505794 1001 86380 86390 1
505823 99505823 1001 86380 86390 1
505875 99505875 1001 86380 86390 1
505968 99505968 1001 86380 86390 1
505943 99505943 1001 86380 86390 1
506431 99506431 1001 86380 86390 1
506578 99506578 1001 86380 86390 1
506515 99506515 1001 86380 86390 1
506280 99506280 1001 86380 86390 1
506191 99506191 1001 86380 86390 1
506071 99506071 1001 86380 86390 1
506074 99506074 1001 86380 86390 1
506799 99506799 1001 86380 86390 1
507390 99507390 1001 86380 86390 1
507309 99507309 1001 86380 86390 1
507322 99507322 1001 86380 86390 1
507224 99507224 1001 86380 86390 1
507102 99507102 1001 86380 86390 1
506892 99506892 1001 86380 86390 1
506931 99506931 1001 86380 86390 1
506945 99506945 1001 86380 86390 1
506937 99506937 1001 86380 86390 1
507525 99507525 1001 86380 86390 1
507540 99507540 1001 86380 86390 1
507596 99507596 1001 86380 86390 1
508223 99508223 1001 86380 86390 1
508051 99508051 1001 86380 86390 1
508207 99508207 1001 86380 86390 1
508118 99508118 1001 86380 86390 1
508080 99508080 1001 86380 86390 1
507926 99507926 1001 86380 86390 1
507682 99507682 1001 86380 86390 1
507786 99507786 1001 86380 86390 1
507723 99507723 1001 86380 86390 1
507715 99507715 1001 86380 86390 1
508275 99508275 1001 86380 86390 1
508262 99508262 1001 86380 86390 1
508394 99508394 1001 86380 86390 1
509009 99509009 1001 86380 86390 1
509023 99509023 1001 86380 86390 1
508907 99508907 1001 86380 86390 1
508817 99508817 1001 86380 86390 1
508815 99508815 1001 86380 86390 1
508686 99508686 1001 86380 86390 1
508547 99508547 1001 86380 86390 1
508513 99508513 1001 86380 86390 1
508594 99508594 1001 86380 86390 1
508607 99508607 1001 86380 86390 1
508465 99508465 1001 86380 86390 1
509139 99509139 1001 86380 86390 1
509117 99509117 1001 86380 86390 1
509144 99509144 1001 86380 86390 1
509261 99509261 1001 86380 86390 1
509236 99509236 1001 86380 86390 1
509264 99509264 1001 86380 86390 1
509709 99509709 1001 86380 86390 1
509775 99509775 1001 86380 86390 1
509853 99509853 1001 86380 86390 1
509842 99509842 1001 86380 86390 1
509846 99509846 1001 86380 86390 1
509808 99509808 1001 86380 86390 1
509621 99509621 1001 86380 86390 1
509550 99509550 1001 86380 86390 1
509426 99509426 1001 86380 86390 1
509402 99509402 1001 86380 86390 1
509937 99509937 1001 86380 86390 1
509980 99509980 1001 86380 86390 1
509946 99509946 1001 86380 86390 1
510038 99510038 1001 86380 86390 1
510064 99510064 1001 86380 86390 1
510573 99510573 1001 86380 86390 1
510536 99510536 1001 86380 86390 1
510630 99510630 1001 86380 86390 1
510669 99510669 1001 86380 86390 1
510353 99510353 1001 86380 86390 1
510420 99510420 1001 86380 86390 1
510433 99510433 1001 86380 86390 1
510329 99510329 1001 86380 86390 1
510390 99510390 1001 86380 86390 1
510210 99510210 1001 86380 86390 1
510751 99510751 1001 86380 86390 1
510869 99510869 1001 86380 86390 1
511519 99511519 1001 86380 86390 1
511410 99511410 1001 86380 86390 1
511340 99511340 1001 86380 86390 1
511304 99511304 1001 86380 86390 1
511320 99511320 1001 86380 86390 1
511106 99511106 1001 86380 86390 1
511112 99511112 1001 86380 86390 1
511758 99511758 1001 86380 86390 1
511735 99511735 1001 86380 86390 1
511749 99511749 1001 86380 86390 1
512201 99512201 1001 86380 86390 1
512244 99512244 1001 86380 86390 1
512023 99512023 1001 86380 86390 1
511987 99511987 1001 86380 86390 1
512015 99512015 1001 86380 86390 1
511901 99511901 1001 86380 86390 1
511821 99511821 1001 86380 86390 1
513170 99513170 1001 86380 86390 1
513126 99513126 1001 86380 86390 1
512910 99512910 1001 86380 86390 1
512807 99512807 1001 86380 86390 1
512865 99512865 1001 86380 86390 1
512800 99512800 1001 86380 86390 1
512740 99512740 1001 86380 86390 1
512677 99512677 1001 86380 86390 1
513267 99513267 1001 86380 86390 1
512585 99512585 1001 86380 86390 1
513360 99513360 1001 86380 86390 1
513322 99513322 1001 86380 86390 1
513300 99513300 1001 86380 86390 1
513289 99513289 1001 86380 86390 1
513955 99513955 1001 86380 86390 1
513907 99513907 1001 86380 86390 1
514008 99514008 1001 86380 86390 1
514014 99514014 1001 86380 86390 1
513965 99513965 1001 86380 86390 1
513978 99513978 1001 86380 86390 1
514175 99514175 1001 86380 86390 1
514169 99514169 1001 86380 86390 1
514066 99514066 1001 86380 86390 1
514659 99514659 1001 86380 86390 1
514631 99514631 1001 86380 86390 1
514489 99514489 1001 86380 86390 1
514580 99514580 1001 86380 86390 1
514606 99514606 1001 86380 86390 1
514479 99514479 1001 86380 86390 1
514583 99514583 1001 86380 86390 1
514419 99514419 1001 86380 86390 1
514407 99514407 1001 86380 86390 1
514242 99514242 1001 86380 86390 1
514310 99514310 1001 86380 86390 1
514336 99514336 1001 86380 86390 1
515576 99515576 1001 86380 86390 1
515322 99515322 1001 86380 86390 1
515377 99515377 1001 86380 86390 1
515409 99515409 1001 86380 86390 1
515437 99515437 1001 86380 86390 1
515708 99515708 1001 86380 86390 1
515747 99515747 1001 86380 86390 1
515709 99515709 1001 86380 86390 1
515844 99515844 1001 86380 86390 1
516404 99516404 1001 86380 86390 1
516189 99516189 1001 86380 86390 1
516114 99516114 1001 86380 86390 1
516115 99516115 1001 86380 86390 1
516103 99516103 1001 86380 86390 1
515992 99515992 1001 86380 86390 1
515954 99515954 1001 86380 86390 1
515943 99515943 1001 86380 86390 1
515956 99515956 1001 86380 86390 1
515978 99515978 1001 86380 86390 1
516603 99516603 1001 86380 86390 1
516708 99516708 1001 86380 86390 1
516607 99516607 1001 86380 86390 1
517155 99517155 1001 86380 86390 1
516949 99516949 1001 86380 86390 1
517104 99517104 1001 86380 86390 1
516720 99516720 1001 86380 86390 1
516786 99516786 1001 86380 86390 1
516869 99516869 1001 86380 86390 1
517460 99517460 1001 86380 86390 1
518129 99518129 1001 86380 86390 1
517999 99517999 1001 86380 86390 1
518105 99518105 1001 86380 86390 1
518082 99518082 1001 86380 86390 1
517858 99517858 1001 86380 86390 1
517885 99517885 1001 86380 86390 1
517633 99517633 1001 86380 86390 1
517589 99517589 1001 86380 86390 1
517616 99517616 1001 86380 86390 1
518291 99518291 1001 86380 86390 1
518193 99518193 1001 86380 86390 1
518352 99518352 1001 86380 86390 1
518951 99518951 1001 86380 86390 1
518816 99518816 1001 86380 86390 1
518731 99518731 1001 86380 86390 1
518761 99518761 1001 86380 86390 1
518633 99518633 1001 86380 86390 1
518717 99518717 1001 86380 86390 1
518524 99518524 1001 86380 86390 1
518550 99518550 1001 86380 86390 1
518400 99518400 1001 86380 86390 1
518530 99518530 1001 86380 86390 1
518442 99518442 1001 86380 86390 1
518377 99518377 1001 86380 86390 1
519115 99519115 1001 86380 86390 1
519184 99519184 1001 86380 86390 1
519151 99519151 1001 86380 86390 1
519705 99519705 1001 86380 86390 1
519693 99519693 1001 86380 86390 1
519633 99519633 1001 86380 86390 1
519562 99519562 1001 86380 86390 1
519412 99519412 1001 86380 86390 1
519390 99519390 1001 86380 86390 1
519222 99519222 1001 86380 86390 1
519275 99519275 1001 86380 86390 1
519382 99519382 1001 86380 86390 1
519891 99519891 1001 86380 86390 1
519866 99519866 1001 86380 86390 1
519959 99519959 1001 86380 86390 1
519985 99519985 1001 86380 86390 1
519895 99519895 1001 86380 86390 1
519925 99519925 1001 86380 86390 1
520502 99520502 1001 86380 86390 1
520517 99520517 1001 86380 86390 1
520636 99520636 1001 86380 86390 1
520282 99520282 1001 86380 86390 1
520367 99520367 1001 86380 86390 1
520406 99520406 1001 86380 86390 1
520342 99520342 1001 86380 86390 1
520061 99520061 1001 86380 86390 1
520114 99520114 1001 86380 86390 1
520089 99520089 1001 86380 86390 1
520090 99520090 1001 86380 86390 1
520187 99520187 1001 86380 86390 1
520650 99520650 1001 86380 86390 1
520770 99520770 1001 86380 86390 1
520773 99520773 1001 86380 86390 1
520816 99520816 1001 86380 86390 1
521417 99521417 1001 86380 86390 1
521314 99521314 1001 86380 86390 1
521419 99521419 1001 86380 86390 1
521350 99521350 1001 86380 86390 1
521402 99521402 1001 86380 86390 1
521462 99521462 1001 86380 86390 1
521154 99521154 1001 86380 86390 1
521221 99521221 1001 86380 86390 1
520978 99520978 1001 86380 86390 1
521467 99521467 1001 86380 86390 1
521559 99521559 1001 86380 86390 1
521664 99521664 1001 86380 86390 1
521653 99521653 1001 86380 86390 1
521511 99521511 1001 86380 86390 1
522268 99522268 1001 86380 86390 1
522012 99522012 1001 86380 86390 1
521922 99521922 1001 86380 86390 1
521938 99521938 1001 86380 86390 1
521822 99521822 1001 86380 86390 1
521799 99521799 1001 86380 86390 1
521825 99521825 1001 86380 86390 1
522447 99522447 1001 86380 86390 1
522309 99522309 1001 86380 86390 1
523016 99523016 1001 86380 86390 1
522923 99522923 1001 86380 86390 1
522730 99522730 1001 86380 86390 1
522666 99522666 1001 86380 86390 1
522603 99522603 1001 86380 86390 1
522569 99522569 1001 86380 86390 1
523155 99523155 1001 86380 86390 1
522706 99522706 1001 86380 86390 1
523261 99523261 1001 86380 86390 1
523249 99523249 1001 86380 86390 1
523288 99523288 1001 86380 86390 1
523831 99523831 1001 86380 86390 1
523870 99523870 1001 86380 86390 1
523819 99523819 1001 86380 86390 1
523877 99523877 1001 86380 86390 1
523762 99523762 1001 86380 86390 1
523750 99523750 1001 86380 86390 1
523642 99523642 1001 86380 86390 1
523698 99523698 1001 86380 86390 1
523450 99523450 1001 86380 86390 1
523741 99523741 1001 86380 86390 1
523998 99523998 1001 86380 86390 1
523991 99523991 1001 86380 86390 1
524043 99524043 1001 86380 86390 1
524121 99524121 1001 86380 86390 1
524695 99524695 1001 86380 86390 1
524738 99524738 1001 86380 86390 1
524749 99524749 1001 86380 86390 1
524487 99524487 1001 86380 86390 1
524215 99524215 1001 86380 86390 1
525461 99525461 1001 86380 86390 1
525576 99525576 1001 86380 86390 1
525301 99525301 1001 86380 86390 1
525379 99525379 1001 86380 86390 1
525252 99525252 1001 86380 86390 1
525346 99525346 1001 86380 86390 1
525361 99525361 1001 86380 86390 1
525178 99525178 1001 86380 86390 1
525013 99525013 1001 86380 86390 1
526387 99526387 1001 86380 86390 1
526295 99526295 1001 86380 86390 1
526311 99526311 1001 86380 86390 1
526238 99526238 1001 86380 86390 1
526318 99526318 1001 86380 86390 1
526414 99526414 1001 86380 86390 1
526205 99526205 1001 86380 86390 1
526105 99526105 1001 86380 86390 1
526015 99526015 1001 86380 86390 1
526094 99526094 1001 86380 86390 1
526172 99526172 1001 86380 86390 1
526213 99526213 1001 86380 86390 1
525869 99525869 1001 86380 86390 1
525895 99525895 1001 86380 86390 1
525960 99525960 1001 86380 86390 1
525875 99525875 1001 86380 86390 1
526524 99526524 1001 86380 86390 1
526551 99526551 1001 86380 86390 1
526424 99526424 1001 86380 86390 1
526567 99526567 1001 86380 86390 1
527164 99527164 1001 86380 86390 1
527191 99527191 1001 86380 86390 1
526979 99526979 1001 86380 86390 1
526943 99526943 1001 86380 86390 1
526843 99526843 1001 86380 86390 1
526641 99526641 1001 86380 86390 1
526630 99526630 1001 86380 86390 1
526660 99526660 1001 86380 86390 1
526781 99526781 1001 86380 86390 1
527314 99527314 1001 86380 86390 1
527382 99527382 1001 86380 86390 1
527296 99527296 1001 86380 86390 1
527908 99527908 1001 86380 86390 1
527962 99527962 1001 86380 86390 1
527992 99527992 1001 86380 86390 1
527889 99527889 1001 86380 86390 1
527879 99527879 1001 86380 86390 1
527996 99527996 1001 86380 86390 1
527704 99527704 1001 86380 86390 1
527706 99527706 1001 86380 86390 1
527838 99527838 1001 86380 86390 1
527710 99527710 1001 86380 86390 1
527623 99527623 1001 86380 86390 1
527457 99527457 1001 86380 86390 1
528179 99528179 1001 86380 86390 1
528089 99528089 1001 86380 86390 1
528248 99528248 1001 86380 86390 1
528147 99528147 1001 86380 86390 1
528735 99528735 1001 86380 86390 1
528881 99528881 1001 86380 86390 1
528884 99528884 1001 86380 86390 1
528892 99528892 1001 86380 86390 1
528746 99528746 1001 86380 86390 1
528423 99528423 1001 86380 86390 1
528348 99528348 1001 86380 86390 1
528426 99528426 1001 86380 86390 1
528431 99528431 1001 86380 86390 1
528444 99528444 1001 86380 86390 1
528904 99528904 1001 86380 86390 1
529034 99529034 1001 86380 86390 1
529105 99529105 1001 86380 86390 1
529612 99529612 1001 86380 86390 1
529640 99529640 1001 86380 86390 1
529591 99529591 1001 86380 86390 1
529369 99529369 1001 86380 86390 1
529518 99529518 1001 86380 86390 1
529174 99529174 1001 86380 86390 1
529136 99529136 1001 86380 86390 1
529124 99529124 1001 86380 86390 1
529191 99529191 1001 86380 86390 1
529308 99529308 1001 86380 86390 1
529296 99529296 1001 86380 86390 1
529193 99529193 1001 86380 86390 1
529843 99529843 1001 86380 86390 1
529758 99529758 1001 86380 86390 1
530492 99530492 1001 86380 86390 1
530406 99530406 1001 86380 86390 1
530543 99530543 1001 86380 86390 1
530167 99530167 1001 86380 86390 1
530323 99530323 1001 86380 86390 1
530290 99530290 1001 86380 86390 1
530010 99530010 1001 86380 86390 1
530023 99530023 1001 86380 86390 1
529960 99529960 1001 86380 86390 1
530719 99530719 1001 86380 86390 1
530603 99530603 1001 86380 86390 1
530581 99530581 1001 86380 86390 1
530557 99530557 1001 86380 86390 1
531296 99531296 1001 86380 86390 1
531272 99531272 1001 86380 86390 1
531274 99531274 1001 86380 86390 1
531161 99531161 1001 86380 86390 1
531032 99531032 1001 86380 86390 1
531027 99531027 1001 86380 86390 1
531093 99531093 1001 86380 86390 1
531068 99531068 1001 86380 86390 1
530826 99530826 1001 86380 86390 1
530939 99530939 1001 86380 86390 1
531442 99531442 1001 86380 86390 1
531468 99531468 1001 86380 86390 1
531559 99531559 1001 86380 86390 1
530759 99530759 1001 86380 86390 1
531391 99531391 1001 86380 86390 1
531573 99531573 1001 86380 86390 1
531510 99531510 1001 86380 86390 1
531540 99531540 1001 86380 86390 1
532155 99532155 1001 86380 86390 1
532169 99532169 1001 86380 86390 1
532043 99532043 1001 86380 86390 1
531832 99531832 1001 86380 86390 1
531967 99531967 1001 86380 86390 1
531690 99531690 1001 86380 86390 1
531743 99531743 1001 86380 86390 1
531682 99531682 1001 86380 86390 1
531738 99531738 1001 86380 86390 1
531623 99531623 1001 86380 86390 1
532306 99532306 1001 86380 86390 1
532410 99532410 1001 86380 86390 1
532376 99532376 1001 86380 86390 1
532273 99532273 1001 86380 86390 1
532396 99532396 1001 86380 86390 1
532988 99532988 1001 86380 86390 1
532911 99532911 1001 86380 86390 1
532455 99532455 1001 86380 86390 1
532498 99532498 1001 86380 86390 1
532564 99532564 1001 86380 86390 1
533855 99533855 1001 86380 86390 1
533683 99533683 1001 86380 86390 1
533735 99533735 1001 86380 86390 1
533748 99533748 1001 86380 86390 1
533724 99533724 1001 86380 86390 1
533465 99533465 1001 86380 86390 1
533560 99533560 1001 86380 86390 1
533323 99533323 1001 86380 86390 1
533377 99533377 1001 86380 86390 1
533249 99533249 1001 86380 86390 1
534010 99534010 1001 86380 86390 1
533985 99533985 1001 86380 86390 1
533936 99533936 1001 86380 86390 1
534498 99534498 1001 86380 86390 1
534337 99534337 1001 86380 86390 1
534379 99534379 1001 86380 86390 1
534470 99534470 1001 86380 86390 1
534288 99534288 1001 86380 86390 1
534305 99534305 1001 86380 86390 1
534397 99534397 1001 86380 86390 1
534230 99534230 1001 86380 86390 1
534218 99534218 1001 86380 86390 1
534231 99534231 1001 86380 86390 1
534824 99534824 1001 86380 86390 1
534272 99534272 1001 86380 86390 1
534764 99534764 1001 86380 86390 1
534886 99534886 1001 86380 86390 1
534849 99534849 1001 86380 86390 1
535436 99535436 1001 86380 86390 1
535492 99535492 1001 86380 86390 1
535443 99535443 1001 86380 86390 1
535127 99535127 1001 86380 86390 1
535257 99535257 1001 86380 86390 1
535299 99535299 1001 86380 86390 1
535239 99535239 1001 86380 86390 1
534957 99534957 1001 86380 86390 1
534959 99534959 1001 86380 86390 1
534987 99534987 1001 86380 86390 1
535001 99535001 1001 86380 86390 1
534937 99534937 1001 86380 86390 1
535642 99535642 1001 86380 86390 1
535643 99535643 1001 86380 86390 1
535669 99535669 1001 86380 86390 1
536328 99536328 1001 86380 86390 1
535986 99535986 1001 86380 86390 1
535755 99535755 1001 86380 86390 1
535756 99535756 1001 86380 86390 1
535848 99535848 1001 86380 86390 1
535870 99535870 1001 86380 86390 1
536467 99536467 1001 86380 86390 1
536573 99536573 1001 86380 86390 1
537359 99537359 1001 86380 86390 1
537167 99537167 1001 86380 86390 1
537323 99537323 1001 86380 86390 1
537222 99537222 1001 86380 86390 1
537183 99537183 1001 86380 86390 1
537300 99537300 1001 86380 86390 1
537936 99537936 1001 86380 86390 1
537615 99537615 1001 86380 86390 1
537609 99537609 1001 86380 86390 1
537726 99537726 1001 86380 86390 1
537486 99537486 1001 86380 86390 1
537463 99537463 1001 86380 86390 1
537430 99537430 1001 86380 86390 1
538068 99538068 1001 86380 86390 1
538110 99538110 1001 86380 86390 1
538713 99538713 1001 86380 86390 1
538726 99538726 1001 86380 86390 1
538612 99538612 1001 86380 86390 1
538704 99538704 1001 86380 86390 1
538667 99538667 1001 86380 86390 1
538736 99538736 1001 86380 86390 1
538483 99538483 1001 86380 86390 1
538486 99538486 1001 86380 86390 1
538305 99538305 1001 86380 86390 1
538826 99538826 1001 86380 86390 1
538843 99538843 1001 86380 86390 1
538914 99538914 1001 86380 86390 1
539005 99539005 1001 86380 86390 1
539525 99539525 1001 86380 86390 1
539439 99539439 1001 86380 86390 1
539505 99539505 1001 86380 86390 1
539621 99539621 1001 86380 86390 1
539254 99539254 1001 86380 86390 1
539306 99539306 1001 86380 86390 1
539414 99539414 1001 86380 86390 1
539324 99539324 1001 86380 86390 1
539099 99539099 1001 86380 86390 1
539090 99539090 1001 86380 86390 1
539079 99539079 1001 86380 86390 1
539222 99539222 1001 86380 86390 1
539731 99539731 1001 86380 86390 1
539709 99539709 1001 86380 86390 1
539777 99539777 1001 86380 86390 1
540299 99540299 1001 86380 86390 1
540164 99540164 1001 86380 86390 1
540166 99540166 1001 86380 86390 1
540258 99540258 1001 86380 86390 1
540066 99540066 1001 86380 86390 1
539853 99539853 1001 86380 86390 1
539932 99539932 1001 86380 86390 1
539997 99539997 1001 86380 86390 1
540025 99540025 1001 86380 86390 1
540000 99540000 1001 86380 86390 1
540639 99540639 1001 86380 86390 1
540499 99540499 1001 86380 86390 1
541260 99541260 1001 86380 86390 1
541090 99541090 1001 86380 86390 1
541111 99541111 1001 86380 86390 1
540906 99540906 1001 86380 86390 1
541013 99541013 1001 86380 86390 1
541061 99541061 1001 86380 86390 1
540853 99540853 1001 86380 86390 1
540842 99540842 1001 86380 86390 1
540860 99540860 1001 86380 86390 1
540784 99540784 1001 86380 86390 1
541495 99541495 1001 86380 86390 1
542059 99542059 1001 86380 86390 1
542099 99542099 1001 86380 86390 1
541945 99541945 1001 86380 86390 1
542078 99542078 1001 86380 86390 1
541837 99541837 1001 86380 86390 1
541789 99541789 1001 86380 86390 1
541906 99541906 1001 86380 86390 1
541580 99541580 1001 86380 86390 1
541662 99541662 1001 86380 86390 1
541663 99541663 1001 86380 86390 1
542274 99542274 1001 86380 86390 1
542797 99542797 1001 86380 86390 1
542902 99542902 1001 86380 86390 1
542816 99542816 1001 86380 86390 1
542559 99542559 1001 86380 86390 1
542541 99542541 1001 86380 86390 1
542457 99542457 1001 86380 86390 1
542370 99542370 1001 86380 86390 1
542424 99542424 1001 86380 86390 1
542440 99542440 1001 86380 86390 1
543146 99543146 1001 86380 86390 1
543742 99543742 1001 86380 86390 1
543601 99543601 1001 86380 86390 1
543691 99543691 1001 86380 86390 1
543763 99543763 1001 86380 86390 1
543681 99543681 1001 86380 86390 1
543387 99543387 1001 86380 86390 1
543454 99543454 1001 86380 86390 1
543486 99543486 1001 86380 86390 1
543203 99543203 1001 86380 86390 1
543198 99543198 1001 86380 86390 1
543212 99543212 1001 86380 86390 1
543317 99543317 1001 86380 86390 1
543330 99543330 1001 86380 86390 1
543227 99543227 1001 86380 86390 1
543848 99543848 1001 86380 86390 1
543850 99543850 1001 86380 86390 1
543838 99543838 1001 86380 86390 1
544582 99544582 1001 86380 86390 1
544412 99544412 1001 86380 86390 1
544559 99544559 1001 86380 86390 1
544226 99544226 1001 86380 86390 1
544318 99544318 1001 86380 86390 1
544215 99544215 1001 86380 86390 1
544308 99544308 1001 86380 86390 1
544219 99544219 1001 86380 86390 1
544324 99544324 1001 86380 86390 1
544326 99544326 1001 86380 86390 1
544378 99544378 1001 86380 86390 1
544160 99544160 1001 86380 86390 1
544126 99544126 1001 86380 86390 1
544079 99544079 1001 86380 86390 1
544679 99544679 1001 86380 86390 1
405090 215 1001 58620 58977 1
424740 731 1001 1800 11397 1
503836 736 1001 28668 28968 1
523273 886 1002 30430 31923 1
528828 970 1002 42118 55788 1
540470 647 1002 42048 46666 1
400046 99400046 1001 86380 86390 1
400221 99400221 1001 86380 86390 1
400154 99400154 1001 86380 86390 1
400511 99400511 1001 86380 86390 1
400534 99400534 1001 86380 86390 1
400863 99400863 1001 86380 86390 1
400900 99400900 1001 86380 86390 1
401012 99401012 1001 86380 86390 1
401084 99401084 1001 86380 86390 1
401261 99401261 1001 86380 86390 1
401184 99401184 1001 86380 86390 1
401316 99401316 1001 86380 86390 1
401417 99401417 1001 86380 86390 1
401458 99401458 1001 86380 86390 1
401496 99401496 1001 86380 86390 1
401666 99401666 1001 86380 86390 1
401967 99401967 1001 86380 86390 1
402220 99402220 1001 86380 86390 1
402372 99402372 1001 86380 86390 1
402381 99402381 1001 86380 86390 1
402587 99402587 1001 86380 86390 1
402671 99402671 1001 86380 86390 1
402738 99402738 1001 86380 86390 1
402740 99402740 1001 86380 86390 1
402830 99402830 1001 86380 86390 1
402987 99402987 1001 86380 86390 1
403317 99403317 1001 86380 86390 1
403251 99403251 1001 86380 86390 1
403519 99403519 1001 86380 86390 1
403622 99403622 1001 86380 86390 1
403701 99403701 1001 86380 86390 1
403690 99403690 1001 86380 86390 1
403827 99403827 1001 86380 86390 1
404453 99404453 1001 86380 86390 1
404506 99404506 1001 86380 86390 1
404634 99404634 1001 86380 86390 1
404824 99404824 1001 86380 86390 1
404825 99404825 1001 86380 86390 1
405088 99405088 1001 86380 86390 1
405303 99405303 1001 86380 86390 1
405705 99405705 1001 86380 86390 1
405824 99405824 1001 86380 86390 1
405949 99405949 1001 86380 86390 1
405893 99405893 1001 86380 86390 1
405872 99405872 1001 86380 86390 1
406123 99406123 1001 86380 86390 1
406192 99406192 1001 86380 86390 1
406226 99406226 1001 86380 86390 1
406281 99406281 1001 86380 86390 1
406240 99406240 1001 86380 86390 1
406625 99406625 1001 86380 86390 1
406689 99406689 1001 86380 86390 1
406748 99406748 1001 86380 86390 1
406989 99406989 1001 86380 86390 1
407118 99407118 1001 86380 86390 1
407205 99407205 1001 86380 86390 1
407276 99407276 1001 86380 86390 1
407320 99407320 1001 86380 86390 1
407728 99407728 1001 86380 86390 1
407752 99407752 1001 86380 86390 1
407802 99407802 1001 86380 86390 1
408111 99408111 1001 86380 86390 1
408331 99408331 1001 86380 86390 1
408517 99408517 1001 86380 86390 1
408605 99408605 1001 86380 86390 1
408556 99408556 1001 86380 86390 1
408634 99408634 1001 86380 86390 1
408621 99408621 1001 86380 86390 1
408742 99408742 1001 86380 86390 1
408788 99408788 1001 86380 86390 1
408966 99408966 1001 86380 86390 1
409062 99409062 1001 86380 86390 1
409535 99409535 1001 86380 86390 1
409626 99409626 1001 86380 86390 1
409700 99409700 1001 86380 86390 1
409911 99409911 1001 86380 86390 1
409942 99409942 1001 86380 86390 1
409926 99409926 1001 86380 86390 1
410021 99410021 1001 86380 86390 1
410095 99410095 1001 86380 86390 1
410298 99410298 1001 86380 86390 1
410422 99410422 1001 86380 86390 1
410409 99410409 1001 86380 86390 1
410586 99410586 1001 86380 86390 1
410528 99410528 1001 86380 86390 1
410955 99410955 1001 86380 86390 1
411061 99411061 1001 86380 86390 1
411119 99411119 1001 86380 86390 1
411157 99411157 1001 86380 86390 1
411198 99411198 1001 86380 86390 1
411284 99411284 1001 86380 86390 1
411235 99411235 1001 86380 86390 1
411251 99411251 1001 86380 86390 1
411613 99411613 1001 86380 86390 1
411717 99411717 1001 86380 86390 1
411871 99411871 1001 86380 86390 1
412196 99412196 1001 86380 86390 1
412450 99412450 1001 86380 86390 1
412294 99412294 1001 86380 86390 1
412281 99412281 1001 86380 86390 1
413383 99413383 1001 86380 86390 1
413553 99413553 1001 86380 86390 1
413276 99413276 1001 86380 86390 1
413130 99413130 1001 86380 86390 1
413082 99413082 1001 86380 86390 1
412775 99412775 1001 86380 86390 1
412543 99412543 1001 86380 86390 1
413946 99413946 1001 86380 86390 1
413806 99413806 1001 86380 86390 1
414048 99414048 1001 86380 86390 1
414052 99414052 1001 86380 86390 1
413918 99413918 1001 86380 86390 1
414968 99414968 1001 86380 86390 1
415084 99415084 1001 86380 86390 1
415284 99415284 1001 86380 86390 1
415289 99415289 1001 86380 86390 1
415132 99415132 1001 86380 86390 1
415239 99415239 1001 86380 86390 1
415161 99415161 1001 86380 86390 1
414964 99414964 1001 86380 86390 1
415074 99415074 1001 86380 86390 1
414531 99414531 1001 86380 86390 1
414224 99414224 1001 86380 86390 1
414297 99414297 1001 86380 86390 1
414468 99414468 1001 86380 86390 1
415430 99415430 1001 86380 86390 1
415330 99415330 1001 86380 86390 1
415644 99415644 1001 86380 86390 1
416609 99416609 1001 86380 86390 1
416816 99416816 1001 86380 86390 1
416981 99416981 1001 86380 86390 1
416217 99416217 1001 86380 86390 1
415777 99415777 1001 86380 86390 1
416052 99416052 1001 86380 86390 1
415774 99415774 1001 86380 86390 1
416003 99416003 1001 86380 86390 1
417236 99417236 1001 86380 86390 1
417147 99417147 1001 86380 86390 1
417222 99417222 1001 86380 86390 1
417060 99417060 1001 86380 86390 1
417063 99417063 1001 86380 86390 1
417472 99417472 1001 86380 86390 1
418460 99418460 1001 86380 86390 1
418725 99418725 1001 86380 86390 1
418135 99418135 1001 86380 86390 1
418419 99418419 1001 86380 86390 1
418398 99418398 1001 86380 86390 1
418314 99418314 1001 86380 86390 1
417661 99417661 1001 86380 86390 1
418009 99418009 1001 86380 86390 1
417874 99417874 1001 86380 86390 1
418982 99418982 1001 86380 86390 1
419105 99419105 1001 86380 86390 1
420220 99420220 1001 86380 86390 1
420179 99420179 1001 86380 86390 1
420256 99420256 1001 86380 86390 1
420409 99420409 1001 86380 86390 1
420073 99420073 1001 86380 86390 1
420167 99420167 1001 86380 86390 1
419860 99419860 1001 86380 86390 1
419710 99419710 1001 86380 86390 1
419645 99419645 1001 86380 86390 1
419952 99419952 1001 86380 86390 1
420044 99420044 1001 86380 86390 1
419740 99419740 1001 86380 86390 1
420475 99420475 1001 86380 86390 1
420632 99420632 1001 86380 86390 1
422106 99422106 1001 86380 86390 1
421063 99421063 1001 86380 86390 1
421235 99421235 1001 86380 86390 1
420922 99420922 1001 86380 86390 1
420979 99420979 1001 86380 86390 1
421055 99421055 1001 86380 86390 1
421113 99421113 1001 86380 86390 1
422143 99422143 1001 86380 86390 1
422158 99422158 1001 86380 86390 1
423406 99423406 1001 86380 86390 1
423327 99423327 1001 86380 86390 1
422992 99422992 1001 86380 86390 1
422954 99422954 1001 86380 86390 1
422889 99422889 1001 86380 86390 1
423985 99423985 1001 86380 86390 1
422528 99422528 1001 86380 86390 1
423890 99423890 1001 86380 86390 1
423972 99423972 1001 86380 86390 1
424050 99424050 1001 86380 86390 1
423931 99423931 1001 86380 86390 1
425125 99425125 1001 86380 86390 1
424871 99424871 1001 86380 86390 1
424657 99424657 1001 86380 86390 1
424846 99424846 1001 86380 86390 1
424444 99424444 1001 86380 86390 1
424259 99424259 1001 86380 86390 1
424557 99424557 1001 86380 86390 1
425666 99425666 1001 86380 86390 1
425804 99425804 1001 86380 86390 1
425767 99425767 1001 86380 86390 1
426366 99426366 1001 86380 86390 1
426012 99426012 1001 86380 86390 1
426221 99426221 1001 86380 86390 1
426096 99426096 1001 86380 86390 1
426171 99426171 1001 86380 86390 1
427531 99427531 1001 86380 86390 1
426276 99426276 1001 86380 86390 1
427268 99427268 1001 86380 86390 1
427177 99427177 1001 86380 86390 1
428488 99428488 1001 86380 86390 1
428278 99428278 1001 86380 86390 1
428040 99428040 1001 86380 86390 1
427551 99427551 1001 86380 86390 1
429065 99429065 1001 86380 86390 1
430029 99430029 1001 86380 86390 1
429593 99429593 1001 86380 86390 1
429664 99429664 1001 86380 86390 1
429738 99429738 1001 86380 86390 1
429790 99429790 1001 86380 86390 1
429622 99429622 1001 86380 86390 1
429798 99429798 1001 86380 86390 1
429296 99429296 1001 86380 86390 1
429498 99429498 1001 86380 86390 1
429493 99429493 1001 86380 86390 1
430791 99430791 1001 86380 86390 1
430456 99430456 1001 86380 86390 1
431858 99431858 1001 86380 86390 1
431675 99431675 1001 86380 86390 1
431945 99431945 1001 86380 86390 1
431844 99431844 1001 86380 86390 1
431927 99431927 1001 86380 86390 1
431267 99431267 1001 86380 86390 1
431612 99431612 1001 86380 86390 1
431577 99431577 1001 86380 86390 1
430850 99430850 1001 86380 86390 1
431131 99431131 1001 86380 86390 1
430876 99430876 1001 86380 86390 1
432382 99432382 1001 86380 86390 1
432264 99432264 1001 86380 86390 1
433349 99433349 1001 86380 86390 1
433694 99433694 1001 86380 86390 1
433338 99433338 1001 86380 86390 1
433055 99433055 1001 86380 86390 1
432978 99432978 1001 86380 86390 1
432511 99432511 1001 86380 86390 1
432621 99432621 1001 86380 86390 1
432715 99432715 1001 86380 86390 1
433936 99433936 1001 86380 86390 1
433821 99433821 1001 86380 86390 1
435107 99435107 1001 86380 86390 1
435052 99435052 1001 86380 86390 1
434784 99434784 1001 86380 86390 1
434638 99434638 1001 86380 86390 1
434532 99434532 1001 86380 86390 1
434512 99434512 1001 86380 86390 1
434146 99434146 1001 86380 86390 1
434412 99434412 1001 86380 86390 1
434280 99434280 1001 86380 86390 1
434509 99434509 1001 86380 86390 1
435765 99435765 1001 86380 86390 1
435656 99435656 1001 86380 86390 1
435821 99435821 1001 86380 86390 1
435543 99435543 1001 86380 86390 1
437114 99437114 1001 86380 86390 1
436879 99436879 1001 86380 86390 1
436433 99436433 1001 86380 86390 1
436050 99436050 1001 86380 86390 1
436278 99436278 1001 86380 86390 1
436003 99436003 1001 86380 86390 1
300107 99300107 1001 86380 86390 1
300005 99300005 1001 86380 86390 1
437176 99437176 1001 86380 86390 1
300078 99300078 1001 86380 86390 1
300685 99300685 1001 86380 86390 1
300485 99300485 1001 86380 86390 1
300323 99300323 1001 86380 86390 1
300366 99300366 1001 86380 86390 1
300341 99300341 1001 86380 86390 1
300305 99300305 1001 86380 86390 1
300166 99300166 1001 86380 86390 1
300195 99300195 1001 86380 86390 1
300273 99300273 1001 86380 86390 1
300118 99300118 1001 86380 86390 1
300833 99300833 1001 86380 86390 1
300748 99300748 1001 86380 86390 1
301426 99301426 1001 86380 86390 1
301553 99301553 1001 86380 86390 1
301440 99301440 1001 86380 86390 1
301508 99301508 1001 86380 86390 1
301531 99301531 1001 86380 86390 1
301397 99301397 1001 86380 86390 1
301311 99301311 1001 86380 86390 1
301208 99301208 1001 86380 86390 1
301346 99301346 1001 86380 86390 1
301165 99301165 1001 86380 86390 1
301092 99301092 1001 86380 86390 1
300954 99300954 1001 86380 86390 1
301034 99301034 1001 86380 86390 1
301023 99301023 1001 86380 86390 1
301572 99301572 1001 86380 86390 1
302348 99302348 1001 86380 86390 1
302243 99302243 1001 86380 86390 1
302164 99302164 1001 86380 86390 1
302052 99302052 1001 86380 86390 1
301975 99301975 1001 86380 86390 1
302158 99302158 1001 86380 86390 1
301967 99301967 1001 86380 86390 1
301892 99301892 1001 86380 86390 1
301946 99301946 1001 86380 86390 1
301768 99301768 1001 86380 86390 1
301938 99301938 1001 86380 86390 1
301939 99301939 1001 86380 86390 1
302417 99302417 1001 86380 86390 1
302514 99302514 1001 86380 86390 1
302451 99302451 1001 86380 86390 1
302531 99302531 1001 86380 86390 1
303185 99303185 1001 86380 86390 1
303001 99303001 1001 86380 86390 1
302989 99302989 1001 86380 86390 1
302991 99302991 1001 86380 86390 1
302883 99302883 1001 86380 86390 1
302818 99302818 1001 86380 86390 1
302858 99302858 1001 86380 86390 1
302690 99302690 1001 86380 86390 1
302717 99302717 1001 86380 86390 1
302766 99302766 1001 86380 86390 1
302663 99302663 1001 86380 86390 1
303974 99303974 1001 86380 86390 1
303914 99303914 1001 86380 86390 1
303941 99303941 1001 86380 86390 1
303672 99303672 1001 86380 86390 1
303815 99303815 1001 86380 86390 1
303683 99303683 1001 86380 86390 1
303658 99303658 1001 86380 86390 1
303446 99303446 1001 86380 86390 1
303616 99303616 1001 86380 86390 1
303553 99303553 1001 86380 86390 1
303567 99303567 1001 86380 86390 1
304198 99304198 1001 86380 86390 1
304237 99304237 1001 86380 86390 1
304045 99304045 1001 86380 86390 1
304171 99304171 1001 86380 86390 1
304692 99304692 1001 86380 86390 1
304816 99304816 1001 86380 86390 1
304807 99304807 1001 86380 86390 1
304495 99304495 1001 86380 86390 1
304317 99304317 1001 86380 86390 1
304276 99304276 1001 86380 86390 1
304950 99304950 1001 86380 86390 1
304915 99304915 1001 86380 86390 1
304920 99304920 1001 86380 86390 1
305509 99305509 1001 86380 86390 1
305542 99305542 1001 86380 86390 1
305594 99305594 1001 86380 86390 1
305530 99305530 1001 86380 86390 1
305397 99305397 1001 86380 86390 1
305110 99305110 1001 86380 86390 1
305256 99305256 1001 86380 86390 1
305127 99305127 1001 86380 86390 1
500128 99500128 1001 86380 86390 1
305694 99305694 1001 86380 86390 1
500722 99500722 1001 86380 86390 1
500807 99500807 1001 86380 86390 1
500583 99500583 1001 86380 86390 1
500494 99500494 1001 86380 86390 1
500470 99500470 1001 86380 86390 1
500309 99500309 1001 86380 86390 1
500286 99500286 1001 86380 86390 1
500308 99500308 1001 86380 86390 1
500869 99500869 1001 86380 86390 1
501581 99501581 1001 86380 86390 1
501371 99501371 1001 86380 86390 1
501336 99501336 1001 86380 86390 1
501274 99501274 1001 86380 86390 1
501155 99501155 1001 86380 86390 1
501198 99501198 1001 86380 86390 1
501212 99501212 1001 86380 86390 1
501702 99501702 1001 86380 86390 1
501811 99501811 1001 86380 86390 1
501722 99501722 1001 86380 86390 1
501761 99501761 1001 86380 86390 1
502341 99502341 1001 86380 86390 1
502420 99502420 1001 86380 86390 1
502221 99502221 1001 86380 86390 1
502079 99502079 1001 86380 86390 1
502252 99502252 1001 86380 86390 1
502175 99502175 1001 86380 86390 1
502059 99502059 1001 86380 86390 1
502231 99502231 1001 86380 86390 1
501860 99501860 1001 86380 86390 1
501952 99501952 1001 86380 86390 1
502019 99502019 1001 86380 86390 1
501955 99501955 1001 86380 86390 1
502034 99502034 1001 86380 86390 1
501881 99501881 1001 86380 86390 1
502661 99502661 1001 86380 86390 1
502548 99502548 1001 86380 86390 1
502630 99502630 1001 86380 86390 1
503244 99503244 1001 86380 86390 1
503220 99503220 1001 86380 86390 1
502954 99502954 1001 86380 86390 1
502980 99502980 1001 86380 86390 1
502845 99502845 1001 86380 86390 1
502809 99502809 1001 86380 86390 1
502682 99502682 1001 86380 86390 1
503436 99503436 1001 86380 86390 1
503426 99503426 1001 86380 86390 1
503362 99503362 1001 86380 86390 1
503440 99503440 1001 86380 86390 1
503428 99503428 1001 86380 86390 1
504083 99504083 1001 86380 86390 1
504093 99504093 1001 86380 86390 1
503968 99503968 1001 86380 86390 1
504072 99504072 1001 86380 86390 1
504008 99504008 1001 86380 86390 1
503985 99503985 1001 86380 86390 1
503800 99503800 1001 86380 86390 1
503814 99503814 1001 86380 86390 1
503527 99503527 1001 86380 86390 1
503618 99503618 1001 86380 86390 1
503529 99503529 1001 86380 86390 1
503646 99503646 1001 86380 86390 1
503914 99503914 1001 86380 86390 1
504301 99504301 1001 86380 86390 1
504307 99504307 1001 86380 86390 1
504165 99504165 1001 86380 86390 1
504803 99504803 1001 86380 86390 1
504845 99504845 1001 86380 86390 1
504925 99504925 1001 86380 86390 1
504900 99504900 1001 86380 86390 1
504785 99504785 1001 86380 86390 1
504902 99504902 1001 86380 86390 1
504725 99504725 1001 86380 86390 1
504418 99504418 1001 86380 86390 1
504498 99504498 1001 86380 86390 1
504369 99504369 1001 86380 86390 1
504435 99504435 1001 86380 86390 1
505071 99505071 1001 86380 86390 1
504324 99504324 1001 86380 86390 1
505130 99505130 1001 86380 86390 1
505005 99505005 1001 86380 86390 1
505578 99505578 1001 86380 86390 1
505708 99505708 1001 86380 86390 1
505670 99505670 1001 86380 86390 1
505750 99505750 1001 86380 86390 1
505465 99505465 1001 86380 86390 1
505472 99505472 1001 86380 86390 1
505382 99505382 1001 86380 86390 1
505348 99505348 1001 86380 86390 1
505222 99505222 1001 86380 86390 1
505799 99505799 1001 86380 86390 1
505776 99505776 1001 86380 86390 1
506433 99506433 1001 86380 86390 1
506448 99506448 1001 86380 86390 1
506451 99506451 1001 86380 86390 1
506454 99506454 1001 86380 86390 1
506189 99506189 1001 86380 86390 1
506306 99506306 1001 86380 86390 1
506270 99506270 1001 86380 86390 1
505987 99505987 1001 86380 86390 1
506702 99506702 1001 86380 86390 1
507334 99507334 1001 86380 86390 1
507325 99507325 1001 86380 86390 1
507370 99507370 1001 86380 86390 1
507183 99507183 1001 86380 86390 1
507133 99507133 1001 86380 86390 1
507112 99507112 1001 86380 86390 1
506815 99506815 1001 86380 86390 1
506807 99506807 1001 86380 86390 1
506824 99506824 1001 86380 86390 1
506929 99506929 1001 86380 86390 1
507563 99507563 1001 86380 86390 1
507615 99507615 1001 86380 86390 1
507436 99507436 1001 86380 86390 1
507489 99507489 1001 86380 86390 1
507503 99507503 1001 86380 86390 1
508048 99508048 1001 86380 86390 1
508233 99508233 1001 86380 86390 1
508180 99508180 1001 86380 86390 1
507992 99507992 1001 86380 86390 1
508000 99508000 1001 86380 86390 1
507911 99507911 1001 86380 86390 1
507846 99507846 1001 86380 86390 1
508015 99508015 1001 86380 86390 1
507783 99507783 1001 86380 86390 1
507713 99507713 1001 86380 86390 1
507702 99507702 1001 86380 86390 1
507832 99507832 1001 86380 86390 1
507704 99507704 1001 86380 86390 1
508265 99508265 1001 86380 86390 1
508269 99508269 1001 86380 86390 1
509047 99509047 1001 86380 86390 1
508904 99508904 1001 86380 86390 1
508930 99508930 1001 86380 86390 1
508882 99508882 1001 86380 86390 1
508845 99508845 1001 86380 86390 1
508695 99508695 1001 86380 86390 1
508850 99508850 1001 86380 86390 1
508751 99508751 1001 86380 86390 1
508842 99508842 1001 86380 86390 1
508604 99508604 1001 86380 86390 1
508475 99508475 1001 86380 86390 1
508658 99508658 1001 86380 86390 1
508621 99508621 1001 86380 86390 1
509229 99509229 1001 86380 86390 1
509170 99509170 1001 86380 86390 1
509198 99509198 1001 86380 86390 1
509843 99509843 1001 86380 86390 1
509719 99509719 1001 86380 86390 1
509676 99509676 1001 86380 86390 1
509638 99509638 1001 86380 86390 1
509435 99509435 1001 86380 86390 1
509488 99509488 1001 86380 86390 1
509452 99509452 1001 86380 86390 1
509375 99509375 1001 86380 86390 1
509381 99509381 1001 86380 86390 1
509290 99509290 1001 86380 86390 1
510016 99510016 1001 86380 86390 1
510004 99510004 1001 86380 86390 1
509904 99509904 1001 86380 86390 1
510010 99510010 1001 86380 86390 1
509998 99509998 1001 86380 86390 1
509923 99509923 1001 86380 86390 1
510664 99510664 1001 86380 86390 1
510549 99510549 1001 86380 86390 1
510653 99510653 1001 86380 86390 1
510671 99510671 1001 86380 86390 1
510674 99510674 1001 86380 86390 1
510354 99510354 1001 86380 86390 1
510357 99510357 1001 86380 86390 1
510428 99510428 1001 86380 86390 1
510378 99510378 1001 86380 86390 1
510277 99510277 1001 86380 86390 1
510163 99510163 1001 86380 86390 1
510189 99510189 1001 86380 86390 1
510310 99510310 1001 86380 86390 1
510233 99510233 1001 86380 86390 1
510756 99510756 1001 86380 86390 1
510836 99510836 1001 86380 86390 1
510733 99510733 1001 86380 86390 1
511471 99511471 1001 86380 86390 1
511547 99511547 1001 86380 86390 1
511202 99511202 1001 86380 86390 1
511191 99511191 1001 86380 86390 1
511130 99511130 1001 86380 86390 1
511081 99511081 1001 86380 86390 1
511018 99511018 1001 86380 86390 1
510954 99510954 1001 86380 86390 1
511652 99511652 1001 86380 86390 1
512346 99512346 1001 86380 86390 1
512350 99512350 1001 86380 86390 1
512180 99512180 1001 86380 86390 1
512262 99512262 1001 86380 86390 1
512142 99512142 1001 86380 86390 1
512155 99512155 1001 86380 86390 1
511960 99511960 1001 86380 86390 1
511819 99511819 1001 86380 86390 1
511835 99511835 1001 86380 86390 1
512443 99512443 1001 86380 86390 1
512560 99512560 1001 86380 86390 1
513040 99513040 1001 86380 86390 1
513150 99513150 1001 86380 86390 1
513012 99513012 1001 86380 86390 1
512949 99512949 1001 86380 86390 1
512928 99512928 1001 86380 86390 1
512954 99512954 1001 86380 86390 1
512980 99512980 1001 86380 86390 1
512812 99512812 1001 86380 86390 1
512817 99512817 1001 86380 86390 1
512680 99512680 1001 86380 86390 1
512642 99512642 1001 86380 86390 1
512592 99512592 1001 86380 86390 1
513281 99513281 1001 86380 86390 1
513338 99513338 1001 86380 86390 1
513339 99513339 1001 86380 86390 1
513976 99513976 1001 86380 86390 1
513780 99513780 1001 86380 86390 1
513812 99513812 1001 86380 86390 1
513502 99513502 1001 86380 86390 1
513477 99513477 1001 86380 86390 1
513533 99513533 1001 86380 86390 1
513422 99513422 1001 86380 86390 1
514158 99514158 1001 86380 86390 1
514200 99514200 1001 86380 86390 1
514149 99514149 1001 86380 86390 1
514206 99514206 1001 86380 86390 1
514808 99514808 1001 86380 86390 1
514747 99514747 1001 86380 86390 1
514471 99514471 1001 86380 86390 1
514525 99514525 1001 86380 86390 1
514526 99514526 1001 86380 86390 1
514643 99514643 1001 86380 86390 1
514647 99514647 1001 86380 86390 1
514393 99514393 1001 86380 86390 1
514972 99514972 1001 86380 86390 1
514870 99514870 1001 86380 86390 1
514948 99514948 1001 86380 86390 1
514860 99514860 1001 86380 86390 1
514968 99514968 1001 86380 86390 1
514879 99514879 1001 86380 86390 1
515584 99515584 1001 86380 86390 1
515349 99515349 1001 86380 86390 1
515392 99515392 1001 86380 86390 1
515473 99515473 1001 86380 86390 1
515140 99515140 1001 86380 86390 1
515119 99515119 1001 86380 86390 1
515864 99515864 1001 86380 86390 1
515869 99515869 1001 86380 86390 1
516410 99516410 1001 86380 86390 1
516439 99516439 1001 86380 86390 1
516130 99516130 1001 86380 86390 1
516144 99516144 1001 86380 86390 1
516198 99516198 1001 86380 86390 1
516014 99516014 1001 86380 86390 1
515926 99515926 1001 86380 86390 1
516613 99516613 1001 86380 86390 1
516615 99516615 1001 86380 86390 1
517182 99517182 1001 86380 86390 1
517313 99517313 1001 86380 86390 1
517318 99517318 1001 86380 86390 1
517082 99517082 1001 86380 86390 1
516984 99516984 1001 86380 86390 1
516871 99516871 1001 86380 86390 1
516810 99516810 1001 86380 86390 1
516904 99516904 1001 86380 86390 1
516776 99516776 1001 86380 86390 1
516737 99516737 1001 86380 86390 1
516753 99516753 1001 86380 86390 1
517348 99517348 1001 86380 86390 1
517362 99517362 1001 86380 86390 1
517532 99517532 1001 86380 86390 1
517377 99517377 1001 86380 86390 1
518154 99518154 1001 86380 86390 1
517934 99517934 1001 86380 86390 1
517823 99517823 1001 86380 86390 1
517800 99517800 1001 86380 86390 1
517731 99517731 1001 86380 86390 1
518355 99518355 1001 86380 86390 1
518213 99518213 1001 86380 86390 1
518344 99518344 1001 86380 86390 1
518180 99518180 1001 86380 86390 1
518861 99518861 1001 86380 86390 1
518836 99518836 1001 86380 86390 1
518941 99518941 1001 86380 86390 1
518697 99518697 1001 86380 86390 1
[truncated: 4,095,443 more chars]
