# Supplementary material for: Fast and near-optimal monitoring for healthcare acquired infection outbreaks
Source: PLoS Comput Biol. 2019 Sep 16;15(9):e1007284. doi: 10.1371/journal.pcbi.1007284 (PMC6762212; doi:10.1371/journal.pcbi.1007284)
Supplement: S2 Data — (ZIP) [file pcbi.1007284.s007.zip › MobilityLogs2/HAISE_Carilion_all_visits_day_172.txt]

#Person location Sublocation StartTime EndTime Type
501343 520 1002 61496 65853 1
526069 1062 1002 66965 68714 1
543318 748 1001 68113 68412 1
400070 99400070 1001 86380 86390 1
400062 99400062 1001 86380 86390 1
400495 99400495 1001 86380 86390 1
400559 99400559 1001 86380 86390 1
400607 99400607 1001 86380 86390 1
400749 99400749 1001 86380 86390 1
401107 99401107 1001 86380 86390 1
401158 99401158 1001 86380 86390 1
401444 99401444 1001 86380 86390 1
401763 99401763 1001 86380 86390 1
402021 99402021 1001 86380 86390 1
402133 99402133 1001 86380 86390 1
402206 99402206 1001 86380 86390 1
402273 99402273 1001 86380 86390 1
402325 99402325 1001 86380 86390 1
402572 99402572 1001 86380 86390 1
402767 99402767 1001 86380 86390 1
402772 99402772 1001 86380 86390 1
402818 99402818 1001 86380 86390 1
403030 99403030 1001 86380 86390 1
403329 99403329 1001 86380 86390 1
403497 99403497 1001 86380 86390 1
403676 99403676 1001 86380 86390 1
403822 99403822 1001 86380 86390 1
403746 99403746 1001 86380 86390 1
403993 99403993 1001 86380 86390 1
404116 99404116 1001 86380 86390 1
404062 99404062 1001 86380 86390 1
404214 99404214 1001 86380 86390 1
404191 99404191 1001 86380 86390 1
404211 99404211 1001 86380 86390 1
404428 99404428 1001 86380 86390 1
404666 99404666 1001 86380 86390 1
404632 99404632 1001 86380 86390 1
404759 99404759 1001 86380 86390 1
405295 99405295 1001 86380 86390 1
405469 99405469 1001 86380 86390 1
405641 99405641 1001 86380 86390 1
405663 99405663 1001 86380 86390 1
405696 99405696 1001 86380 86390 1
405864 99405864 1001 86380 86390 1
405855 99405855 1001 86380 86390 1
406029 99406029 1001 86380 86390 1
406319 99406319 1001 86380 86390 1
406480 99406480 1001 86380 86390 1
406404 99406404 1001 86380 86390 1
406734 99406734 1001 86380 86390 1
406762 99406762 1001 86380 86390 1
407354 99407354 1001 86380 86390 1
407470 99407470 1001 86380 86390 1
407590 99407590 1001 86380 86390 1
407882 99407882 1001 86380 86390 1
407918 99407918 1001 86380 86390 1
408184 99408184 1001 86380 86390 1
408818 99408818 1001 86380 86390 1
408769 99408769 1001 86380 86390 1
408974 99408974 1001 86380 86390 1
409008 99409008 1001 86380 86390 1
409281 99409281 1001 86380 86390 1
409194 99409194 1001 86380 86390 1
409322 99409322 1001 86380 86390 1
409718 99409718 1001 86380 86390 1
409843 99409843 1001 86380 86390 1
409828 99409828 1001 86380 86390 1
409985 99409985 1001 86380 86390 1
410144 99410144 1001 86380 86390 1
410254 99410254 1001 86380 86390 1
410290 99410290 1001 86380 86390 1
410335 99410335 1001 86380 86390 1
410364 99410364 1001 86380 86390 1
410328 99410328 1001 86380 86390 1
410357 99410357 1001 86380 86390 1
410496 99410496 1001 86380 86390 1
410683 99410683 1001 86380 86390 1
410763 99410763 1001 86380 86390 1
411121 99411121 1001 86380 86390 1
411231 99411231 1001 86380 86390 1
411469 99411469 1001 86380 86390 1
411619 99411619 1001 86380 86390 1
411623 99411623 1001 86380 86390 1
411664 99411664 1001 86380 86390 1
412157 99412157 1001 86380 86390 1
412218 99412218 1001 86380 86390 1
412351 99412351 1001 86380 86390 1
413433 99413433 1001 86380 86390 1
413570 99413570 1001 86380 86390 1
413302 99413302 1001 86380 86390 1
413610 99413610 1001 86380 86390 1
412907 99412907 1001 86380 86390 1
413145 99413145 1001 86380 86390 1
412964 99412964 1001 86380 86390 1
413129 99413129 1001 86380 86390 1
412526 99412526 1001 86380 86390 1
412862 99412862 1001 86380 86390 1
412553 99412553 1001 86380 86390 1
412699 99412699 1001 86380 86390 1
413921 99413921 1001 86380 86390 1
413900 99413900 1001 86380 86390 1
413810 99413810 1001 86380 86390 1
413919 99413919 1001 86380 86390 1
413942 99413942 1001 86380 86390 1
414976 99414976 1001 86380 86390 1
415272 99415272 1001 86380 86390 1
415289 99415289 1001 86380 86390 1
414937 99414937 1001 86380 86390 1
414608 99414608 1001 86380 86390 1
414354 99414354 1001 86380 86390 1
414344 99414344 1001 86380 86390 1
414391 99414391 1001 86380 86390 1
414450 99414450 1001 86380 86390 1
414158 99414158 1001 86380 86390 1
415547 99415547 1001 86380 86390 1
415422 99415422 1001 86380 86390 1
415550 99415550 1001 86380 86390 1
415651 99415651 1001 86380 86390 1
415678 99415678 1001 86380 86390 1
415426 99415426 1001 86380 86390 1
415712 99415712 1001 86380 86390 1
415539 99415539 1001 86380 86390 1
415589 99415589 1001 86380 86390 1
416957 99416957 1001 86380 86390 1
416963 99416963 1001 86380 86390 1
416688 99416688 1001 86380 86390 1
416628 99416628 1001 86380 86390 1
416237 99416237 1001 86380 86390 1
416386 99416386 1001 86380 86390 1
416166 99416166 1001 86380 86390 1
416195 99416195 1001 86380 86390 1
416327 99416327 1001 86380 86390 1
416391 99416391 1001 86380 86390 1
416425 99416425 1001 86380 86390 1
416458 99416458 1001 86380 86390 1
416432 99416432 1001 86380 86390 1
415910 99415910 1001 86380 86390 1
415914 99415914 1001 86380 86390 1
415772 99415772 1001 86380 86390 1
417140 99417140 1001 86380 86390 1
417300 99417300 1001 86380 86390 1
417515 99417515 1001 86380 86390 1
418693 99418693 1001 86380 86390 1
418597 99418597 1001 86380 86390 1
418676 99418676 1001 86380 86390 1
418537 99418537 1001 86380 86390 1
418394 99418394 1001 86380 86390 1
418419 99418419 1001 86380 86390 1
418117 99418117 1001 86380 86390 1
417869 99417869 1001 86380 86390 1
417798 99417798 1001 86380 86390 1
417619 99417619 1001 86380 86390 1
417669 99417669 1001 86380 86390 1
417841 99417841 1001 86380 86390 1
419192 99419192 1001 86380 86390 1
419196 99419196 1001 86380 86390 1
419168 99419168 1001 86380 86390 1
419129 99419129 1001 86380 86390 1
420220 99420220 1001 86380 86390 1
419699 99419699 1001 86380 86390 1
419793 99419793 1001 86380 86390 1
419876 99419876 1001 86380 86390 1
419545 99419545 1001 86380 86390 1
419519 99419519 1001 86380 86390 1
419575 99419575 1001 86380 86390 1
419389 99419389 1001 86380 86390 1
419501 99419501 1001 86380 86390 1
419436 99419436 1001 86380 86390 1
419479 99419479 1001 86380 86390 1
419284 99419284 1001 86380 86390 1
420615 99420615 1001 86380 86390 1
420569 99420569 1001 86380 86390 1
420827 99420827 1001 86380 86390 1
422053 99422053 1001 86380 86390 1
421372 99421372 1001 86380 86390 1
421384 99421384 1001 86380 86390 1
421420 99421420 1001 86380 86390 1
421561 99421561 1001 86380 86390 1
421011 99421011 1001 86380 86390 1
421146 99421146 1001 86380 86390 1
421023 99421023 1001 86380 86390 1
420854 99420854 1001 86380 86390 1
422196 99422196 1001 86380 86390 1
422120 99422120 1001 86380 86390 1
422150 99422150 1001 86380 86390 1
423651 99423651 1001 86380 86390 1
423634 99423634 1001 86380 86390 1
423333 99423333 1001 86380 86390 1
423001 99423001 1001 86380 86390 1
423269 99423269 1001 86380 86390 1
423134 99423134 1001 86380 86390 1
423176 99423176 1001 86380 86390 1
422989 99422989 1001 86380 86390 1
423155 99423155 1001 86380 86390 1
423178 99423178 1001 86380 86390 1
423239 99423239 1001 86380 86390 1
422872 99422872 1001 86380 86390 1
423888 99423888 1001 86380 86390 1
425103 99425103 1001 86380 86390 1
424761 99424761 1001 86380 86390 1
424806 99424806 1001 86380 86390 1
425540 99425540 1001 86380 86390 1
425456 99425456 1001 86380 86390 1
425673 99425673 1001 86380 86390 1
425679 99425679 1001 86380 86390 1
426744 99426744 1001 86380 86390 1
426948 99426948 1001 86380 86390 1
426747 99426747 1001 86380 86390 1
426855 99426855 1001 86380 86390 1
427074 99427074 1001 86380 86390 1
426645 99426645 1001 86380 86390 1
426478 99426478 1001 86380 86390 1
426668 99426668 1001 86380 86390 1
426684 99426684 1001 86380 86390 1
426465 99426465 1001 86380 86390 1
426659 99426659 1001 86380 86390 1
426171 99426171 1001 86380 86390 1
425932 99425932 1001 86380 86390 1
427250 99427250 1001 86380 86390 1
427252 99427252 1001 86380 86390 1
428630 99428630 1001 86380 86390 1
428377 99428377 1001 86380 86390 1
428595 99428595 1001 86380 86390 1
428156 99428156 1001 86380 86390 1
428211 99428211 1001 86380 86390 1
428154 99428154 1001 86380 86390 1
427850 99427850 1001 86380 86390 1
427568 99427568 1001 86380 86390 1
427588 99427588 1001 86380 86390 1
428817 99428817 1001 86380 86390 1
428959 99428959 1001 86380 86390 1
429093 99429093 1001 86380 86390 1
430324 99430324 1001 86380 86390 1
430263 99430263 1001 86380 86390 1
429776 99429776 1001 86380 86390 1
429780 99429780 1001 86380 86390 1
429785 99429785 1001 86380 86390 1
429413 99429413 1001 86380 86390 1
429446 99429446 1001 86380 86390 1
429305 99429305 1001 86380 86390 1
430664 99430664 1001 86380 86390 1
430709 99430709 1001 86380 86390 1
430720 99430720 1001 86380 86390 1
431723 99431723 1001 86380 86390 1
431307 99431307 1001 86380 86390 1
431357 99431357 1001 86380 86390 1
431403 99431403 1001 86380 86390 1
431443 99431443 1001 86380 86390 1
431576 99431576 1001 86380 86390 1
431005 99431005 1001 86380 86390 1
431096 99431096 1001 86380 86390 1
430851 99430851 1001 86380 86390 1
432267 99432267 1001 86380 86390 1
432365 99432365 1001 86380 86390 1
433556 99433556 1001 86380 86390 1
433643 99433643 1001 86380 86390 1
433609 99433609 1001 86380 86390 1
433053 99433053 1001 86380 86390 1
433196 99433196 1001 86380 86390 1
433233 99433233 1001 86380 86390 1
432608 99432608 1001 86380 86390 1
432802 99432802 1001 86380 86390 1
432739 99432739 1001 86380 86390 1
432662 99432662 1001 86380 86390 1
432604 99432604 1001 86380 86390 1
433922 99433922 1001 86380 86390 1
433872 99433872 1001 86380 86390 1
435179 99435179 1001 86380 86390 1
435112 99435112 1001 86380 86390 1
435048 99435048 1001 86380 86390 1
434740 99434740 1001 86380 86390 1
434745 99434745 1001 86380 86390 1
434829 99434829 1001 86380 86390 1
434512 99434512 1001 86380 86390 1
435545 99435545 1001 86380 86390 1
435708 99435708 1001 86380 86390 1
435444 99435444 1001 86380 86390 1
435856 99435856 1001 86380 86390 1
436996 99436996 1001 86380 86390 1
437035 99437035 1001 86380 86390 1
436532 99436532 1001 86380 86390 1
436361 99436361 1001 86380 86390 1
436561 99436561 1001 86380 86390 1
436300 99436300 1001 86380 86390 1
436107 99436107 1001 86380 86390 1
437259 99437259 1001 86380 86390 1
437215 99437215 1001 86380 86390 1
437298 99437298 1001 86380 86390 1
300082 99300082 1001 86380 86390 1
300062 99300062 1001 86380 86390 1
300615 99300615 1001 86380 86390 1
300697 99300697 1001 86380 86390 1
300670 99300670 1001 86380 86390 1
300707 99300707 1001 86380 86390 1
300677 99300677 1001 86380 86390 1
300499 99300499 1001 86380 86390 1
300390 99300390 1001 86380 86390 1
300338 99300338 1001 86380 86390 1
300149 99300149 1001 86380 86390 1
300807 99300807 1001 86380 86390 1
300799 99300799 1001 86380 86390 1
301414 99301414 1001 86380 86390 1
301468 99301468 1001 86380 86390 1
301461 99301461 1001 86380 86390 1
301275 99301275 1001 86380 86390 1
301227 99301227 1001 86380 86390 1
301320 99301320 1001 86380 86390 1
301108 99301108 1001 86380 86390 1
300994 99300994 1001 86380 86390 1
300934 99300934 1001 86380 86390 1
301567 99301567 1001 86380 86390 1
301710 99301710 1001 86380 86390 1
301749 99301749 1001 86380 86390 1
301621 99301621 1001 86380 86390 1
301714 99301714 1001 86380 86390 1
301706 99301706 1001 86380 86390 1
302252 99302252 1001 86380 86390 1
302306 99302306 1001 86380 86390 1
302337 99302337 1001 86380 86390 1
302314 99302314 1001 86380 86390 1
302250 99302250 1001 86380 86390 1
302077 99302077 1001 86380 86390 1
302155 99302155 1001 86380 86390 1
301828 99301828 1001 86380 86390 1
301945 99301945 1001 86380 86390 1
301934 99301934 1001 86380 86390 1
301937 99301937 1001 86380 86390 1
301861 99301861 1001 86380 86390 1
301862 99301862 1001 86380 86390 1
302405 99302405 1001 86380 86390 1
302579 99302579 1001 86380 86390 1
303079 99303079 1001 86380 86390 1
303184 99303184 1001 86380 86390 1
303102 99303102 1001 86380 86390 1
302900 99302900 1001 86380 86390 1
302837 99302837 1001 86380 86390 1
302825 99302825 1001 86380 86390 1
302839 99302839 1001 86380 86390 1
302805 99302805 1001 86380 86390 1
302626 99302626 1001 86380 86390 1
302693 99302693 1001 86380 86390 1
302753 99302753 1001 86380 86390 1
303239 99303239 1001 86380 86390 1
303330 99303330 1001 86380 86390 1
303397 99303397 1001 86380 86390 1
304015 99304015 1001 86380 86390 1
303820 99303820 1001 86380 86390 1
303808 99303808 1001 86380 86390 1
303438 99303438 1001 86380 86390 1
303413 99303413 1001 86380 86390 1
304100 99304100 1001 86380 86390 1
304166 99304166 1001 86380 86390 1
304766 99304766 1001 86380 86390 1
304513 99304513 1001 86380 86390 1
304545 99304545 1001 86380 86390 1
304334 99304334 1001 86380 86390 1
304375 99304375 1001 86380 86390 1
305285 99305285 1001 86380 86390 1
305344 99305344 1001 86380 86390 1
305409 99305409 1001 86380 86390 1
305440 99305440 1001 86380 86390 1
305131 99305131 1001 86380 86390 1
305134 99305134 1001 86380 86390 1
305213 99305213 1001 86380 86390 1
305100 99305100 1001 86380 86390 1
305178 99305178 1001 86380 86390 1
305205 99305205 1001 86380 86390 1
500075 99500075 1001 86380 86390 1
500095 99500095 1001 86380 86390 1
500187 99500187 1001 86380 86390 1
500778 99500778 1001 86380 86390 1
500699 99500699 1001 86380 86390 1
500732 99500732 1001 86380 86390 1
500745 99500745 1001 86380 86390 1
500807 99500807 1001 86380 86390 1
500534 99500534 1001 86380 86390 1
500471 99500471 1001 86380 86390 1
500552 99500552 1001 86380 86390 1
500565 99500565 1001 86380 86390 1
500236 99500236 1001 86380 86390 1
500353 99500353 1001 86380 86390 1
500290 99500290 1001 86380 86390 1
500202 99500202 1001 86380 86390 1
500868 99500868 1001 86380 86390 1
501462 99501462 1001 86380 86390 1
501321 99501321 1001 86380 86390 1
501427 99501427 1001 86380 86390 1
501402 99501402 1001 86380 86390 1
501162 99501162 1001 86380 86390 1
501185 99501185 1001 86380 86390 1
501717 99501717 1001 86380 86390 1
501757 99501757 1001 86380 86390 1
501842 99501842 1001 86380 86390 1
501713 99501713 1001 86380 86390 1
502390 99502390 1001 86380 86390 1
502315 99502315 1001 86380 86390 1
502277 99502277 1001 86380 86390 1
502449 99502449 1001 86380 86390 1
502427 99502427 1001 86380 86390 1
502182 99502182 1001 86380 86390 1
502154 99502154 1001 86380 86390 1
502168 99502168 1001 86380 86390 1
502220 99502220 1001 86380 86390 1
502053 99502053 1001 86380 86390 1
501953 99501953 1001 86380 86390 1
502607 99502607 1001 86380 86390 1
503191 99503191 1001 86380 86390 1
503265 99503265 1001 86380 86390 1
503103 99503103 1001 86380 86390 1
503104 99503104 1001 86380 86390 1
502919 99502919 1001 86380 86390 1
502948 99502948 1001 86380 86390 1
502777 99502777 1001 86380 86390 1
502856 99502856 1001 86380 86390 1
502727 99502727 1001 86380 86390 1
502729 99502729 1001 86380 86390 1
502705 99502705 1001 86380 86390 1
502838 99502838 1001 86380 86390 1
503951 99503951 1001 86380 86390 1
503915 99503915 1001 86380 86390 1
504009 99504009 1001 86380 86390 1
504103 99504103 1001 86380 86390 1
504053 99504053 1001 86380 86390 1
503789 99503789 1001 86380 86390 1
503911 99503911 1001 86380 86390 1
503691 99503691 1001 86380 86390 1
503549 99503549 1001 86380 86390 1
503616 99503616 1001 86380 86390 1
503591 99503591 1001 86380 86390 1
503698 99503698 1001 86380 86390 1
503647 99503647 1001 86380 86390 1
504315 99504315 1001 86380 86390 1
504751 99504751 1001 86380 86390 1
504944 99504944 1001 86380 86390 1
504806 99504806 1001 86380 86390 1
504922 99504922 1001 86380 86390 1
504639 99504639 1001 86380 86390 1
504618 99504618 1001 86380 86390 1
504632 99504632 1001 86380 86390 1
504737 99504737 1001 86380 86390 1
504402 99504402 1001 86380 86390 1
504384 99504384 1001 86380 86390 1
504360 99504360 1001 86380 86390 1
505074 99505074 1001 86380 86390 1
505739 99505739 1001 86380 86390 1
505571 99505571 1001 86380 86390 1
505361 99505361 1001 86380 86390 1
505560 99505560 1001 86380 86390 1
505392 99505392 1001 86380 86390 1
505369 99505369 1001 86380 86390 1
505217 99505217 1001 86380 86390 1
505179 99505179 1001 86380 86390 1
505186 99505186 1001 86380 86390 1
505187 99505187 1001 86380 86390 1
505953 99505953 1001 86380 86390 1
506503 99506503 1001 86380 86390 1
506556 99506556 1001 86380 86390 1
506293 99506293 1001 86380 86390 1
506321 99506321 1001 86380 86390 1
506218 99506218 1001 86380 86390 1
506310 99506310 1001 86380 86390 1
505989 99505989 1001 86380 86390 1
506152 99506152 1001 86380 86390 1
506753 99506753 1001 86380 86390 1
506746 99506746 1001 86380 86390 1
507322 99507322 1001 86380 86390 1
507357 99507357 1001 86380 86390 1
507189 99507189 1001 86380 86390 1
506960 99506960 1001 86380 86390 1
506808 99506808 1001 86380 86390 1
506874 99506874 1001 86380 86390 1
507006 99507006 1001 86380 86390 1
506825 99506825 1001 86380 86390 1
507465 99507465 1001 86380 86390 1
507625 99507625 1001 86380 86390 1
508085 99508085 1001 86380 86390 1
508222 99508222 1001 86380 86390 1
508086 99508086 1001 86380 86390 1
508076 99508076 1001 86380 86390 1
508156 99508156 1001 86380 86390 1
508131 99508131 1001 86380 86390 1
508157 99508157 1001 86380 86390 1
507838 99507838 1001 86380 86390 1
508020 99508020 1001 86380 86390 1
507866 99507866 1001 86380 86390 1
507855 99507855 1001 86380 86390 1
507921 99507921 1001 86380 86390 1
508040 99508040 1001 86380 86390 1
507670 99507670 1001 86380 86390 1
507710 99507710 1001 86380 86390 1
508341 99508341 1001 86380 86390 1
508291 99508291 1001 86380 86390 1
509026 99509026 1001 86380 86390 1
509060 99509060 1001 86380 86390 1
508997 99508997 1001 86380 86390 1
508748 99508748 1001 86380 86390 1
508826 99508826 1001 86380 86390 1
508840 99508840 1001 86380 86390 1
508622 99508622 1001 86380 86390 1
508464 99508464 1001 86380 86390 1
509098 99509098 1001 86380 86390 1
509125 99509125 1001 86380 86390 1
509135 99509135 1001 86380 86390 1
509799 99509799 1001 86380 86390 1
509723 99509723 1001 86380 86390 1
509762 99509762 1001 86380 86390 1
509827 99509827 1001 86380 86390 1
509804 99509804 1001 86380 86390 1
509740 99509740 1001 86380 86390 1
509598 99509598 1001 86380 86390 1
509589 99509589 1001 86380 86390 1
509320 99509320 1001 86380 86390 1
509399 99509399 1001 86380 86390 1
509295 99509295 1001 86380 86390 1
509323 99509323 1001 86380 86390 1
509444 99509444 1001 86380 86390 1
509911 99509911 1001 86380 86390 1
510094 99510094 1001 86380 86390 1
510713 99510713 1001 86380 86390 1
510719 99510719 1001 86380 86390 1
510356 99510356 1001 86380 86390 1
510336 99510336 1001 86380 86390 1
510339 99510339 1001 86380 86390 1
510217 99510217 1001 86380 86390 1
510257 99510257 1001 86380 86390 1
510143 99510143 1001 86380 86390 1
510130 99510130 1001 86380 86390 1
510802 99510802 1001 86380 86390 1
510832 99510832 1001 86380 86390 1
510769 99510769 1001 86380 86390 1
510757 99510757 1001 86380 86390 1
511368 99511368 1001 86380 86390 1
511219 99511219 1001 86380 86390 1
511181 99511181 1001 86380 86390 1
511183 99511183 1001 86380 86390 1
511235 99511235 1001 86380 86390 1
511319 99511319 1001 86380 86390 1
511061 99511061 1001 86380 86390 1
510948 99510948 1001 86380 86390 1
512227 99512227 1001 86380 86390 1
512359 99512359 1001 86380 86390 1
512044 99512044 1001 86380 86390 1
512086 99512086 1001 86380 86390 1
512139 99512139 1001 86380 86390 1
511875 99511875 1001 86380 86390 1
511949 99511949 1001 86380 86390 1
511860 99511860 1001 86380 86390 1
512406 99512406 1001 86380 86390 1
512471 99512471 1001 86380 86390 1
512566 99512566 1001 86380 86390 1
513145 99513145 1001 86380 86390 1
513146 99513146 1001 86380 86390 1
513021 99513021 1001 86380 86390 1
512791 99512791 1001 86380 86390 1
512637 99512637 1001 86380 86390 1
512664 99512664 1001 86380 86390 1
513230 99513230 1001 86380 86390 1
513270 99513270 1001 86380 86390 1
513235 99513235 1001 86380 86390 1
513851 99513851 1001 86380 86390 1
513999 99513999 1001 86380 86390 1
513961 99513961 1001 86380 86390 1
513926 99513926 1001 86380 86390 1
513927 99513927 1001 86380 86390 1
513573 99513573 1001 86380 86390 1
513612 99513612 1001 86380 86390 1
514067 99514067 1001 86380 86390 1
514107 99514107 1001 86380 86390 1
514043 99514043 1001 86380 86390 1
514135 99514135 1001 86380 86390 1
514845 99514845 1001 86380 86390 1
514818 99514818 1001 86380 86390 1
514579 99514579 1001 86380 86390 1
514452 99514452 1001 86380 86390 1
514647 99514647 1001 86380 86390 1
514572 99514572 1001 86380 86390 1
514392 99514392 1001 86380 86390 1
514304 99514304 1001 86380 86390 1
514347 99514347 1001 86380 86390 1
514425 99514425 1001 86380 86390 1
514362 99514362 1001 86380 86390 1
514375 99514375 1001 86380 86390 1
514364 99514364 1001 86380 86390 1
514994 99514994 1001 86380 86390 1
514865 99514865 1001 86380 86390 1
515529 99515529 1001 86380 86390 1
515633 99515633 1001 86380 86390 1
515533 99515533 1001 86380 86390 1
515560 99515560 1001 86380 86390 1
515667 99515667 1001 86380 86390 1
515426 99515426 1001 86380 86390 1
515414 99515414 1001 86380 86390 1
515298 99515298 1001 86380 86390 1
515425 99515425 1001 86380 86390 1
515135 99515135 1001 86380 86390 1
515189 99515189 1001 86380 86390 1
515805 99515805 1001 86380 86390 1
515845 99515845 1001 86380 86390 1
516347 99516347 1001 86380 86390 1
516496 99516496 1001 86380 86390 1
516294 99516294 1001 86380 86390 1
516171 99516171 1001 86380 86390 1
516057 99516057 1001 86380 86390 1
516028 99516028 1001 86380 86390 1
516056 99516056 1001 86380 86390 1
516626 99516626 1001 86380 86390 1
516513 99516513 1001 86380 86390 1
516544 99516544 1001 86380 86390 1
517304 99517304 1001 86380 86390 1
517276 99517276 1001 86380 86390 1
517163 99517163 1001 86380 86390 1
517042 99517042 1001 86380 86390 1
517069 99517069 1001 86380 86390 1
517116 99517116 1001 86380 86390 1
516755 99516755 1001 86380 86390 1
516836 99516836 1001 86380 86390 1
517450 99517450 1001 86380 86390 1
517467 99517467 1001 86380 86390 1
517509 99517509 1001 86380 86390 1
517487 99517487 1001 86380 86390 1
518021 99518021 1001 86380 86390 1
517828 99517828 1001 86380 86390 1
517920 99517920 1001 86380 86390 1
517873 99517873 1001 86380 86390 1
517890 99517890 1001 86380 86390 1
517955 99517955 1001 86380 86390 1
517644 99517644 1001 86380 86390 1
517735 99517735 1001 86380 86390 1
517623 99517623 1001 86380 86390 1
517642 99517642 1001 86380 86390 1
518249 99518249 1001 86380 86390 1
518314 99518314 1001 86380 86390 1
518203 99518203 1001 86380 86390 1
518872 99518872 1001 86380 86390 1
518831 99518831 1001 86380 86390 1
518653 99518653 1001 86380 86390 1
518617 99518617 1001 86380 86390 1
518721 99518721 1001 86380 86390 1
518581 99518581 1001 86380 86390 1
518607 99518607 1001 86380 86390 1
518639 99518639 1001 86380 86390 1
518473 99518473 1001 86380 86390 1
518491 99518491 1001 86380 86390 1
518404 99518404 1001 86380 86390 1
519066 99519066 1001 86380 86390 1
519725 99519725 1001 86380 86390 1
519792 99519792 1001 86380 86390 1
519802 99519802 1001 86380 86390 1
519695 99519695 1001 86380 86390 1
519494 99519494 1001 86380 86390 1
519419 99519419 1001 86380 86390 1
519578 99519578 1001 86380 86390 1
519393 99519393 1001 86380 86390 1
519943 99519943 1001 86380 86390 1
519945 99519945 1001 86380 86390 1
519998 99519998 1001 86380 86390 1
519986 99519986 1001 86380 86390 1
520574 99520574 1001 86380 86390 1
520510 99520510 1001 86380 86390 1
520253 99520253 1001 86380 86390 1
520359 99520359 1001 86380 86390 1
520361 99520361 1001 86380 86390 1
520429 99520429 1001 86380 86390 1
520366 99520366 1001 86380 86390 1
520191 99520191 1001 86380 86390 1
520119 99520119 1001 86380 86390 1
520650 99520650 1001 86380 86390 1
520713 99520713 1001 86380 86390 1
521441 99521441 1001 86380 86390 1
521455 99521455 1001 86380 86390 1
521172 99521172 1001 86380 86390 1
521237 99521237 1001 86380 86390 1
521147 99521147 1001 86380 86390 1
521179 99521179 1001 86380 86390 1
520962 99520962 1001 86380 86390 1
521567 99521567 1001 86380 86390 1
521546 99521546 1001 86380 86390 1
521513 99521513 1001 86380 86390 1
521578 99521578 1001 86380 86390 1
522152 99522152 1001 86380 86390 1
522131 99522131 1001 86380 86390 1
521944 99521944 1001 86380 86390 1
521947 99521947 1001 86380 86390 1
521897 99521897 1001 86380 86390 1
521952 99521952 1001 86380 86390 1
521979 99521979 1001 86380 86390 1
521994 99521994 1001 86380 86390 1
521757 99521757 1001 86380 86390 1
521874 99521874 1001 86380 86390 1
521838 99521838 1001 86380 86390 1
522428 99522428 1001 86380 86390 1
523019 99523019 1001 86380 86390 1
523032 99523032 1001 86380 86390 1
522963 99522963 1001 86380 86390 1
522989 99522989 1001 86380 86390 1
522722 99522722 1001 86380 86390 1
522787 99522787 1001 86380 86390 1
522602 99522602 1001 86380 86390 1
522529 99522529 1001 86380 86390 1
522703 99522703 1001 86380 86390 1
523284 99523284 1001 86380 86390 1
523809 99523809 1001 86380 86390 1
523931 99523931 1001 86380 86390 1
523541 99523541 1001 86380 86390 1
523341 99523341 1001 86380 86390 1
523500 99523500 1001 86380 86390 1
523452 99523452 1001 86380 86390 1
524042 99524042 1001 86380 86390 1
524674 99524674 1001 86380 86390 1
524385 99524385 1001 86380 86390 1
524428 99524428 1001 86380 86390 1
524431 99524431 1001 86380 86390 1
524280 99524280 1001 86380 86390 1
524177 99524177 1001 86380 86390 1
524157 99524157 1001 86380 86390 1
524158 99524158 1001 86380 86390 1
524174 99524174 1001 86380 86390 1
524291 99524291 1001 86380 86390 1
524887 99524887 1001 86380 86390 1
524952 99524952 1001 86380 86390 1
524785 99524785 1001 86380 86390 1
524941 99524941 1001 86380 86390 1
524864 99524864 1001 86380 86390 1
524843 99524843 1001 86380 86390 1
524948 99524948 1001 86380 86390 1
525442 99525442 1001 86380 86390 1
525575 99525575 1001 86380 86390 1
525583 99525583 1001 86380 86390 1
525227 99525227 1001 86380 86390 1
525362 99525362 1001 86380 86390 1
525008 99525008 1001 86380 86390 1
525179 99525179 1001 86380 86390 1
525142 99525142 1001 86380 86390 1
525130 99525130 1001 86380 86390 1
525685 99525685 1001 86380 86390 1
525782 99525782 1001 86380 86390 1
525601 99525601 1001 86380 86390 1
525800 99525800 1001 86380 86390 1
526363 99526363 1001 86380 86390 1
526339 99526339 1001 86380 86390 1
526088 99526088 1001 86380 86390 1
526156 99526156 1001 86380 86390 1
526067 99526067 1001 86380 86390 1
526212 99526212 1001 86380 86390 1
526135 99526135 1001 86380 86390 1
526072 99526072 1001 86380 86390 1
525939 99525939 1001 86380 86390 1
525980 99525980 1001 86380 86390 1
526434 99526434 1001 86380 86390 1
526583 99526583 1001 86380 86390 1
526535 99526535 1001 86380 86390 1
527217 99527217 1001 86380 86390 1
527097 99527097 1001 86380 86390 1
527076 99527076 1001 86380 86390 1
527044 99527044 1001 86380 86390 1
526882 99526882 1001 86380 86390 1
526937 99526937 1001 86380 86390 1
526938 99526938 1001 86380 86390 1
526990 99526990 1001 86380 86390 1
526667 99526667 1001 86380 86390 1
526682 99526682 1001 86380 86390 1
527298 99527298 1001 86380 86390 1
527287 99527287 1001 86380 86390 1
527446 99527446 1001 86380 86390 1
527449 99527449 1001 86380 86390 1
527255 99527255 1001 86380 86390 1
528014 99528014 1001 86380 86390 1
527886 99527886 1001 86380 86390 1
528066 99528066 1001 86380 86390 1
527670 99527670 1001 86380 86390 1
527711 99527711 1001 86380 86390 1
527604 99527604 1001 86380 86390 1
527656 99527656 1001 86380 86390 1
528087 99528087 1001 86380 86390 1
528162 99528162 1001 86380 86390 1
528802 99528802 1001 86380 86390 1
528611 99528611 1001 86380 86390 1
529038 99529038 1001 86380 86390 1
529690 99529690 1001 86380 86390 1
529608 99529608 1001 86380 86390 1
529417 99529417 1001 86380 86390 1
529469 99529469 1001 86380 86390 1
529189 99529189 1001 86380 86390 1
529111 99529111 1001 86380 86390 1
529229 99529229 1001 86380 86390 1
529792 99529792 1001 86380 86390 1
529807 99529807 1001 86380 86390 1
529849 99529849 1001 86380 86390 1
529875 99529875 1001 86380 86390 1
529824 99529824 1001 86380 86390 1
529850 99529850 1001 86380 86390 1
529891 99529891 1001 86380 86390 1
529930 99529930 1001 86380 86390 1
530425 99530425 1001 86380 86390 1
530524 99530524 1001 86380 86390 1
530536 99530536 1001 86380 86390 1
530359 99530359 1001 86380 86390 1
530411 99530411 1001 86380 86390 1
530323 99530323 1001 86380 86390 1
530266 99530266 1001 86380 86390 1
530189 99530189 1001 86380 86390 1
530064 99530064 1001 86380 86390 1
530122 99530122 1001 86380 86390 1
530100 99530100 1001 86380 86390 1
530126 99530126 1001 86380 86390 1
530683 99530683 1001 86380 86390 1
530749 99530749 1001 86380 86390 1
530623 99530623 1001 86380 86390 1
530601 99530601 1001 86380 86390 1
531304 99531304 1001 86380 86390 1
531380 99531380 1001 86380 86390 1
531197 99531197 1001 86380 86390 1
530970 99530970 1001 86380 86390 1
530984 99530984 1001 86380 86390 1
531039 99531039 1001 86380 86390 1
530865 99530865 1001 86380 86390 1
530778 99530778 1001 86380 86390 1
530963 99530963 1001 86380 86390 1
530783 99530783 1001 86380 86390 1
531455 99531455 1001 86380 86390 1
531494 99531494 1001 86380 86390 1
531508 99531508 1001 86380 86390 1
531517 99531517 1001 86380 86390 1
532143 99532143 1001 86380 86390 1
532179 99532179 1001 86380 86390 1
532018 99532018 1001 86380 86390 1
532007 99532007 1001 86380 86390 1
531901 99531901 1001 86380 86390 1
531953 99531953 1001 86380 86390 1
531798 99531798 1001 86380 86390 1
531610 99531610 1001 86380 86390 1
532313 99532313 1001 86380 86390 1
532977 99532977 1001 86380 86390 1
532980 99532980 1001 86380 86390 1
532815 99532815 1001 86380 86390 1
532673 99532673 1001 86380 86390 1
532797 99532797 1001 86380 86390 1
532556 99532556 1001 86380 86390 1
532454 99532454 1001 86380 86390 1
532562 99532562 1001 86380 86390 1
533103 99533103 1001 86380 86390 1
533220 99533220 1001 86380 86390 1
533768 99533768 1001 86380 86390 1
533704 99533704 1001 86380 86390 1
533681 99533681 1001 86380 86390 1
533723 99533723 1001 86380 86390 1
533763 99533763 1001 86380 86390 1
533644 99533644 1001 86380 86390 1
533357 99533357 1001 86380 86390 1
533311 99533311 1001 86380 86390 1
533986 99533986 1001 86380 86390 1
533953 99533953 1001 86380 86390 1
534653 99534653 1001 86380 86390 1
534658 99534658 1001 86380 86390 1
534409 99534409 1001 86380 86390 1
534142 99534142 1001 86380 86390 1
534078 99534078 1001 86380 86390 1
534188 99534188 1001 86380 86390 1
534691 99534691 1001 86380 86390 1
535331 99535331 1001 86380 86390 1
535452 99535452 1001 86380 86390 1
535389 99535389 1001 86380 86390 1
535456 99535456 1001 86380 86390 1
535240 99535240 1001 86380 86390 1
535207 99535207 1001 86380 86390 1
534943 99534943 1001 86380 86390 1
535059 99535059 1001 86380 86390 1
534892 99534892 1001 86380 86390 1
535000 99535000 1001 86380 86390 1
535016 99535016 1001 86380 86390 1
535514 99535514 1001 86380 86390 1
535541 99535541 1001 86380 86390 1
535672 99535672 1001 86380 86390 1
536277 99536277 1001 86380 86390 1
536329 99536329 1001 86380 86390 1
535926 99535926 1001 86380 86390 1
536069 99536069 1001 86380 86390 1
535979 99535979 1001 86380 86390 1
536018 99536018 1001 86380 86390 1
536070 99536070 1001 86380 86390 1
536100 99536100 1001 86380 86390 1
536127 99536127 1001 86380 86390 1
536050 99536050 1001 86380 86390 1
536115 99536115 1001 86380 86390 1
535728 99535728 1001 86380 86390 1
535734 99535734 1001 86380 86390 1
535787 99535787 1001 86380 86390 1
535920 99535920 1001 86380 86390 1
536413 99536413 1001 86380 86390 1
536531 99536531 1001 86380 86390 1
536994 99536994 1001 86380 86390 1
536764 99536764 1001 86380 86390 1
536835 99536835 1001 86380 86390 1
536838 99536838 1001 86380 86390 1
536930 99536930 1001 86380 86390 1
536583 99536583 1001 86380 86390 1
536625 99536625 1001 86380 86390 1
536695 99536695 1001 86380 86390 1
537173 99537173 1001 86380 86390 1
537357 99537357 1001 86380 86390 1
537333 99537333 1001 86380 86390 1
537921 99537921 1001 86380 86390 1
537630 99537630 1001 86380 86390 1
537658 99537658 1001 86380 86390 1
537633 99537633 1001 86380 86390 1
537648 99537648 1001 86380 86390 1
537661 99537661 1001 86380 86390 1
537751 99537751 1001 86380 86390 1
537563 99537563 1001 86380 86390 1
537513 99537513 1001 86380 86390 1
537439 99537439 1001 86380 86390 1
538173 99538173 1001 86380 86390 1
538136 99538136 1001 86380 86390 1
538692 99538692 1001 86380 86390 1
538793 99538793 1001 86380 86390 1
538795 99538795 1001 86380 86390 1
538682 99538682 1001 86380 86390 1
538695 99538695 1001 86380 86390 1
538708 99538708 1001 86380 86390 1
538808 99538808 1001 86380 86390 1
538724 99538724 1001 86380 86390 1
538750 99538750 1001 86380 86390 1
538559 99538559 1001 86380 86390 1
538449 99538449 1001 86380 86390 1
538581 99538581 1001 86380 86390 1
538492 99538492 1001 86380 86390 1
538336 99538336 1001 86380 86390 1
538362 99538362 1001 86380 86390 1
538357 99538357 1001 86380 86390 1
538387 99538387 1001 86380 86390 1
538904 99538904 1001 86380 86390 1
538843 99538843 1001 86380 86390 1
538819 99538819 1001 86380 86390 1
538874 99538874 1001 86380 86390 1
539018 99539018 1001 86380 86390 1
539500 99539500 1001 86380 86390 1
539449 99539449 1001 86380 86390 1
539569 99539569 1001 86380 86390 1
539248 99539248 1001 86380 86390 1
539276 99539276 1001 86380 86390 1
539419 99539419 1001 86380 86390 1
539128 99539128 1001 86380 86390 1
539167 99539167 1001 86380 86390 1
539221 99539221 1001 86380 86390 1
539110 99539110 1001 86380 86390 1
539706 99539706 1001 86380 86390 1
539437 99539437 1001 86380 86390 1
539829 99539829 1001 86380 86390 1
539766 99539766 1001 86380 86390 1
540431 99540431 1001 86380 86390 1
540302 99540302 1001 86380 86390 1
540437 99540437 1001 86380 86390 1
540384 99540384 1001 86380 86390 1
540217 99540217 1001 86380 86390 1
540088 99540088 1001 86380 86390 1
540218 99540218 1001 86380 86390 1
540207 99540207 1001 86380 86390 1
539898 99539898 1001 86380 86390 1
539934 99539934 1001 86380 86390 1
540507 99540507 1001 86380 86390 1
540640 99540640 1001 86380 86390 1
540474 99540474 1001 86380 86390 1
541131 99541131 1001 86380 86390 1
541235 99541235 1001 86380 86390 1
541159 99541159 1001 86380 86390 1
541149 99541149 1001 86380 86390 1
541041 99541041 1001 86380 86390 1
541004 99541004 1001 86380 86390 1
540887 99540887 1001 86380 86390 1
541044 99541044 1001 86380 86390 1
540823 99540823 1001 86380 86390 1
540721 99540721 1001 86380 86390 1
540762 99540762 1001 86380 86390 1
541439 99541439 1001 86380 86390 1
541966 99541966 1001 86380 86390 1
541967 99541967 1001 86380 86390 1
541944 99541944 1001 86380 86390 1
542037 99542037 1001 86380 86390 1
541746 99541746 1001 86380 86390 1
541713 99541713 1001 86380 86390 1
541833 99541833 1001 86380 86390 1
541860 99541860 1001 86380 86390 1
541700 99541700 1001 86380 86390 1
541545 99541545 1001 86380 86390 1
541586 99541586 1001 86380 86390 1
541692 99541692 1001 86380 86390 1
542187 99542187 1001 86380 86390 1
542252 99542252 1001 86380 86390 1
542942 99542942 1001 86380 86390 1
542793 99542793 1001 86380 86390 1
542920 99542920 1001 86380 86390 1
542757 99542757 1001 86380 86390 1
542900 99542900 1001 86380 86390 1
542853 99542853 1001 86380 86390 1
542689 99542689 1001 86380 86390 1
542656 99542656 1001 86380 86390 1
542506 99542506 1001 86380 86390 1
542496 99542496 1001 86380 86390 1
542384 99542384 1001 86380 86390 1
542410 99542410 1001 86380 86390 1
543035 99543035 1001 86380 86390 1
543116 99543116 1001 86380 86390 1
543032 99543032 1001 86380 86390 1
543669 99543669 1001 86380 86390 1
543735 99543735 1001 86380 86390 1
543771 99543771 1001 86380 86390 1
543698 99543698 1001 86380 86390 1
543641 99543641 1001 86380 86390 1
543720 99543720 1001 86380 86390 1
543456 99543456 1001 86380 86390 1
543522 99543522 1001 86380 86390 1
543382 99543382 1001 86380 86390 1
543229 99543229 1001 86380 86390 1
543350 99543350 1001 86380 86390 1
543169 99543169 1001 86380 86390 1
543957 99543957 1001 86380 86390 1
543881 99543881 1001 86380 86390 1
543961 99543961 1001 86380 86390 1
544555 99544555 1001 86380 86390 1
544441 99544441 1001 86380 86390 1
544480 99544480 1001 86380 86390 1
544252 99544252 1001 86380 86390 1
544274 99544274 1001 86380 86390 1
544377 99544377 1001 86380 86390 1
544035 99544035 1001 86380 86390 1
544678 99544678 1001 86380 86390 1
544691 99544691 1001 86380 86390 1
544615 99544615 1001 86380 86390 1
528836 696 1002 57709 63987 1
531723 1022 1002 52835 57614 1
543036 1111 1001 63901 64200 1
400015 99400015 1001 86380 86390 1
400404 99400404 1001 86380 86390 1
400563 99400563 1001 86380 86390 1
400787 99400787 1001 86380 86390 1
400822 99400822 1001 86380 86390 1
400888 99400888 1001 86380 86390 1
401343 99401343 1001 86380 86390 1
401558 99401558 1001 86380 86390 1
401662 99401662 1001 86380 86390 1
401679 99401679 1001 86380 86390 1
401782 99401782 1001 86380 86390 1
401970 99401970 1001 86380 86390 1
401949 99401949 1001 86380 86390 1
402343 99402343 1001 86380 86390 1
402292 99402292 1001 86380 86390 1
402453 99402453 1001 86380 86390 1
402709 99402709 1001 86380 86390 1
402987 99402987 1001 86380 86390 1
402990 99402990 1001 86380 86390 1
403410 99403410 1001 86380 86390 1
403385 99403385 1001 86380 86390 1
403490 99403490 1001 86380 86390 1
403684 99403684 1001 86380 86390 1
403704 99403704 1001 86380 86390 1
403777 99403777 1001 86380 86390 1
404107 99404107 1001 86380 86390 1
404127 99404127 1001 86380 86390 1
404412 99404412 1001 86380 86390 1
404517 99404517 1001 86380 86390 1
404675 99404675 1001 86380 86390 1
404697 99404697 1001 86380 86390 1
404788 99404788 1001 86380 86390 1
404738 99404738 1001 86380 86390 1
404588 99404588 1001 86380 86390 1
405016 99405016 1001 86380 86390 1
405132 99405132 1001 86380 86390 1
405194 99405194 1001 86380 86390 1
405397 99405397 1001 86380 86390 1
405454 99405454 1001 86380 86390 1
405645 99405645 1001 86380 86390 1
405601 99405601 1001 86380 86390 1
405729 99405729 1001 86380 86390 1
405688 99405688 1001 86380 86390 1
405831 99405831 1001 86380 86390 1
405832 99405832 1001 86380 86390 1
405834 99405834 1001 86380 86390 1
406064 99406064 1001 86380 86390 1
406369 99406369 1001 86380 86390 1
406391 99406391 1001 86380 86390 1
406447 99406447 1001 86380 86390 1
406500 99406500 1001 86380 86390 1
406796 99406796 1001 86380 86390 1
406797 99406797 1001 86380 86390 1
406787 99406787 1001 86380 86390 1
406932 99406932 1001 86380 86390 1
407037 99407037 1001 86380 86390 1
407184 99407184 1001 86380 86390 1
407190 99407190 1001 86380 86390 1
407325 99407325 1001 86380 86390 1
407558 99407558 1001 86380 86390 1
407446 99407446 1001 86380 86390 1
407570 99407570 1001 86380 86390 1
407976 99407976 1001 86380 86390 1
407906 99407906 1001 86380 86390 1
408173 99408173 1001 86380 86390 1
408235 99408235 1001 86380 86390 1
408340 99408340 1001 86380 86390 1
408331 99408331 1001 86380 86390 1
408471 99408471 1001 86380 86390 1
408611 99408611 1001 86380 86390 1
408863 99408863 1001 86380 86390 1
409033 99409033 1001 86380 86390 1
408983 99408983 1001 86380 86390 1
409151 99409151 1001 86380 86390 1
409299 99409299 1001 86380 86390 1
409462 99409462 1001 86380 86390 1
409477 99409477 1001 86380 86390 1
409531 99409531 1001 86380 86390 1
409634 99409634 1001 86380 86390 1
409616 99409616 1001 86380 86390 1
409670 99409670 1001 86380 86390 1
409702 99409702 1001 86380 86390 1
409863 99409863 1001 86380 86390 1
410014 99410014 1001 86380 86390 1
410369 99410369 1001 86380 86390 1
410348 99410348 1001 86380 86390 1
410480 99410480 1001 86380 86390 1
410571 99410571 1001 86380 86390 1
410552 99410552 1001 86380 86390 1
410633 99410633 1001 86380 86390 1
410883 99410883 1001 86380 86390 1
411009 99411009 1001 86380 86390 1
411237 99411237 1001 86380 86390 1
411390 99411390 1001 86380 86390 1
411458 99411458 1001 86380 86390 1
411491 99411491 1001 86380 86390 1
411493 99411493 1001 86380 86390 1
411476 99411476 1001 86380 86390 1
411538 99411538 1001 86380 86390 1
411958 99411958 1001 86380 86390 1
411884 99411884 1001 86380 86390 1
412143 99412143 1001 86380 86390 1
412170 99412170 1001 86380 86390 1
412121 99412121 1001 86380 86390 1
412325 99412325 1001 86380 86390 1
412415 99412415 1001 86380 86390 1
413551 99413551 1001 86380 86390 1
413557 99413557 1001 86380 86390 1
413042 99413042 1001 86380 86390 1
413020 99413020 1001 86380 86390 1
412948 99412948 1001 86380 86390 1
413254 99413254 1001 86380 86390 1
412850 99412850 1001 86380 86390 1
412871 99412871 1001 86380 86390 1
414058 99414058 1001 86380 86390 1
413972 99413972 1001 86380 86390 1
415034 99415034 1001 86380 86390 1
415106 99415106 1001 86380 86390 1
414921 99414921 1001 86380 86390 1
414595 99414595 1001 86380 86390 1
414909 99414909 1001 86380 86390 1
414735 99414735 1001 86380 86390 1
414333 99414333 1001 86380 86390 1
414280 99414280 1001 86380 86390 1
414282 99414282 1001 86380 86390 1
414172 99414172 1001 86380 86390 1
414193 99414193 1001 86380 86390 1
415368 99415368 1001 86380 86390 1
415720 99415720 1001 86380 86390 1
415555 99415555 1001 86380 86390 1
415511 99415511 1001 86380 86390 1
416678 99416678 1001 86380 86390 1
416328 99416328 1001 86380 86390 1
416246 99416246 1001 86380 86390 1
416269 99416269 1001 86380 86390 1
417089 99417089 1001 86380 86390 1
417351 99417351 1001 86380 86390 1
417455 99417455 1001 86380 86390 1
418554 99418554 1001 86380 86390 1
418717 99418717 1001 86380 86390 1
418447 99418447 1001 86380 86390 1
418162 99418162 1001 86380 86390 1
418246 99418246 1001 86380 86390 1
417663 99417663 1001 86380 86390 1
417895 99417895 1001 86380 86390 1
417901 99417901 1001 86380 86390 1
418995 99418995 1001 86380 86390 1
420414 99420414 1001 86380 86390 1
420086 99420086 1001 86380 86390 1
420269 99420269 1001 86380 86390 1
419745 99419745 1001 86380 86390 1
419665 99419665 1001 86380 86390 1
419424 99419424 1001 86380 86390 1
420558 99420558 1001 86380 86390 1
420785 99420785 1001 86380 86390 1
422115 99422115 1001 86380 86390 1
421700 99421700 1001 86380 86390 1
421856 99421856 1001 86380 86390 1
421830 99421830 1001 86380 86390 1
422108 99422108 1001 86380 86390 1
420940 99420940 1001 86380 86390 1
421231 99421231 1001 86380 86390 1
420965 99420965 1001 86380 86390 1
421002 99421002 1001 86380 86390 1
420953 99420953 1001 86380 86390 1
421168 99421168 1001 86380 86390 1
422216 99422216 1001 86380 86390 1
422479 99422479 1001 86380 86390 1
422389 99422389 1001 86380 86390 1
423388 99423388 1001 86380 86390 1
423650 99423650 1001 86380 86390 1
422944 99422944 1001 86380 86390 1
422948 99422948 1001 86380 86390 1
423083 99423083 1001 86380 86390 1
422554 99422554 1001 86380 86390 1
425255 99425255 1001 86380 86390 1
425087 99425087 1001 86380 86390 1
425128 99425128 1001 86380 86390 1
425259 99425259 1001 86380 86390 1
424783 99424783 1001 86380 86390 1
424901 99424901 1001 86380 86390 1
424390 99424390 1001 86380 86390 1
424442 99424442 1001 86380 86390 1
424511 99424511 1001 86380 86390 1
424582 99424582 1001 86380 86390 1
425474 99425474 1001 86380 86390 1
425483 99425483 1001 86380 86390 1
425489 99425489 1001 86380 86390 1
425597 99425597 1001 86380 86390 1
427036 99427036 1001 86380 86390 1
427068 99427068 1001 86380 86390 1
426910 99426910 1001 86380 86390 1
426296 99426296 1001 86380 86390 1
426301 99426301 1001 86380 86390 1
426387 99426387 1001 86380 86390 1
426319 99426319 1001 86380 86390 1
426247 99426247 1001 86380 86390 1
426076 99426076 1001 86380 86390 1
427433 99427433 1001 86380 86390 1
427122 99427122 1001 86380 86390 1
428731 99428731 1001 86380 86390 1
428416 99428416 1001 86380 86390 1
428664 99428664 1001 86380 86390 1
428325 99428325 1001 86380 86390 1
428014 99428014 1001 86380 86390 1
428207 99428207 1001 86380 86390 1
427803 99427803 1001 86380 86390 1
430322 99430322 1001 86380 86390 1
430348 99430348 1001 86380 86390 1
430064 99430064 1001 86380 86390 1
429904 99429904 1001 86380 86390 1
429823 99429823 1001 86380 86390 1
429612 99429612 1001 86380 86390 1
429554 99429554 1001 86380 86390 1
429492 99429492 1001 86380 86390 1
429195 99429195 1001 86380 86390 1
429961 99429961 1001 86380 86390 1
430511 99430511 1001 86380 86390 1
430692 99430692 1001 86380 86390 1
431915 99431915 1001 86380 86390 1
431973 99431973 1001 86380 86390 1
431661 99431661 1001 86380 86390 1
431763 99431763 1001 86380 86390 1
431329 99431329 1001 86380 86390 1
431413 99431413 1001 86380 86390 1
431064 99431064 1001 86380 86390 1
431243 99431243 1001 86380 86390 1
431218 99431218 1001 86380 86390 1
432225 99432225 1001 86380 86390 1
432446 99432446 1001 86380 86390 1
433533 99433533 1001 86380 86390 1
433322 99433322 1001 86380 86390 1
433352 99433352 1001 86380 86390 1
433690 99433690 1001 86380 86390 1
433391 99433391 1001 86380 86390 1
433144 99433144 1001 86380 86390 1
432912 99432912 1001 86380 86390 1
433285 99433285 1001 86380 86390 1
432757 99432757 1001 86380 86390 1
432564 99432564 1001 86380 86390 1
432888 99432888 1001 86380 86390 1
432640 99432640 1001 86380 86390 1
433810 99433810 1001 86380 86390 1
433741 99433741 1001 86380 86390 1
435037 99435037 1001 86380 86390 1
435108 99435108 1001 86380 86390 1
435204 99435204 1001 86380 86390 1
435070 99435070 1001 86380 86390 1
435105 99435105 1001 86380 86390 1
434680 99434680 1001 86380 86390 1
434850 99434850 1001 86380 86390 1
434876 99434876 1001 86380 86390 1
434450 99434450 1001 86380 86390 1
434221 99434221 1001 86380 86390 1
434562 99434562 1001 86380 86390 1
435002 99435002 1001 86380 86390 1
435543 99435543 1001 86380 86390 1
436794 99436794 1001 86380 86390 1
436910 99436910 1001 86380 86390 1
436515 99436515 1001 86380 86390 1
436563 99436563 1001 86380 86390 1
436628 99436628 1001 86380 86390 1
436240 99436240 1001 86380 86390 1
436177 99436177 1001 86380 86390 1
437236 99437236 1001 86380 86390 1
437282 99437282 1001 86380 86390 1
437179 99437179 1001 86380 86390 1
300715 99300715 1001 86380 86390 1
300719 99300719 1001 86380 86390 1
300380 99300380 1001 86380 86390 1
300265 99300265 1001 86380 86390 1
300190 99300190 1001 86380 86390 1
300771 99300771 1001 86380 86390 1
300900 99300900 1001 86380 86390 1
300775 99300775 1001 86380 86390 1
301452 99301452 1001 86380 86390 1
301353 99301353 1001 86380 86390 1
301410 99301410 1001 86380 86390 1
301386 99301386 1001 86380 86390 1
301147 99301147 1001 86380 86390 1
301251 99301251 1001 86380 86390 1
301213 99301213 1001 86380 86390 1
301218 99301218 1001 86380 86390 1
300988 99300988 1001 86380 86390 1
300972 99300972 1001 86380 86390 1
301665 99301665 1001 86380 86390 1
301602 99301602 1001 86380 86390 1
302356 99302356 1001 86380 86390 1
302325 99302325 1001 86380 86390 1
302372 99302372 1001 86380 86390 1
302290 99302290 1001 86380 86390 1
302102 99302102 1001 86380 86390 1
302000 99302000 1001 86380 86390 1
302535 99302535 1001 86380 86390 1
302396 99302396 1001 86380 86390 1
302505 99302505 1001 86380 86390 1
303043 99303043 1001 86380 86390 1
303146 99303146 1001 86380 86390 1
303115 99303115 1001 86380 86390 1
302917 99302917 1001 86380 86390 1
302829 99302829 1001 86380 86390 1
302949 99302949 1001 86380 86390 1
302682 99302682 1001 86380 86390 1
302672 99302672 1001 86380 86390 1
303243 99303243 1001 86380 86390 1
303233 99303233 1001 86380 86390 1
303325 99303325 1001 86380 86390 1
303253 99303253 1001 86380 86390 1
303834 99303834 1001 86380 86390 1
303963 99303963 1001 86380 86390 1
303661 99303661 1001 86380 86390 1
303794 99303794 1001 86380 86390 1
303770 99303770 1001 86380 86390 1
303822 99303822 1001 86380 86390 1
303598 99303598 1001 86380 86390 1
303577 99303577 1001 86380 86390 1
303461 99303461 1001 86380 86390 1
303501 99303501 1001 86380 86390 1
304159 99304159 1001 86380 86390 1
304788 99304788 1001 86380 86390 1
304676 99304676 1001 86380 86390 1
304586 99304586 1001 86380 86390 1
304599 99304599 1001 86380 86390 1
304411 99304411 1001 86380 86390 1
304386 99304386 1001 86380 86390 1
304259 99304259 1001 86380 86390 1
304885 99304885 1001 86380 86390 1
305017 99305017 1001 86380 86390 1
304959 99304959 1001 86380 86390 1
305570 99305570 1001 86380 86390 1
305586 99305586 1001 86380 86390 1
305324 99305324 1001 86380 86390 1
305365 99305365 1001 86380 86390 1
305379 99305379 1001 86380 86390 1
305405 99305405 1001 86380 86390 1
305277 99305277 1001 86380 86390 1
305477 99305477 1001 86380 86390 1
305388 99305388 1001 86380 86390 1
305108 99305108 1001 86380 86390 1
500039 99500039 1001 86380 86390 1
500169 99500169 1001 86380 86390 1
500182 99500182 1001 86380 86390 1
500093 99500093 1001 86380 86390 1
500158 99500158 1001 86380 86390 1
500045 99500045 1001 86380 86390 1
500777 99500777 1001 86380 86390 1
500738 99500738 1001 86380 86390 1
500739 99500739 1001 86380 86390 1
500522 99500522 1001 86380 86390 1
500485 99500485 1001 86380 86390 1
500298 99500298 1001 86380 86390 1
500247 99500247 1001 86380 86390 1
500390 99500390 1001 86380 86390 1
500365 99500365 1001 86380 86390 1
500346 99500346 1001 86380 86390 1
500945 99500945 1001 86380 86390 1
500998 99500998 1001 86380 86390 1
501000 99501000 1001 86380 86390 1
500834 99500834 1001 86380 86390 1
501468 99501468 1001 86380 86390 1
501456 99501456 1001 86380 86390 1
501457 99501457 1001 86380 86390 1
501339 99501339 1001 86380 86390 1
501417 99501417 1001 86380 86390 1
501137 99501137 1001 86380 86390 1
501022 99501022 1001 86380 86390 1
501087 99501087 1001 86380 86390 1
501205 99501205 1001 86380 86390 1
501183 99501183 1001 86380 86390 1
501682 99501682 1001 86380 86390 1
501773 99501773 1001 86380 86390 1
502279 99502279 1001 86380 86390 1
502250 99502250 1001 86380 86390 1
502215 99502215 1001 86380 86390 1
502203 99502203 1001 86380 86390 1
501883 99501883 1001 86380 86390 1
501988 99501988 1001 86380 86390 1
501904 99501904 1001 86380 86390 1
502046 99502046 1001 86380 86390 1
502629 99502629 1001 86380 86390 1
503128 99503128 1001 86380 86390 1
502945 99502945 1001 86380 86390 1
502985 99502985 1001 86380 86390 1
502909 99502909 1001 86380 86390 1
503069 99503069 1001 86380 86390 1
502688 99502688 1001 86380 86390 1
502766 99502766 1001 86380 86390 1
502683 99502683 1001 86380 86390 1
503418 99503418 1001 86380 86390 1
503305 99503305 1001 86380 86390 1
503438 99503438 1001 86380 86390 1
503323 99503323 1001 86380 86390 1
503377 99503377 1001 86380 86390 1
504101 99504101 1001 86380 86390 1
504075 99504075 1001 86380 86390 1
503948 99503948 1001 86380 86390 1
503801 99503801 1001 86380 86390 1
503726 99503726 1001 86380 86390 1
503884 99503884 1001 86380 86390 1
503847 99503847 1001 86380 86390 1
503592 99503592 1001 86380 86390 1
503521 99503521 1001 86380 86390 1
504313 99504313 1001 86380 86390 1
504265 99504265 1001 86380 86390 1
504304 99504304 1001 86380 86390 1
504166 99504166 1001 86380 86390 1
504804 99504804 1001 86380 86390 1
504899 99504899 1001 86380 86390 1
504786 99504786 1001 86380 86390 1
504687 99504687 1001 86380 86390 1
504587 99504587 1001 86380 86390 1
504704 99504704 1001 86380 86390 1
504684 99504684 1001 86380 86390 1
504710 99504710 1001 86380 86390 1
504422 99504422 1001 86380 86390 1
504490 99504490 1001 86380 86390 1
505724 99505724 1001 86380 86390 1
505622 99505622 1001 86380 86390 1
505612 99505612 1001 86380 86390 1
505588 99505588 1001 86380 86390 1
505403 99505403 1001 86380 86390 1
505419 99505419 1001 86380 86390 1
505484 99505484 1001 86380 86390 1
505525 99505525 1001 86380 86390 1
505202 99505202 1001 86380 86390 1
505191 99505191 1001 86380 86390 1
505166 99505166 1001 86380 86390 1
505316 99505316 1001 86380 86390 1
505872 99505872 1001 86380 86390 1
505950 99505950 1001 86380 86390 1
505875 99505875 1001 86380 86390 1
506534 99506534 1001 86380 86390 1
506574 99506574 1001 86380 86390 1
506410 99506410 1001 86380 86390 1
506214 99506214 1001 86380 86390 1
506254 99506254 1001 86380 86390 1
506271 99506271 1001 86380 86390 1
506055 99506055 1001 86380 86390 1
506068 99506068 1001 86380 86390 1
506111 99506111 1001 86380 86390 1
506035 99506035 1001 86380 86390 1
506087 99506087 1001 86380 86390 1
506632 99506632 1001 86380 86390 1
506726 99506726 1001 86380 86390 1
506691 99506691 1001 86380 86390 1
506748 99506748 1001 86380 86390 1
507397 99507397 1001 86380 86390 1
507286 99507286 1001 86380 86390 1
507277 99507277 1001 86380 86390 1
507367 99507367 1001 86380 86390 1
507139 99507139 1001 86380 86390 1
507148 99507148 1001 86380 86390 1
507045 99507045 1001 86380 86390 1
506886 99506886 1001 86380 86390 1
506952 99506952 1001 86380 86390 1
507484 99507484 1001 86380 86390 1
507607 99507607 1001 86380 86390 1
507506 99507506 1001 86380 86390 1
507507 99507507 1001 86380 86390 1
508229 99508229 1001 86380 86390 1
508180 99508180 1001 86380 86390 1
507928 99507928 1001 86380 86390 1
508008 99508008 1001 86380 86390 1
507842 99507842 1001 86380 86390 1
507825 99507825 1001 86380 86390 1
507646 99507646 1001 86380 86390 1
507634 99507634 1001 86380 86390 1
508330 99508330 1001 86380 86390 1
508253 99508253 1001 86380 86390 1
508266 99508266 1001 86380 86390 1
509000 99509000 1001 86380 86390 1
508910 99508910 1001 86380 86390 1
509008 99509008 1001 86380 86390 1
508907 99508907 1001 86380 86390 1
508740 99508740 1001 86380 86390 1
508795 99508795 1001 86380 86390 1
508776 99508776 1001 86380 86390 1
508672 99508672 1001 86380 86390 1
508613 99508613 1001 86380 86390 1
508626 99508626 1001 86380 86390 1
508538 99508538 1001 86380 86390 1
508607 99508607 1001 86380 86390 1
509138 99509138 1001 86380 86390 1
509261 99509261 1001 86380 86390 1
509808 99509808 1001 86380 86390 1
509621 99509621 1001 86380 86390 1
509599 99509599 1001 86380 86390 1
509629 99509629 1001 86380 86390 1
509360 99509360 1001 86380 86390 1
509408 99509408 1001 86380 86390 1
509951 99509951 1001 86380 86390 1
510036 99510036 1001 86380 86390 1
510075 99510075 1001 86380 86390 1
510101 99510101 1001 86380 86390 1
510535 99510535 1001 86380 86390 1
510633 99510633 1001 86380 86390 1
510660 99510660 1001 86380 86390 1
510471 99510471 1001 86380 86390 1
510409 99510409 1001 86380 86390 1
510132 99510132 1001 86380 86390 1
510185 99510185 1001 86380 86390 1
510306 99510306 1001 86380 86390 1
510243 99510243 1001 86380 86390 1
510738 99510738 1001 86380 86390 1
510911 99510911 1001 86380 86390 1
510821 99510821 1001 86380 86390 1
511399 99511399 1001 86380 86390 1
511451 99511451 1001 86380 86390 1
511402 99511402 1001 86380 86390 1
511429 99511429 1001 86380 86390 1
511142 99511142 1001 86380 86390 1
511239 99511239 1001 86380 86390 1
511126 99511126 1001 86380 86390 1
511075 99511075 1001 86380 86390 1
511079 99511079 1001 86380 86390 1
510937 99510937 1001 86380 86390 1
511004 99511004 1001 86380 86390 1
511109 99511109 1001 86380 86390 1
510941 99510941 1001 86380 86390 1
511058 99511058 1001 86380 86390 1
510955 99510955 1001 86380 86390 1
511564 99511564 1001 86380 86390 1
511646 99511646 1001 86380 86390 1
511585 99511585 1001 86380 86390 1
512237 99512237 1001 86380 86390 1
512264 99512264 1001 86380 86390 1
512361 99512361 1001 86380 86390 1
512193 99512193 1001 86380 86390 1
512111 99512111 1001 86380 86390 1
512042 99512042 1001 86380 86390 1
512172 99512172 1001 86380 86390 1
511991 99511991 1001 86380 86390 1
511952 99511952 1001 86380 86390 1
511914 99511914 1001 86380 86390 1
511818 99511818 1001 86380 86390 1
511961 99511961 1001 86380 86390 1
511963 99511963 1001 86380 86390 1
511925 99511925 1001 86380 86390 1
513118 99513118 1001 86380 86390 1
513004 99513004 1001 86380 86390 1
513186 99513186 1001 86380 86390 1
512910 99512910 1001 86380 86390 1
512924 99512924 1001 86380 86390 1
512901 99512901 1001 86380 86390 1
512894 99512894 1001 86380 86390 1
512703 99512703 1001 86380 86390 1
512665 99512665 1001 86380 86390 1
512592 99512592 1001 86380 86390 1
513348 99513348 1001 86380 86390 1
513389 99513389 1001 86380 86390 1
513288 99513288 1001 86380 86390 1
513276 99513276 1001 86380 86390 1
513279 99513279 1001 86380 86390 1
513383 99513383 1001 86380 86390 1
513983 99513983 1001 86380 86390 1
513939 99513939 1001 86380 86390 1
513902 99513902 1001 86380 86390 1
513761 99513761 1001 86380 86390 1
513716 99513716 1001 86380 86390 1
513770 99513770 1001 86380 86390 1
513568 99513568 1001 86380 86390 1
514121 99514121 1001 86380 86390 1
514809 99514809 1001 86380 86390 1
514710 99514710 1001 86380 86390 1
514739 99514739 1001 86380 86390 1
514509 99514509 1001 86380 86390 1
514457 99514457 1001 86380 86390 1
514472 99514472 1001 86380 86390 1
514476 99514476 1001 86380 86390 1
514463 99514463 1001 86380 86390 1
514606 99514606 1001 86380 86390 1
514607 99514607 1001 86380 86390 1
514506 99514506 1001 86380 86390 1
514432 99514432 1001 86380 86390 1
514958 99514958 1001 86380 86390 1
515050 99515050 1001 86380 86390 1
514965 99514965 1001 86380 86390 1
515008 99515008 1001 86380 86390 1
515441 99515441 1001 86380 86390 1
515446 99515446 1001 86380 86390 1
515472 99515472 1001 86380 86390 1
515398 99515398 1001 86380 86390 1
515200 99515200 1001 86380 86390 1
515162 99515162 1001 86380 86390 1
515876 99515876 1001 86380 86390 1
515787 99515787 1001 86380 86390 1
515800 99515800 1001 86380 86390 1
515840 99515840 1001 86380 86390 1
516473 99516473 1001 86380 86390 1
516411 99516411 1001 86380 86390 1
516455 99516455 1001 86380 86390 1
516165 99516165 1001 86380 86390 1
516268 99516268 1001 86380 86390 1
516271 99516271 1001 86380 86390 1
516220 99516220 1001 86380 86390 1
515959 99515959 1001 86380 86390 1
515999 99515999 1001 86380 86390 1
516069 99516069 1001 86380 86390 1
516612 99516612 1001 86380 86390 1
516639 99516639 1001 86380 86390 1
516699 99516699 1001 86380 86390 1
517301 99517301 1001 86380 86390 1
517248 99517248 1001 86380 86390 1
517184 99517184 1001 86380 86390 1
517078 99517078 1001 86380 86390 1
517109 99517109 1001 86380 86390 1
516934 99516934 1001 86380 86390 1
516987 99516987 1001 86380 86390 1
516745 99516745 1001 86380 86390 1
516856 99516856 1001 86380 86390 1
517539 99517539 1001 86380 86390 1
518033 99518033 1001 86380 86390 1
518035 99518035 1001 86380 86390 1
517988 99517988 1001 86380 86390 1
517879 99517879 1001 86380 86390 1
517933 99517933 1001 86380 86390 1
517791 99517791 1001 86380 86390 1
517850 99517850 1001 86380 86390 1
517941 99517941 1001 86380 86390 1
517772 99517772 1001 86380 86390 1
517594 99517594 1001 86380 86390 1
518350 99518350 1001 86380 86390 1
518838 99518838 1001 86380 86390 1
518943 99518943 1001 86380 86390 1
518871 99518871 1001 86380 86390 1
518782 99518782 1001 86380 86390 1
518654 99518654 1001 86380 86390 1
518708 99518708 1001 86380 86390 1
518606 99518606 1001 86380 86390 1
518751 99518751 1001 86380 86390 1
518727 99518727 1001 86380 86390 1
518613 99518613 1001 86380 86390 1
518540 99518540 1001 86380 86390 1
518416 99518416 1001 86380 86390 1
519193 99519193 1001 86380 86390 1
518999 99518999 1001 86380 86390 1
519144 99519144 1001 86380 86390 1
519159 99519159 1001 86380 86390 1
518991 99518991 1001 86380 86390 1
519048 99519048 1001 86380 86390 1
519750 99519750 1001 86380 86390 1
519650 99519650 1001 86380 86390 1
519692 99519692 1001 86380 86390 1
519616 99519616 1001 86380 86390 1
519500 99519500 1001 86380 86390 1
519568 99519568 1001 86380 86390 1
519199 99519199 1001 86380 86390 1
519305 99519305 1001 86380 86390 1
519863 99519863 1001 86380 86390 1
519819 99519819 1001 86380 86390 1
519885 99519885 1001 86380 86390 1
520584 99520584 1001 86380 86390 1
520458 99520458 1001 86380 86390 1
520242 99520242 1001 86380 86390 1
520387 99520387 1001 86380 86390 1
520078 99520078 1001 86380 86390 1
520157 99520157 1001 86380 86390 1
520213 99520213 1001 86380 86390 1
520741 99520741 1001 86380 86390 1
520645 99520645 1001 86380 86390 1
521313 99521313 1001 86380 86390 1
521405 99521405 1001 86380 86390 1
521395 99521395 1001 86380 86390 1
521347 99521347 1001 86380 86390 1
521214 99521214 1001 86380 86390 1
521240 99521240 1001 86380 86390 1
520977 99520977 1001 86380 86390 1
521515 99521515 1001 86380 86390 1
521645 99521645 1001 86380 86390 1
521522 99521522 1001 86380 86390 1
521601 99521601 1001 86380 86390 1
521591 99521591 1001 86380 86390 1
521918 99521918 1001 86380 86390 1
521919 99521919 1001 86380 86390 1
521933 99521933 1001 86380 86390 1
521935 99521935 1001 86380 86390 1
521965 99521965 1001 86380 86390 1
521981 99521981 1001 86380 86390 1
521686 99521686 1001 86380 86390 1
522408 99522408 1001 86380 86390 1
522422 99522422 1001 86380 86390 1
522379 99522379 1001 86380 86390 1
523092 99523092 1001 86380 86390 1
523106 99523106 1001 86380 86390 1
522936 99522936 1001 86380 86390 1
523067 99523067 1001 86380 86390 1
522824 99522824 1001 86380 86390 1
522878 99522878 1001 86380 86390 1
522911 99522911 1001 86380 86390 1
522694 99522694 1001 86380 86390 1
523212 99523212 1001 86380 86390 1
523321 99523321 1001 86380 86390 1
523739 99523739 1001 86380 86390 1
523731 99523731 1001 86380 86390 1
523564 99523564 1001 86380 86390 1
523734 99523734 1001 86380 86390 1
523462 99523462 1001 86380 86390 1
523478 99523478 1001 86380 86390 1
524040 99524040 1001 86380 86390 1
524666 99524666 1001 86380 86390 1
524422 99524422 1001 86380 86390 1
524529 99524529 1001 86380 86390 1
524350 99524350 1001 86380 86390 1
524198 99524198 1001 86380 86390 1
524910 99524910 1001 86380 86390 1
524890 99524890 1001 86380 86390 1
524904 99524904 1001 86380 86390 1
525563 99525563 1001 86380 86390 1
525420 99525420 1001 86380 86390 1
525328 99525328 1001 86380 86390 1
525368 99525368 1001 86380 86390 1
525313 99525313 1001 86380 86390 1
525158 99525158 1001 86380 86390 1
525174 99525174 1001 86380 86390 1
525072 99525072 1001 86380 86390 1
525176 99525176 1001 86380 86390 1
525023 99525023 1001 86380 86390 1
524986 99524986 1001 86380 86390 1
525052 99525052 1001 86380 86390 1
525664 99525664 1001 86380 86390 1
525743 99525743 1001 86380 86390 1
525718 99525718 1001 86380 86390 1
526220 99526220 1001 86380 86390 1
526250 99526250 1001 86380 86390 1
526055 99526055 1001 86380 86390 1
526126 99526126 1001 86380 86390 1
525927 99525927 1001 86380 86390 1
525878 99525878 1001 86380 86390 1
526563 99526563 1001 86380 86390 1
526475 99526475 1001 86380 86390 1
526554 99526554 1001 86380 86390 1
526547 99526547 1001 86380 86390 1
527125 99527125 1001 86380 86390 1
527165 99527165 1001 86380 86390 1
526927 99526927 1001 86380 86390 1
526995 99526995 1001 86380 86390 1
526909 99526909 1001 86380 86390 1
526935 99526935 1001 86380 86390 1
526641 99526641 1001 86380 86390 1
527327 99527327 1001 86380 86390 1
527342 99527342 1001 86380 86390 1
527331 99527331 1001 86380 86390 1
527437 99527437 1001 86380 86390 1
528011 99528011 1001 86380 86390 1
527914 99527914 1001 86380 86390 1
527943 99527943 1001 86380 86390 1
527832 99527832 1001 86380 86390 1
527824 99527824 1001 86380 86390 1
527760 99527760 1001 86380 86390 1
527787 99527787 1001 86380 86390 1
527699 99527699 1001 86380 86390 1
527842 99527842 1001 86380 86390 1
527598 99527598 1001 86380 86390 1
528208 99528208 1001 86380 86390 1
528724 99528724 1001 86380 86390 1
528714 99528714 1001 86380 86390 1
528780 99528780 1001 86380 86390 1
528832 99528832 1001 86380 86390 1
528605 99528605 1001 86380 86390 1
528685 99528685 1001 86380 86390 1
528648 99528648 1001 86380 86390 1
528520 99528520 1001 86380 86390 1
528494 99528494 1001 86380 86390 1
528562 99528562 1001 86380 86390 1
528309 99528309 1001 86380 86390 1
528363 99528363 1001 86380 86390 1
528457 99528457 1001 86380 86390 1
528368 99528368 1001 86380 86390 1
528980 99528980 1001 86380 86390 1
528981 99528981 1001 86380 86390 1
528969 99528969 1001 86380 86390 1
529086 99529086 1001 86380 86390 1
529099 99529099 1001 86380 86390 1
529022 99529022 1001 86380 86390 1
528932 99528932 1001 86380 86390 1
528959 99528959 1001 86380 86390 1
529679 99529679 1001 86380 86390 1
529703 99529703 1001 86380 86390 1
529594 99529594 1001 86380 86390 1
529461 99529461 1001 86380 86390 1
529119 99529119 1001 86380 86390 1
529122 99529122 1001 86380 86390 1
529247 99529247 1001 86380 86390 1
529183 99529183 1001 86380 86390 1
529774 99529774 1001 86380 86390 1
529826 99529826 1001 86380 86390 1
530364 99530364 1001 86380 86390 1
530527 99530527 1001 86380 86390 1
530397 99530397 1001 86380 86390 1
530475 99530475 1001 86380 86390 1
530348 99530348 1001 86380 86390 1
530220 99530220 1001 86380 86390 1
530234 99530234 1001 86380 86390 1
530286 99530286 1001 86380 86390 1
530172 99530172 1001 86380 86390 1
530214 99530214 1001 86380 86390 1
530050 99530050 1001 86380 86390 1
530002 99530002 1001 86380 86390 1
529937 99529937 1001 86380 86390 1
530074 99530074 1001 86380 86390 1
530668 99530668 1001 86380 86390 1
530669 99530669 1001 86380 86390 1
530566 99530566 1001 86380 86390 1
530684 99530684 1001 86380 86390 1
530620 99530620 1001 86380 86390 1
530637 99530637 1001 86380 86390 1
530715 99530715 1001 86380 86390 1
531228 99531228 1001 86380 86390 1
531332 99531332 1001 86380 86390 1
531180 99531180 1001 86380 86390 1
531374 99531374 1001 86380 86390 1
531049 99531049 1001 86380 86390 1
531106 99531106 1001 86380 86390 1
531055 99531055 1001 86380 86390 1
530902 99530902 1001 86380 86390 1
530941 99530941 1001 86380 86390 1
530918 99530918 1001 86380 86390 1
530944 99530944 1001 86380 86390 1
531469 99531469 1001 86380 86390 1
531499 99531499 1001 86380 86390 1
531567 99531567 1001 86380 86390 1
531402 99531402 1001 86380 86390 1
532123 99532123 1001 86380 86390 1
532137 99532137 1001 86380 86390 1
531948 99531948 1001 86380 86390 1
531936 99531936 1001 86380 86390 1
531996 99531996 1001 86380 86390 1
531933 99531933 1001 86380 86390 1
531593 99531593 1001 86380 86390 1
532207 99532207 1001 86380 86390 1
532263 99532263 1001 86380 86390 1
532893 99532893 1001 86380 86390 1
533003 99533003 1001 86380 86390 1
532928 99532928 1001 86380 86390 1
532814 99532814 1001 86380 86390 1
532746 99532746 1001 86380 86390 1
532773 99532773 1001 86380 86390 1
532516 99532516 1001 86380 86390 1
532466 99532466 1001 86380 86390 1
532585 99532585 1001 86380 86390 1
532475 99532475 1001 86380 86390 1
533107 99533107 1001 86380 86390 1
533825 99533825 1001 86380 86390 1
533393 99533393 1001 86380 86390 1
533239 99533239 1001 86380 86390 1
533909 99533909 1001 86380 86390 1
534028 99534028 1001 86380 86390 1
534016 99534016 1001 86380 86390 1
534506 99534506 1001 86380 86390 1
534559 99534559 1001 86380 86390 1
534657 99534657 1001 86380 86390 1
534501 99534501 1001 86380 86390 1
534298 99534298 1001 86380 86390 1
534428 99534428 1001 86380 86390 1
534447 99534447 1001 86380 86390 1
534357 99534357 1001 86380 86390 1
534307 99534307 1001 86380 86390 1
534222 99534222 1001 86380 86390 1
534228 99534228 1001 86380 86390 1
534839 99534839 1001 86380 86390 1
534698 99534698 1001 86380 86390 1
534790 99534790 1001 86380 86390 1
535477 99535477 1001 86380 86390 1
535424 99535424 1001 86380 86390 1
535323 99535323 1001 86380 86390 1
535458 99535458 1001 86380 86390 1
535508 99535508 1001 86380 86390 1
535149 99535149 1001 86380 86390 1
535164 99535164 1001 86380 86390 1
535130 99535130 1001 86380 86390 1
535182 99535182 1001 86380 86390 1
535211 99535211 1001 86380 86390 1
534947 99534947 1001 86380 86390 1
535090 99535090 1001 86380 86390 1
535005 99535005 1001 86380 86390 1
535057 99535057 1001 86380 86390 1
535586 99535586 1001 86380 86390 1
535550 99535550 1001 86380 86390 1
535658 99535658 1001 86380 86390 1
535609 99535609 1001 86380 86390 1
535545 99535545 1001 86380 86390 1
536265 99536265 1001 86380 86390 1
536278 99536278 1001 86380 86390 1
536279 99536279 1001 86380 86390 1
536325 99536325 1001 86380 86390 1
536126 99536126 1001 86380 86390 1
535832 99535832 1001 86380 86390 1
535782 99535782 1001 86380 86390 1
535808 99535808 1001 86380 86390 1
535772 99535772 1001 86380 86390 1
535851 99535851 1001 86380 86390 1
535867 99535867 1001 86380 86390 1
536396 99536396 1001 86380 86390 1
537129 99537129 1001 86380 86390 1
536985 99536985 1001 86380 86390 1
537137 99537137 1001 86380 86390 1
536910 99536910 1001 86380 86390 1
536859 99536859 1001 86380 86390 1
536903 99536903 1001 86380 86390 1
536800 99536800 1001 86380 86390 1
536681 99536681 1001 86380 86390 1
536682 99536682 1001 86380 86390 1
537288 99537288 1001 86380 86390 1
537938 99537938 1001 86380 86390 1
537874 99537874 1001 86380 86390 1
537953 99537953 1001 86380 86390 1
537926 99537926 1001 86380 86390 1
537907 99537907 1001 86380 86390 1
537655 99537655 1001 86380 86390 1
537702 99537702 1001 86380 86390 1
537780 99537780 1001 86380 86390 1
537565 99537565 1001 86380 86390 1
538056 99538056 1001 86380 86390 1
537993 99537993 1001 86380 86390 1
538186 99538186 1001 86380 86390 1
538174 99538174 1001 86380 86390 1
538760 99538760 1001 86380 86390 1
538801 99538801 1001 86380 86390 1
538544 99538544 1001 86380 86390 1
538415 99538415 1001 86380 86390 1
538543 99538543 1001 86380 86390 1
538440 99538440 1001 86380 86390 1
538233 99538233 1001 86380 86390 1
538324 99538324 1001 86380 86390 1
538367 99538367 1001 86380 86390 1
538343 99538343 1001 86380 86390 1
538385 99538385 1001 86380 86390 1
538972 99538972 1001 86380 86390 1
538845 99538845 1001 86380 86390 1
539000 99539000 1001 86380 86390 1
539439 99539439 1001 86380 86390 1
539466 99539466 1001 86380 86390 1
539546 99539546 1001 86380 86390 1
539630 99539630 1001 86380 86390 1
539550 99539550 1001 86380 86390 1
539308 99539308 1001 86380 86390 1
539309 99539309 1001 86380 86390 1
539414 99539414 1001 86380 86390 1
539379 99539379 1001 86380 86390 1
539240 99539240 1001 86380 86390 1
539178 99539178 1001 86380 86390 1
539105 99539105 1001 86380 86390 1
539095 99539095 1001 86380 86390 1
539109 99539109 1001 86380 86390 1
539097 99539097 1001 86380 86390 1
539705 99539705 1001 86380 86390 1
539732 99539732 1001 86380 86390 1
540289 99540289 1001 86380 86390 1
540459 99540459 1001 86380 86390 1
540201 99540201 1001 86380 86390 1
540202 99540202 1001 86380 86390 1
540033 99540033 1001 86380 86390 1
540051 99540051 1001 86380 86390 1
540571 99540571 1001 86380 86390 1
540470 99540470 1001 86380 86390 1
540653 99540653 1001 86380 86390 1
541208 99541208 1001 86380 86390 1
541120 99541120 1001 86380 86390 1
541098 99541098 1001 86380 86390 1
540938 99540938 1001 86380 86390 1
541048 99541048 1001 86380 86390 1
540829 99540829 1001 86380 86390 1
540817 99540817 1001 86380 86390 1
540731 99540731 1001 86380 86390 1
540695 99540695 1001 86380 86390 1
540775 99540775 1001 86380 86390 1
541460 99541460 1001 86380 86390 1
541320 99541320 1001 86380 86390 1
541445 99541445 1001 86380 86390 1
541973 99541973 1001 86380 86390 1
541801 99541801 1001 86380 86390 1
541896 99541896 1001 86380 86390 1
541795 99541795 1001 86380 86390 1
541718 99541718 1001 86380 86390 1
541629 99541629 1001 86380 86390 1
541595 99541595 1001 86380 86390 1
542324 99542324 1001 86380 86390 1
542288 99542288 1001 86380 86390 1
542201 99542201 1001 86380 86390 1
542164 99542164 1001 86380 86390 1
542753 99542753 1001 86380 86390 1
542925 99542925 1001 86380 86390 1
542758 99542758 1001 86380 86390 1
542737 99542737 1001 86380 86390 1
542713 99542713 1001 86380 86390 1
542493 99542493 1001 86380 86390 1
542486 99542486 1001 86380 86390 1
543020 99543020 1001 86380 86390 1
543047 99543047 1001 86380 86390 1
543081 99543081 1001 86380 86390 1
543740 99543740 1001 86380 86390 1
543596 99543596 1001 86380 86390 1
543545 99543545 1001 86380 86390 1
543508 99543508 1001 86380 86390 1
543524 99543524 1001 86380 86390 1
543537 99543537 1001 86380 86390 1
543319 99543319 1001 86380 86390 1
543313 99543313 1001 86380 86390 1
543171 99543171 1001 86380 86390 1
543172 99543172 1001 86380 86390 1
543913 99543913 1001 86380 86390 1
543866 99543866 1001 86380 86390 1
543935 99543935 1001 86380 86390 1
544394 99544394 1001 86380 86390 1
544399 99544399 1001 86380 86390 1
544519 99544519 1001 86380 86390 1
544593 99544593 1001 86380 86390 1
544468 99544468 1001 86380 86390 1
544301 99544301 1001 86380 86390 1
544366 99544366 1001 86380 86390 1
544205 99544205 1001 86380 86390 1
544336 99544336 1001 86380 86390 1
544325 99544325 1001 86380 86390 1
544123 99544123 1001 86380 86390 1
543996 99543996 1001 86380 86390 1
544036 99544036 1001 86380 86390 1
544024 99544024 1001 86380 86390 1
543988 99543988 1001 86380 86390 1
544599 99544599 1001 86380 86390 1
544631 99544631 1001 86380 86390 1
426126 214 1001 59340 59757 1
412828 319 1001 2880 3297 1
419112 376 1001 19620 20277 1
504091 1105 1002 41766 45700 1
501075 1018 1001 68029 68328 1
520437 853 1001 37980 38279 1
400147 99400147 1001 86380 86390 1
400267 99400267 1001 86380 86390 1
400666 99400666 1001 86380 86390 1
400633 99400633 1001 86380 86390 1
400902 99400902 1001 86380 86390 1
401219 99401219 1001 86380 86390 1
401285 99401285 1001 86380 86390 1
401368 99401368 1001 86380 86390 1
401575 99401575 1001 86380 86390 1
401515 99401515 1001 86380 86390 1
401487 99401487 1001 86380 86390 1
401601 99401601 1001 86380 86390 1
402012 99402012 1001 86380 86390 1
402013 99402013 1001 86380 86390 1
402275 99402275 1001 86380 86390 1
402498 99402498 1001 86380 86390 1
402573 99402573 1001 86380 86390 1
402539 99402539 1001 86380 86390 1
402686 99402686 1001 86380 86390 1
402825 99402825 1001 86380 86390 1
402880 99402880 1001 86380 86390 1
402883 99402883 1001 86380 86390 1
402856 99402856 1001 86380 86390 1
402964 99402964 1001 86380 86390 1
402944 99402944 1001 86380 86390 1
403188 99403188 1001 86380 86390 1
403110 99403110 1001 86380 86390 1
403455 99403455 1001 86380 86390 1
403658 99403658 1001 86380 86390 1
403659 99403659 1001 86380 86390 1
404027 99404027 1001 86380 86390 1
404036 99404036 1001 86380 86390 1
404076 99404076 1001 86380 86390 1
404204 99404204 1001 86380 86390 1
404357 99404357 1001 86380 86390 1
404320 99404320 1001 86380 86390 1
404747 99404747 1001 86380 86390 1
404906 99404906 1001 86380 86390 1
405164 99405164 1001 86380 86390 1
405196 99405196 1001 86380 86390 1
405344 99405344 1001 86380 86390 1
405318 99405318 1001 86380 86390 1
405493 99405493 1001 86380 86390 1
405891 99405891 1001 86380 86390 1
405949 99405949 1001 86380 86390 1
406108 99406108 1001 86380 86390 1
406259 99406259 1001 86380 86390 1
406776 99406776 1001 86380 86390 1
406854 99406854 1001 86380 86390 1
406907 99406907 1001 86380 86390 1
407188 99407188 1001 86380 86390 1
407168 99407168 1001 86380 86390 1
407406 99407406 1001 86380 86390 1
407687 99407687 1001 86380 86390 1
408368 99408368 1001 86380 86390 1
408350 99408350 1001 86380 86390 1
408609 99408609 1001 86380 86390 1
408965 99408965 1001 86380 86390 1
409121 99409121 1001 86380 86390 1
409259 99409259 1001 86380 86390 1
409423 99409423 1001 86380 86390 1
409752 99409752 1001 86380 86390 1
409598 99409598 1001 86380 86390 1
409788 99409788 1001 86380 86390 1
410121 99410121 1001 86380 86390 1
410268 99410268 1001 86380 86390 1
410367 99410367 1001 86380 86390 1
410359 99410359 1001 86380 86390 1
410417 99410417 1001 86380 86390 1
410473 99410473 1001 86380 86390 1
410783 99410783 1001 86380 86390 1
411011 99411011 1001 86380 86390 1
411045 99411045 1001 86380 86390 1
411222 99411222 1001 86380 86390 1
411307 99411307 1001 86380 86390 1
411370 99411370 1001 86380 86390 1
411473 99411473 1001 86380 86390 1
411573 99411573 1001 86380 86390 1
411551 99411551 1001 86380 86390 1
411615 99411615 1001 86380 86390 1
411740 99411740 1001 86380 86390 1
411909 99411909 1001 86380 86390 1
411917 99411917 1001 86380 86390 1
411980 99411980 1001 86380 86390 1
412103 99412103 1001 86380 86390 1
413491 99413491 1001 86380 86390 1
413635 99413635 1001 86380 86390 1
413456 99413456 1001 86380 86390 1
413434 99413434 1001 86380 86390 1
413485 99413485 1001 86380 86390 1
413531 99413531 1001 86380 86390 1
413668 99413668 1001 86380 86390 1
412892 99412892 1001 86380 86390 1
413151 99413151 1001 86380 86390 1
413109 99413109 1001 86380 86390 1
412644 99412644 1001 86380 86390 1
412531 99412531 1001 86380 86390 1
412624 99412624 1001 86380 86390 1
413730 99413730 1001 86380 86390 1
414007 99414007 1001 86380 86390 1
414027 99414027 1001 86380 86390 1
415258 99415258 1001 86380 86390 1
415268 99415268 1001 86380 86390 1
415068 99415068 1001 86380 86390 1
415126 99415126 1001 86380 86390 1
415020 99415020 1001 86380 86390 1
415137 99415137 1001 86380 86390 1
414530 99414530 1001 86380 86390 1
414455 99414455 1001 86380 86390 1
414297 99414297 1001 86380 86390 1
414122 99414122 1001 86380 86390 1
414483 99414483 1001 86380 86390 1
414150 99414150 1001 86380 86390 1
414468 99414468 1001 86380 86390 1
415499 99415499 1001 86380 86390 1
415688 99415688 1001 86380 86390 1
416609 99416609 1001 86380 86390 1
416769 99416769 1001 86380 86390 1
416776 99416776 1001 86380 86390 1
416137 99416137 1001 86380 86390 1
415822 99415822 1001 86380 86390 1
415924 99415924 1001 86380 86390 1
415926 99415926 1001 86380 86390 1
417259 99417259 1001 86380 86390 1
417127 99417127 1001 86380 86390 1
417245 99417245 1001 86380 86390 1
417345 99417345 1001 86380 86390 1
417060 99417060 1001 86380 86390 1
417186 99417186 1001 86380 86390 1
417454 99417454 1001 86380 86390 1
417571 99417571 1001 86380 86390 1
418534 99418534 1001 86380 86390 1
418762 99418762 1001 86380 86390 1
418682 99418682 1001 86380 86390 1
418468 99418468 1001 86380 86390 1
418522 99418522 1001 86380 86390 1
418335 99418335 1001 86380 86390 1
418399 99418399 1001 86380 86390 1
418295 99418295 1001 86380 86390 1
417937 99417937 1001 86380 86390 1
417757 99417757 1001 86380 86390 1
419079 99419079 1001 86380 86390 1
419034 99419034 1001 86380 86390 1
419118 99419118 1001 86380 86390 1
418865 99418865 1001 86380 86390 1
420119 99420119 1001 86380 86390 1
420277 99420277 1001 86380 86390 1
420081 99420081 1001 86380 86390 1
420084 99420084 1001 86380 86390 1
420036 99420036 1001 86380 86390 1
419548 99419548 1001 86380 86390 1
419329 99419329 1001 86380 86390 1
420537 99420537 1001 86380 86390 1
420688 99420688 1001 86380 86390 1
421573 99421573 1001 86380 86390 1
421580 99421580 1001 86380 86390 1
420890 99420890 1001 86380 86390 1
421206 99421206 1001 86380 86390 1
420947 99420947 1001 86380 86390 1
421171 99421171 1001 86380 86390 1
422504 99422504 1001 86380 86390 1
422178 99422178 1001 86380 86390 1
422401 99422401 1001 86380 86390 1
422433 99422433 1001 86380 86390 1
423610 99423610 1001 86380 86390 1
423495 99423495 1001 86380 86390 1
423454 99423454 1001 86380 86390 1
423191 99423191 1001 86380 86390 1
423136 99423136 1001 86380 86390 1
423069 99423069 1001 86380 86390 1
423183 99423183 1001 86380 86390 1
423140 99423140 1001 86380 86390 1
423259 99423259 1001 86380 86390 1
423299 99423299 1001 86380 86390 1
422859 99422859 1001 86380 86390 1
422559 99422559 1001 86380 86390 1
422789 99422789 1001 86380 86390 1
422867 99422867 1001 86380 86390 1
424124 99424124 1001 86380 86390 1
423753 99423753 1001 86380 86390 1
423874 99423874 1001 86380 86390 1
423801 99423801 1001 86380 86390 1
423878 99423878 1001 86380 86390 1
425062 99425062 1001 86380 86390 1
425184 99425184 1001 86380 86390 1
425264 99425264 1001 86380 86390 1
425040 99425040 1001 86380 86390 1
425142 99425142 1001 86380 86390 1
425296 99425296 1001 86380 86390 1
425372 99425372 1001 86380 86390 1
424626 99424626 1001 86380 86390 1
424689 99424689 1001 86380 86390 1
424690 99424690 1001 86380 86390 1
424700 99424700 1001 86380 86390 1
424154 99424154 1001 86380 86390 1
424441 99424441 1001 86380 86390 1
424447 99424447 1001 86380 86390 1
425694 99425694 1001 86380 86390 1
425785 99425785 1001 86380 86390 1
425573 99425573 1001 86380 86390 1
425765 99425765 1001 86380 86390 1
425791 99425791 1001 86380 86390 1
426763 99426763 1001 86380 86390 1
426973 99426973 1001 86380 86390 1
426799 99426799 1001 86380 86390 1
427015 99427015 1001 86380 86390 1
426809 99426809 1001 86380 86390 1
427113 99427113 1001 86380 86390 1
426278 99426278 1001 86380 86390 1
426457 99426457 1001 86380 86390 1
426415 99426415 1001 86380 86390 1
426506 99426506 1001 86380 86390 1
426112 99426112 1001 86380 86390 1
426253 99426253 1001 86380 86390 1
426070 99426070 1001 86380 86390 1
425922 99425922 1001 86380 86390 1
426085 99426085 1001 86380 86390 1
427355 99427355 1001 86380 86390 1
427397 99427397 1001 86380 86390 1
428450 99428450 1001 86380 86390 1
428481 99428481 1001 86380 86390 1
428124 99428124 1001 86380 86390 1
428094 99428094 1001 86380 86390 1
428127 99428127 1001 86380 86390 1
428243 99428243 1001 86380 86390 1
427961 99427961 1001 86380 86390 1
428271 99428271 1001 86380 86390 1
427943 99427943 1001 86380 86390 1
427897 99427897 1001 86380 86390 1
427863 99427863 1001 86380 86390 1
427800 99427800 1001 86380 86390 1
428918 99428918 1001 86380 86390 1
429008 99429008 1001 86380 86390 1
428742 99428742 1001 86380 86390 1
428835 99428835 1001 86380 86390 1
428936 99428936 1001 86380 86390 1
430070 99430070 1001 86380 86390 1
430328 99430328 1001 86380 86390 1
430170 99430170 1001 86380 86390 1
430082 99430082 1001 86380 86390 1
430037 99430037 1001 86380 86390 1
429665 99429665 1001 86380 86390 1
429714 99429714 1001 86380 86390 1
429943 99429943 1001 86380 86390 1
429795 99429795 1001 86380 86390 1
429854 99429854 1001 86380 86390 1
429496 99429496 1001 86380 86390 1
429202 99429202 1001 86380 86390 1
429556 99429556 1001 86380 86390 1
430555 99430555 1001 86380 86390 1
430464 99430464 1001 86380 86390 1
430495 99430495 1001 86380 86390 1
431948 99431948 1001 86380 86390 1
431669 99431669 1001 86380 86390 1
431328 99431328 1001 86380 86390 1
431308 99431308 1001 86380 86390 1
431609 99431609 1001 86380 86390 1
431295 99431295 1001 86380 86390 1
431370 99431370 1001 86380 86390 1
431175 99431175 1001 86380 86390 1
431215 99431215 1001 86380 86390 1
431233 99431233 1001 86380 86390 1
432249 99432249 1001 86380 86390 1
432066 99432066 1001 86380 86390 1
432134 99432134 1001 86380 86390 1
433588 99433588 1001 86380 86390 1
433384 99433384 1001 86380 86390 1
433629 99433629 1001 86380 86390 1
433580 99433580 1001 86380 86390 1
433160 99433160 1001 86380 86390 1
433003 99433003 1001 86380 86390 1
432977 99432977 1001 86380 86390 1
433186 99433186 1001 86380 86390 1
432715 99432715 1001 86380 86390 1
434019 99434019 1001 86380 86390 1
433968 99433968 1001 86380 86390 1
434029 99434029 1001 86380 86390 1
433820 99433820 1001 86380 86390 1
435159 99435159 1001 86380 86390 1
435224 99435224 1001 86380 86390 1
435380 99435380 1001 86380 86390 1
435397 99435397 1001 86380 86390 1
435212 99435212 1001 86380 86390 1
434897 99434897 1001 86380 86390 1
434904 99434904 1001 86380 86390 1
434630 99434630 1001 86380 86390 1
434343 99434343 1001 86380 86390 1
434431 99434431 1001 86380 86390 1
435734 99435734 1001 86380 86390 1
435816 99435816 1001 86380 86390 1
436951 99436951 1001 86380 86390 1
436859 99436859 1001 86380 86390 1
436948 99436948 1001 86380 86390 1
436445 99436445 1001 86380 86390 1
436476 99436476 1001 86380 86390 1
436506 99436506 1001 86380 86390 1
436346 99436346 1001 86380 86390 1
436166 99436166 1001 86380 86390 1
436072 99436072 1001 86380 86390 1
436045 99436045 1001 86380 86390 1
436251 99436251 1001 86380 86390 1
436279 99436279 1001 86380 86390 1
437210 99437210 1001 86380 86390 1
300083 99300083 1001 86380 86390 1
300096 99300096 1001 86380 86390 1
437188 99437188 1001 86380 86390 1
300708 99300708 1001 86380 86390 1
300661 99300661 1001 86380 86390 1
300487 99300487 1001 86380 86390 1
300324 99300324 1001 86380 86390 1
300442 99300442 1001 86380 86390 1
300326 99300326 1001 86380 86390 1
300353 99300353 1001 86380 86390 1
300483 99300483 1001 86380 86390 1
300226 99300226 1001 86380 86390 1
300261 99300261 1001 86380 86390 1
300845 99300845 1001 86380 86390 1
300823 99300823 1001 86380 86390 1
300734 99300734 1001 86380 86390 1
300737 99300737 1001 86380 86390 1
301526 99301526 1001 86380 86390 1
301432 99301432 1001 86380 86390 1
301533 99301533 1001 86380 86390 1
301497 99301497 1001 86380 86390 1
301409 99301409 1001 86380 86390 1
301514 99301514 1001 86380 86390 1
301273 99301273 1001 86380 86390 1
301236 99301236 1001 86380 86390 1
301162 99301162 1001 86380 86390 1
301345 99301345 1001 86380 86390 1
301256 99301256 1001 86380 86390 1
301011 99301011 1001 86380 86390 1
301024 99301024 1001 86380 86390 1
301076 99301076 1001 86380 86390 1
302344 99302344 1001 86380 86390 1
302341 99302341 1001 86380 86390 1
302024 99302024 1001 86380 86390 1
302115 99302115 1001 86380 86390 1
301878 99301878 1001 86380 86390 1
301764 99301764 1001 86380 86390 1
301920 99301920 1001 86380 86390 1
301819 99301819 1001 86380 86390 1
301794 99301794 1001 86380 86390 1
301938 99301938 1001 86380 86390 1
302412 99302412 1001 86380 86390 1
302581 99302581 1001 86380 86390 1
302403 99302403 1001 86380 86390 1
303093 99303093 1001 86380 86390 1
303095 99303095 1001 86380 86390 1
303187 99303187 1001 86380 86390 1
303125 99303125 1001 86380 86390 1
303152 99303152 1001 86380 86390 1
303076 99303076 1001 86380 86390 1
302904 99302904 1001 86380 86390 1
302882 99302882 1001 86380 86390 1
302909 99302909 1001 86380 86390 1
302653 99302653 1001 86380 86390 1
302692 99302692 1001 86380 86390 1
302787 99302787 1001 86380 86390 1
302737 99302737 1001 86380 86390 1
302609 99302609 1001 86380 86390 1
302688 99302688 1001 86380 86390 1
303959 99303959 1001 86380 86390 1
304002 99304002 1001 86380 86390 1
303921 99303921 1001 86380 86390 1
303947 99303947 1001 86380 86390 1
303865 99303865 1001 86380 86390 1
303622 99303622 1001 86380 86390 1
303752 99303752 1001 86380 86390 1
303701 99303701 1001 86380 86390 1
303781 99303781 1001 86380 86390 1
303519 99303519 1001 86380 86390 1
303571 99303571 1001 86380 86390 1
303468 99303468 1001 86380 86390 1
303610 99303610 1001 86380 86390 1
303460 99303460 1001 86380 86390 1
303488 99303488 1001 86380 86390 1
304121 99304121 1001 86380 86390 1
304044 99304044 1001 86380 86390 1
304629 99304629 1001 86380 86390 1
304449 99304449 1001 86380 86390 1
304462 99304462 1001 86380 86390 1
304330 99304330 1001 86380 86390 1
304372 99304372 1001 86380 86390 1
304973 99304973 1001 86380 86390 1
304860 99304860 1001 86380 86390 1
305648 99305648 1001 86380 86390 1
305639 99305639 1001 86380 86390 1
305614 99305614 1001 86380 86390 1
305589 99305589 1001 86380 86390 1
305667 99305667 1001 86380 86390 1
305316 99305316 1001 86380 86390 1
305308 99305308 1001 86380 86390 1
305232 99305232 1001 86380 86390 1
500088 99500088 1001 86380 86390 1
500116 99500116 1001 86380 86390 1
500185 99500185 1001 86380 86390 1
500083 99500083 1001 86380 86390 1
500086 99500086 1001 86380 86390 1
500061 99500061 1001 86380 86390 1
500664 99500664 1001 86380 86390 1
500630 99500630 1001 86380 86390 1
500484 99500484 1001 86380 86390 1
500563 99500563 1001 86380 86390 1
500501 99500501 1001 86380 86390 1
500555 99500555 1001 86380 86390 1
500219 99500219 1001 86380 86390 1
500363 99500363 1001 86380 86390 1
500269 99500269 1001 86380 86390 1
500994 99500994 1001 86380 86390 1
500814 99500814 1001 86380 86390 1
500855 99500855 1001 86380 86390 1
500856 99500856 1001 86380 86390 1
501636 99501636 1001 86380 86390 1
501476 99501476 1001 86380 86390 1
501595 99501595 1001 86380 86390 1
501455 99501455 1001 86380 86390 1
501330 99501330 1001 86380 86390 1
501353 99501353 1001 86380 86390 1
501263 99501263 1001 86380 86390 1
501192 99501192 1001 86380 86390 1
501716 99501716 1001 86380 86390 1
501820 99501820 1001 86380 86390 1
502339 99502339 1001 86380 86390 1
502440 99502440 1001 86380 86390 1
502442 99502442 1001 86380 86390 1
502335 99502335 1001 86380 86390 1
502156 99502156 1001 86380 86390 1
502119 99502119 1001 86380 86390 1
502132 99502132 1001 86380 86390 1
502184 99502184 1001 86380 86390 1
502210 99502210 1001 86380 86390 1
502002 99502002 1001 86380 86390 1
501919 99501919 1001 86380 86390 1
501894 99501894 1001 86380 86390 1
502612 99502612 1001 86380 86390 1
502474 99502474 1001 86380 86390 1
503119 99503119 1001 86380 86390 1
503133 99503133 1001 86380 86390 1
503060 99503060 1001 86380 86390 1
502897 99502897 1001 86380 86390 1
503085 99503085 1001 86380 86390 1
502813 99502813 1001 86380 86390 1
502842 99502842 1001 86380 86390 1
502716 99502716 1001 86380 86390 1
502743 99502743 1001 86380 86390 1
502836 99502836 1001 86380 86390 1
503405 99503405 1001 86380 86390 1
503346 99503346 1001 86380 86390 1
504057 99504057 1001 86380 86390 1
503993 99503993 1001 86380 86390 1
503970 99503970 1001 86380 86390 1
504064 99504064 1001 86380 86390 1
504077 99504077 1001 86380 86390 1
503833 99503833 1001 86380 86390 1
503684 99503684 1001 86380 86390 1
503697 99503697 1001 86380 86390 1
503509 99503509 1001 86380 86390 1
504231 99504231 1001 86380 86390 1
504207 99504207 1001 86380 86390 1
504880 99504880 1001 86380 86390 1
504778 99504778 1001 86380 86390 1
504817 99504817 1001 86380 86390 1
504819 99504819 1001 86380 86390 1
504885 99504885 1001 86380 86390 1
504725 99504725 1001 86380 86390 1
504705 99504705 1001 86380 86390 1
504709 99504709 1001 86380 86390 1
504594 99504594 1001 86380 86390 1
504595 99504595 1001 86380 86390 1
504520 99504520 1001 86380 86390 1
504408 99504408 1001 86380 86390 1
504434 99504434 1001 86380 86390 1
504357 99504357 1001 86380 86390 1
504359 99504359 1001 86380 86390 1
505042 99505042 1001 86380 86390 1
505770 99505770 1001 86380 86390 1
505696 99505696 1001 86380 86390 1
505742 99505742 1001 86380 86390 1
505763 99505763 1001 86380 86390 1
505533 99505533 1001 86380 86390 1
505418 99505418 1001 86380 86390 1
505379 99505379 1001 86380 86390 1
505536 99505536 1001 86380 86390 1
505538 99505538 1001 86380 86390 1
505190 99505190 1001 86380 86390 1
505355 99505355 1001 86380 86390 1
505832 99505832 1001 86380 86390 1
505886 99505886 1001 86380 86390 1
505787 99505787 1001 86380 86390 1
505792 99505792 1001 86380 86390 1
506439 99506439 1001 86380 86390 1
506235 99506235 1001 86380 86390 1
506211 99506211 1001 86380 86390 1
506212 99506212 1001 86380 86390 1
506304 99506304 1001 86380 86390 1
506266 99506266 1001 86380 86390 1
506348 99506348 1001 86380 86390 1
506109 99506109 1001 86380 86390 1
506137 99506137 1001 86380 86390 1
506074 99506074 1001 86380 86390 1
506633 99506633 1001 86380 86390 1
506729 99506729 1001 86380 86390 1
506755 99506755 1001 86380 86390 1
507340 99507340 1001 86380 86390 1
507382 99507382 1001 86380 86390 1
507415 99507415 1001 86380 86390 1
507305 99507305 1001 86380 86390 1
507370 99507370 1001 86380 86390 1
507082 99507082 1001 86380 86390 1
506806 99506806 1001 86380 86390 1
506888 99506888 1001 86380 86390 1
506967 99506967 1001 86380 86390 1
507010 99507010 1001 86380 86390 1
507862 99507862 1001 86380 86390 1
508026 99508026 1001 86380 86390 1
507898 99507898 1001 86380 86390 1
507912 99507912 1001 86380 86390 1
507640 99507640 1001 86380 86390 1
507675 99507675 1001 86380 86390 1
508390 99508390 1001 86380 86390 1
508313 99508313 1001 86380 86390 1
508365 99508365 1001 86380 86390 1
508443 99508443 1001 86380 86390 1
508392 99508392 1001 86380 86390 1
508961 99508961 1001 86380 86390 1
509041 99509041 1001 86380 86390 1
508817 99508817 1001 86380 86390 1
508753 99508753 1001 86380 86390 1
508782 99508782 1001 86380 86390 1
508834 99508834 1001 86380 86390 1
508797 99508797 1001 86380 86390 1
508531 99508531 1001 86380 86390 1
508471 99508471 1001 86380 86390 1
508616 99508616 1001 86380 86390 1
508567 99508567 1001 86380 86390 1
508594 99508594 1001 86380 86390 1
508465 99508465 1001 86380 86390 1
509267 99509267 1001 86380 86390 1
509178 99509178 1001 86380 86390 1
509225 99509225 1001 86380 86390 1
509789 99509789 1001 86380 86390 1
509753 99509753 1001 86380 86390 1
509885 99509885 1001 86380 86390 1
509703 99509703 1001 86380 86390 1
509730 99509730 1001 86380 86390 1
509540 99509540 1001 86380 86390 1
509541 99509541 1001 86380 86390 1
509565 99509565 1001 86380 86390 1
509402 99509402 1001 86380 86390 1
509394 99509394 1001 86380 86390 1
509317 99509317 1001 86380 86390 1
509395 99509395 1001 86380 86390 1
510079 99510079 1001 86380 86390 1
509977 99509977 1001 86380 86390 1
510034 99510034 1001 86380 86390 1
509906 99509906 1001 86380 86390 1
510640 99510640 1001 86380 86390 1
510714 99510714 1001 86380 86390 1
510405 99510405 1001 86380 86390 1
510346 99510346 1001 86380 86390 1
510412 99510412 1001 86380 86390 1
510439 99510439 1001 86380 86390 1
510506 99510506 1001 86380 86390 1
510227 99510227 1001 86380 86390 1
510205 99510205 1001 86380 86390 1
510868 99510868 1001 86380 86390 1
510833 99510833 1001 86380 86390 1
511464 99511464 1001 86380 86390 1
511233 99511233 1001 86380 86390 1
511286 99511286 1001 86380 86390 1
511243 99511243 1001 86380 86390 1
511165 99511165 1001 86380 86390 1
511037 99511037 1001 86380 86390 1
511039 99511039 1001 86380 86390 1
511060 99511060 1001 86380 86390 1
511086 99511086 1001 86380 86390 1
511692 99511692 1001 86380 86390 1
511635 99511635 1001 86380 86390 1
511624 99511624 1001 86380 86390 1
511574 99511574 1001 86380 86390 1
512307 99512307 1001 86380 86390 1
512356 99512356 1001 86380 86390 1
512224 99512224 1001 86380 86390 1
512077 99512077 1001 86380 86390 1
512103 99512103 1001 86380 86390 1
512080 99512080 1001 86380 86390 1
511770 99511770 1001 86380 86390 1
512415 99512415 1001 86380 86390 1
512454 99512454 1001 86380 86390 1
512550 99512550 1001 86380 86390 1
512577 99512577 1001 86380 86390 1
512552 99512552 1001 86380 86390 1
512462 99512462 1001 86380 86390 1
513103 99513103 1001 86380 86390 1
513197 99513197 1001 86380 86390 1
513063 99513063 1001 86380 86390 1
512794 99512794 1001 86380 86390 1
512918 99512918 1001 86380 86390 1
512997 99512997 1001 86380 86390 1
512792 99512792 1001 86380 86390 1
512663 99512663 1001 86380 86390 1
512603 99512603 1001 86380 86390 1
513346 99513346 1001 86380 86390 1
513334 99513334 1001 86380 86390 1
513287 99513287 1001 86380 86390 1
513316 99513316 1001 86380 86390 1
513382 99513382 1001 86380 86390 1
513845 99513845 1001 86380 86390 1
514020 99514020 1001 86380 86390 1
513684 99513684 1001 86380 86390 1
513624 99513624 1001 86380 86390 1
513809 99513809 1001 86380 86390 1
513771 99513771 1001 86380 86390 1
513643 99513643 1001 86380 86390 1
513477 99513477 1001 86380 86390 1
513491 99513491 1001 86380 86390 1
513446 99513446 1001 86380 86390 1
514133 99514133 1001 86380 86390 1
514705 99514705 1001 86380 86390 1
514832 99514832 1001 86380 86390 1
514721 99514721 1001 86380 86390 1
514724 99514724 1001 86380 86390 1
514843 99514843 1001 86380 86390 1
514699 99514699 1001 86380 86390 1
514853 99514853 1001 86380 86390 1
514806 99514806 1001 86380 86390 1
514604 99514604 1001 86380 86390 1
514570 99514570 1001 86380 86390 1
514494 99514494 1001 86380 86390 1
514393 99514393 1001 86380 86390 1
514247 99514247 1001 86380 86390 1
514972 99514972 1001 86380 86390 1
514882 99514882 1001 86380 86390 1
514936 99514936 1001 86380 86390 1
515029 99515029 1001 86380 86390 1
514957 99514957 1001 86380 86390 1
515574 99515574 1001 86380 86390 1
515591 99515591 1001 86380 86390 1
515390 99515390 1001 86380 86390 1
515291 99515291 1001 86380 86390 1
515438 99515438 1001 86380 86390 1
515205 99515205 1001 86380 86390 1
515193 99515193 1001 86380 86390 1
515190 99515190 1001 86380 86390 1
515178 99515178 1001 86380 86390 1
515685 99515685 1001 86380 86390 1
515804 99515804 1001 86380 86390 1
515844 99515844 1001 86380 86390 1
516407 99516407 1001 86380 86390 1
516447 99516447 1001 86380 86390 1
516495 99516495 1001 86380 86390 1
516416 99516416 1001 86380 86390 1
516314 99516314 1001 86380 86390 1
516340 99516340 1001 86380 86390 1
516100 99516100 1001 86380 86390 1
516104 99516104 1001 86380 86390 1
516301 99516301 1001 86380 86390 1
516146 99516146 1001 86380 86390 1
516135 99516135 1001 86380 86390 1
516032 99516032 1001 86380 86390 1
516600 99516600 1001 86380 86390 1
516590 99516590 1001 86380 86390 1
516565 99516565 1001 86380 86390 1
516643 99516643 1001 86380 86390 1
517311 99517311 1001 86380 86390 1
517264 99517264 1001 86380 86390 1
517150 99517150 1001 86380 86390 1
517191 99517191 1001 86380 86390 1
516931 99516931 1001 86380 86390 1
517026 99517026 1001 86380 86390 1
516886 99516886 1001 86380 86390 1
516731 99516731 1001 86380 86390 1
516812 99516812 1001 86380 86390 1
516868 99516868 1001 86380 86390 1
516881 99516881 1001 86380 86390 1
517506 99517506 1001 86380 86390 1
517403 99517403 1001 86380 86390 1
517535 99517535 1001 86380 86390 1
517459 99517459 1001 86380 86390 1
517961 99517961 1001 86380 86390 1
517979 99517979 1001 86380 86390 1
517956 99517956 1001 86380 86390 1
517819 99517819 1001 86380 86390 1
517662 99517662 1001 86380 86390 1
518277 99518277 1001 86380 86390 1
518306 99518306 1001 86380 86390 1
518296 99518296 1001 86380 86390 1
518969 99518969 1001 86380 86390 1
518918 99518918 1001 86380 86390 1
518934 99518934 1001 86380 86390 1
518603 99518603 1001 86380 86390 1
518761 99518761 1001 86380 86390 1
518635 99518635 1001 86380 86390 1
518778 99518778 1001 86380 86390 1
518715 99518715 1001 86380 86390 1
518559 99518559 1001 86380 86390 1
519012 99519012 1001 86380 86390 1
519067 99519067 1001 86380 86390 1
519036 99519036 1001 86380 86390 1
519661 99519661 1001 86380 86390 1
519789 99519789 1001 86380 86390 1
519628 99519628 1001 86380 86390 1
519492 99519492 1001 86380 86390 1
519431 99519431 1001 86380 86390 1
519496 99519496 1001 86380 86390 1
519525 99519525 1001 86380 86390 1
519487 99519487 1001 86380 86390 1
519278 99519278 1001 86380 86390 1
519201 99519201 1001 86380 86390 1
519944 99519944 1001 86380 86390 1
519907 99519907 1001 86380 86390 1
520637 99520637 1001 86380 86390 1
520501 99520501 1001 86380 86390 1
520463 99520463 1001 86380 86390 1
520503 99520503 1001 86380 86390 1
520493 99520493 1001 86380 86390 1
520485 99520485 1001 86380 86390 1
520231 99520231 1001 86380 86390 1
520375 99520375 1001 86380 86390 1
520326 99520326 1001 86380 86390 1
520339 99520339 1001 86380 86390 1
520289 99520289 1001 86380 86390 1
520251 99520251 1001 86380 86390 1
520203 99520203 1001 86380 86390 1
520211 99520211 1001 86380 86390 1
520716 99520716 1001 86380 86390 1
520699 99520699 1001 86380 86390 1
521376 99521376 1001 86380 86390 1
521389 99521389 1001 86380 86390 1
521170 99521170 1001 86380 86390 1
521184 99521184 1001 86380 86390 1
521029 99521029 1001 86380 86390 1
520903 99520903 1001 86380 86390 1
520851 99520851 1001 86380 86390 1
521036 99521036 1001 86380 86390 1
522166 99522166 1001 86380 86390 1
522156 99522156 1001 86380 86390 1
521939 99521939 1001 86380 86390 1
522032 99522032 1001 86380 86390 1
522021 99522021 1001 86380 86390 1
522073 99522073 1001 86380 86390 1
521828 99521828 1001 86380 86390 1
521820 99521820 1001 86380 86390 1
522293 99522293 1001 86380 86390 1
523045 99523045 1001 86380 86390 1
523000 99523000 1001 86380 86390 1
522962 99522962 1001 86380 86390 1
523116 99523116 1001 86380 86390 1
522908 99522908 1001 86380 86390 1
522668 99522668 1001 86380 86390 1
522610 99522610 1001 86380 86390 1
522701 99522701 1001 86380 86390 1
522585 99522585 1001 86380 86390 1
522676 99522676 1001 86380 86390 1
522639 99522639 1001 86380 86390 1
522691 99522691 1001 86380 86390 1
523169 99523169 1001 86380 86390 1
523316 99523316 1001 86380 86390 1
523163 99523163 1001 86380 86390 1
523770 99523770 1001 86380 86390 1
523861 99523861 1001 86380 86390 1
523687 99523687 1001 86380 86390 1
523649 99523649 1001 86380 86390 1
523686 99523686 1001 86380 86390 1
523457 99523457 1001 86380 86390 1
523511 99523511 1001 86380 86390 1
523490 99523490 1001 86380 86390 1
524045 99524045 1001 86380 86390 1
523970 99523970 1001 86380 86390 1
524050 99524050 1001 86380 86390 1
524089 99524089 1001 86380 86390 1
524054 99524054 1001 86380 86390 1
523991 99523991 1001 86380 86390 1
524710 99524710 1001 86380 86390 1
524742 99524742 1001 86380 86390 1
524747 99524747 1001 86380 86390 1
524583 99524583 1001 86380 86390 1
524487 99524487 1001 86380 86390 1
524515 99524515 1001 86380 86390 1
524543 99524543 1001 86380 86390 1
524362 99524362 1001 86380 86390 1
524434 99524434 1001 86380 86390 1
524242 99524242 1001 86380 86390 1
524219 99524219 1001 86380 86390 1
524317 99524317 1001 86380 86390 1
524852 99524852 1001 86380 86390 1
524956 99524956 1001 86380 86390 1
524819 99524819 1001 86380 86390 1
525522 99525522 1001 86380 86390 1
525472 99525472 1001 86380 86390 1
525427 99525427 1001 86380 86390 1
525190 99525190 1001 86380 86390 1
525311 99525311 1001 86380 86390 1
525115 99525115 1001 86380 86390 1
525090 99525090 1001 86380 86390 1
525762 99525762 1001 86380 86390 1
525635 99525635 1001 86380 86390 1
526308 99526308 1001 86380 86390 1
526340 99526340 1001 86380 86390 1
526075 99526075 1001 86380 86390 1
526089 99526089 1001 86380 86390 1
526012 99526012 1001 86380 86390 1
526157 99526157 1001 86380 86390 1
526030 99526030 1001 86380 86390 1
526150 99526150 1001 86380 86390 1
526074 99526074 1001 86380 86390 1
525864 99525864 1001 86380 86390 1
526503 99526503 1001 86380 86390 1
526582 99526582 1001 86380 86390 1
526429 99526429 1001 86380 86390 1
526548 99526548 1001 86380 86390 1
526574 99526574 1001 86380 86390 1
527066 99527066 1001 86380 86390 1
527243 99527243 1001 86380 86390 1
526985 99526985 1001 86380 86390 1
526973 99526973 1001 86380 86390 1
526648 99526648 1001 86380 86390 1
526793 99526793 1001 86380 86390 1
527431 99527431 1001 86380 86390 1
527316 99527316 1001 86380 86390 1
527877 99527877 1001 86380 86390 1
527796 99527796 1001 86380 86390 1
527734 99527734 1001 86380 86390 1
527456 99527456 1001 86380 86390 1
527631 99527631 1001 86380 86390 1
528194 99528194 1001 86380 86390 1
528158 99528158 1001 86380 86390 1
528094 99528094 1001 86380 86390 1
528148 99528148 1001 86380 86390 1
528813 99528813 1001 86380 86390 1
528871 99528871 1001 86380 86390 1
528881 99528881 1001 86380 86390 1
528793 99528793 1001 86380 86390 1
528770 99528770 1001 86380 86390 1
528568 99528568 1001 86380 86390 1
528530 99528530 1001 86380 86390 1
528534 99528534 1001 86380 86390 1
528511 99528511 1001 86380 86390 1
528590 99528590 1001 86380 86390 1
528462 99528462 1001 86380 86390 1
528926 99528926 1001 86380 86390 1
529070 99529070 1001 86380 86390 1
529638 99529638 1001 86380 86390 1
529668 99529668 1001 86380 86390 1
529583 99529583 1001 86380 86390 1
529353 99529353 1001 86380 86390 1
529236 99529236 1001 86380 86390 1
529175 99529175 1001 86380 86390 1
529266 99529266 1001 86380 86390 1
529131 99529131 1001 86380 86390 1
529858 99529858 1001 86380 86390 1
529795 99529795 1001 86380 86390 1
529889 99529889 1001 86380 86390 1
529814 99529814 1001 86380 86390 1
530416 99530416 1001 86380 86390 1
530378 99530378 1001 86380 86390 1
530417 99530417 1001 86380 86390 1
530473 99530473 1001 86380 86390 1
530147 99530147 1001 86380 86390 1
530200 99530200 1001 86380 86390 1
529997 99529997 1001 86380 86390 1
530088 99530088 1001 86380 86390 1
529980 99529980 1001 86380 86390 1
530071 99530071 1001 86380 86390 1
530084 99530084 1001 86380 86390 1
530657 99530657 1001 86380 86390 1
530581 99530581 1001 86380 86390 1
530594 99530594 1001 86380 86390 1
530702 99530702 1001 86380 86390 1
530731 99530731 1001 86380 86390 1
531226 99531226 1001 86380 86390 1
531140 99531140 1001 86380 86390 1
531077 99531077 1001 86380 86390 1
531018 99531018 1001 86380 86390 1
530903 99530903 1001 86380 86390 1
530916 99530916 1001 86380 86390 1
530777 99530777 1001 86380 86390 1
530766 99530766 1001 86380 86390 1
530820 99530820 1001 86380 86390 1
530900 99530900 1001 86380 86390 1
530926 99530926 1001 86380 86390 1
531480 99531480 1001 86380 86390 1
531176 99531176 1001 86380 86390 1
531497 99531497 1001 86380 86390 1
531472 99531472 1001 86380 86390 1
531463 99531463 1001 86380 86390 1
531439 99531439 1001 86380 86390 1
532197 99532197 1001 86380 86390 1
532154 99532154 1001 86380 86390 1
531937 99531937 1001 86380 86390 1
531989 99531989 1001 86380 86390 1
531809 99531809 1001 86380 86390 1
531995 99531995 1001 86380 86390 1
531970 99531970 1001 86380 86390 1
531932 99531932 1001 86380 86390 1
531688 99531688 1001 86380 86390 1
531600 99531600 1001 86380 86390 1
531640 99531640 1001 86380 86390 1
531758 99531758 1001 86380 86390 1
532384 99532384 1001 86380 86390 1
531794 99531794 1001 86380 86390 1
532249 99532249 1001 86380 86390 1
532378 99532378 1001 86380 86390 1
532890 99532890 1001 86380 86390 1
532904 99532904 1001 86380 86390 1
532962 99532962 1001 86380 86390 1
532679 99532679 1001 86380 86390 1
533146 99533146 1001 86380 86390 1
533096 99533096 1001 86380 86390 1
533232 99533232 1001 86380 86390 1
533716 99533716 1001 86380 86390 1
533826 99533826 1001 86380 86390 1
533643 99533643 1001 86380 86390 1
533464 99533464 1001 86380 86390 1
533623 99533623 1001 86380 86390 1
533434 99533434 1001 86380 86390 1
533320 99533320 1001 86380 86390 1
533283 99533283 1001 86380 86390 1
533873 99533873 1001 86380 86390 1
534033 99534033 1001 86380 86390 1
533995 99533995 1001 86380 86390 1
534545 99534545 1001 86380 86390 1
534664 99534664 1001 86380 86390 1
534418 99534418 1001 86380 86390 1
534341 99534341 1001 86380 86390 1
534445 99534445 1001 86380 86390 1
534278 99534278 1001 86380 86390 1
534449 99534449 1001 86380 86390 1
534281 99534281 1001 86380 86390 1
534294 99534294 1001 86380 86390 1
534154 99534154 1001 86380 86390 1
534258 99534258 1001 86380 86390 1
534132 99534132 1001 86380 86390 1
534133 99534133 1001 86380 86390 1
534124 99534124 1001 86380 86390 1
534814 99534814 1001 86380 86390 1
535332 99535332 1001 86380 86390 1
535333 99535333 1001 86380 86390 1
535125 99535125 1001 86380 86390 1
535131 99535131 1001 86380 86390 1
535302 99535302 1001 86380 86390 1
535008 99535008 1001 86380 86390 1
535088 99535088 1001 86380 86390 1
535039 99535039 1001 86380 86390 1
535014 99535014 1001 86380 86390 1
535670 99535670 1001 86380 86390 1
535515 99535515 1001 86380 86390 1
536260 99536260 1001 86380 86390 1
536146 99536146 1001 86380 86390 1
536281 99536281 1001 86380 86390 1
536206 99536206 1001 86380 86390 1
536005 99536005 1001 86380 86390 1
536110 99536110 1001 86380 86390 1
536072 99536072 1001 86380 86390 1
535931 99535931 1001 86380 86390 1
535970 99535970 1001 86380 86390 1
536074 99536074 1001 86380 86390 1
535781 99535781 1001 86380 86390 1
535834 99535834 1001 86380 86390 1
535880 99535880 1001 86380 86390 1
535725 99535725 1001 86380 86390 1
536398 99536398 1001 86380 86390 1
536489 99536489 1001 86380 86390 1
536458 99536458 1001 86380 86390 1
536472 99536472 1001 86380 86390 1
536408 99536408 1001 86380 86390 1
536513 99536513 1001 86380 86390 1
536488 99536488 1001 86380 86390 1
537013 99537013 1001 86380 86390 1
537083 99537083 1001 86380 86390 1
537098 99537098 1001 86380 86390 1
536944 99536944 1001 86380 86390 1
536836 99536836 1001 86380 86390 1
536904 99536904 1001 86380 86390 1
536711 99536711 1001 86380 86390 1
536673 99536673 1001 86380 86390 1
536622 99536622 1001 86380 86390 1
536663 99536663 1001 86380 86390 1
536617 99536617 1001 86380 86390 1
537293 99537293 1001 86380 86390 1
537307 99537307 1001 86380 86390 1
537270 99537270 1001 86380 86390 1
537206 99537206 1001 86380 86390 1
537180 99537180 1001 86380 86390 1
537834 99537834 1001 86380 86390 1
537989 99537989 1001 86380 86390 1
537940 99537940 1001 86380 86390 1
537813 99537813 1001 86380 86390 1
537841 99537841 1001 86380 86390 1
537791 99537791 1001 86380 86390 1
537833 99537833 1001 86380 86390 1
537591 99537591 1001 86380 86390 1
537734 99537734 1001 86380 86390 1
537587 99537587 1001 86380 86390 1
537376 99537376 1001 86380 86390 1
537417 99537417 1001 86380 86390 1
538031 99538031 1001 86380 86390 1
538170 99538170 1001 86380 86390 1
538183 99538183 1001 86380 86390 1
538784 99538784 1001 86380 86390 1
538742 99538742 1001 86380 86390 1
538671 99538671 1001 86380 86390 1
538775 99538775 1001 86380 86390 1
538558 99538558 1001 86380 86390 1
538458 99538458 1001 86380 86390 1
538510 99538510 1001 86380 86390 1
538392 99538392 1001 86380 86390 1
538289 99538289 1001 86380 86390 1
538316 99538316 1001 86380 86390 1
538242 99538242 1001 86380 86390 1
538231 99538231 1001 86380 86390 1
538915 99538915 1001 86380 86390 1
538941 99538941 1001 86380 86390 1
539012 99539012 1001 86380 86390 1
539001 99539001 1001 86380 86390 1
538820 99538820 1001 86380 86390 1
538872 99538872 1001 86380 86390 1
538834 99538834 1001 86380 86390 1
539607 99539607 1001 86380 86390 1
539281 99539281 1001 86380 86390 1
539259 99539259 1001 86380 86390 1
539111 99539111 1001 86380 86390 1
539194 99539194 1001 86380 86390 1
539754 99539754 1001 86380 86390 1
539786 99539786 1001 86380 86390 1
539722 99539722 1001 86380 86390 1
539684 99539684 1001 86380 86390 1
539647 99539647 1001 86380 86390 1
539648 99539648 1001 86380 86390 1
539662 99539662 1001 86380 86390 1
540305 99540305 1001 86380 86390 1
540410 99540410 1001 86380 86390 1
540106 99540106 1001 86380 86390 1
540135 99540135 1001 86380 86390 1
540176 99540176 1001 86380 86390 1
540256 99540256 1001 86380 86390 1
540142 99540142 1001 86380 86390 1
540143 99540143 1001 86380 86390 1
540196 99540196 1001 86380 86390 1
540597 99540597 1001 86380 86390 1
540636 99540636 1001 86380 86390 1
540508 99540508 1001 86380 86390 1
541170 99541170 1001 86380 86390 1
541151 99541151 1001 86380 86390 1
540979 99540979 1001 86380 86390 1
540901 99540901 1001 86380 86390 1
541073 99541073 1001 86380 86390 1
540750 99540750 1001 86380 86390 1
540858 99540858 1001 86380 86390 1
540833 99540833 1001 86380 86390 1
540810 99540810 1001 86380 86390 1
540720 99540720 1001 86380 86390 1
541396 99541396 1001 86380 86390 1
541413 99541413 1001 86380 86390 1
541495 99541495 1001 86380 86390 1
541759 99541759 1001 86380 86390 1
541851 99541851 1001 86380 86390 1
541879 99541879 1001 86380 86390 1
541644 99541644 1001 86380 86390 1
541503 99541503 1001 86380 86390 1
541582 99541582 1001 86380 86390 1
541557 99541557 1001 86380 86390 1
541575 99541575 1001 86380 86390 1
542151 99542151 1001 86380 86390 1
542229 99542229 1001 86380 86390 1
542294 99542294 1001 86380 86390 1
542820 99542820 1001 86380 86390 1
542761 99542761 1001 86380 86390 1
542751 99542751 1001 86380 86390 1
542688 99542688 1001 86380 86390 1
542601 99542601 1001 86380 86390 1
542603 99542603 1001 86380 86390 1
542441 99542441 1001 86380 86390 1
542364 99542364 1001 86380 86390 1
542366 99542366 1001 86380 86390 1
542484 99542484 1001 86380 86390 1
542436 99542436 1001 86380 86390 1
542333 99542333 1001 86380 86390 1
542334 99542334 1001 86380 86390 1
543742 99543742 1001 86380 86390 1
543603 99543603 1001 86380 86390 1
543423 99543423 1001 86380 86390 1
543507 99543507 1001 86380 86390 1
543563 99543563 1001 86380 86390 1
543335 99543335 1001 86380 86390 1
543299 99543299 1001 86380 86390 1
543315 99543315 1001 86380 86390 1
543820 99543820 1001 86380 86390 1
543850 99543850 1001 86380 86390 1
543876 99543876 1001 86380 86390 1
543869 99543869 1001 86380 86390 1
544437 99544437 1001 86380 86390 1
544490 99544490 1001 86380 86390 1
544595 99544595 1001 86380 86390 1
544174 99544174 1001 86380 86390 1
544679 99544679 1001 86380 86390 1
544619 99544619 1001 86380 86390 1
412615 634 1001 2580 5937 1
400016 99400016 1001 86380 86390 1
543318 748 1002 61990 64884 1
400236 99400236 1001 86380 86390 1
400330 99400330 1001 86380 86390 1
400415 99400415 1001 86380 86390 1
400671 99400671 1001 86380 86390 1
400821 99400821 1001 86380 86390 1
400770 99400770 1001 86380 86390 1
400941 99400941 1001 86380 86390 1
401466 99401466 1001 86380 86390 1
401777 99401777 1001 86380 86390 1
401902 99401902 1001 86380 86390 1
401890 99401890 1001 86380 86390 1
402113 99402113 1001 86380 86390 1
402185 99402185 1001 86380 86390 1
402327 99402327 1001 86380 86390 1
402554 99402554 1001 86380 86390 1
402500 99402500 1001 86380 86390 1
402657 99402657 1001 86380 86390 1
402785 99402785 1001 86380 86390 1
402933 99402933 1001 86380 86390 1
402994 99402994 1001 86380 86390 1
403107 99403107 1001 86380 86390 1
403123 99403123 1001 86380 86390 1
403377 99403377 1001 86380 86390 1
403506 99403506 1001 86380 86390 1
403469 99403469 1001 86380 86390 1
403599 99403599 1001 86380 86390 1
403607 99403607 1001 86380 86390 1
403710 99403710 1001 86380 86390 1
403869 99403869 1001 86380 86390 1
404192 99404192 1001 86380 86390 1
404571 99404571 1001 86380 86390 1
404502 99404502 1001 86380 86390 1
404799 99404799 1001 86380 86390 1
404914 99404914 1001 86380 86390 1
405056 99405056 1001 86380 86390 1
405049 99405049 1001 86380 86390 1
405193 99405193 1001 86380 86390 1
405013 99405013 1001 86380 86390 1
405363 99405363 1001 86380 86390 1
405387 99405387 1001 86380 86390 1
405642 99405642 1001 86380 86390 1
405605 99405605 1001 86380 86390 1
405692 99405692 1001 86380 86390 1
405773 99405773 1001 86380 86390 1
406020 99406020 1001 86380 86390 1
406192 99406192 1001 86380 86390 1
406373 99406373 1001 86380 86390 1
406752 99406752 1001 86380 86390 1
406819 99406819 1001 86380 86390 1
406975 99406975 1001 86380 86390 1
407023 99407023 1001 86380 86390 1
406987 99406987 1001 86380 86390 1
407074 99407074 1001 86380 86390 1
407238 99407238 1001 86380 86390 1
407248 99407248 1001 86380 86390 1
407458 99407458 1001 86380 86390 1
407577 99407577 1001 86380 86390 1
407714 99407714 1001 86380 86390 1
407869 99407869 1001 86380 86390 1
407853 99407853 1001 86380 86390 1
407798 99407798 1001 86380 86390 1
407913 99407913 1001 86380 86390 1
407895 99407895 1001 86380 86390 1
408146 99408146 1001 86380 86390 1
409153 99409153 1001 86380 86390 1
409133 99409133 1001 86380 86390 1
409083 99409083 1001 86380 86390 1
409208 99409208 1001 86380 86390 1
409378 99409378 1001 86380 86390 1
409542 99409542 1001 86380 86390 1
409742 99409742 1001 86380 86390 1
409746 99409746 1001 86380 86390 1
410093 99410093 1001 86380 86390 1
410134 99410134 1001 86380 86390 1
410226 99410226 1001 86380 86390 1
410484 99410484 1001 86380 86390 1
410609 99410609 1001 86380 86390 1
410714 99410714 1001 86380 86390 1
410764 99410764 1001 86380 86390 1
410905 99410905 1001 86380 86390 1
410965 99410965 1001 86380 86390 1
411284 99411284 1001 86380 86390 1
411272 99411272 1001 86380 86390 1
411383 99411383 1001 86380 86390 1
411346 99411346 1001 86380 86390 1
411504 99411504 1001 86380 86390 1
411558 99411558 1001 86380 86390 1
411670 99411670 1001 86380 86390 1
411840 99411840 1001 86380 86390 1
412075 99412075 1001 86380 86390 1
411979 99411979 1001 86380 86390 1
412022 99412022 1001 86380 86390 1
412178 99412178 1001 86380 86390 1
412241 99412241 1001 86380 86390 1
412193 99412193 1001 86380 86390 1
412392 99412392 1001 86380 86390 1
412328 99412328 1001 86380 86390 1
412371 99412371 1001 86380 86390 1
413473 99413473 1001 86380 86390 1
413591 99413591 1001 86380 86390 1
413566 99413566 1001 86380 86390 1
413523 99413523 1001 86380 86390 1
413460 99413460 1001 86380 86390 1
413678 99413678 1001 86380 86390 1
412896 99412896 1001 86380 86390 1
412548 99412548 1001 86380 86390 1
412615 99412615 1001 86380 86390 1
412782 99412782 1001 86380 86390 1
412537 99412537 1001 86380 86390 1
412817 99412817 1001 86380 86390 1
413835 99413835 1001 86380 86390 1
413929 99413929 1001 86380 86390 1
413961 99413961 1001 86380 86390 1
414057 99414057 1001 86380 86390 1
415164 99415164 1001 86380 86390 1
414638 99414638 1001 86380 86390 1
414673 99414673 1001 86380 86390 1
414275 99414275 1001 86380 86390 1
414219 99414219 1001 86380 86390 1
415478 99415478 1001 86380 86390 1
415504 99415504 1001 86380 86390 1
415484 99415484 1001 86380 86390 1
415490 99415490 1001 86380 86390 1
415661 99415661 1001 86380 86390 1
415643 99415643 1001 86380 86390 1
416813 99416813 1001 86380 86390 1
416843 99416843 1001 86380 86390 1
416912 99416912 1001 86380 86390 1
416919 99416919 1001 86380 86390 1
416808 99416808 1001 86380 86390 1
416305 99416305 1001 86380 86390 1
416509 99416509 1001 86380 86390 1
415888 99415888 1001 86380 86390 1
416003 99416003 1001 86380 86390 1
417102 99417102 1001 86380 86390 1
417126 99417126 1001 86380 86390 1
418639 99418639 1001 86380 86390 1
418722 99418722 1001 86380 86390 1
418432 99418432 1001 86380 86390 1
418392 99418392 1001 86380 86390 1
418082 99418082 1001 86380 86390 1
418113 99418113 1001 86380 86390 1
418065 99418065 1001 86380 86390 1
417890 99417890 1001 86380 86390 1
417711 99417711 1001 86380 86390 1
417683 99417683 1001 86380 86390 1
417978 99417978 1001 86380 86390 1
417647 99417647 1001 86380 86390 1
418952 99418952 1001 86380 86390 1
418990 99418990 1001 86380 86390 1
419091 99419091 1001 86380 86390 1
420374 99420374 1001 86380 86390 1
419754 99419754 1001 86380 86390 1
419237 99419237 1001 86380 86390 1
419522 99419522 1001 86380 86390 1
420463 99420463 1001 86380 86390 1
420634 99420634 1001 86380 86390 1
421888 99421888 1001 86380 86390 1
421689 99421689 1001 86380 86390 1
421841 99421841 1001 86380 86390 1
421758 99421758 1001 86380 86390 1
421984 99421984 1001 86380 86390 1
421880 99421880 1001 86380 86390 1
421476 99421476 1001 86380 86390 1
421589 99421589 1001 86380 86390 1
421379 99421379 1001 86380 86390 1
421065 99421065 1001 86380 86390 1
421249 99421249 1001 86380 86390 1
422334 99422334 1001 86380 86390 1
422172 99422172 1001 86380 86390 1
422258 99422258 1001 86380 86390 1
422125 99422125 1001 86380 86390 1
423471 99423471 1001 86380 86390 1
423431 99423431 1001 86380 86390 1
423669 99423669 1001 86380 86390 1
423365 99423365 1001 86380 86390 1
423199 99423199 1001 86380 86390 1
422987 99422987 1001 86380 86390 1
423201 99423201 1001 86380 86390 1
422798 99422798 1001 86380 86390 1
422790 99422790 1001 86380 86390 1
425046 99425046 1001 86380 86390 1
424614 99424614 1001 86380 86390 1
424710 99424710 1001 86380 86390 1
424744 99424744 1001 86380 86390 1
424812 99424812 1001 86380 86390 1
424437 99424437 1001 86380 86390 1
424573 99424573 1001 86380 86390 1
424478 99424478 1001 86380 86390 1
424427 99424427 1001 86380 86390 1
424334 99424334 1001 86380 86390 1
425565 99425565 1001 86380 86390 1
425515 99425515 1001 86380 86390 1
427049 99427049 1001 86380 86390 1
427055 99427055 1001 86380 86390 1
426702 99426702 1001 86380 86390 1
426903 99426903 1001 86380 86390 1
426936 99426936 1001 86380 86390 1
426999 99426999 1001 86380 86390 1
426862 99426862 1001 86380 86390 1
426427 99426427 1001 86380 86390 1
426539 99426539 1001 86380 86390 1
426686 99426686 1001 86380 86390 1
425888 99425888 1001 86380 86390 1
425957 99425957 1001 86380 86390 1
425915 99425915 1001 86380 86390 1
426221 99426221 1001 86380 86390 1
425878 99425878 1001 86380 86390 1
425955 99425955 1001 86380 86390 1
427368 99427368 1001 86380 86390 1
427200 99427200 1001 86380 86390 1
427321 99427321 1001 86380 86390 1
427323 99427323 1001 86380 86390 1
427189 99427189 1001 86380 86390 1
427476 99427476 1001 86380 86390 1
428519 99428519 1001 86380 86390 1
428353 99428353 1001 86380 86390 1
428375 99428375 1001 86380 86390 1
428432 99428432 1001 86380 86390 1
428120 99428120 1001 86380 86390 1
427949 99427949 1001 86380 86390 1
428216 99428216 1001 86380 86390 1
427955 99427955 1001 86380 86390 1
428218 99428218 1001 86380 86390 1
428131 99428131 1001 86380 86390 1
427652 99427652 1001 86380 86390 1
427822 99427822 1001 86380 86390 1
427762 99427762 1001 86380 86390 1
427696 99427696 1001 86380 86390 1
427842 99427842 1001 86380 86390 1
429174 99429174 1001 86380 86390 1
428907 99428907 1001 86380 86390 1
429159 99429159 1001 86380 86390 1
429141 99429141 1001 86380 86390 1
430093 99430093 1001 86380 86390 1
430277 99430277 1001 86380 86390 1
429983 99429983 1001 86380 86390 1
430365 99430365 1001 86380 86390 1
430189 99430189 1001 86380 86390 1
430267 99430267 1001 86380 86390 1
429632 99429632 1001 86380 86390 1
429591 99429591 1001 86380 86390 1
429928 99429928 1001 86380 86390 1
429842 99429842 1001 86380 86390 1
429866 99429866 1001 86380 86390 1
429522 99429522 1001 86380 86390 1
429545 99429545 1001 86380 86390 1
429253 99429253 1001 86380 86390 1
430434 99430434 1001 86380 86390 1
430775 99430775 1001 86380 86390 1
430714 99430714 1001 86380 86390 1
430451 99430451 1001 86380 86390 1
431742 99431742 1001 86380 86390 1
431696 99431696 1001 86380 86390 1
431685 99431685 1001 86380 86390 1
431457 99431457 1001 86380 86390 1
431263 99431263 1001 86380 86390 1
431334 99431334 1001 86380 86390 1
431389 99431389 1001 86380 86390 1
431575 99431575 1001 86380 86390 1
431301 99431301 1001 86380 86390 1
431520 99431520 1001 86380 86390 1
430870 99430870 1001 86380 86390 1
432158 99432158 1001 86380 86390 1
432331 99432331 1001 86380 86390 1
432474 99432474 1001 86380 86390 1
432420 99432420 1001 86380 86390 1
432449 99432449 1001 86380 86390 1
433329 99433329 1001 86380 86390 1
432917 99432917 1001 86380 86390 1
432627 99432627 1001 86380 86390 1
433750 99433750 1001 86380 86390 1
433892 99433892 1001 86380 86390 1
433873 99433873 1001 86380 86390 1
435365 99435365 1001 86380 86390 1
435216 99435216 1001 86380 86390 1
435253 99435253 1001 86380 86390 1
435229 99435229 1001 86380 86390 1
435304 99435304 1001 86380 86390 1
435408 99435408 1001 86380 86390 1
435025 99435025 1001 86380 86390 1
435277 99435277 1001 86380 86390 1
434982 99434982 1001 86380 86390 1
434314 99434314 1001 86380 86390 1
434200 99434200 1001 86380 86390 1
435677 99435677 1001 86380 86390 1
435735 99435735 1001 86380 86390 1
435713 99435713 1001 86380 86390 1
435473 99435473 1001 86380 86390 1
437004 99437004 1001 86380 86390 1
437093 99437093 1001 86380 86390 1
436812 99436812 1001 86380 86390 1
436970 99436970 1001 86380 86390 1
437016 99437016 1001 86380 86390 1
436706 99436706 1001 86380 86390 1
436522 99436522 1001 86380 86390 1
436484 99436484 1001 86380 86390 1
436653 99436653 1001 86380 86390 1
435983 99435983 1001 86380 86390 1
436191 99436191 1001 86380 86390 1
300044 99300044 1001 86380 86390 1
300575 99300575 1001 86380 86390 1
300698 99300698 1001 86380 86390 1
300644 99300644 1001 86380 86390 1
300458 99300458 1001 86380 86390 1
300484 99300484 1001 86380 86390 1
300512 99300512 1001 86380 86390 1
300413 99300413 1001 86380 86390 1
300417 99300417 1001 86380 86390 1
300430 99300430 1001 86380 86390 1
300159 99300159 1001 86380 86390 1
300212 99300212 1001 86380 86390 1
300188 99300188 1001 86380 86390 1
300227 99300227 1001 86380 86390 1
300259 99300259 1001 86380 86390 1
300751 99300751 1001 86380 86390 1
300779 99300779 1001 86380 86390 1
300846 99300846 1001 86380 86390 1
300893 99300893 1001 86380 86390 1
301364 99301364 1001 86380 86390 1
301354 99301354 1001 86380 86390 1
301552 99301552 1001 86380 86390 1
301181 99301181 1001 86380 86390 1
301298 99301298 1001 86380 86390 1
301195 99301195 1001 86380 86390 1
301144 99301144 1001 86380 86390 1
301174 99301174 1001 86380 86390 1
301304 99301304 1001 86380 86390 1
301153 99301153 1001 86380 86390 1
301049 99301049 1001 86380 86390 1
301568 99301568 1001 86380 86390 1
301610 99301610 1001 86380 86390 1
301729 99301729 1001 86380 86390 1
301588 99301588 1001 86380 86390 1
302243 99302243 1001 86380 86390 1
302270 99302270 1001 86380 86390 1
302277 99302277 1001 86380 86390 1
302062 99302062 1001 86380 86390 1
301840 99301840 1001 86380 86390 1
301892 99301892 1001 86380 86390 1
301873 99301873 1001 86380 86390 1
302446 99302446 1001 86380 86390 1
302531 99302531 1001 86380 86390 1
303035 99303035 1001 86380 86390 1
302951 99302951 1001 86380 86390 1
302864 99302864 1001 86380 86390 1
302767 99302767 1001 86380 86390 1
302618 99302618 1001 86380 86390 1
302631 99302631 1001 86380 86390 1
302750 99302750 1001 86380 86390 1
303285 99303285 1001 86380 86390 1
303288 99303288 1001 86380 86390 1
303211 99303211 1001 86380 86390 1
303292 99303292 1001 86380 86390 1
303897 99303897 1001 86380 86390 1
303685 99303685 1001 86380 86390 1
303793 99303793 1001 86380 86390 1
303730 99303730 1001 86380 86390 1
303526 99303526 1001 86380 86390 1
304224 99304224 1001 86380 86390 1
304175 99304175 1001 86380 86390 1
304204 99304204 1001 86380 86390 1
304062 99304062 1001 86380 86390 1
304168 99304168 1001 86380 86390 1
304042 99304042 1001 86380 86390 1
304757 99304757 1001 86380 86390 1
304628 99304628 1001 86380 86390 1
304304 99304304 1001 86380 86390 1
304356 99304356 1001 86380 86390 1
304307 99304307 1001 86380 86390 1
304425 99304425 1001 86380 86390 1
304404 99304404 1001 86380 86390 1
304927 99304927 1001 86380 86390 1
304877 99304877 1001 86380 86390 1
305613 99305613 1001 86380 86390 1
305588 99305588 1001 86380 86390 1
305567 99305567 1001 86380 86390 1
305683 99305683 1001 86380 86390 1
305402 99305402 1001 86380 86390 1
305312 99305312 1001 86380 86390 1
305345 99305345 1001 86380 86390 1
305397 99305397 1001 86380 86390 1
305346 99305346 1001 86380 86390 1
305168 99305168 1001 86380 86390 1
305104 99305104 1001 86380 86390 1
305221 99305221 1001 86380 86390 1
305080 99305080 1001 86380 86390 1
305199 99305199 1001 86380 86390 1
305096 99305096 1001 86380 86390 1
305124 99305124 1001 86380 86390 1
305154 99305154 1001 86380 86390 1
500091 99500091 1001 86380 86390 1
500000 99500000 1001 86380 86390 1
500008 99500008 1001 86380 86390 1
500022 99500022 1001 86380 86390 1
500685 99500685 1001 86380 86390 1
500761 99500761 1001 86380 86390 1
500426 99500426 1001 86380 86390 1
500455 99500455 1001 86380 86390 1
500224 99500224 1001 86380 86390 1
500294 99500294 1001 86380 86390 1
500838 99500838 1001 86380 86390 1
500880 99500880 1001 86380 86390 1
500819 99500819 1001 86380 86390 1
500964 99500964 1001 86380 86390 1
501590 99501590 1001 86380 86390 1
501488 99501488 1001 86380 86390 1
501478 99501478 1001 86380 86390 1
501358 99501358 1001 86380 86390 1
501241 99501241 1001 86380 86390 1
501416 99501416 1001 86380 86390 1
501391 99501391 1001 86380 86390 1
501431 99501431 1001 86380 86390 1
501083 99501083 1001 86380 86390 1
501058 99501058 1001 86380 86390 1
501163 99501163 1001 86380 86390 1
501140 99501140 1001 86380 86390 1
501154 99501154 1001 86380 86390 1
501727 99501727 1001 86380 86390 1
501650 99501650 1001 86380 86390 1
502368 99502368 1001 86380 86390 1
502420 99502420 1001 86380 86390 1
502388 99502388 1001 86380 86390 1
502248 99502248 1001 86380 86390 1
502199 99502199 1001 86380 86390 1
502061 99502061 1001 86380 86390 1
502139 99502139 1001 86380 86390 1
502152 99502152 1001 86380 86390 1
502101 99502101 1001 86380 86390 1
502206 99502206 1001 86380 86390 1
501922 99501922 1001 86380 86390 1
501981 99501981 1001 86380 86390 1
502021 99502021 1001 86380 86390 1
501853 99501853 1001 86380 86390 1
502010 99502010 1001 86380 86390 1
501868 99501868 1001 86380 86390 1
502528 99502528 1001 86380 86390 1
502547 99502547 1001 86380 86390 1
502469 99502469 1001 86380 86390 1
503137 99503137 1001 86380 86390 1
503290 99503290 1001 86380 86390 1
503200 99503200 1001 86380 86390 1
503226 99503226 1001 86380 86390 1
502983 99502983 1001 86380 86390 1
502672 99502672 1001 86380 86390 1
502778 99502778 1001 86380 86390 1
502782 99502782 1001 86380 86390 1
502733 99502733 1001 86380 86390 1
503357 99503357 1001 86380 86390 1
503461 99503461 1001 86380 86390 1
503488 99503488 1001 86380 86390 1
503320 99503320 1001 86380 86390 1
503439 99503439 1001 86380 86390 1
503491 99503491 1001 86380 86390 1
504083 99504083 1001 86380 86390 1
504106 99504106 1001 86380 86390 1
503910 99503910 1001 86380 86390 1
503692 99503692 1001 86380 86390 1
503633 99503633 1001 86380 86390 1
503587 99503587 1001 86380 86390 1
504218 99504218 1001 86380 86390 1
504196 99504196 1001 86380 86390 1
504158 99504158 1001 86380 86390 1
504223 99504223 1001 86380 86390 1
504766 99504766 1001 86380 86390 1
504809 99504809 1001 86380 86390 1
504822 99504822 1001 86380 86390 1
504850 99504850 1001 86380 86390 1
504838 99504838 1001 86380 86390 1
504533 99504533 1001 86380 86390 1
504728 99504728 1001 86380 86390 1
504539 99504539 1001 86380 86390 1
504723 99504723 1001 86380 86390 1
504633 99504633 1001 86380 86390 1
504436 99504436 1001 86380 86390 1
505141 99505141 1001 86380 86390 1
504977 99504977 1001 86380 86390 1
505567 99505567 1001 86380 86390 1
505663 99505663 1001 86380 86390 1
505627 99505627 1001 86380 86390 1
505384 99505384 1001 86380 86390 1
505449 99505449 1001 86380 86390 1
505463 99505463 1001 86380 86390 1
505253 99505253 1001 86380 86390 1
505164 99505164 1001 86380 86390 1
505180 99505180 1001 86380 86390 1
505322 99505322 1001 86380 86390 1
505323 99505323 1001 86380 86390 1
505339 99505339 1001 86380 86390 1
505275 99505275 1001 86380 86390 1
505224 99505224 1001 86380 86390 1
505937 99505937 1001 86380 86390 1
505955 99505955 1001 86380 86390 1
505957 99505957 1001 86380 86390 1
505867 99505867 1001 86380 86390 1
505816 99505816 1001 86380 86390 1
505933 99505933 1001 86380 86390 1
505869 99505869 1001 86380 86390 1
506565 99506565 1001 86380 86390 1
506446 99506446 1001 86380 86390 1
506551 99506551 1001 86380 86390 1
506553 99506553 1001 86380 86390 1
506589 99506589 1001 86380 86390 1
506372 99506372 1001 86380 86390 1
506244 99506244 1001 86380 86390 1
506162 99506162 1001 86380 86390 1
506637 99506637 1001 86380 86390 1
506767 99506767 1001 86380 86390 1
506602 99506602 1001 86380 86390 1
507294 99507294 1001 86380 86390 1
507307 99507307 1001 86380 86390 1
507347 99507347 1001 86380 86390 1
507288 99507288 1001 86380 86390 1
507253 99507253 1001 86380 86390 1
507152 99507152 1001 86380 86390 1
507120 99507120 1001 86380 86390 1
507070 99507070 1001 86380 86390 1
506989 99506989 1001 86380 86390 1
507514 99507514 1001 86380 86390 1
507425 99507425 1001 86380 86390 1
507531 99507531 1001 86380 86390 1
507520 99507520 1001 86380 86390 1
507547 99507547 1001 86380 86390 1
508111 99508111 1001 86380 86390 1
508139 99508139 1001 86380 86390 1
508232 99508232 1001 86380 86390 1
508196 99508196 1001 86380 86390 1
508184 99508184 1001 86380 86390 1
507966 99507966 1001 86380 86390 1
508035 99508035 1001 86380 86390 1
507642 99507642 1001 86380 86390 1
507656 99507656 1001 86380 86390 1
507811 99507811 1001 86380 86390 1
507827 99507827 1001 86380 86390 1
507652 99507652 1001 86380 86390 1
508324 99508324 1001 86380 86390 1
508376 99508376 1001 86380 86390 1
508351 99508351 1001 86380 86390 1
508873 99508873 1001 86380 86390 1
509017 99509017 1001 86380 86390 1
508876 99508876 1001 86380 86390 1
508714 99508714 1001 86380 86390 1
508684 99508684 1001 86380 86390 1
508750 99508750 1001 86380 86390 1
508544 99508544 1001 86380 86390 1
508635 99508635 1001 86380 86390 1
508470 99508470 1001 86380 86390 1
509205 99509205 1001 86380 86390 1
509207 99509207 1001 86380 86390 1
509779 99509779 1001 86380 86390 1
509643 99509643 1001 86380 86390 1
509620 99509620 1001 86380 86390 1
509633 99509633 1001 86380 86390 1
509647 99509647 1001 86380 86390 1
509545 99509545 1001 86380 86390 1
509676 99509676 1001 86380 86390 1
509562 99509562 1001 86380 86390 1
509653 99509653 1001 86380 86390 1
509281 99509281 1001 86380 86390 1
509330 99509330 1001 86380 86390 1
510048 99510048 1001 86380 86390 1
509987 99509987 1001 86380 86390 1
509923 99509923 1001 86380 86390 1
510547 99510547 1001 86380 86390 1
510726 99510726 1001 86380 86390 1
510600 99510600 1001 86380 86390 1
510528 99510528 1001 86380 86390 1
510379 99510379 1001 86380 86390 1
510398 99510398 1001 86380 86390 1
510145 99510145 1001 86380 86390 1
510188 99510188 1001 86380 86390 1
510151 99510151 1001 86380 86390 1
510126 99510126 1001 86380 86390 1
510815 99510815 1001 86380 86390 1
510920 99510920 1001 86380 86390 1
510843 99510843 1001 86380 86390 1
510908 99510908 1001 86380 86390 1
510811 99510811 1001 86380 86390 1
510786 99510786 1001 86380 86390 1
510774 99510774 1001 86380 86390 1
511360 99511360 1001 86380 86390 1
511405 99511405 1001 86380 86390 1
511485 99511485 1001 86380 86390 1
511334 99511334 1001 86380 86390 1
511210 99511210 1001 86380 86390 1
511290 99511290 1001 86380 86390 1
511132 99511132 1001 86380 86390 1
511602 99511602 1001 86380 86390 1
511710 99511710 1001 86380 86390 1
511633 99511633 1001 86380 86390 1
511662 99511662 1001 86380 86390 1
512376 99512376 1001 86380 86390 1
512285 99512285 1001 86380 86390 1
512374 99512374 1001 86380 86390 1
512011 99512011 1001 86380 86390 1
512140 99512140 1001 86380 86390 1
512129 99512129 1001 86380 86390 1
511965 99511965 1001 86380 86390 1
511862 99511862 1001 86380 86390 1
511824 99511824 1001 86380 86390 1
511803 99511803 1001 86380 86390 1
511764 99511764 1001 86380 86390 1
512419 99512419 1001 86380 86390 1
512529 99512529 1001 86380 86390 1
513077 99513077 1001 86380 86390 1
513124 99513124 1001 86380 86390 1
512846 99512846 1001 86380 86390 1
512877 99512877 1001 86380 86390 1
512970 99512970 1001 86380 86390 1
512817 99512817 1001 86380 86390 1
512629 99512629 1001 86380 86390 1
512734 99512734 1001 86380 86390 1
512620 99512620 1001 86380 86390 1
513319 99513319 1001 86380 86390 1
513372 99513372 1001 86380 86390 1
513377 99513377 1001 86380 86390 1
513328 99513328 1001 86380 86390 1
513291 99513291 1001 86380 86390 1
513898 99513898 1001 86380 86390 1
513990 99513990 1001 86380 86390 1
513849 99513849 1001 86380 86390 1
513875 99513875 1001 86380 86390 1
513710 99513710 1001 86380 86390 1
513775 99513775 1001 86380 86390 1
513620 99513620 1001 86380 86390 1
513765 99513765 1001 86380 86390 1
513784 99513784 1001 86380 86390 1
513810 99513810 1001 86380 86390 1
513536 99513536 1001 86380 86390 1
513590 99513590 1001 86380 86390 1
513448 99513448 1001 86380 86390 1
513422 99513422 1001 86380 86390 1
514198 99514198 1001 86380 86390 1
514032 99514032 1001 86380 86390 1
514073 99514073 1001 86380 86390 1
514834 99514834 1001 86380 86390 1
514671 99514671 1001 86380 86390 1
514471 99514471 1001 86380 86390 1
514588 99514588 1001 86380 86390 1
514301 99514301 1001 86380 86390 1
514302 99514302 1001 86380 86390 1
514311 99514311 1001 86380 86390 1
514949 99514949 1001 86380 86390 1
514885 99514885 1001 86380 86390 1
514924 99514924 1001 86380 86390 1
514942 99514942 1001 86380 86390 1
515021 99515021 1001 86380 86390 1
515520 99515520 1001 86380 86390 1
515626 99515626 1001 86380 86390 1
515566 99515566 1001 86380 86390 1
515387 99515387 1001 86380 86390 1
515413 99515413 1001 86380 86390 1
515389 99515389 1001 86380 86390 1
515272 99515272 1001 86380 86390 1
515470 99515470 1001 86380 86390 1
515316 99515316 1001 86380 86390 1
515330 99515330 1001 86380 86390 1
515434 99515434 1001 86380 86390 1
515195 99515195 1001 86380 86390 1
515132 99515132 1001 86380 86390 1
515198 99515198 1001 86380 86390 1
515824 99515824 1001 86380 86390 1
516368 99516368 1001 86380 86390 1
516490 99516490 1001 86380 86390 1
516499 99516499 1001 86380 86390 1
516122 99516122 1001 86380 86390 1
515979 99515979 1001 86380 86390 1
516070 99516070 1001 86380 86390 1
516097 99516097 1001 86380 86390 1
515971 99515971 1001 86380 86390 1
516092 99516092 1001 86380 86390 1
515991 99515991 1001 86380 86390 1
516563 99516563 1001 86380 86390 1
516670 99516670 1001 86380 86390 1
517207 99517207 1001 86380 86390 1
517216 99517216 1001 86380 86390 1
517107 99517107 1001 86380 86390 1
516957 99516957 1001 86380 86390 1
516821 99516821 1001 86380 86390 1
516825 99516825 1001 86380 86390 1
517384 99517384 1001 86380 86390 1
517496 99517496 1001 86380 86390 1
518039 99518039 1001 86380 86390 1
518141 99518141 1001 86380 86390 1
518144 99518144 1001 86380 86390 1
518149 99518149 1001 86380 86390 1
517991 99517991 1001 86380 86390 1
518097 99518097 1001 86380 86390 1
517869 99517869 1001 86380 86390 1
517754 99517754 1001 86380 86390 1
517781 99517781 1001 86380 86390 1
517834 99517834 1001 86380 86390 1
517824 99517824 1001 86380 86390 1
517812 99517812 1001 86380 86390 1
517800 99517800 1001 86380 86390 1
517609 99517609 1001 86380 86390 1
517626 99517626 1001 86380 86390 1
517550 99517550 1001 86380 86390 1
518251 99518251 1001 86380 86390 1
517750 99517750 1001 86380 86390 1
518236 99518236 1001 86380 86390 1
518950 99518950 1001 86380 86390 1
518812 99518812 1001 86380 86390 1
518853 99518853 1001 86380 86390 1
518804 99518804 1001 86380 86390 1
518621 99518621 1001 86380 86390 1
518712 99518712 1001 86380 86390 1
518649 99518649 1001 86380 86390 1
518419 99518419 1001 86380 86390 1
518459 99518459 1001 86380 86390 1
518387 99518387 1001 86380 86390 1
518466 99518466 1001 86380 86390 1
518457 99518457 1001 86380 86390 1
519013 99519013 1001 86380 86390 1
519185 99519185 1001 86380 86390 1
519125 99519125 1001 86380 86390 1
518995 99518995 1001 86380 86390 1
519087 99519087 1001 86380 86390 1
519795 99519795 1001 86380 86390 1
519707 99519707 1001 86380 86390 1
519656 99519656 1001 86380 86390 1
519458 99519458 1001 86380 86390 1
519550 99519550 1001 86380 86390 1
519233 99519233 1001 86380 86390 1
519363 99519363 1001 86380 86390 1
519381 99519381 1001 86380 86390 1
519291 99519291 1001 86380 86390 1
519864 99519864 1001 86380 86390 1
519947 99519947 1001 86380 86390 1
520000 99520000 1001 86380 86390 1
520439 99520439 1001 86380 86390 1
520464 99520464 1001 86380 86390 1
520292 99520292 1001 86380 86390 1
520383 99520383 1001 86380 86390 1
520320 99520320 1001 86380 86390 1
520296 99520296 1001 86380 86390 1
520417 99520417 1001 86380 86390 1
520356 99520356 1001 86380 86390 1
520745 99520745 1001 86380 86390 1
520670 99520670 1001 86380 86390 1
520647 99520647 1001 86380 86390 1
521390 99521390 1001 86380 86390 1
521371 99521371 1001 86380 86390 1
521321 99521321 1001 86380 86390 1
521212 99521212 1001 86380 86390 1
521181 99521181 1001 86380 86390 1
520951 99520951 1001 86380 86390 1
521046 99521046 1001 86380 86390 1
520918 99520918 1001 86380 86390 1
521605 99521605 1001 86380 86390 1
522243 99522243 1001 86380 86390 1
522232 99522232 1001 86380 86390 1
522263 99522263 1001 86380 86390 1
522237 99522237 1001 86380 86390 1
521941 99521941 1001 86380 86390 1
521930 99521930 1001 86380 86390 1
521904 99521904 1001 86380 86390 1
521749 99521749 1001 86380 86390 1
521855 99521855 1001 86380 86390 1
521690 99521690 1001 86380 86390 1
521756 99521756 1001 86380 86390 1
522318 99522318 1001 86380 86390 1
522314 99522314 1001 86380 86390 1
523081 99523081 1001 86380 86390 1
523096 99523096 1001 86380 86390 1
523097 99523097 1001 86380 86390 1
523062 99523062 1001 86380 86390 1
523013 99523013 1001 86380 86390 1
523014 99523014 1001 86380 86390 1
522770 99522770 1001 86380 86390 1
522800 99522800 1001 86380 86390 1
522713 99522713 1001 86380 86390 1
522831 99522831 1001 86380 86390 1
522821 99522821 1001 86380 86390 1
522534 99522534 1001 86380 86390 1
523206 99523206 1001 86380 86390 1
523310 99523310 1001 86380 86390 1
523173 99523173 1001 86380 86390 1
523199 99523199 1001 86380 86390 1
523831 99523831 1001 86380 86390 1
523571 99523571 1001 86380 86390 1
523675 99523675 1001 86380 86390 1
523714 99523714 1001 86380 86390 1
523604 99523604 1001 86380 86390 1
523617 99523617 1001 86380 86390 1
523481 99523481 1001 86380 86390 1
523461 99523461 1001 86380 86390 1
523384 99523384 1001 86380 86390 1
524150 99524150 1001 86380 86390 1
523972 99523972 1001 86380 86390 1
524670 99524670 1001 86380 86390 1
524645 99524645 1001 86380 86390 1
524411 99524411 1001 86380 86390 1
524523 99524523 1001 86380 86390 1
524326 99524326 1001 86380 86390 1
524173 99524173 1001 86380 86390 1
524944 99524944 1001 86380 86390 1
525521 99525521 1001 86380 86390 1
525596 99525596 1001 86380 86390 1
525569 99525569 1001 86380 86390 1
525354 99525354 1001 86380 86390 1
525335 99525335 1001 86380 86390 1
525259 99525259 1001 86380 86390 1
525207 99525207 1001 86380 86390 1
525134 99525134 1001 86380 86390 1
525181 99525181 1001 86380 86390 1
525091 99525091 1001 86380 86390 1
525608 99525608 1001 86380 86390 1
526405 99526405 1001 86380 86390 1
526290 99526290 1001 86380 86390 1
526317 99526317 1001 86380 86390 1
526180 99526180 1001 86380 86390 1
526185 99526185 1001 86380 86390 1
526056 99526056 1001 86380 86390 1
526019 99526019 1001 86380 86390 1
526098 99526098 1001 86380 86390 1
525922 99525922 1001 86380 86390 1
525916 99525916 1001 86380 86390 1
526485 99526485 1001 86380 86390 1
526507 99526507 1001 86380 86390 1
526520 99526520 1001 86380 86390 1
526497 99526497 1001 86380 86390 1
527072 99527072 1001 86380 86390 1
527098 99527098 1001 86380 86390 1
527182 99527182 1001 86380 86390 1
526901 99526901 1001 86380 86390 1
526983 99526983 1001 86380 86390 1
526976 99526976 1001 86380 86390 1
526637 99526637 1001 86380 86390 1
526743 99526743 1001 86380 86390 1
526808 99526808 1001 86380 86390 1
526770 99526770 1001 86380 86390 1
527427 99527427 1001 86380 86390 1
527376 99527376 1001 86380 86390 1
527392 99527392 1001 86380 86390 1
527276 99527276 1001 86380 86390 1
527335 99527335 1001 86380 86390 1
528062 99528062 1001 86380 86390 1
528063 99528063 1001 86380 86390 1
527931 99527931 1001 86380 86390 1
527753 99527753 1001 86380 86390 1
527859 99527859 1001 86380 86390 1
527496 99527496 1001 86380 86390 1
527663 99527663 1001 86380 86390 1
528817 99528817 1001 86380 86390 1
528848 99528848 1001 86380 86390 1
528541 99528541 1001 86380 86390 1
528559 99528559 1001 86380 86390 1
528637 99528637 1001 86380 86390 1
528495 99528495 1001 86380 86390 1
528651 99528651 1001 86380 86390 1
528681 99528681 1001 86380 86390 1
528284 99528284 1001 86380 86390 1
528366 99528366 1001 86380 86390 1
528303 99528303 1001 86380 86390 1
528291 99528291 1001 86380 86390 1
529020 99529020 1001 86380 86390 1
529692 99529692 1001 86380 86390 1
529577 99529577 1001 86380 86390 1
529604 99529604 1001 86380 86390 1
529704 99529704 1001 86380 86390 1
529595 99529595 1001 86380 86390 1
529662 99529662 1001 86380 86390 1
529637 99529637 1001 86380 86390 1
529484 99529484 1001 86380 86390 1
529368 99529368 1001 86380 86390 1
529362 99529362 1001 86380 86390 1
529454 99529454 1001 86380 86390 1
529174 99529174 1001 86380 86390 1
529213 99529213 1001 86380 86390 1
529138 99529138 1001 86380 86390 1
529164 99529164 1001 86380 86390 1
529177 99529177 1001 86380 86390 1
529737 99529737 1001 86380 86390 1
529107 99529107 1001 86380 86390 1
529857 99529857 1001 86380 86390 1
529773 99529773 1001 86380 86390 1
529877 99529877 1001 86380 86390 1
529878 99529878 1001 86380 86390 1
530441 99530441 1001 86380 86390 1
530484 99530484 1001 86380 86390 1
530421 99530421 1001 86380 86390 1
530245 99530245 1001 86380 86390 1
530183 99530183 1001 86380 86390 1
530267 99530267 1001 86380 86390 1
530089 99530089 1001 86380 86390 1
530104 99530104 1001 86380 86390 1
529977 99529977 1001 86380 86390 1
530046 99530046 1001 86380 86390 1
530589 99530589 1001 86380 86390 1
530621 99530621 1001 86380 86390 1
530686 99530686 1001 86380 86390 1
530583 99530583 1001 86380 86390 1
530689 99530689 1001 86380 86390 1
531303 99531303 1001 86380 86390 1
531329 99531329 1001 86380 86390 1
531189 99531189 1001 86380 86390 1
531123 99531123 1001 86380 86390 1
531035 99531035 1001 86380 86390 1
531088 99531088 1001 86380 86390 1
531127 99531127 1001 86380 86390 1
530998 99530998 1001 86380 86390 1
531012 99531012 1001 86380 86390 1
531155 99531155 1001 86380 86390 1
531081 99531081 1001 86380 86390 1
531107 99531107 1001 86380 86390 1
530992 99530992 1001 86380 86390 1
530890 99530890 1001 86380 86390 1
530819 99530819 1001 86380 86390 1
530871 99530871 1001 86380 86390 1
530937 99530937 1001 86380 86390 1
531521 99531521 1001 86380 86390 1
532174 99532174 1001 86380 86390 1
532188 99532188 1001 86380 86390 1
532046 99532046 1001 86380 86390 1
532048 99532048 1001 86380 86390 1
532087 99532087 1001 86380 86390 1
532139 99532139 1001 86380 86390 1
531808 99531808 1001 86380 86390 1
531861 99531861 1001 86380 86390 1
531865 99531865 1001 86380 86390 1
531892 99531892 1001 86380 86390 1
531909 99531909 1001 86380 86390 1
531753 99531753 1001 86380 86390 1
531637 99531637 1001 86380 86390 1
531723 99531723 1001 86380 86390 1
532321 99532321 1001 86380 86390 1
532258 99532258 1001 86380 86390 1
532261 99532261 1001 86380 86390 1
533017 99533017 1001 86380 86390 1
533016 99533016 1001 86380 86390 1
532634 99532634 1001 86380 86390 1
532714 99532714 1001 86380 86390 1
532440 99532440 1001 86380 86390 1
532557 99532557 1001 86380 86390 1
532417 99532417 1001 86380 86390 1
532601 99532601 1001 86380 86390 1
532537 99532537 1001 86380 86390 1
533655 99533655 1001 86380 86390 1
533810 99533810 1001 86380 86390 1
533685 99533685 1001 86380 86390 1
533818 99533818 1001 86380 86390 1
533447 99533447 1001 86380 86390 1
533603 99533603 1001 86380 86390 1
533617 99533617 1001 86380 86390 1
533433 99533433 1001 86380 86390 1
533395 99533395 1001 86380 86390 1
533281 99533281 1001 86380 86390 1
533322 99533322 1001 86380 86390 1
533286 99533286 1001 86380 86390 1
534037 99534037 1001 86380 86390 1
534052 99534052 1001 86380 86390 1
534575 99534575 1001 86380 86390 1
534632 99534632 1001 86380 86390 1
534479 99534479 1001 86380 86390 1
534356 99534356 1001 86380 86390 1
534333 99534333 1001 86380 86390 1
534163 99534163 1001 86380 86390 1
534100 99534100 1001 86380 86390 1
534813 99534813 1001 86380 86390 1
534763 99534763 1001 86380 86390 1
534777 99534777 1001 86380 86390 1
534870 99534870 1001 86380 86390 1
535486 99535486 1001 86380 86390 1
535114 99535114 1001 86380 86390 1
535133 99535133 1001 86380 86390 1
534945 99534945 1001 86380 86390 1
534907 99534907 1001 86380 86390 1
535038 99535038 1001 86380 86390 1
534975 99534975 1001 86380 86390 1
535664 99535664 1001 86380 86390 1
535519 99535519 1001 86380 86390 1
536273 99536273 1001 86380 86390 1
536262 99536262 1001 86380 86390 1
536225 99536225 1001 86380 86390 1
536190 99536190 1001 86380 86390 1
536327 99536327 1001 86380 86390 1
536002 99536002 1001 86380 86390 1
535939 99535939 1001 86380 86390 1
535927 99535927 1001 86380 86390 1
536116 99536116 1001 86380 86390 1
535722 99535722 1001 86380 86390 1
535909 99535909 1001 86380 86390 1
536495 99536495 1001 86380 86390 1
536383 99536383 1001 86380 86390 1
536988 99536988 1001 86380 86390 1
537139 99537139 1001 86380 86390 1
537054 99537054 1001 86380 86390 1
537120 99537120 1001 86380 86390 1
536967 99536967 1001 86380 86390 1
536780 99536780 1001 86380 86390 1
536821 99536821 1001 86380 86390 1
536899 99536899 1001 86380 86390 1
536645 99536645 1001 86380 86390 1
536674 99536674 1001 86380 86390 1
536670 99536670 1001 86380 86390 1
537213 99537213 1001 86380 86390 1
537280 99537280 1001 86380 86390 1
537294 99537294 1001 86380 86390 1
537350 99537350 1001 86380 86390 1
537873 99537873 1001 86380 86390 1
537894 99537894 1001 86380 86390 1
537978 99537978 1001 86380 86390 1
537757 99537757 1001 86380 86390 1
537649 99537649 1001 86380 86390 1
537420 99537420 1001 86380 86390 1
537410 99537410 1001 86380 86390 1
538081 99538081 1001 86380 86390 1
538660 99538660 1001 86380 86390 1
538766 99538766 1001 86380 86390 1
538546 99538546 1001 86380 86390 1
538542 99538542 1001 86380 86390 1
538608 99538608 1001 86380 86390 1
538354 99538354 1001 86380 86390 1
538256 99538256 1001 86380 86390 1
538895 99538895 1001 86380 86390 1
538986 99538986 1001 86380 86390 1
539015 99539015 1001 86380 86390 1
538821 99538821 1001 86380 86390 1
538862 99538862 1001 86380 86390 1
539526 99539526 1001 86380 86390 1
539445 99539445 1001 86380 86390 1
539277 99539277 1001 86380 86390 1
539228 99539228 1001 86380 86390 1
539642 99539642 1001 86380 86390 1
539643 99539643 1001 86380 86390 1
540454 99540454 1001 86380 86390 1
540185 99540185 1001 86380 86390 1
540198 99540198 1001 86380 86390 1
540206 99540206 1001 86380 86390 1
540220 99540220 1001 86380 86390 1
540036 99540036 1001 86380 86390 1
540623 99540623 1001 86380 86390 1
540906 99540906 1001 86380 86390 1
541081 99541081 1001 86380 86390 1
541007 99541007 1001 86380 86390 1
540969 99540969 1001 86380 86390 1
541060 99541060 1001 86380 86390 1
541389 99541389 1001 86380 86390 1
541341 99541341 1001 86380 86390 1
542071 99542071 1001 86380 86390 1
542014 99542014 1001 86380 86390 1
541989 99541989 1001 86380 86390 1
542041 99542041 1001 86380 86390 1
541800 99541800 1001 86380 86390 1
541881 99541881 1001 86380 86390 1
541752 99541752 1001 86380 86390 1
541527 99541527 1001 86380 86390 1
541532 99541532 1001 86380 86390 1
541549 99541549 1001 86380 86390 1
541499 99541499 1001 86380 86390 1
542300 99542300 1001 86380 86390 1
542146 99542146 1001 86380 86390 1
542749 99542749 1001 86380 86390 1
542866 99542866 1001 86380 86390 1
542740 99542740 1001 86380 86390 1
542572 99542572 1001 86380 86390 1
542705 99542705 1001 86380 86390 1
542667 99542667 1001 86380 86390 1
542578 99542578 1001 86380 86390 1
542697 99542697 1001 86380 86390 1
542417 99542417 1001 86380 86390 1
542427 99542427 1001 86380 86390 1
542336 99542336 1001 86380 86390 1
543022 99543022 1001 86380 86390 1
543012 99543012 1001 86380 86390 1
543132 99543132 1001 86380 86390 1
543055 99543055 1001 86380 86390 1
543711 99543711 1001 86380 86390 1
543660 99543660 1001 86380 86390 1
543686 99543686 1001 86380 86390 1
543747 99543747 1001 86380 86390 1
543702 99543702 1001 86380 86390 1
543730 99543730 1001 86380 86390 1
543490 99543490 1001 86380 86390 1
543556 99543556 1001 86380 86390 1
543321 99543321 1001 86380 86390 1
543168 99543168 1001 86380 86390 1
543182 99543182 1001 86380 86390 1
543274 99543274 1001 86380 86390 1
543339 99543339 1001 86380 86390 1
543162 99543162 1001 86380 86390 1
543774 99543774 1001 86380 86390 1
543918 99543918 1001 86380 86390 1
543919 99543919 1001 86380 86390 1
543789 99543789 1001 86380 86390 1
543948 99543948 1001 86380 86390 1
544419 99544419 1001 86380 86390 1
544434 99544434 1001 86380 86390 1
544501 99544501 1001 86380 86390 1
544402 99544402 1001 86380 86390 1
544263 99544263 1001 86380 86390 1
544317 99544317 1001 86380 86390 1
544282 99544282 1001 86380 86390 1
544335 99544335 1001 86380 86390 1
544207 99544207 1001 86380 86390 1
544223 99544223 1001 86380 86390 1
544020 99544020 1001 86380 86390 1
544127 99544127 1001 86380 86390 1
544724 99544724 1001 86380 86390 1
544686 99544686 1001 86380 86390 1
544676 99544676 1001 86380 86390 1
544677 99544677 1001 86380 86390 1
417978 383 1001 38640 39357 1
421316 288 1001 68220 69477 1
509570 654 1002 29596 31576 1
523540 471 1002 53547 53868 1
531707 960 1001 51348 51647 1
531714 603 1002 49255 62912 1
532041 658 1002 26892 30652 1
537341 854 1001 31983 32282 1
400215 99400215 1001 86380 86390 1
400157 99400157 1001 86380 86390 1
400250 99400250 1001 86380 86390 1
400399 99400399 1001 86380 86390 1
400365 99400365 1001 86380 86390 1
400409 99400409 1001 86380 86390 1
400325 99400325 1001 86380 86390 1
400514 99400514 1001 86380 86390 1
400516 99400516 1001 86380 86390 1
400529 99400529 1001 86380 86390 1
400649 99400649 1001 86380 86390 1
400632 99400632 1001 86380 86390 1
400789 99400789 1001 86380 86390 1
401003 99401003 1001 86380 86390 1
401062 99401062 1001 86380 86390 1
401076 99401076 1001 86380 86390 1
401908 99401908 1001 86380 86390 1
402145 99402145 1001 86380 86390 1
402126 99402126 1001 86380 86390 1
402232 99402232 1001 86380 86390 1
402356 99402356 1001 86380 86390 1
402575 99402575 1001 86380 86390 1
402591 99402591 1001 86380 86390 1
403280 99403280 1001 86380 86390 1
403613 99403613 1001 86380 86390 1
403555 99403555 1001 86380 86390 1
403586 99403586 1001 86380 86390 1
403689 99403689 1001 86380 86390 1
403968 99403968 1001 86380 86390 1
404169 99404169 1001 86380 86390 1
404304 99404304 1001 86380 86390 1
404385 99404385 1001 86380 86390 1
404768 99404768 1001 86380 86390 1
404903 99404903 1001 86380 86390 1
404823 99404823 1001 86380 86390 1
404909 99404909 1001 86380 86390 1
405100 99405100 1001 86380 86390 1
405163 99405163 1001 86380 86390 1
405372 99405372 1001 86380 86390 1
405416 99405416 1001 86380 86390 1
405714 99405714 1001 86380 86390 1
405853 99405853 1001 86380 86390 1
405950 99405950 1001 86380 86390 1
405930 99405930 1001 86380 86390 1
406162 99406162 1001 86380 86390 1
406359 99406359 1001 86380 86390 1
406314 99406314 1001 86380 86390 1
406604 99406604 1001 86380 86390 1
406569 99406569 1001 86380 86390 1
406731 99406731 1001 86380 86390 1
406938 99406938 1001 86380 86390 1
406866 99406866 1001 86380 86390 1
406918 99406918 1001 86380 86390 1
407165 99407165 1001 86380 86390 1
407433 99407433 1001 86380 86390 1
407571 99407571 1001 86380 86390 1
407744 99407744 1001 86380 86390 1
407772 99407772 1001 86380 86390 1
407677 99407677 1001 86380 86390 1
408059 99408059 1001 86380 86390 1
408292 99408292 1001 86380 86390 1
408605 99408605 1001 86380 86390 1
408632 99408632 1001 86380 86390 1
408803 99408803 1001 86380 86390 1
408943 99408943 1001 86380 86390 1
409110 99409110 1001 86380 86390 1
409115 99409115 1001 86380 86390 1
409565 99409565 1001 86380 86390 1
409660 99409660 1001 86380 86390 1
409831 99409831 1001 86380 86390 1
409808 99409808 1001 86380 86390 1
409929 99409929 1001 86380 86390 1
409919 99409919 1001 86380 86390 1
409899 99409899 1001 86380 86390 1
410096 99410096 1001 86380 86390 1
410095 99410095 1001 86380 86390 1
410299 99410299 1001 86380 86390 1
410447 99410447 1001 86380 86390 1
410558 99410558 1001 86380 86390 1
410587 99410587 1001 86380 86390 1
410724 99410724 1001 86380 86390 1
410682 99410682 1001 86380 86390 1
410824 99410824 1001 86380 86390 1
410943 99410943 1001 86380 86390 1
411108 99411108 1001 86380 86390 1
411149 99411149 1001 86380 86390 1
411415 99411415 1001 86380 86390 1
411862 99411862 1001 86380 86390 1
412104 99412104 1001 86380 86390 1
412425 99412425 1001 86380 86390 1
412480 99412480 1001 86380 86390 1
412287 99412287 1001 86380 86390 1
412386 99412386 1001 86380 86390 1
413405 99413405 1001 86380 86390 1
413357 99413357 1001 86380 86390 1
413415 99413415 1001 86380 86390 1
412965 99412965 1001 86380 86390 1
413122 99413122 1001 86380 86390 1
413230 99413230 1001 86380 86390 1
412780 99412780 1001 86380 86390 1
412490 99412490 1001 86380 86390 1
412733 99412733 1001 86380 86390 1
414013 99414013 1001 86380 86390 1
413897 99413897 1001 86380 86390 1
414067 99414067 1001 86380 86390 1
415175 99415175 1001 86380 86390 1
415203 99415203 1001 86380 86390 1
415234 99415234 1001 86380 86390 1
415299 99415299 1001 86380 86390 1
415022 99415022 1001 86380 86390 1
414589 99414589 1001 86380 86390 1
414665 99414665 1001 86380 86390 1
414231 99414231 1001 86380 86390 1
415607 99415607 1001 86380 86390 1
415325 99415325 1001 86380 86390 1
415381 99415381 1001 86380 86390 1
416837 99416837 1001 86380 86390 1
416815 99416815 1001 86380 86390 1
416771 99416771 1001 86380 86390 1
416381 99416381 1001 86380 86390 1
416551 99416551 1001 86380 86390 1
416534 99416534 1001 86380 86390 1
416559 99416559 1001 86380 86390 1
415747 99415747 1001 86380 86390 1
415748 99415748 1001 86380 86390 1
415811 99415811 1001 86380 86390 1
415727 99415727 1001 86380 86390 1
415741 99415741 1001 86380 86390 1
417419 99417419 1001 86380 86390 1
418470 99418470 1001 86380 86390 1
418378 99418378 1001 86380 86390 1
417893 99417893 1001 86380 86390 1
417926 99417926 1001 86380 86390 1
418883 99418883 1001 86380 86390 1
418914 99418914 1001 86380 86390 1
419200 99419200 1001 86380 86390 1
420116 99420116 1001 86380 86390 1
419884 99419884 1001 86380 86390 1
419683 99419683 1001 86380 86390 1
419980 99419980 1001 86380 86390 1
419270 99419270 1001 86380 86390 1
421815 99421815 1001 86380 86390 1
421743 99421743 1001 86380 86390 1
421779 99421779 1001 86380 86390 1
421821 99421821 1001 86380 86390 1
421953 99421953 1001 86380 86390 1
421857 99421857 1001 86380 86390 1
421567 99421567 1001 86380 86390 1
421319 99421319 1001 86380 86390 1
421273 99421273 1001 86380 86390 1
421362 99421362 1001 86380 86390 1
421685 99421685 1001 86380 86390 1
421534 99421534 1001 86380 86390 1
421686 99421686 1001 86380 86390 1
421118 99421118 1001 86380 86390 1
421013 99421013 1001 86380 86390 1
421110 99421110 1001 86380 86390 1
421247 99421247 1001 86380 86390 1
421228 99421228 1001 86380 86390 1
422308 99422308 1001 86380 86390 1
422486 99422486 1001 86380 86390 1
422309 99422309 1001 86380 86390 1
422462 99422462 1001 86380 86390 1
422132 99422132 1001 86380 86390 1
423750 99423750 1001 86380 86390 1
423630 99423630 1001 86380 86390 1
423015 99423015 1001 86380 86390 1
423300 99423300 1001 86380 86390 1
423104 99423104 1001 86380 86390 1
422785 99422785 1001 86380 86390 1
422638 99422638 1001 86380 86390 1
423995 99423995 1001 86380 86390 1
423934 99423934 1001 86380 86390 1
425035 99425035 1001 86380 86390 1
425346 99425346 1001 86380 86390 1
425289 99425289 1001 86380 86390 1
425041 99425041 1001 86380 86390 1
424741 99424741 1001 86380 86390 1
424946 99424946 1001 86380 86390 1
425002 99425002 1001 86380 86390 1
424780 99424780 1001 86380 86390 1
424535 99424535 1001 86380 86390 1
424374 99424374 1001 86380 86390 1
424302 99424302 1001 86380 86390 1
424238 99424238 1001 86380 86390 1
425470 99425470 1001 86380 86390 1
425471 99425471 1001 86380 86390 1
425561 99425561 1001 86380 86390 1
425388 99425388 1001 86380 86390 1
425813 99425813 1001 86380 86390 1
425592 99425592 1001 86380 86390 1
425767 99425767 1001 86380 86390 1
425528 99425528 1001 86380 86390 1
425708 99425708 1001 86380 86390 1
427066 99427066 1001 86380 86390 1
426888 99426888 1001 86380 86390 1
426573 99426573 1001 86380 86390 1
426576 99426576 1001 86380 86390 1
425940 99425940 1001 86380 86390 1
425837 99425837 1001 86380 86390 1
426103 99426103 1001 86380 86390 1
427411 99427411 1001 86380 86390 1
427316 99427316 1001 86380 86390 1
427450 99427450 1001 86380 86390 1
428366 99428366 1001 86380 86390 1
428643 99428643 1001 86380 86390 1
428683 99428683 1001 86380 86390 1
428552 99428552 1001 86380 86390 1
428580 99428580 1001 86380 86390 1
428182 99428182 1001 86380 86390 1
427653 99427653 1001 86380 86390 1
427532 99427532 1001 86380 86390 1
427585 99427585 1001 86380 86390 1
427666 99427666 1001 86380 86390 1
428964 99428964 1001 86380 86390 1
429128 99429128 1001 86380 86390 1
428768 99428768 1001 86380 86390 1
429989 99429989 1001 86380 86390 1
430204 99430204 1001 86380 86390 1
429790 99429790 1001 86380 86390 1
429918 99429918 1001 86380 86390 1
429826 99429826 1001 86380 86390 1
429953 99429953 1001 86380 86390 1
429532 99429532 1001 86380 86390 1
429353 99429353 1001 86380 86390 1
429515 99429515 1001 86380 86390 1
429363 99429363 1001 86380 86390 1
430797 99430797 1001 86380 86390 1
431774 99431774 1001 86380 86390 1
431841 99431841 1001 86380 86390 1
432022 99432022 1001 86380 86390 1
432049 99432049 1001 86380 86390 1
431352 99431352 1001 86380 86390 1
431528 99431528 1001 86380 86390 1
431628 99431628 1001 86380 86390 1
431445 99431445 1001 86380 86390 1
430891 99430891 1001 86380 86390 1
431070 99431070 1001 86380 86390 1
430984 99430984 1001 86380 86390 1
430985 99430985 1001 86380 86390 1
431011 99431011 1001 86380 86390 1
432065 99432065 1001 86380 86390 1
432370 99432370 1001 86380 86390 1
433269 99433269 1001 86380 86390 1
433081 99433081 1001 86380 86390 1
433287 99433287 1001 86380 86390 1
432829 99432829 1001 86380 86390 1
434093 99434093 1001 86380 86390 1
433926 99433926 1001 86380 86390 1
433957 99433957 1001 86380 86390 1
434128 99434128 1001 86380 86390 1
434013 99434013 1001 86380 86390 1
435372 99435372 1001 86380 86390 1
434755 99434755 1001 86380 86390 1
434944 99434944 1001 86380 86390 1
434715 99434715 1001 86380 86390 1
434751 99434751 1001 86380 86390 1
434228 99434228 1001 86380 86390 1
434139 99434139 1001 86380 86390 1
434402 99434402 1001 86380 86390 1
434456 99434456 1001 86380 86390 1
434144 99434144 1001 86380 86390 1
435840 99435840 1001 86380 86390 1
435722 99435722 1001 86380 86390 1
435779 99435779 1001 86380 86390 1
436894 99436894 1001 86380 86390 1
436684 99436684 1001 86380 86390 1
436730 99436730 1001 86380 86390 1
436428 99436428 1001 86380 86390 1
436508 99436508 1001 86380 86390 1
436512 99436512 1001 86380 86390 1
436235 99436235 1001 86380 86390 1
436306 99436306 1001 86380 86390 1
436032 99436032 1001 86380 86390 1
300033 99300033 1001 86380 86390 1
300034 99300034 1001 86380 86390 1
300011 99300011 1001 86380 86390 1
300076 99300076 1001 86380 86390 1
300640 99300640 1001 86380 86390 1
300723 99300723 1001 86380 86390 1
300434 99300434 1001 86380 86390 1
300454 99300454 1001 86380 86390 1
300351 99300351 1001 86380 86390 1
300352 99300352 1001 86380 86390 1
300121 99300121 1001 86380 86390 1
300244 99300244 1001 86380 86390 1
300855 99300855 1001 86380 86390 1
300789 99300789 1001 86380 86390 1
301391 99301391 1001 86380 86390 1
301407 99301407 1001 86380 86390 1
301311 99301311 1001 86380 86390 1
301208 99301208 1001 86380 86390 1
301158 99301158 1001 86380 86390 1
301317 99301317 1001 86380 86390 1
301255 99301255 1001 86380 86390 1
301747 99301747 1001 86380 86390 1
301595 99301595 1001 86380 86390 1
301654 99301654 1001 86380 86390 1
301719 99301719 1001 86380 86390 1
302330 99302330 1001 86380 86390 1
302318 99302318 1001 86380 86390 1
302178 99302178 1001 86380 86390 1
302351 99302351 1001 86380 86390 1
302328 99302328 1001 86380 86390 1
302085 99302085 1001 86380 86390 1
302168 99302168 1001 86380 86390 1
301974 99301974 1001 86380 86390 1
302001 99302001 1001 86380 86390 1
302003 99302003 1001 86380 86390 1
301884 99301884 1001 86380 86390 1
301875 99301875 1001 86380 86390 1
301850 99301850 1001 86380 86390 1
302547 99302547 1001 86380 86390 1
303147 99303147 1001 86380 86390 1
303031 99303031 1001 86380 86390 1
303009 99303009 1001 86380 86390 1
303077 99303077 1001 86380 86390 1
302859 99302859 1001 86380 86390 1
302838 99302838 1001 86380 86390 1
302957 99302957 1001 86380 86390 1
302690 99302690 1001 86380 86390 1
302732 99302732 1001 86380 86390 1
302733 99302733 1001 86380 86390 1
302773 99302773 1001 86380 86390 1
302673 99302673 1001 86380 86390 1
302687 99302687 1001 86380 86390 1
302752 99302752 1001 86380 86390 1
302623 99302623 1001 86380 86390 1
302792 99302792 1001 86380 86390 1
303256 99303256 1001 86380 86390 1
303374 99303374 1001 86380 86390 1
303224 99303224 1001 86380 86390 1
303873 99303873 1001 86380 86390 1
303915 99303915 1001 86380 86390 1
303647 99303647 1001 86380 86390 1
303660 99303660 1001 86380 86390 1
303751 99303751 1001 86380 86390 1
303726 99303726 1001 86380 86390 1
303766 99303766 1001 86380 86390 1
303792 99303792 1001 86380 86390 1
303728 99303728 1001 86380 86390 1
303624 99303624 1001 86380 86390 1
303786 99303786 1001 86380 86390 1
303657 99303657 1001 86380 86390 1
303683 99303683 1001 86380 86390 1
303491 99303491 1001 86380 86390 1
303480 99303480 1001 86380 86390 1
303587 99303587 1001 86380 86390 1
303575 99303575 1001 86380 86390 1
303601 99303601 1001 86380 86390 1
303538 99303538 1001 86380 86390 1
303592 99303592 1001 86380 86390 1
303567 99303567 1001 86380 86390 1
304163 99304163 1001 86380 86390 1
304180 99304180 1001 86380 86390 1
304038 99304038 1001 86380 86390 1
304785 99304785 1001 86380 86390 1
304701 99304701 1001 86380 86390 1
304743 99304743 1001 86380 86390 1
304461 99304461 1001 86380 86390 1
304492 99304492 1001 86380 86390 1
304648 99304648 1001 86380 86390 1
304284 99304284 1001 86380 86390 1
304432 99304432 1001 86380 86390 1
304921 99304921 1001 86380 86390 1
304869 99304869 1001 86380 86390 1
305039 99305039 1001 86380 86390 1
304985 99304985 1001 86380 86390 1
305496 99305496 1001 86380 86390 1
305548 99305548 1001 86380 86390 1
305391 99305391 1001 86380 86390 1
305342 99305342 1001 86380 86390 1
305436 99305436 1001 86380 86390 1
305190 99305190 1001 86380 86390 1
305689 99305689 1001 86380 86390 1
305694 99305694 1001 86380 86390 1
500673 99500673 1001 86380 86390 1
500701 99500701 1001 86380 86390 1
500802 99500802 1001 86380 86390 1
500620 99500620 1001 86380 86390 1
500428 99500428 1001 86380 86390 1
500574 99500574 1001 86380 86390 1
500411 99500411 1001 86380 86390 1
500218 99500218 1001 86380 86390 1
500211 99500211 1001 86380 86390 1
500955 99500955 1001 86380 86390 1
500988 99500988 1001 86380 86390 1
500833 99500833 1001 86380 86390 1
501603 99501603 1001 86380 86390 1
501502 99501502 1001 86380 86390 1
501611 99501611 1001 86380 86390 1
501439 99501439 1001 86380 86390 1
501503 99501503 1001 86380 86390 1
501535 99501535 1001 86380 86390 1
501269 99501269 1001 86380 86390 1
501401 99501401 1001 86380 86390 1
501286 99501286 1001 86380 86390 1
501261 99501261 1001 86380 86390 1
501404 99501404 1001 86380 86390 1
501101 99501101 1001 86380 86390 1
501054 99501054 1001 86380 86390 1
501093 99501093 1001 86380 86390 1
501029 99501029 1001 86380 86390 1
501095 99501095 1001 86380 86390 1
501733 99501733 1001 86380 86390 1
502465 99502465 1001 86380 86390 1
502341 99502341 1001 86380 86390 1
502346 99502346 1001 86380 86390 1
502195 99502195 1001 86380 86390 1
502118 99502118 1001 86380 86390 1
502096 99502096 1001 86380 86390 1
502218 99502218 1001 86380 86390 1
501935 99501935 1001 86380 86390 1
501897 99501897 1001 86380 86390 1
501916 99501916 1001 86380 86390 1
501851 99501851 1001 86380 86390 1
501969 99501969 1001 86380 86390 1
502501 99502501 1001 86380 86390 1
502540 99502540 1001 86380 86390 1
502671 99502671 1001 86380 86390 1
502485 99502485 1001 86380 86390 1
503124 99503124 1001 86380 86390 1
503255 99503255 1001 86380 86390 1
503099 99503099 1001 86380 86390 1
503140 99503140 1001 86380 86390 1
503266 99503266 1001 86380 86390 1
503271 99503271 1001 86380 86390 1
503063 99503063 1001 86380 86390 1
503038 99503038 1001 86380 86390 1
502883 99502883 1001 86380 86390 1
502949 99502949 1001 86380 86390 1
503067 99503067 1001 86380 86390 1
503005 99503005 1001 86380 86390 1
502712 99502712 1001 86380 86390 1
502790 99502790 1001 86380 86390 1
502872 99502872 1001 86380 86390 1
503354 99503354 1001 86380 86390 1
503486 99503486 1001 86380 86390 1
503389 99503389 1001 86380 86390 1
503467 99503467 1001 86380 86390 1
503469 99503469 1001 86380 86390 1
504037 99504037 1001 86380 86390 1
503836 99503836 1001 86380 86390 1
503774 99503774 1001 86380 86390 1
503854 99503854 1001 86380 86390 1
503767 99503767 1001 86380 86390 1
503768 99503768 1001 86380 86390 1
503639 99503639 1001 86380 86390 1
503679 99503679 1001 86380 86390 1
503693 99503693 1001 86380 86390 1
503643 99503643 1001 86380 86390 1
503644 99503644 1001 86380 86390 1
503594 99503594 1001 86380 86390 1
503607 99503607 1001 86380 86390 1
504284 99504284 1001 86380 86390 1
504130 99504130 1001 86380 86390 1
504854 99504854 1001 86380 86390 1
504868 99504868 1001 86380 86390 1
504890 99504890 1001 86380 86390 1
504934 99504934 1001 86380 86390 1
504853 99504853 1001 86380 86390 1
504652 99504652 1001 86380 86390 1
504722 99504722 1001 86380 86390 1
504647 99504647 1001 86380 86390 1
504509 99504509 1001 86380 86390 1
504435 99504435 1001 86380 86390 1
505148 99505148 1001 86380 86390 1
504982 99504982 1001 86380 86390 1
504958 99504958 1001 86380 86390 1
504963 99504963 1001 86380 86390 1
504990 99504990 1001 86380 86390 1
505684 99505684 1001 86380 86390 1
505633 99505633 1001 86380 86390 1
505636 99505636 1001 86380 86390 1
505702 99505702 1001 86380 86390 1
505548 99505548 1001 86380 86390 1
505407 99505407 1001 86380 86390 1
505229 99505229 1001 86380 86390 1
505938 99505938 1001 86380 86390 1
505811 99505811 1001 86380 86390 1
505883 99505883 1001 86380 86390 1
506486 99506486 1001 86380 86390 1
506402 99506402 1001 86380 86390 1
506505 99506505 1001 86380 86390 1
506213 99506213 1001 86380 86390 1
506227 99506227 1001 86380 86390 1
506241 99506241 1001 86380 86390 1
506190 99506190 1001 86380 86390 1
506309 99506309 1001 86380 86390 1
506364 99506364 1001 86380 86390 1
506143 99506143 1001 86380 86390 1
506634 99506634 1001 86380 86390 1
506790 99506790 1001 86380 86390 1
506740 99506740 1001 86380 86390 1
506772 99506772 1001 86380 86390 1
506798 99506798 1001 86380 86390 1
506774 99506774 1001 86380 86390 1
507257 99507257 1001 86380 86390 1
507393 99507393 1001 86380 86390 1
507272 99507272 1001 86380 86390 1
507394 99507394 1001 86380 86390 1
507114 99507114 1001 86380 86390 1
507064 99507064 1001 86380 86390 1
507118 99507118 1001 86380 86390 1
507138 99507138 1001 86380 86390 1
506911 99506911 1001 86380 86390 1
506849 99506849 1001 86380 86390 1
507575 99507575 1001 86380 86390 1
507434 99507434 1001 86380 86390 1
507461 99507461 1001 86380 86390 1
507492 99507492 1001 86380 86390 1
508068 99508068 1001 86380 86390 1
508163 99508163 1001 86380 86390 1
508234 99508234 1001 86380 86390 1
508243 99508243 1001 86380 86390 1
508132 99508132 1001 86380 86390 1
507871 99507871 1001 86380 86390 1
507848 99507848 1001 86380 86390 1
507713 99507713 1001 86380 86390 1
507648 99507648 1001 86380 86390 1
507689 99507689 1001 86380 86390 1
508300 99508300 1001 86380 86390 1
508318 99508318 1001 86380 86390 1
508384 99508384 1001 86380 86390 1
508333 99508333 1001 86380 86390 1
508385 99508385 1001 86380 86390 1
508373 99508373 1001 86380 86390 1
508906 99508906 1001 86380 86390 1
508796 99508796 1001 86380 86390 1
508525 99508525 1001 86380 86390 1
508628 99508628 1001 86380 86390 1
509708 99509708 1001 86380 86390 1
509786 99509786 1001 86380 86390 1
509797 99509797 1001 86380 86390 1
509810 99509810 1001 86380 86390 1
509307 99509307 1001 86380 86390 1
509294 99509294 1001 86380 86390 1
509476 99509476 1001 86380 86390 1
509325 99509325 1001 86380 86390 1
509289 99509289 1001 86380 86390 1
510040 99510040 1001 86380 86390 1
510083 99510083 1001 86380 86390 1
509955 99509955 1001 86380 86390 1
510086 99510086 1001 86380 86390 1
509958 99509958 1001 86380 86390 1
509933 99509933 1001 86380 86390 1
510605 99510605 1001 86380 86390 1
510521 99510521 1001 86380 86390 1
510418 99510418 1001 86380 86390 1
510373 99510373 1001 86380 86390 1
510451 99510451 1001 86380 86390 1
510415 99510415 1001 86380 86390 1
510119 99510119 1001 86380 86390 1
510866 99510866 1001 86380 86390 1
510728 99510728 1001 86380 86390 1
510731 99510731 1001 86380 86390 1
510903 99510903 1001 86380 86390 1
511460 99511460 1001 86380 86390 1
511499 99511499 1001 86380 86390 1
511501 99511501 1001 86380 86390 1
511162 99511162 1001 86380 86390 1
511320 99511320 1001 86380 86390 1
511038 99511038 1001 86380 86390 1
511111 99511111 1001 86380 86390 1
511657 99511657 1001 86380 86390 1
511601 99511601 1001 86380 86390 1
512257 99512257 1001 86380 86390 1
512272 99512272 1001 86380 86390 1
512340 99512340 1001 86380 86390 1
511979 99511979 1001 86380 86390 1
512157 99512157 1001 86380 86390 1
511806 99511806 1001 86380 86390 1
512547 99512547 1001 86380 86390 1
512548 99512548 1001 86380 86390 1
512523 99512523 1001 86380 86390 1
513045 99513045 1001 86380 86390 1
513008 99513008 1001 86380 86390 1
513046 99513046 1001 86380 86390 1
512948 99512948 1001 86380 86390 1
512859 99512859 1001 86380 86390 1
512900 99512900 1001 86380 86390 1
512892 99512892 1001 86380 86390 1
512830 99512830 1001 86380 86390 1
512843 99512843 1001 86380 86390 1
512611 99512611 1001 86380 86390 1
512693 99512693 1001 86380 86390 1
512746 99512746 1001 86380 86390 1
512721 99512721 1001 86380 86390 1
512644 99512644 1001 86380 86390 1
512632 99512632 1001 86380 86390 1
513280 99513280 1001 86380 86390 1
513323 99513323 1001 86380 86390 1
513356 99513356 1001 86380 86390 1
513214 99513214 1001 86380 86390 1
513948 99513948 1001 86380 86390 1
513800 99513800 1001 86380 86390 1
513802 99513802 1001 86380 86390 1
513639 99513639 1001 86380 86390 1
513515 99513515 1001 86380 86390 1
513452 99513452 1001 86380 86390 1
514236 99514236 1001 86380 86390 1
514224 99514224 1001 86380 86390 1
514202 99514202 1001 86380 86390 1
514217 99514217 1001 86380 86390 1
514090 99514090 1001 86380 86390 1
514130 99514130 1001 86380 86390 1
514824 99514824 1001 86380 86390 1
514693 99514693 1001 86380 86390 1
514842 99514842 1001 86380 86390 1
514779 99514779 1001 86380 86390 1
514561 99514561 1001 86380 86390 1
514473 99514473 1001 86380 86390 1
514551 99514551 1001 86380 86390 1
514545 99514545 1001 86380 86390 1
514481 99514481 1001 86380 86390 1
514533 99514533 1001 86380 86390 1
514262 99514262 1001 86380 86390 1
514277 99514277 1001 86380 86390 1
514295 99514295 1001 86380 86390 1
514308 99514308 1001 86380 86390 1
514245 99514245 1001 86380 86390 1
514429 99514429 1001 86380 86390 1
514911 99514911 1001 86380 86390 1
514990 99514990 1001 86380 86390 1
515061 99515061 1001 86380 86390 1
515596 99515596 1001 86380 86390 1
515493 99515493 1001 86380 86390 1
515535 99515535 1001 86380 86390 1
515664 99515664 1001 86380 86390 1
515590 99515590 1001 86380 86390 1
515290 99515290 1001 86380 86390 1
515080 99515080 1001 86380 86390 1
515688 99515688 1001 86380 86390 1
515689 99515689 1001 86380 86390 1
515859 99515859 1001 86380 86390 1
516405 99516405 1001 86380 86390 1
516503 99516503 1001 86380 86390 1
516254 99516254 1001 86380 86390 1
516116 99516116 1001 86380 86390 1
516019 99516019 1001 86380 86390 1
515960 99515960 1001 86380 86390 1
516586 99516586 1001 86380 86390 1
516579 99516579 1001 86380 86390 1
517081 99517081 1001 86380 86390 1
516952 99516952 1001 86380 86390 1
516923 99516923 1001 86380 86390 1
516722 99516722 1001 86380 86390 1
517504 99517504 1001 86380 86390 1
517415 99517415 1001 86380 86390 1
517441 99517441 1001 86380 86390 1
517532 99517532 1001 86380 86390 1
517405 99517405 1001 86380 86390 1
517482 99517482 1001 86380 86390 1
517495 99517495 1001 86380 86390 1
517484 99517484 1001 86380 86390 1
517433 99517433 1001 86380 86390 1
518011 99518011 1001 86380 86390 1
518063 99518063 1001 86380 86390 1
518027 99518027 1001 86380 86390 1
518145 99518145 1001 86380 86390 1
517843 99517843 1001 86380 86390 1
517809 99517809 1001 86380 86390 1
517773 99517773 1001 86380 86390 1
517774 99517774 1001 86380 86390 1
517747 99517747 1001 86380 86390 1
518187 99518187 1001 86380 86390 1
518189 99518189 1001 86380 86390 1
518295 99518295 1001 86380 86390 1
518347 99518347 1001 86380 86390 1
518987 99518987 1001 86380 86390 1
518822 99518822 1001 86380 86390 1
518829 99518829 1001 86380 86390 1
518976 99518976 1001 86380 86390 1
518909 99518909 1001 86380 86390 1
518634 99518634 1001 86380 86390 1
518448 99518448 1001 86380 86390 1
518423 99518423 1001 86380 86390 1
518437 99518437 1001 86380 86390 1
518373 99518373 1001 86380 86390 1
518376 99518376 1001 86380 86390 1
519063 99519063 1001 86380 86390 1
519076 99519076 1001 86380 86390 1
519149 99519149 1001 86380 86390 1
519703 99519703 1001 86380 86390 1
519742 99519742 1001 86380 86390 1
519667 99519667 1001 86380 86390 1
519682 99519682 1001 86380 86390 1
519403 99519403 1001 86380 86390 1
519483 99519483 1001 86380 86390 1
519246 99519246 1001 86380 86390 1
519209 99519209 1001 86380 86390 1
519367 99519367 1001 86380 86390 1
519202 99519202 1001 86380 86390 1
519216 99519216 1001 86380 86390 1
519942 99519942 1001 86380 86390 1
519961 99519961 1001 86380 86390 1
519834 99519834 1001 86380 86390 1
520566 99520566 1001 86380 86390 1
520521 99520521 1001 86380 86390 1
520632 99520632 1001 86380 86390 1
520332 99520332 1001 86380 86390 1
520381 99520381 1001 86380 86390 1
520171 99520171 1001 86380 86390 1
520821 99520821 1001 86380 86390 1
520838 99520838 1001 86380 86390 1
520826 99520826 1001 86380 86390 1
520725 99520725 1001 86380 86390 1
520790 99520790 1001 86380 86390 1
521463 99521463 1001 86380 86390 1
521303 99521303 1001 86380 86390 1
521329 99521329 1001 86380 86390 1
521331 99521331 1001 86380 86390 1
521422 99521422 1001 86380 86390 1
521280 99521280 1001 86380 86390 1
521124 99521124 1001 86380 86390 1
521126 99521126 1001 86380 86390 1
521078 99521078 1001 86380 86390 1
521489 99521489 1001 86380 86390 1
521506 99521506 1001 86380 86390 1
521637 99521637 1001 86380 86390 1
521482 99521482 1001 86380 86390 1
522089 99522089 1001 86380 86390 1
522284 99522284 1001 86380 86390 1
521884 99521884 1001 86380 86390 1
521674 99521674 1001 86380 86390 1
521728 99521728 1001 86380 86390 1
521695 99521695 1001 86380 86390 1
521826 99521826 1001 86380 86390 1
522484 99522484 1001 86380 86390 1
522330 99522330 1001 86380 86390 1
522305 99522305 1001 86380 86390 1
522441 99522441 1001 86380 86390 1
522444 99522444 1001 86380 86390 1
522938 99522938 1001 86380 86390 1
523003 99523003 1001 86380 86390 1
523016 99523016 1001 86380 86390 1
522945 99522945 1001 86380 86390 1
523100 99523100 1001 86380 86390 1
523011 99523011 1001 86380 86390 1
522937 99522937 1001 86380 86390 1
523054 99523054 1001 86380 86390 1
522849 99522849 1001 86380 86390 1
522854 99522854 1001 86380 86390 1
522780 99522780 1001 86380 86390 1
522756 99522756 1001 86380 86390 1
522899 99522899 1001 86380 86390 1
522528 99522528 1001 86380 86390 1
523285 99523285 1001 86380 86390 1
523299 99523299 1001 86380 86390 1
523198 99523198 1001 86380 86390 1
523844 99523844 1001 86380 86390 1
523820 99523820 1001 86380 86390 1
523821 99523821 1001 86380 86390 1
523747 99523747 1001 86380 86390 1
523800 99523800 1001 86380 86390 1
523865 99523865 1001 86380 86390 1
523605 99523605 1001 86380 86390 1
523593 99523593 1001 86380 86390 1
523596 99523596 1001 86380 86390 1
523453 99523453 1001 86380 86390 1
523441 99523441 1001 86380 86390 1
523381 99523381 1001 86380 86390 1
523395 99523395 1001 86380 86390 1
524124 99524124 1001 86380 86390 1
524635 99524635 1001 86380 86390 1
524727 99524727 1001 86380 86390 1
524678 99524678 1001 86380 86390 1
524601 99524601 1001 86380 86390 1
524468 99524468 1001 86380 86390 1
524305 99524305 1001 86380 86390 1
524231 99524231 1001 86380 86390 1
524338 99524338 1001 86380 86390 1
524162 99524162 1001 86380 86390 1
524886 99524886 1001 86380 86390 1
524917 99524917 1001 86380 86390 1
524790 99524790 1001 86380 86390 1
525510 99525510 1001 86380 86390 1
525426 99525426 1001 86380 86390 1
525414 99525414 1001 86380 86390 1
525348 99525348 1001 86380 86390 1
525336 99525336 1001 86380 86390 1
525017 99525017 1001 86380 86390 1
525043 99525043 1001 86380 86390 1
525084 99525084 1001 86380 86390 1
525137 99525137 1001 86380 86390 1
525152 99525152 1001 86380 86390 1
525742 99525742 1001 86380 86390 1
525794 99525794 1001 86380 86390 1
525627 99525627 1001 86380 86390 1
525669 99525669 1001 86380 86390 1
525644 99525644 1001 86380 86390 1
526238 99526238 1001 86380 86390 1
526354 99526354 1001 86380 86390 1
526381 99526381 1001 86380 86390 1
526037 99526037 1001 86380 86390 1
526104 99526104 1001 86380 86390 1
526215 99526215 1001 86380 86390 1
526086 99526086 1001 86380 86390 1
525854 99525854 1001 86380 86390 1
525958 99525958 1001 86380 86390 1
525921 99525921 1001 86380 86390 1
525967 99525967 1001 86380 86390 1
526603 99526603 1001 86380 86390 1
525803 99525803 1001 86380 86390 1
526450 99526450 1001 86380 86390 1
526515 99526515 1001 86380 86390 1
526581 99526581 1001 86380 86390 1
527180 99527180 1001 86380 86390 1
527170 99527170 1001 86380 86390 1
526975 99526975 1001 86380 86390 1
526898 99526898 1001 86380 86390 1
526749 99526749 1001 86380 86390 1
526679 99526679 1001 86380 86390 1
527288 99527288 1001 86380 86390 1
527291 99527291 1001 86380 86390 1
527292 99527292 1001 86380 86390 1
527935 99527935 1001 86380 86390 1
528065 99528065 1001 86380 86390 1
528036 99528036 1001 86380 86390 1
527665 99527665 1001 86380 86390 1
527704 99527704 1001 86380 86390 1
527749 99527749 1001 86380 86390 1
527671 99527671 1001 86380 86390 1
527803 99527803 1001 86380 86390 1
527558 99527558 1001 86380 86390 1
527521 99527521 1001 86380 86390 1
527470 99527470 1001 86380 86390 1
527473 99527473 1001 86380 86390 1
527502 99527502 1001 86380 86390 1
528257 99528257 1001 86380 86390 1
528115 99528115 1001 86380 86390 1
528213 99528213 1001 86380 86390 1
528709 99528709 1001 86380 86390 1
528752 99528752 1001 86380 86390 1
528608 99528608 1001 86380 86390 1
528664 99528664 1001 86380 86390 1
528588 99528588 1001 86380 86390 1
528614 99528614 1001 86380 86390 1
528655 99528655 1001 86380 86390 1
528398 99528398 1001 86380 86390 1
528390 99528390 1001 86380 86390 1
529652 99529652 1001 86380 86390 1
529641 99529641 1001 86380 86390 1
529558 99529558 1001 86380 86390 1
529546 99529546 1001 86380 86390 1
529585 99529585 1001 86380 86390 1
529370 99529370 1001 86380 86390 1
529397 99529397 1001 86380 86390 1
529424 99529424 1001 86380 86390 1
529320 99529320 1001 86380 86390 1
529491 99529491 1001 86380 86390 1
529351 99529351 1001 86380 86390 1
529275 99529275 1001 86380 86390 1
529256 99529256 1001 86380 86390 1
529282 99529282 1001 86380 86390 1
529780 99529780 1001 86380 86390 1
529845 99529845 1001 86380 86390 1
529918 99529918 1001 86380 86390 1
530354 99530354 1001 86380 86390 1
530470 99530470 1001 86380 86390 1
530296 99530296 1001 86380 86390 1
530335 99530335 1001 86380 86390 1
530313 99530313 1001 86380 86390 1
530223 99530223 1001 86380 86390 1
530275 99530275 1001 86380 86390 1
530063 99530063 1001 86380 86390 1
530081 99530081 1001 86380 86390 1
530133 99530133 1001 86380 86390 1
529939 99529939 1001 86380 86390 1
530136 99530136 1001 86380 86390 1
530099 99530099 1001 86380 86390 1
530747 99530747 1001 86380 86390 1
530724 99530724 1001 86380 86390 1
530626 99530626 1001 86380 86390 1
531343 99531343 1001 86380 86390 1
531237 99531237 1001 86380 86390 1
531019 99531019 1001 86380 86390 1
531073 99531073 1001 86380 86390 1
531117 99531117 1001 86380 86390 1
531066 99531066 1001 86380 86390 1
531004 99531004 1001 86380 86390 1
530889 99530889 1001 86380 86390 1
530934 99530934 1001 86380 86390 1
530860 99530860 1001 86380 86390 1
531428 99531428 1001 86380 86390 1
531482 99531482 1001 86380 86390 1
531391 99531391 1001 86380 86390 1
531459 99531459 1001 86380 86390 1
531386 99531386 1001 86380 86390 1
531478 99531478 1001 86380 86390 1
532105 99532105 1001 86380 86390 1
532093 99532093 1001 86380 86390 1
532119 99532119 1001 86380 86390 1
532031 99532031 1001 86380 86390 1
532083 99532083 1001 86380 86390 1
532101 99532101 1001 86380 86390 1
531806 99531806 1001 86380 86390 1
531951 99531951 1001 86380 86390 1
531862 99531862 1001 86380 86390 1
531814 99531814 1001 86380 86390 1
531616 99531616 1001 86380 86390 1
531685 99531685 1001 86380 86390 1
531737 99531737 1001 86380 86390 1
531597 99531597 1001 86380 86390 1
532410 99532410 1001 86380 86390 1
532374 99532374 1001 86380 86390 1
532277 99532277 1001 86380 86390 1
532212 99532212 1001 86380 86390 1
532317 99532317 1001 86380 86390 1
532649 99532649 1001 86380 86390 1
532792 99532792 1001 86380 86390 1
532693 99532693 1001 86380 86390 1
532494 99532494 1001 86380 86390 1
533082 99533082 1001 86380 86390 1
533121 99533121 1001 86380 86390 1
533110 99533110 1001 86380 86390 1
533219 99533219 1001 86380 86390 1
533077 99533077 1001 86380 86390 1
533790 99533790 1001 86380 86390 1
533499 99533499 1001 86380 86390 1
533540 99533540 1001 86380 86390 1
533418 99533418 1001 86380 86390 1
533431 99533431 1001 86380 86390 1
533341 99533341 1001 86380 86390 1
533316 99533316 1001 86380 86390 1
533297 99533297 1001 86380 86390 1
533247 99533247 1001 86380 86390 1
533260 99533260 1001 86380 86390 1
533967 99533967 1001 86380 86390 1
533867 99533867 1001 86380 86390 1
534639 99534639 1001 86380 86390 1
534601 99534601 1001 86380 86390 1
534589 99534589 1001 86380 86390 1
534551 99534551 1001 86380 86390 1
534641 99534641 1001 86380 86390 1
534630 99534630 1001 86380 86390 1
534515 99534515 1001 86380 86390 1
534284 99534284 1001 86380 86390 1
534208 99534208 1001 86380 86390 1
534092 99534092 1001 86380 86390 1
534266 99534266 1001 86380 86390 1
534268 99534268 1001 86380 86390 1
534114 99534114 1001 86380 86390 1
534746 99534746 1001 86380 86390 1
534751 99534751 1001 86380 86390 1
534728 99534728 1001 86380 86390 1
535462 99535462 1001 86380 86390 1
535334 99535334 1001 86380 86390 1
535336 99535336 1001 86380 86390 1
535305 99535305 1001 86380 86390 1
535242 99535242 1001 86380 86390 1
535129 99535129 1001 86380 86390 1
535263 99535263 1001 86380 86390 1
535560 99535560 1001 86380 86390 1
535696 99535696 1001 86380 86390 1
535594 99535594 1001 86380 86390 1
536195 99536195 1001 86380 86390 1
536235 99536235 1001 86380 86390 1
536149 99536149 1001 86380 86390 1
536258 99536258 1001 86380 86390 1
536043 99536043 1001 86380 86390 1
535953 99535953 1001 86380 86390 1
535823 99535823 1001 86380 86390 1
535895 99535895 1001 86380 86390 1
536411 99536411 1001 86380 86390 1
536346 99536346 1001 86380 86390 1
536438 99536438 1001 86380 86390 1
536400 99536400 1001 86380 86390 1
536362 99536362 1001 86380 86390 1
536479 99536479 1001 86380 86390 1
536493 99536493 1001 86380 86390 1
536338 99536338 1001 86380 86390 1
536962 99536962 1001 86380 86390 1
537067 99537067 1001 86380 86390 1
537093 99537093 1001 86380 86390 1
537033 99537033 1001 86380 86390 1
536880 99536880 1001 86380 86390 1
536790 99536790 1001 86380 86390 1
536829 99536829 1001 86380 86390 1
536762 99536762 1001 86380 86390 1
536650 99536650 1001 86380 86390 1
537891 99537891 1001 86380 86390 1
537931 99537931 1001 86380 86390 1
537829 99537829 1001 86380 86390 1
537895 99537895 1001 86380 86390 1
537604 99537604 1001 86380 86390 1
537700 99537700 1001 86380 86390 1
537713 99537713 1001 86380 86390 1
537433 99537433 1001 86380 86390 1
537450 99537450 1001 86380 86390 1
537465 99537465 1001 86380 86390 1
537544 99537544 1001 86380 86390 1
537570 99537570 1001 86380 86390 1
537441 99537441 1001 86380 86390 1
538067 99538067 1001 86380 86390 1
538180 99538180 1001 86380 86390 1
538130 99538130 1001 86380 86390 1
538098 99538098 1001 86380 86390 1
538111 99538111 1001 86380 86390 1
538112 99538112 1001 86380 86390 1
538688 99538688 1001 86380 86390 1
538767 99538767 1001 86380 86390 1
538789 99538789 1001 86380 86390 1
538609 99538609 1001 86380 86390 1
538444 99538444 1001 86380 86390 1
538376 99538376 1001 86380 86390 1
538279 99538279 1001 86380 86390 1
538215 99538215 1001 86380 86390 1
538359 99538359 1001 86380 86390 1
538848 99538848 1001 86380 86390 1
539233 99539233 1001 86380 86390 1
539073 99539073 1001 86380 86390 1
539195 99539195 1001 86380 86390 1
539135 99539135 1001 86380 86390 1
539698 99539698 1001 86380 86390 1
539727 99539727 1001 86380 86390 1
540265 99540265 1001 86380 86390 1
540304 99540304 1001 86380 86390 1
540267 99540267 1001 86380 86390 1
540414 99540414 1001 86380 86390 1
540166 99540166 1001 86380 86390 1
540075 99540075 1001 86380 86390 1
540183 99540183 1001 86380 86390 1
540044 99540044 1001 86380 86390 1
540011 99540011 1001 86380 86390 1
540602 99540602 1001 86380 86390 1
541232 99541232 1001 86380 86390 1
541259 99541259 1001 86380 86390 1
541011 99541011 1001 86380 86390 1
541064 99541064 1001 86380 86390 1
541042 99541042 1001 86380 86390 1
540978 99540978 1001 86380 86390 1
540890 99540890 1001 86380 86390 1
540903 99540903 1001 86380 86390 1
540783 99540783 1001 86380 86390 1
540813 99540813 1001 86380 86390 1
541312 99541312 1001 86380 86390 1
541367 99541367 1001 86380 86390 1
542069 99542069 1001 86380 86390 1
542044 99542044 1001 86380 86390 1
542035 99542035 1001 86380 86390 1
542011 99542011 1001 86380 86390 1
541936 99541936 1001 86380 86390 1
542079 99542079 1001 86380 86390 1
541850 99541850 1001 86380 86390 1
541786 99541786 1001 86380 86390 1
541528 99541528 1001 86380 86390 1
541593 99541593 1001 86380 86390 1
541620 99541620 1001 86380 86390 1
542274 99542274 1001 86380 86390 1
542848 99542848 1001 86380 86390 1
542850 99542850 1001 86380 86390 1
542612 99542612 1001 86380 86390 1
542590 99542590 1001 86380 86390 1
542541 99542541 1001 86380 86390 1
542422 99542422 1001 86380 86390 1
542387 99542387 1001 86380 86390 1
542965 99542965 1001 86380 86390 1
543108 99543108 1001 86380 86390 1
543122 99543122 1001 86380 86390 1
543593 99543593 1001 86380 86390 1
543475 99543475 1001 86380 86390 1
543411 99543411 1001 86380 86390 1
543453 99543453 1001 86380 86390 1
543466 99543466 1001 86380 86390 1
543376 99543376 1001 86380 86390 1
543392 99543392 1001 86380 86390 1
543487 99543487 1001 86380 86390 1
543152 99543152 1001 86380 86390 1
543347 99543347 1001 86380 86390 1
543289 99543289 1001 86380 86390 1
543941 99543941 1001 86380 86390 1
544565 99544565 1001 86380 86390 1
544458 99544458 1001 86380 86390 1
544568 99544568 1001 86380 86390 1
544512 99544512 1001 86380 86390 1
544436 99544436 1001 86380 86390 1
544574 99544574 1001 86380 86390 1
544412 99544412 1001 86380 86390 1
544506 99544506 1001 86380 86390 1
544455 99544455 1001 86380 86390 1
544351 99544351 1001 86380 86390 1
544004 99544004 1001 86380 86390 1
544097 99544097 1001 86380 86390 1
544178 99544178 1001 86380 86390 1
544140 99544140 1001 86380 86390 1
544180 99544180 1001 86380 86390 1
544025 99544025 1001 86380 86390 1
402214 294 1001 65520 66957 1
501050 1063 1001 68468 68767 1
514840 691 1002 41192 52282 1
400149 99400149 1001 86380 86390 1
400132 99400132 1001 86380 86390 1
400453 99400453 1001 86380 86390 1
400604 99400604 1001 86380 86390 1
400659 99400659 1001 86380 86390 1
400711 99400711 1001 86380 86390 1
400722 99400722 1001 86380 86390 1
401254 99401254 1001 86380 86390 1
401579 99401579 1001 86380 86390 1
401498 99401498 1001 86380 86390 1
401629 99401629 1001 86380 86390 1
401884 99401884 1001 86380 86390 1
402077 99402077 1001 86380 86390 1
402092 99402092 1001 86380 86390 1
402234 99402234 1001 86380 86390 1
402358 99402358 1001 86380 86390 1
402949 99402949 1001 86380 86390 1
403007 99403007 1001 86380 86390 1
403075 99403075 1001 86380 86390 1
403288 99403288 1001 86380 86390 1
403386 99403386 1001 86380 86390 1
403488 99403488 1001 86380 86390 1
403535 99403535 1001 86380 86390 1
403588 99403588 1001 86380 86390 1
403761 99403761 1001 86380 86390 1
403880 99403880 1001 86380 86390 1
403940 99403940 1001 86380 86390 1
404217 99404217 1001 86380 86390 1
404246 99404246 1001 86380 86390 1
404561 99404561 1001 86380 86390 1
404961 99404961 1001 86380 86390 1
404933 99404933 1001 86380 86390 1
405125 99405125 1001 86380 86390 1
405288 99405288 1001 86380 86390 1
405294 99405294 1001 86380 86390 1
405435 99405435 1001 86380 86390 1
405554 99405554 1001 86380 86390 1
405631 99405631 1001 86380 86390 1
405587 99405587 1001 86380 86390 1
405667 99405667 1001 86380 86390 1
405824 99405824 1001 86380 86390 1
405770 99405770 1001 86380 86390 1
405976 99405976 1001 86380 86390 1
406185 99406185 1001 86380 86390 1
406386 99406386 1001 86380 86390 1
406578 99406578 1001 86380 86390 1
406620 99406620 1001 86380 86390 1
406712 99406712 1001 86380 86390 1
407136 99407136 1001 86380 86390 1
407199 99407199 1001 86380 86390 1
407214 99407214 1001 86380 86390 1
407221 99407221 1001 86380 86390 1
407317 99407317 1001 86380 86390 1
407419 99407419 1001 86380 86390 1
407469 99407469 1001 86380 86390 1
407484 99407484 1001 86380 86390 1
407649 99407649 1001 86380 86390 1
407738 99407738 1001 86380 86390 1
407679 99407679 1001 86380 86390 1
408461 99408461 1001 86380 86390 1
408666 99408666 1001 86380 86390 1
408738 99408738 1001 86380 86390 1
408757 99408757 1001 86380 86390 1
408861 99408861 1001 86380 86390 1
408768 99408768 1001 86380 86390 1
409060 99409060 1001 86380 86390 1
409241 99409241 1001 86380 86390 1
409268 99409268 1001 86380 86390 1
409315 99409315 1001 86380 86390 1
409341 99409341 1001 86380 86390 1
409320 99409320 1001 86380 86390 1
409563 99409563 1001 86380 86390 1
409569 99409569 1001 86380 86390 1
409599 99409599 1001 86380 86390 1
409862 99409862 1001 86380 86390 1
409964 99409964 1001 86380 86390 1
409924 99409924 1001 86380 86390 1
410141 99410141 1001 86380 86390 1
410111 99410111 1001 86380 86390 1
410300 99410300 1001 86380 86390 1
410444 99410444 1001 86380 86390 1
410722 99410722 1001 86380 86390 1
410703 99410703 1001 86380 86390 1
411172 99411172 1001 86380 86390 1
411223 99411223 1001 86380 86390 1
411385 99411385 1001 86380 86390 1
411392 99411392 1001 86380 86390 1
411431 99411431 1001 86380 86390 1
411611 99411611 1001 86380 86390 1
411895 99411895 1001 86380 86390 1
411896 99411896 1001 86380 86390 1
412035 99412035 1001 86380 86390 1
412168 99412168 1001 86380 86390 1
412280 99412280 1001 86380 86390 1
412346 99412346 1001 86380 86390 1
413471 99413471 1001 86380 86390 1
413032 99413032 1001 86380 86390 1
413222 99413222 1001 86380 86390 1
413227 99413227 1001 86380 86390 1
413250 99413250 1001 86380 86390 1
412769 99412769 1001 86380 86390 1
412772 99412772 1001 86380 86390 1
413864 99413864 1001 86380 86390 1
413993 99413993 1001 86380 86390 1
414004 99414004 1001 86380 86390 1
413918 99413918 1001 86380 86390 1
413801 99413801 1001 86380 86390 1
413831 99413831 1001 86380 86390 1
413861 99413861 1001 86380 86390 1
414950 99414950 1001 86380 86390 1
415146 99415146 1001 86380 86390 1
415179 99415179 1001 86380 86390 1
415070 99415070 1001 86380 86390 1
414572 99414572 1001 86380 86390 1
414805 99414805 1001 86380 86390 1
414529 99414529 1001 86380 86390 1
414176 99414176 1001 86380 86390 1
415699 99415699 1001 86380 86390 1
415431 99415431 1001 86380 86390 1
415360 99415360 1001 86380 86390 1
415545 99415545 1001 86380 86390 1
416817 99416817 1001 86380 86390 1
416871 99416871 1001 86380 86390 1
416994 99416994 1001 86380 86390 1
416464 99416464 1001 86380 86390 1
416580 99416580 1001 86380 86390 1
416392 99416392 1001 86380 86390 1
415817 99415817 1001 86380 86390 1
415941 99415941 1001 86380 86390 1
415848 99415848 1001 86380 86390 1
416031 99416031 1001 86380 86390 1
415955 99415955 1001 86380 86390 1
417256 99417256 1001 86380 86390 1
417048 99417048 1001 86380 86390 1
417100 99417100 1001 86380 86390 1
417325 99417325 1001 86380 86390 1
417549 99417549 1001 86380 86390 1
418670 99418670 1001 86380 86390 1
418643 99418643 1001 86380 86390 1
418686 99418686 1001 86380 86390 1
418571 99418571 1001 86380 86390 1
418303 99418303 1001 86380 86390 1
418052 99418052 1001 86380 86390 1
417659 99417659 1001 86380 86390 1
417826 99417826 1001 86380 86390 1
417643 99417643 1001 86380 86390 1
418013 99418013 1001 86380 86390 1
417954 99417954 1001 86380 86390 1
418026 99418026 1001 86380 86390 1
418906 99418906 1001 86380 86390 1
418939 99418939 1001 86380 86390 1
419050 99419050 1001 86380 86390 1
420148 99420148 1001 86380 86390 1
420077 99420077 1001 86380 86390 1
420251 99420251 1001 86380 86390 1
420161 99420161 1001 86380 86390 1
420233 99420233 1001 86380 86390 1
419886 99419886 1001 86380 86390 1
419827 99419827 1001 86380 86390 1
419832 99419832 1001 86380 86390 1
419593 99419593 1001 86380 86390 1
419608 99419608 1001 86380 86390 1
419253 99419253 1001 86380 86390 1
420589 99420589 1001 86380 86390 1
420671 99420671 1001 86380 86390 1
420804 99420804 1001 86380 86390 1
421332 99421332 1001 86380 86390 1
421653 99421653 1001 86380 86390 1
421582 99421582 1001 86380 86390 1
420918 99420918 1001 86380 86390 1
421121 99421121 1001 86380 86390 1
421193 99421193 1001 86380 86390 1
421222 99421222 1001 86380 86390 1
421062 99421062 1001 86380 86390 1
422435 99422435 1001 86380 86390 1
422362 99422362 1001 86380 86390 1
422370 99422370 1001 86380 86390 1
422427 99422427 1001 86380 86390 1
423460 99423460 1001 86380 86390 1
423605 99423605 1001 86380 86390 1
423684 99423684 1001 86380 86390 1
423699 99423699 1001 86380 86390 1
423523 99423523 1001 86380 86390 1
422533 99422533 1001 86380 86390 1
422835 99422835 1001 86380 86390 1
422539 99422539 1001 86380 86390 1
422606 99422606 1001 86380 86390 1
422743 99422743 1001 86380 86390 1
422825 99422825 1001 86380 86390 1
423845 99423845 1001 86380 86390 1
424061 99424061 1001 86380 86390 1
425036 99425036 1001 86380 86390 1
424953 99424953 1001 86380 86390 1
424880 99424880 1001 86380 86390 1
424709 99424709 1001 86380 86390 1
424395 99424395 1001 86380 86390 1
424540 99424540 1001 86380 86390 1
425580 99425580 1001 86380 86390 1
425827 99425827 1001 86380 86390 1
425780 99425780 1001 86380 86390 1
425760 99425760 1001 86380 86390 1
425619 99425619 1001 86380 86390 1
426844 99426844 1001 86380 86390 1
426984 99426984 1001 86380 86390 1
426931 99426931 1001 86380 86390 1
427075 99427075 1001 86380 86390 1
427089 99427089 1001 86380 86390 1
426461 99426461 1001 86380 86390 1
425834 99425834 1001 86380 86390 1
425868 99425868 1001 86380 86390 1
427239 99427239 1001 86380 86390 1
427408 99427408 1001 86380 86390 1
428468 99428468 1001 86380 86390 1
428569 99428569 1001 86380 86390 1
428547 99428547 1001 86380 86390 1
428374 99428374 1001 86380 86390 1
428088 99428088 1001 86380 86390 1
428101 99428101 1001 86380 86390 1
428146 99428146 1001 86380 86390 1
428252 99428252 1001 86380 86390 1
427705 99427705 1001 86380 86390 1
427654 99427654 1001 86380 86390 1
427906 99427906 1001 86380 86390 1
427606 99427606 1001 86380 86390 1
427794 99427794 1001 86380 86390 1
427574 99427574 1001 86380 86390 1
428827 99428827 1001 86380 86390 1
429026 99429026 1001 86380 86390 1
428863 99428863 1001 86380 86390 1
430341 99430341 1001 86380 86390 1
429656 99429656 1001 86380 86390 1
429765 99429765 1001 86380 86390 1
429581 99429581 1001 86380 86390 1
429523 99429523 1001 86380 86390 1
429233 99429233 1001 86380 86390 1
429303 99429303 1001 86380 86390 1
429314 99429314 1001 86380 86390 1
430548 99430548 1001 86380 86390 1
430456 99430456 1001 86380 86390 1
431964 99431964 1001 86380 86390 1
431976 99431976 1001 86380 86390 1
432047 99432047 1001 86380 86390 1
431529 99431529 1001 86380 86390 1
431532 99431532 1001 86380 86390 1
431588 99431588 1001 86380 86390 1
431635 99431635 1001 86380 86390 1
431303 99431303 1001 86380 86390 1
431471 99431471 1001 86380 86390 1
431024 99431024 1001 86380 86390 1
430950 99430950 1001 86380 86390 1
431260 99431260 1001 86380 86390 1
433604 99433604 1001 86380 86390 1
433430 99433430 1001 86380 86390 1
433632 99433632 1001 86380 86390 1
433720 99433720 1001 86380 86390 1
433029 99433029 1001 86380 86390 1
433127 99433127 1001 86380 86390 1
433158 99433158 1001 86380 86390 1
432571 99432571 1001 86380 86390 1
432839 99432839 1001 86380 86390 1
432873 99432873 1001 86380 86390 1
435107 99435107 1001 86380 86390 1
435286 99435286 1001 86380 86390 1
435050 99435050 1001 86380 86390 1
434940 99434940 1001 86380 86390 1
434638 99434638 1001 86380 86390 1
434702 99434702 1001 86380 86390 1
434289 99434289 1001 86380 86390 1
434390 99434390 1001 86380 86390 1
435701 99435701 1001 86380 86390 1
435550 99435550 1001 86380 86390 1
435692 99435692 1001 86380 86390 1
436856 99436856 1001 86380 86390 1
436761 99436761 1001 86380 86390 1
437032 99437032 1001 86380 86390 1
436843 99436843 1001 86380 86390 1
436965 99436965 1001 86380 86390 1
436993 99436993 1001 86380 86390 1
436907 99436907 1001 86380 86390 1
437039 99437039 1001 86380 86390 1
436705 99436705 1001 86380 86390 1
436671 99436671 1001 86380 86390 1
436357 99436357 1001 86380 86390 1
436434 99436434 1001 86380 86390 1
435909 99435909 1001 86380 86390 1
436301 99436301 1001 86380 86390 1
436247 99436247 1001 86380 86390 1
436112 99436112 1001 86380 86390 1
436061 99436061 1001 86380 86390 1
300084 99300084 1001 86380 86390 1
437304 99437304 1001 86380 86390 1
300101 99300101 1001 86380 86390 1
300728 99300728 1001 86380 86390 1
300281 99300281 1001 86380 86390 1
300219 99300219 1001 86380 86390 1
300857 99300857 1001 86380 86390 1
300743 99300743 1001 86380 86390 1
300733 99300733 1001 86380 86390 1
300825 99300825 1001 86380 86390 1
300776 99300776 1001 86380 86390 1
300931 99300931 1001 86380 86390 1
301374 99301374 1001 86380 86390 1
301520 99301520 1001 86380 86390 1
301425 99301425 1001 86380 86390 1
301234 99301234 1001 86380 86390 1
301235 99301235 1001 86380 86390 1
301171 99301171 1001 86380 86390 1
301161 99301161 1001 86380 86390 1
301281 99301281 1001 86380 86390 1
300989 99300989 1001 86380 86390 1
301095 99301095 1001 86380 86390 1
301101 99301101 1001 86380 86390 1
301637 99301637 1001 86380 86390 1
301652 99301652 1001 86380 86390 1
302242 99302242 1001 86380 86390 1
302218 99302218 1001 86380 86390 1
302208 99302208 1001 86380 86390 1
302260 99302260 1001 86380 86390 1
302262 99302262 1001 86380 86390 1
302049 99302049 1001 86380 86390 1
301773 99301773 1001 86380 86390 1
301787 99301787 1001 86380 86390 1
301776 99301776 1001 86380 86390 1
301947 99301947 1001 86380 86390 1
301833 99301833 1001 86380 86390 1
301809 99301809 1001 86380 86390 1
301969 99301969 1001 86380 86390 1
302425 99302425 1001 86380 86390 1
303084 99303084 1001 86380 86390 1
303046 99303046 1001 86380 86390 1
302802 99302802 1001 86380 86390 1
302842 99302842 1001 86380 86390 1
302884 99302884 1001 86380 86390 1
302612 99302612 1001 86380 86390 1
302697 99302697 1001 86380 86390 1
302635 99302635 1001 86380 86390 1
303282 99303282 1001 86380 86390 1
303356 99303356 1001 86380 86390 1
304013 99304013 1001 86380 86390 1
303888 99303888 1001 86380 86390 1
303674 99303674 1001 86380 86390 1
303754 99303754 1001 86380 86390 1
303780 99303780 1001 86380 86390 1
303744 99303744 1001 86380 86390 1
303783 99303783 1001 86380 86390 1
303796 99303796 1001 86380 86390 1
303758 99303758 1001 86380 86390 1
303707 99303707 1001 86380 86390 1
303761 99303761 1001 86380 86390 1
303536 99303536 1001 86380 86390 1
304035 99304035 1001 86380 86390 1
304192 99304192 1001 86380 86390 1
304078 99304078 1001 86380 86390 1
304105 99304105 1001 86380 86390 1
304183 99304183 1001 86380 86390 1
304222 99304222 1001 86380 86390 1
304172 99304172 1001 86380 86390 1
304724 99304724 1001 86380 86390 1
304803 99304803 1001 86380 86390 1
304538 99304538 1001 86380 86390 1
304565 99304565 1001 86380 86390 1
304503 99304503 1001 86380 86390 1
304443 99304443 1001 86380 86390 1
304289 99304289 1001 86380 86390 1
304986 99304986 1001 86380 86390 1
305046 99305046 1001 86380 86390 1
304867 99304867 1001 86380 86390 1
305651 99305651 1001 86380 86390 1
305547 99305547 1001 86380 86390 1
305551 99305551 1001 86380 86390 1
305275 99305275 1001 86380 86390 1
305423 99305423 1001 86380 86390 1
305091 99305091 1001 86380 86390 1
305158 99305158 1001 86380 86390 1
305136 99305136 1001 86380 86390 1
305164 99305164 1001 86380 86390 1
305076 99305076 1001 86380 86390 1
500157 99500157 1001 86380 86390 1
500041 99500041 1001 86380 86390 1
500059 99500059 1001 86380 86390 1
500073 99500073 1001 86380 86390 1
500803 99500803 1001 86380 86390 1
500232 99500232 1001 86380 86390 1
500327 99500327 1001 86380 86390 1
500213 99500213 1001 86380 86390 1
500240 99500240 1001 86380 86390 1
500318 99500318 1001 86380 86390 1
500383 99500383 1001 86380 86390 1
500910 99500910 1001 86380 86390 1
500912 99500912 1001 86380 86390 1
501451 99501451 1001 86380 86390 1
501370 99501370 1001 86380 86390 1
501228 99501228 1001 86380 86390 1
501385 99501385 1001 86380 86390 1
501375 99501375 1001 86380 86390 1
501234 99501234 1001 86380 86390 1
501366 99501366 1001 86380 86390 1
501074 99501074 1001 86380 86390 1
501036 99501036 1001 86380 86390 1
501170 99501170 1001 86380 86390 1
501106 99501106 1001 86380 86390 1
501753 99501753 1001 86380 86390 1
501794 99501794 1001 86380 86390 1
501782 99501782 1001 86380 86390 1
501666 99501666 1001 86380 86390 1
502304 99502304 1001 86380 86390 1
502330 99502330 1001 86380 86390 1
502332 99502332 1001 86380 86390 1
502410 99502410 1001 86380 86390 1
502411 99502411 1001 86380 86390 1
502098 99502098 1001 86380 86390 1
502151 99502151 1001 86380 86390 1
501964 99501964 1001 86380 86390 1
501914 99501914 1001 86380 86390 1
501992 99501992 1001 86380 86390 1
502584 99502584 1001 86380 86390 1
502626 99502626 1001 86380 86390 1
502524 99502524 1001 86380 86390 1
503279 99503279 1001 86380 86390 1
502932 99502932 1001 86380 86390 1
502978 99502978 1001 86380 86390 1
503059 99503059 1001 86380 86390 1
502852 99502852 1001 86380 86390 1
502686 99502686 1001 86380 86390 1
502706 99502706 1001 86380 86390 1
502722 99502722 1001 86380 86390 1
503328 99503328 1001 86380 86390 1
503348 99503348 1001 86380 86390 1
503477 99503477 1001 86380 86390 1
503465 99503465 1001 86380 86390 1
503478 99503478 1001 86380 86390 1
503375 99503375 1001 86380 86390 1
503350 99503350 1001 86380 86390 1
503969 99503969 1001 86380 86390 1
503850 99503850 1001 86380 86390 1
503779 99503779 1001 86380 86390 1
503819 99503819 1001 86380 86390 1
503596 99503596 1001 86380 86390 1
503547 99503547 1001 86380 86390 1
503574 99503574 1001 86380 86390 1
504198 99504198 1001 86380 86390 1
504125 99504125 1001 86380 86390 1
504906 99504906 1001 86380 86390 1
504827 99504827 1001 86380 86390 1
504701 99504701 1001 86380 86390 1
504517 99504517 1001 86380 86390 1
504496 99504496 1001 86380 86390 1
504345 99504345 1001 86380 86390 1
504410 99504410 1001 86380 86390 1
504515 99504515 1001 86380 86390 1
504740 99504740 1001 86380 86390 1
505117 99505117 1001 86380 86390 1
505041 99505041 1001 86380 86390 1
505132 99505132 1001 86380 86390 1
505094 99505094 1001 86380 86390 1
505741 99505741 1001 86380 86390 1
505746 99505746 1001 86380 86390 1
505623 99505623 1001 86380 86390 1
505729 99505729 1001 86380 86390 1
505705 99505705 1001 86380 86390 1
505425 99505425 1001 86380 86390 1
505544 99505544 1001 86380 86390 1
505557 99505557 1001 86380 86390 1
505507 99505507 1001 86380 86390 1
505311 99505311 1001 86380 86390 1
505157 99505157 1001 86380 86390 1
505354 99505354 1001 86380 86390 1
505329 99505329 1001 86380 86390 1
505797 99505797 1001 86380 86390 1
505868 99505868 1001 86380 86390 1
505907 99505907 1001 86380 86390 1
505921 99505921 1001 86380 86390 1
505818 99505818 1001 86380 86390 1
506496 99506496 1001 86380 86390 1
506539 99506539 1001 86380 86390 1
506199 99506199 1001 86380 86390 1
506280 99506280 1001 86380 86390 1
506345 99506345 1001 86380 86390 1
506230 99506230 1001 86380 86390 1
506245 99506245 1001 86380 86390 1
506181 99506181 1001 86380 86390 1
506065 99506065 1001 86380 86390 1
506769 99506769 1001 86380 86390 1
506797 99506797 1001 86380 86390 1
507372 99507372 1001 86380 86390 1
507373 99507373 1001 86380 86390 1
507391 99507391 1001 86380 86390 1
507323 99507323 1001 86380 86390 1
507324 99507324 1001 86380 86390 1
507248 99507248 1001 86380 86390 1
507329 99507329 1001 86380 86390 1
507280 99507280 1001 86380 86390 1
507102 99507102 1001 86380 86390 1
507192 99507192 1001 86380 86390 1
507105 99507105 1001 86380 86390 1
507081 99507081 1001 86380 86390 1
507188 99507188 1001 86380 86390 1
506867 99506867 1001 86380 86390 1
506894 99506894 1001 86380 86390 1
506935 99506935 1001 86380 86390 1
506824 99506824 1001 86380 86390 1
507551 99507551 1001 86380 86390 1
507467 99507467 1001 86380 86390 1
508082 99508082 1001 86380 86390 1
508143 99508143 1001 86380 86390 1
508018 99508018 1001 86380 86390 1
507980 99507980 1001 86380 86390 1
507870 99507870 1001 86380 86390 1
507859 99507859 1001 86380 86390 1
507831 99507831 1001 86380 86390 1
507768 99507768 1001 86380 86390 1
508311 99508311 1001 86380 86390 1
508262 99508262 1001 86380 86390 1
508277 99508277 1001 86380 86390 1
508884 99508884 1001 86380 86390 1
508903 99508903 1001 86380 86390 1
508706 99508706 1001 86380 86390 1
508849 99508849 1001 86380 86390 1
508802 99508802 1001 86380 86390 1
508828 99508828 1001 86380 86390 1
508713 99508713 1001 86380 86390 1
508585 99508585 1001 86380 86390 1
508509 99508509 1001 86380 86390 1
508614 99508614 1001 86380 86390 1
508527 99508527 1001 86380 86390 1
509127 99509127 1001 86380 86390 1
509091 99509091 1001 86380 86390 1
509080 99509080 1001 86380 86390 1
509187 99509187 1001 86380 86390 1
509866 99509866 1001 86380 86390 1
509840 99509840 1001 86380 86390 1
509727 99509727 1001 86380 86390 1
509818 99509818 1001 86380 86390 1
509884 99509884 1001 86380 86390 1
509744 99509744 1001 86380 86390 1
509536 99509536 1001 86380 86390 1
509692 99509692 1001 86380 86390 1
509423 99509423 1001 86380 86390 1
510549 99510549 1001 86380 86390 1
510615 99510615 1001 86380 86390 1
510680 99510680 1001 86380 86390 1
510590 99510590 1001 86380 86390 1
510568 99510568 1001 86380 86390 1
510583 99510583 1001 86380 86390 1
510722 99510722 1001 86380 86390 1
510495 99510495 1001 86380 86390 1
510444 99510444 1001 86380 86390 1
510380 99510380 1001 86380 86390 1
510328 99510328 1001 86380 86390 1
510357 99510357 1001 86380 86390 1
510275 99510275 1001 86380 86390 1
510173 99510173 1001 86380 86390 1
510881 99510881 1001 86380 86390 1
510925 99510925 1001 86380 86390 1
510861 99510861 1001 86380 86390 1
510927 99510927 1001 86380 86390 1
510865 99510865 1001 86380 86390 1
511454 99511454 1001 86380 86390 1
511525 99511525 1001 86380 86390 1
511533 99511533 1001 86380 86390 1
511394 99511394 1001 86380 86390 1
511487 99511487 1001 86380 86390 1
511274 99511274 1001 86380 86390 1
511190 99511190 1001 86380 86390 1
511044 99511044 1001 86380 86390 1
511033 99511033 1001 86380 86390 1
511590 99511590 1001 86380 86390 1
511632 99511632 1001 86380 86390 1
511650 99511650 1001 86380 86390 1
511638 99511638 1001 86380 86390 1
512302 99512302 1001 86380 86390 1
512183 99512183 1001 86380 86390 1
512173 99512173 1001 86380 86390 1
511839 99511839 1001 86380 86390 1
511841 99511841 1001 86380 86390 1
511893 99511893 1001 86380 86390 1
511816 99511816 1001 86380 86390 1
511777 99511777 1001 86380 86390 1
511767 99511767 1001 86380 86390 1
512486 99512486 1001 86380 86390 1
513130 99513130 1001 86380 86390 1
513134 99513134 1001 86380 86390 1
512993 99512993 1001 86380 86390 1
512893 99512893 1001 86380 86390 1
512590 99512590 1001 86380 86390 1
512673 99512673 1001 86380 86390 1
513359 99513359 1001 86380 86390 1
513387 99513387 1001 86380 86390 1
513272 99513272 1001 86380 86390 1
513211 99513211 1001 86380 86390 1
513839 99513839 1001 86380 86390 1
513830 99513830 1001 86380 86390 1
513922 99513922 1001 86380 86390 1
513914 99513914 1001 86380 86390 1
514029 99514029 1001 86380 86390 1
513711 99513711 1001 86380 86390 1
513814 99513814 1001 86380 86390 1
513714 99513714 1001 86380 86390 1
513466 99513466 1001 86380 86390 1
513544 99513544 1001 86380 86390 1
513506 99513506 1001 86380 86390 1
513559 99513559 1001 86380 86390 1
514083 99514083 1001 86380 86390 1
514709 99514709 1001 86380 86390 1
514498 99514498 1001 86380 86390 1
514460 99514460 1001 86380 86390 1
514538 99514538 1001 86380 86390 1
514540 99514540 1001 86380 86390 1
514450 99514450 1001 86380 86390 1
514583 99514583 1001 86380 86390 1
514584 99514584 1001 86380 86390 1
514380 99514380 1001 86380 86390 1
514368 99514368 1001 86380 86390 1
514269 99514269 1001 86380 86390 1
514373 99514373 1001 86380 86390 1
514940 99514940 1001 86380 86390 1
514928 99514928 1001 86380 86390 1
514941 99514941 1001 86380 86390 1
514863 99514863 1001 86380 86390 1
514969 99514969 1001 86380 86390 1
515034 99515034 1001 86380 86390 1
515561 99515561 1001 86380 86390 1
515592 99515592 1001 86380 86390 1
515606 99515606 1001 86380 86390 1
515303 99515303 1001 86380 86390 1
515395 99515395 1001 86380 86390 1
515410 99515410 1001 86380 86390 1
515385 99515385 1001 86380 86390 1
515064 99515064 1001 86380 86390 1
515130 99515130 1001 86380 86390 1
515262 99515262 1001 86380 86390 1
515880 99515880 1001 86380 86390 1
516440 99516440 1001 86380 86390 1
516454 99516454 1001 86380 86390 1
516282 99516282 1001 86380 86390 1
516193 99516193 1001 86380 86390 1
516184 99516184 1001 86380 86390 1
516121 99516121 1001 86380 86390 1
515980 99515980 1001 86380 86390 1
516009 99516009 1001 86380 86390 1
515933 99515933 1001 86380 86390 1
516017 99516017 1001 86380 86390 1
516582 99516582 1001 86380 86390 1
516609 99516609 1001 86380 86390 1
517181 99517181 1001 86380 86390 1
517195 99517195 1001 86380 86390 1
517196 99517196 1001 86380 86390 1
517228 99517228 1001 86380 86390 1
517321 99517321 1001 86380 86390 1
517190 99517190 1001 86380 86390 1
517091 99517091 1001 86380 86390 1
516953 99516953 1001 86380 86390 1
516805 99516805 1001 86380 86390 1
516871 99516871 1001 86380 86390 1
516743 99516743 1001 86380 86390 1
516887 99516887 1001 86380 86390 1
516719 99516719 1001 86380 86390 1
517132 99517132 1001 86380 86390 1
517404 99517404 1001 86380 86390 1
517473 99517473 1001 86380 86390 1
518048 99518048 1001 86380 86390 1
518076 99518076 1001 86380 86390 1
518102 99518102 1001 86380 86390 1
518152 99518152 1001 86380 86390 1
517913 99517913 1001 86380 86390 1
517863 99517863 1001 86380 86390 1
517748 99517748 1001 86380 86390 1
517673 99517673 1001 86380 86390 1
518245 99518245 1001 86380 86390 1
518821 99518821 1001 86380 86390 1
518671 99518671 1001 86380 86390 1
518663 99518663 1001 86380 86390 1
518575 99518575 1001 86380 86390 1
518422 99518422 1001 86380 86390 1
518474 99518474 1001 86380 86390 1
518411 99518411 1001 86380 86390 1
519010 99519010 1001 86380 86390 1
519689 99519689 1001 86380 86390 1
519668 99519668 1001 86380 86390 1
519748 99519748 1001 86380 86390 1
519289 99519289 1001 86380 86390 1
519293 99519293 1001 86380 86390 1
519332 99519332 1001 86380 86390 1
519838 99519838 1001 86380 86390 1
519893 99519893 1001 86380 86390 1
519881 99519881 1001 86380 86390 1
520502 99520502 1001 86380 86390 1
520626 99520626 1001 86380 86390 1
520267 99520267 1001 86380 86390 1
520435 99520435 1001 86380 86390 1
520281 99520281 1001 86380 86390 1
520371 99520371 1001 86380 86390 1
520385 99520385 1001 86380 86390 1
520347 99520347 1001 86380 86390 1
520433 99520433 1001 86380 86390 1
520085 99520085 1001 86380 86390 1
520176 99520176 1001 86380 86390 1
520144 99520144 1001 86380 86390 1
520147 99520147 1001 86380 86390 1
520782 99520782 1001 86380 86390 1
520799 99520799 1001 86380 86390 1
520750 99520750 1001 86380 86390 1
520751 99520751 1001 86380 86390 1
520791 99520791 1001 86380 86390 1
521408 99521408 1001 86380 86390 1
521335 99521335 1001 86380 86390 1
521223 99521223 1001 86380 86390 1
521190 99521190 1001 86380 86390 1
520952 99520952 1001 86380 86390 1
520850 99520850 1001 86380 86390 1
521010 99521010 1001 86380 86390 1
521594 99521594 1001 86380 86390 1
521558 99521558 1001 86380 86390 1
521559 99521559 1001 86380 86390 1
521630 99521630 1001 86380 86390 1
521566 99521566 1001 86380 86390 1
522204 99522204 1001 86380 86390 1
522205 99522205 1001 86380 86390 1
522092 99522092 1001 86380 86390 1
522187 99522187 1001 86380 86390 1
522226 99522226 1001 86380 86390 1
522037 99522037 1001 86380 86390 1
521883 99521883 1001 86380 86390 1
521995 99521995 1001 86380 86390 1
521841 99521841 1001 86380 86390 1
521714 99521714 1001 86380 86390 1
521691 99521691 1001 86380 86390 1
521860 99521860 1001 86380 86390 1
521863 99521863 1001 86380 86390 1
521799 99521799 1001 86380 86390 1
522383 99522383 1001 86380 86390 1
522475 99522475 1001 86380 86390 1
522348 99522348 1001 86380 86390 1
523044 99523044 1001 86380 86390 1
523021 99523021 1001 86380 86390 1
522931 99522931 1001 86380 86390 1
522887 99522887 1001 86380 86390 1
522894 99522894 1001 86380 86390 1
522909 99522909 1001 86380 86390 1
522793 99522793 1001 86380 86390 1
522641 99522641 1001 86380 86390 1
522667 99522667 1001 86380 86390 1
522697 99522697 1001 86380 86390 1
522542 99522542 1001 86380 86390 1
522546 99522546 1001 86380 86390 1
523128 99523128 1001 86380 86390 1
523129 99523129 1001 86380 86390 1
523184 99523184 1001 86380 86390 1
523200 99523200 1001 86380 86390 1
523291 99523291 1001 86380 86390 1
523894 99523894 1001 86380 86390 1
523915 99523915 1001 86380 86390 1
523754 99523754 1001 86380 86390 1
523833 99523833 1001 86380 86390 1
523798 99523798 1001 86380 86390 1
523867 99523867 1001 86380 86390 1
523689 99523689 1001 86380 86390 1
523651 99523651 1001 86380 86390 1
523652 99523652 1001 86380 86390 1
523466 99523466 1001 86380 86390 1
523352 99523352 1001 86380 86390 1
524098 99524098 1001 86380 86390 1
524113 99524113 1001 86380 86390 1
524067 99524067 1001 86380 86390 1
523977 99523977 1001 86380 86390 1
524134 99524134 1001 86380 86390 1
524676 99524676 1001 86380 86390 1
524551 99524551 1001 86380 86390 1
524518 99524518 1001 86380 86390 1
524259 99524259 1001 86380 86390 1
524342 99524342 1001 86380 86390 1
524201 99524201 1001 86380 86390 1
524965 99524965 1001 86380 86390 1
524930 99524930 1001 86380 86390 1
525412 99525412 1001 86380 86390 1
525253 99525253 1001 86380 86390 1
525382 99525382 1001 86380 86390 1
525334 99525334 1001 86380 86390 1
525284 99525284 1001 86380 86390 1
525297 99525297 1001 86380 86390 1
525323 99525323 1001 86380 86390 1
525007 99525007 1001 86380 86390 1
525609 99525609 1001 86380 86390 1
525744 99525744 1001 86380 86390 1
525787 99525787 1001 86380 86390 1
526390 99526390 1001 86380 86390 1
526236 99526236 1001 86380 86390 1
526366 99526366 1001 86380 86390 1
526368 99526368 1001 86380 86390 1
526090 99526090 1001 86380 86390 1
526177 99526177 1001 86380 86390 1
525872 99525872 1001 86380 86390 1
525824 99525824 1001 86380 86390 1
526465 99526465 1001 86380 86390 1
526624 99526624 1001 86380 86390 1
526573 99526573 1001 86380 86390 1
527162 99527162 1001 86380 86390 1
526892 99526892 1001 86380 86390 1
527025 99527025 1001 86380 86390 1
526991 99526991 1001 86380 86390 1
526669 99526669 1001 86380 86390 1
526786 99526786 1001 86380 86390 1
526722 99526722 1001 86380 86390 1
526813 99526813 1001 86380 86390 1
526659 99526659 1001 86380 86390 1
526718 99526718 1001 86380 86390 1
527278 99527278 1001 86380 86390 1
527388 99527388 1001 86380 86390 1
527896 99527896 1001 86380 86390 1
527899 99527899 1001 86380 86390 1
527913 99527913 1001 86380 86390 1
528030 99528030 1001 86380 86390 1
527992 99527992 1001 86380 86390 1
527941 99527941 1001 86380 86390 1
527892 99527892 1001 86380 86390 1
527819 99527819 1001 86380 86390 1
527827 99527827 1001 86380 86390 1
527830 99527830 1001 86380 86390 1
527469 99527469 1001 86380 86390 1
527463 99527463 1001 86380 86390 1
527517 99527517 1001 86380 86390 1
528240 99528240 1001 86380 86390 1
528787 99528787 1001 86380 86390 1
528869 99528869 1001 86380 86390 1
528870 99528870 1001 86380 86390 1
528763 99528763 1001 86380 86390 1
528862 99528862 1001 86380 86390 1
528569 99528569 1001 86380 86390 1
528625 99528625 1001 86380 86390 1
528535 99528535 1001 86380 86390 1
528411 99528411 1001 86380 86390 1
528317 99528317 1001 86380 86390 1
528383 99528383 1001 86380 86390 1
529004 99529004 1001 86380 86390 1
528917 99528917 1001 86380 86390 1
529062 99529062 1001 86380 86390 1
529550 99529550 1001 86380 86390 1
529571 99529571 1001 86380 86390 1
529597 99529597 1001 86380 86390 1
529572 99529572 1001 86380 86390 1
529381 99529381 1001 86380 86390 1
529453 99529453 1001 86380 86390 1
529494 99529494 1001 86380 86390 1
529288 99529288 1001 86380 86390 1
529121 99529121 1001 86380 86390 1
529244 99529244 1001 86380 86390 1
529207 99529207 1001 86380 86390 1
529761 99529761 1001 86380 86390 1
530478 99530478 1001 86380 86390 1
530408 99530408 1001 86380 86390 1
530410 99530410 1001 86380 86390 1
530205 99530205 1001 86380 86390 1
530274 99530274 1001 86380 86390 1
530216 99530216 1001 86380 86390 1
530038 99530038 1001 86380 86390 1
530003 99530003 1001 86380 86390 1
530707 99530707 1001 86380 86390 1
530591 99530591 1001 86380 86390 1
530611 99530611 1001 86380 86390 1
530624 99530624 1001 86380 86390 1
531331 99531331 1001 86380 86390 1
531122 99531122 1001 86380 86390 1
531059 99531059 1001 86380 86390 1
531147 99531147 1001 86380 86390 1
530966 99530966 1001 86380 86390 1
530765 99530765 1001 86380 86390 1
530806 99530806 1001 86380 86390 1
530781 99530781 1001 86380 86390 1
531493 99531493 1001 86380 86390 1
531487 99531487 1001 86380 86390 1
531427 99531427 1001 86380 86390 1
532025 99532025 1001 86380 86390 1
532178 99532178 1001 86380 86390 1
532008 99532008 1001 86380 86390 1
532049 99532049 1001 86380 86390 1
531835 99531835 1001 86380 86390 1
531896 99531896 1001 86380 86390 1
531818 99531818 1001 86380 86390 1
531746 99531746 1001 86380 86390 1
531646 99531646 1001 86380 86390 1
531623 99531623 1001 86380 86390 1
532333 99532333 1001 86380 86390 1
532243 99532243 1001 86380 86390 1
532295 99532295 1001 86380 86390 1
532308 99532308 1001 86380 86390 1
532399 99532399 1001 86380 86390 1
532323 99532323 1001 86380 86390 1
532403 99532403 1001 86380 86390 1
532329 99532329 1001 86380 86390 1
532680 99532680 1001 86380 86390 1
532644 99532644 1001 86380 86390 1
532554 99532554 1001 86380 86390 1
532490 99532490 1001 86380 86390 1
532507 99532507 1001 86380 86390 1
532459 99532459 1001 86380 86390 1
533176 99533176 1001 86380 86390 1
533117 99533117 1001 86380 86390 1
533780 99533780 1001 86380 86390 1
533458 99533458 1001 86380 86390 1
533460 99533460 1001 86380 86390 1
533606 99533606 1001 86380 86390 1
533556 99533556 1001 86380 86390 1
533569 99533569 1001 86380 86390 1
533622 99533622 1001 86380 86390 1
533248 99533248 1001 86380 86390 1
533998 99533998 1001 86380 86390 1
534025 99534025 1001 86380 86390 1
534051 99534051 1001 86380 86390 1
533884 99533884 1001 86380 86390 1
534027 99534027 1001 86380 86390 1
533901 99533901 1001 86380 86390 1
533915 99533915 1001 86380 86390 1
533970 99533970 1001 86380 86390 1
534493 99534493 1001 86380 86390 1
534537 99534537 1001 86380 86390 1
534667 99534667 1001 86380 86390 1
534668 99534668 1001 86380 86390 1
534604 99534604 1001 86380 86390 1
534617 99534617 1001 86380 86390 1
534362 99534362 1001 86380 86390 1
534444 99534444 1001 86380 86390 1
534434 99534434 1001 86380 86390 1
534396 99534396 1001 86380 86390 1
534245 99534245 1001 86380 86390 1
534095 99534095 1001 86380 86390 1
534186 99534186 1001 86380 86390 1
534256 99534256 1001 86380 86390 1
534205 99534205 1001 86380 86390 1
534723 99534723 1001 86380 86390 1
534805 99534805 1001 86380 86390 1
534754 99534754 1001 86380 86390 1
535485 99535485 1001 86380 86390 1
535426 99535426 1001 86380 86390 1
535153 99535153 1001 86380 86390 1
535260 99535260 1001 86380 86390 1
535061 99535061 1001 86380 86390 1
535538 99535538 1001 86380 86390 1
536305 99536305 1001 86380 86390 1
536237 99536237 1001 86380 86390 1
536241 99536241 1001 86380 86390 1
536269 99536269 1001 86380 86390 1
535992 99535992 1001 86380 86390 1
536059 99536059 1001 86380 86390 1
536024 99536024 1001 86380 86390 1
536037 99536037 1001 86380 86390 1
536077 99536077 1001 86380 86390 1
536104 99536104 1001 86380 86390 1
535747 99535747 1001 86380 86390 1
535841 99535841 1001 86380 86390 1
536391 99536391 1001 86380 86390 1
536494 99536494 1001 86380 86390 1
536986 99536986 1001 86380 86390 1
536977 99536977 1001 86380 86390 1
537006 99537006 1001 86380 86390 1
537020 99537020 1001 86380 86390 1
536895 99536895 1001 86380 86390 1
536934 99536934 1001 86380 86390 1
536730 99536730 1001 86380 86390 1
536744 99536744 1001 86380 86390 1
537276 99537276 1001 86380 86390 1
537199 99537199 1001 86380 86390 1
537256 99537256 1001 86380 86390 1
537295 99537295 1001 86380 86390 1
537205 99537205 1001 86380 86390 1
537296 99537296 1001 86380 86390 1
537245 99537245 1001 86380 86390 1
537336 99537336 1001 86380 86390 1
537197 99537197 1001 86380 86390 1
537171 99537171 1001 86380 86390 1
537888 99537888 1001 86380 86390 1
537983 99537983 1001 86380 86390 1
537603 99537603 1001 86380 86390 1
537616 99537616 1001 86380 86390 1
537599 99537599 1001 86380 86390 1
537394 99537394 1001 86380 86390 1
537462 99537462 1001 86380 86390 1
537531 99537531 1001 86380 86390 1
538090 99538090 1001 86380 86390 1
538000 99538000 1001 86380 86390 1
538145 99538145 1001 86380 86390 1
538815 99538815 1001 86380 86390 1
538628 99538628 1001 86380 86390 1
538620 99538620 1001 86380 86390 1
538571 99538571 1001 86380 86390 1
538573 99538573 1001 86380 86390 1
538285 99538285 1001 86380 86390 1
538222 99538222 1001 86380 86390 1
538210 99538210 1001 86380 86390 1
538217 99538217 1001 86380 86390 1
538838 99538838 1001 86380 86390 1
538929 99538929 1001 86380 86390 1
538973 99538973 1001 86380 86390 1
538999 99538999 1001 86380 86390 1
538951 99538951 1001 86380 86390 1
538901 99538901 1001 86380 86390 1
539554 99539554 1001 86380 86390 1
539583 99539583 1001 86380 86390 1
539470 99539470 1001 86380 86390 1
539306 99539306 1001 86380 86390 1
539296 99539296 1001 86380 86390 1
539317 99539317 1001 86380 86390 1
539150 99539150 1001 86380 86390 1
539141 99539141 1001 86380 86390 1
539193 99539193 1001 86380 86390 1
539207 99539207 1001 86380 86390 1
539222 99539222 1001 86380 86390 1
539679 99539679 1001 86380 86390 1
539757 99539757 1001 86380 86390 1
539839 99539839 1001 86380 86390 1
539658 99539658 1001 86380 86390 1
540422 99540422 1001 86380 86390 1
540448 99540448 1001 86380 86390 1
540296 99540296 1001 86380 86390 1
540138 99540138 1001 86380 86390 1
539967 99539967 1001 86380 86390 1
539918 99539918 1001 86380 86390 1
540025 99540025 1001 86380 86390 1
540587 99540587 1001 86380 86390 1
541180 99541180 1001 86380 86390 1
541155 99541155 1001 86380 86390 1
541278 99541278 1001 86380 86390 1
541212 99541212 1001 86380 86390 1
541001 99541001 1001 86380 86390 1
540940 99540940 1001 86380 86390 1
540966 99540966 1001 86380 86390 1
540904 99540904 1001 86380 86390 1
540715 99540715 1001 86380 86390 1
540849 99540849 1001 86380 86390 1
541471 99541471 1001 86380 86390 1
541422 99541422 1001 86380 86390 1
541360 99541360 1001 86380 86390 1
541401 99541401 1001 86380 86390 1
541351 99541351 1001 86380 86390 1
541390 99541390 1001 86380 86390 1
542084 99542084 1001 86380 86390 1
541927 99541927 1001 86380 86390 1
541934 99541934 1001 86380 86390 1
541960 99541960 1001 86380 86390 1
541964 99541964 1001 86380 86390 1
541813 99541813 1001 86380 86390 1
541848 99541848 1001 86380 86390 1
541649 99541649 1001 86380 86390 1
542285 99542285 1001 86380 86390 1
542221 99542221 1001 86380 86390 1
542315 99542315 1001 86380 86390 1
542193 99542193 1001 86380 86390 1
542884 99542884 1001 86380 86390 1
542835 99542835 1001 86380 86390 1
542811 99542811 1001 86380 86390 1
542939 99542939 1001 86380 86390 1
542535 99542535 1001 86380 86390 1
542635 99542635 1001 86380 86390 1
542502 99542502 1001 86380 86390 1
543072 99543072 1001 86380 86390 1
543656 99543656 1001 86380 86390 1
543633 99543633 1001 86380 86390 1
543597 99543597 1001 86380 86390 1
543650 99543650 1001 86380 86390 1
543410 99543410 1001 86380 86390 1
543553 99543553 1001 86380 86390 1
543557 99543557 1001 86380 86390 1
543403 99543403 1001 86380 86390 1
543470 99543470 1001 86380 86390 1
543267 99543267 1001 86380 86390 1
543166 99543166 1001 86380 86390 1
543284 99543284 1001 86380 86390 1
543183 99543183 1001 86380 86390 1
543772 99543772 1001 86380 86390 1
543839 99543839 1001 86380 86390 1
543853 99543853 1001 86380 86390 1
543793 99543793 1001 86380 86390 1
544405 99544405 1001 86380 86390 1
544409 99544409 1001 86380 86390 1
544572 99544572 1001 86380 86390 1
544492 99544492 1001 86380 86390 1
544210 99544210 1001 86380 86390 1
544018 99544018 1001 86380 86390 1
544031 99544031 1001 86380 86390 1
543984 99543984 1001 86380 86390 1
544114 99544114 1001 86380 86390 1
544128 99544128 1001 86380 86390 1
544660 99544660 1001 86380 86390 1
544703 99544703 1001 86380 86390 1
544645 99544645 1001 86380 86390 1
531708 617 1001 69398 69697 1
400120 99400120 1001 86380 86390 1
400053 99400053 1001 86380 86390 1
400152 99400152 1001 86380 86390 1
400405 99400405 1001 86380 86390 1
400518 99400518 1001 86380 86390 1
400601 99400601 1001 86380 86390 1
400555 99400555 1001 86380 86390 1
401260 99401260 1001 86380 86390 1
401335 99401335 1001 86380 86390 1
401300 99401300 1001 86380 86390 1
401669 99401669 1001 86380 86390 1
401798 99401798 1001 86380 86390 1
401892 99401892 1001 86380 86390 1
402125 99402125 1001 86380 86390 1
402257 99402257 1001 86380 86390 1
402309 99402309 1001 86380 86390 1
402435 99402435 1001 86380 86390 1
403037 99403037 1001 86380 86390 1
403169 99403169 1001 86380 86390 1
403171 99403171 1001 86380 86390 1
403206 99403206 1001 86380 86390 1
403305 99403305 1001 86380 86390 1
403306 99403306 1001 86380 86390 1
403372 99403372 1001 86380 86390 1
403418 99403418 1001 86380 86390 1
403784 99403784 1001 86380 86390 1
403969 99403969 1001 86380 86390 1
403970 99403970 1001 86380 86390 1
404068 99404068 1001 86380 86390 1
404227 99404227 1001 86380 86390 1
404324 99404324 1001 86380 86390 1
404364 99404364 1001 86380 86390 1
404413 99404413 1001 86380 86390 1
404689 99404689 1001 86380 86390 1
404750 99404750 1001 86380 86390 1
404877 99404877 1001 86380 86390 1
405157 99405157 1001 86380 86390 1
405377 99405377 1001 86380 86390 1
405433 99405433 1001 86380 86390 1
405577 99405577 1001 86380 86390 1
405501 99405501 1001 86380 86390 1
405643 99405643 1001 86380 86390 1
405677 99405677 1001 86380 86390 1
405705 99405705 1001 86380 86390 1
406005 99406005 1001 86380 86390 1
406122 99406122 1001 86380 86390 1
406366 99406366 1001 86380 86390 1
406531 99406531 1001 86380 86390 1
406501 99406501 1001 86380 86390 1
407122 99407122 1001 86380 86390 1
407036 99407036 1001 86380 86390 1
407111 99407111 1001 86380 86390 1
407205 99407205 1001 86380 86390 1
407231 99407231 1001 86380 86390 1
407497 99407497 1001 86380 86390 1
407538 99407538 1001 86380 86390 1
407703 99407703 1001 86380 86390 1
407823 99407823 1001 86380 86390 1
407909 99407909 1001 86380 86390 1
408203 99408203 1001 86380 86390 1
408755 99408755 1001 86380 86390 1
408804 99408804 1001 86380 86390 1
408790 99408790 1001 86380 86390 1
408795 99408795 1001 86380 86390 1
408934 99408934 1001 86380 86390 1
409006 99409006 1001 86380 86390 1
409102 99409102 1001 86380 86390 1
409195 99409195 1001 86380 86390 1
409618 99409618 1001 86380 86390 1
409708 99409708 1001 86380 86390 1
409730 99409730 1001 86380 86390 1
409811 99409811 1001 86380 86390 1
410197 99410197 1001 86380 86390 1
410274 99410274 1001 86380 86390 1
410468 99410468 1001 86380 86390 1
410584 99410584 1001 86380 86390 1
410647 99410647 1001 86380 86390 1
410884 99410884 1001 86380 86390 1
410993 99410993 1001 86380 86390 1
411193 99411193 1001 86380 86390 1
411253 99411253 1001 86380 86390 1
411229 99411229 1001 86380 86390 1
411566 99411566 1001 86380 86390 1
411730 99411730 1001 86380 86390 1
411861 99411861 1001 86380 86390 1
412252 99412252 1001 86380 86390 1
412291 99412291 1001 86380 86390 1
412455 99412455 1001 86380 86390 1
412285 99412285 1001 86380 86390 1
412412 99412412 1001 86380 86390 1
412443 99412443 1001 86380 86390 1
413488 99413488 1001 86380 86390 1
413330 99413330 1001 86380 86390 1
413541 99413541 1001 86380 86390 1
413197 99413197 1001 86380 86390 1
413154 99413154 1001 86380 86390 1
412587 99412587 1001 86380 86390 1
414117 99414117 1001 86380 86390 1
414040 99414040 1001 86380 86390 1
413941 99413941 1001 86380 86390 1
414009 99414009 1001 86380 86390 1
415171 99415171 1001 86380 86390 1
415227 99415227 1001 86380 86390 1
415088 99415088 1001 86380 86390 1
415023 99415023 1001 86380 86390 1
414744 99414744 1001 86380 86390 1
414647 99414647 1001 86380 86390 1
414834 99414834 1001 86380 86390 1
414634 99414634 1001 86380 86390 1
414272 99414272 1001 86380 86390 1
414505 99414505 1001 86380 86390 1
414188 99414188 1001 86380 86390 1
414284 99414284 1001 86380 86390 1
415432 99415432 1001 86380 86390 1
415541 99415541 1001 86380 86390 1
415667 99415667 1001 86380 86390 1
416639 99416639 1001 86380 86390 1
416557 99416557 1001 86380 86390 1
416174 99416174 1001 86380 86390 1
416032 99416032 1001 86380 86390 1
417202 99417202 1001 86380 86390 1
417360 99417360 1001 86380 86390 1
417573 99417573 1001 86380 86390 1
417465 99417465 1001 86380 86390 1
418532 99418532 1001 86380 86390 1
418689 99418689 1001 86380 86390 1
418249 99418249 1001 86380 86390 1
418220 99418220 1001 86380 86390 1
418264 99418264 1001 86380 86390 1
418409 99418409 1001 86380 86390 1
418101 99418101 1001 86380 86390 1
417639 99417639 1001 86380 86390 1
417946 99417946 1001 86380 86390 1
418023 99418023 1001 86380 86390 1
417652 99417652 1001 86380 86390 1
418936 99418936 1001 86380 86390 1
418893 99418893 1001 86380 86390 1
420382 99420382 1001 86380 86390 1
420197 99420197 1001 86380 86390 1
420367 99420367 1001 86380 86390 1
420300 99420300 1001 86380 86390 1
420031 99420031 1001 86380 86390 1
419967 99419967 1001 86380 86390 1
419743 99419743 1001 86380 86390 1
419293 99419293 1001 86380 86390 1
419454 99419454 1001 86380 86390 1
419216 99419216 1001 86380 86390 1
419328 99419328 1001 86380 86390 1
419220 99419220 1001 86380 86390 1
419442 99419442 1001 86380 86390 1
420691 99420691 1001 86380 86390 1
420799 99420799 1001 86380 86390 1
420703 99420703 1001 86380 86390 1
421712 99421712 1001 86380 86390 1
421639 99421639 1001 86380 86390 1
421432 99421432 1001 86380 86390 1
421546 99421546 1001 86380 86390 1
421275 99421275 1001 86380 86390 1
421579 99421579 1001 86380 86390 1
421382 99421382 1001 86380 86390 1
421285 99421285 1001 86380 86390 1
421448 99421448 1001 86380 86390 1
421099 99421099 1001 86380 86390 1
420969 99420969 1001 86380 86390 1
421052 99421052 1001 86380 86390 1
421091 99421091 1001 86380 86390 1
422440 99422440 1001 86380 86390 1
422220 99422220 1001 86380 86390 1
422121 99422121 1001 86380 86390 1
422263 99422263 1001 86380 86390 1
422159 99422159 1001 86380 86390 1
423413 99423413 1001 86380 86390 1
423465 99423465 1001 86380 86390 1
423456 99423456 1001 86380 86390 1
423025 99423025 1001 86380 86390 1
422945 99422945 1001 86380 86390 1
423255 99423255 1001 86380 86390 1
423185 99423185 1001 86380 86390 1
422550 99422550 1001 86380 86390 1
422883 99422883 1001 86380 86390 1
422691 99422691 1001 86380 86390 1
423842 99423842 1001 86380 86390 1
423966 99423966 1001 86380 86390 1
423770 99423770 1001 86380 86390 1
424054 99424054 1001 86380 86390 1
424112 99424112 1001 86380 86390 1
425124 99425124 1001 86380 86390 1
425376 99425376 1001 86380 86390 1
425161 99425161 1001 86380 86390 1
425120 99425120 1001 86380 86390 1
425189 99425189 1001 86380 86390 1
425371 99425371 1001 86380 86390 1
425320 99425320 1001 86380 86390 1
424867 99424867 1001 86380 86390 1
424917 99424917 1001 86380 86390 1
424813 99424813 1001 86380 86390 1
424950 99424950 1001 86380 86390 1
424186 99424186 1001 86380 86390 1
424304 99424304 1001 86380 86390 1
424385 99424385 1001 86380 86390 1
424363 99424363 1001 86380 86390 1
424558 99424558 1001 86380 86390 1
425703 99425703 1001 86380 86390 1
425427 99425427 1001 86380 86390 1
426847 99426847 1001 86380 86390 1
426848 99426848 1001 86380 86390 1
427061 99427061 1001 86380 86390 1
426274 99426274 1001 86380 86390 1
425968 99425968 1001 86380 86390 1
426017 99426017 1001 86380 86390 1
426256 99426256 1001 86380 86390 1
426079 99426079 1001 86380 86390 1
425975 99425975 1001 86380 86390 1
426081 99426081 1001 86380 86390 1
427202 99427202 1001 86380 86390 1
427304 99427304 1001 86380 86390 1
428497 99428497 1001 86380 86390 1
428511 99428511 1001 86380 86390 1
428060 99428060 1001 86380 86390 1
428040 99428040 1001 86380 86390 1
428197 99428197 1001 86380 86390 1
428025 99428025 1001 86380 86390 1
427752 99427752 1001 86380 86390 1
427899 99427899 1001 86380 86390 1
427629 99427629 1001 86380 86390 1
427673 99427673 1001 86380 86390 1
427727 99427727 1001 86380 86390 1
428968 99428968 1001 86380 86390 1
428924 99428924 1001 86380 86390 1
430192 99430192 1001 86380 86390 1
430355 99430355 1001 86380 86390 1
430009 99430009 1001 86380 86390 1
429755 99429755 1001 86380 86390 1
429595 99429595 1001 86380 86390 1
429676 99429676 1001 86380 86390 1
429678 99429678 1001 86380 86390 1
429797 99429797 1001 86380 86390 1
429497 99429497 1001 86380 86390 1
429347 99429347 1001 86380 86390 1
429212 99429212 1001 86380 86390 1
429282 99429282 1001 86380 86390 1
429488 99429488 1001 86380 86390 1
429513 99429513 1001 86380 86390 1
429216 99429216 1001 86380 86390 1
429240 99429240 1001 86380 86390 1
430487 99430487 1001 86380 86390 1
430636 99430636 1001 86380 86390 1
431651 99431651 1001 86380 86390 1
431713 99431713 1001 86380 86390 1
431999 99431999 1001 86380 86390 1
431839 99431839 1001 86380 86390 1
431900 99431900 1001 86380 86390 1
431903 99431903 1001 86380 86390 1
431980 99431980 1001 86380 86390 1
431306 99431306 1001 86380 86390 1
431268 99431268 1001 86380 86390 1
431636 99431636 1001 86380 86390 1
431027 99431027 1001 86380 86390 1
431029 99431029 1001 86380 86390 1
431150 99431150 1001 86380 86390 1
431130 99431130 1001 86380 86390 1
430987 99430987 1001 86380 86390 1
431250 99431250 1001 86380 86390 1
431023 99431023 1001 86380 86390 1
432397 99432397 1001 86380 86390 1
432095 99432095 1001 86380 86390 1
432067 99432067 1001 86380 86390 1
432102 99432102 1001 86380 86390 1
432189 99432189 1001 86380 86390 1
432283 99432283 1001 86380 86390 1
433410 99433410 1001 86380 86390 1
433707 99433707 1001 86380 86390 1
432932 99432932 1001 86380 86390 1
433227 99433227 1001 86380 86390 1
433045 99433045 1001 86380 86390 1
433313 99433313 1001 86380 86390 1
432606 99432606 1001 86380 86390 1
432851 99432851 1001 86380 86390 1
432878 99432878 1001 86380 86390 1
432714 99432714 1001 86380 86390 1
433778 99433778 1001 86380 86390 1
435133 99435133 1001 86380 86390 1
434895 99434895 1001 86380 86390 1
434826 99434826 1001 86380 86390 1
434767 99434767 1001 86380 86390 1
434366 99434366 1001 86380 86390 1
435595 99435595 1001 86380 86390 1
435833 99435833 1001 86380 86390 1
435526 99435526 1001 86380 86390 1
435450 99435450 1001 86380 86390 1
435887 99435887 1001 86380 86390 1
437048 99437048 1001 86380 86390 1
436545 99436545 1001 86380 86390 1
436592 99436592 1001 86380 86390 1
436594 99436594 1001 86380 86390 1
436216 99436216 1001 86380 86390 1
300095 99300095 1001 86380 86390 1
437245 99437245 1001 86380 86390 1
437250 99437250 1001 86380 86390 1
300683 99300683 1001 86380 86390 1
300546 99300546 1001 86380 86390 1
300560 99300560 1001 86380 86390 1
300432 99300432 1001 86380 86390 1
300492 99300492 1001 86380 86390 1
300468 99300468 1001 86380 86390 1
300139 99300139 1001 86380 86390 1
300766 99300766 1001 86380 86390 1
300852 99300852 1001 86380 86390 1
300906 99300906 1001 86380 86390 1
301481 99301481 1001 86380 86390 1
301495 99301495 1001 86380 86390 1
301396 99301396 1001 86380 86390 1
301544 99301544 1001 86380 86390 1
301397 99301397 1001 86380 86390 1
301549 99301549 1001 86380 86390 1
301310 99301310 1001 86380 86390 1
301194 99301194 1001 86380 86390 1
301262 99301262 1001 86380 86390 1
301146 99301146 1001 86380 86390 1
301159 99301159 1001 86380 86390 1
301305 99301305 1001 86380 86390 1
301151 99301151 1001 86380 86390 1
301013 99301013 1001 86380 86390 1
301026 99301026 1001 86380 86390 1
300976 99300976 1001 86380 86390 1
301112 99301112 1001 86380 86390 1
301023 99301023 1001 86380 86390 1
301580 99301580 1001 86380 86390 1
301690 99301690 1001 86380 86390 1
301703 99301703 1001 86380 86390 1
302235 99302235 1001 86380 86390 1
302210 99302210 1001 86380 86390 1
302107 99302107 1001 86380 86390 1
301942 99301942 1001 86380 86390 1
301770 99301770 1001 86380 86390 1
301914 99301914 1001 86380 86390 1
302572 99302572 1001 86380 86390 1
302418 99302418 1001 86380 86390 1
302485 99302485 1001 86380 86390 1
302578 99302578 1001 86380 86390 1
302424 99302424 1001 86380 86390 1
302502 99302502 1001 86380 86390 1
302455 99302455 1001 86380 86390 1
303011 99303011 1001 86380 86390 1
303089 99303089 1001 86380 86390 1
302704 99302704 1001 86380 86390 1
302643 99302643 1001 86380 86390 1
302636 99302636 1001 86380 86390 1
302598 99302598 1001 86380 86390 1
303350 99303350 1001 86380 86390 1
303286 99303286 1001 86380 86390 1
303377 99303377 1001 86380 86390 1
303381 99303381 1001 86380 86390 1
303969 99303969 1001 86380 86390 1
303841 99303841 1001 86380 86390 1
303946 99303946 1001 86380 86390 1
304024 99304024 1001 86380 86390 1
303903 99303903 1001 86380 86390 1
303716 99303716 1001 86380 86390 1
303653 99303653 1001 86380 86390 1
303809 99303809 1001 86380 86390 1
303439 99303439 1001 86380 86390 1
303596 99303596 1001 86380 86390 1
303521 99303521 1001 86380 86390 1
303537 99303537 1001 86380 86390 1
303604 99303604 1001 86380 86390 1
303528 99303528 1001 86380 86390 1
304156 99304156 1001 86380 86390 1
304682 99304682 1001 86380 86390 1
304748 99304748 1001 86380 86390 1
304723 99304723 1001 86380 86390 1
304715 99304715 1001 86380 86390 1
304491 99304491 1001 86380 86390 1
304549 99304549 1001 86380 86390 1
304297 99304297 1001 86380 86390 1
304874 99304874 1001 86380 86390 1
304888 99304888 1001 86380 86390 1
304971 99304971 1001 86380 86390 1
304998 99304998 1001 86380 86390 1
305611 99305611 1001 86380 86390 1
305501 99305501 1001 86380 86390 1
305543 99305543 1001 86380 86390 1
305431 99305431 1001 86380 86390 1
305446 99305446 1001 86380 86390 1
305317 99305317 1001 86380 86390 1
305373 99305373 1001 86380 86390 1
305310 99305310 1001 86380 86390 1
305071 99305071 1001 86380 86390 1
305269 99305269 1001 86380 86390 1
500076 99500076 1001 86380 86390 1
500032 99500032 1001 86380 86390 1
305692 99305692 1001 86380 86390 1
500689 99500689 1001 86380 86390 1
500639 99500639 1001 86380 86390 1
500799 99500799 1001 86380 86390 1
500804 99500804 1001 86380 86390 1
500709 99500709 1001 86380 86390 1
500582 99500582 1001 86380 86390 1
500415 99500415 1001 86380 86390 1
500433 99500433 1001 86380 86390 1
500459 99500459 1001 86380 86390 1
500437 99500437 1001 86380 86390 1
500350 99500350 1001 86380 86390 1
500307 99500307 1001 86380 86390 1
500373 99500373 1001 86380 86390 1
500836 99500836 1001 86380 86390 1
500853 99500853 1001 86380 86390 1
500907 99500907 1001 86380 86390 1
500858 99500858 1001 86380 86390 1
500949 99500949 1001 86380 86390 1
500976 99500976 1001 86380 86390 1
500900 99500900 1001 86380 86390 1
501567 99501567 1001 86380 86390 1
501555 99501555 1001 86380 86390 1
501620 99501620 1001 86380 86390 1
501492 99501492 1001 86380 86390 1
501558 99501558 1001 86380 86390 1
501510 99501510 1001 86380 86390 1
501267 99501267 1001 86380 86390 1
501411 99501411 1001 86380 86390 1
501363 99501363 1001 86380 86390 1
501288 99501288 1001 86380 86390 1
501034 99501034 1001 86380 86390 1
501051 99501051 1001 86380 86390 1
501806 99501806 1001 86380 86390 1
501678 99501678 1001 86380 86390 1
501822 99501822 1001 86380 86390 1
501655 99501655 1001 86380 86390 1
501750 99501750 1001 86380 86390 1
502263 99502263 1001 86380 86390 1
502084 99502084 1001 86380 86390 1
502140 99502140 1001 86380 86390 1
502155 99502155 1001 86380 86390 1
502039 99502039 1001 86380 86390 1
501893 99501893 1001 86380 86390 1
502023 99502023 1001 86380 86390 1
501920 99501920 1001 86380 86390 1
501870 99501870 1001 86380 86390 1
502605 99502605 1001 86380 86390 1
502491 99502491 1001 86380 86390 1
502497 99502497 1001 86380 86390 1
502627 99502627 1001 86380 86390 1
503100 99503100 1001 86380 86390 1
503141 99503141 1001 86380 86390 1
502893 99502893 1001 86380 86390 1
503041 99503041 1001 86380 86390 1
502887 99502887 1001 86380 86390 1
502848 99502848 1001 86380 86390 1
502747 99502747 1001 86380 86390 1
503458 99503458 1001 86380 86390 1
503302 99503302 1001 86380 86390 1
503304 99503304 1001 86380 86390 1
503436 99503436 1001 86380 86390 1
503387 99503387 1001 86380 86390 1
503451 99503451 1001 86380 86390 1
503964 99503964 1001 86380 86390 1
503946 99503946 1001 86380 86390 1
503865 99503865 1001 86380 86390 1
503511 99503511 1001 86380 86390 1
503507 99503507 1001 86380 86390 1
503625 99503625 1001 86380 86390 1
504244 99504244 1001 86380 86390 1
504128 99504128 1001 86380 86390 1
504147 99504147 1001 86380 86390 1
504225 99504225 1001 86380 86390 1
504802 99504802 1001 86380 86390 1
504907 99504907 1001 86380 86390 1
504765 99504765 1001 86380 86390 1
504788 99504788 1001 86380 86390 1
504716 99504716 1001 86380 86390 1
504602 99504602 1001 86380 86390 1
504542 99504542 1001 86380 86390 1
504349 99504349 1001 86380 86390 1
504518 99504518 1001 86380 86390 1
504350 99504350 1001 86380 86390 1
504482 99504482 1001 86380 86390 1
504355 99504355 1001 86380 86390 1
504382 99504382 1001 86380 86390 1
504395 99504395 1001 86380 86390 1
505073 99505073 1001 86380 86390 1
505130 99505130 1001 86380 86390 1
505081 99505081 1001 86380 86390 1
505655 99505655 1001 86380 86390 1
505710 99505710 1001 86380 86390 1
505765 99505765 1001 86380 86390 1
505766 99505766 1001 86380 86390 1
505462 99505462 1001 86380 86390 1
505514 99505514 1001 86380 86390 1
505378 99505378 1001 86380 86390 1
505154 99505154 1001 86380 86390 1
505310 99505310 1001 86380 86390 1
505234 99505234 1001 86380 86390 1
505264 99505264 1001 86380 86390 1
505277 99505277 1001 86380 86390 1
505317 99505317 1001 86380 86390 1
505161 99505161 1001 86380 86390 1
505866 99505866 1001 86380 86390 1
505841 99505841 1001 86380 86390 1
506536 99506536 1001 86380 86390 1
506476 99506476 1001 86380 86390 1
506529 99506529 1001 86380 86390 1
506239 99506239 1001 86380 86390 1
506048 99506048 1001 86380 86390 1
507231 99507231 1001 86380 86390 1
507392 99507392 1001 86380 86390 1
507237 99507237 1001 86380 86390 1
507037 99507037 1001 86380 86390 1
507027 99507027 1001 86380 86390 1
507174 99507174 1001 86380 86390 1
507084 99507084 1001 86380 86390 1
507034 99507034 1001 86380 86390 1
506821 99506821 1001 86380 86390 1
507523 99507523 1001 86380 86390 1
507584 99507584 1001 86380 86390 1
508122 99508122 1001 86380 86390 1
508135 99508135 1001 86380 86390 1
508047 99508047 1001 86380 86390 1
508059 99508059 1001 86380 86390 1
508220 99508220 1001 86380 86390 1
508228 99508228 1001 86380 86390 1
508169 99508169 1001 86380 86390 1
508067 99508067 1001 86380 86390 1
507953 99507953 1001 86380 86390 1
507852 99507852 1001 86380 86390 1
507969 99507969 1001 86380 86390 1
507873 99507873 1001 86380 86390 1
507822 99507822 1001 86380 86390 1
507816 99507816 1001 86380 86390 1
507729 99507729 1001 86380 86390 1
507782 99507782 1001 86380 86390 1
508260 99508260 1001 86380 86390 1
508364 99508364 1001 86380 86390 1
508264 99508264 1001 86380 86390 1
508278 99508278 1001 86380 86390 1
508356 99508356 1001 86380 86390 1
508370 99508370 1001 86380 86390 1
508986 99508986 1001 86380 86390 1
509052 99509052 1001 86380 86390 1
508928 99508928 1001 86380 86390 1
508980 99508980 1001 86380 86390 1
508792 99508792 1001 86380 86390 1
508716 99508716 1001 86380 86390 1
508858 99508858 1001 86380 86390 1
508704 99508704 1001 86380 86390 1
508867 99508867 1001 86380 86390 1
508520 99508520 1001 86380 86390 1
508499 99508499 1001 86380 86390 1
509117 99509117 1001 86380 86390 1
509246 99509246 1001 86380 86390 1
509107 99509107 1001 86380 86390 1
509094 99509094 1001 86380 86390 1
509733 99509733 1001 86380 86390 1
509772 99509772 1001 86380 86390 1
509745 99509745 1001 86380 86390 1
509506 99509506 1001 86380 86390 1
509333 99509333 1001 86380 86390 1
509455 99509455 1001 86380 86390 1
509318 99509318 1001 86380 86390 1
510081 99510081 1001 86380 86390 1
510082 99510082 1001 86380 86390 1
509941 99509941 1001 86380 86390 1
510008 99510008 1001 86380 86390 1
510703 99510703 1001 86380 86390 1
510436 99510436 1001 86380 86390 1
510462 99510462 1001 86380 86390 1
510515 99510515 1001 86380 86390 1
510441 99510441 1001 86380 86390 1
510197 99510197 1001 86380 86390 1
510840 99510840 1001 86380 86390 1
510841 99510841 1001 86380 86390 1
510794 99510794 1001 86380 86390 1
510797 99510797 1001 86380 86390 1
511418 99511418 1001 86380 86390 1
511315 99511315 1001 86380 86390 1
511230 99511230 1001 86380 86390 1
510997 99510997 1001 86380 86390 1
510967 99510967 1001 86380 86390 1
510969 99510969 1001 86380 86390 1
511648 99511648 1001 86380 86390 1
511728 99511728 1001 86380 86390 1
511652 99511652 1001 86380 86390 1
511614 99511614 1001 86380 86390 1
512305 99512305 1001 86380 86390 1
512297 99512297 1001 86380 86390 1
512323 99512323 1001 86380 86390 1
512211 99512211 1001 86380 86390 1
512149 99512149 1001 86380 86390 1
511972 99511972 1001 86380 86390 1
511990 99511990 1001 86380 86390 1
511954 99511954 1001 86380 86390 1
511942 99511942 1001 86380 86390 1
511789 99511789 1001 86380 86390 1
512534 99512534 1001 86380 86390 1
512391 99512391 1001 86380 86390 1
512425 99512425 1001 86380 86390 1
513129 99513129 1001 86380 86390 1
513104 99513104 1001 86380 86390 1
513083 99513083 1001 86380 86390 1
513087 99513087 1001 86380 86390 1
513089 99513089 1001 86380 86390 1
512925 99512925 1001 86380 86390 1
512813 99512813 1001 86380 86390 1
512921 99512921 1001 86380 86390 1
512986 99512986 1001 86380 86390 1
512649 99512649 1001 86380 86390 1
513396 99513396 1001 86380 86390 1
513332 99513332 1001 86380 86390 1
513360 99513360 1001 86380 86390 1
513219 99513219 1001 86380 86390 1
513212 99513212 1001 86380 86390 1
513891 99513891 1001 86380 86390 1
513969 99513969 1001 86380 86390 1
513633 99513633 1001 86380 86390 1
513815 99513815 1001 86380 86390 1
513715 99513715 1001 86380 86390 1
513806 99513806 1001 86380 86390 1
513718 99513718 1001 86380 86390 1
513542 99513542 1001 86380 86390 1
513415 99513415 1001 86380 86390 1
513468 99513468 1001 86380 86390 1
513421 99513421 1001 86380 86390 1
513616 99513616 1001 86380 86390 1
514160 99514160 1001 86380 86390 1
514127 99514127 1001 86380 86390 1
514181 99514181 1001 86380 86390 1
514666 99514666 1001 86380 86390 1
514680 99514680 1001 86380 86390 1
514712 99514712 1001 86380 86390 1
514630 99514630 1001 86380 86390 1
514491 99514491 1001 86380 86390 1
514480 99514480 1001 86380 86390 1
514381 99514381 1001 86380 86390 1
514291 99514291 1001 86380 86390 1
514423 99514423 1001 86380 86390 1
514372 99514372 1001 86380 86390 1
515001 99515001 1001 86380 86390 1
515040 99515040 1001 86380 86390 1
514888 99514888 1001 86380 86390 1
515621 99515621 1001 86380 86390 1
515572 99515572 1001 86380 86390 1
515537 99515537 1001 86380 86390 1
515391 99515391 1001 86380 86390 1
515368 99515368 1001 86380 86390 1
515308 99515308 1001 86380 86390 1
515257 99515257 1001 86380 86390 1
515186 99515186 1001 86380 86390 1
515238 99515238 1001 86380 86390 1
515124 99515124 1001 86380 86390 1
515694 99515694 1001 86380 86390 1
515723 99515723 1001 86380 86390 1
515762 99515762 1001 86380 86390 1
516433 99516433 1001 86380 86390 1
516374 99516374 1001 86380 86390 1
516452 99516452 1001 86380 86390 1
516465 99516465 1001 86380 86390 1
516443 99516443 1001 86380 86390 1
516393 99516393 1001 86380 86390 1
516188 99516188 1001 86380 86390 1
516227 99516227 1001 86380 86390 1
516267 99516267 1001 86380 86390 1
516125 99516125 1001 86380 86390 1
516190 99516190 1001 86380 86390 1
515969 99515969 1001 86380 86390 1
515985 99515985 1001 86380 86390 1
516090 99516090 1001 86380 86390 1
515951 99515951 1001 86380 86390 1
516030 99516030 1001 86380 86390 1
516613 99516613 1001 86380 86390 1
516707 99516707 1001 86380 86390 1
517144 99517144 1001 86380 86390 1
517154 99517154 1001 86380 86390 1
517021 99517021 1001 86380 86390 1
517089 99517089 1001 86380 86390 1
516771 99516771 1001 86380 86390 1
516915 99516915 1001 86380 86390 1
516802 99516802 1001 86380 86390 1
517359 99517359 1001 86380 86390 1
517348 99517348 1001 86380 86390 1
517455 99517455 1001 86380 86390 1
518007 99518007 1001 86380 86390 1
518073 99518073 1001 86380 86390 1
518140 99518140 1001 86380 86390 1
518041 99518041 1001 86380 86390 1
517931 99517931 1001 86380 86390 1
517885 99517885 1001 86380 86390 1
517901 99517901 1001 86380 86390 1
517891 99517891 1001 86380 86390 1
517671 99517671 1001 86380 86390 1
517700 99517700 1001 86380 86390 1
517574 99517574 1001 86380 86390 1
517652 99517652 1001 86380 86390 1
517717 99517717 1001 86380 86390 1
517667 99517667 1001 86380 86390 1
518237 99518237 1001 86380 86390 1
518207 99518207 1001 86380 86390 1
518874 99518874 1001 86380 86390 1
518916 99518916 1001 86380 86390 1
518966 99518966 1001 86380 86390 1
518815 99518815 1001 86380 86390 1
518602 99518602 1001 86380 86390 1
518566 99518566 1001 86380 86390 1
518528 99518528 1001 86380 86390 1
518426 99518426 1001 86380 86390 1
518494 99518494 1001 86380 86390 1
519145 99519145 1001 86380 86390 1
519184 99519184 1001 86380 86390 1
519098 99519098 1001 86380 86390 1
519583 99519583 1001 86380 86390 1
519450 99519450 1001 86380 86390 1
519515 99519515 1001 86380 86390 1
519208 99519208 1001 86380 86390 1
519235 99519235 1001 86380 86390 1
519371 99519371 1001 86380 86390 1
519244 99519244 1001 86380 86390 1
519283 99519283 1001 86380 86390 1
519964 99519964 1001 86380 86390 1
520003 99520003 1001 86380 86390 1
520605 99520605 1001 86380 86390 1
520475 99520475 1001 86380 86390 1
520544 99520544 1001 86380 86390 1
520390 99520390 1001 86380 86390 1
520275 99520275 1001 86380 86390 1
520163 99520163 1001 86380 86390 1
520180 99520180 1001 86380 86390 1
520196 99520196 1001 86380 86390 1
520173 99520173 1001 86380 86390 1
520807 99520807 1001 86380 86390 1
520665 99520665 1001 86380 86390 1
520752 99520752 1001 86380 86390 1
521434 99521434 1001 86380 86390 1
521334 99521334 1001 86380 86390 1
521150 99521150 1001 86380 86390 1
521153 99521153 1001 86380 86390 1
521043 99521043 1001 86380 86390 1
520890 99520890 1001 86380 86390 1
520947 99520947 1001 86380 86390 1
521627 99521627 1001 86380 86390 1
521484 99521484 1001 86380 86390 1
522013 99522013 1001 86380 86390 1
522008 99522008 1001 86380 86390 1
521740 99521740 1001 86380 86390 1
521861 99521861 1001 86380 86390 1
521786 99521786 1001 86380 86390 1
522354 99522354 1001 86380 86390 1
522326 99522326 1001 86380 86390 1
522442 99522442 1001 86380 86390 1
522951 99522951 1001 86380 86390 1
522952 99522952 1001 86380 86390 1
523009 99523009 1001 86380 86390 1
523074 99523074 1001 86380 86390 1
523063 99523063 1001 86380 86390 1
522960 99522960 1001 86380 86390 1
522810 99522810 1001 86380 86390 1
522786 99522786 1001 86380 86390 1
522891 99522891 1001 86380 86390 1
522803 99522803 1001 86380 86390 1
522579 99522579 1001 86380 86390 1
522660 99522660 1001 86380 86390 1
522623 99522623 1001 86380 86390 1
522533 99522533 1001 86380 86390 1
523141 99523141 1001 86380 86390 1
523323 99523323 1001 86380 86390 1
523145 99523145 1001 86380 86390 1
523304 99523304 1001 86380 86390 1
523254 99523254 1001 86380 86390 1
523166 99523166 1001 86380 86390 1
523805 99523805 1001 86380 86390 1
523744 99523744 1001 86380 86390 1
523771 99523771 1001 86380 86390 1
523811 99523811 1001 86380 86390 1
523597 99523597 1001 86380 86390 1
523533 99523533 1001 86380 86390 1
523586 99523586 1001 86380 86390 1
523561 99523561 1001 86380 86390 1
523695 99523695 1001 86380 86390 1
524739 99524739 1001 86380 86390 1
524763 99524763 1001 86380 86390 1
524544 99524544 1001 86380 86390 1
524378 99524378 1001 86380 86390 1
524419 99524419 1001 86380 86390 1
524395 99524395 1001 86380 86390 1
524310 99524310 1001 86380 86390 1
524960 99524960 1001 86380 86390 1
525446 99525446 1001 86380 86390 1
525499 99525499 1001 86380 86390 1
525488 99525488 1001 86380 86390 1
525439 99525439 1001 86380 86390 1
525621 99525621 1001 86380 86390 1
525790 99525790 1001 86380 86390 1
525654 99525654 1001 86380 86390 1
525745 99525745 1001 86380 86390 1
525642 99525642 1001 86380 86390 1
525606 99525606 1001 86380 86390 1
526410 99526410 1001 86380 86390 1
526205 99526205 1001 86380 86390 1
526107 99526107 1001 86380 86390 1
525862 99525862 1001 86380 86390 1
525942 99525942 1001 86380 86390 1
526514 99526514 1001 86380 86390 1
526522 99526522 1001 86380 86390 1
526561 99526561 1001 86380 86390 1
527046 99527046 1001 86380 86390 1
527007 99527007 1001 86380 86390 1
526856 99526856 1001 86380 86390 1
527041 99527041 1001 86380 86390 1
526801 99526801 1001 86380 86390 1
526673 99526673 1001 86380 86390 1
526741 99526741 1001 86380 86390 1
526781 99526781 1001 86380 86390 1
526794 99526794 1001 86380 86390 1
527299 99527299 1001 86380 86390 1
527975 99527975 1001 86380 86390 1
528034 99528034 1001 86380 86390 1
527858 99527858 1001 86380 86390 1
527730 99527730 1001 86380 86390 1
527695 99527695 1001 86380 86390 1
527798 99527798 1001 86380 86390 1
527825 99527825 1001 86380 86390 1
527625 99527625 1001 86380 86390 1
527587 99527587 1001 86380 86390 1
527512 99527512 1001 86380 86390 1
527538 99527538 1001 86380 86390 1
527605 99527605 1001 86380 86390 1
527464 99527464 1001 86380 86390 1
528850 99528850 1001 86380 86390 1
528800 99528800 1001 86380 86390 1
528875 99528875 1001 86380 86390 1
528490 99528490 1001 86380 86390 1
528621 99528621 1001 86380 86390 1
528694 99528694 1001 86380 86390 1
528347 99528347 1001 86380 86390 1
528409 99528409 1001 86380 86390 1
528697 99528697 1001 86380 86390 1
529032 99529032 1001 86380 86390 1
529033 99529033 1001 86380 86390 1
529064 99529064 1001 86380 86390 1
529625 99529625 1001 86380 86390 1
529530 99529530 1001 86380 86390 1
529676 99529676 1001 86380 86390 1
529478 99529478 1001 86380 86390 1
529197 99529197 1001 86380 86390 1
529249 99529249 1001 86380 86390 1
529150 99529150 1001 86380 86390 1
529209 99529209 1001 86380 86390 1
529313 99529313 1001 86380 86390 1
529831 99529831 1001 86380 86390 1
529923 99529923 1001 86380 86390 1
529744 99529744 1001 86380 86390 1
530517 99530517 1001 86380 86390 1
530352 99530352 1001 86380 86390 1
530457 99530457 1001 86380 86390 1
530483 99530483 1001 86380 86390 1
530262 99530262 1001 86380 86390 1
530279 99530279 1001 86380 86390 1
529961 99529961 1001 86380 86390 1
530029 99530029 1001 86380 86390 1
530086 99530086 1001 86380 86390 1
530711 99530711 1001 86380 86390 1
530714 99530714 1001 86380 86390 1
530718 99530718 1001 86380 86390 1
531294 99531294 1001 86380 86390 1
531146 99531146 1001 86380 86390 1
531441 99531441 1001 86380 86390 1
531506 99531506 1001 86380 86390 1
531486 99531486 1001 86380 86390 1
531514 99531514 1001 86380 86390 1
532064 99532064 1001 86380 86390 1
532176 99532176 1001 86380 86390 1
531879 99531879 1001 86380 86390 1
531922 99531922 1001 86380 86390 1
532945 99532945 1001 86380 86390 1
532937 99532937 1001 86380 86390 1
532621 99532621 1001 86380 86390 1
532636 99532636 1001 86380 86390 1
532757 99532757 1001 86380 86390 1
532502 99532502 1001 86380 86390 1
532416 99532416 1001 86380 86390 1
533184 99533184 1001 86380 86390 1
533089 99533089 1001 86380 86390 1
533828 99533828 1001 86380 86390 1
533722 99533722 1001 86380 86390 1
533699 99533699 1001 86380 86390 1
533579 99533579 1001 86380 86390 1
533541 99533541 1001 86380 86390 1
533631 99533631 1001 86380 86390 1
533570 99533570 1001 86380 86390 1
533370 99533370 1001 86380 86390 1
533422 99533422 1001 86380 86390 1
533868 99533868 1001 86380 86390 1
533882 99533882 1001 86380 86390 1
533908 99533908 1001 86380 86390 1
533988 99533988 1001 86380 86390 1
533885 99533885 1001 86380 86390 1
534003 99534003 1001 86380 86390 1
533903 99533903 1001 86380 86390 1
534609 99534609 1001 86380 86390 1
534599 99534599 1001 86380 86390 1
534616 99534616 1001 86380 86390 1
534302 99534302 1001 86380 86390 1
534252 99534252 1001 86380 86390 1
534840 99534840 1001 86380 86390 1
534703 99534703 1001 86380 86390 1
535396 99535396 1001 86380 86390 1
535365 99535365 1001 86380 86390 1
535100 99535100 1001 86380 86390 1
535245 99535245 1001 86380 86390 1
535009 99535009 1001 86380 86390 1
535048 99535048 1001 86380 86390 1
535065 99535065 1001 86380 86390 1
535092 99535092 1001 86380 86390 1
534899 99534899 1001 86380 86390 1
535017 99535017 1001 86380 86390 1
535083 99535083 1001 86380 86390 1
535600 99535600 1001 86380 86390 1
535575 99535575 1001 86380 86390 1
535591 99535591 1001 86380 86390 1
535527 99535527 1001 86380 86390 1
535554 99535554 1001 86380 86390 1
535608 99535608 1001 86380 86390 1
535635 99535635 1001 86380 86390 1
535648 99535648 1001 86380 86390 1
536016 99536016 1001 86380 86390 1
535952 99535952 1001 86380 86390 1
536045 99536045 1001 86380 86390 1
536046 99536046 1001 86380 86390 1
535974 99535974 1001 86380 86390 1
536039 99536039 1001 86380 86390 1
535732 99535732 1001 86380 86390 1
535918 99535918 1001 86380 86390 1
535881 99535881 1001 86380 86390 1
536466 99536466 1001 86380 86390 1
536430 99536430 1001 86380 86390 1
536352 99536352 1001 86380 86390 1
536523 99536523 1001 86380 86390 1
537061 99537061 1001 86380 86390 1
537050 99537050 1001 86380 86390 1
537014 99537014 1001 86380 86390 1
537040 99537040 1001 86380 86390 1
537079 99537079 1001 86380 86390 1
537080 99537080 1001 86380 86390 1
536990 99536990 1001 86380 86390 1
536978 99536978 1001 86380 86390 1
537032 99537032 1001 86380 86390 1
537111 99537111 1001 86380 86390 1
536922 99536922 1001 86380 86390 1
536775 99536775 1001 86380 86390 1
536688 99536688 1001 86380 86390 1
536585 99536585 1001 86380 86390 1
536600 99536600 1001 86380 86390 1
536706 99536706 1001 86380 86390 1
536683 99536683 1001 86380 86390 1
537341 99537341 1001 86380 86390 1
537238 99537238 1001 86380 86390 1
537255 99537255 1001 86380 86390 1
537210 99537210 1001 86380 86390 1
537708 99537708 1001 86380 86390 1
537488 99537488 1001 86380 86390 1
537540 99537540 1001 86380 86390 1
537566 99537566 1001 86380 86390 1
537572 99537572 1001 86380 86390 1
538191 99538191 1001 86380 86390 1
538169 99538169 1001 86380 86390 1
538625 99538625 1001 86380 86390 1
538690 99538690 1001 86380 86390 1
538732 99538732 1001 86380 86390 1
538538 99538538 1001 86380 86390 1
538551 99538551 1001 86380 86390 1
538461 99538461 1001 86380 86390 1
538553 99538553 1001 86380 86390 1
538465 99538465 1001 86380 86390 1
538353 99538353 1001 86380 86390 1
538225 99538225 1001 86380 86390 1
538931 99538931 1001 86380 86390 1
538850 99538850 1001 86380 86390 1
539515 99539515 1001 86380 86390 1
539567 99539567 1001 86380 86390 1
539478 99539478 1001 86380 86390 1
539446 99539446 1001 86380 86390 1
539601 99539601 1001 86380 86390 1
539362 99539362 1001 86380 86390 1
539227 99539227 1001 86380 86390 1
539137 99539137 1001 86380 86390 1
539161 99539161 1001 86380 86390 1
539773 99539773 1001 86380 86390 1
539697 99539697 1001 86380 86390 1
539788 99539788 1001 86380 86390 1
540453 99540453 1001 86380 86390 1
540363 99540363 1001 86380 86390 1
540463 99540463 1001 86380 86390 1
540107 99540107 1001 86380 86390 1
540089 99540089 1001 86380 86390 1
540128 99540128 1001 86380 86390 1
540076 99540076 1001 86380 86390 1
539851 99539851 1001 86380 86390 1
539995 99539995 1001 86380 86390 1
540556 99540556 1001 86380 86390 1
540534 99540534 1001 86380 86390 1
540539 99540539 1001 86380 86390 1
541205 99541205 1001 86380 86390 1
541169 99541169 1001 86380 86390 1
540972 99540972 1001 86380 86390 1
540961 99540961 1001 86380 86390 1
540694 99540694 1001 86380 86390 1
541334 99541334 1001 86380 86390 1
541373 99541373 1001 86380 86390 1
541454 99541454 1001 86380 86390 1
541939 99541939 1001 86380 86390 1
542083 99542083 1001 86380 86390 1
541974 99541974 1001 86380 86390 1
541875 99541875 1001 86380 86390 1
541708 99541708 1001 86380 86390 1
541587 99541587 1001 86380 86390 1
542155 99542155 1001 86380 86390 1
542194 99542194 1001 86380 86390 1
542234 99542234 1001 86380 86390 1
542248 99542248 1001 86380 86390 1
542210 99542210 1001 86380 86390 1
542291 99542291 1001 86380 86390 1
542165 99542165 1001 86380 86390 1
542257 99542257 1001 86380 86390 1
542856 99542856 1001 86380 86390 1
542755 99542755 1001 86380 86390 1
542898 99542898 1001 86380 86390 1
542815 99542815 1001 86380 86390 1
542627 99542627 1001 86380 86390 1
542445 99542445 1001 86380 86390 1
542498 99542498 1001 86380 86390 1
542450 99542450 1001 86380 86390 1
542412 99542412 1001 86380 86390 1
542479 99542479 1001 86380 86390 1
543049 99543049 1001 86380 86390 1
543144 99543144 1001 86380 86390 1
543003 99543003 1001 86380 86390 1
543762 99543762 1001 86380 86390 1
543566 99543566 1001 86380 86390 1
543386 99543386 1001 86380 86390 1
543491 99543491 1001 86380 86390 1
543468 99543468 1001 86380 86390 1
543534 99543534 1001 86380 86390 1
543447 99543447 1001 86380 86390 1
543369 99543369 1001 86380 86390 1
543176 99543176 1001 86380 86390 1
543275 99543275 1001 86380 86390 1
543316 99543316 1001 86380 86390 1
543965 99543965 1001 86380 86390 1
543863 99543863 1001 86380 86390 1
543879 99543879 1001 86380 86390 1
544444 99544444 1001 86380 86390 1
544448 99544448 1001 86380 86390 1
544288 99544288 1001 86380 86390 1
544280 99544280 1001 86380 86390 1
544192 99544192 1001 86380 86390 1
544272 99544272 1001 86380 86390 1
544287 99544287 1001 86380 86390 1
543989 99543989 1001 86380 86390 1
544629 99544629 1001 86380 86390 1
419843 291 1001 45720 46377 1
512345 1055 1001 59776 60075 1
520692 767 1001 50326 50625 1
532012 1008 1002 27733 36912 1
534456 650 1002 48838 52416 1
400166 99400166 1001 86380 86390 1
400195 99400195 1001 86380 86390 1
400923 99400923 1001 86380 86390 1
400932 99400932 1001 86380 86390 1
400884 99400884 1001 86380 86390 1
401007 99401007 1001 86380 86390 1
401176 99401176 1001 86380 86390 1
401235 99401235 1001 86380 86390 1
401354 99401354 1001 86380 86390 1
401513 99401513 1001 86380 86390 1
401697 99401697 1001 86380 86390 1
401676 99401676 1001 86380 86390 1
401717 99401717 1001 86380 86390 1
401858 99401858 1001 86380 86390 1
401866 99401866 1001 86380 86390 1
402336 99402336 1001 86380 86390 1
402283 99402283 1001 86380 86390 1
402334 99402334 1001 86380 86390 1
402448 99402448 1001 86380 86390 1
402929 99402929 1001 86380 86390 1
403146 99403146 1001 86380 86390 1
403148 99403148 1001 86380 86390 1
403272 99403272 1001 86380 86390 1
403711 99403711 1001 86380 86390 1
403798 99403798 1001 86380 86390 1
403923 99403923 1001 86380 86390 1
403951 99403951 1001 86380 86390 1
403962 99403962 1001 86380 86390 1
404074 99404074 1001 86380 86390 1
404330 99404330 1001 86380 86390 1
404338 99404338 1001 86380 86390 1
404391 99404391 1001 86380 86390 1
405002 99405002 1001 86380 86390 1
405198 99405198 1001 86380 86390 1
405265 99405265 1001 86380 86390 1
405269 99405269 1001 86380 86390 1
405502 99405502 1001 86380 86390 1
405661 99405661 1001 86380 86390 1
405852 99405852 1001 86380 86390 1
405942 99405942 1001 86380 86390 1
405968 99405968 1001 86380 86390 1
405927 99405927 1001 86380 86390 1
405873 99405873 1001 86380 86390 1
406075 99406075 1001 86380 86390 1
406255 99406255 1001 86380 86390 1
406605 99406605 1001 86380 86390 1
406679 99406679 1001 86380 86390 1
406680 99406680 1001 86380 86390 1
406666 99406666 1001 86380 86390 1
407065 99407065 1001 86380 86390 1
407073 99407073 1001 86380 86390 1
407401 99407401 1001 86380 86390 1
407357 99407357 1001 86380 86390 1
407660 99407660 1001 86380 86390 1
407705 99407705 1001 86380 86390 1
407862 99407862 1001 86380 86390 1
407941 99407941 1001 86380 86390 1
408159 99408159 1001 86380 86390 1
408282 99408282 1001 86380 86390 1
408097 99408097 1001 86380 86390 1
408370 99408370 1001 86380 86390 1
408426 99408426 1001 86380 86390 1
408642 99408642 1001 86380 86390 1
408564 99408564 1001 86380 86390 1
408780 99408780 1001 86380 86390 1
408908 99408908 1001 86380 86390 1
409092 99409092 1001 86380 86390 1
409207 99409207 1001 86380 86390 1
409297 99409297 1001 86380 86390 1
409198 99409198 1001 86380 86390 1
409572 99409572 1001 86380 86390 1
409677 99409677 1001 86380 86390 1
409641 99409641 1001 86380 86390 1
409861 99409861 1001 86380 86390 1
409974 99409974 1001 86380 86390 1
410187 99410187 1001 86380 86390 1
410245 99410245 1001 86380 86390 1
410339 99410339 1001 86380 86390 1
410341 99410341 1001 86380 86390 1
410461 99410461 1001 86380 86390 1
410556 99410556 1001 86380 86390 1
410858 99410858 1001 86380 86390 1
410904 99410904 1001 86380 86390 1
411030 99411030 1001 86380 86390 1
411061 99411061 1001 86380 86390 1
411263 99411263 1001 86380 86390 1
411293 99411293 1001 86380 86390 1
411336 99411336 1001 86380 86390 1
411574 99411574 1001 86380 86390 1
412077 99412077 1001 86380 86390 1
412396 99412396 1001 86380 86390 1
413620 99413620 1001 86380 86390 1
413402 99413402 1001 86380 86390 1
413645 99413645 1001 86380 86390 1
413136 99413136 1001 86380 86390 1
413072 99413072 1001 86380 86390 1
413024 99413024 1001 86380 86390 1
412723 99412723 1001 86380 86390 1
412872 99412872 1001 86380 86390 1
412795 99412795 1001 86380 86390 1
413983 99413983 1001 86380 86390 1
414098 99414098 1001 86380 86390 1
413932 99413932 1001 86380 86390 1
415144 99415144 1001 86380 86390 1
415078 99415078 1001 86380 86390 1
415105 99415105 1001 86380 86390 1
415296 99415296 1001 86380 86390 1
415300 99415300 1001 86380 86390 1
414708 99414708 1001 86380 86390 1
414694 99414694 1001 86380 86390 1
414883 99414883 1001 86380 86390 1
414523 99414523 1001 86380 86390 1
414526 99414526 1001 86380 86390 1
414911 99414911 1001 86380 86390 1
415621 99415621 1001 86380 86390 1
415681 99415681 1001 86380 86390 1
415559 99415559 1001 86380 86390 1
416885 99416885 1001 86380 86390 1
416757 99416757 1001 86380 86390 1
416823 99416823 1001 86380 86390 1
416162 99416162 1001 86380 86390 1
416554 99416554 1001 86380 86390 1
416480 99416480 1001 86380 86390 1
416151 99416151 1001 86380 86390 1
416310 99416310 1001 86380 86390 1
415832 99415832 1001 86380 86390 1
415840 99415840 1001 86380 86390 1
417095 99417095 1001 86380 86390 1
417291 99417291 1001 86380 86390 1
417243 99417243 1001 86380 86390 1
417009 99417009 1001 86380 86390 1
418459 99418459 1001 86380 86390 1
418600 99418600 1001 86380 86390 1
418700 99418700 1001 86380 86390 1
418601 99418601 1001 86380 86390 1
418539 99418539 1001 86380 86390 1
418248 99418248 1001 86380 86390 1
418221 99418221 1001 86380 86390 1
418152 99418152 1001 86380 86390 1
417796 99417796 1001 86380 86390 1
418032 99418032 1001 86380 86390 1
417770 99417770 1001 86380 86390 1
417967 99417967 1001 86380 86390 1
419193 99419193 1001 86380 86390 1
418829 99418829 1001 86380 86390 1
419114 99419114 1001 86380 86390 1
419186 99419186 1001 86380 86390 1
420308 99420308 1001 86380 86390 1
420278 99420278 1001 86380 86390 1
420406 99420406 1001 86380 86390 1
420204 99420204 1001 86380 86390 1
420106 99420106 1001 86380 86390 1
419822 99419822 1001 86380 86390 1
420009 99420009 1001 86380 86390 1
419712 99419712 1001 86380 86390 1
419243 99419243 1001 86380 86390 1
419382 99419382 1001 86380 86390 1
419581 99419581 1001 86380 86390 1
419222 99419222 1001 86380 86390 1
419400 99419400 1001 86380 86390 1
419445 99419445 1001 86380 86390 1
420794 99420794 1001 86380 86390 1
420453 99420453 1001 86380 86390 1
420704 99420704 1001 86380 86390 1
422073 99422073 1001 86380 86390 1
421695 99421695 1001 86380 86390 1
421395 99421395 1001 86380 86390 1
421593 99421593 1001 86380 86390 1
421488 99421488 1001 86380 86390 1
421529 99421529 1001 86380 86390 1
421341 99421341 1001 86380 86390 1
420964 99420964 1001 86380 86390 1
421155 99421155 1001 86380 86390 1
421253 99421253 1001 86380 86390 1
422160 99422160 1001 86380 86390 1
422330 99422330 1001 86380 86390 1
422143 99422143 1001 86380 86390 1
422282 99422282 1001 86380 86390 1
422124 99422124 1001 86380 86390 1
422412 99422412 1001 86380 86390 1
422232 99422232 1001 86380 86390 1
422214 99422214 1001 86380 86390 1
423652 99423652 1001 86380 86390 1
423484 99423484 1001 86380 86390 1
422969 99422969 1001 86380 86390 1
423102 99423102 1001 86380 86390 1
422998 99422998 1001 86380 86390 1
422602 99422602 1001 86380 86390 1
422890 99422890 1001 86380 86390 1
422643 99422643 1001 86380 86390 1
422716 99422716 1001 86380 86390 1
422763 99422763 1001 86380 86390 1
423884 99423884 1001 86380 86390 1
423769 99423769 1001 86380 86390 1
423803 99423803 1001 86380 86390 1
424777 99424777 1001 86380 86390 1
424462 99424462 1001 86380 86390 1
424381 99424381 1001 86380 86390 1
424431 99424431 1001 86380 86390 1
424174 99424174 1001 86380 86390 1
425610 99425610 1001 86380 86390 1
425446 99425446 1001 86380 86390 1
425576 99425576 1001 86380 86390 1
426371 99426371 1001 86380 86390 1
426382 99426382 1001 86380 86390 1
426526 99426526 1001 86380 86390 1
426307 99426307 1001 86380 86390 1
426605 99426605 1001 86380 86390 1
426459 99426459 1001 86380 86390 1
425959 99425959 1001 86380 86390 1
425897 99425897 1001 86380 86390 1
426029 99426029 1001 86380 86390 1
426109 99426109 1001 86380 86390 1
427274 99427274 1001 86380 86390 1
428033 99428033 1001 86380 86390 1
428188 99428188 1001 86380 86390 1
427804 99427804 1001 86380 86390 1
427708 99427708 1001 86380 86390 1
427719 99427719 1001 86380 86390 1
427746 99427746 1001 86380 86390 1
427597 99427597 1001 86380 86390 1
428906 99428906 1001 86380 86390 1
428941 99428941 1001 86380 86390 1
429126 99429126 1001 86380 86390 1
428832 99428832 1001 86380 86390 1
428772 99428772 1001 86380 86390 1
430273 99430273 1001 86380 86390 1
429994 99429994 1001 86380 86390 1
430007 99430007 1001 86380 86390 1
430206 99430206 1001 86380 86390 1
429805 99429805 1001 86380 86390 1
429607 99429607 1001 86380 86390 1
429731 99429731 1001 86380 86390 1
429325 99429325 1001 86380 86390 1
429277 99429277 1001 86380 86390 1
431984 99431984 1001 86380 86390 1
432048 99432048 1001 86380 86390 1
431560 99431560 1001 86380 86390 1
431587 99431587 1001 86380 86390 1
431337 99431337 1001 86380 86390 1
431171 99431171 1001 86380 86390 1
431154 99431154 1001 86380 86390 1
431164 99431164 1001 86380 86390 1
431188 99431188 1001 86380 86390 1
432195 99432195 1001 86380 86390 1
432264 99432264 1001 86380 86390 1
432340 99432340 1001 86380 86390 1
433662 99433662 1001 86380 86390 1
433618 99433618 1001 86380 86390 1
433440 99433440 1001 86380 86390 1
432978 99432978 1001 86380 86390 1
433151 99433151 1001 86380 86390 1
432943 99432943 1001 86380 86390 1
432664 99432664 1001 86380 86390 1
432653 99432653 1001 86380 86390 1
432803 99432803 1001 86380 86390 1
434039 99434039 1001 86380 86390 1
435098 99435098 1001 86380 86390 1
434790 99434790 1001 86380 86390 1
434646 99434646 1001 86380 86390 1
434631 99434631 1001 86380 86390 1
434725 99434725 1001 86380 86390 1
434770 99434770 1001 86380 86390 1
434614 99434614 1001 86380 86390 1
434917 99434917 1001 86380 86390 1
434496 99434496 1001 86380 86390 1
434224 99434224 1001 86380 86390 1
434138 99434138 1001 86380 86390 1
435683 99435683 1001 86380 86390 1
435837 99435837 1001 86380 86390 1
435841 99435841 1001 86380 86390 1
435879 99435879 1001 86380 86390 1
437006 99437006 1001 86380 86390 1
436971 99436971 1001 86380 86390 1
437072 99437072 1001 86380 86390 1
436470 99436470 1001 86380 86390 1
436503 99436503 1001 86380 86390 1
436374 99436374 1001 86380 86390 1
436696 99436696 1001 86380 86390 1
436536 99436536 1001 86380 86390 1
436412 99436412 1001 86380 86390 1
436703 99436703 1001 86380 86390 1
436169 99436169 1001 86380 86390 1
435989 99435989 1001 86380 86390 1
436212 99436212 1001 86380 86390 1
300042 99300042 1001 86380 86390 1
435896 99435896 1001 86380 86390 1
437328 99437328 1001 86380 86390 1
437337 99437337 1001 86380 86390 1
437181 99437181 1001 86380 86390 1
300053 99300053 1001 86380 86390 1
300526 99300526 1001 86380 86390 1
300539 99300539 1001 86380 86390 1
300704 99300704 1001 86380 86390 1
300585 99300585 1001 86380 86390 1
300336 99300336 1001 86380 86390 1
300456 99300456 1001 86380 86390 1
300180 99300180 1001 86380 86390 1
300142 99300142 1001 86380 86390 1
300730 99300730 1001 86380 86390 1
300891 99300891 1001 86380 86390 1
301448 99301448 1001 86380 86390 1
301327 99301327 1001 86380 86390 1
301329 99301329 1001 86380 86390 1
301291 99301291 1001 86380 86390 1
301179 99301179 1001 86380 86390 1
301154 99301154 1001 86380 86390 1
301029 99301029 1001 86380 86390 1
301071 99301071 1001 86380 86390 1
300957 99300957 1001 86380 86390 1
301619 99301619 1001 86380 86390 1
301712 99301712 1001 86380 86390 1
301688 99301688 1001 86380 86390 1
301741 99301741 1001 86380 86390 1
302222 99302222 1001 86380 86390 1
302340 99302340 1001 86380 86390 1
302176 99302176 1001 86380 86390 1
302092 99302092 1001 86380 86390 1
302067 99302067 1001 86380 86390 1
301990 99301990 1001 86380 86390 1
302434 99302434 1001 86380 86390 1
302449 99302449 1001 86380 86390 1
302557 99302557 1001 86380 86390 1
302454 99302454 1001 86380 86390 1
303091 99303091 1001 86380 86390 1
303119 99303119 1001 86380 86390 1
302941 99302941 1001 86380 86390 1
302801 99302801 1001 86380 86390 1
303000 99303000 1001 86380 86390 1
302743 99302743 1001 86380 86390 1
302604 99302604 1001 86380 86390 1
302683 99302683 1001 86380 86390 1
302595 99302595 1001 86380 86390 1
302790 99302790 1001 86380 86390 1
303269 99303269 1001 86380 86390 1
303238 99303238 1001 86380 86390 1
303853 99303853 1001 86380 86390 1
303854 99303854 1001 86380 86390 1
303831 99303831 1001 86380 86390 1
303985 99303985 1001 86380 86390 1
303987 99303987 1001 86380 86390 1
303633 99303633 1001 86380 86390 1
303790 99303790 1001 86380 86390 1
303703 99303703 1001 86380 86390 1
303760 99303760 1001 86380 86390 1
303414 99303414 1001 86380 86390 1
303496 99303496 1001 86380 86390 1
303613 99303613 1001 86380 86390 1
303617 99303617 1001 86380 86390 1
304115 99304115 1001 86380 86390 1
304051 99304051 1001 86380 86390 1
304132 99304132 1001 86380 86390 1
304747 99304747 1001 86380 86390 1
304750 99304750 1001 86380 86390 1
304765 99304765 1001 86380 86390 1
304805 99304805 1001 86380 86390 1
304806 99304806 1001 86380 86390 1
304717 99304717 1001 86380 86390 1
304645 99304645 1001 86380 86390 1
304620 99304620 1001 86380 86390 1
304452 99304452 1001 86380 86390 1
304533 99304533 1001 86380 86390 1
304536 99304536 1001 86380 86390 1
304436 99304436 1001 86380 86390 1
304313 99304313 1001 86380 86390 1
304366 99304366 1001 86380 86390 1
304419 99304419 1001 86380 86390 1
305014 99305014 1001 86380 86390 1
305055 99305055 1001 86380 86390 1
305035 99305035 1001 86380 86390 1
305531 99305531 1001 86380 86390 1
305559 99305559 1001 86380 86390 1
305523 99305523 1001 86380 86390 1
305511 99305511 1001 86380 86390 1
305565 99305565 1001 86380 86390 1
305414 99305414 1001 86380 86390 1
305466 99305466 1001 86380 86390 1
305272 99305272 1001 86380 86390 1
305267 99305267 1001 86380 86390 1
500062 99500062 1001 86380 86390 1
500130 99500130 1001 86380 86390 1
500675 99500675 1001 86380 86390 1
500626 99500626 1001 86380 86390 1
500628 99500628 1001 86380 86390 1
500747 99500747 1001 86380 86390 1
500811 99500811 1001 86380 86390 1
500684 99500684 1001 86380 86390 1
500578 99500578 1001 86380 86390 1
500412 99500412 1001 86380 86390 1
500336 99500336 1001 86380 86390 1
500316 99500316 1001 86380 86390 1
500291 99500291 1001 86380 86390 1
500370 99500370 1001 86380 86390 1
500371 99500371 1001 86380 86390 1
500216 99500216 1001 86380 86390 1
500256 99500256 1001 86380 86390 1
500914 99500914 1001 86380 86390 1
500890 99500890 1001 86380 86390 1
500983 99500983 1001 86380 86390 1
500996 99500996 1001 86380 86390 1
500844 99500844 1001 86380 86390 1
500950 99500950 1001 86380 86390 1
501459 99501459 1001 86380 86390 1
501537 99501537 1001 86380 86390 1
501639 99501639 1001 86380 86390 1
501539 99501539 1001 86380 86390 1
501469 99501469 1001 86380 86390 1
501586 99501586 1001 86380 86390 1
501632 99501632 1001 86380 86390 1
501264 99501264 1001 86380 86390 1
501125 99501125 1001 86380 86390 1
501144 99501144 1001 86380 86390 1
501171 99501171 1001 86380 86390 1
501120 99501120 1001 86380 86390 1
501212 99501212 1001 86380 86390 1
501649 99501649 1001 86380 86390 1
501689 99501689 1001 86380 86390 1
501019 99501019 1001 86380 86390 1
501796 99501796 1001 86380 86390 1
501734 99501734 1001 86380 86390 1
501776 99501776 1001 86380 86390 1
501660 99501660 1001 86380 86390 1
502298 99502298 1001 86380 86390 1
502106 99502106 1001 86380 86390 1
502126 99502126 1001 86380 86390 1
501975 99501975 1001 86380 86390 1
501913 99501913 1001 86380 86390 1
501929 99501929 1001 86380 86390 1
501997 99501997 1001 86380 86390 1
502049 99502049 1001 86380 86390 1
502011 99502011 1001 86380 86390 1
502657 99502657 1001 86380 86390 1
502636 99502636 1001 86380 86390 1
503126 99503126 1001 86380 86390 1
503204 99503204 1001 86380 86390 1
503087 99503087 1001 86380 86390 1
502736 99502736 1001 86380 86390 1
502801 99502801 1001 86380 86390 1
502756 99502756 1001 86380 86390 1
503353 99503353 1001 86380 86390 1
503336 99503336 1001 86380 86390 1
504063 99504063 1001 86380 86390 1
504113 99504113 1001 86380 86390 1
503718 99503718 1001 86380 86390 1
503761 99503761 1001 86380 86390 1
503626 99503626 1001 86380 86390 1
503604 99503604 1001 86380 86390 1
503630 99503630 1001 86380 86390 1
503611 99503611 1001 86380 86390 1
504298 99504298 1001 86380 86390 1
504312 99504312 1001 86380 86390 1
504319 99504319 1001 86380 86390 1
504152 99504152 1001 86380 86390 1
504165 99504165 1001 86380 86390 1
504832 99504832 1001 86380 86390 1
504892 99504892 1001 86380 86390 1
504596 99504596 1001 86380 86390 1
504651 99504651 1001 86380 86390 1
504670 99504670 1001 86380 86390 1
504711 99504711 1001 86380 86390 1
504337 99504337 1001 86380 86390 1
504480 99504480 1001 86380 86390 1
504339 99504339 1001 86380 86390 1
504353 99504353 1001 86380 86390 1
504342 99504342 1001 86380 86390 1
504499 99504499 1001 86380 86390 1
504437 99504437 1001 86380 86390 1
505122 99505122 1001 86380 86390 1
505022 99505022 1001 86380 86390 1
505102 99505102 1001 86380 86390 1
505078 99505078 1001 86380 86390 1
505040 99505040 1001 86380 86390 1
505118 99505118 1001 86380 86390 1
505016 99505016 1001 86380 86390 1
505120 99505120 1001 86380 86390 1
505558 99505558 1001 86380 86390 1
505434 99505434 1001 86380 86390 1
505334 99505334 1001 86380 86390 1
505218 99505218 1001 86380 86390 1
505325 99505325 1001 86380 86390 1
505199 99505199 1001 86380 86390 1
505951 99505951 1001 86380 86390 1
505967 99505967 1001 86380 86390 1
505813 99505813 1001 86380 86390 1
505856 99505856 1001 86380 86390 1
505922 99505922 1001 86380 86390 1
506549 99506549 1001 86380 86390 1
506515 99506515 1001 86380 86390 1
506504 99506504 1001 86380 86390 1
506303 99506303 1001 86380 86390 1
506226 99506226 1001 86380 86390 1
506203 99506203 1001 86380 86390 1
506046 99506046 1001 86380 86390 1
505982 99505982 1001 86380 86390 1
506010 99506010 1001 86380 86390 1
505998 99505998 1001 86380 86390 1
506716 99506716 1001 86380 86390 1
507303 99507303 1001 86380 86390 1
507036 99507036 1001 86380 86390 1
507167 99507167 1001 86380 86390 1
507065 99507065 1001 86380 86390 1
507201 99507201 1001 86380 86390 1
507137 99507137 1001 86380 86390 1
506895 99506895 1001 86380 86390 1
506833 99506833 1001 86380 86390 1
508046 99508046 1001 86380 86390 1
508224 99508224 1001 86380 86390 1
507915 99507915 1001 86380 86390 1
507879 99507879 1001 86380 86390 1
508009 99508009 1001 86380 86390 1
507854 99507854 1001 86380 86390 1
507899 99507899 1001 86380 86390 1
507951 99507951 1001 86380 86390 1
507758 99507758 1001 86380 86390 1
507658 99507658 1001 86380 86390 1
507663 99507663 1001 86380 86390 1
508275 99508275 1001 86380 86390 1
508276 99508276 1001 86380 86390 1
508423 99508423 1001 86380 86390 1
509003 99509003 1001 86380 86390 1
509018 99509018 1001 86380 86390 1
508942 99508942 1001 86380 86390 1
509010 99509010 1001 86380 86390 1
508998 99508998 1001 86380 86390 1
508786 99508786 1001 86380 86390 1
508564 99508564 1001 86380 86390 1
508541 99508541 1001 86380 86390 1
509084 99509084 1001 86380 86390 1
509139 99509139 1001 86380 86390 1
509156 99509156 1001 86380 86390 1
509272 99509272 1001 86380 86390 1
509824 99509824 1001 86380 86390 1
509886 99509886 1001 86380 86390 1
509781 99509781 1001 86380 86390 1
509771 99509771 1001 86380 86390 1
509475 99509475 1001 86380 86390 1
509283 99509283 1001 86380 86390 1
509427 99509427 1001 86380 86390 1
509312 99509312 1001 86380 86390 1
510066 99510066 1001 86380 86390 1
510006 99510006 1001 86380 86390 1
509903 99509903 1001 86380 86390 1
510652 99510652 1001 86380 86390 1
510679 99510679 1001 86380 86390 1
510657 99510657 1001 86380 86390 1
510555 99510555 1001 86380 86390 1
510686 99510686 1001 86380 86390 1
510472 99510472 1001 86380 86390 1
510396 99510396 1001 86380 86390 1
510505 99510505 1001 86380 86390 1
510518 99510518 1001 86380 86390 1
510376 99510376 1001 86380 86390 1
510311 99510311 1001 86380 86390 1
510844 99510844 1001 86380 86390 1
510900 99510900 1001 86380 86390 1
510824 99510824 1001 86380 86390 1
511363 99511363 1001 86380 86390 1
511459 99511459 1001 86380 86390 1
511382 99511382 1001 86380 86390 1
511383 99511383 1001 86380 86390 1
511192 99511192 1001 86380 86390 1
511298 99511298 1001 86380 86390 1
511324 99511324 1001 86380 86390 1
511187 99511187 1001 86380 86390 1
511318 99511318 1001 86380 86390 1
511293 99511293 1001 86380 86390 1
511269 99511269 1001 86380 86390 1
511103 99511103 1001 86380 86390 1
511592 99511592 1001 86380 86390 1
511749 99511749 1001 86380 86390 1
511595 99511595 1001 86380 86390 1
511623 99511623 1001 86380 86390 1
511753 99511753 1001 86380 86390 1
512217 99512217 1001 86380 86390 1
512197 99512197 1001 86380 86390 1
512005 99512005 1001 86380 86390 1
512083 99512083 1001 86380 86390 1
511906 99511906 1001 86380 86390 1
511780 99511780 1001 86380 86390 1
512455 99512455 1001 86380 86390 1
512421 99512421 1001 86380 86390 1
512580 99512580 1001 86380 86390 1
513028 99513028 1001 86380 86390 1
513029 99513029 1001 86380 86390 1
513097 99513097 1001 86380 86390 1
513111 99513111 1001 86380 86390 1
513024 99513024 1001 86380 86390 1
512926 99512926 1001 86380 86390 1
512889 99512889 1001 86380 86390 1
512825 99512825 1001 86380 86390 1
512905 99512905 1001 86380 86390 1
512880 99512880 1001 86380 86390 1
512780 99512780 1001 86380 86390 1
512680 99512680 1001 86380 86390 1
512707 99512707 1001 86380 86390 1
512759 99512759 1001 86380 86390 1
512764 99512764 1001 86380 86390 1
513217 99513217 1001 86380 86390 1
513250 99513250 1001 86380 86390 1
513251 99513251 1001 86380 86390 1
513226 99513226 1001 86380 86390 1
513867 99513867 1001 86380 86390 1
514012 99514012 1001 86380 86390 1
513965 99513965 1001 86380 86390 1
513817 99513817 1001 86380 86390 1
513729 99513729 1001 86380 86390 1
513808 99513808 1001 86380 86390 1
513759 99513759 1001 86380 86390 1
513587 99513587 1001 86380 86390 1
513615 99513615 1001 86380 86390 1
514054 99514054 1001 86380 86390 1
514108 99514108 1001 86380 86390 1
514161 99514161 1001 86380 86390 1
514076 99514076 1001 86380 86390 1
514528 99514528 1001 86380 86390 1
514468 99514468 1001 86380 86390 1
514408 99514408 1001 86380 86390 1
515569 99515569 1001 86380 86390 1
515577 99515577 1001 86380 86390 1
515384 99515384 1001 86380 86390 1
515117 99515117 1001 86380 86390 1
515144 99515144 1001 86380 86390 1
515134 99515134 1001 86380 86390 1
515228 99515228 1001 86380 86390 1
515216 99515216 1001 86380 86390 1
515864 99515864 1001 86380 86390 1
515761 99515761 1001 86380 86390 1
515790 99515790 1001 86380 86390 1
515779 99515779 1001 86380 86390 1
515832 99515832 1001 86380 86390 1
515757 99515757 1001 86380 86390 1
516372 99516372 1001 86380 86390 1
516265 99516265 1001 86380 86390 1
516242 99516242 1001 86380 86390 1
516298 99516298 1001 86380 86390 1
515941 99515941 1001 86380 86390 1
516001 99516001 1001 86380 86390 1
516043 99516043 1001 86380 86390 1
516715 99516715 1001 86380 86390 1
516680 99516680 1001 86380 86390 1
516693 99516693 1001 86380 86390 1
517303 99517303 1001 86380 86390 1
517160 99517160 1001 86380 86390 1
517213 99517213 1001 86380 86390 1
517267 99517267 1001 86380 86390 1
517052 99517052 1001 86380 86390 1
517106 99517106 1001 86380 86390 1
516967 99516967 1001 86380 86390 1
516932 99516932 1001 86380 86390 1
516913 99516913 1001 86380 86390 1
516800 99516800 1001 86380 86390 1
517364 99517364 1001 86380 86390 1
517537 99517537 1001 86380 86390 1
518009 99518009 1001 86380 86390 1
517998 99517998 1001 86380 86390 1
517973 99517973 1001 86380 86390 1
517964 99517964 1001 86380 86390 1
518055 99518055 1001 86380 86390 1
518083 99518083 1001 86380 86390 1
517874 99517874 1001 86380 86390 1
517761 99517761 1001 86380 86390 1
517628 99517628 1001 86380 86390 1
517616 99517616 1001 86380 86390 1
517668 99517668 1001 86380 86390 1
518341 99518341 1001 86380 86390 1
518229 99518229 1001 86380 86390 1
518284 99518284 1001 86380 86390 1
518783 99518783 1001 86380 86390 1
518693 99518693 1001 86380 86390 1
518759 99518759 1001 86380 86390 1
518420 99518420 1001 86380 86390 1
518408 99518408 1001 86380 86390 1
518521 99518521 1001 86380 86390 1
518418 99518418 1001 86380 86390 1
518392 99518392 1001 86380 86390 1
519077 99519077 1001 86380 86390 1
519043 99519043 1001 86380 86390 1
519021 99519021 1001 86380 86390 1
519698 99519698 1001 86380 86390 1
519790 99519790 1001 86380 86390 1
519640 99519640 1001 86380 86390 1
519545 99519545 1001 86380 86390 1
519444 99519444 1001 86380 86390 1
519527 99519527 1001 86380 86390 1
519566 99519566 1001 86380 86390 1
519438 99519438 1001 86380 86390 1
519530 99519530 1001 86380 86390 1
519259 99519259 1001 86380 86390 1
519250 99519250 1001 86380 86390 1
519302 99519302 1001 86380 86390 1
519369 99519369 1001 86380 86390 1
519253 99519253 1001 86380 86390 1
519397 99519397 1001 86380 86390 1
519902 99519902 1001 86380 86390 1
519921 99519921 1001 86380 86390 1
519977 99519977 1001 86380 86390 1
520564 99520564 1001 86380 86390 1
520450 99520450 1001 86380 86390 1
520618 99520618 1001 86380 86390 1
520505 99520505 1001 86380 86390 1
520481 99520481 1001 86380 86390 1
520306 99520306 1001 86380 86390 1
520214 99520214 1001 86380 86390 1
520048 99520048 1001 86380 86390 1
520064 99520064 1001 86380 86390 1
520154 99520154 1001 86380 86390 1
520109 99520109 1001 86380 86390 1
521248 99521248 1001 86380 86390 1
521187 99521187 1001 86380 86390 1
521087 99521087 1001 86380 86390 1
520871 99520871 1001 86380 86390 1
521004 99521004 1001 86380 86390 1
521033 99521033 1001 86380 86390 1
520894 99520894 1001 86380 86390 1
521534 99521534 1001 86380 86390 1
521665 99521665 1001 86380 86390 1
521551 99521551 1001 86380 86390 1
522234 99522234 1001 86380 86390 1
522065 99522065 1001 86380 86390 1
522053 99522053 1001 86380 86390 1
521915 99521915 1001 86380 86390 1
521968 99521968 1001 86380 86390 1
521969 99521969 1001 86380 86390 1
521754 99521754 1001 86380 86390 1
521871 99521871 1001 86380 86390 1
521678 99521678 1001 86380 86390 1
521743 99521743 1001 86380 86390 1
521705 99521705 1001 86380 86390 1
522420 99522420 1001 86380 86390 1
522327 99522327 1001 86380 86390 1
523018 99523018 1001 86380 86390 1
522956 99522956 1001 86380 86390 1
523102 99523102 1001 86380 86390 1
523079 99523079 1001 86380 86390 1
522901 99522901 1001 86380 86390 1
522799 99522799 1001 86380 86390 1
522711 99522711 1001 86380 86390 1
522730 99522730 1001 86380 86390 1
522575 99522575 1001 86380 86390 1
522603 99522603 1001 86380 86390 1
522512 99522512 1001 86380 86390 1
522643 99522643 1001 86380 86390 1
522671 99522671 1001 86380 86390 1
522569 99522569 1001 86380 86390 1
522621 99522621 1001 86380 86390 1
523155 99523155 1001 86380 86390 1
523157 99523157 1001 86380 86390 1
523263 99523263 1001 86380 86390 1
523201 99523201 1001 86380 86390 1
523164 99523164 1001 86380 86390 1
523926 99523926 1001 86380 86390 1
523827 99523827 1001 86380 86390 1
523938 99523938 1001 86380 86390 1
523581 99523581 1001 86380 86390 1
523444 99523444 1001 86380 86390 1
523342 99523342 1001 86380 86390 1
523356 99523356 1001 86380 86390 1
523397 99523397 1001 86380 86390 1
523438 99523438 1001 86380 86390 1
523504 99523504 1001 86380 86390 1
524012 99524012 1001 86380 86390 1
524053 99524053 1001 86380 86390 1
524016 99524016 1001 86380 86390 1
524657 99524657 1001 86380 86390 1
524673 99524673 1001 86380 86390 1
524614 99524614 1001 86380 86390 1
524564 99524564 1001 86380 86390 1
524398 99524398 1001 86380 86390 1
524401 99524401 1001 86380 86390 1
524391 99524391 1001 86380 86390 1
524496 99524496 1001 86380 86390 1
524484 99524484 1001 86380 86390 1
524498 99524498 1001 86380 86390 1
524188 99524188 1001 86380 86390 1
524884 99524884 1001 86380 86390 1
524821 99524821 1001 86380 86390 1
524800 99524800 1001 86380 86390 1
524839 99524839 1001 86380 86390 1
524827 99524827 1001 86380 86390 1
525554 99525554 1001 86380 86390 1
525516 99525516 1001 86380 86390 1
525454 99525454 1001 86380 86390 1
525347 99525347 1001 86380 86390 1
525085 99525085 1001 86380 86390 1
525075 99525075 1001 86380 86390 1
525013 99525013 1001 86380 86390 1
525053 99525053 1001 86380 86390 1
525725 99525725 1001 86380 86390 1
525766 99525766 1001 86380 86390 1
525626 99525626 1001 86380 86390 1
525731 99525731 1001 86380 86390 1
525681 99525681 1001 86380 86390 1
526334 99526334 1001 86380 86390 1
526039 99526039 1001 86380 86390 1
526066 99526066 1001 86380 86390 1
526047 99526047 1001 86380 86390 1
525950 99525950 1001 86380 86390 1
525821 99525821 1001 86380 86390 1
525955 99525955 1001 86380 86390 1
526578 99526578 1001 86380 86390 1
526617 99526617 1001 86380 86390 1
526618 99526618 1001 86380 86390 1
526593 99526593 1001 86380 86390 1
526519 99526519 1001 86380 86390 1
526981 99526981 1001 86380 86390 1
526969 99526969 1001 86380 86390 1
526646 99526646 1001 86380 86390 1
526805 99526805 1001 86380 86390 1
526651 99526651 1001 86380 86390 1
526704 99526704 1001 86380 86390 1
526652 99526652 1001 86380 86390 1
526666 99526666 1001 86380 86390 1
526809 99526809 1001 86380 86390 1
527949 99527949 1001 86380 86390 1
528029 99528029 1001 86380 86390 1
527901 99527901 1001 86380 86390 1
528035 99528035 1001 86380 86390 1
527972 99527972 1001 86380 86390 1
527771 99527771 1001 86380 86390 1
527710 99527710 1001 86380 86390 1
527868 99527868 1001 86380 86390 1
527739 99527739 1001 86380 86390 1
527638 99527638 1001 86380 86390 1
527630 99527630 1001 86380 86390 1
527474 99527474 1001 86380 86390 1
528269 99528269 1001 86380 86390 1
528090 99528090 1001 86380 86390 1
528221 99528221 1001 86380 86390 1
528234 99528234 1001 86380 86390 1
528197 99528197 1001 86380 86390 1
528223 99528223 1001 86380 86390 1
528147 99528147 1001 86380 86390 1
528266 99528266 1001 86380 86390 1
528809 99528809 1001 86380 86390 1
528798 99528798 1001 86380 86390 1
528510 99528510 1001 86380 86390 1
528362 99528362 1001 86380 86390 1
528338 99528338 1001 86380 86390 1
528304 99528304 1001 86380 86390 1
528486 99528486 1001 86380 86390 1
529071 99529071 1001 86380 86390 1
529024 99529024 1001 86380 86390 1
529727 99529727 1001 86380 86390 1
529682 99529682 1001 86380 86390 1
529581 99529581 1001 86380 86390 1
529607 99529607 1001 86380 86390 1
529661 99529661 1001 86380 86390 1
529329 99529329 1001 86380 86390 1
529499 99529499 1001 86380 86390 1
529476 99529476 1001 86380 86390 1
529127 99529127 1001 86380 86390 1
529842 99529842 1001 86380 86390 1
529921 99529921 1001 86380 86390 1
530400 99530400 1001 86380 86390 1
530368 99530368 1001 86380 86390 1
530258 99530258 1001 86380 86390 1
530170 99530170 1001 86380 86390 1
530228 99530228 1001 86380 86390 1
530307 99530307 1001 86380 86390 1
530101 99530101 1001 86380 86390 1
530130 99530130 1001 86380 86390 1
530093 99530093 1001 86380 86390 1
529951 99529951 1001 86380 86390 1
530137 99530137 1001 86380 86390 1
530139 99530139 1001 86380 86390 1
530734 99530734 1001 86380 86390 1
530738 99530738 1001 86380 86390 1
530560 99530560 1001 86380 86390 1
530574 99530574 1001 86380 86390 1
530666 99530666 1001 86380 86390 1
531181 99531181 1001 86380 86390 1
531235 99531235 1001 86380 86390 1
531339 99531339 1001 86380 86390 1
530995 99530995 1001 86380 86390 1
531078 99531078 1001 86380 86390 1
531044 99531044 1001 86380 86390 1
530811 99530811 1001 86380 86390 1
530789 99530789 1001 86380 86390 1
530857 99530857 1001 86380 86390 1
531462 99531462 1001 86380 86390 1
532005 99532005 1001 86380 86390 1
532000 99532000 1001 86380 86390 1
531966 99531966 1001 86380 86390 1
531967 99531967 1001 86380 86390 1
531802 99531802 1001 86380 86390 1
531958 99531958 1001 86380 86390 1
531972 99531972 1001 86380 86390 1
531786 99531786 1001 86380 86390 1
531620 99531620 1001 86380 86390 1
531660 99531660 1001 86380 86390 1
531595 99531595 1001 86380 86390 1
532877 99532877 1001 86380 86390 1
533005 99533005 1001 86380 86390 1
532672 99532672 1001 86380 86390 1
532711 99532711 1001 86380 86390 1
532702 99532702 1001 86380 86390 1
532758 99532758 1001 86380 86390 1
532798 99532798 1001 86380 86390 1
532607 99532607 1001 86380 86390 1
533140 99533140 1001 86380 86390 1
533093 99533093 1001 86380 86390 1
533842 99533842 1001 86380 86390 1
533819 99533819 1001 86380 86390 1
533539 99533539 1001 86380 86390 1
533630 99533630 1001 86380 86390 1
533501 99533501 1001 86380 86390 1
533581 99533581 1001 86380 86390 1
533303 99533303 1001 86380 86390 1
533282 99533282 1001 86380 86390 1
533949 99533949 1001 86380 86390 1
534014 99534014 1001 86380 86390 1
533990 99533990 1001 86380 86390 1
533874 99533874 1001 86380 86390 1
534005 99534005 1001 86380 86390 1
534060 99534060 1001 86380 86390 1
534594 99534594 1001 86380 86390 1
534557 99534557 1001 86380 86390 1
534611 99534611 1001 86380 86390 1
534365 99534365 1001 86380 86390 1
534288 99534288 1001 86380 86390 1
534381 99534381 1001 86380 86390 1
534465 99534465 1001 86380 86390 1
534180 99534180 1001 86380 86390 1
534082 99534082 1001 86380 86390 1
534826 99534826 1001 86380 86390 1
534858 99534858 1001 86380 86390 1
534745 99534745 1001 86380 86390 1
535325 99535325 1001 86380 86390 1
535381 99535381 1001 86380 86390 1
535293 99535293 1001 86380 86390 1
535166 99535166 1001 86380 86390 1
535104 99535104 1001 86380 86390 1
535118 99535118 1001 86380 86390 1
535159 99535159 1001 86380 86390 1
535032 99535032 1001 86380 86390 1
535072 99535072 1001 86380 86390 1
535603 99535603 1001 86380 86390 1
535529 99535529 1001 86380 86390 1
535544 99535544 1001 86380 86390 1
536145 99536145 1001 86380 86390 1
536198 99536198 1001 86380 86390 1
536199 99536199 1001 86380 86390 1
536181 99536181 1001 86380 86390 1
536054 99536054 1001 86380 86390 1
536004 99536004 1001 86380 86390 1
536124 99536124 1001 86380 86390 1
536102 99536102 1001 86380 86390 1
535816 99535816 1001 86380 86390 1
536374 99536374 1001 86380 86390 1
536417 99536417 1001 86380 86390 1
536434 99536434 1001 86380 86390 1
536527 99536527 1001 86380 86390 1
536540 99536540 1001 86380 86390 1
537125 99537125 1001 86380 86390 1
537121 99537121 1001 86380 86390 1
537071 99537071 1001 86380 86390 1
536792 99536792 1001 86380 86390 1
536947 99536947 1001 86380 86390 1
536794 99536794 1001 86380 86390 1
536771 99536771 1001 86380 86390 1
536915 99536915 1001 86380 86390 1
536774 99536774 1001 86380 86390 1
536733 99536733 1001 86380 86390 1
537226 99537226 1001 86380 86390 1
537190 99537190 1001 86380 86390 1
537282 99537282 1001 86380 86390 1
537299 99537299 1001 86380 86390 1
537339 99537339 1001 86380 86390 1
537911 99537911 1001 86380 86390 1
537667 99537667 1001 86380 86390 1
537681 99537681 1001 86380 86390 1
537590 99537590 1001 86380 86390 1
537608 99537608 1001 86380 86390 1
537474 99537474 1001 86380 86390 1
537412 99537412 1001 86380 86390 1
537493 99537493 1001 86380 86390 1
537533 99537533 1001 86380 86390 1
537534 99537534 1001 86380 86390 1
538756 99538756 1001 86380 86390 1
538653 99538653 1001 86380 86390 1
538557 99538557 1001 86380 86390 1
538578 99538578 1001 86380 86390 1
538437 99538437 1001 86380 86390 1
538369 99538369 1001 86380 86390 1
538268 99538268 1001 86380 86390 1
538216 99538216 1001 86380 86390 1
538322 99538322 1001 86380 86390 1
538998 99538998 1001 86380 86390 1
538869 99538869 1001 86380 86390 1
538870 99538870 1001 86380 86390 1
538884 99538884 1001 86380 86390 1
538988 99538988 1001 86380 86390 1
538836 99538836 1001 86380 86390 1
539551 99539551 1001 86380 86390 1
539641 99539641 1001 86380 86390 1
539615 99539615 1001 86380 86390 1
539453 99539453 1001 86380 86390 1
539492 99539492 1001 86380 86390 1
539482 99539482 1001 86380 86390 1
539522 99539522 1001 86380 86390 1
539299 99539299 1001 86380 86390 1
539261 99539261 1001 86380 86390 1
539328 99539328 1001 86380 86390 1
539357 99539357 1001 86380 86390 1
539192 99539192 1001 86380 86390 1
539155 99539155 1001 86380 86390 1
539145 99539145 1001 86380 86390 1
539200 99539200 1001 86380 86390 1
539765 99539765 1001 86380 86390 1
539804 99539804 1001 86380 86390 1
540313 99540313 1001 86380 86390 1
540443 99540443 1001 86380 86390 1
540361 99540361 1001 86380 86390 1
540096 99540096 1001 86380 86390 1
540053 99540053 1001 86380 86390 1
539963 99539963 1001 86380 86390 1
539969 99539969 1001 86380 86390 1
539853 99539853 1001 86380 86390 1
539883 99539883 1001 86380 86390 1
540672 99540672 1001 86380 86390 1
541015 99541015 1001 86380 86390 1
540928 99540928 1001 86380 86390 1
540879 99540879 1001 86380 86390 1
540815 99540815 1001 86380 86390 1
540790 99540790 1001 86380 86390 1
540740 99540740 1001 86380 86390 1
540728 99540728 1001 86380 86390 1
540742 99540742 1001 86380 86390 1
540872 99540872 1001 86380 86390 1
540749 99540749 1001 86380 86390 1
541423 99541423 1001 86380 86390 1
541359 99541359 1001 86380 86390 1
541347 99541347 1001 86380 86390 1
541400 99541400 1001 86380 86390 1
541478 99541478 1001 86380 86390 1
541431 99541431 1001 86380 86390 1
541354 99541354 1001 86380 86390 1
542008 99542008 1001 86380 86390 1
541853 99541853 1001 86380 86390 1
541815 99541815 1001 86380 86390 1
541740 99541740 1001 86380 86390 1
541806 99541806 1001 86380 86390 1
541768 99541768 1001 86380 86390 1
541861 99541861 1001 86380 86390 1
541567 99541567 1001 86380 86390 1
541588 99541588 1001 86380 86390 1
542237 99542237 1001 86380 86390 1
542175 99542175 1001 86380 86390 1
542139 99542139 1001 86380 86390 1
542271 99542271 1001 86380 86390 1
542778 99542778 1001 86380 86390 1
542883 99542883 1001 86380 86390 1
542915 99542915 1001 86380 86390 1
542784 99542784 1001 86380 86390 1
542748 99542748 1001 86380 86390 1
542893 99542893 1001 86380 86390 1
542816 99542816 1001 86380 86390 1
542692 99542692 1001 86380 86390 1
542668 99542668 1001 86380 86390 1
542365 99542365 1001 86380 86390 1
542393 99542393 1001 86380 86390 1
542439 99542439 1001 86380 86390 1
542349 99542349 1001 86380 86390 1
543075 99543075 1001 86380 86390 1
543128 99543128 1001 86380 86390 1
542952 99542952 1001 86380 86390 1
543019 99543019 1001 86380 86390 1
543675 99543675 1001 86380 86390 1
543601 99543601 1001 86380 86390 1
543589 99543589 1001 86380 86390 1
543628 99543628 1001 86380 86390 1
543520 99543520 1001 86380 86390 1
543391 99543391 1001 86380 86390 1
543460 99543460 1001 86380 86390 1
543332 99543332 1001 86380 86390 1
543353 99543353 1001 86380 86390 1
543885 99543885 1001 86380 86390 1
543849 99543849 1001 86380 86390 1
543798 99543798 1001 86380 86390 1
543877 99543877 1001 86380 86390 1
543845 99543845 1001 86380 86390 1
544435 99544435 1001 86380 86390 1
544587 99544587 1001 86380 86390 1
544276 99544276 1001 86380 86390 1
544258 99544258 1001 86380 86390 1
544195 99544195 1001 86380 86390 1
544059 99544059 1001 86380 86390 1
544047 99544047 1001 86380 86390 1
544125 99544125 1001 86380 86390 1
544063 99544063 1001 86380 86390 1
544712 99544712 1001 86380 86390 1
544637 99544637 1001 86380 86390 1
544668 99544668 1001 86380 86390 1
544721 99544721 1001 86380 86390 1
544722 99544722 1001 86380 86390 1
430229 293 1001 61620 61977 1
501097 655 1002 49243 60476 1
517895 995 1002 41226 42624 1
520437 853 1002 38290 46242 1
526338 1015 1002 35329 37160 1
540461 750 1002 55998 60325 1
400127 99400127 1001 86380 86390 1
400060 99400060 1001 86380 86390 1
400225 99400225 1001 86380 86390 1
400257 99400257 1001 86380 86390 1
400451 99400451 1001 86380 86390 1
400534 99400534 1001 86380 86390 1
400625 99400625 1001 86380 86390 1
400579 99400579 1001 86380 86390 1
400911 99400911 1001 86380 86390 1
400948 99400948 1001 86380 86390 1
400980 99400980 1001 86380 86390 1
401041 99401041 1001 86380 86390 1
401452 99401452 1001 86380 86390 1
401537 99401537 1001 86380 86390 1
401604 99401604 1001 86380 86390 1
401794 99401794 1001 86380 86390 1
401749 99401749 1001 86380 86390 1
401931 99401931 1001 86380 86390 1
402018 99402018 1001 86380 86390 1
402045 99402045 1001 86380 86390 1
402222 99402222 1001 86380 86390 1
402373 99402373 1001 86380 86390 1
402489 99402489 1001 86380 86390 1
402643 99402643 1001 86380 86390 1
402674 99402674 1001 86380 86390 1
402718 99402718 1001 86380 86390 1
402847 99402847 1001 86380 86390 1
402886 99402886 1001 86380 86390 1
403072 99403072 1001 86380 86390 1
403709 99403709 1001 86380 86390 1
403769 99403769 1001 86380 86390 1
403772 99403772 1001 86380 86390 1
403854 99403854 1001 86380 86390 1
404151 99404151 1001 86380 86390 1
404300 99404300 1001 86380 86390 1
404361 99404361 1001 86380 86390 1
404583 99404583 1001 86380 86390 1
404584 99404584 1001 86380 86390 1
404684 99404684 1001 86380 86390 1
404648 99404648 1001 86380 86390 1
404878 99404878 1001 86380 86390 1
404861 99404861 1001 86380 86390 1
404952 99404952 1001 86380 86390 1
405452 99405452 1001 86380 86390 1
405657 99405657 1001 86380 86390 1
405727 99405727 1001 86380 86390 1
406220 99406220 1001 86380 86390 1
406204 99406204 1001 86380 86390 1
406261 99406261 1001 86380 86390 1
406321 99406321 1001 86380 86390 1
406573 99406573 1001 86380 86390 1
406736 99406736 1001 86380 86390 1
406981 99406981 1001 86380 86390 1
406989 99406989 1001 86380 86390 1
407039 99407039 1001 86380 86390 1
407033 99407033 1001 86380 86390 1
407229 99407229 1001 86380 86390 1
407154 99407154 1001 86380 86390 1
407163 99407163 1001 86380 86390 1
407194 99407194 1001 86380 86390 1
407391 99407391 1001 86380 86390 1
407605 99407605 1001 86380 86390 1
407830 99407830 1001 86380 86390 1
407972 99407972 1001 86380 86390 1
408061 99408061 1001 86380 86390 1
407992 99407992 1001 86380 86390 1
408079 99408079 1001 86380 86390 1
408187 99408187 1001 86380 86390 1
408254 99408254 1001 86380 86390 1
408272 99408272 1001 86380 86390 1
408964 99408964 1001 86380 86390 1
408948 99408948 1001 86380 86390 1
409163 99409163 1001 86380 86390 1
409217 99409217 1001 86380 86390 1
409495 99409495 1001 86380 86390 1
409433 99409433 1001 86380 86390 1
409906 99409906 1001 86380 86390 1
410098 99410098 1001 86380 86390 1
410247 99410247 1001 86380 86390 1
410229 99410229 1001 86380 86390 1
410349 99410349 1001 86380 86390 1
410363 99410363 1001 86380 86390 1
410483 99410483 1001 86380 86390 1
410806 99410806 1001 86380 86390 1
410756 99410756 1001 86380 86390 1
410898 99410898 1001 86380 86390 1
411051 99411051 1001 86380 86390 1
411082 99411082 1001 86380 86390 1
411160 99411160 1001 86380 86390 1
411202 99411202 1001 86380 86390 1
411270 99411270 1001 86380 86390 1
411480 99411480 1001 86380 86390 1
411506 99411506 1001 86380 86390 1
411461 99411461 1001 86380 86390 1
411926 99411926 1001 86380 86390 1
411991 99411991 1001 86380 86390 1
411963 99411963 1001 86380 86390 1
412205 99412205 1001 86380 86390 1
412262 99412262 1001 86380 86390 1
412213 99412213 1001 86380 86390 1
412334 99412334 1001 86380 86390 1
412441 99412441 1001 86380 86390 1
413627 99413627 1001 86380 86390 1
413435 99413435 1001 86380 86390 1
413417 99413417 1001 86380 86390 1
413443 99413443 1001 86380 86390 1
413511 99413511 1001 86380 86390 1
412988 99412988 1001 86380 86390 1
413149 99413149 1001 86380 86390 1
412997 99412997 1001 86380 86390 1
412702 99412702 1001 86380 86390 1
412835 99412835 1001 86380 86390 1
412788 99412788 1001 86380 86390 1
414064 99414064 1001 86380 86390 1
413928 99413928 1001 86380 86390 1
414056 99414056 1001 86380 86390 1
413720 99413720 1001 86380 86390 1
415262 99415262 1001 86380 86390 1
415157 99415157 1001 86380 86390 1
414778 99414778 1001 86380 86390 1
414573 99414573 1001 86380 86390 1
414782 99414782 1001 86380 86390 1
414205 99414205 1001 86380 86390 1
414456 99414456 1001 86380 86390 1
414442 99414442 1001 86380 86390 1
414467 99414467 1001 86380 86390 1
414498 99414498 1001 86380 86390 1
414174 99414174 1001 86380 86390 1
414316 99414316 1001 86380 86390 1
415386 99415386 1001 86380 86390 1
415416 99415416 1001 86380 86390 1
415603 99415603 1001 86380 86390 1
414922 99414922 1001 86380 86390 1
415630 99415630 1001 86380 86390 1
415613 99415613 1001 86380 86390 1
416906 99416906 1001 86380 86390 1
416640 99416640 1001 86380 86390 1
416592 99416592 1001 86380 86390 1
416960 99416960 1001 86380 86390 1
416620 99416620 1001 86380 86390 1
416966 99416966 1001 86380 86390 1
416825 99416825 1001 86380 86390 1
416853 99416853 1001 86380 86390 1
416779 99416779 1001 86380 86390 1
416231 99416231 1001 86380 86390 1
416408 99416408 1001 86380 86390 1
415874 99415874 1001 86380 86390 1
415857 99415857 1001 86380 86390 1
417138 99417138 1001 86380 86390 1
416138 99416138 1001 86380 86390 1
417034 99417034 1001 86380 86390 1
417015 99417015 1001 86380 86390 1
417545 99417545 1001 86380 86390 1
417475 99417475 1001 86380 86390 1
418353 99418353 1001 86380 86390 1
417714 99417714 1001 86380 86390 1
417685 99417685 1001 86380 86390 1
417725 99417725 1001 86380 86390 1
417864 99417864 1001 86380 86390 1
417703 99417703 1001 86380 86390 1
417815 99417815 1001 86380 86390 1
417844 99417844 1001 86380 86390 1
417959 99417959 1001 86380 86390 1
419194 99419194 1001 86380 86390 1
418989 99418989 1001 86380 86390 1
418940 99418940 1001 86380 86390 1
419202 99419202 1001 86380 86390 1
419014 99419014 1001 86380 86390 1
418839 99418839 1001 86380 86390 1
419455 99419455 1001 86380 86390 1
419249 99419249 1001 86380 86390 1
422043 99422043 1001 86380 86390 1
422081 99422081 1001 86380 86390 1
421986 99421986 1001 86380 86390 1
421994 99421994 1001 86380 86390 1
421737 99421737 1001 86380 86390 1
421353 99421353 1001 86380 86390 1
421623 99421623 1001 86380 86390 1
421673 99421673 1001 86380 86390 1
421334 99421334 1001 86380 86390 1
421153 99421153 1001 86380 86390 1
420906 99420906 1001 86380 86390 1
422304 99422304 1001 86380 86390 1
422405 99422405 1001 86380 86390 1
422218 99422218 1001 86380 86390 1
422458 99422458 1001 86380 86390 1
423433 99423433 1001 86380 86390 1
423559 99423559 1001 86380 86390 1
423328 99423328 1001 86380 86390 1
423175 99423175 1001 86380 86390 1
423166 99423166 1001 86380 86390 1
422729 99422729 1001 86380 86390 1
422660 99422660 1001 86380 86390 1
422812 99422812 1001 86380 86390 1
423942 99423942 1001 86380 86390 1
424121 99424121 1001 86380 86390 1
424042 99424042 1001 86380 86390 1
423848 99423848 1001 86380 86390 1
423836 99423836 1001 86380 86390 1
423932 99423932 1001 86380 86390 1
425093 99425093 1001 86380 86390 1
425242 99425242 1001 86380 86390 1
424962 99424962 1001 86380 86390 1
424625 99424625 1001 86380 86390 1
424635 99424635 1001 86380 86390 1
424338 99424338 1001 86380 86390 1
424255 99424255 1001 86380 86390 1
424288 99424288 1001 86380 86390 1
424206 99424206 1001 86380 86390 1
425652 99425652 1001 86380 86390 1
426745 99426745 1001 86380 86390 1
426816 99426816 1001 86380 86390 1
426825 99426825 1001 86380 86390 1
426853 99426853 1001 86380 86390 1
426781 99426781 1001 86380 86390 1
426712 99426712 1001 86380 86390 1
426861 99426861 1001 86380 86390 1
426942 99426942 1001 86380 86390 1
426482 99426482 1001 86380 86390 1
426534 99426534 1001 86380 86390 1
426566 99426566 1001 86380 86390 1
426218 99426218 1001 86380 86390 1
425871 99425871 1001 86380 86390 1
426144 99426144 1001 86380 86390 1
425954 99425954 1001 86380 86390 1
427231 99427231 1001 86380 86390 1
428665 99428665 1001 86380 86390 1
428669 99428669 1001 86380 86390 1
428041 99428041 1001 86380 86390 1
427980 99427980 1001 86380 86390 1
427561 99427561 1001 86380 86390 1
429041 99429041 1001 86380 86390 1
428892 99428892 1001 86380 86390 1
429084 99429084 1001 86380 86390 1
428754 99428754 1001 86380 86390 1
428958 99428958 1001 86380 86390 1
430122 99430122 1001 86380 86390 1
430149 99430149 1001 86380 86390 1
430196 99430196 1001 86380 86390 1
430228 99430228 1001 86380 86390 1
430182 99430182 1001 86380 86390 1
430089 99430089 1001 86380 86390 1
430239 99430239 1001 86380 86390 1
429858 99429858 1001 86380 86390 1
429619 99429619 1001 86380 86390 1
429775 99429775 1001 86380 86390 1
429411 99429411 1001 86380 86390 1
429228 99429228 1001 86380 86390 1
429415 99429415 1001 86380 86390 1
429483 99429483 1001 86380 86390 1
429261 99429261 1001 86380 86390 1
429339 99429339 1001 86380 86390 1
430438 99430438 1001 86380 86390 1
430512 99430512 1001 86380 86390 1
430446 99430446 1001 86380 86390 1
430500 99430500 1001 86380 86390 1
431795 99431795 1001 86380 86390 1
431970 99431970 1001 86380 86390 1
431719 99431719 1001 86380 86390 1
431898 99431898 1001 86380 86390 1
431176 99431176 1001 86380 86390 1
430829 99430829 1001 86380 86390 1
432209 99432209 1001 86380 86390 1
432414 99432414 1001 86380 86390 1
433465 99433465 1001 86380 86390 1
433627 99433627 1001 86380 86390 1
433138 99433138 1001 86380 86390 1
433056 99433056 1001 86380 86390 1
433278 99433278 1001 86380 86390 1
432981 99432981 1001 86380 86390 1
433290 99433290 1001 86380 86390 1
432649 99432649 1001 86380 86390 1
432771 99432771 1001 86380 86390 1
432880 99432880 1001 86380 86390 1
432657 99432657 1001 86380 86390 1
432787 99432787 1001 86380 86390 1
433853 99433853 1001 86380 86390 1
434016 99434016 1001 86380 86390 1
435282 99435282 1001 86380 86390 1
434691 99434691 1001 86380 86390 1
434984 99434984 1001 86380 86390 1
434837 99434837 1001 86380 86390 1
435802 99435802 1001 86380 86390 1
435495 99435495 1001 86380 86390 1
436777 99436777 1001 86380 86390 1
436868 99436868 1001 86380 86390 1
436449 99436449 1001 86380 86390 1
436386 99436386 1001 86380 86390 1
436472 99436472 1001 86380 86390 1
436540 99436540 1001 86380 86390 1
436164 99436164 1001 86380 86390 1
436011 99436011 1001 86380 86390 1
436201 99436201 1001 86380 86390 1
436122 99436122 1001 86380 86390 1
300032 99300032 1001 86380 86390 1
300088 99300088 1001 86380 86390 1
300600 99300600 1001 86380 86390 1
300712 99300712 1001 86380 86390 1
300420 99300420 1001 86380 86390 1
300146 99300146 1001 86380 86390 1
300205 99300205 1001 86380 86390 1
300207 99300207 1001 86380 86390 1
300130 99300130 1001 86380 86390 1
300792 99300792 1001 86380 86390 1
300762 99300762 1001 86380 86390 1
301439 99301439 1001 86380 86390 1
301517 99301517 1001 86380 86390 1
301537 99301537 1001 86380 86390 1
301370 99301370 1001 86380 86390 1
301264 99301264 1001 86380 86390 1
301226 99301226 1001 86380 86390 1
300935 99300935 1001 86380 86390 1
301027 99301027 1001 86380 86390 1
301137 99301137 1001 86380 86390 1
301035 99301035 1001 86380 86390 1
301062 99301062 1001 86380 86390 1
301656 99301656 1001 86380 86390 1
301683 99301683 1001 86380 86390 1
301691 99301691 1001 86380 86390 1
301615 99301615 1001 86380 86390 1
302310 99302310 1001 86380 86390 1
302288 99302288 1001 86380 86390 1
302373 99302373 1001 86380 86390 1
302138 99302138 1001 86380 86390 1
302050 99302050 1001 86380 86390 1
302078 99302078 1001 86380 86390 1
302104 99302104 1001 86380 86390 1
301991 99301991 1001 86380 86390 1
301954 99301954 1001 86380 86390 1
301851 99301851 1001 86380 86390 1
301842 99301842 1001 86380 86390 1
301817 99301817 1001 86380 86390 1
302481 99302481 1001 86380 86390 1
302561 99302561 1001 86380 86390 1
302513 99302513 1001 86380 86390 1
302515 99302515 1001 86380 86390 1
303082 99303082 1001 86380 86390 1
303034 99303034 1001 86380 86390 1
302977 99302977 1001 86380 86390 1
302861 99302861 1001 86380 86390 1
302809 99302809 1001 86380 86390 1
302906 99302906 1001 86380 86390 1
302986 99302986 1001 86380 86390 1
302935 99302935 1001 86380 86390 1
302728 99302728 1001 86380 86390 1
302757 99302757 1001 86380 86390 1
302772 99302772 1001 86380 86390 1
302788 99302788 1001 86380 86390 1
302674 99302674 1001 86380 86390 1
303003 99303003 1001 86380 86390 1
303234 99303234 1001 86380 86390 1
303332 99303332 1001 86380 86390 1
303882 99303882 1001 86380 86390 1
303967 99303967 1001 86380 86390 1
303625 99303625 1001 86380 86390 1
303784 99303784 1001 86380 86390 1
303772 99303772 1001 86380 86390 1
303630 99303630 1001 86380 86390 1
303443 99303443 1001 86380 86390 1
303547 99303547 1001 86380 86390 1
303431 99303431 1001 86380 86390 1
303614 99303614 1001 86380 86390 1
303462 99303462 1001 86380 86390 1
303605 99303605 1001 86380 86390 1
303437 99303437 1001 86380 86390 1
304190 99304190 1001 86380 86390 1
304783 99304783 1001 86380 86390 1
304818 99304818 1001 86380 86390 1
304741 99304741 1001 86380 86390 1
304677 99304677 1001 86380 86390 1
304652 99304652 1001 86380 86390 1
304279 99304279 1001 86380 86390 1
304315 99304315 1001 86380 86390 1
304914 99304914 1001 86380 86390 1
304933 99304933 1001 86380 86390 1
305572 99305572 1001 86380 86390 1
305624 99305624 1001 86380 86390 1
305616 99305616 1001 86380 86390 1
305326 99305326 1001 86380 86390 1
305464 99305464 1001 86380 86390 1
305156 99305156 1001 86380 86390 1
305169 99305169 1001 86380 86390 1
305201 99305201 1001 86380 86390 1
305165 99305165 1001 86380 86390 1
500117 99500117 1001 86380 86390 1
500017 99500017 1001 86380 86390 1
500178 99500178 1001 86380 86390 1
500662 99500662 1001 86380 86390 1
500495 99500495 1001 86380 86390 1
500538 99500538 1001 86380 86390 1
500487 99500487 1001 86380 86390 1
500322 99500322 1001 86380 86390 1
500362 99500362 1001 86380 86390 1
500195 99500195 1001 86380 86390 1
501006 99501006 1001 86380 86390 1
500841 99500841 1001 86380 86390 1
501635 99501635 1001 86380 86390 1
501425 99501425 1001 86380 86390 1
501235 99501235 1001 86380 86390 1
501071 99501071 1001 86380 86390 1
501188 99501188 1001 86380 86390 1
501035 99501035 1001 86380 86390 1
501062 99501062 1001 86380 86390 1
501166 99501166 1001 86380 86390 1
501218 99501218 1001 86380 86390 1
501128 99501128 1001 86380 86390 1
501024 99501024 1001 86380 86390 1
501103 99501103 1001 86380 86390 1
501116 99501116 1001 86380 86390 1
502273 99502273 1001 86380 86390 1
502436 99502436 1001 86380 86390 1
502419 99502419 1001 86380 86390 1
502355 99502355 1001 86380 86390 1
502356 99502356 1001 86380 86390 1
502424 99502424 1001 86380 86390 1
502282 99502282 1001 86380 86390 1
502463 99502463 1001 86380 86390 1
502135 99502135 1001 86380 86390 1
502088 99502088 1001 86380 86390 1
502127 99502127 1001 86380 86390 1
501898 99501898 1001 86380 86390 1
501859 99501859 1001 86380 86390 1
501889 99501889 1001 86380 86390 1
501956 99501956 1001 86380 86390 1
501918 99501918 1001 86380 86390 1
502483 99502483 1001 86380 86390 1
503241 99503241 1001 86380 86390 1
503180 99503180 1001 86380 86390 1
503251 99503251 1001 86380 86390 1
502918 99502918 1001 86380 86390 1
502944 99502944 1001 86380 86390 1
502922 99502922 1001 86380 86390 1
503068 99503068 1001 86380 86390 1
502991 99502991 1001 86380 86390 1
502992 99502992 1001 86380 86390 1
502993 99502993 1001 86380 86390 1
502723 99502723 1001 86380 86390 1
502844 99502844 1001 86380 86390 1
502811 99502811 1001 86380 86390 1
503379 99503379 1001 86380 86390 1
503395 99503395 1001 86380 86390 1
503359 99503359 1001 86380 86390 1
503427 99503427 1001 86380 86390 1
503430 99503430 1001 86380 86390 1
503938 99503938 1001 86380 86390 1
504069 99504069 1001 86380 86390 1
504078 99504078 1001 86380 86390 1
503872 99503872 1001 86380 86390 1
503582 99503582 1001 86380 86390 1
503545 99503545 1001 86380 86390 1
503533 99503533 1001 86380 86390 1
504263 99504263 1001 86380 86390 1
504251 99504251 1001 86380 86390 1
504811 99504811 1001 86380 86390 1
504748 99504748 1001 86380 86390 1
504738 99504738 1001 86380 86390 1
504718 99504718 1001 86380 86390 1
504537 99504537 1001 86380 86390 1
504681 99504681 1001 86380 86390 1
504671 99504671 1001 86380 86390 1
504646 99504646 1001 86380 86390 1
504685 99504685 1001 86380 86390 1
504479 99504479 1001 86380 86390 1
504391 99504391 1001 86380 86390 1
504495 99504495 1001 86380 86390 1
504945 99504945 1001 86380 86390 1
505590 99505590 1001 86380 86390 1
505713 99505713 1001 86380 86390 1
505576 99505576 1001 86380 86390 1
505482 99505482 1001 86380 86390 1
505470 99505470 1001 86380 86390 1
505864 99505864 1001 86380 86390 1
505956 99505956 1001 86380 86390 1
505855 99505855 1001 86380 86390 1
505960 99505960 1001 86380 86390 1
506561 99506561 1001 86380 86390 1
506453 99506453 1001 86380 86390 1
506253 99506253 1001 86380 86390 1
506305 99506305 1001 86380 86390 1
506388 99506388 1001 86380 86390 1
506041 99506041 1001 86380 86390 1
506107 99506107 1001 86380 86390 1
505999 99505999 1001 86380 86390 1
506039 99506039 1001 86380 86390 1
506156 99506156 1001 86380 86390 1
506671 99506671 1001 86380 86390 1
506651 99506651 1001 86380 86390 1
506718 99506718 1001 86380 86390 1
507024 99507024 1001 86380 86390 1
507040 99507040 1001 86380 86390 1
507016 99507016 1001 86380 86390 1
507003 99507003 1001 86380 86390 1
507589 99507589 1001 86380 86390 1
507499 99507499 1001 86380 86390 1
507487 99507487 1001 86380 86390 1
507441 99507441 1001 86380 86390 1
508140 99508140 1001 86380 86390 1
507993 99507993 1001 86380 86390 1
508032 99508032 1001 86380 86390 1
507865 99507865 1001 86380 86390 1
507985 99507985 1001 86380 86390 1
507999 99507999 1001 86380 86390 1
507846 99507846 1001 86380 86390 1
507820 99507820 1001 86380 86390 1
508414 99508414 1001 86380 86390 1
508377 99508377 1001 86380 86390 1
508396 99508396 1001 86380 86390 1
508435 99508435 1001 86380 86390 1
508923 99508923 1001 86380 86390 1
509011 99509011 1001 86380 86390 1
508663 99508663 1001 86380 86390 1
508859 99508859 1001 86380 86390 1
508824 99508824 1001 86380 86390 1
508866 99508866 1001 86380 86390 1
508829 99508829 1001 86380 86390 1
508609 99508609 1001 86380 86390 1
508521 99508521 1001 86380 86390 1
508592 99508592 1001 86380 86390 1
508477 99508477 1001 86380 86390 1
509112 99509112 1001 86380 86390 1
509087 99509087 1001 86380 86390 1
509725 99509725 1001 86380 86390 1
509696 99509696 1001 86380 86390 1
509659 99509659 1001 86380 86390 1
509612 99509612 1001 86380 86390 1
509510 99509510 1001 86380 86390 1
509680 99509680 1001 86380 86390 1
509474 99509474 1001 86380 86390 1
509339 99509339 1001 86380 86390 1
509420 99509420 1001 86380 86390 1
509369 99509369 1001 86380 86390 1
509459 99509459 1001 86380 86390 1
509949 99509949 1001 86380 86390 1
510105 99510105 1001 86380 86390 1
509937 99509937 1001 86380 86390 1
509697 99509697 1001 86380 86390 1
510084 99510084 1001 86380 86390 1
510638 99510638 1001 86380 86390 1
510691 99510691 1001 86380 86390 1
510665 99510665 1001 86380 86390 1
510682 99510682 1001 86380 86390 1
510673 99510673 1001 86380 86390 1
510636 99510636 1001 86380 86390 1
510723 99510723 1001 86380 86390 1
510483 99510483 1001 86380 86390 1
510360 99510360 1001 86380 86390 1
510414 99510414 1001 86380 86390 1
510365 99510365 1001 86380 86390 1
510443 99510443 1001 86380 86390 1
510235 99510235 1001 86380 86390 1
510139 99510139 1001 86380 86390 1
510153 99510153 1001 86380 86390 1
510219 99510219 1001 86380 86390 1
510271 99510271 1001 86380 86390 1
510750 99510750 1001 86380 86390 1
510818 99510818 1001 86380 86390 1
510886 99510886 1001 86380 86390 1
510745 99510745 1001 86380 86390 1
511463 99511463 1001 86380 86390 1
511365 99511365 1001 86380 86390 1
511544 99511544 1001 86380 86390 1
511247 99511247 1001 86380 86390 1
511145 99511145 1001 86380 86390 1
511140 99511140 1001 86380 86390 1
511032 99511032 1001 86380 86390 1
511606 99511606 1001 86380 86390 1
512322 99512322 1001 86380 86390 1
512338 99512338 1001 86380 86390 1
512375 99512375 1001 86380 86390 1
511993 99511993 1001 86380 86390 1
511864 99511864 1001 86380 86390 1
511956 99511956 1001 86380 86390 1
511872 99511872 1001 86380 86390 1
512546 99512546 1001 86380 86390 1
512536 99512536 1001 86380 86390 1
512499 99512499 1001 86380 86390 1
513039 99513039 1001 86380 86390 1
513195 99513195 1001 86380 86390 1
513062 99513062 1001 86380 86390 1
512805 99512805 1001 86380 86390 1
512828 99512828 1001 86380 86390 1
512681 99512681 1001 86380 86390 1
512751 99512751 1001 86380 86390 1
513232 99513232 1001 86380 86390 1
513349 99513349 1001 86380 86390 1
513945 99513945 1001 86380 86390 1
513938 99513938 1001 86380 86390 1
513638 99513638 1001 86380 86390 1
513694 99513694 1001 86380 86390 1
513823 99513823 1001 86380 86390 1
514042 99514042 1001 86380 86390 1
514109 99514109 1001 86380 86390 1
514072 99514072 1001 86380 86390 1
514857 99514857 1001 86380 86390 1
514828 99514828 1001 86380 86390 1
514720 99514720 1001 86380 86390 1
514748 99514748 1001 86380 86390 1
514660 99514660 1001 86380 86390 1
514711 99514711 1001 86380 86390 1
514575 99514575 1001 86380 86390 1
514461 99514461 1001 86380 86390 1
514649 99514649 1001 86380 86390 1
514353 99514353 1001 86380 86390 1
514398 99514398 1001 86380 86390 1
514440 99514440 1001 86380 86390 1
514975 99514975 1001 86380 86390 1
514875 99514875 1001 86380 86390 1
514889 99514889 1001 86380 86390 1
515543 99515543 1001 86380 86390 1
515482 99515482 1001 86380 86390 1
515494 99515494 1001 86380 86390 1
515627 99515627 1001 86380 86390 1
515673 99515673 1001 86380 86390 1
515427 99515427 1001 86380 86390 1
515278 99515278 1001 86380 86390 1
515295 99515295 1001 86380 86390 1
515253 99515253 1001 86380 86390 1
515269 99515269 1001 86380 86390 1
515863 99515863 1001 86380 86390 1
515882 99515882 1001 86380 86390 1
516509 99516509 1001 86380 86390 1
516361 99516361 1001 86380 86390 1
516252 99516252 1001 86380 86390 1
516045 99516045 1001 86380 86390 1
516714 99516714 1001 86380 86390 1
516538 99516538 1001 86380 86390 1
516655 99516655 1001 86380 86390 1
517134 99517134 1001 86380 86390 1
517206 99517206 1001 86380 86390 1
516976 99516976 1001 86380 86390 1
516965 99516965 1001 86380 86390 1
517108 99517108 1001 86380 86390 1
517071 99517071 1001 86380 86390 1
517084 99517084 1001 86380 86390 1
517064 99517064 1001 86380 86390 1
517418 99517418 1001 86380 86390 1
517407 99517407 1001 86380 86390 1
518142 99518142 1001 86380 86390 1
517917 99517917 1001 86380 86390 1
517857 99517857 1001 86380 86390 1
517886 99517886 1001 86380 86390 1
517940 99517940 1001 86380 86390 1
517726 99517726 1001 86380 86390 1
517702 99517702 1001 86380 86390 1
517573 99517573 1001 86380 86390 1
517614 99517614 1001 86380 86390 1
517653 99517653 1001 86380 86390 1
517590 99517590 1001 86380 86390 1
517603 99517603 1001 86380 86390 1
518340 99518340 1001 86380 86390 1
518359 99518359 1001 86380 86390 1
518899 99518899 1001 86380 86390 1
518952 99518952 1001 86380 86390 1
518825 99518825 1001 86380 86390 1
518890 99518890 1001 86380 86390 1
518865 99518865 1001 86380 86390 1
518919 99518919 1001 86380 86390 1
518756 99518756 1001 86380 86390 1
518623 99518623 1001 86380 86390 1
518462 99518462 1001 86380 86390 1
518439 99518439 1001 86380 86390 1
518520 99518520 1001 86380 86390 1
519065 99519065 1001 86380 86390 1
519059 99519059 1001 86380 86390 1
519642 99519642 1001 86380 86390 1
519488 99519488 1001 86380 86390 1
519541 99519541 1001 86380 86390 1
519273 99519273 1001 86380 86390 1
519361 99519361 1001 86380 86390 1
519840 99519840 1001 86380 86390 1
519853 99519853 1001 86380 86390 1
519828 99519828 1001 86380 86390 1
519895 99519895 1001 86380 86390 1
519935 99519935 1001 86380 86390 1
519836 99519836 1001 86380 86390 1
520550 99520550 1001 86380 86390 1
520451 99520451 1001 86380 86390 1
520616 99520616 1001 86380 86390 1
520480 99520480 1001 86380 86390 1
520638 99520638 1001 86380 86390 1
520259 99520259 1001 86380 86390 1
520233 99520233 1001 86380 86390 1
520234 99520234 1001 86380 86390 1
520421 99520421 1001 86380 86390 1
520239 99520239 1001 86380 86390 1
520118 99520118 1001 86380 86390 1
520067 99520067 1001 86380 86390 1
520702 99520702 1001 86380 86390 1
520755 99520755 1001 86380 86390 1
520781 99520781 1001 86380 86390 1
520757 99520757 1001 86380 86390 1
520746 99520746 1001 86380 86390 1
520841 99520841 1001 86380 86390 1
521276 99521276 1001 86380 86390 1
521409 99521409 1001 86380 86390 1
521360 99521360 1001 86380 86390 1
521216 99521216 1001 86380 86390 1
521259 99521259 1001 86380 86390 1
520887 99520887 1001 86380 86390 1
520929 99520929 1001 86380 86390 1
520993 99520993 1001 86380 86390 1
520868 99520868 1001 86380 86390 1
521012 99521012 1001 86380 86390 1
521600 99521600 1001 86380 86390 1
521641 99521641 1001 86380 86390 1
521642 99521642 1001 86380 86390 1
521474 99521474 1001 86380 86390 1
522260 99522260 1001 86380 86390 1
522207 99522207 1001 86380 86390 1
522225 99522225 1001 86380 86390 1
522241 99522241 1001 86380 86390 1
521923 99521923 1001 86380 86390 1
522005 99522005 1001 86380 86390 1
522018 99522018 1001 86380 86390 1
521817 99521817 1001 86380 86390 1
521727 99521727 1001 86380 86390 1
523056 99523056 1001 86380 86390 1
523010 99523010 1001 86380 86390 1
522961 99522961 1001 86380 86390 1
523112 99523112 1001 86380 86390 1
523015 99523015 1001 86380 86390 1
522789 99522789 1001 86380 86390 1
522893 99522893 1001 86380 86390 1
522727 99522727 1001 86380 86390 1
522731 99522731 1001 86380 86390 1
522601 99522601 1001 86380 86390 1
522514 99522514 1001 86380 86390 1
523214 99523214 1001 86380 86390 1
523140 99523140 1001 86380 86390 1
523179 99523179 1001 86380 86390 1
523882 99523882 1001 86380 86390 1
523742 99523742 1001 86380 86390 1
523940 99523940 1001 86380 86390 1
523621 99523621 1001 86380 86390 1
523660 99523660 1001 86380 86390 1
523531 99523531 1001 86380 86390 1
523497 99523497 1001 86380 86390 1
523985 99523985 1001 86380 86390 1
524041 99524041 1001 86380 86390 1
523952 99523952 1001 86380 86390 1
524615 99524615 1001 86380 86390 1
524723 99524723 1001 86380 86390 1
524539 99524539 1001 86380 86390 1
524387 99524387 1001 86380 86390 1
524417 99524417 1001 86380 86390 1
524405 99524405 1001 86380 86390 1
524976 99524976 1001 86380 86390 1
524860 99524860 1001 86380 86390 1
524784 99524784 1001 86380 86390 1
524891 99524891 1001 86380 86390 1
524943 99524943 1001 86380 86390 1
524776 99524776 1001 86380 86390 1
524777 99524777 1001 86380 86390 1
524778 99524778 1001 86380 86390 1
524818 99524818 1001 86380 86390 1
524961 99524961 1001 86380 86390 1
525288 99525288 1001 86380 86390 1
525291 99525291 1001 86380 86390 1
525095 99525095 1001 86380 86390 1
525149 99525149 1001 86380 86390 1
525086 99525086 1001 86380 86390 1
525177 99525177 1001 86380 86390 1
525014 99525014 1001 86380 86390 1
525169 99525169 1001 86380 86390 1
525687 99525687 1001 86380 86390 1
525765 99525765 1001 86380 86390 1
525741 99525741 1001 86380 86390 1
525706 99525706 1001 86380 86390 1
525798 99525798 1001 86380 86390 1
526309 99526309 1001 86380 86390 1
526303 99526303 1001 86380 86390 1
526329 99526329 1001 86380 86390 1
526184 99526184 1001 86380 86390 1
526087 99526087 1001 86380 86390 1
526035 99526035 1001 86380 86390 1
525807 99525807 1001 86380 86390 1
525952 99525952 1001 86380 86390 1
526472 99526472 1001 86380 86390 1
526436 99526436 1001 86380 86390 1
526605 99526605 1001 86380 86390 1
526490 99526490 1001 86380 86390 1
527114 99527114 1001 86380 86390 1
527106 99527106 1001 86380 86390 1
526998 99526998 1001 86380 86390 1
526908 99526908 1001 86380 86390 1
526871 99526871 1001 86380 86390 1
526725 99526725 1001 86380 86390 1
526804 99526804 1001 86380 86390 1
527304 99527304 1001 86380 86390 1
527916 99527916 1001 86380 86390 1
528032 99528032 1001 86380 86390 1
527735 99527735 1001 86380 86390 1
527649 99527649 1001 86380 86390 1
527547 99527547 1001 86380 86390 1
527589 99527589 1001 86380 86390 1
527660 99527660 1001 86380 86390 1
528112 99528112 1001 86380 86390 1
528247 99528247 1001 86380 86390 1
528277 99528277 1001 86380 86390 1
528097 99528097 1001 86380 86390 1
528721 99528721 1001 86380 86390 1
528748 99528748 1001 86380 86390 1
528828 99528828 1001 86380 86390 1
528876 99528876 1001 86380 86390 1
528778 99528778 1001 86380 86390 1
528730 99528730 1001 86380 86390 1
528821 99528821 1001 86380 86390 1
528757 99528757 1001 86380 86390 1
528285 99528285 1001 86380 86390 1
528487 99528487 1001 86380 86390 1
529028 99529028 1001 86380 86390 1
528943 99528943 1001 86380 86390 1
528931 99528931 1001 86380 86390 1
529077 99529077 1001 86380 86390 1
529666 99529666 1001 86380 86390 1
529618 99529618 1001 86380 86390 1
529321 99529321 1001 86380 86390 1
529203 99529203 1001 86380 86390 1
529791 99529791 1001 86380 86390 1
529844 99529844 1001 86380 86390 1
529922 99529922 1001 86380 86390 1
530401 99530401 1001 86380 86390 1
530351 99530351 1001 86380 86390 1
530510 99530510 1001 86380 86390 1
530213 99530213 1001 86380 86390 1
530239 99530239 1001 86380 86390 1
530230 99530230 1001 86380 86390 1
530065 99530065 1001 86380 86390 1
530119 99530119 1001 86380 86390 1
529945 99529945 1001 86380 86390 1
530634 99530634 1001 86380 86390 1
531204 99531204 1001 86380 86390 1
531353 99531353 1001 86380 86390 1
531364 99531364 1001 86380 86390 1
531288 99531288 1001 86380 86390 1
531151 99531151 1001 86380 86390 1
531082 99531082 1001 86380 86390 1
530792 99530792 1001 86380 86390 1
530797 99530797 1001 86380 86390 1
531382 99531382 1001 86380 86390 1
532040 99532040 1001 86380 86390 1
532059 99532059 1001 86380 86390 1
532138 99532138 1001 86380 86390 1
532102 99532102 1001 86380 86390 1
531795 99531795 1001 86380 86390 1
531956 99531956 1001 86380 86390 1
531960 99531960 1001 86380 86390 1
531764 99531764 1001 86380 86390 1
531635 99531635 1001 86380 86390 1
531661 99531661 1001 86380 86390 1
532358 99532358 1001 86380 86390 1
532400 99532400 1001 86380 86390 1
532328 99532328 1001 86380 86390 1
532996 99532996 1001 86380 86390 1
532856 99532856 1001 86380 86390 1
532914 99532914 1001 86380 86390 1
532749 99532749 1001 86380 86390 1
532750 99532750 1001 86380 86390 1
532660 99532660 1001 86380 86390 1
532766 99532766 1001 86380 86390 1
532625 99532625 1001 86380 86390 1
532690 99532690 1001 86380 86390 1
532796 99532796 1001 86380 86390 1
532515 99532515 1001 86380 86390 1
532467 99532467 1001 86380 86390 1
532561 99532561 1001 86380 86390 1
532501 99532501 1001 86380 86390 1
533197 99533197 1001 86380 86390 1
533059 99533059 1001 86380 86390 1
533037 99533037 1001 86380 86390 1
533054 99533054 1001 86380 86390 1
533811 99533811 1001 86380 86390 1
533683 99533683 1001 86380 86390 1
533800 99533800 1001 86380 86390 1
533690 99533690 1001 86380 86390 1
533616 99533616 1001 86380 86390 1
533600 99533600 1001 86380 86390 1
533406 99533406 1001 86380 86390 1
533398 99533398 1001 86380 86390 1
533918 99533918 1001 86380 86390 1
534507 99534507 1001 86380 86390 1
534535 99534535 1001 86380 86390 1
534588 99534588 1001 86380 86390 1
534642 99534642 1001 86380 86390 1
534554 99534554 1001 86380 86390 1
534437 99534437 1001 86380 86390 1
534234 99534234 1001 86380 86390 1
534118 99534118 1001 86380 86390 1
534094 99534094 1001 86380 86390 1
534112 99534112 1001 86380 86390 1
534778 99534778 1001 86380 86390 1
534820 99534820 1001 86380 86390 1
534834 99534834 1001 86380 86390 1
535398 99535398 1001 86380 86390 1
535438 99535438 1001 86380 86390 1
535470 99535470 1001 86380 86390 1
535329 99535329 1001 86380 86390 1
535102 99535102 1001 86380 86390 1
535299 99535299 1001 86380 86390 1
535237 99535237 1001 86380 86390 1
535025 99535025 1001 86380 86390 1
535052 99535052 1001 86380 86390 1
535040 99535040 1001 86380 86390 1
534990 99534990 1001 86380 86390 1
535611 99535611 1001 86380 86390 1
535534 99535534 1001 86380 86390 1
535639 99535639 1001 86380 86390 1
535636 99535636 1001 86380 86390 1
536144 99536144 1001 86380 86390 1
536228 99536228 1001 86380 86390 1
536271 99536271 1001 86380 86390 1
536168 99536168 1001 86380 86390 1
536040 99536040 1001 86380 86390 1
535961 99535961 1001 86380 86390 1
536091 99536091 1001 86380 86390 1
535911 99535911 1001 86380 86390 1
536372 99536372 1001 86380 86390 1
536386 99536386 1001 86380 86390 1
536453 99536453 1001 86380 86390 1
536366 99536366 1001 86380 86390 1
536344 99536344 1001 86380 86390 1
536462 99536462 1001 86380 86390 1
537049 99537049 1001 86380 86390 1
537131 99537131 1001 86380 86390 1
537024 99537024 1001 86380 86390 1
537157 99537157 1001 86380 86390 1
536993 99536993 1001 86380 86390 1
536908 99536908 1001 86380 86390 1
536913 99536913 1001 86380 86390 1
536646 99536646 1001 86380 86390 1
536715 99536715 1001 86380 86390 1
536680 99536680 1001 86380 86390 1
537289 99537289 1001 86380 86390 1
537316 99537316 1001 86380 86390 1
537292 99537292 1001 86380 86390 1
537309 99537309 1001 86380 86390 1
537297 99537297 1001 86380 86390 1
537822 99537822 1001 86380 86390 1
537942 99537942 1001 86380 86390 1
537976 99537976 1001 86380 86390 1
537805 99537805 1001 86380 86390 1
537979 99537979 1001 86380 86390 1
537770 99537770 1001 86380 86390 1
537627 99537627 1001 86380 86390 1
537455 99537455 1001 86380 86390 1
538076 99538076 1001 86380 86390 1
537368 99537368 1001 86380 86390 1
538004 99538004 1001 86380 86390 1
538574 99538574 1001 86380 86390 1
538513 99538513 1001 86380 86390 1
538552 99538552 1001 86380 86390 1
538607 99538607 1001 86380 86390 1
538582 99538582 1001 86380 86390 1
538220 99538220 1001 86380 86390 1
538209 99538209 1001 86380 86390 1
538391 99538391 1001 86380 86390 1
538197 99538197 1001 86380 86390 1
538213 99538213 1001 86380 86390 1
538228 99538228 1001 86380 86390 1
538889 99538889 1001 86380 86390 1
538851 99538851 1001 86380 86390 1
538868 99538868 1001 86380 86390 1
538896 99538896 1001 86380 86390 1
538935 99538935 1001 86380 86390 1
539543 99539543 1001 86380 86390 1
539536 99539536 1001 86380 86390 1
539537 99539537 1001 86380 86390 1
539242 99539242 1001 86380 86390 1
539372 99539372 1001 86380 86390 1
539342 99539342 1001 86380 86390 1
539421 99539421 1001 86380 86390 1
539219 99539219 1001 86380 86390 1
539691 99539691 1001 86380 86390 1
539673 99539673 1001 86380 86390 1
539791 99539791 1001 86380 86390 1
540341 99540341 1001 86380 86390 1
540318 99540318 1001 86380 86390 1
540397 99540397 1001 86380 86390 1
540238 99540238 1001 86380 86390 1
540164 99540164 1001 86380 86390 1
540235 99540235 1001 86380 86390 1
539885 99539885 1001 86380 86390 1
539938 99539938 1001 86380 86390 1
539926 99539926 1001 86380 86390 1
539982 99539982 1001 86380 86390 1
539958 99539958 1001 86380 86390 1
540504 99540504 1001 86380 86390 1
540530 99540530 1001 86380 86390 1
540637 99540637 1001 86380 86390 1
540625 99540625 1001 86380 86390 1
540512 99540512 1001 86380 86390 1
540525 99540525 1001 86380 86390 1
540541 99540541 1001 86380 86390 1
541114 99541114 1001 86380 86390 1
541271 99541271 1001 86380 86390 1
541109 99541109 1001 86380 86390 1
540984 99540984 1001 86380 86390 1
540714 99540714 1001 86380 86390 1
540835 99540835 1001 86380 86390 1
540848 99540848 1001 86380 86390 1
540722 99540722 1001 86380 86390 1
541433 99541433 1001 86380 86390 1
541315 99541315 1001 86380 86390 1
542055 99542055 1001 86380 86390 1
542033 99542033 1001 86380 86390 1
542034 99542034 1001 86380 86390 1
542049 99542049 1001 86380 86390 1
541933 99541933 1001 86380 86390 1
542104 99542104 1001 86380 86390 1
542015 99542015 1001 86380 86390 1
541877 99541877 1001 86380 86390 1
541750 99541750 1001 86380 86390 1
541854 99541854 1001 86380 86390 1
541873 99541873 1001 86380 86390 1
541783 99541783 1001 86380 86390 1
541662 99541662 1001 86380 86390 1
541624 99541624 1001 86380 86390 1
541509 99541509 1001 86380 86390 1
541574 99541574 1001 86380 86390 1
541639 99541639 1001 86380 86390 1
542213 99542213 1001 86380 86390 1
542232 99542232 1001 86380 86390 1
542791 99542791 1001 86380 86390 1
542843 99542843 1001 86380 86390 1
542857 99542857 1001 86380 86390 1
542754 99542754 1001 86380 86390 1
542871 99542871 1001 86380 86390 1
542923 99542923 1001 86380 86390 1
542878 99542878 1001 86380 86390 1
542664 99542664 1001 86380 86390 1
542381 99542381 1001 86380 86390 1
542459 99542459 1001 86380 86390 1
542973 99542973 1001 86380 86390 1
543607 99543607 1001 86380 86390 1
543659 99543659 1001 86380 86390 1
543624 99543624 1001 86380 86390 1
543626 99543626 1001 86380 86390 1
543449 99543449 1001 86380 86390 1
543541 99543541 1001 86380 86390 1
543547 99543547 1001 86380 86390 1
543165 99543165 1001 86380 86390 1
543221 99543221 1001 86380 86390 1
543795 99543795 1001 86380 86390 1
543925 99543925 1001 86380 86390 1
543915 99543915 1001 86380 86390 1
543838 99543838 1001 86380 86390 1
543974 99543974 1001 86380 86390 1
544406 99544406 1001 86380 86390 1
544498 99544498 1001 86380 86390 1
544466 99544466 1001 86380 86390 1
544467 99544467 1001 86380 86390 1
544333 99544333 1001 86380 86390 1
544203 99544203 1001 86380 86390 1
544027 99544027 1001 86380 86390 1
544104 99544104 1001 86380 86390 1
544604 99544604 1001 86380 86390 1
427063 927 1001 78420 84417 1
409064 632 1001 74040 76077 1
532052 583 1002 38536 45303 1
537571 864 1001 52053 52353 1
534704 983 1001 59780 60079 1
400064 99400064 1001 86380 86390 1
400103 99400103 1001 86380 86390 1
400512 99400512 1001 86380 86390 1
400439 99400439 1001 86380 86390 1
400419 99400419 1001 86380 86390 1
400753 99400753 1001 86380 86390 1
401019 99401019 1001 86380 86390 1
401352 99401352 1001 86380 86390 1
401328 99401328 1001 86380 86390 1
401356 99401356 1001 86380 86390 1
401323 99401323 1001 86380 86390 1
401400 99401400 1001 86380 86390 1
401637 99401637 1001 86380 86390 1
402226 99402226 1001 86380 86390 1
402538 99402538 1001 86380 86390 1
402626 99402626 1001 86380 86390 1
402635 99402635 1001 86380 86390 1
402595 99402595 1001 86380 86390 1
402759 99402759 1001 86380 86390 1
402717 99402717 1001 86380 86390 1
402845 99402845 1001 86380 86390 1
402903 99402903 1001 86380 86390 1
403202 99403202 1001 86380 86390 1
403116 99403116 1001 86380 86390 1
403380 99403380 1001 86380 86390 1
403336 99403336 1001 86380 86390 1
403453 99403453 1001 86380 86390 1
403768 99403768 1001 86380 86390 1
403924 99403924 1001 86380 86390 1
404222 99404222 1001 86380 86390 1
404394 99404394 1001 86380 86390 1
404455 99404455 1001 86380 86390 1
404565 99404565 1001 86380 86390 1
404508 99404508 1001 86380 86390 1
404653 99404653 1001 86380 86390 1
404668 99404668 1001 86380 86390 1
404769 99404769 1001 86380 86390 1
404715 99404715 1001 86380 86390 1
405039 99405039 1001 86380 86390 1
405290 99405290 1001 86380 86390 1
405576 99405576 1001 86380 86390 1
405525 99405525 1001 86380 86390 1
405506 99405506 1001 86380 86390 1
405535 99405535 1001 86380 86390 1
405566 99405566 1001 86380 86390 1
405975 99405975 1001 86380 86390 1
406070 99406070 1001 86380 86390 1
406143 99406143 1001 86380 86390 1
406110 99406110 1001 86380 86390 1
406450 99406450 1001 86380 86390 1
406413 99406413 1001 86380 86390 1
406396 99406396 1001 86380 86390 1
406548 99406548 1001 86380 86390 1
406597 99406597 1001 86380 86390 1
406718 99406718 1001 86380 86390 1
406668 99406668 1001 86380 86390 1
406878 99406878 1001 86380 86390 1
407174 99407174 1001 86380 86390 1
407323 99407323 1001 86380 86390 1
407536 99407536 1001 86380 86390 1
407647 99407647 1001 86380 86390 1
407854 99407854 1001 86380 86390 1
407997 99407997 1001 86380 86390 1
408042 99408042 1001 86380 86390 1
408270 99408270 1001 86380 86390 1
408456 99408456 1001 86380 86390 1
408493 99408493 1001 86380 86390 1
408608 99408608 1001 86380 86390 1
409114 99409114 1001 86380 86390 1
409398 99409398 1001 86380 86390 1
409420 99409420 1001 86380 86390 1
409469 99409469 1001 86380 86390 1
409586 99409586 1001 86380 86390 1
409554 99409554 1001 86380 86390 1
409640 99409640 1001 86380 86390 1
409872 99409872 1001 86380 86390 1
409947 99409947 1001 86380 86390 1
410068 99410068 1001 86380 86390 1
410022 99410022 1001 86380 86390 1
410192 99410192 1001 86380 86390 1
409990 99409990 1001 86380 86390 1
410263 99410263 1001 86380 86390 1
410329 99410329 1001 86380 86390 1
410414 99410414 1001 86380 86390 1
410450 99410450 1001 86380 86390 1
410653 99410653 1001 86380 86390 1
410798 99410798 1001 86380 86390 1
410849 99410849 1001 86380 86390 1
410928 99410928 1001 86380 86390 1
411406 99411406 1001 86380 86390 1
411398 99411398 1001 86380 86390 1
411468 99411468 1001 86380 86390 1
411694 99411694 1001 86380 86390 1
411928 99411928 1001 86380 86390 1
412037 99412037 1001 86380 86390 1
412018 99412018 1001 86380 86390 1
412112 99412112 1001 86380 86390 1
412115 99412115 1001 86380 86390 1
412172 99412172 1001 86380 86390 1
412155 99412155 1001 86380 86390 1
413657 99413657 1001 86380 86390 1
413462 99413462 1001 86380 86390 1
413697 99413697 1001 86380 86390 1
412942 99412942 1001 86380 86390 1
413195 99413195 1001 86380 86390 1
413236 99413236 1001 86380 86390 1
412538 99412538 1001 86380 86390 1
412837 99412837 1001 86380 86390 1
413971 99413971 1001 86380 86390 1
413902 99413902 1001 86380 86390 1
413958 99413958 1001 86380 86390 1
414072 99414072 1001 86380 86390 1
415187 99415187 1001 86380 86390 1
415026 99415026 1001 86380 86390 1
415303 99415303 1001 86380 86390 1
414508 99414508 1001 86380 86390 1
414624 99414624 1001 86380 86390 1
414159 99414159 1001 86380 86390 1
414406 99414406 1001 86380 86390 1
414180 99414180 1001 86380 86390 1
414486 99414486 1001 86380 86390 1
414154 99414154 1001 86380 86390 1
414285 99414285 1001 86380 86390 1
415372 99415372 1001 86380 86390 1
415488 99415488 1001 86380 86390 1
415686 99415686 1001 86380 86390 1
415636 99415636 1001 86380 86390 1
415334 99415334 1001 86380 86390 1
416612 99416612 1001 86380 86390 1
416646 99416646 1001 86380 86390 1
416619 99416619 1001 86380 86390 1
416718 99416718 1001 86380 86390 1
416669 99416669 1001 86380 86390 1
415973 99415973 1001 86380 86390 1
416022 99416022 1001 86380 86390 1
415806 99415806 1001 86380 86390 1
417173 99417173 1001 86380 86390 1
417183 99417183 1001 86380 86390 1
417304 99417304 1001 86380 86390 1
417575 99417575 1001 86380 86390 1
417505 99417505 1001 86380 86390 1
418651 99418651 1001 86380 86390 1
418510 99418510 1001 86380 86390 1
418759 99418759 1001 86380 86390 1
418638 99418638 1001 86380 86390 1
418688 99418688 1001 86380 86390 1
418218 99418218 1001 86380 86390 1
418196 99418196 1001 86380 86390 1
418163 99418163 1001 86380 86390 1
418423 99418423 1001 86380 86390 1
418234 99418234 1001 86380 86390 1
418427 99418427 1001 86380 86390 1
418175 99418175 1001 86380 86390 1
417799 99417799 1001 86380 86390 1
417753 99417753 1001 86380 86390 1
417932 99417932 1001 86380 86390 1
417912 99417912 1001 86380 86390 1
417889 99417889 1001 86380 86390 1
418987 99418987 1001 86380 86390 1
419006 99419006 1001 86380 86390 1
419144 99419144 1001 86380 86390 1
420386 99420386 1001 86380 86390 1
420079 99420079 1001 86380 86390 1
420071 99420071 1001 86380 86390 1
419939 99419939 1001 86380 86390 1
419704 99419704 1001 86380 86390 1
419645 99419645 1001 86380 86390 1
419717 99419717 1001 86380 86390 1
419470 99419470 1001 86380 86390 1
419268 99419268 1001 86380 86390 1
420464 99420464 1001 86380 86390 1
419211 99419211 1001 86380 86390 1
420564 99420564 1001 86380 86390 1
420570 99420570 1001 86380 86390 1
420824 99420824 1001 86380 86390 1
420608 99420608 1001 86380 86390 1
420829 99420829 1001 86380 86390 1
420559 99420559 1001 86380 86390 1
421812 99421812 1001 86380 86390 1
421613 99421613 1001 86380 86390 1
421622 99421622 1001 86380 86390 1
421419 99421419 1001 86380 86390 1
421683 99421683 1001 86380 86390 1
421079 99421079 1001 86380 86390 1
421009 99421009 1001 86380 86390 1
420855 99420855 1001 86380 86390 1
423406 99423406 1001 86380 86390 1
423307 99423307 1001 86380 86390 1
423723 99423723 1001 86380 86390 1
423244 99423244 1001 86380 86390 1
423302 99423302 1001 86380 86390 1
422637 99422637 1001 86380 86390 1
422545 99422545 1001 86380 86390 1
422671 99422671 1001 86380 86390 1
422851 99422851 1001 86380 86390 1
423819 99423819 1001 86380 86390 1
423869 99423869 1001 86380 86390 1
425271 99425271 1001 86380 86390 1
425374 99425374 1001 86380 86390 1
424944 99424944 1001 86380 86390 1
424771 99424771 1001 86380 86390 1
424878 99424878 1001 86380 86390 1
424413 99424413 1001 86380 86390 1
424283 99424283 1001 86380 86390 1
425710 99425710 1001 86380 86390 1
425810 99425810 1001 86380 86390 1
425700 99425700 1001 86380 86390 1
425617 99425617 1001 86380 86390 1
425728 99425728 1001 86380 86390 1
426865 99426865 1001 86380 86390 1
426473 99426473 1001 86380 86390 1
426535 99426535 1001 86380 86390 1
426258 99426258 1001 86380 86390 1
425905 99425905 1001 86380 86390 1
427416 99427416 1001 86380 86390 1
427289 99427289 1001 86380 86390 1
427335 99427335 1001 86380 86390 1
427524 99427524 1001 86380 86390 1
427195 99427195 1001 86380 86390 1
428609 99428609 1001 86380 86390 1
428435 99428435 1001 86380 86390 1
428196 99428196 1001 86380 86390 1
428244 99428244 1001 86380 86390 1
428222 99428222 1001 86380 86390 1
428253 99428253 1001 86380 86390 1
428992 99428992 1001 86380 86390 1
428897 99428897 1001 86380 86390 1
430340 99430340 1001 86380 86390 1
430109 99430109 1001 86380 86390 1
430158 99430158 1001 86380 86390 1
429711 99429711 1001 86380 86390 1
429453 99429453 1001 86380 86390 1
429543 99429543 1001 86380 86390 1
430455 99430455 1001 86380 86390 1
430549 99430549 1001 86380 86390 1
430421 99430421 1001 86380 86390 1
431673 99431673 1001 86380 86390 1
431798 99431798 1001 86380 86390 1
432015 99432015 1001 86380 86390 1
432019 99432019 1001 86380 86390 1
432021 99432021 1001 86380 86390 1
431664 99431664 1001 86380 86390 1
431959 99431959 1001 86380 86390 1
431350 99431350 1001 86380 86390 1
430853 99430853 1001 86380 86390 1
431097 99431097 1001 86380 86390 1
431196 99431196 1001 86380 86390 1
432486 99432486 1001 86380 86390 1
432123 99432123 1001 86380 86390 1
432417 99432417 1001 86380 86390 1
432213 99432213 1001 86380 86390 1
433640 99433640 1001 86380 86390 1
433403 99433403 1001 86380 86390 1
433407 99433407 1001 86380 86390 1
432908 99432908 1001 86380 86390 1
432980 99432980 1001 86380 86390 1
432612 99432612 1001 86380 86390 1
432783 99432783 1001 86380 86390 1
432822 99432822 1001 86380 86390 1
433865 99433865 1001 86380 86390 1
434108 99434108 1001 86380 86390 1
433746 99433746 1001 86380 86390 1
435306 99435306 1001 86380 86390 1
435172 99435172 1001 86380 86390 1
435415 99435415 1001 86380 86390 1
434396 99434396 1001 86380 86390 1
434264 99434264 1001 86380 86390 1
434174 99434174 1001 86380 86390 1
434354 99434354 1001 86380 86390 1
435866 99435866 1001 86380 86390 1
435522 99435522 1001 86380 86390 1
435672 99435672 1001 86380 86390 1
436854 99436854 1001 86380 86390 1
437047 99437047 1001 86380 86390 1
436964 99436964 1001 86380 86390 1
436999 99436999 1001 86380 86390 1
436556 99436556 1001 86380 86390 1
436438 99436438 1001 86380 86390 1
436539 99436539 1001 86380 86390 1
436140 99436140 1001 86380 86390 1
435930 99435930 1001 86380 86390 1
435939 99435939 1001 86380 86390 1
436182 99436182 1001 86380 86390 1
436308 99436308 1001 86380 86390 1
300004 99300004 1001 86380 86390 1
300071 99300071 1001 86380 86390 1
300073 99300073 1001 86380 86390 1
300667 99300667 1001 86380 86390 1
300568 99300568 1001 86380 86390 1
300572 99300572 1001 86380 86390 1
300624 99300624 1001 86380 86390 1
300356 99300356 1001 86380 86390 1
300474 99300474 1001 86380 86390 1
300399 99300399 1001 86380 86390 1
300439 99300439 1001 86380 86390 1
300518 99300518 1001 86380 86390 1
300135 99300135 1001 86380 86390 1
300296 99300296 1001 86380 86390 1
300208 99300208 1001 86380 86390 1
300248 99300248 1001 86380 86390 1
300262 99300262 1001 86380 86390 1
300858 99300858 1001 86380 86390 1
300890 99300890 1001 86380 86390 1
300880 99300880 1001 86380 86390 1
301440 99301440 1001 86380 86390 1
301416 99301416 1001 86380 86390 1
301399 99301399 1001 86380 86390 1
301223 99301223 1001 86380 86390 1
301314 99301314 1001 86380 86390 1
301173 99301173 1001 86380 86390 1
301080 99301080 1001 86380 86390 1
301007 99301007 1001 86380 86390 1
301061 99301061 1001 86380 86390 1
300997 99300997 1001 86380 86390 1
301667 99301667 1001 86380 86390 1
302331 99302331 1001 86380 86390 1
302190 99302190 1001 86380 86390 1
302369 99302369 1001 86380 86390 1
302048 99302048 1001 86380 86390 1
302101 99302101 1001 86380 86390 1
302038 99302038 1001 86380 86390 1
302171 99302171 1001 86380 86390 1
301977 99301977 1001 86380 86390 1
301813 99301813 1001 86380 86390 1
301803 99301803 1001 86380 86390 1
301908 99301908 1001 86380 86390 1
302472 99302472 1001 86380 86390 1
302476 99302476 1001 86380 86390 1
302465 99302465 1001 86380 86390 1
302847 99302847 1001 86380 86390 1
302952 99302952 1001 86380 86390 1
302889 99302889 1001 86380 86390 1
302954 99302954 1001 86380 86390 1
302955 99302955 1001 86380 86390 1
302948 99302948 1001 86380 86390 1
302936 99302936 1001 86380 86390 1
302749 99302749 1001 86380 86390 1
302675 99302675 1001 86380 86390 1
303308 99303308 1001 86380 86390 1
303219 99303219 1001 86380 86390 1
303896 99303896 1001 86380 86390 1
303871 99303871 1001 86380 86390 1
303989 99303989 1001 86380 86390 1
303847 99303847 1001 86380 86390 1
303926 99303926 1001 86380 86390 1
303838 99303838 1001 86380 86390 1
303878 99303878 1001 86380 86390 1
303646 99303646 1001 86380 86390 1
303651 99303651 1001 86380 86390 1
303490 99303490 1001 86380 86390 1
303543 99303543 1001 86380 86390 1
303603 99303603 1001 86380 86390 1
304237 99304237 1001 86380 86390 1
304037 99304037 1001 86380 86390 1
304859 99304859 1001 86380 86390 1
304811 99304811 1001 86380 86390 1
304828 99304828 1001 86380 86390 1
304713 99304713 1001 86380 86390 1
304605 99304605 1001 86380 86390 1
304596 99304596 1001 86380 86390 1
304290 99304290 1001 86380 86390 1
304318 99304318 1001 86380 86390 1
304373 99304373 1001 86380 86390 1
305063 99305063 1001 86380 86390 1
305028 99305028 1001 86380 86390 1
304862 99304862 1001 86380 86390 1
305045 99305045 1001 86380 86390 1
304984 99304984 1001 86380 86390 1
305518 99305518 1001 86380 86390 1
305544 99305544 1001 86380 86390 1
305495 99305495 1001 86380 86390 1
305574 99305574 1001 86380 86390 1
305480 99305480 1001 86380 86390 1
305417 99305417 1001 86380 86390 1
305427 99305427 1001 86380 86390 1
305202 99305202 1001 86380 86390 1
305127 99305127 1001 86380 86390 1
500146 99500146 1001 86380 86390 1
500057 99500057 1001 86380 86390 1
500663 99500663 1001 86380 86390 1
500657 99500657 1001 86380 86390 1
500418 99500418 1001 86380 86390 1
500445 99500445 1001 86380 86390 1
500904 99500904 1001 86380 86390 1
500917 99500917 1001 86380 86390 1
501009 99501009 1001 86380 86390 1
501625 99501625 1001 86380 86390 1
501548 99501548 1001 86380 86390 1
501410 99501410 1001 86380 86390 1
501232 99501232 1001 86380 86390 1
501432 99501432 1001 86380 86390 1
501175 99501175 1001 86380 86390 1
501191 99501191 1001 86380 86390 1
501129 99501129 1001 86380 86390 1
501092 99501092 1001 86380 86390 1
501690 99501690 1001 86380 86390 1
501732 99501732 1001 86380 86390 1
501695 99501695 1001 86380 86390 1
501657 99501657 1001 86380 86390 1
501761 99501761 1001 86380 86390 1
502376 99502376 1001 86380 86390 1
502404 99502404 1001 86380 86390 1
502301 99502301 1001 86380 86390 1
502438 99502438 1001 86380 86390 1
502451 99502451 1001 86380 86390 1
502460 99502460 1001 86380 86390 1
502058 99502058 1001 86380 86390 1
502062 99502062 1001 86380 86390 1
502117 99502117 1001 86380 86390 1
502233 99502233 1001 86380 86390 1
501965 99501965 1001 86380 86390 1
502566 99502566 1001 86380 86390 1
502518 99502518 1001 86380 86390 1
502639 99502639 1001 86380 86390 1
502575 99502575 1001 86380 86390 1
503209 99503209 1001 86380 86390 1
503120 99503120 1001 86380 86390 1
503185 99503185 1001 86380 86390 1
503187 99503187 1001 86380 86390 1
503076 99503076 1001 86380 86390 1
502896 99502896 1001 86380 86390 1
503078 99503078 1001 86380 86390 1
503079 99503079 1001 86380 86390 1
503019 99503019 1001 86380 86390 1
502995 99502995 1001 86380 86390 1
502839 99502839 1001 86380 86390 1
502762 99502762 1001 86380 86390 1
502780 99502780 1001 86380 86390 1
502680 99502680 1001 86380 86390 1
503369 99503369 1001 86380 86390 1
503435 99503435 1001 86380 86390 1
504029 99504029 1001 86380 86390 1
504097 99504097 1001 86380 86390 1
504049 99504049 1001 86380 86390 1
503860 99503860 1001 86380 86390 1
503812 99503812 1001 86380 86390 1
503775 99503775 1001 86380 86390 1
503737 99503737 1001 86380 86390 1
503750 99503750 1001 86380 86390 1
503815 99503815 1001 86380 86390 1
503893 99503893 1001 86380 86390 1
503765 99503765 1001 86380 86390 1
503575 99503575 1001 86380 86390 1
503588 99503588 1001 86380 86390 1
503532 99503532 1001 86380 86390 1
504290 99504290 1001 86380 86390 1
504303 99504303 1001 86380 86390 1
504135 99504135 1001 86380 86390 1
504292 99504292 1001 86380 86390 1
504294 99504294 1001 86380 86390 1
504924 99504924 1001 86380 86390 1
504589 99504589 1001 86380 86390 1
504428 99504428 1001 86380 86390 1
504338 99504338 1001 86380 86390 1
504488 99504488 1001 86380 86390 1
504424 99504424 1001 86380 86390 1
504463 99504463 1001 86380 86390 1
504464 99504464 1001 86380 86390 1
504971 99504971 1001 86380 86390 1
505691 99505691 1001 86380 86390 1
505551 99505551 1001 86380 86390 1
505336 99505336 1001 86380 86390 1
505247 99505247 1001 86380 86390 1
505793 99505793 1001 86380 86390 1
505964 99505964 1001 86380 86390 1
505566 99505566 1001 86380 86390 1
505943 99505943 1001 86380 86390 1
505879 99505879 1001 86380 86390 1
505971 99505971 1001 86380 86390 1
506394 99506394 1001 86380 86390 1
506567 99506567 1001 86380 86390 1
506524 99506524 1001 86380 86390 1
506577 99506577 1001 86380 86390 1
506016 99506016 1001 86380 86390 1
506124 99506124 1001 86380 86390 1
506099 99506099 1001 86380 86390 1
506141 99506141 1001 86380 86390 1
506012 99506012 1001 86380 86390 1
506169 99506169 1001 86380 86390 1
506697 99506697 1001 86380 86390 1
506763 99506763 1001 86380 86390 1
506694 99506694 1001 86380 86390 1
506759 99506759 1001 86380 86390 1
506683 99506683 1001 86380 86390 1
506709 99506709 1001 86380 86390 1
507220 99507220 1001 86380 86390 1
507325 99507325 1001 86380 86390 1
507416 99507416 1001 86380 86390 1
507116 99507116 1001 86380 86390 1
507111 99507111 1001 86380 86390 1
506863 99506863 1001 86380 86390 1
506902 99506902 1001 86380 86390 1
507432 99507432 1001 86380 86390 1
507447 99507447 1001 86380 86390 1
507586 99507586 1001 86380 86390 1
507600 99507600 1001 86380 86390 1
508120 99508120 1001 86380 86390 1
508069 99508069 1001 86380 86390 1
508186 99508186 1001 86380 86390 1
508218 99508218 1001 86380 86390 1
508150 99508150 1001 86380 86390 1
508078 99508078 1001 86380 86390 1
507939 99507939 1001 86380 86390 1
507931 99507931 1001 86380 86390 1
507987 99507987 1001 86380 86390 1
507765 99507765 1001 86380 86390 1
507817 99507817 1001 86380 86390 1
508433 99508433 1001 86380 86390 1
508449 99508449 1001 86380 86390 1
508937 99508937 1001 86380 86390 1
509061 99509061 1001 86380 86390 1
508930 99508930 1001 86380 86390 1
509065 99509065 1001 86380 86390 1
508995 99508995 1001 86380 86390 1
509067 99509067 1001 86380 86390 1
508675 99508675 1001 86380 86390 1
508734 99508734 1001 86380 86390 1
508498 99508498 1001 86380 86390 1
509110 99509110 1001 86380 86390 1
509176 99509176 1001 86380 86390 1
509191 99509191 1001 86380 86390 1
509273 99509273 1001 86380 86390 1
509144 99509144 1001 86380 86390 1
509171 99509171 1001 86380 86390 1
509212 99509212 1001 86380 86390 1
509811 99509811 1001 86380 86390 1
509867 99509867 1001 86380 86390 1
509790 99509790 1001 86380 86390 1
509758 99509758 1001 86380 86390 1
509630 99509630 1001 86380 86390 1
509517 99509517 1001 86380 86390 1
509609 99509609 1001 86380 86390 1
509558 99509558 1001 86380 86390 1
509493 99509493 1001 86380 86390 1
509637 99509637 1001 86380 86390 1
509690 99509690 1001 86380 86390 1
509666 99509666 1001 86380 86390 1
509499 99509499 1001 86380 86390 1
509398 99509398 1001 86380 86390 1
509431 99509431 1001 86380 86390 1
509483 99509483 1001 86380 86390 1
509993 99509993 1001 86380 86390 1
510020 99510020 1001 86380 86390 1
509946 99509946 1001 86380 86390 1
510102 99510102 1001 86380 86390 1
510651 99510651 1001 86380 86390 1
510711 99510711 1001 86380 86390 1
510716 99510716 1001 86380 86390 1
510675 99510675 1001 86380 86390 1
510482 99510482 1001 86380 86390 1
510424 99510424 1001 86380 86390 1
510425 99510425 1001 86380 86390 1
510453 99510453 1001 86380 86390 1
510172 99510172 1001 86380 86390 1
510741 99510741 1001 86380 86390 1
510773 99510773 1001 86380 86390 1
511440 99511440 1001 86380 86390 1
511428 99511428 1001 86380 86390 1
511530 99511530 1001 86380 86390 1
511536 99511536 1001 86380 86390 1
511447 99511447 1001 86380 86390 1
511474 99511474 1001 86380 86390 1
511166 99511166 1001 86380 86390 1
511146 99511146 1001 86380 86390 1
511238 99511238 1001 86380 86390 1
511191 99511191 1001 86380 86390 1
511003 99511003 1001 86380 86390 1
511133 99511133 1001 86380 86390 1
511098 99511098 1001 86380 86390 1
512253 99512253 1001 86380 86390 1
512332 99512332 1001 86380 86390 1
512283 99512283 1001 86380 86390 1
512018 99512018 1001 86380 86390 1
512021 99512021 1001 86380 86390 1
512049 99512049 1001 86380 86390 1
512064 99512064 1001 86380 86390 1
511927 99511927 1001 86380 86390 1
511763 99511763 1001 86380 86390 1
511831 99511831 1001 86380 86390 1
511950 99511950 1001 86380 86390 1
511835 99511835 1001 86380 86390 1
512442 99512442 1001 86380 86390 1
512572 99512572 1001 86380 86390 1
512445 99512445 1001 86380 86390 1
512440 99512440 1001 86380 86390 1
513027 99513027 1001 86380 86390 1
513042 99513042 1001 86380 86390 1
512807 99512807 1001 86380 86390 1
512824 99512824 1001 86380 86390 1
512662 99512662 1001 86380 86390 1
512675 99512675 1001 86380 86390 1
512727 99512727 1001 86380 86390 1
512586 99512586 1001 86380 86390 1
512768 99512768 1001 86380 86390 1
513410 99513410 1001 86380 86390 1
513385 99513385 1001 86380 86390 1
513324 99513324 1001 86380 86390 1
514022 99514022 1001 86380 86390 1
513712 99513712 1001 86380 86390 1
513791 99513791 1001 86380 86390 1
513516 99513516 1001 86380 86390 1
513427 99513427 1001 86380 86390 1
513585 99513585 1001 86380 86390 1
513561 99513561 1001 86380 86390 1
513601 99513601 1001 86380 86390 1
513563 99513563 1001 86380 86390 1
513447 99513447 1001 86380 86390 1
514199 99514199 1001 86380 86390 1
514116 99514116 1001 86380 86390 1
514799 99514799 1001 86380 86390 1
514740 99514740 1001 86380 86390 1
514448 99514448 1001 86380 86390 1
514487 99514487 1001 86380 86390 1
514517 99514517 1001 86380 86390 1
514276 99514276 1001 86380 86390 1
514342 99514342 1001 86380 86390 1
514240 99514240 1001 86380 86390 1
514280 99514280 1001 86380 86390 1
514273 99514273 1001 86380 86390 1
514909 99514909 1001 86380 86390 1
514964 99514964 1001 86380 86390 1
515549 99515549 1001 86380 86390 1
515466 99515466 1001 86380 86390 1
515429 99515429 1001 86380 86390 1
515421 99515421 1001 86380 86390 1
515244 99515244 1001 86380 86390 1
515207 99515207 1001 86380 86390 1
515066 99515066 1001 86380 86390 1
515121 99515121 1001 86380 86390 1
515854 99515854 1001 86380 86390 1
515856 99515856 1001 86380 86390 1
515754 99515754 1001 86380 86390 1
516381 99516381 1001 86380 86390 1
516422 99516422 1001 86380 86390 1
516333 99516333 1001 86380 86390 1
516392 99516392 1001 86380 86390 1
516199 99516199 1001 86380 86390 1
516212 99516212 1001 86380 86390 1
515916 99515916 1001 86380 86390 1
515936 99515936 1001 86380 86390 1
516041 99516041 1001 86380 86390 1
516663 99516663 1001 86380 86390 1
516578 99516578 1001 86380 86390 1
516541 99516541 1001 86380 86390 1
517255 99517255 1001 86380 86390 1
517219 99517219 1001 86380 86390 1
517032 99517032 1001 86380 86390 1
516970 99516970 1001 86380 86390 1
516832 99516832 1001 86380 86390 1
516846 99516846 1001 86380 86390 1
516912 99516912 1001 86380 86390 1
516737 99516737 1001 86380 86390 1
516829 99516829 1001 86380 86390 1
516727 99516727 1001 86380 86390 1
517398 99517398 1001 86380 86390 1
517380 99517380 1001 86380 86390 1
517510 99517510 1001 86380 86390 1
517461 99517461 1001 86380 86390 1
517903 99517903 1001 86380 86390 1
517710 99517710 1001 86380 86390 1
517646 99517646 1001 86380 86390 1
518292 99518292 1001 86380 86390 1
518357 99518357 1001 86380 86390 1
518190 99518190 1001 86380 86390 1
518232 99518232 1001 86380 86390 1
518339 99518339 1001 86380 86390 1
518809 99518809 1001 86380 86390 1
518975 99518975 1001 86380 86390 1
518843 99518843 1001 86380 86390 1
518908 99518908 1001 86380 86390 1
518662 99518662 1001 86380 86390 1
518369 99518369 1001 86380 86390 1
519029 99519029 1001 86380 86390 1
519096 99519096 1001 86380 86390 1
519085 99519085 1001 86380 86390 1
519164 99519164 1001 86380 86390 1
519615 99519615 1001 86380 86390 1
519805 99519805 1001 86380 86390 1
519558 99519558 1001 86380 86390 1
519498 99519498 1001 86380 86390 1
519542 99519542 1001 86380 86390 1
519426 99519426 1001 86380 86390 1
519232 99519232 1001 86380 86390 1
519248 99519248 1001 86380 86390 1
519276 99519276 1001 86380 86390 1
519380 99519380 1001 86380 86390 1
519889 99519889 1001 86380 86390 1
519402 99519402 1001 86380 86390 1
519931 99519931 1001 86380 86390 1
519858 99519858 1001 86380 86390 1
520488 99520488 1001 86380 86390 1
520542 99520542 1001 86380 86390 1
520384 99520384 1001 86380 86390 1
520258 99520258 1001 86380 86390 1
520237 99520237 1001 86380 86390 1
520037 99520037 1001 86380 86390 1
520219 99520219 1001 86380 86390 1
520194 99520194 1001 86380 86390 1
520030 99520030 1001 86380 86390 1
520819 99520819 1001 86380 86390 1
520794 99520794 1001 86380 86390 1
520769 99520769 1001 86380 86390 1
520658 99520658 1001 86380 86390 1
520714 99520714 1001 86380 86390 1
521416 99521416 1001 86380 86390 1
521300 99521300 1001 86380 86390 1
521332 99521332 1001 86380 86390 1
521067 99521067 1001 86380 86390 1
521175 99521175 1001 86380 86390 1
521017 99521017 1001 86380 86390 1
521038 99521038 1001 86380 86390 1
520974 99520974 1001 86380 86390 1
521039 99521039 1001 86380 86390 1
521052 99521052 1001 86380 86390 1
521477 99521477 1001 86380 86390 1
521582 99521582 1001 86380 86390 1
522104 99522104 1001 86380 86390 1
522185 99522185 1001 86380 86390 1
522173 99522173 1001 86380 86390 1
521958 99521958 1001 86380 86390 1
522075 99522075 1001 86380 86390 1
522029 99522029 1001 86380 86390 1
522069 99522069 1001 86380 86390 1
522006 99522006 1001 86380 86390 1
522071 99522071 1001 86380 86390 1
521956 99521956 1001 86380 86390 1
521711 99521711 1001 86380 86390 1
521777 99521777 1001 86380 86390 1
521794 99521794 1001 86380 86390 1
521709 99521709 1001 86380 86390 1
522350 99522350 1001 86380 86390 1
523118 99523118 1001 86380 86390 1
523033 99523033 1001 86380 86390 1
522862 99522862 1001 86380 86390 1
522721 99522721 1001 86380 86390 1
522775 99522775 1001 86380 86390 1
522779 99522779 1001 86380 86390 1
522718 99522718 1001 86380 86390 1
522564 99522564 1001 86380 86390 1
522577 99522577 1001 86380 86390 1
522619 99522619 1001 86380 86390 1
523262 99523262 1001 86380 86390 1
523857 99523857 1001 86380 86390 1
523863 99523863 1001 86380 86390 1
523748 99523748 1001 86380 86390 1
523933 99523933 1001 86380 86390 1
523726 99523726 1001 86380 86390 1
523623 99523623 1001 86380 86390 1
523580 99523580 1001 86380 86390 1
523619 99523619 1001 86380 86390 1
523388 99523388 1001 86380 86390 1
523414 99523414 1001 86380 86390 1
523402 99523402 1001 86380 86390 1
523343 99523343 1001 86380 86390 1
523396 99523396 1001 86380 86390 1
523525 99523525 1001 86380 86390 1
523423 99523423 1001 86380 86390 1
524071 99524071 1001 86380 86390 1
524088 99524088 1001 86380 86390 1
523948 99523948 1001 86380 86390 1
524108 99524108 1001 86380 86390 1
524709 99524709 1001 86380 86390 1
524741 99524741 1001 86380 86390 1
524569 99524569 1001 86380 86390 1
524672 99524672 1001 86380 86390 1
524647 99524647 1001 86380 86390 1
524585 99524585 1001 86380 86390 1
524386 99524386 1001 86380 86390 1
524298 99524298 1001 86380 86390 1
524325 99524325 1001 86380 86390 1
524846 99524846 1001 86380 86390 1
524798 99524798 1001 86380 86390 1
525468 99525468 1001 86380 86390 1
525481 99525481 1001 86380 86390 1
525519 99525519 1001 86380 86390 1
525301 99525301 1001 86380 86390 1
525237 99525237 1001 86380 86390 1
525093 99525093 1001 86380 86390 1
525112 99525112 1001 86380 86390 1
525166 99525166 1001 86380 86390 1
525012 99525012 1001 86380 86390 1
525648 99525648 1001 86380 86390 1
525760 99525760 1001 86380 86390 1
525735 99525735 1001 86380 86390 1
525618 99525618 1001 86380 86390 1
526355 99526355 1001 86380 86390 1
526332 99526332 1001 86380 86390 1
526062 99526062 1001 86380 86390 1
526142 99526142 1001 86380 86390 1
526092 99526092 1001 86380 86390 1
526131 99526131 1001 86380 86390 1
526160 99526160 1001 86380 86390 1
526017 99526017 1001 86380 86390 1
526033 99526033 1001 86380 86390 1
525945 99525945 1001 86380 86390 1
525925 99525925 1001 86380 86390 1
525822 99525822 1001 86380 86390 1
526537 99526537 1001 86380 86390 1
526604 99526604 1001 86380 86390 1
526425 99526425 1001 86380 86390 1
526516 99526516 1001 86380 86390 1
526594 99526594 1001 86380 86390 1
526468 99526468 1001 86380 86390 1
526471 99526471 1001 86380 86390 1
527207 99527207 1001 86380 86390 1
527054 99527054 1001 86380 86390 1
527158 99527158 1001 86380 86390 1
527197 99527197 1001 86380 86390 1
527031 99527031 1001 86380 86390 1
526982 99526982 1001 86380 86390 1
527034 99527034 1001 86380 86390 1
526944 99526944 1001 86380 86390 1
527009 99527009 1001 86380 86390 1
526932 99526932 1001 86380 86390 1
526861 99526861 1001 86380 86390 1
526700 99526700 1001 86380 86390 1
526702 99526702 1001 86380 86390 1
527415 99527415 1001 86380 86390 1
527313 99527313 1001 86380 86390 1
527253 99527253 1001 86380 86390 1
527359 99527359 1001 86380 86390 1
527411 99527411 1001 86380 86390 1
528018 99528018 1001 86380 86390 1
527903 99527903 1001 86380 86390 1
527994 99527994 1001 86380 86390 1
527850 99527850 1001 86380 86390 1
527786 99527786 1001 86380 86390 1
527519 99527519 1001 86380 86390 1
527497 99527497 1001 86380 86390 1
527485 99527485 1001 86380 86390 1
527491 99527491 1001 86380 86390 1
528180 99528180 1001 86380 86390 1
528232 99528232 1001 86380 86390 1
528245 99528245 1001 86380 86390 1
528805 99528805 1001 86380 86390 1
528886 99528886 1001 86380 86390 1
528837 99528837 1001 86380 86390 1
528606 99528606 1001 86380 86390 1
528659 99528659 1001 86380 86390 1
528622 99528622 1001 86380 86390 1
528507 99528507 1001 86380 86390 1
528586 99528586 1001 86380 86390 1
528561 99528561 1001 86380 86390 1
528439 99528439 1001 86380 86390 1
528314 99528314 1001 86380 86390 1
528408 99528408 1001 86380 86390 1
528966 99528966 1001 86380 86390 1
529087 99529087 1001 86380 86390 1
529711 99529711 1001 86380 86390 1
529420 99529420 1001 86380 86390 1
529316 99529316 1001 86380 86390 1
529357 99529357 1001 86380 86390 1
529331 99529331 1001 86380 86390 1
529474 99529474 1001 86380 86390 1
529335 99529335 1001 86380 86390 1
529376 99529376 1001 86380 86390 1
529495 99529495 1001 86380 86390 1
529254 99529254 1001 86380 86390 1
529738 99529738 1001 86380 86390 1
529848 99529848 1001 86380 86390 1
529747 99529747 1001 86380 86390 1
529748 99529748 1001 86380 86390 1
530439 99530439 1001 86380 86390 1
530384 99530384 1001 86380 86390 1
530385 99530385 1001 86380 86390 1
530013 99530013 1001 86380 86390 1
530092 99530092 1001 86380 86390 1
529938 99529938 1001 86380 86390 1
530069 99530069 1001 86380 86390 1
530667 99530667 1001 86380 86390 1
530709 99530709 1001 86380 86390 1
530728 99530728 1001 86380 86390 1
530705 99530705 1001 86380 86390 1
531199 99531199 1001 86380 86390 1
531379 99531379 1001 86380 86390 1
531243 99531243 1001 86380 86390 1
531210 99531210 1001 86380 86390 1
531170 99531170 1001 86380 86390 1
530814 99530814 1001 86380 86390 1
530802 99530802 1001 86380 86390 1
530869 99530869 1001 86380 86390 1
531400 99531400 1001 86380 86390 1
532054 99532054 1001 86380 86390 1
532055 99532055 1001 86380 86390 1
532191 99532191 1001 86380 86390 1
532195 99532195 1001 86380 86390 1
532114 99532114 1001 86380 86390 1
531877 99531877 1001 86380 86390 1
531904 99531904 1001 86380 86390 1
531857 99531857 1001 86380 86390 1
531999 99531999 1001 86380 86390 1
531732 99531732 1001 86380 86390 1
531694 99531694 1001 86380 86390 1
531726 99531726 1001 86380 86390 1
531790 99531790 1001 86380 86390 1
532336 99532336 1001 86380 86390 1
532363 99532363 1001 86380 86390 1
532226 99532226 1001 86380 86390 1
532918 99532918 1001 86380 86390 1
533019 99533019 1001 86380 86390 1
532804 99532804 1001 86380 86390 1
532718 99532718 1001 86380 86390 1
532812 99532812 1001 86380 86390 1
532583 99532583 1001 86380 86390 1
532457 99532457 1001 86380 86390 1
532431 99532431 1001 86380 86390 1
532498 99532498 1001 86380 86390 1
532511 99532511 1001 86380 86390 1
533208 99533208 1001 86380 86390 1
533832 99533832 1001 86380 86390 1
533788 99533788 1001 86380 86390 1
533711 99533711 1001 86380 86390 1
533848 99533848 1001 86380 86390 1
533854 99533854 1001 86380 86390 1
533553 99533553 1001 86380 86390 1
533521 99533521 1001 86380 86390 1
533380 99533380 1001 86380 86390 1
533267 99533267 1001 86380 86390 1
533423 99533423 1001 86380 86390 1
533272 99533272 1001 86380 86390 1
534536 99534536 1001 86380 86390 1
534550 99534550 1001 86380 86390 1
534488 99534488 1001 86380 86390 1
534528 99534528 1001 86380 86390 1
534311 99534311 1001 86380 86390 1
534345 99534345 1001 86380 86390 1
534347 99534347 1001 86380 86390 1
534090 99534090 1001 86380 86390 1
534247 99534247 1001 86380 86390 1
534080 99534080 1001 86380 86390 1
534480 99534480 1001 86380 86390 1
534724 99534724 1001 86380 86390 1
534752 99534752 1001 86380 86390 1
535307 99535307 1001 86380 86390 1
535492 99535492 1001 86380 86390 1
535123 99535123 1001 86380 86390 1
535178 99535178 1001 86380 86390 1
535154 99535154 1001 86380 86390 1
535232 99535232 1001 86380 86390 1
535300 99535300 1001 86380 86390 1
534980 99534980 1001 86380 86390 1
535045 99535045 1001 86380 86390 1
534977 99534977 1001 86380 86390 1
534901 99534901 1001 86380 86390 1
535627 99535627 1001 86380 86390 1
535563 99535563 1001 86380 86390 1
535580 99535580 1001 86380 86390 1
535555 99535555 1001 86380 86390 1
535583 99535583 1001 86380 86390 1
536295 99536295 1001 86380 86390 1
536257 99536257 1001 86380 86390 1
535976 99535976 1001 86380 86390 1
536042 99536042 1001 86380 86390 1
535980 99535980 1001 86380 86390 1
536010 99536010 1001 86380 86390 1
535871 99535871 1001 86380 86390 1
535854 99535854 1001 86380 86390 1
535919 99535919 1001 86380 86390 1
536376 99536376 1001 86380 86390 1
536457 99536457 1001 86380 86390 1
536497 99536497 1001 86380 86390 1
537005 99537005 1001 86380 86390 1
537095 99537095 1001 86380 86390 1
537097 99537097 1001 86380 86390 1
536969 99536969 1001 86380 86390 1
537124 99537124 1001 86380 86390 1
536782 99536782 1001 86380 86390 1
536912 99536912 1001 86380 86390 1
536955 99536955 1001 86380 86390 1
536652 99536652 1001 86380 86390 1
536668 99536668 1001 86380 86390 1
537302 99537302 1001 86380 86390 1
537266 99537266 1001 86380 86390 1
537811 99537811 1001 86380 86390 1
537840 99537840 1001 86380 86390 1
537981 99537981 1001 86380 86390 1
537690 99537690 1001 86380 86390 1
537445 99537445 1001 86380 86390 1
537374 99537374 1001 86380 86390 1
537391 99537391 1001 86380 86390 1
537522 99537522 1001 86380 86390 1
537999 99537999 1001 86380 86390 1
538016 99538016 1001 86380 86390 1
538058 99538058 1001 86380 86390 1
538156 99538156 1001 86380 86390 1
538739 99538739 1001 86380 86390 1
538564 99538564 1001 86380 86390 1
538580 99538580 1001 86380 86390 1
538318 99538318 1001 86380 86390 1
538344 99538344 1001 86380 86390 1
538374 99538374 1001 86380 86390 1
539579 99539579 1001 86380 86390 1
539620 99539620 1001 86380 86390 1
539485 99539485 1001 86380 86390 1
539254 99539254 1001 86380 86390 1
539365 99539365 1001 86380 86390 1
539052 99539052 1001 86380 86390 1
539169 99539169 1001 86380 86390 1
539144 99539144 1001 86380 86390 1
539196 99539196 1001 86380 86390 1
539068 99539068 1001 86380 86390 1
539225 99539225 1001 86380 86390 1
539731 99539731 1001 86380 86390 1
539720 99539720 1001 86380 86390 1
539669 99539669 1001 86380 86390 1
539644 99539644 1001 86380 86390 1
539645 99539645 1001 86380 86390 1
540435 99540435 1001 86380 86390 1
540445 99540445 1001 86380 86390 1
540452 99540452 1001 86380 86390 1
540154 99540154 1001 86380 86390 1
540027 99540027 1001 86380 86390 1
539859 99539859 1001 86380 86390 1
540043 99540043 1001 86380 86390 1
539930 99539930 1001 86380 86390 1
540656 99540656 1001 86380 86390 1
540669 99540669 1001 86380 86390 1
541181 99541181 1001 86380 86390 1
541284 99541284 1001 86380 86390 1
541111 99541111 1001 86380 86390 1
541036 99541036 1001 86380 86390 1
540885 99540885 1001 86380 86390 1
541030 99541030 1001 86380 86390 1
541058 99541058 1001 86380 86390 1
541303 99541303 1001 86380 86390 1
541386 99541386 1001 86380 86390 1
541482 99541482 1001 86380 86390 1
541948 99541948 1001 86380 86390 1
542078 99542078 1001 86380 86390 1
541732 99541732 1001 86380 86390 1
541901 99541901 1001 86380 86390 1
541772 99541772 1001 86380 86390 1
541723 99541723 1001 86380 86390 1
541822 99541822 1001 86380 86390 1
541635 99541635 1001 86380 86390 1
541688 99541688 1001 86380 86390 1
541637 99541637 1001 86380 86390 1
541702 99541702 1001 86380 86390 1
541707 99541707 1001 86380 86390 1
542197 99542197 1001 86380 86390 1
542217 99542217 1001 86380 86390 1
542295 99542295 1001 86380 86390 1
542795 99542795 1001 86380 86390 1
542934 99542934 1001 86380 86390 1
542868 99542868 1001 86380 86390 1
542704 99542704 1001 86380 86390 1
542563 99542563 1001 86380 86390 1
542390 99542390 1001 86380 86390 1
542372 99542372 1001 86380 86390 1
543063 99543063 1001 86380 86390 1
542986 99542986 1001 86380 86390 1
543684 99543684 1001 86380 86390 1
543760 99543760 1001 86380 86390 1
543555 99543555 1001 86380 86390 1
543390 99543390 1001 86380 86390 1
543512 99543512 1001 86380 86390 1
543163 99543163 1001 86380 86390 1
543351 99543351 1001 86380 86390 1
543277 99543277 1001 86380 86390 1
543303 99543303 1001 86380 86390 1
543357 99543357 1001 86380 86390 1
543922 99543922 1001 86380 86390 1
544486 99544486 1001 86380 86390 1
544355 99544355 1001 86380 86390 1
544368 99544368 1001 86380 86390 1
544298 99544298 1001 86380 86390 1
544363 99544363 1001 86380 86390 1
544247 99544247 1001 86380 86390 1
544145 99544145 1001 86380 86390 1
544098 99544098 1001 86380 86390 1
544060 99544060 1001 86380 86390 1
544038 99544038 1001 86380 86390 1
544078 99544078 1001 86380 86390 1
544170 99544170 1001 86380 86390 1
544728 99544728 1001 86380 86390 1
413366 977 1001 25320 28017 1
413366 1001 1001 28200 31077 1
517878 482 1002 51646 59332 1
400017 99400017 1001 86380 86390 1
400006 99400006 1001 86380 86390 1
400038 99400038 1001 86380 86390 1
400247 99400247 1001 86380 86390 1
400583 99400583 1001 86380 86390 1
400637 99400637 1001 86380 86390 1
400882 99400882 1001 86380 86390 1
400938 99400938 1001 86380 86390 1
401090 99401090 1001 86380 86390 1
401226 99401226 1001 86380 86390 1
401308 99401308 1001 86380 86390 1
401302 99401302 1001 86380 86390 1
401565 99401565 1001 86380 86390 1
401686 99401686 1001 86380 86390 1
402171 99402171 1001 86380 86390 1
402268 99402268 1001 86380 86390 1
402389 99402389 1001 86380 86390 1
402565 99402565 1001 86380 86390 1
402655 99402655 1001 86380 86390 1
402763 99402763 1001 86380 86390 1
403036 99403036 1001 86380 86390 1
403215 99403215 1001 86380 86390 1
403300 99403300 1001 86380 86390 1
403228 99403228 1001 86380 86390 1
403447 99403447 1001 86380 86390 1
403601 99403601 1001 86380 86390 1
403624 99403624 1001 86380 86390 1
403543 99403543 1001 86380 86390 1
403823 99403823 1001 86380 86390 1
403992 99403992 1001 86380 86390 1
404155 99404155 1001 86380 86390 1
404302 99404302 1001 86380 86390 1
404480 99404480 1001 86380 86390 1
404542 99404542 1001 86380 86390 1
404528 99404528 1001 86380 86390 1
404665 99404665 1001 86380 86390 1
404943 99404943 1001 86380 86390 1
405071 99405071 1001 86380 86390 1
405307 99405307 1001 86380 86390 1
405325 99405325 1001 86380 86390 1
405430 99405430 1001 86380 86390 1
405654 99405654 1001 86380 86390 1
405912 99405912 1001 86380 86390 1
406233 99406233 1001 86380 86390 1
406544 99406544 1001 86380 86390 1
406708 99406708 1001 86380 86390 1
406637 99406637 1001 86380 86390 1
406829 99406829 1001 86380 86390 1
406786 99406786 1001 86380 86390 1
406948 99406948 1001 86380 86390 1
407052 99407052 1001 86380 86390 1
407367 99407367 1001 86380 86390 1
407659 99407659 1001 86380 86390 1
407672 99407672 1001 86380 86390 1
407828 99407828 1001 86380 86390 1
408026 99408026 1001 86380 86390 1
408352 99408352 1001 86380 86390 1
408409 99408409 1001 86380 86390 1
408414 99408414 1001 86380 86390 1
408459 99408459 1001 86380 86390 1
408438 99408438 1001 86380 86390 1
408828 99408828 1001 86380 86390 1
408849 99408849 1001 86380 86390 1
409045 99409045 1001 86380 86390 1
409070 99409070 1001 86380 86390 1
409056 99409056 1001 86380 86390 1
409252 99409252 1001 86380 86390 1
409251 99409251 1001 86380 86390 1
409331 99409331 1001 86380 86390 1
409319 99409319 1001 86380 86390 1
409347 99409347 1001 86380 86390 1
409301 99409301 1001 86380 86390 1
409658 99409658 1001 86380 86390 1
409683 99409683 1001 86380 86390 1
410024 99410024 1001 86380 86390 1
410205 99410205 1001 86380 86390 1
410193 99410193 1001 86380 86390 1
410264 99410264 1001 86380 86390 1
410374 99410374 1001 86380 86390 1
410384 99410384 1001 86380 86390 1
410844 99410844 1001 86380 86390 1
411024 99411024 1001 86380 86390 1
411338 99411338 1001 86380 86390 1
411808 99411808 1001 86380 86390 1
411752 99411752 1001 86380 86390 1
412105 99412105 1001 86380 86390 1
412194 99412194 1001 86380 86390 1
412340 99412340 1001 86380 86390 1
412333 99412333 1001 86380 86390 1
413527 99413527 1001 86380 86390 1
413303 99413303 1001 86380 86390 1
413387 99413387 1001 86380 86390 1
413084 99413084 1001 86380 86390 1
412980 99412980 1001 86380 86390 1
413173 99413173 1001 86380 86390 1
412501 99412501 1001 86380 86390 1
412665 99412665 1001 86380 86390 1
412688 99412688 1001 86380 86390 1
414089 99414089 1001 86380 86390 1
412483 99412483 1001 86380 86390 1
413808 99413808 1001 86380 86390 1
414083 99414083 1001 86380 86390 1
413779 99413779 1001 86380 86390 1
415168 99415168 1001 86380 86390 1
415030 99415030 1001 86380 86390 1
414590 99414590 1001 86380 86390 1
414781 99414781 1001 86380 86390 1
414515 99414515 1001 86380 86390 1
414519 99414519 1001 86380 86390 1
414696 99414696 1001 86380 86390 1
414300 99414300 1001 86380 86390 1
414463 99414463 1001 86380 86390 1
414132 99414132 1001 86380 86390 1
414195 99414195 1001 86380 86390 1
415703 99415703 1001 86380 86390 1
415666 99415666 1001 86380 86390 1
415470 99415470 1001 86380 86390 1
415384 99415384 1001 86380 86390 1
416643 99416643 1001 86380 86390 1
416822 99416822 1001 86380 86390 1
416355 99416355 1001 86380 86390 1
416390 99416390 1001 86380 86390 1
416080 99416080 1001 86380 86390 1
415889 99415889 1001 86380 86390 1
415842 99415842 1001 86380 86390 1
415820 99415820 1001 86380 86390 1
417343 99417343 1001 86380 86390 1
417319 99417319 1001 86380 86390 1
417525 99417525 1001 86380 86390 1
417517 99417517 1001 86380 86390 1
418080 99418080 1001 86380 86390 1
418418 99418418 1001 86380 86390 1
418144 99418144 1001 86380 86390 1
418398 99418398 1001 86380 86390 1
417709 99417709 1001 86380 86390 1
417716 99417716 1001 86380 86390 1
417785 99417785 1001 86380 86390 1
418877 99418877 1001 86380 86390 1
418938 99418938 1001 86380 86390 1
419066 99419066 1001 86380 86390 1
420094 99420094 1001 86380 86390 1
420130 99420130 1001 86380 86390 1
420104 99420104 1001 86380 86390 1
420425 99420425 1001 86380 86390 1
419657 99419657 1001 86380 86390 1
419214 99419214 1001 86380 86390 1
419262 99419262 1001 86380 86390 1
420749 99420749 1001 86380 86390 1
420576 99420576 1001 86380 86390 1
420581 99420581 1001 86380 86390 1
421865 99421865 1001 86380 86390 1
421691 99421691 1001 86380 86390 1
421720 99421720 1001 86380 86390 1
421764 99421764 1001 86380 86390 1
421735 99421735 1001 86380 86390 1
421993 99421993 1001 86380 86390 1
421858 99421858 1001 86380 86390 1
421267 99421267 1001 86380 86390 1
421458 99421458 1001 86380 86390 1
421467 99421467 1001 86380 86390 1
420838 99420838 1001 86380 86390 1
421212 99421212 1001 86380 86390 1
421007 99421007 1001 86380 86390 1
420982 99420982 1001 86380 86390 1
422197 99422197 1001 86380 86390 1
422466 99422466 1001 86380 86390 1
422348 99422348 1001 86380 86390 1
423493 99423493 1001 86380 86390 1
423055 99423055 1001 86380 86390 1
423149 99423149 1001 86380 86390 1
422826 99422826 1001 86380 86390 1
422752 99422752 1001 86380 86390 1
422837 99422837 1001 86380 86390 1
422860 99422860 1001 86380 86390 1
422735 99422735 1001 86380 86390 1
424071 99424071 1001 86380 86390 1
423998 99423998 1001 86380 86390 1
423763 99423763 1001 86380 86390 1
425122 99425122 1001 86380 86390 1
424870 99424870 1001 86380 86390 1
424433 99424433 1001 86380 86390 1
424425 99424425 1001 86380 86390 1
424409 99424409 1001 86380 86390 1
425566 99425566 1001 86380 86390 1
425640 99425640 1001 86380 86390 1
425389 99425389 1001 86380 86390 1
427116 99427116 1001 86380 86390 1
426960 99426960 1001 86380 86390 1
426643 99426643 1001 86380 86390 1
426647 99426647 1001 86380 86390 1
426358 99426358 1001 86380 86390 1
426490 99426490 1001 86380 86390 1
426582 99426582 1001 86380 86390 1
426286 99426286 1001 86380 86390 1
426316 99426316 1001 86380 86390 1
425998 99425998 1001 86380 86390 1
426026 99426026 1001 86380 86390 1
426148 99426148 1001 86380 86390 1
427388 99427388 1001 86380 86390 1
427208 99427208 1001 86380 86390 1
427219 99427219 1001 86380 86390 1
427280 99427280 1001 86380 86390 1
428473 99428473 1001 86380 86390 1
428354 99428354 1001 86380 86390 1
428140 99428140 1001 86380 86390 1
428220 99428220 1001 86380 86390 1
428118 99428118 1001 86380 86390 1
427880 99427880 1001 86380 86390 1
427665 99427665 1001 86380 86390 1
428813 99428813 1001 86380 86390 1
428797 99428797 1001 86380 86390 1
429161 99429161 1001 86380 86390 1
429011 99429011 1001 86380 86390 1
430069 99430069 1001 86380 86390 1
430225 99430225 1001 86380 86390 1
429967 99429967 1001 86380 86390 1
429578 99429578 1001 86380 86390 1
429178 99429178 1001 86380 86390 1
429358 99429358 1001 86380 86390 1
430822 99430822 1001 86380 86390 1
430376 99430376 1001 86380 86390 1
430777 99430777 1001 86380 86390 1
430647 99430647 1001 86380 86390 1
430387 99430387 1001 86380 86390 1
431751 99431751 1001 86380 86390 1
431412 99431412 1001 86380 86390 1
431615 99431615 1001 86380 86390 1
431095 99431095 1001 86380 86390 1
430966 99430966 1001 86380 86390 1
430940 99430940 1001 86380 86390 1
432124 99432124 1001 86380 86390 1
432181 99432181 1001 86380 86390 1
432318 99432318 1001 86380 86390 1
432081 99432081 1001 86380 86390 1
433525 99433525 1001 86380 86390 1
433420 99433420 1001 86380 86390 1
433447 99433447 1001 86380 86390 1
433709 99433709 1001 86380 86390 1
433017 99433017 1001 86380 86390 1
432989 99432989 1001 86380 86390 1
433216 99433216 1001 86380 86390 1
433236 99433236 1001 86380 86390 1
432712 99432712 1001 86380 86390 1
434052 99434052 1001 86380 86390 1
435281 99435281 1001 86380 86390 1
435158 99435158 1001 86380 86390 1
435135 99435135 1001 86380 86390 1
435044 99435044 1001 86380 86390 1
435101 99435101 1001 86380 86390 1
435052 99435052 1001 86380 86390 1
435314 99435314 1001 86380 86390 1
434843 99434843 1001 86380 86390 1
434590 99434590 1001 86380 86390 1
434211 99434211 1001 86380 86390 1
434383 99434383 1001 86380 86390 1
434437 99434437 1001 86380 86390 1
434149 99434149 1001 86380 86390 1
434389 99434389 1001 86380 86390 1
435623 99435623 1001 86380 86390 1
435687 99435687 1001 86380 86390 1
436980 99436980 1001 86380 86390 1
436815 99436815 1001 86380 86390 1
436842 99436842 1001 86380 86390 1
436933 99436933 1001 86380 86390 1
437046 99437046 1001 86380 86390 1
436518 99436518 1001 86380 86390 1
436425 99436425 1001 86380 86390 1
436550 99436550 1001 86380 86390 1
436721 99436721 1001 86380 86390 1
436699 99436699 1001 86380 86390 1
436586 99436586 1001 86380 86390 1
436320 99436320 1001 86380 86390 1
300003 99300003 1001 86380 86390 1
437186 99437186 1001 86380 86390 1
300010 99300010 1001 86380 86390 1
300036 99300036 1001 86380 86390 1
300679 99300679 1001 86380 86390 1
300605 99300605 1001 86380 86390 1
300611 99300611 1001 86380 86390 1
300345 99300345 1001 86380 86390 1
300514 99300514 1001 86380 86390 1
300320 99300320 1001 86380 86390 1
300235 99300235 1001 86380 86390 1
300752 99300752 1001 86380 86390 1
300108 99300108 1001 86380 86390 1
300898 99300898 1001 86380 86390 1
300813 99300813 1001 86380 86390 1
301467 99301467 1001 86380 86390 1
301406 99301406 1001 86380 86390 1
301547 99301547 1001 86380 86390 1
301271 99301271 1001 86380 86390 1
301282 99301282 1001 86380 86390 1
301008 99301008 1001 86380 86390 1
301073 99301073 1001 86380 86390 1
301099 99301099 1001 86380 86390 1
301605 99301605 1001 86380 86390 1
301737 99301737 1001 86380 86390 1
301586 99301586 1001 86380 86390 1
301692 99301692 1001 86380 86390 1
301757 99301757 1001 86380 86390 1
302227 99302227 1001 86380 86390 1
302021 99302021 1001 86380 86390 1
302164 99302164 1001 86380 86390 1
302126 99302126 1001 86380 86390 1
301871 99301871 1001 86380 86390 1
302536 99302536 1001 86380 86390 1
302511 99302511 1001 86380 86390 1
302398 99302398 1001 86380 86390 1
302542 99302542 1001 86380 86390 1
302429 99302429 1001 86380 86390 1
303122 99303122 1001 86380 86390 1
303127 99303127 1001 86380 86390 1
303002 99303002 1001 86380 86390 1
302912 99302912 1001 86380 86390 1
302866 99302866 1001 86380 86390 1
302855 99302855 1001 86380 86390 1
302920 99302920 1001 86380 86390 1
302703 99302703 1001 86380 86390 1
302600 99302600 1001 86380 86390 1
302707 99302707 1001 86380 86390 1
302720 99302720 1001 86380 86390 1
302669 99302669 1001 86380 86390 1
303257 99303257 1001 86380 86390 1
303366 99303366 1001 86380 86390 1
304001 99304001 1001 86380 86390 1
303973 99303973 1001 86380 86390 1
303863 99303863 1001 86380 86390 1
303929 99303929 1001 86380 86390 1
303663 99303663 1001 86380 86390 1
303706 99303706 1001 86380 86390 1
303719 99303719 1001 86380 86390 1
303810 99303810 1001 86380 86390 1
303629 99303629 1001 86380 86390 1
303568 99303568 1001 86380 86390 1
303607 99303607 1001 86380 86390 1
303504 99303504 1001 86380 86390 1
303483 99303483 1001 86380 86390 1
303550 99303550 1001 86380 86390 1
304211 99304211 1001 86380 86390 1
304057 99304057 1001 86380 86390 1
304148 99304148 1001 86380 86390 1
304178 99304178 1001 86380 86390 1
304114 99304114 1001 86380 86390 1
304065 99304065 1001 86380 86390 1
304641 99304641 1001 86380 86390 1
304515 99304515 1001 86380 86390 1
304466 99304466 1001 86380 86390 1
304544 99304544 1001 86380 86390 1
304454 99304454 1001 86380 86390 1
304507 99304507 1001 86380 86390 1
304598 99304598 1001 86380 86390 1
304369 99304369 1001 86380 86390 1
304294 99304294 1001 86380 86390 1
304244 99304244 1001 86380 86390 1
304285 99304285 1001 86380 86390 1
304376 99304376 1001 86380 86390 1
305012 99305012 1001 86380 86390 1
304975 99304975 1001 86380 86390 1
305044 99305044 1001 86380 86390 1
304942 99304942 1001 86380 86390 1
305600 99305600 1001 86380 86390 1
305540 99305540 1001 86380 86390 1
305606 99305606 1001 86380 86390 1
305645 99305645 1001 86380 86390 1
305404 99305404 1001 86380 86390 1
305215 99305215 1001 86380 86390 1
500030 99500030 1001 86380 86390 1
500161 99500161 1001 86380 86390 1
500174 99500174 1001 86380 86390 1
500750 99500750 1001 86380 86390 1
500757 99500757 1001 86380 86390 1
500736 99500736 1001 86380 86390 1
500439 99500439 1001 86380 86390 1
500349 99500349 1001 86380 86390 1
500272 99500272 1001 86380 86390 1
500376 99500376 1001 86380 86390 1
500203 99500203 1001 86380 86390 1
500968 99500968 1001 86380 86390 1
501015 99501015 1001 86380 86390 1
501016 99501016 1001 86380 86390 1
501552 99501552 1001 86380 86390 1
501465 99501465 1001 86380 86390 1
501505 99501505 1001 86380 86390 1
501445 99501445 1001 86380 86390 1
501306 99501306 1001 86380 86390 1
501362 99501362 1001 86380 86390 1
501273 99501273 1001 86380 86390 1
501247 99501247 1001 86380 86390 1
501314 99501314 1001 86380 86390 1
501027 99501027 1001 86380 86390 1
501119 99501119 1001 86380 86390 1
501702 99501702 1001 86380 86390 1
502377 99502377 1001 86380 86390 1
502393 99502393 1001 86380 86390 1
502223 99502223 1001 86380 86390 1
502121 99502121 1001 86380 86390 1
502070 99502070 1001 86380 86390 1
502174 99502174 1001 86380 86390 1
502239 99502239 1001 86380 86390 1
502176 99502176 1001 86380 86390 1
502241 99502241 1001 86380 86390 1
502065 99502065 1001 86380 86390 1
501937 99501937 1001 86380 86390 1
502041 99502041 1001 86380 86390 1
501875 99501875 1001 86380 86390 1
502534 99502534 1001 86380 86390 1
503166 99503166 1001 86380 86390 1
503167 99503167 1001 86380 86390 1
503210 99503210 1001 86380 86390 1
503277 99503277 1001 86380 86390 1
503109 99503109 1001 86380 86390 1
502880 99502880 1001 86380 86390 1
502894 99502894 1001 86380 86390 1
502974 99502974 1001 86380 86390 1
503052 99503052 1001 86380 86390 1
502975 99502975 1001 86380 86390 1
502899 99502899 1001 86380 86390 1
502926 99502926 1001 86380 86390 1
503055 99503055 1001 86380 86390 1
502956 99502956 1001 86380 86390 1
502763 99502763 1001 86380 86390 1
502828 99502828 1001 86380 86390 1
502868 99502868 1001 86380 86390 1
502825 99502825 1001 86380 86390 1
503473 99503473 1001 86380 86390 1
503423 99503423 1001 86380 86390 1
503307 99503307 1001 86380 86390 1
503416 99503416 1001 86380 86390 1
503990 99503990 1001 86380 86390 1
504006 99504006 1001 86380 86390 1
503985 99503985 1001 86380 86390 1
504027 99504027 1001 86380 86390 1
503796 99503796 1001 86380 86390 1
503732 99503732 1001 86380 86390 1
503829 99503829 1001 86380 86390 1
503791 99503791 1001 86380 86390 1
503882 99503882 1001 86380 86390 1
503883 99503883 1001 86380 86390 1
503756 99503756 1001 86380 86390 1
503641 99503641 1001 86380 86390 1
503551 99503551 1001 86380 86390 1
503520 99503520 1001 86380 86390 1
503534 99503534 1001 86380 86390 1
504157 99504157 1001 86380 86390 1
504300 99504300 1001 86380 86390 1
504239 99504239 1001 86380 86390 1
504779 99504779 1001 86380 86390 1
504864 99504864 1001 86380 86390 1
504877 99504877 1001 86380 86390 1
504938 99504938 1001 86380 86390 1
504879 99504879 1001 86380 86390 1
504691 99504691 1001 86380 86390 1
504603 99504603 1001 86380 86390 1
504683 99504683 1001 86380 86390 1
504660 99504660 1001 86380 86390 1
504493 99504493 1001 86380 86390 1
504449 99504449 1001 86380 86390 1
504489 99504489 1001 86380 86390 1
504997 99504997 1001 86380 86390 1
505027 99505027 1001 86380 86390 1
505043 99505043 1001 86380 86390 1
505654 99505654 1001 86380 86390 1
505605 99505605 1001 86380 86390 1
505709 99505709 1001 86380 86390 1
505697 99505697 1001 86380 86390 1
505595 99505595 1001 86380 86390 1
505610 99505610 1001 86380 86390 1
505757 99505757 1001 86380 86390 1
505676 99505676 1001 86380 86390 1
505411 99505411 1001 86380 86390 1
505362 99505362 1001 86380 86390 1
505365 99505365 1001 86380 86390 1
505457 99505457 1001 86380 86390 1
505561 99505561 1001 86380 86390 1
505471 99505471 1001 86380 86390 1
505395 99505395 1001 86380 86390 1
505255 99505255 1001 86380 86390 1
505335 99505335 1001 86380 86390 1
505936 99505936 1001 86380 86390 1
505830 99505830 1001 86380 86390 1
506455 99506455 1001 86380 86390 1
506443 99506443 1001 86380 86390 1
506596 99506596 1001 86380 86390 1
506378 99506378 1001 86380 86390 1
506359 99506359 1001 86380 86390 1
506347 99506347 1001 86380 86390 1
506298 99506298 1001 86380 86390 1
506131 99506131 1001 86380 86390 1
506077 99506077 1001 86380 86390 1
506674 99506674 1001 86380 86390 1
506770 99506770 1001 86380 86390 1
506784 99506784 1001 86380 86390 1
506773 99506773 1001 86380 86390 1
507258 99507258 1001 86380 86390 1
507380 99507380 1001 86380 86390 1
507290 99507290 1001 86380 86390 1
507358 99507358 1001 86380 86390 1
507180 99507180 1001 86380 86390 1
507208 99507208 1001 86380 86390 1
507093 99507093 1001 86380 86390 1
507199 99507199 1001 86380 86390 1
506891 99506891 1001 86380 86390 1
507594 99507594 1001 86380 86390 1
508081 99508081 1001 86380 86390 1
508057 99508057 1001 86380 86390 1
508174 99508174 1001 86380 86390 1
507929 99507929 1001 86380 86390 1
508019 99508019 1001 86380 86390 1
507942 99507942 1001 86380 86390 1
507968 99507968 1001 86380 86390 1
508011 99508011 1001 86380 86390 1
507773 99507773 1001 86380 86390 1
507818 99507818 1001 86380 86390 1
507833 99507833 1001 86380 86390 1
507821 99507821 1001 86380 86390 1
508421 99508421 1001 86380 86390 1
508900 99508900 1001 86380 86390 1
508932 99508932 1001 86380 86390 1
508804 99508804 1001 86380 86390 1
508860 99508860 1001 86380 86390 1
508673 99508673 1001 86380 86390 1
508524 99508524 1001 86380 86390 1
508643 99508643 1001 86380 86390 1
508553 99508553 1001 86380 86390 1
508605 99508605 1001 86380 86390 1
509229 99509229 1001 86380 86390 1
509180 99509180 1001 86380 86390 1
509182 99509182 1001 86380 86390 1
509234 99509234 1001 86380 86390 1
509262 99509262 1001 86380 86390 1
509134 99509134 1001 86380 86390 1
509161 99509161 1001 86380 86390 1
509800 99509800 1001 86380 86390 1
509739 99509739 1001 86380 86390 1
509887 99509887 1001 86380 86390 1
509834 99509834 1001 86380 86390 1
509634 99509634 1001 86380 86390 1
509679 99509679 1001 86380 86390 1
509309 99509309 1001 86380 86390 1
509363 99509363 1001 86380 86390 1
509392 99509392 1001 86380 86390 1
510077 99510077 1001 86380 86390 1
510065 99510065 1001 86380 86390 1
510613 99510613 1001 86380 86390 1
510674 99510674 1001 86380 86390 1
510435 99510435 1001 86380 86390 1
510489 99510489 1001 86380 86390 1
510248 99510248 1001 86380 86390 1
510287 99510287 1001 86380 86390 1
510134 99510134 1001 86380 86390 1
510161 99510161 1001 86380 86390 1
510165 99510165 1001 86380 86390 1
510168 99510168 1001 86380 86390 1
510737 99510737 1001 86380 86390 1
510740 99510740 1001 86380 86390 1
511438 99511438 1001 86380 86390 1
511245 99511245 1001 86380 86390 1
511336 99511336 1001 86380 86390 1
511163 99511163 1001 86380 86390 1
510999 99510999 1001 86380 86390 1
510947 99510947 1001 86380 86390 1
510935 99510935 1001 86380 86390 1
511137 99511137 1001 86380 86390 1
511619 99511619 1001 86380 86390 1
511620 99511620 1001 86380 86390 1
511677 99511677 1001 86380 86390 1
512346 99512346 1001 86380 86390 1
512317 99512317 1001 86380 86390 1
512311 99512311 1001 86380 86390 1
512210 99512210 1001 86380 86390 1
512006 99512006 1001 86380 86390 1
512008 99512008 1001 86380 86390 1
512051 99512051 1001 86380 86390 1
511772 99511772 1001 86380 86390 1
511813 99511813 1001 86380 86390 1
511826 99511826 1001 86380 86390 1
511895 99511895 1001 86380 86390 1
511909 99511909 1001 86380 86390 1
512407 99512407 1001 86380 86390 1
512423 99512423 1001 86380 86390 1
513172 99513172 1001 86380 86390 1
513026 99513026 1001 86380 86390 1
513053 99513053 1001 86380 86390 1
513160 99513160 1001 86380 86390 1
513194 99513194 1001 86380 86390 1
513139 99513139 1001 86380 86390 1
512845 99512845 1001 86380 86390 1
512814 99512814 1001 86380 86390 1
512769 99512769 1001 86380 86390 1
512645 99512645 1001 86380 86390 1
512658 99512658 1001 86380 86390 1
512761 99512761 1001 86380 86390 1
513366 99513366 1001 86380 86390 1
513918 99513918 1001 86380 86390 1
513986 99513986 1001 86380 86390 1
513834 99513834 1001 86380 86390 1
514026 99514026 1001 86380 86390 1
513928 99513928 1001 86380 86390 1
513702 99513702 1001 86380 86390 1
513733 99513733 1001 86380 86390 1
513746 99513746 1001 86380 86390 1
514158 99514158 1001 86380 86390 1
514154 99514154 1001 86380 86390 1
514232 99514232 1001 86380 86390 1
514129 99514129 1001 86380 86390 1
514078 99514078 1001 86380 86390 1
514854 99514854 1001 86380 86390 1
514713 99514713 1001 86380 86390 1
514524 99514524 1001 86380 86390 1
514546 99514546 1001 86380 86390 1
514547 99514547 1001 86380 86390 1
514278 99514278 1001 86380 86390 1
514344 99514344 1001 86380 86390 1
514293 99514293 1001 86380 86390 1
514436 99514436 1001 86380 86390 1
514334 99514334 1001 86380 86390 1
514388 99514388 1001 86380 86390 1
515006 99515006 1001 86380 86390 1
515620 99515620 1001 86380 86390 1
515585 99515585 1001 86380 86390 1
515660 99515660 1001 86380 86390 1
515485 99515485 1001 86380 86390 1
515603 99515603 1001 86380 86390 1
515471 99515471 1001 86380 86390 1
515344 99515344 1001 86380 86390 1
515150 99515150 1001 86380 86390 1
515217 99515217 1001 86380 86390 1
515777 99515777 1001 86380 86390 1
515686 99515686 1001 86380 86390 1
515756 99515756 1001 86380 86390 1
515848 99515848 1001 86380 86390 1
516505 99516505 1001 86380 86390 1
516273 99516273 1001 86380 86390 1
516024 99516024 1001 86380 86390 1
515947 99515947 1001 86380 86390 1
516002 99516002 1001 86380 86390 1
516554 99516554 1001 86380 86390 1
517234 99517234 1001 86380 86390 1
517043 99517043 1001 86380 86390 1
516926 99516926 1001 86380 86390 1
517059 99517059 1001 86380 86390 1
516858 99516858 1001 86380 86390 1
516911 99516911 1001 86380 86390 1
516770 99516770 1001 86380 86390 1
516914 99516914 1001 86380 86390 1
516753 99516753 1001 86380 86390 1
517378 99517378 1001 86380 86390 1
517526 99517526 1001 86380 86390 1
518025 99518025 1001 86380 86390 1
518064 99518064 1001 86380 86390 1
517805 99517805 1001 86380 86390 1
517861 99517861 1001 86380 86390 1
517810 99517810 1001 86380 86390 1
517759 99517759 1001 86380 86390 1
517724 99517724 1001 86380 86390 1
517621 99517621 1001 86380 86390 1
517588 99517588 1001 86380 86390 1
518313 99518313 1001 86380 86390 1
518786 99518786 1001 86380 86390 1
518931 99518931 1001 86380 86390 1
518842 99518842 1001 86380 86390 1
518980 99518980 1001 86380 86390 1
518948 99518948 1001 86380 86390 1
518897 99518897 1001 86380 86390 1
518605 99518605 1001 86380 86390 1
518735 99518735 1001 86380 86390 1
518766 99518766 1001 86380 86390 1
518638 99518638 1001 86380 86390 1
518539 99518539 1001 86380 86390 1
518543 99518543 1001 86380 86390 1
518544 99518544 1001 86380 86390 1
518454 99518454 1001 86380 86390 1
519083 99519083 1001 86380 86390 1
519006 99519006 1001 86380 86390 1
519711 99519711 1001 86380 86390 1
519763 99519763 1001 86380 86390 1
519676 99519676 1001 86380 86390 1
519766 99519766 1001 86380 86390 1
519728 99519728 1001 86380 86390 1
519735 99519735 1001 86380 86390 1
519775 99519775 1001 86380 86390 1
519417 99519417 1001 86380 86390 1
519225 99519225 1001 86380 86390 1
519194 99519194 1001 86380 86390 1
520012 99520012 1001 86380 86390 1
519848 99519848 1001 86380 86390 1
520551 99520551 1001 86380 86390 1
[truncated: 4,079,493 more chars]
