# Supplementary material for: Fast and near-optimal monitoring for healthcare acquired infection outbreaks
Source: PLoS Comput Biol. 2019 Sep 16;15(9):e1007284. doi: 10.1371/journal.pcbi.1007284 (PMC6762212; doi:10.1371/journal.pcbi.1007284)
Supplement: S2 Data — (ZIP) [file pcbi.1007284.s007.zip › MobilityLogs2/HAISE_Carilion_all_visits_day_173.txt]

#Person location Sublocation StartTime EndTime Type
434937 786 1001 73320 74457 1
506616 784 1002 56570 61340 1
534448 1110 1002 63903 67133 1
400518 99400518 1001 86380 86390 1
400523 99400523 1001 86380 86390 1
400479 99400479 1001 86380 86390 1
400663 99400663 1001 86380 86390 1
400632 99400632 1001 86380 86390 1
400633 99400633 1001 86380 86390 1
400848 99400848 1001 86380 86390 1
400722 99400722 1001 86380 86390 1
400917 99400917 1001 86380 86390 1
401136 99401136 1001 86380 86390 1
401254 99401254 1001 86380 86390 1
401246 99401246 1001 86380 86390 1
401292 99401292 1001 86380 86390 1
401345 99401345 1001 86380 86390 1
401412 99401412 1001 86380 86390 1
401396 99401396 1001 86380 86390 1
401794 99401794 1001 86380 86390 1
402362 99402362 1001 86380 86390 1
402293 99402293 1001 86380 86390 1
402351 99402351 1001 86380 86390 1
402524 99402524 1001 86380 86390 1
402660 99402660 1001 86380 86390 1
402835 99402835 1001 86380 86390 1
402983 99402983 1001 86380 86390 1
402984 99402984 1001 86380 86390 1
403057 99403057 1001 86380 86390 1
403007 99403007 1001 86380 86390 1
402995 99402995 1001 86380 86390 1
403143 99403143 1001 86380 86390 1
403259 99403259 1001 86380 86390 1
403380 99403380 1001 86380 86390 1
403521 99403521 1001 86380 86390 1
403449 99403449 1001 86380 86390 1
403546 99403546 1001 86380 86390 1
403582 99403582 1001 86380 86390 1
403800 99403800 1001 86380 86390 1
403841 99403841 1001 86380 86390 1
403869 99403869 1001 86380 86390 1
403951 99403951 1001 86380 86390 1
404252 99404252 1001 86380 86390 1
404476 99404476 1001 86380 86390 1
404432 99404432 1001 86380 86390 1
404433 99404433 1001 86380 86390 1
404706 99404706 1001 86380 86390 1
404738 99404738 1001 86380 86390 1
404761 99404761 1001 86380 86390 1
404857 99404857 1001 86380 86390 1
404935 99404935 1001 86380 86390 1
405182 99405182 1001 86380 86390 1
405288 99405288 1001 86380 86390 1
405377 99405377 1001 86380 86390 1
405556 99405556 1001 86380 86390 1
406024 99406024 1001 86380 86390 1
406145 99406145 1001 86380 86390 1
406101 99406101 1001 86380 86390 1
406517 99406517 1001 86380 86390 1
406631 99406631 1001 86380 86390 1
406597 99406597 1001 86380 86390 1
406881 99406881 1001 86380 86390 1
406948 99406948 1001 86380 86390 1
407002 99407002 1001 86380 86390 1
407185 99407185 1001 86380 86390 1
407422 99407422 1001 86380 86390 1
407512 99407512 1001 86380 86390 1
407671 99407671 1001 86380 86390 1
407857 99407857 1001 86380 86390 1
408090 99408090 1001 86380 86390 1
408013 99408013 1001 86380 86390 1
407992 99407992 1001 86380 86390 1
408265 99408265 1001 86380 86390 1
408329 99408329 1001 86380 86390 1
408596 99408596 1001 86380 86390 1
408703 99408703 1001 86380 86390 1
408744 99408744 1001 86380 86390 1
408701 99408701 1001 86380 86390 1
408785 99408785 1001 86380 86390 1
408795 99408795 1001 86380 86390 1
408964 99408964 1001 86380 86390 1
408934 99408934 1001 86380 86390 1
409052 99409052 1001 86380 86390 1
409179 99409179 1001 86380 86390 1
409476 99409476 1001 86380 86390 1
409639 99409639 1001 86380 86390 1
409747 99409747 1001 86380 86390 1
410111 99410111 1001 86380 86390 1
410270 99410270 1001 86380 86390 1
410438 99410438 1001 86380 86390 1
410709 99410709 1001 86380 86390 1
410718 99410718 1001 86380 86390 1
410825 99410825 1001 86380 86390 1
411334 99411334 1001 86380 86390 1
411726 99411726 1001 86380 86390 1
411806 99411806 1001 86380 86390 1
411874 99411874 1001 86380 86390 1
411934 99411934 1001 86380 86390 1
412046 99412046 1001 86380 86390 1
412000 99412000 1001 86380 86390 1
412154 99412154 1001 86380 86390 1
412133 99412133 1001 86380 86390 1
412352 99412352 1001 86380 86390 1
412288 99412288 1001 86380 86390 1
413561 99413561 1001 86380 86390 1
413246 99413246 1001 86380 86390 1
412967 99412967 1001 86380 86390 1
413158 99413158 1001 86380 86390 1
412826 99412826 1001 86380 86390 1
412786 99412786 1001 86380 86390 1
413726 99413726 1001 86380 86390 1
414012 99414012 1001 86380 86390 1
413805 99413805 1001 86380 86390 1
413973 99413973 1001 86380 86390 1
413959 99413959 1001 86380 86390 1
415026 99415026 1001 86380 86390 1
415227 99415227 1001 86380 86390 1
414985 99414985 1001 86380 86390 1
414678 99414678 1001 86380 86390 1
414778 99414778 1001 86380 86390 1
414664 99414664 1001 86380 86390 1
414805 99414805 1001 86380 86390 1
414693 99414693 1001 86380 86390 1
414248 99414248 1001 86380 86390 1
414252 99414252 1001 86380 86390 1
414234 99414234 1001 86380 86390 1
414387 99414387 1001 86380 86390 1
414150 99414150 1001 86380 86390 1
415436 99415436 1001 86380 86390 1
415382 99415382 1001 86380 86390 1
416822 99416822 1001 86380 86390 1
416212 99416212 1001 86380 86390 1
416438 99416438 1001 86380 86390 1
416189 99416189 1001 86380 86390 1
416503 99416503 1001 86380 86390 1
416390 99416390 1001 86380 86390 1
416487 99416487 1001 86380 86390 1
416432 99416432 1001 86380 86390 1
416545 99416545 1001 86380 86390 1
416250 99416250 1001 86380 86390 1
416052 99416052 1001 86380 86390 1
416062 99416062 1001 86380 86390 1
417202 99417202 1001 86380 86390 1
417132 99417132 1001 86380 86390 1
417279 99417279 1001 86380 86390 1
417521 99417521 1001 86380 86390 1
417548 99417548 1001 86380 86390 1
417523 99417523 1001 86380 86390 1
417427 99417427 1001 86380 86390 1
417530 99417530 1001 86380 86390 1
417469 99417469 1001 86380 86390 1
418501 99418501 1001 86380 86390 1
418790 99418790 1001 86380 86390 1
418711 99418711 1001 86380 86390 1
418164 99418164 1001 86380 86390 1
417664 99417664 1001 86380 86390 1
417799 99417799 1001 86380 86390 1
418950 99418950 1001 86380 86390 1
419165 99419165 1001 86380 86390 1
420330 99420330 1001 86380 86390 1
419807 99419807 1001 86380 86390 1
420010 99420010 1001 86380 86390 1
419729 99419729 1001 86380 86390 1
419295 99419295 1001 86380 86390 1
419547 99419547 1001 86380 86390 1
419433 99419433 1001 86380 86390 1
421776 99421776 1001 86380 86390 1
421986 99421986 1001 86380 86390 1
422100 99422100 1001 86380 86390 1
421302 99421302 1001 86380 86390 1
421419 99421419 1001 86380 86390 1
420987 99420987 1001 86380 86390 1
420841 99420841 1001 86380 86390 1
421138 99421138 1001 86380 86390 1
421227 99421227 1001 86380 86390 1
422244 99422244 1001 86380 86390 1
422321 99422321 1001 86380 86390 1
422395 99422395 1001 86380 86390 1
422268 99422268 1001 86380 86390 1
423547 99423547 1001 86380 86390 1
423461 99423461 1001 86380 86390 1
423690 99423690 1001 86380 86390 1
423057 99423057 1001 86380 86390 1
423112 99423112 1001 86380 86390 1
423019 99423019 1001 86380 86390 1
422751 99422751 1001 86380 86390 1
422885 99422885 1001 86380 86390 1
422760 99422760 1001 86380 86390 1
422709 99422709 1001 86380 86390 1
422672 99422672 1001 86380 86390 1
423885 99423885 1001 86380 86390 1
423943 99423943 1001 86380 86390 1
423857 99423857 1001 86380 86390 1
424006 99424006 1001 86380 86390 1
425225 99425225 1001 86380 86390 1
425361 99425361 1001 86380 86390 1
424636 99424636 1001 86380 86390 1
424728 99424728 1001 86380 86390 1
424640 99424640 1001 86380 86390 1
424411 99424411 1001 86380 86390 1
424262 99424262 1001 86380 86390 1
424329 99424329 1001 86380 86390 1
424446 99424446 1001 86380 86390 1
424231 99424231 1001 86380 86390 1
424285 99424285 1001 86380 86390 1
424557 99424557 1001 86380 86390 1
425741 99425741 1001 86380 86390 1
425474 99425474 1001 86380 86390 1
425524 99425524 1001 86380 86390 1
426871 99426871 1001 86380 86390 1
426904 99426904 1001 86380 86390 1
426526 99426526 1001 86380 86390 1
426461 99426461 1001 86380 86390 1
426063 99426063 1001 86380 86390 1
426095 99426095 1001 86380 86390 1
426058 99426058 1001 86380 86390 1
426109 99426109 1001 86380 86390 1
426239 99426239 1001 86380 86390 1
427236 99427236 1001 86380 86390 1
427494 99427494 1001 86380 86390 1
428515 99428515 1001 86380 86390 1
428513 99428513 1001 86380 86390 1
427566 99427566 1001 86380 86390 1
427842 99427842 1001 86380 86390 1
427770 99427770 1001 86380 86390 1
427597 99427597 1001 86380 86390 1
430144 99430144 1001 86380 86390 1
429616 99429616 1001 86380 86390 1
429621 99429621 1001 86380 86390 1
429699 99429699 1001 86380 86390 1
429911 99429911 1001 86380 86390 1
429603 99429603 1001 86380 86390 1
429434 99429434 1001 86380 86390 1
429346 99429346 1001 86380 86390 1
429210 99429210 1001 86380 86390 1
429239 99429239 1001 86380 86390 1
430462 99430462 1001 86380 86390 1
430523 99430523 1001 86380 86390 1
431660 99431660 1001 86380 86390 1
432031 99432031 1001 86380 86390 1
431930 99431930 1001 86380 86390 1
431979 99431979 1001 86380 86390 1
431687 99431687 1001 86380 86390 1
431399 99431399 1001 86380 86390 1
431334 99431334 1001 86380 86390 1
431590 99431590 1001 86380 86390 1
431272 99431272 1001 86380 86390 1
431470 99431470 1001 86380 86390 1
430966 99430966 1001 86380 86390 1
431061 99431061 1001 86380 86390 1
432183 99432183 1001 86380 86390 1
432128 99432128 1001 86380 86390 1
432283 99432283 1001 86380 86390 1
432314 99432314 1001 86380 86390 1
433581 99433581 1001 86380 86390 1
433533 99433533 1001 86380 86390 1
433421 99433421 1001 86380 86390 1
433714 99433714 1001 86380 86390 1
433291 99433291 1001 86380 86390 1
433165 99433165 1001 86380 86390 1
433193 99433193 1001 86380 86390 1
433251 99433251 1001 86380 86390 1
433298 99433298 1001 86380 86390 1
432977 99432977 1001 86380 86390 1
433131 99433131 1001 86380 86390 1
432607 99432607 1001 86380 86390 1
432652 99432652 1001 86380 86390 1
432632 99432632 1001 86380 86390 1
432590 99432590 1001 86380 86390 1
432574 99432574 1001 86380 86390 1
432515 99432515 1001 86380 86390 1
433753 99433753 1001 86380 86390 1
433748 99433748 1001 86380 86390 1
435217 99435217 1001 86380 86390 1
435285 99435285 1001 86380 86390 1
435061 99435061 1001 86380 86390 1
435063 99435063 1001 86380 86390 1
435241 99435241 1001 86380 86390 1
435416 99435416 1001 86380 86390 1
434787 99434787 1001 86380 86390 1
434597 99434597 1001 86380 86390 1
434972 99434972 1001 86380 86390 1
434745 99434745 1001 86380 86390 1
434286 99434286 1001 86380 86390 1
434231 99434231 1001 86380 86390 1
434289 99434289 1001 86380 86390 1
434459 99434459 1001 86380 86390 1
434495 99434495 1001 86380 86390 1
435637 99435637 1001 86380 86390 1
435672 99435672 1001 86380 86390 1
435722 99435722 1001 86380 86390 1
437024 99437024 1001 86380 86390 1
436772 99436772 1001 86380 86390 1
437074 99437074 1001 86380 86390 1
436494 99436494 1001 86380 86390 1
436738 99436738 1001 86380 86390 1
436725 99436725 1001 86380 86390 1
436010 99436010 1001 86380 86390 1
436098 99436098 1001 86380 86390 1
435919 99435919 1001 86380 86390 1
300081 99300081 1001 86380 86390 1
437319 99437319 1001 86380 86390 1
437298 99437298 1001 86380 86390 1
300096 99300096 1001 86380 86390 1
437350 99437350 1001 86380 86390 1
437228 99437228 1001 86380 86390 1
300052 99300052 1001 86380 86390 1
300729 99300729 1001 86380 86390 1
300441 99300441 1001 86380 86390 1
300339 99300339 1001 86380 86390 1
300483 99300483 1001 86380 86390 1
300328 99300328 1001 86380 86390 1
300305 99300305 1001 86380 86390 1
300181 99300181 1001 86380 86390 1
300273 99300273 1001 86380 86390 1
300836 99300836 1001 86380 86390 1
301453 99301453 1001 86380 86390 1
301376 99301376 1001 86380 86390 1
301540 99301540 1001 86380 86390 1
301263 99301263 1001 86380 86390 1
301161 99301161 1001 86380 86390 1
301188 99301188 1001 86380 86390 1
301201 99301201 1001 86380 86390 1
301089 99301089 1001 86380 86390 1
301027 99301027 1001 86380 86390 1
301604 99301604 1001 86380 86390 1
302364 99302364 1001 86380 86390 1
302221 99302221 1001 86380 86390 1
302124 99302124 1001 86380 86390 1
302061 99302061 1001 86380 86390 1
302155 99302155 1001 86380 86390 1
302027 99302027 1001 86380 86390 1
301762 99301762 1001 86380 86390 1
301776 99301776 1001 86380 86390 1
302508 99302508 1001 86380 86390 1
302458 99302458 1001 86380 86390 1
302425 99302425 1001 86380 86390 1
302386 99302386 1001 86380 86390 1
302388 99302388 1001 86380 86390 1
303105 99303105 1001 86380 86390 1
303144 99303144 1001 86380 86390 1
303106 99303106 1001 86380 86390 1
303025 99303025 1001 86380 86390 1
302872 99302872 1001 86380 86390 1
302888 99302888 1001 86380 86390 1
302853 99302853 1001 86380 86390 1
302870 99302870 1001 86380 86390 1
302677 99302677 1001 86380 86390 1
302794 99302794 1001 86380 86390 1
302743 99302743 1001 86380 86390 1
302759 99302759 1001 86380 86390 1
302617 99302617 1001 86380 86390 1
303386 99303386 1001 86380 86390 1
303283 99303283 1001 86380 86390 1
303349 99303349 1001 86380 86390 1
303377 99303377 1001 86380 86390 1
303240 99303240 1001 86380 86390 1
303910 99303910 1001 86380 86390 1
303929 99303929 1001 86380 86390 1
303519 99303519 1001 86380 86390 1
304147 99304147 1001 86380 86390 1
304199 99304199 1001 86380 86390 1
304212 99304212 1001 86380 86390 1
304229 99304229 1001 86380 86390 1
304078 99304078 1001 86380 86390 1
304235 99304235 1001 86380 86390 1
304705 99304705 1001 86380 86390 1
304604 99304604 1001 86380 86390 1
304567 99304567 1001 86380 86390 1
304560 99304560 1001 86380 86390 1
305005 99305005 1001 86380 86390 1
305523 99305523 1001 86380 86390 1
305325 99305325 1001 86380 86390 1
305365 99305365 1001 86380 86390 1
305392 99305392 1001 86380 86390 1
305279 99305279 1001 86380 86390 1
305092 99305092 1001 86380 86390 1
305187 99305187 1001 86380 86390 1
305128 99305128 1001 86380 86390 1
305687 99305687 1001 86380 86390 1
500782 99500782 1001 86380 86390 1
500717 99500717 1001 86380 86390 1
500632 99500632 1001 86380 86390 1
500532 99500532 1001 86380 86390 1
500432 99500432 1001 86380 86390 1
500498 99500498 1001 86380 86390 1
500515 99500515 1001 86380 86390 1
500568 99500568 1001 86380 86390 1
500395 99500395 1001 86380 86390 1
500255 99500255 1001 86380 86390 1
500294 99500294 1001 86380 86390 1
500868 99500868 1001 86380 86390 1
500926 99500926 1001 86380 86390 1
501476 99501476 1001 86380 86390 1
501358 99501358 1001 86380 86390 1
501246 99501246 1001 86380 86390 1
501289 99501289 1001 86380 86390 1
501315 99501315 1001 86380 86390 1
501367 99501367 1001 86380 86390 1
501193 99501193 1001 86380 86390 1
501025 99501025 1001 86380 86390 1
501168 99501168 1001 86380 86390 1
501679 99501679 1001 86380 86390 1
501838 99501838 1001 86380 86390 1
501839 99501839 1001 86380 86390 1
501738 99501738 1001 86380 86390 1
502452 99502452 1001 86380 86390 1
502184 99502184 1001 86380 86390 1
502121 99502121 1001 86380 86390 1
502069 99502069 1001 86380 86390 1
502215 99502215 1001 86380 86390 1
502204 99502204 1001 86380 86390 1
502078 99502078 1001 86380 86390 1
501951 99501951 1001 86380 86390 1
501929 99501929 1001 86380 86390 1
501981 99501981 1001 86380 86390 1
502647 99502647 1001 86380 86390 1
502518 99502518 1001 86380 86390 1
502496 99502496 1001 86380 86390 1
502563 99502563 1001 86380 86390 1
502654 99502654 1001 86380 86390 1
503096 99503096 1001 86380 86390 1
503149 99503149 1001 86380 86390 1
503060 99503060 1001 86380 86390 1
503009 99503009 1001 86380 86390 1
502986 99502986 1001 86380 86390 1
502882 99502882 1001 86380 86390 1
502895 99502895 1001 86380 86390 1
502922 99502922 1001 86380 86390 1
502964 99502964 1001 86380 86390 1
502991 99502991 1001 86380 86390 1
502915 99502915 1001 86380 86390 1
502902 99502902 1001 86380 86390 1
502723 99502723 1001 86380 86390 1
502711 99502711 1001 86380 86390 1
502789 99502789 1001 86380 86390 1
502807 99502807 1001 86380 86390 1
502771 99502771 1001 86380 86390 1
502772 99502772 1001 86380 86390 1
502837 99502837 1001 86380 86390 1
503380 99503380 1001 86380 86390 1
503342 99503342 1001 86380 86390 1
503460 99503460 1001 86380 86390 1
503396 99503396 1001 86380 86390 1
503478 99503478 1001 86380 86390 1
503403 99503403 1001 86380 86390 1
503922 99503922 1001 86380 86390 1
503826 99503826 1001 86380 86390 1
503853 99503853 1001 86380 86390 1
503858 99503858 1001 86380 86390 1
503603 99503603 1001 86380 86390 1
503499 99503499 1001 86380 86390 1
503553 99503553 1001 86380 86390 1
503567 99503567 1001 86380 86390 1
503509 99503509 1001 86380 86390 1
504225 99504225 1001 86380 86390 1
504188 99504188 1001 86380 86390 1
504870 99504870 1001 86380 86390 1
504832 99504832 1001 86380 86390 1
504833 99504833 1001 86380 86390 1
504888 99504888 1001 86380 86390 1
504774 99504774 1001 86380 86390 1
504788 99504788 1001 86380 86390 1
504640 99504640 1001 86380 86390 1
504550 99504550 1001 86380 86390 1
504563 99504563 1001 86380 86390 1
504708 99504708 1001 86380 86390 1
504362 99504362 1001 86380 86390 1
504409 99504409 1001 86380 86390 1
505119 99505119 1001 86380 86390 1
505769 99505769 1001 86380 86390 1
505735 99505735 1001 86380 86390 1
505646 99505646 1001 86380 86390 1
505583 99505583 1001 86380 86390 1
505463 99505463 1001 86380 86390 1
505427 99505427 1001 86380 86390 1
505543 99505543 1001 86380 86390 1
505430 99505430 1001 86380 86390 1
505445 99505445 1001 86380 86390 1
505283 99505283 1001 86380 86390 1
505210 99505210 1001 86380 86390 1
505912 99505912 1001 86380 86390 1
505797 99505797 1001 86380 86390 1
506520 99506520 1001 86380 86390 1
506431 99506431 1001 86380 86390 1
506463 99506463 1001 86380 86390 1
506556 99506556 1001 86380 86390 1
506302 99506302 1001 86380 86390 1
506332 99506332 1001 86380 86390 1
506360 99506360 1001 86380 86390 1
506362 99506362 1001 86380 86390 1
506053 99506053 1001 86380 86390 1
506066 99506066 1001 86380 86390 1
506093 99506093 1001 86380 86390 1
506121 99506121 1001 86380 86390 1
506122 99506122 1001 86380 86390 1
506039 99506039 1001 86380 86390 1
506754 99506754 1001 86380 86390 1
506782 99506782 1001 86380 86390 1
506731 99506731 1001 86380 86390 1
506719 99506719 1001 86380 86390 1
507339 99507339 1001 86380 86390 1
507206 99507206 1001 86380 86390 1
507042 99507042 1001 86380 86390 1
507081 99507081 1001 86380 86390 1
507148 99507148 1001 86380 86390 1
506853 99506853 1001 86380 86390 1
506832 99506832 1001 86380 86390 1
506888 99506888 1001 86380 86390 1
506993 99506993 1001 86380 86390 1
507523 99507523 1001 86380 86390 1
507508 99507508 1001 86380 86390 1
508205 99508205 1001 86380 86390 1
508181 99508181 1001 86380 86390 1
508066 99508066 1001 86380 86390 1
508055 99508055 1001 86380 86390 1
507979 99507979 1001 86380 86390 1
508001 99508001 1001 86380 86390 1
507735 99507735 1001 86380 86390 1
507658 99507658 1001 86380 86390 1
507749 99507749 1001 86380 86390 1
507714 99507714 1001 86380 86390 1
508297 99508297 1001 86380 86390 1
508303 99508303 1001 86380 86390 1
508358 99508358 1001 86380 86390 1
508361 99508361 1001 86380 86390 1
508980 99508980 1001 86380 86390 1
508878 99508878 1001 86380 86390 1
508681 99508681 1001 86380 86390 1
508712 99508712 1001 86380 86390 1
508583 99508583 1001 86380 86390 1
508481 99508481 1001 86380 86390 1
508533 99508533 1001 86380 86390 1
508549 99508549 1001 86380 86390 1
508608 99508608 1001 86380 86390 1
509112 99509112 1001 86380 86390 1
509184 99509184 1001 86380 86390 1
509210 99509210 1001 86380 86390 1
509236 99509236 1001 86380 86390 1
509759 99509759 1001 86380 86390 1
509875 99509875 1001 86380 86390 1
509643 99509643 1001 86380 86390 1
509579 99509579 1001 86380 86390 1
509567 99509567 1001 86380 86390 1
509632 99509632 1001 86380 86390 1
509496 99509496 1001 86380 86390 1
509561 99509561 1001 86380 86390 1
509452 99509452 1001 86380 86390 1
510533 99510533 1001 86380 86390 1
510329 99510329 1001 86380 86390 1
510333 99510333 1001 86380 86390 1
510146 99510146 1001 86380 86390 1
510201 99510201 1001 86380 86390 1
510215 99510215 1001 86380 86390 1
510190 99510190 1001 86380 86390 1
510256 99510256 1001 86380 86390 1
510295 99510295 1001 86380 86390 1
510220 99510220 1001 86380 86390 1
510259 99510259 1001 86380 86390 1
510763 99510763 1001 86380 86390 1
510780 99510780 1001 86380 86390 1
510875 99510875 1001 86380 86390 1
511544 99511544 1001 86380 86390 1
511547 99511547 1001 86380 86390 1
511423 99511423 1001 86380 86390 1
511475 99511475 1001 86380 86390 1
511233 99511233 1001 86380 86390 1
511248 99511248 1001 86380 86390 1
511287 99511287 1001 86380 86390 1
511172 99511172 1001 86380 86390 1
511152 99511152 1001 86380 86390 1
510934 99510934 1001 86380 86390 1
511027 99511027 1001 86380 86390 1
511643 99511643 1001 86380 86390 1
511747 99511747 1001 86380 86390 1
511730 99511730 1001 86380 86390 1
512274 99512274 1001 86380 86390 1
512210 99512210 1001 86380 86390 1
512314 99512314 1001 86380 86390 1
512089 99512089 1001 86380 86390 1
512103 99512103 1001 86380 86390 1
512040 99512040 1001 86380 86390 1
512043 99512043 1001 86380 86390 1
511891 99511891 1001 86380 86390 1
511814 99511814 1001 86380 86390 1
511767 99511767 1001 86380 86390 1
511899 99511899 1001 86380 86390 1
512417 99512417 1001 86380 86390 1
512560 99512560 1001 86380 86390 1
512536 99512536 1001 86380 86390 1
513056 99513056 1001 86380 86390 1
513166 99513166 1001 86380 86390 1
512902 99512902 1001 86380 86390 1
512799 99512799 1001 86380 86390 1
512598 99512598 1001 86380 86390 1
513409 99513409 1001 86380 86390 1
513239 99513239 1001 86380 86390 1
513956 99513956 1001 86380 86390 1
513921 99513921 1001 86380 86390 1
513846 99513846 1001 86380 86390 1
513724 99513724 1001 86380 86390 1
513802 99513802 1001 86380 86390 1
513648 99513648 1001 86380 86390 1
513740 99513740 1001 86380 86390 1
513821 99513821 1001 86380 86390 1
513797 99513797 1001 86380 86390 1
513823 99513823 1001 86380 86390 1
513451 99513451 1001 86380 86390 1
513536 99513536 1001 86380 86390 1
514055 99514055 1001 86380 86390 1
514160 99514160 1001 86380 86390 1
514209 99514209 1001 86380 86390 1
514693 99514693 1001 86380 86390 1
514656 99514656 1001 86380 86390 1
514806 99514806 1001 86380 86390 1
514498 99514498 1001 86380 86390 1
514633 99514633 1001 86380 86390 1
514467 99514467 1001 86380 86390 1
514368 99514368 1001 86380 86390 1
514269 99514269 1001 86380 86390 1
514880 99514880 1001 86380 86390 1
514912 99514912 1001 86380 86390 1
514925 99514925 1001 86380 86390 1
515016 99515016 1001 86380 86390 1
515043 99515043 1001 86380 86390 1
514970 99514970 1001 86380 86390 1
515491 99515491 1001 86380 86390 1
515589 99515589 1001 86380 86390 1
515628 99515628 1001 86380 86390 1
515672 99515672 1001 86380 86390 1
515338 99515338 1001 86380 86390 1
515434 99515434 1001 86380 86390 1
515237 99515237 1001 86380 86390 1
515160 99515160 1001 86380 86390 1
515109 99515109 1001 86380 86390 1
515215 99515215 1001 86380 86390 1
515759 99515759 1001 86380 86390 1
515747 99515747 1001 86380 86390 1
515743 99515743 1001 86380 86390 1
516361 99516361 1001 86380 86390 1
516164 99516164 1001 86380 86390 1
516295 99516295 1001 86380 86390 1
516221 99516221 1001 86380 86390 1
516170 99516170 1001 86380 86390 1
516045 99516045 1001 86380 86390 1
516022 99516022 1001 86380 86390 1
516029 99516029 1001 86380 86390 1
516043 99516043 1001 86380 86390 1
516650 99516650 1001 86380 86390 1
516711 99516711 1001 86380 86390 1
517325 99517325 1001 86380 86390 1
517218 99517218 1001 86380 86390 1
517109 99517109 1001 86380 86390 1
517111 99517111 1001 86380 86390 1
516969 99516969 1001 86380 86390 1
516959 99516959 1001 86380 86390 1
517103 99517103 1001 86380 86390 1
516747 99516747 1001 86380 86390 1
517397 99517397 1001 86380 86390 1
517450 99517450 1001 86380 86390 1
517361 99517361 1001 86380 86390 1
517413 99517413 1001 86380 86390 1
517452 99517452 1001 86380 86390 1
517457 99517457 1001 86380 86390 1
517422 99517422 1001 86380 86390 1
517487 99517487 1001 86380 86390 1
517358 99517358 1001 86380 86390 1
517983 99517983 1001 86380 86390 1
518101 99518101 1001 86380 86390 1
518154 99518154 1001 86380 86390 1
517781 99517781 1001 86380 86390 1
517783 99517783 1001 86380 86390 1
517663 99517663 1001 86380 86390 1
517563 99517563 1001 86380 86390 1
518173 99518173 1001 86380 86390 1
518200 99518200 1001 86380 86390 1
518322 99518322 1001 86380 86390 1
518335 99518335 1001 86380 86390 1
518909 99518909 1001 86380 86390 1
518769 99518769 1001 86380 86390 1
518602 99518602 1001 86380 86390 1
518773 99518773 1001 86380 86390 1
518445 99518445 1001 86380 86390 1
519130 99519130 1001 86380 86390 1
519163 99519163 1001 86380 86390 1
519676 99519676 1001 86380 86390 1
519694 99519694 1001 86380 86390 1
519683 99519683 1001 86380 86390 1
519459 99519459 1001 86380 86390 1
519486 99519486 1001 86380 86390 1
519606 99519606 1001 86380 86390 1
519438 99519438 1001 86380 86390 1
519451 99519451 1001 86380 86390 1
519863 99519863 1001 86380 86390 1
520576 99520576 1001 86380 86390 1
520481 99520481 1001 86380 86390 1
520271 99520271 1001 86380 86390 1
520804 99520804 1001 86380 86390 1
520817 99520817 1001 86380 86390 1
521339 99521339 1001 86380 86390 1
521405 99521405 1001 86380 86390 1
521410 99521410 1001 86380 86390 1
521400 99521400 1001 86380 86390 1
521349 99521349 1001 86380 86390 1
521211 99521211 1001 86380 86390 1
521149 99521149 1001 86380 86390 1
521072 99521072 1001 86380 86390 1
521099 99521099 1001 86380 86390 1
521078 99521078 1001 86380 86390 1
520978 99520978 1001 86380 86390 1
521554 99521554 1001 86380 86390 1
521467 99521467 1001 86380 86390 1
521548 99521548 1001 86380 86390 1
521536 99521536 1001 86380 86390 1
521549 99521549 1001 86380 86390 1
521472 99521472 1001 86380 86390 1
522114 99522114 1001 86380 86390 1
522206 99522206 1001 86380 86390 1
522186 99522186 1001 86380 86390 1
521950 99521950 1001 86380 86390 1
521904 99521904 1001 86380 86390 1
521763 99521763 1001 86380 86390 1
521828 99521828 1001 86380 86390 1
523055 99523055 1001 86380 86390 1
522930 99522930 1001 86380 86390 1
523022 99523022 1001 86380 86390 1
522946 99522946 1001 86380 86390 1
523107 99523107 1001 86380 86390 1
522950 99522950 1001 86380 86390 1
522733 99522733 1001 86380 86390 1
522737 99522737 1001 86380 86390 1
522584 99522584 1001 86380 86390 1
523128 99523128 1001 86380 86390 1
523149 99523149 1001 86380 86390 1
523882 99523882 1001 86380 86390 1
523806 99523806 1001 86380 86390 1
523799 99523799 1001 86380 86390 1
523763 99523763 1001 86380 86390 1
523563 99523563 1001 86380 86390 1
523722 99523722 1001 86380 86390 1
523392 99523392 1001 86380 86390 1
523332 99523332 1001 86380 86390 1
523387 99523387 1001 86380 86390 1
524034 99524034 1001 86380 86390 1
524054 99524054 1001 86380 86390 1
524119 99524119 1001 86380 86390 1
524623 99524623 1001 86380 86390 1
524689 99524689 1001 86380 86390 1
524377 99524377 1001 86380 86390 1
524549 99524549 1001 86380 86390 1
524242 99524242 1001 86380 86390 1
524237 99524237 1001 86380 86390 1
524833 99524833 1001 86380 86390 1
524950 99524950 1001 86380 86390 1
524835 99524835 1001 86380 86390 1
524875 99524875 1001 86380 86390 1
525596 99525596 1001 86380 86390 1
525535 99525535 1001 86380 86390 1
525450 99525450 1001 86380 86390 1
525440 99525440 1001 86380 86390 1
525360 99525360 1001 86380 86390 1
525322 99525322 1001 86380 86390 1
525248 99525248 1001 86380 86390 1
525110 99525110 1001 86380 86390 1
525651 99525651 1001 86380 86390 1
525729 99525729 1001 86380 86390 1
525665 99525665 1001 86380 86390 1
525745 99525745 1001 86380 86390 1
525784 99525784 1001 86380 86390 1
525696 99525696 1001 86380 86390 1
526270 99526270 1001 86380 86390 1
526280 99526280 1001 86380 86390 1
526345 99526345 1001 86380 86390 1
526052 99526052 1001 86380 86390 1
526172 99526172 1001 86380 86390 1
525867 99525867 1001 86380 86390 1
525921 99525921 1001 86380 86390 1
525924 99525924 1001 86380 86390 1
525976 99525976 1001 86380 86390 1
525995 99525995 1001 86380 86390 1
526525 99526525 1001 86380 86390 1
526488 99526488 1001 86380 86390 1
526561 99526561 1001 86380 86390 1
526980 99526980 1001 86380 86390 1
526878 99526878 1001 86380 86390 1
526956 99526956 1001 86380 86390 1
526974 99526974 1001 86380 86390 1
526861 99526861 1001 86380 86390 1
526671 99526671 1001 86380 86390 1
526684 99526684 1001 86380 86390 1
526665 99526665 1001 86380 86390 1
526731 99526731 1001 86380 86390 1
527324 99527324 1001 86380 86390 1
527307 99527307 1001 86380 86390 1
527935 99527935 1001 86380 86390 1
528055 99528055 1001 86380 86390 1
528063 99528063 1001 86380 86390 1
527758 99527758 1001 86380 86390 1
527524 99527524 1001 86380 86390 1
528119 99528119 1001 86380 86390 1
528763 99528763 1001 86380 86390 1
528885 99528885 1001 86380 86390 1
528744 99528744 1001 86380 86390 1
528646 99528646 1001 86380 86390 1
528585 99528585 1001 86380 86390 1
528576 99528576 1001 86380 86390 1
528512 99528512 1001 86380 86390 1
528395 99528395 1001 86380 86390 1
529080 99529080 1001 86380 86390 1
529034 99529034 1001 86380 86390 1
529047 99529047 1001 86380 86390 1
529538 99529538 1001 86380 86390 1
529717 99529717 1001 86380 86390 1
529357 99529357 1001 86380 86390 1
529360 99529360 1001 86380 86390 1
529464 99529464 1001 86380 86390 1
529314 99529314 1001 86380 86390 1
529123 99529123 1001 86380 86390 1
529165 99529165 1001 86380 86390 1
529170 99529170 1001 86380 86390 1
529928 99529928 1001 86380 86390 1
530552 99530552 1001 86380 86390 1
530457 99530457 1001 86380 86390 1
530472 99530472 1001 86380 86390 1
530544 99530544 1001 86380 86390 1
530231 99530231 1001 86380 86390 1
530336 99530336 1001 86380 86390 1
530142 99530142 1001 86380 86390 1
530260 99530260 1001 86380 86390 1
530347 99530347 1001 86380 86390 1
529973 99529973 1001 86380 86390 1
530097 99530097 1001 86380 86390 1
530657 99530657 1001 86380 86390 1
530689 99530689 1001 86380 86390 1
531214 99531214 1001 86380 86390 1
531299 99531299 1001 86380 86390 1
531021 99531021 1001 86380 86390 1
531101 99531101 1001 86380 86390 1
530804 99530804 1001 86380 86390 1
530765 99530765 1001 86380 86390 1
530795 99530795 1001 86380 86390 1
530822 99530822 1001 86380 86390 1
531445 99531445 1001 86380 86390 1
531484 99531484 1001 86380 86390 1
531489 99531489 1001 86380 86390 1
531557 99531557 1001 86380 86390 1
532045 99532045 1001 86380 86390 1
532195 99532195 1001 86380 86390 1
532201 99532201 1001 86380 86390 1
531846 99531846 1001 86380 86390 1
531900 99531900 1001 86380 86390 1
531849 99531849 1001 86380 86390 1
531838 99531838 1001 86380 86390 1
531956 99531956 1001 86380 86390 1
531830 99531830 1001 86380 86390 1
531895 99531895 1001 86380 86390 1
531922 99531922 1001 86380 86390 1
531683 99531683 1001 86380 86390 1
532285 99532285 1001 86380 86390 1
532265 99532265 1001 86380 86390 1
532317 99532317 1001 86380 86390 1
532916 99532916 1001 86380 86390 1
532917 99532917 1001 86380 86390 1
532658 99532658 1001 86380 86390 1
532699 99532699 1001 86380 86390 1
532675 99532675 1001 86380 86390 1
532795 99532795 1001 86380 86390 1
532809 99532809 1001 86380 86390 1
532719 99532719 1001 86380 86390 1
532694 99532694 1001 86380 86390 1
532746 99532746 1001 86380 86390 1
532567 99532567 1001 86380 86390 1
532474 99532474 1001 86380 86390 1
533197 99533197 1001 86380 86390 1
533213 99533213 1001 86380 86390 1
533151 99533151 1001 86380 86390 1
533088 99533088 1001 86380 86390 1
533195 99533195 1001 86380 86390 1
533667 99533667 1001 86380 86390 1
533759 99533759 1001 86380 86390 1
533747 99533747 1001 86380 86390 1
533834 99533834 1001 86380 86390 1
533835 99533835 1001 86380 86390 1
533608 99533608 1001 86380 86390 1
533518 99533518 1001 86380 86390 1
533305 99533305 1001 86380 86390 1
533400 99533400 1001 86380 86390 1
533245 99533245 1001 86380 86390 1
533427 99533427 1001 86380 86390 1
533428 99533428 1001 86380 86390 1
533327 99533327 1001 86380 86390 1
533963 99533963 1001 86380 86390 1
533893 99533893 1001 86380 86390 1
534582 99534582 1001 86380 86390 1
534507 99534507 1001 86380 86390 1
534562 99534562 1001 86380 86390 1
534627 99534627 1001 86380 86390 1
534324 99534324 1001 86380 86390 1
534405 99534405 1001 86380 86390 1
534270 99534270 1001 86380 86390 1
534183 99534183 1001 86380 86390 1
534261 99534261 1001 86380 86390 1
534107 99534107 1001 86380 86390 1
534249 99534249 1001 86380 86390 1
534108 99534108 1001 86380 86390 1
534186 99534186 1001 86380 86390 1
534178 99534178 1001 86380 86390 1
534728 99534728 1001 86380 86390 1
535384 99535384 1001 86380 86390 1
535359 99535359 1001 86380 86390 1
535490 99535490 1001 86380 86390 1
535494 99535494 1001 86380 86390 1
535429 99535429 1001 86380 86390 1
535443 99535443 1001 86380 86390 1
535156 99535156 1001 86380 86390 1
535235 99535235 1001 86380 86390 1
534994 99534994 1001 86380 86390 1
535014 99535014 1001 86380 86390 1
534966 99534966 1001 86380 86390 1
535548 99535548 1001 86380 86390 1
535677 99535677 1001 86380 86390 1
535693 99535693 1001 86380 86390 1
535620 99535620 1001 86380 86390 1
535529 99535529 1001 86380 86390 1
536249 99536249 1001 86380 86390 1
536201 99536201 1001 86380 86390 1
536296 99536296 1001 86380 86390 1
536245 99536245 1001 86380 86390 1
536168 99536168 1001 86380 86390 1
535949 99535949 1001 86380 86390 1
535938 99535938 1001 86380 86390 1
536006 99536006 1001 86380 86390 1
535837 99535837 1001 86380 86390 1
535902 99535902 1001 86380 86390 1
535779 99535779 1001 86380 86390 1
536466 99536466 1001 86380 86390 1
537012 99537012 1001 86380 86390 1
536802 99536802 1001 86380 86390 1
536867 99536867 1001 86380 86390 1
536805 99536805 1001 86380 86390 1
536858 99536858 1001 86380 86390 1
536810 99536810 1001 86380 86390 1
536862 99536862 1001 86380 86390 1
536838 99536838 1001 86380 86390 1
536762 99536762 1001 86380 86390 1
536633 99536633 1001 86380 86390 1
536597 99536597 1001 86380 86390 1
536666 99536666 1001 86380 86390 1
536576 99536576 1001 86380 86390 1
536644 99536644 1001 86380 86390 1
537275 99537275 1001 86380 86390 1
537863 99537863 1001 86380 86390 1
537879 99537879 1001 86380 86390 1
537641 99537641 1001 86380 86390 1
537665 99537665 1001 86380 86390 1
537540 99537540 1001 86380 86390 1
537567 99537567 1001 86380 86390 1
537453 99537453 1001 86380 86390 1
538185 99538185 1001 86380 86390 1
538109 99538109 1001 86380 86390 1
538098 99538098 1001 86380 86390 1
538125 99538125 1001 86380 86390 1
538755 99538755 1001 86380 86390 1
538801 99538801 1001 86380 86390 1
538672 99538672 1001 86380 86390 1
538711 99538711 1001 86380 86390 1
538416 99538416 1001 86380 86390 1
538482 99538482 1001 86380 86390 1
538526 99538526 1001 86380 86390 1
538297 99538297 1001 86380 86390 1
538379 99538379 1001 86380 86390 1
538225 99538225 1001 86380 86390 1
538355 99538355 1001 86380 86390 1
538199 99538199 1001 86380 86390 1
538384 99538384 1001 86380 86390 1
538281 99538281 1001 86380 86390 1
538360 99538360 1001 86380 86390 1
538374 99538374 1001 86380 86390 1
539011 99539011 1001 86380 86390 1
539013 99539013 1001 86380 86390 1
539459 99539459 1001 86380 86390 1
539047 99539047 1001 86380 86390 1
539034 99539034 1001 86380 86390 1
539680 99539680 1001 86380 86390 1
539656 99539656 1001 86380 86390 1
540423 99540423 1001 86380 86390 1
540346 99540346 1001 86380 86390 1
540347 99540347 1001 86380 86390 1
540461 99540461 1001 86380 86390 1
540159 99540159 1001 86380 86390 1
540015 99540015 1001 86380 86390 1
539849 99539849 1001 86380 86390 1
539985 99539985 1001 86380 86390 1
540531 99540531 1001 86380 86390 1
540551 99540551 1001 86380 86390 1
540526 99540526 1001 86380 86390 1
541292 99541292 1001 86380 86390 1
541167 99541167 1001 86380 86390 1
541117 99541117 1001 86380 86390 1
541106 99541106 1001 86380 86390 1
541188 99541188 1001 86380 86390 1
540906 99540906 1001 86380 86390 1
541050 99541050 1001 86380 86390 1
540935 99540935 1001 86380 86390 1
540948 99540948 1001 86380 86390 1
540913 99540913 1001 86380 86390 1
541005 99541005 1001 86380 86390 1
540942 99540942 1001 86380 86390 1
540867 99540867 1001 86380 86390 1
540708 99540708 1001 86380 86390 1
540760 99540760 1001 86380 86390 1
540801 99540801 1001 86380 86390 1
542051 99542051 1001 86380 86390 1
541948 99541948 1001 86380 86390 1
541824 99541824 1001 86380 86390 1
541725 99541725 1001 86380 86390 1
541792 99541792 1001 86380 86390 1
541857 99541857 1001 86380 86390 1
541870 99541870 1001 86380 86390 1
541885 99541885 1001 86380 86390 1
541669 99541669 1001 86380 86390 1
541686 99541686 1001 86380 86390 1
541532 99541532 1001 86380 86390 1
542236 99542236 1001 86380 86390 1
542136 99542136 1001 86380 86390 1
542280 99542280 1001 86380 86390 1
542758 99542758 1001 86380 86390 1
542636 99542636 1001 86380 86390 1
542560 99542560 1001 86380 86390 1
542626 99542626 1001 86380 86390 1
542588 99542588 1001 86380 86390 1
542363 99542363 1001 86380 86390 1
542410 99542410 1001 86380 86390 1
542955 99542955 1001 86380 86390 1
542973 99542973 1001 86380 86390 1
542986 99542986 1001 86380 86390 1
543078 99543078 1001 86380 86390 1
542965 99542965 1001 86380 86390 1
542992 99542992 1001 86380 86390 1
543678 99543678 1001 86380 86390 1
543640 99543640 1001 86380 86390 1
543527 99543527 1001 86380 86390 1
543469 99543469 1001 86380 86390 1
543471 99543471 1001 86380 86390 1
543242 99543242 1001 86380 86390 1
543179 99543179 1001 86380 86390 1
543335 99543335 1001 86380 86390 1
543329 99543329 1001 86380 86390 1
543927 99543927 1001 86380 86390 1
544536 99544536 1001 86380 86390 1
544395 99544395 1001 86380 86390 1
544407 99544407 1001 86380 86390 1
544477 99544477 1001 86380 86390 1
544663 99544663 1001 86380 86390 1
544703 99544703 1001 86380 86390 1
544684 99544684 1001 86380 86390 1
418034 855 1001 51420 52077 1
409062 1136 1001 23640 24417 1
504052 996 1002 52030 53928 1
514827 987 1002 42488 44857 1
400124 99400124 1001 86380 86390 1
400221 99400221 1001 86380 86390 1
400708 99400708 1001 86380 86390 1
400695 99400695 1001 86380 86390 1
400909 99400909 1001 86380 86390 1
401000 99401000 1001 86380 86390 1
401143 99401143 1001 86380 86390 1
401221 99401221 1001 86380 86390 1
401830 99401830 1001 86380 86390 1
401824 99401824 1001 86380 86390 1
401905 99401905 1001 86380 86390 1
402270 99402270 1001 86380 86390 1
402309 99402309 1001 86380 86390 1
402380 99402380 1001 86380 86390 1
402515 99402515 1001 86380 86390 1
402531 99402531 1001 86380 86390 1
402807 99402807 1001 86380 86390 1
403066 99403066 1001 86380 86390 1
403305 99403305 1001 86380 86390 1
403212 99403212 1001 86380 86390 1
403341 99403341 1001 86380 86390 1
403481 99403481 1001 86380 86390 1
403685 99403685 1001 86380 86390 1
404012 99404012 1001 86380 86390 1
404367 99404367 1001 86380 86390 1
404294 99404294 1001 86380 86390 1
404566 99404566 1001 86380 86390 1
404571 99404571 1001 86380 86390 1
404539 99404539 1001 86380 86390 1
404679 99404679 1001 86380 86390 1
404895 99404895 1001 86380 86390 1
405163 99405163 1001 86380 86390 1
405176 99405176 1001 86380 86390 1
405294 99405294 1001 86380 86390 1
405559 99405559 1001 86380 86390 1
405599 99405599 1001 86380 86390 1
405627 99405627 1001 86380 86390 1
405648 99405648 1001 86380 86390 1
405743 99405743 1001 86380 86390 1
405915 99405915 1001 86380 86390 1
406132 99406132 1001 86380 86390 1
406253 99406253 1001 86380 86390 1
406366 99406366 1001 86380 86390 1
406485 99406485 1001 86380 86390 1
406712 99406712 1001 86380 86390 1
406733 99406733 1001 86380 86390 1
406830 99406830 1001 86380 86390 1
406887 99406887 1001 86380 86390 1
407336 99407336 1001 86380 86390 1
407605 99407605 1001 86380 86390 1
407800 99407800 1001 86380 86390 1
408140 99408140 1001 86380 86390 1
408194 99408194 1001 86380 86390 1
408183 99408183 1001 86380 86390 1
408295 99408295 1001 86380 86390 1
408253 99408253 1001 86380 86390 1
408706 99408706 1001 86380 86390 1
408902 99408902 1001 86380 86390 1
409005 99409005 1001 86380 86390 1
409123 99409123 1001 86380 86390 1
409129 99409129 1001 86380 86390 1
409188 99409188 1001 86380 86390 1
409494 99409494 1001 86380 86390 1
409522 99409522 1001 86380 86390 1
409726 99409726 1001 86380 86390 1
409754 99409754 1001 86380 86390 1
409891 99409891 1001 86380 86390 1
409958 99409958 1001 86380 86390 1
409993 99409993 1001 86380 86390 1
410306 99410306 1001 86380 86390 1
410468 99410468 1001 86380 86390 1
410480 99410480 1001 86380 86390 1
410602 99410602 1001 86380 86390 1
410768 99410768 1001 86380 86390 1
410892 99410892 1001 86380 86390 1
410972 99410972 1001 86380 86390 1
411078 99411078 1001 86380 86390 1
411086 99411086 1001 86380 86390 1
411044 99411044 1001 86380 86390 1
411122 99411122 1001 86380 86390 1
411217 99411217 1001 86380 86390 1
411282 99411282 1001 86380 86390 1
411392 99411392 1001 86380 86390 1
411394 99411394 1001 86380 86390 1
411515 99411515 1001 86380 86390 1
411572 99411572 1001 86380 86390 1
411746 99411746 1001 86380 86390 1
411808 99411808 1001 86380 86390 1
412025 99412025 1001 86380 86390 1
412269 99412269 1001 86380 86390 1
412232 99412232 1001 86380 86390 1
412429 99412429 1001 86380 86390 1
412333 99412333 1001 86380 86390 1
413337 99413337 1001 86380 86390 1
413638 99413638 1001 86380 86390 1
413405 99413405 1001 86380 86390 1
413356 99413356 1001 86380 86390 1
413438 99413438 1001 86380 86390 1
413330 99413330 1001 86380 86390 1
413149 99413149 1001 86380 86390 1
413000 99413000 1001 86380 86390 1
412640 99412640 1001 86380 86390 1
412824 99412824 1001 86380 86390 1
412837 99412837 1001 86380 86390 1
414031 99414031 1001 86380 86390 1
414037 99414037 1001 86380 86390 1
413971 99413971 1001 86380 86390 1
413738 99413738 1001 86380 86390 1
413957 99413957 1001 86380 86390 1
413979 99413979 1001 86380 86390 1
414968 99414968 1001 86380 86390 1
414670 99414670 1001 86380 86390 1
414253 99414253 1001 86380 86390 1
414413 99414413 1001 86380 86390 1
414175 99414175 1001 86380 86390 1
414316 99414316 1001 86380 86390 1
415385 99415385 1001 86380 86390 1
415608 99415608 1001 86380 86390 1
416839 99416839 1001 86380 86390 1
416912 99416912 1001 86380 86390 1
416959 99416959 1001 86380 86390 1
416982 99416982 1001 86380 86390 1
416986 99416986 1001 86380 86390 1
416283 99416283 1001 86380 86390 1
416166 99416166 1001 86380 86390 1
416148 99416148 1001 86380 86390 1
416155 99416155 1001 86380 86390 1
415828 99415828 1001 86380 86390 1
415753 99415753 1001 86380 86390 1
416013 99416013 1001 86380 86390 1
415822 99415822 1001 86380 86390 1
416004 99416004 1001 86380 86390 1
417356 99417356 1001 86380 86390 1
417361 99417361 1001 86380 86390 1
417244 99417244 1001 86380 86390 1
417057 99417057 1001 86380 86390 1
417105 99417105 1001 86380 86390 1
417447 99417447 1001 86380 86390 1
418619 99418619 1001 86380 86390 1
418538 99418538 1001 86380 86390 1
418685 99418685 1001 86380 86390 1
418497 99418497 1001 86380 86390 1
418251 99418251 1001 86380 86390 1
418046 99418046 1001 86380 86390 1
418118 99418118 1001 86380 86390 1
418145 99418145 1001 86380 86390 1
418231 99418231 1001 86380 86390 1
417932 99417932 1001 86380 86390 1
417814 99417814 1001 86380 86390 1
417704 99417704 1001 86380 86390 1
418931 99418931 1001 86380 86390 1
418847 99418847 1001 86380 86390 1
419006 99419006 1001 86380 86390 1
419143 99419143 1001 86380 86390 1
418814 99418814 1001 86380 86390 1
420146 99420146 1001 86380 86390 1
419906 99419906 1001 86380 86390 1
419811 99419811 1001 86380 86390 1
419864 99419864 1001 86380 86390 1
419741 99419741 1001 86380 86390 1
419876 99419876 1001 86380 86390 1
419744 99419744 1001 86380 86390 1
419574 99419574 1001 86380 86390 1
419324 99419324 1001 86380 86390 1
419578 99419578 1001 86380 86390 1
419279 99419279 1001 86380 86390 1
419370 99419370 1001 86380 86390 1
420833 99420833 1001 86380 86390 1
420464 99420464 1001 86380 86390 1
420514 99420514 1001 86380 86390 1
420471 99420471 1001 86380 86390 1
420477 99420477 1001 86380 86390 1
422032 99422032 1001 86380 86390 1
422080 99422080 1001 86380 86390 1
421954 99421954 1001 86380 86390 1
422020 99422020 1001 86380 86390 1
421480 99421480 1001 86380 86390 1
421482 99421482 1001 86380 86390 1
421618 99421618 1001 86380 86390 1
421380 99421380 1001 86380 86390 1
421304 99421304 1001 86380 86390 1
421466 99421466 1001 86380 86390 1
421580 99421580 1001 86380 86390 1
420971 99420971 1001 86380 86390 1
422156 99422156 1001 86380 86390 1
423488 99423488 1001 86380 86390 1
423694 99423694 1001 86380 86390 1
423494 99423494 1001 86380 86390 1
423320 99423320 1001 86380 86390 1
423159 99423159 1001 86380 86390 1
422636 99422636 1001 86380 86390 1
422690 99422690 1001 86380 86390 1
422762 99422762 1001 86380 86390 1
422694 99422694 1001 86380 86390 1
422795 99422795 1001 86380 86390 1
423792 99423792 1001 86380 86390 1
424069 99424069 1001 86380 86390 1
423989 99423989 1001 86380 86390 1
423753 99423753 1001 86380 86390 1
425047 99425047 1001 86380 86390 1
425120 99425120 1001 86380 86390 1
425212 99425212 1001 86380 86390 1
425364 99425364 1001 86380 86390 1
424780 99424780 1001 86380 86390 1
424808 99424808 1001 86380 86390 1
424741 99424741 1001 86380 86390 1
424950 99424950 1001 86380 86390 1
424298 99424298 1001 86380 86390 1
424416 99424416 1001 86380 86390 1
424444 99424444 1001 86380 86390 1
425580 99425580 1001 86380 86390 1
425776 99425776 1001 86380 86390 1
425810 99425810 1001 86380 86390 1
425644 99425644 1001 86380 86390 1
425597 99425597 1001 86380 86390 1
427014 99427014 1001 86380 86390 1
426875 99426875 1001 86380 86390 1
427080 99427080 1001 86380 86390 1
426371 99426371 1001 86380 86390 1
426374 99426374 1001 86380 86390 1
426307 99426307 1001 86380 86390 1
426532 99426532 1001 86380 86390 1
426333 99426333 1001 86380 86390 1
426654 99426654 1001 86380 86390 1
425968 99425968 1001 86380 86390 1
426017 99426017 1001 86380 86390 1
426258 99426258 1001 86380 86390 1
427531 99427531 1001 86380 86390 1
427210 99427210 1001 86380 86390 1
427133 99427133 1001 86380 86390 1
427190 99427190 1001 86380 86390 1
428422 99428422 1001 86380 86390 1
428563 99428563 1001 86380 86390 1
428332 99428332 1001 86380 86390 1
428025 99428025 1001 86380 86390 1
427752 99427752 1001 86380 86390 1
427577 99427577 1001 86380 86390 1
427660 99427660 1001 86380 86390 1
427913 99427913 1001 86380 86390 1
427594 99427594 1001 86380 86390 1
428994 99428994 1001 86380 86390 1
429024 99429024 1001 86380 86390 1
429989 99429989 1001 86380 86390 1
430356 99430356 1001 86380 86390 1
430357 99430357 1001 86380 86390 1
430162 99430162 1001 86380 86390 1
429937 99429937 1001 86380 86390 1
429644 99429644 1001 86380 86390 1
429743 99429743 1001 86380 86390 1
429818 99429818 1001 86380 86390 1
429727 99429727 1001 86380 86390 1
429199 99429199 1001 86380 86390 1
429247 99429247 1001 86380 86390 1
429557 99429557 1001 86380 86390 1
429280 99429280 1001 86380 86390 1
429384 99429384 1001 86380 86390 1
429431 99429431 1001 86380 86390 1
429195 99429195 1001 86380 86390 1
431912 99431912 1001 86380 86390 1
431719 99431719 1001 86380 86390 1
431811 99431811 1001 86380 86390 1
431932 99431932 1001 86380 86390 1
431445 99431445 1001 86380 86390 1
431271 99431271 1001 86380 86390 1
431322 99431322 1001 86380 86390 1
431005 99431005 1001 86380 86390 1
431070 99431070 1001 86380 86390 1
431051 99431051 1001 86380 86390 1
431019 99431019 1001 86380 86390 1
432161 99432161 1001 86380 86390 1
432312 99432312 1001 86380 86390 1
433663 99433663 1001 86380 86390 1
433442 99433442 1001 86380 86390 1
433592 99433592 1001 86380 86390 1
433604 99433604 1001 86380 86390 1
432664 99432664 1001 86380 86390 1
432759 99432759 1001 86380 86390 1
434090 99434090 1001 86380 86390 1
433789 99433789 1001 86380 86390 1
434069 99434069 1001 86380 86390 1
433838 99433838 1001 86380 86390 1
435321 99435321 1001 86380 86390 1
435329 99435329 1001 86380 86390 1
434788 99434788 1001 86380 86390 1
434876 99434876 1001 86380 86390 1
434902 99434902 1001 86380 86390 1
434770 99434770 1001 86380 86390 1
434917 99434917 1001 86380 86390 1
434421 99434421 1001 86380 86390 1
434483 99434483 1001 86380 86390 1
434306 99434306 1001 86380 86390 1
435454 99435454 1001 86380 86390 1
435683 99435683 1001 86380 86390 1
435852 99435852 1001 86380 86390 1
435543 99435543 1001 86380 86390 1
436761 99436761 1001 86380 86390 1
436898 99436898 1001 86380 86390 1
436880 99436880 1001 86380 86390 1
436343 99436343 1001 86380 86390 1
436687 99436687 1001 86380 86390 1
436480 99436480 1001 86380 86390 1
436218 99436218 1001 86380 86390 1
436002 99436002 1001 86380 86390 1
437184 99437184 1001 86380 86390 1
300072 99300072 1001 86380 86390 1
437281 99437281 1001 86380 86390 1
300026 99300026 1001 86380 86390 1
300628 99300628 1001 86380 86390 1
300605 99300605 1001 86380 86390 1
300529 99300529 1001 86380 86390 1
300396 99300396 1001 86380 86390 1
300475 99300475 1001 86380 86390 1
300457 99300457 1001 86380 86390 1
300237 99300237 1001 86380 86390 1
300228 99300228 1001 86380 86390 1
300830 99300830 1001 86380 86390 1
300782 99300782 1001 86380 86390 1
301498 99301498 1001 86380 86390 1
301234 99301234 1001 86380 86390 1
301249 99301249 1001 86380 86390 1
301187 99301187 1001 86380 86390 1
301129 99301129 1001 86380 86390 1
301066 99301066 1001 86380 86390 1
301130 99301130 1001 86380 86390 1
301058 99301058 1001 86380 86390 1
301110 99301110 1001 86380 86390 1
301085 99301085 1001 86380 86390 1
300957 99300957 1001 86380 86390 1
301088 99301088 1001 86380 86390 1
301580 99301580 1001 86380 86390 1
301659 99301659 1001 86380 86390 1
301703 99301703 1001 86380 86390 1
302320 99302320 1001 86380 86390 1
302192 99302192 1001 86380 86390 1
302069 99302069 1001 86380 86390 1
301786 99301786 1001 86380 86390 1
301913 99301913 1001 86380 86390 1
301783 99301783 1001 86380 86390 1
301810 99301810 1001 86380 86390 1
302482 99302482 1001 86380 86390 1
302497 99302497 1001 86380 86390 1
302452 99302452 1001 86380 86390 1
302531 99302531 1001 86380 86390 1
303184 99303184 1001 86380 86390 1
303048 99303048 1001 86380 86390 1
303062 99303062 1001 86380 86390 1
303201 99303201 1001 86380 86390 1
302952 99302952 1001 86380 86390 1
302878 99302878 1001 86380 86390 1
302960 99302960 1001 86380 86390 1
302728 99302728 1001 86380 86390 1
302703 99302703 1001 86380 86390 1
302601 99302601 1001 86380 86390 1
302771 99302771 1001 86380 86390 1
303256 99303256 1001 86380 86390 1
303335 99303335 1001 86380 86390 1
303406 99303406 1001 86380 86390 1
303370 99303370 1001 86380 86390 1
303897 99303897 1001 86380 86390 1
303738 99303738 1001 86380 86390 1
303741 99303741 1001 86380 86390 1
303796 99303796 1001 86380 86390 1
303414 99303414 1001 86380 86390 1
303598 99303598 1001 86380 86390 1
303612 99303612 1001 86380 86390 1
303486 99303486 1001 86380 86390 1
304056 99304056 1001 86380 86390 1
304060 99304060 1001 86380 86390 1
304232 99304232 1001 86380 86390 1
304210 99304210 1001 86380 86390 1
304041 99304041 1001 86380 86390 1
304747 99304747 1001 86380 86390 1
304725 99304725 1001 86380 86390 1
304675 99304675 1001 86380 86390 1
304531 99304531 1001 86380 86390 1
304583 99304583 1001 86380 86390 1
304455 99304455 1001 86380 86390 1
304253 99304253 1001 86380 86390 1
304266 99304266 1001 86380 86390 1
304331 99304331 1001 86380 86390 1
304410 99304410 1001 86380 86390 1
304309 99304309 1001 86380 86390 1
304276 99304276 1001 86380 86390 1
304936 99304936 1001 86380 86390 1
305049 99305049 1001 86380 86390 1
305518 99305518 1001 86380 86390 1
305519 99305519 1001 86380 86390 1
305498 99305498 1001 86380 86390 1
305603 99305603 1001 86380 86390 1
305631 99305631 1001 86380 86390 1
305313 99305313 1001 86380 86390 1
305418 99305418 1001 86380 86390 1
305458 99305458 1001 86380 86390 1
305471 99305471 1001 86380 86390 1
305203 99305203 1001 86380 86390 1
305076 99305076 1001 86380 86390 1
500107 99500107 1001 86380 86390 1
500082 99500082 1001 86380 86390 1
500100 99500100 1001 86380 86390 1
500697 99500697 1001 86380 86390 1
500465 99500465 1001 86380 86390 1
500455 99500455 1001 86380 86390 1
500469 99500469 1001 86380 86390 1
500238 99500238 1001 86380 86390 1
500877 99500877 1001 86380 86390 1
500903 99500903 1001 86380 86390 1
500988 99500988 1001 86380 86390 1
501004 99501004 1001 86380 86390 1
501370 99501370 1001 86380 86390 1
501371 99501371 1001 86380 86390 1
501083 99501083 1001 86380 86390 1
501176 99501176 1001 86380 86390 1
501117 99501117 1001 86380 86390 1
501080 99501080 1001 86380 86390 1
501095 99501095 1001 86380 86390 1
501793 99501793 1001 86380 86390 1
502448 99502448 1001 86380 86390 1
502201 99502201 1001 86380 86390 1
502164 99502164 1001 86380 86390 1
502206 99502206 1001 86380 86390 1
501922 99501922 1001 86380 86390 1
502006 99502006 1001 86380 86390 1
501984 99501984 1001 86380 86390 1
501947 99501947 1001 86380 86390 1
502663 99502663 1001 86380 86390 1
503243 99503243 1001 86380 86390 1
503170 99503170 1001 86380 86390 1
503222 99503222 1001 86380 86390 1
503277 99503277 1001 86380 86390 1
503059 99503059 1001 86380 86390 1
502728 99502728 1001 86380 86390 1
503447 99503447 1001 86380 86390 1
503939 99503939 1001 86380 86390 1
503953 99503953 1001 86380 86390 1
503979 99503979 1001 86380 86390 1
503981 99503981 1001 86380 86390 1
503932 99503932 1001 86380 86390 1
503823 99503823 1001 86380 86390 1
503691 99503691 1001 86380 86390 1
503669 99503669 1001 86380 86390 1
504803 99504803 1001 86380 86390 1
504943 99504943 1001 86380 86390 1
504909 99504909 1001 86380 86390 1
504622 99504622 1001 86380 86390 1
504650 99504650 1001 86380 86390 1
504351 99504351 1001 86380 86390 1
504524 99504524 1001 86380 86390 1
504382 99504382 1001 86380 86390 1
504347 99504347 1001 86380 86390 1
505020 99505020 1001 86380 86390 1
505138 99505138 1001 86380 86390 1
504997 99504997 1001 86380 86390 1
505010 99505010 1001 86380 86390 1
505040 99505040 1001 86380 86390 1
504990 99504990 1001 86380 86390 1
505031 99505031 1001 86380 86390 1
504966 99504966 1001 86380 86390 1
505737 99505737 1001 86380 86390 1
505639 99505639 1001 86380 86390 1
505513 99505513 1001 86380 86390 1
505540 99505540 1001 86380 86390 1
505382 99505382 1001 86380 86390 1
505240 99505240 1001 86380 86390 1
505307 99505307 1001 86380 86390 1
505290 99505290 1001 86380 86390 1
505304 99505304 1001 86380 86390 1
505793 99505793 1001 86380 86390 1
506509 99506509 1001 86380 86390 1
506578 99506578 1001 86380 86390 1
506555 99506555 1001 86380 86390 1
506185 99506185 1001 86380 86390 1
506293 99506293 1001 86380 86390 1
506041 99506041 1001 86380 86390 1
506146 99506146 1001 86380 86390 1
506043 99506043 1001 86380 86390 1
506087 99506087 1001 86380 86390 1
506013 99506013 1001 86380 86390 1
506796 99506796 1001 86380 86390 1
506615 99506615 1001 86380 86390 1
507348 99507348 1001 86380 86390 1
507251 99507251 1001 86380 86390 1
507264 99507264 1001 86380 86390 1
506907 99506907 1001 86380 86390 1
506924 99506924 1001 86380 86390 1
506822 99506822 1001 86380 86390 1
507510 99507510 1001 86380 86390 1
507573 99507573 1001 86380 86390 1
507470 99507470 1001 86380 86390 1
507483 99507483 1001 86380 86390 1
507927 99507927 1001 86380 86390 1
508006 99508006 1001 86380 86390 1
507868 99507868 1001 86380 86390 1
507718 99507718 1001 86380 86390 1
507674 99507674 1001 86380 86390 1
507636 99507636 1001 86380 86390 1
507780 99507780 1001 86380 86390 1
508285 99508285 1001 86380 86390 1
508331 99508331 1001 86380 86390 1
508423 99508423 1001 86380 86390 1
509043 99509043 1001 86380 86390 1
508992 99508992 1001 86380 86390 1
509023 99509023 1001 86380 86390 1
508678 99508678 1001 86380 86390 1
508733 99508733 1001 86380 86390 1
508670 99508670 1001 86380 86390 1
508852 99508852 1001 86380 86390 1
508625 99508625 1001 86380 86390 1
508501 99508501 1001 86380 86390 1
508527 99508527 1001 86380 86390 1
508515 99508515 1001 86380 86390 1
508580 99508580 1001 86380 86390 1
509118 99509118 1001 86380 86390 1
509877 99509877 1001 86380 86390 1
509705 99509705 1001 86380 86390 1
509836 99509836 1001 86380 86390 1
509514 99509514 1001 86380 86390 1
509617 99509617 1001 86380 86390 1
509553 99509553 1001 86380 86390 1
509683 99509683 1001 86380 86390 1
509629 99509629 1001 86380 86390 1
509526 99509526 1001 86380 86390 1
509435 99509435 1001 86380 86390 1
509412 99509412 1001 86380 86390 1
509286 99509286 1001 86380 86390 1
509975 99509975 1001 86380 86390 1
509697 99509697 1001 86380 86390 1
510096 99510096 1001 86380 86390 1
509982 99509982 1001 86380 86390 1
509919 99509919 1001 86380 86390 1
510104 99510104 1001 86380 86390 1
510628 99510628 1001 86380 86390 1
510703 99510703 1001 86380 86390 1
510553 99510553 1001 86380 86390 1
510594 99510594 1001 86380 86390 1
510647 99510647 1001 86380 86390 1
510622 99510622 1001 86380 86390 1
510597 99510597 1001 86380 86390 1
510335 99510335 1001 86380 86390 1
510324 99510324 1001 86380 86390 1
510210 99510210 1001 86380 86390 1
510302 99510302 1001 86380 86390 1
510225 99510225 1001 86380 86390 1
510176 99510176 1001 86380 86390 1
510285 99510285 1001 86380 86390 1
510808 99510808 1001 86380 86390 1
510826 99510826 1001 86380 86390 1
511518 99511518 1001 86380 86390 1
511146 99511146 1001 86380 86390 1
511251 99511251 1001 86380 86390 1
511255 99511255 1001 86380 86390 1
511036 99511036 1001 86380 86390 1
511089 99511089 1001 86380 86390 1
511103 99511103 1001 86380 86390 1
511130 99511130 1001 86380 86390 1
510953 99510953 1001 86380 86390 1
511674 99511674 1001 86380 86390 1
511637 99511637 1001 86380 86390 1
511677 99511677 1001 86380 86390 1
511652 99511652 1001 86380 86390 1
512316 99512316 1001 86380 86390 1
512230 99512230 1001 86380 86390 1
512286 99512286 1001 86380 86390 1
512022 99512022 1001 86380 86390 1
512078 99512078 1001 86380 86390 1
511857 99511857 1001 86380 86390 1
511809 99511809 1001 86380 86390 1
512510 99512510 1001 86380 86390 1
512422 99512422 1001 86380 86390 1
512464 99512464 1001 86380 86390 1
513132 99513132 1001 86380 86390 1
513083 99513083 1001 86380 86390 1
512896 99512896 1001 86380 86390 1
512962 99512962 1001 86380 86390 1
513372 99513372 1001 86380 86390 1
513374 99513374 1001 86380 86390 1
513220 99513220 1001 86380 86390 1
513276 99513276 1001 86380 86390 1
513240 99513240 1001 86380 86390 1
513279 99513279 1001 86380 86390 1
514011 99514011 1001 86380 86390 1
513863 99513863 1001 86380 86390 1
513780 99513780 1001 86380 86390 1
513820 99513820 1001 86380 86390 1
513695 99513695 1001 86380 86390 1
513760 99513760 1001 86380 86390 1
513490 99513490 1001 86380 86390 1
513454 99513454 1001 86380 86390 1
513468 99513468 1001 86380 86390 1
513434 99513434 1001 86380 86390 1
513577 99513577 1001 86380 86390 1
514188 99514188 1001 86380 86390 1
514137 99514137 1001 86380 86390 1
514163 99514163 1001 86380 86390 1
514813 99514813 1001 86380 86390 1
514698 99514698 1001 86380 86390 1
514778 99514778 1001 86380 86390 1
514675 99514675 1001 86380 86390 1
514471 99514471 1001 86380 86390 1
514468 99514468 1001 86380 86390 1
514624 99514624 1001 86380 86390 1
514266 99514266 1001 86380 86390 1
514279 99514279 1001 86380 86390 1
514409 99514409 1001 86380 86390 1
514375 99514375 1001 86380 86390 1
514414 99514414 1001 86380 86390 1
514885 99514885 1001 86380 86390 1
514873 99514873 1001 86380 86390 1
515561 99515561 1001 86380 86390 1
515276 99515276 1001 86380 86390 1
515424 99515424 1001 86380 86390 1
515114 99515114 1001 86380 86390 1
515166 99515166 1001 86380 86390 1
515745 99515745 1001 86380 86390 1
515722 99515722 1001 86380 86390 1
515814 99515814 1001 86380 86390 1
515815 99515815 1001 86380 86390 1
515688 99515688 1001 86380 86390 1
515692 99515692 1001 86380 86390 1
515874 99515874 1001 86380 86390 1
516476 99516476 1001 86380 86390 1
516359 99516359 1001 86380 86390 1
516502 99516502 1001 86380 86390 1
516286 99516286 1001 86380 86390 1
516196 99516196 1001 86380 86390 1
516005 99516005 1001 86380 86390 1
515934 99515934 1001 86380 86390 1
516077 99516077 1001 86380 86390 1
516647 99516647 1001 86380 86390 1
517144 99517144 1001 86380 86390 1
517265 99517265 1001 86380 86390 1
516926 99516926 1001 86380 86390 1
516807 99516807 1001 86380 86390 1
517439 99517439 1001 86380 86390 1
517504 99517504 1001 86380 86390 1
517468 99517468 1001 86380 86390 1
517366 99517366 1001 86380 86390 1
517419 99517419 1001 86380 86390 1
518021 99518021 1001 86380 86390 1
518025 99518025 1001 86380 86390 1
517963 99517963 1001 86380 86390 1
517939 99517939 1001 86380 86390 1
517811 99517811 1001 86380 86390 1
517838 99517838 1001 86380 86390 1
517697 99517697 1001 86380 86390 1
517749 99517749 1001 86380 86390 1
517664 99517664 1001 86380 86390 1
517627 99517627 1001 86380 86390 1
518278 99518278 1001 86380 86390 1
518868 99518868 1001 86380 86390 1
518601 99518601 1001 86380 86390 1
518548 99518548 1001 86380 86390 1
518550 99518550 1001 86380 86390 1
519024 99519024 1001 86380 86390 1
519080 99519080 1001 86380 86390 1
519134 99519134 1001 86380 86390 1
519776 99519776 1001 86380 86390 1
519637 99519637 1001 86380 86390 1
519627 99519627 1001 86380 86390 1
519705 99519705 1001 86380 86390 1
519681 99519681 1001 86380 86390 1
519746 99519746 1001 86380 86390 1
519696 99519696 1001 86380 86390 1
519600 99519600 1001 86380 86390 1
519568 99519568 1001 86380 86390 1
519301 99519301 1001 86380 86390 1
519329 99519329 1001 86380 86390 1
519343 99519343 1001 86380 86390 1
519395 99519395 1001 86380 86390 1
519231 99519231 1001 86380 86390 1
519270 99519270 1001 86380 86390 1
519995 99519995 1001 86380 86390 1
519882 99519882 1001 86380 86390 1
520449 99520449 1001 86380 86390 1
520439 99520439 1001 86380 86390 1
520482 99520482 1001 86380 86390 1
520409 99520409 1001 86380 86390 1
520423 99520423 1001 86380 86390 1
520359 99520359 1001 86380 86390 1
520282 99520282 1001 86380 86390 1
520257 99520257 1001 86380 86390 1
520348 99520348 1001 86380 86390 1
520323 99520323 1001 86380 86390 1
520272 99520272 1001 86380 86390 1
520353 99520353 1001 86380 86390 1
520382 99520382 1001 86380 86390 1
520033 99520033 1001 86380 86390 1
520022 99520022 1001 86380 86390 1
520076 99520076 1001 86380 86390 1
520039 99520039 1001 86380 86390 1
520157 99520157 1001 86380 86390 1
520158 99520158 1001 86380 86390 1
520146 99520146 1001 86380 86390 1
520095 99520095 1001 86380 86390 1
520674 99520674 1001 86380 86390 1
521314 99521314 1001 86380 86390 1
521442 99521442 1001 86380 86390 1
521282 99521282 1001 86380 86390 1
521270 99521270 1001 86380 86390 1
521131 99521131 1001 86380 86390 1
521144 99521144 1001 86380 86390 1
521227 99521227 1001 86380 86390 1
520936 99520936 1001 86380 86390 1
520924 99520924 1001 86380 86390 1
521008 99521008 1001 86380 86390 1
520948 99520948 1001 86380 86390 1
521568 99521568 1001 86380 86390 1
522232 99522232 1001 86380 86390 1
522238 99522238 1001 86380 86390 1
521980 99521980 1001 86380 86390 1
521855 99521855 1001 86380 86390 1
521822 99521822 1001 86380 86390 1
521876 99521876 1001 86380 86390 1
522414 99522414 1001 86380 86390 1
522455 99522455 1001 86380 86390 1
522430 99522430 1001 86380 86390 1
523119 99523119 1001 86380 86390 1
523071 99523071 1001 86380 86390 1
522816 99522816 1001 86380 86390 1
522794 99522794 1001 86380 86390 1
523168 99523168 1001 86380 86390 1
523260 99523260 1001 86380 86390 1
523286 99523286 1001 86380 86390 1
523174 99523174 1001 86380 86390 1
523756 99523756 1001 86380 86390 1
523860 99523860 1001 86380 86390 1
523928 99523928 1001 86380 86390 1
523759 99523759 1001 86380 86390 1
523903 99523903 1001 86380 86390 1
523867 99523867 1001 86380 86390 1
523740 99523740 1001 86380 86390 1
523640 99523640 1001 86380 86390 1
523693 99523693 1001 86380 86390 1
523565 99523565 1001 86380 86390 1
523630 99523630 1001 86380 86390 1
523632 99523632 1001 86380 86390 1
523620 99523620 1001 86380 86390 1
523555 99523555 1001 86380 86390 1
523432 99523432 1001 86380 86390 1
523501 99523501 1001 86380 86390 1
524122 99524122 1001 86380 86390 1
524741 99524741 1001 86380 86390 1
524564 99524564 1001 86380 86390 1
524452 99524452 1001 86380 86390 1
524472 99524472 1001 86380 86390 1
524318 99524318 1001 86380 86390 1
524320 99524320 1001 86380 86390 1
524157 99524157 1001 86380 86390 1
524817 99524817 1001 86380 86390 1
525054 99525054 1001 86380 86390 1
525071 99525071 1001 86380 86390 1
525175 99525175 1001 86380 86390 1
525164 99525164 1001 86380 86390 1
525035 99525035 1001 86380 86390 1
525115 99525115 1001 86380 86390 1
525624 99525624 1001 86380 86390 1
525703 99525703 1001 86380 86390 1
525626 99525626 1001 86380 86390 1
526303 99526303 1001 86380 86390 1
526332 99526332 1001 86380 86390 1
526027 99526027 1001 86380 86390 1
526054 99526054 1001 86380 86390 1
526184 99526184 1001 86380 86390 1
526033 99526033 1001 86380 86390 1
525932 99525932 1001 86380 86390 1
525804 99525804 1001 86380 86390 1
525851 99525851 1001 86380 86390 1
526498 99526498 1001 86380 86390 1
526572 99526572 1001 86380 86390 1
526469 99526469 1001 86380 86390 1
527147 99527147 1001 86380 86390 1
527188 99527188 1001 86380 86390 1
527190 99527190 1001 86380 86390 1
527100 99527100 1001 86380 86390 1
527142 99527142 1001 86380 86390 1
527092 99527092 1001 86380 86390 1
527196 99527196 1001 86380 86390 1
527197 99527197 1001 86380 86390 1
526867 99526867 1001 86380 86390 1
526908 99526908 1001 86380 86390 1
527003 99527003 1001 86380 86390 1
526720 99526720 1001 86380 86390 1
526766 99526766 1001 86380 86390 1
527446 99527446 1001 86380 86390 1
527265 99527265 1001 86380 86390 1
527422 99527422 1001 86380 86390 1
527347 99527347 1001 86380 86390 1
527348 99527348 1001 86380 86390 1
527895 99527895 1001 86380 86390 1
528051 99528051 1001 86380 86390 1
528009 99528009 1001 86380 86390 1
527933 99527933 1001 86380 86390 1
527972 99527972 1001 86380 86390 1
527857 99527857 1001 86380 86390 1
527847 99527847 1001 86380 86390 1
527829 99527829 1001 86380 86390 1
527536 99527536 1001 86380 86390 1
528106 99528106 1001 86380 86390 1
528760 99528760 1001 86380 86390 1
528877 99528877 1001 86380 86390 1
528858 99528858 1001 86380 86390 1
528729 99528729 1001 86380 86390 1
528527 99528527 1001 86380 86390 1
528584 99528584 1001 86380 86390 1
528488 99528488 1001 86380 86390 1
528289 99528289 1001 86380 86390 1
529015 99529015 1001 86380 86390 1
528938 99528938 1001 86380 86390 1
528965 99528965 1001 86380 86390 1
529030 99529030 1001 86380 86390 1
529070 99529070 1001 86380 86390 1
529089 99529089 1001 86380 86390 1
529547 99529547 1001 86380 86390 1
529577 99529577 1001 86380 86390 1
529604 99529604 1001 86380 86390 1
529676 99529676 1001 86380 86390 1
529499 99529499 1001 86380 86390 1
529488 99529488 1001 86380 86390 1
529335 99529335 1001 86380 86390 1
529389 99529389 1001 86380 86390 1
529292 99529292 1001 86380 86390 1
529112 99529112 1001 86380 86390 1
529268 99529268 1001 86380 86390 1
529271 99529271 1001 86380 86390 1
529763 99529763 1001 86380 86390 1
529315 99529315 1001 86380 86390 1
529835 99529835 1001 86380 86390 1
529811 99529811 1001 86380 86390 1
529775 99529775 1001 86380 86390 1
529801 99529801 1001 86380 86390 1
529892 99529892 1001 86380 86390 1
530522 99530522 1001 86380 86390 1
530258 99530258 1001 86380 86390 1
530208 99530208 1001 86380 86390 1
530254 99530254 1001 86380 86390 1
530616 99530616 1001 86380 86390 1
530734 99530734 1001 86380 86390 1
530596 99530596 1001 86380 86390 1
531239 99531239 1001 86380 86390 1
531349 99531349 1001 86380 86390 1
531257 99531257 1001 86380 86390 1
531175 99531175 1001 86380 86390 1
530977 99530977 1001 86380 86390 1
530957 99530957 1001 86380 86390 1
530958 99530958 1001 86380 86390 1
530776 99530776 1001 86380 86390 1
530790 99530790 1001 86380 86390 1
530856 99530856 1001 86380 86390 1
531474 99531474 1001 86380 86390 1
532160 99532160 1001 86380 86390 1
532032 99532032 1001 86380 86390 1
532113 99532113 1001 86380 86390 1
531812 99531812 1001 86380 86390 1
531983 99531983 1001 86380 86390 1
531843 99531843 1001 86380 86390 1
531637 99531637 1001 86380 86390 1
531639 99531639 1001 86380 86390 1
531693 99531693 1001 86380 86390 1
531642 99531642 1001 86380 86390 1
531709 99531709 1001 86380 86390 1
531648 99531648 1001 86380 86390 1
532402 99532402 1001 86380 86390 1
532857 99532857 1001 86380 86390 1
532948 99532948 1001 86380 86390 1
533026 99533026 1001 86380 86390 1
532738 99532738 1001 86380 86390 1
532700 99532700 1001 86380 86390 1
532740 99532740 1001 86380 86390 1
532663 99532663 1001 86380 86390 1
532639 99532639 1001 86380 86390 1
532618 99532618 1001 86380 86390 1
532555 99532555 1001 86380 86390 1
532453 99532453 1001 86380 86390 1
532435 99532435 1001 86380 86390 1
533207 99533207 1001 86380 86390 1
533826 99533826 1001 86380 86390 1
533745 99533745 1001 86380 86390 1
533773 99533773 1001 86380 86390 1
533725 99533725 1001 86380 86390 1
533475 99533475 1001 86380 86390 1
533533 99533533 1001 86380 86390 1
533395 99533395 1001 86380 86390 1
533357 99533357 1001 86380 86390 1
534038 99534038 1001 86380 86390 1
534052 99534052 1001 86380 86390 1
534057 99534057 1001 86380 86390 1
533994 99533994 1001 86380 86390 1
533971 99533971 1001 86380 86390 1
534601 99534601 1001 86380 86390 1
534498 99534498 1001 86380 86390 1
534579 99534579 1001 86380 86390 1
534297 99534297 1001 86380 86390 1
534328 99534328 1001 86380 86390 1
534278 99534278 1001 86380 86390 1
534322 99534322 1001 86380 86390 1
534076 99534076 1001 86380 86390 1
534173 99534173 1001 86380 86390 1
534838 99534838 1001 86380 86390 1
534751 99534751 1001 86380 86390 1
534842 99534842 1001 86380 86390 1
534819 99534819 1001 86380 86390 1
534808 99534808 1001 86380 86390 1
535446 99535446 1001 86380 86390 1
535334 99535334 1001 86380 86390 1
535482 99535482 1001 86380 86390 1
535152 99535152 1001 86380 86390 1
535120 99535120 1001 86380 86390 1
534903 99534903 1001 86380 86390 1
534995 99534995 1001 86380 86390 1
534961 99534961 1001 86380 86390 1
535056 99535056 1001 86380 86390 1
535704 99535704 1001 86380 86390 1
535578 99535578 1001 86380 86390 1
535540 99535540 1001 86380 86390 1
535541 99535541 1001 86380 86390 1
535634 99535634 1001 86380 86390 1
535648 99535648 1001 86380 86390 1
536139 99536139 1001 86380 86390 1
536243 99536243 1001 86380 86390 1
536181 99536181 1001 86380 86390 1
536045 99536045 1001 86380 86390 1
535970 99535970 1001 86380 86390 1
535887 99535887 1001 86380 86390 1
535760 99535760 1001 86380 86390 1
535800 99535800 1001 86380 86390 1
535869 99535869 1001 86380 86390 1
535922 99535922 1001 86380 86390 1
536510 99536510 1001 86380 86390 1
536382 99536382 1001 86380 86390 1
536919 99536919 1001 86380 86390 1
536868 99536868 1001 86380 86390 1
536873 99536873 1001 86380 86390 1
536939 99536939 1001 86380 86390 1
536737 99536737 1001 86380 86390 1
536557 99536557 1001 86380 86390 1
536610 99536610 1001 86380 86390 1
537951 99537951 1001 86380 86390 1
537889 99537889 1001 86380 86390 1
537812 99537812 1001 86380 86390 1
537869 99537869 1001 86380 86390 1
537948 99537948 1001 86380 86390 1
537601 99537601 1001 86380 86390 1
537389 99537389 1001 86380 86390 1
538080 99538080 1001 86380 86390 1
538018 99538018 1001 86380 86390 1
538192 99538192 1001 86380 86390 1
538752 99538752 1001 86380 86390 1
538640 99538640 1001 86380 86390 1
538796 99538796 1001 86380 86390 1
538643 99538643 1001 86380 86390 1
538442 99538442 1001 86380 86390 1
538547 99538547 1001 86380 86390 1
538486 99538486 1001 86380 86390 1
538500 99538500 1001 86380 86390 1
538488 99538488 1001 86380 86390 1
538604 99538604 1001 86380 86390 1
538555 99538555 1001 86380 86390 1
538249 99538249 1001 86380 86390 1
538352 99538352 1001 86380 86390 1
538276 99538276 1001 86380 86390 1
538204 99538204 1001 86380 86390 1
538231 99538231 1001 86380 86390 1
538989 99538989 1001 86380 86390 1
538977 99538977 1001 86380 86390 1
539017 99539017 1001 86380 86390 1
538992 99538992 1001 86380 86390 1
539538 99539538 1001 86380 86390 1
539472 99539472 1001 86380 86390 1
539549 99539549 1001 86380 86390 1
539384 99539384 1001 86380 86390 1
539308 99539308 1001 86380 86390 1
539272 99539272 1001 86380 86390 1
539355 99539355 1001 86380 86390 1
539123 99539123 1001 86380 86390 1
539021 99539021 1001 86380 86390 1
539028 99539028 1001 86380 86390 1
539120 99539120 1001 86380 86390 1
539665 99539665 1001 86380 86390 1
539744 99539744 1001 86380 86390 1
540435 99540435 1001 86380 86390 1
540443 99540443 1001 86380 86390 1
540286 99540286 1001 86380 86390 1
540074 99540074 1001 86380 86390 1
540006 99540006 1001 86380 86390 1
540632 99540632 1001 86380 86390 1
540622 99540622 1001 86380 86390 1
540508 99540508 1001 86380 86390 1
540665 99540665 1001 86380 86390 1
540590 99540590 1001 86380 86390 1
540553 99540553 1001 86380 86390 1
541204 99541204 1001 86380 86390 1
541150 99541150 1001 86380 86390 1
541058 99541058 1001 86380 86390 1
540686 99540686 1001 86380 86390 1
540702 99540702 1001 86380 86390 1
540846 99540846 1001 86380 86390 1
540732 99540732 1001 86380 86390 1
540759 99540759 1001 86380 86390 1
541410 99541410 1001 86380 86390 1
541334 99541334 1001 86380 86390 1
541463 99541463 1001 86380 86390 1
541428 99541428 1001 86380 86390 1
541470 99541470 1001 86380 86390 1
541927 99541927 1001 86380 86390 1
542038 99542038 1001 86380 86390 1
541832 99541832 1001 86380 86390 1
541697 99541697 1001 86380 86390 1
542274 99542274 1001 86380 86390 1
542288 99542288 1001 86380 86390 1
542229 99542229 1001 86380 86390 1
542629 99542629 1001 86380 86390 1
542467 99542467 1001 86380 86390 1
542423 99542423 1001 86380 86390 1
542346 99542346 1001 86380 86390 1
542439 99542439 1001 86380 86390 1
542465 99542465 1001 86380 86390 1
543022 99543022 1001 86380 86390 1
543039 99543039 1001 86380 86390 1
543016 99543016 1001 86380 86390 1
543756 99543756 1001 86380 86390 1
543503 99543503 1001 86380 86390 1
543478 99543478 1001 86380 86390 1
543536 99543536 1001 86380 86390 1
543345 99543345 1001 86380 86390 1
543295 99543295 1001 86380 86390 1
543323 99543323 1001 86380 86390 1
543337 99543337 1001 86380 86390 1
543237 99543237 1001 86380 86390 1
543186 99543186 1001 86380 86390 1
543834 99543834 1001 86380 86390 1
543830 99543830 1001 86380 86390 1
544562 99544562 1001 86380 86390 1
544512 99544512 1001 86380 86390 1
544540 99544540 1001 86380 86390 1
544201 99544201 1001 86380 86390 1
544195 99544195 1001 86380 86390 1
544041 99544041 1001 86380 86390 1
544069 99544069 1001 86380 86390 1
544098 99544098 1001 86380 86390 1
543981 99543981 1001 86380 86390 1
543982 99543982 1001 86380 86390 1
544087 99544087 1001 86380 86390 1
544183 99544183 1001 86380 86390 1
544620 99544620 1001 86380 86390 1
402503 779 1001 19560 22437 1
415772 523 1001 79620 83277 1
401452 391 1001 18720 19317 1
517861 1016 1002 59388 69169 1
400018 99400018 1001 86380 86390 1
400122 99400122 1001 86380 86390 1
400181 99400181 1001 86380 86390 1
400496 99400496 1001 86380 86390 1
400580 99400580 1001 86380 86390 1
400948 99400948 1001 86380 86390 1
400980 99400980 1001 86380 86390 1
401203 99401203 1001 86380 86390 1
401527 99401527 1001 86380 86390 1
401812 99401812 1001 86380 86390 1
402039 99402039 1001 86380 86390 1
402250 99402250 1001 86380 86390 1
402476 99402476 1001 86380 86390 1
402493 99402493 1001 86380 86390 1
402559 99402559 1001 86380 86390 1
402965 99402965 1001 86380 86390 1
403048 99403048 1001 86380 86390 1
403176 99403176 1001 86380 86390 1
403181 99403181 1001 86380 86390 1
403266 99403266 1001 86380 86390 1
403624 99403624 1001 86380 86390 1
404005 99404005 1001 86380 86390 1
404009 99404009 1001 86380 86390 1
404037 99404037 1001 86380 86390 1
404036 99404036 1001 86380 86390 1
404376 99404376 1001 86380 86390 1
404629 99404629 1001 86380 86390 1
404879 99404879 1001 86380 86390 1
404826 99404826 1001 86380 86390 1
404948 99404948 1001 86380 86390 1
405071 99405071 1001 86380 86390 1
405204 99405204 1001 86380 86390 1
405206 99405206 1001 86380 86390 1
405208 99405208 1001 86380 86390 1
405211 99405211 1001 86380 86390 1
405297 99405297 1001 86380 86390 1
405289 99405289 1001 86380 86390 1
405384 99405384 1001 86380 86390 1
405411 99405411 1001 86380 86390 1
405858 99405858 1001 86380 86390 1
405941 99405941 1001 86380 86390 1
406005 99406005 1001 86380 86390 1
406103 99406103 1001 86380 86390 1
406725 99406725 1001 86380 86390 1
406728 99406728 1001 86380 86390 1
406775 99406775 1001 86380 86390 1
406808 99406808 1001 86380 86390 1
406786 99406786 1001 86380 86390 1
406895 99406895 1001 86380 86390 1
407679 99407679 1001 86380 86390 1
407782 99407782 1001 86380 86390 1
407854 99407854 1001 86380 86390 1
407828 99407828 1001 86380 86390 1
407971 99407971 1001 86380 86390 1
407981 99407981 1001 86380 86390 1
408223 99408223 1001 86380 86390 1
408460 99408460 1001 86380 86390 1
408579 99408579 1001 86380 86390 1
409116 99409116 1001 86380 86390 1
409217 99409217 1001 86380 86390 1
409322 99409322 1001 86380 86390 1
409572 99409572 1001 86380 86390 1
409704 99409704 1001 86380 86390 1
409738 99409738 1001 86380 86390 1
409856 99409856 1001 86380 86390 1
409964 99409964 1001 86380 86390 1
410425 99410425 1001 86380 86390 1
411076 99411076 1001 86380 86390 1
411385 99411385 1001 86380 86390 1
411473 99411473 1001 86380 86390 1
411804 99411804 1001 86380 86390 1
411841 99411841 1001 86380 86390 1
411931 99411931 1001 86380 86390 1
412071 99412071 1001 86380 86390 1
412002 99412002 1001 86380 86390 1
412170 99412170 1001 86380 86390 1
412428 99412428 1001 86380 86390 1
412308 99412308 1001 86380 86390 1
413136 99413136 1001 86380 86390 1
412941 99412941 1001 86380 86390 1
412526 99412526 1001 86380 86390 1
412822 99412822 1001 86380 86390 1
412698 99412698 1001 86380 86390 1
412617 99412617 1001 86380 86390 1
412875 99412875 1001 86380 86390 1
412662 99412662 1001 86380 86390 1
413756 99413756 1001 86380 86390 1
413888 99413888 1001 86380 86390 1
413758 99413758 1001 86380 86390 1
413707 99413707 1001 86380 86390 1
414932 99414932 1001 86380 86390 1
415291 99415291 1001 86380 86390 1
414549 99414549 1001 86380 86390 1
414855 99414855 1001 86380 86390 1
414201 99414201 1001 86380 86390 1
414366 99414366 1001 86380 86390 1
414212 99414212 1001 86380 86390 1
414264 99414264 1001 86380 86390 1
415714 99415714 1001 86380 86390 1
415614 99415614 1001 86380 86390 1
416711 99416711 1001 86380 86390 1
416525 99416525 1001 86380 86390 1
416144 99416144 1001 86380 86390 1
416326 99416326 1001 86380 86390 1
416268 99416268 1001 86380 86390 1
416310 99416310 1001 86380 86390 1
416210 99416210 1001 86380 86390 1
415984 99415984 1001 86380 86390 1
416034 99416034 1001 86380 86390 1
416085 99416085 1001 86380 86390 1
415926 99415926 1001 86380 86390 1
417335 99417335 1001 86380 86390 1
417090 99417090 1001 86380 86390 1
417428 99417428 1001 86380 86390 1
418744 99418744 1001 86380 86390 1
418659 99418659 1001 86380 86390 1
418287 99418287 1001 86380 86390 1
418354 99418354 1001 86380 86390 1
418430 99418430 1001 86380 86390 1
417735 99417735 1001 86380 86390 1
417714 99417714 1001 86380 86390 1
418008 99418008 1001 86380 86390 1
417647 99417647 1001 86380 86390 1
418850 99418850 1001 86380 86390 1
418890 99418890 1001 86380 86390 1
419010 99419010 1001 86380 86390 1
418813 99418813 1001 86380 86390 1
419019 99419019 1001 86380 86390 1
420385 99420385 1001 86380 86390 1
420196 99420196 1001 86380 86390 1
420152 99420152 1001 86380 86390 1
420363 99420363 1001 86380 86390 1
420086 99420086 1001 86380 86390 1
420350 99420350 1001 86380 86390 1
420009 99420009 1001 86380 86390 1
419809 99419809 1001 86380 86390 1
419791 99419791 1001 86380 86390 1
419762 99419762 1001 86380 86390 1
419764 99419764 1001 86380 86390 1
419540 99419540 1001 86380 86390 1
419476 99419476 1001 86380 86390 1
419502 99419502 1001 86380 86390 1
419339 99419339 1001 86380 86390 1
420510 99420510 1001 86380 86390 1
420695 99420695 1001 86380 86390 1
420679 99420679 1001 86380 86390 1
420453 99420453 1001 86380 86390 1
420725 99420725 1001 86380 86390 1
420532 99420532 1001 86380 86390 1
420826 99420826 1001 86380 86390 1
422026 99422026 1001 86380 86390 1
421871 99421871 1001 86380 86390 1
421784 99421784 1001 86380 86390 1
421958 99421958 1001 86380 86390 1
421737 99421737 1001 86380 86390 1
421812 99421812 1001 86380 86390 1
421623 99421623 1001 86380 86390 1
421222 99421222 1001 86380 86390 1
421163 99421163 1001 86380 86390 1
422143 99422143 1001 86380 86390 1
422232 99422232 1001 86380 86390 1
423167 99423167 1001 86380 86390 1
423246 99423246 1001 86380 86390 1
423289 99423289 1001 86380 86390 1
423173 99423173 1001 86380 86390 1
423039 99423039 1001 86380 86390 1
423259 99423259 1001 86380 86390 1
423261 99423261 1001 86380 86390 1
423264 99423264 1001 86380 86390 1
422925 99422925 1001 86380 86390 1
422528 99422528 1001 86380 86390 1
423800 99423800 1001 86380 86390 1
424140 99424140 1001 86380 86390 1
423839 99423839 1001 86380 86390 1
425111 99425111 1001 86380 86390 1
425238 99425238 1001 86380 86390 1
425040 99425040 1001 86380 86390 1
425372 99425372 1001 86380 86390 1
424425 99424425 1001 86380 86390 1
425492 99425492 1001 86380 86390 1
426934 99426934 1001 86380 86390 1
426574 99426574 1001 86380 86390 1
426476 99426476 1001 86380 86390 1
426686 99426686 1001 86380 86390 1
426572 99426572 1001 86380 86390 1
425914 99425914 1001 86380 86390 1
426025 99426025 1001 86380 86390 1
426138 99426138 1001 86380 86390 1
427483 99427483 1001 86380 86390 1
427523 99427523 1001 86380 86390 1
428734 99428734 1001 86380 86390 1
428703 99428703 1001 86380 86390 1
428595 99428595 1001 86380 86390 1
427985 99427985 1001 86380 86390 1
428081 99428081 1001 86380 86390 1
427863 99427863 1001 86380 86390 1
427906 99427906 1001 86380 86390 1
427567 99427567 1001 86380 86390 1
427546 99427546 1001 86380 86390 1
427891 99427891 1001 86380 86390 1
428782 99428782 1001 86380 86390 1
429020 99429020 1001 86380 86390 1
428849 99428849 1001 86380 86390 1
429059 99429059 1001 86380 86390 1
430148 99430148 1001 86380 86390 1
430281 99430281 1001 86380 86390 1
430125 99430125 1001 86380 86390 1
430228 99430228 1001 86380 86390 1
429835 99429835 1001 86380 86390 1
429946 99429946 1001 86380 86390 1
429849 99429849 1001 86380 86390 1
429923 99429923 1001 86380 86390 1
429828 99429828 1001 86380 86390 1
429413 99429413 1001 86380 86390 1
430701 99430701 1001 86380 86390 1
430538 99430538 1001 86380 86390 1
430453 99430453 1001 86380 86390 1
432001 99432001 1001 86380 86390 1
432019 99432019 1001 86380 86390 1
431686 99431686 1001 86380 86390 1
431400 99431400 1001 86380 86390 1
431332 99431332 1001 86380 86390 1
431589 99431589 1001 86380 86390 1
431644 99431644 1001 86380 86390 1
430868 99430868 1001 86380 86390 1
431121 99431121 1001 86380 86390 1
430952 99430952 1001 86380 86390 1
430856 99430856 1001 86380 86390 1
431077 99431077 1001 86380 86390 1
431140 99431140 1001 86380 86390 1
432417 99432417 1001 86380 86390 1
432134 99432134 1001 86380 86390 1
432195 99432195 1001 86380 86390 1
433436 99433436 1001 86380 86390 1
433373 99433373 1001 86380 86390 1
433378 99433378 1001 86380 86390 1
433449 99433449 1001 86380 86390 1
433454 99433454 1001 86380 86390 1
433716 99433716 1001 86380 86390 1
433034 99433034 1001 86380 86390 1
432981 99432981 1001 86380 86390 1
433014 99433014 1001 86380 86390 1
433153 99433153 1001 86380 86390 1
432831 99432831 1001 86380 86390 1
432707 99432707 1001 86380 86390 1
432501 99432501 1001 86380 86390 1
432642 99432642 1001 86380 86390 1
433881 99433881 1001 86380 86390 1
433999 99433999 1001 86380 86390 1
435193 99435193 1001 86380 86390 1
435057 99435057 1001 86380 86390 1
435306 99435306 1001 86380 86390 1
435337 99435337 1001 86380 86390 1
434640 99434640 1001 86380 86390 1
434906 99434906 1001 86380 86390 1
434774 99434774 1001 86380 86390 1
434702 99434702 1001 86380 86390 1
434452 99434452 1001 86380 86390 1
434328 99434328 1001 86380 86390 1
434334 99434334 1001 86380 86390 1
435445 99435445 1001 86380 86390 1
435840 99435840 1001 86380 86390 1
435693 99435693 1001 86380 86390 1
435821 99435821 1001 86380 86390 1
436947 99436947 1001 86380 86390 1
437133 99437133 1001 86380 86390 1
436482 99436482 1001 86380 86390 1
436465 99436465 1001 86380 86390 1
436651 99436651 1001 86380 86390 1
436359 99436359 1001 86380 86390 1
436235 99436235 1001 86380 86390 1
435955 99435955 1001 86380 86390 1
436046 99436046 1001 86380 86390 1
436328 99436328 1001 86380 86390 1
436110 99436110 1001 86380 86390 1
436161 99436161 1001 86380 86390 1
435896 99435896 1001 86380 86390 1
437241 99437241 1001 86380 86390 1
437352 99437352 1001 86380 86390 1
437206 99437206 1001 86380 86390 1
300525 99300525 1001 86380 86390 1
300610 99300610 1001 86380 86390 1
300722 99300722 1001 86380 86390 1
300651 99300651 1001 86380 86390 1
300368 99300368 1001 86380 86390 1
300388 99300388 1001 86380 86390 1
300507 99300507 1001 86380 86390 1
300137 99300137 1001 86380 86390 1
300297 99300297 1001 86380 86390 1
300259 99300259 1001 86380 86390 1
300313 99300313 1001 86380 86390 1
300894 99300894 1001 86380 86390 1
300810 99300810 1001 86380 86390 1
300772 99300772 1001 86380 86390 1
300839 99300839 1001 86380 86390 1
300879 99300879 1001 86380 86390 1
301520 99301520 1001 86380 86390 1
301539 99301539 1001 86380 86390 1
301501 99301501 1001 86380 86390 1
301503 99301503 1001 86380 86390 1
301181 99301181 1001 86380 86390 1
301182 99301182 1001 86380 86390 1
301314 99301314 1001 86380 86390 1
301090 99301090 1001 86380 86390 1
301053 99301053 1001 86380 86390 1
300950 99300950 1001 86380 86390 1
300964 99300964 1001 86380 86390 1
301082 99301082 1001 86380 86390 1
300994 99300994 1001 86380 86390 1
301623 99301623 1001 86380 86390 1
301625 99301625 1001 86380 86390 1
301743 99301743 1001 86380 86390 1
302308 99302308 1001 86380 86390 1
302264 99302264 1001 86380 86390 1
301973 99301973 1001 86380 86390 1
302026 99302026 1001 86380 86390 1
301993 99301993 1001 86380 86390 1
301917 99301917 1001 86380 86390 1
302533 99302533 1001 86380 86390 1
302496 99302496 1001 86380 86390 1
302512 99302512 1001 86380 86390 1
302564 99302564 1001 86380 86390 1
302400 99302400 1001 86380 86390 1
303095 99303095 1001 86380 86390 1
303189 99303189 1001 86380 86390 1
303036 99303036 1001 86380 86390 1
303142 99303142 1001 86380 86390 1
302975 99302975 1001 86380 86390 1
302976 99302976 1001 86380 86390 1
302883 99302883 1001 86380 86390 1
302754 99302754 1001 86380 86390 1
302767 99302767 1001 86380 86390 1
302710 99302710 1001 86380 86390 1
302675 99302675 1001 86380 86390 1
303339 99303339 1001 86380 86390 1
303394 99303394 1001 86380 86390 1
303226 99303226 1001 86380 86390 1
304007 99304007 1001 86380 86390 1
303630 99303630 1001 86380 86390 1
303506 99303506 1001 86380 86390 1
303474 99303474 1001 86380 86390 1
304217 99304217 1001 86380 86390 1
304155 99304155 1001 86380 86390 1
304776 99304776 1001 86380 86390 1
304473 99304473 1001 86380 86390 1
304489 99304489 1001 86380 86390 1
304368 99304368 1001 86380 86390 1
304948 99304948 1001 86380 86390 1
304900 99304900 1001 86380 86390 1
305016 99305016 1001 86380 86390 1
305494 99305494 1001 86380 86390 1
305659 99305659 1001 86380 86390 1
305619 99305619 1001 86380 86390 1
305680 99305680 1001 86380 86390 1
305683 99305683 1001 86380 86390 1
305470 99305470 1001 86380 86390 1
305323 99305323 1001 86380 86390 1
305160 99305160 1001 86380 86390 1
305136 99305136 1001 86380 86390 1
305201 99305201 1001 86380 86390 1
305254 99305254 1001 86380 86390 1
305152 99305152 1001 86380 86390 1
305255 99305255 1001 86380 86390 1
305179 99305179 1001 86380 86390 1
500570 99500570 1001 86380 86390 1
500494 99500494 1001 86380 86390 1
500433 99500433 1001 86380 86390 1
500500 99500500 1001 86380 86390 1
500335 99500335 1001 86380 86390 1
500367 99500367 1001 86380 86390 1
500396 99500396 1001 86380 86390 1
500823 99500823 1001 86380 86390 1
500865 99500865 1001 86380 86390 1
500972 99500972 1001 86380 86390 1
501013 99501013 1001 86380 86390 1
500832 99500832 1001 86380 86390 1
501541 99501541 1001 86380 86390 1
501535 99501535 1001 86380 86390 1
501588 99501588 1001 86380 86390 1
501397 99501397 1001 86380 86390 1
501260 99501260 1001 86380 86390 1
501415 99501415 1001 86380 86390 1
501416 99501416 1001 86380 86390 1
501341 99501341 1001 86380 86390 1
501109 99501109 1001 86380 86390 1
501217 99501217 1001 86380 86390 1
501116 99501116 1001 86380 86390 1
501094 99501094 1001 86380 86390 1
501681 99501681 1001 86380 86390 1
501722 99501722 1001 86380 86390 1
501736 99501736 1001 86380 86390 1
501712 99501712 1001 86380 86390 1
502298 99502298 1001 86380 86390 1
502371 99502371 1001 86380 86390 1
502297 99502297 1001 86380 86390 1
502310 99502310 1001 86380 86390 1
502186 99502186 1001 86380 86390 1
502227 99502227 1001 86380 86390 1
501910 99501910 1001 86380 86390 1
502046 99502046 1001 86380 86390 1
502543 99502543 1001 86380 86390 1
502608 99502608 1001 86380 86390 1
502533 99502533 1001 86380 86390 1
502547 99502547 1001 86380 86390 1
502575 99502575 1001 86380 86390 1
502615 99502615 1001 86380 86390 1
503115 99503115 1001 86380 86390 1
503275 99503275 1001 86380 86390 1
503197 99503197 1001 86380 86390 1
503200 99503200 1001 86380 86390 1
502928 99502928 1001 86380 86390 1
502715 99502715 1001 86380 86390 1
502877 99502877 1001 86380 86390 1
503489 99503489 1001 86380 86390 1
503349 99503349 1001 86380 86390 1
503925 99503925 1001 86380 86390 1
504089 99504089 1001 86380 86390 1
503973 99503973 1001 86380 86390 1
503923 99503923 1001 86380 86390 1
503975 99503975 1001 86380 86390 1
503902 99503902 1001 86380 86390 1
503827 99503827 1001 86380 86390 1
503533 99503533 1001 86380 86390 1
503637 99503637 1001 86380 86390 1
504270 99504270 1001 86380 86390 1
504131 99504131 1001 86380 86390 1
504255 99504255 1001 86380 86390 1
504816 99504816 1001 86380 86390 1
504882 99504882 1001 86380 86390 1
504596 99504596 1001 86380 86390 1
504535 99504535 1001 86380 86390 1
504691 99504691 1001 86380 86390 1
504719 99504719 1001 86380 86390 1
504681 99504681 1001 86380 86390 1
504337 99504337 1001 86380 86390 1
504341 99504341 1001 86380 86390 1
504484 99504484 1001 86380 86390 1
504355 99504355 1001 86380 86390 1
504408 99504408 1001 86380 86390 1
504956 99504956 1001 86380 86390 1
504958 99504958 1001 86380 86390 1
505108 99505108 1001 86380 86390 1
505681 99505681 1001 86380 86390 1
505585 99505585 1001 86380 86390 1
505409 99505409 1001 86380 86390 1
505384 99505384 1001 86380 86390 1
505480 99505480 1001 86380 86390 1
505482 99505482 1001 86380 86390 1
505393 99505393 1001 86380 86390 1
505153 99505153 1001 86380 86390 1
505258 99505258 1001 86380 86390 1
505182 99505182 1001 86380 86390 1
505354 99505354 1001 86380 86390 1
505832 99505832 1001 86380 86390 1
505872 99505872 1001 86380 86390 1
505791 99505791 1001 86380 86390 1
506434 99506434 1001 86380 86390 1
506499 99506499 1001 86380 86390 1
506425 99506425 1001 86380 86390 1
506428 99506428 1001 86380 86390 1
506340 99506340 1001 86380 86390 1
506252 99506252 1001 86380 86390 1
506279 99506279 1001 86380 86390 1
506338 99506338 1001 86380 86390 1
506364 99506364 1001 86380 86390 1
506800 99506800 1001 86380 86390 1
506620 99506620 1001 86380 86390 1
506700 99506700 1001 86380 86390 1
507061 99507061 1001 86380 86390 1
507143 99507143 1001 86380 86390 1
507093 99507093 1001 86380 86390 1
507175 99507175 1001 86380 86390 1
507034 99507034 1001 86380 86390 1
506946 99506946 1001 86380 86390 1
506823 99506823 1001 86380 86390 1
506955 99506955 1001 86380 86390 1
507441 99507441 1001 86380 86390 1
507610 99507610 1001 86380 86390 1
508233 99508233 1001 86380 86390 1
508089 99508089 1001 86380 86390 1
508167 99508167 1001 86380 86390 1
508237 99508237 1001 86380 86390 1
508244 99508244 1001 86380 86390 1
508067 99508067 1001 86380 86390 1
507889 99507889 1001 86380 86390 1
507929 99507929 1001 86380 86390 1
507840 99507840 1001 86380 86390 1
507897 99507897 1001 86380 86390 1
507885 99507885 1001 86380 86390 1
507924 99507924 1001 86380 86390 1
507815 99507815 1001 86380 86390 1
507638 99507638 1001 86380 86390 1
508402 99508402 1001 86380 86390 1
508305 99508305 1001 86380 86390 1
508318 99508318 1001 86380 86390 1
508295 99508295 1001 86380 86390 1
508398 99508398 1001 86380 86390 1
509037 99509037 1001 86380 86390 1
508937 99508937 1001 86380 86390 1
508875 99508875 1001 86380 86390 1
509006 99509006 1001 86380 86390 1
508916 99508916 1001 86380 86390 1
508880 99508880 1001 86380 86390 1
508779 99508779 1001 86380 86390 1
508703 99508703 1001 86380 86390 1
508745 99508745 1001 86380 86390 1
508863 99508863 1001 86380 86390 1
508496 99508496 1001 86380 86390 1
508497 99508497 1001 86380 86390 1
508523 99508523 1001 86380 86390 1
508536 99508536 1001 86380 86390 1
508512 99508512 1001 86380 86390 1
508551 99508551 1001 86380 86390 1
508579 99508579 1001 86380 86390 1
509216 99509216 1001 86380 86390 1
509143 99509143 1001 86380 86390 1
509197 99509197 1001 86380 86390 1
509746 99509746 1001 86380 86390 1
509722 99509722 1001 86380 86390 1
509854 99509854 1001 86380 86390 1
509881 99509881 1001 86380 86390 1
509731 99509731 1001 86380 86390 1
509706 99509706 1001 86380 86390 1
509576 99509576 1001 86380 86390 1
510060 99510060 1001 86380 86390 1
510598 99510598 1001 86380 86390 1
510579 99510579 1001 86380 86390 1
510557 99510557 1001 86380 86390 1
510635 99510635 1001 86380 86390 1
510461 99510461 1001 86380 86390 1
510399 99510399 1001 86380 86390 1
510427 99510427 1001 86380 86390 1
510492 99510492 1001 86380 86390 1
510391 99510391 1001 86380 86390 1
510123 99510123 1001 86380 86390 1
510298 99510298 1001 86380 86390 1
510839 99510839 1001 86380 86390 1
511522 99511522 1001 86380 86390 1
511457 99511457 1001 86380 86390 1
511322 99511322 1001 86380 86390 1
511301 99511301 1001 86380 86390 1
511187 99511187 1001 86380 86390 1
511148 99511148 1001 86380 86390 1
511317 99511317 1001 86380 86390 1
511150 99511150 1001 86380 86390 1
511063 99511063 1001 86380 86390 1
511128 99511128 1001 86380 86390 1
510937 99510937 1001 86380 86390 1
511085 99511085 1001 86380 86390 1
511661 99511661 1001 86380 86390 1
511638 99511638 1001 86380 86390 1
512237 99512237 1001 86380 86390 1
512285 99512285 1001 86380 86390 1
512299 99512299 1001 86380 86390 1
512162 99512162 1001 86380 86390 1
511997 99511997 1001 86380 86390 1
512010 99512010 1001 86380 86390 1
512026 99512026 1001 86380 86390 1
512169 99512169 1001 86380 86390 1
512170 99512170 1001 86380 86390 1
511863 99511863 1001 86380 86390 1
511830 99511830 1001 86380 86390 1
511885 99511885 1001 86380 86390 1
512471 99512471 1001 86380 86390 1
512465 99512465 1001 86380 86390 1
512453 99512453 1001 86380 86390 1
513027 99513027 1001 86380 86390 1
513043 99513043 1001 86380 86390 1
513160 99513160 1001 86380 86390 1
513020 99513020 1001 86380 86390 1
513111 99513111 1001 86380 86390 1
513152 99513152 1001 86380 86390 1
512812 99512812 1001 86380 86390 1
512613 99512613 1001 86380 86390 1
512593 99512593 1001 86380 86390 1
512777 99512777 1001 86380 86390 1
513245 99513245 1001 86380 86390 1
513989 99513989 1001 86380 86390 1
514021 99514021 1001 86380 86390 1
513977 99513977 1001 86380 86390 1
513979 99513979 1001 86380 86390 1
513669 99513669 1001 86380 86390 1
513415 99513415 1001 86380 86390 1
513615 99513615 1001 86380 86390 1
513447 99513447 1001 86380 86390 1
513590 99513590 1001 86380 86390 1
514106 99514106 1001 86380 86390 1
514223 99514223 1001 86380 86390 1
514108 99514108 1001 86380 86390 1
513827 99513827 1001 86380 86390 1
514771 99514771 1001 86380 86390 1
514829 99514829 1001 86380 86390 1
514775 99514775 1001 86380 86390 1
514789 99514789 1001 86380 86390 1
514686 99514686 1001 86380 86390 1
514589 99514589 1001 86380 86390 1
514643 99514643 1001 86380 86390 1
514451 99514451 1001 86380 86390 1
514456 99514456 1001 86380 86390 1
514651 99514651 1001 86380 86390 1
514333 99514333 1001 86380 86390 1
514334 99514334 1001 86380 86390 1
514363 99514363 1001 86380 86390 1
514882 99514882 1001 86380 86390 1
514960 99514960 1001 86380 86390 1
515509 99515509 1001 86380 86390 1
515525 99515525 1001 86380 86390 1
515429 99515429 1001 86380 86390 1
515468 99515468 1001 86380 86390 1
515417 99515417 1001 86380 86390 1
515430 99515430 1001 86380 86390 1
515473 99515473 1001 86380 86390 1
515396 99515396 1001 86380 86390 1
515140 99515140 1001 86380 86390 1
515144 99515144 1001 86380 86390 1
515214 99515214 1001 86380 86390 1
515813 99515813 1001 86380 86390 1
515794 99515794 1001 86380 86390 1
515718 99515718 1001 86380 86390 1
516495 99516495 1001 86380 86390 1
516141 99516141 1001 86380 86390 1
516185 99516185 1001 86380 86390 1
515929 99515929 1001 86380 86390 1
516085 99516085 1001 86380 86390 1
516048 99516048 1001 86380 86390 1
516067 99516067 1001 86380 86390 1
515978 99515978 1001 86380 86390 1
516566 99516566 1001 86380 86390 1
516632 99516632 1001 86380 86390 1
517165 99517165 1001 86380 86390 1
517091 99517091 1001 86380 86390 1
517056 99517056 1001 86380 86390 1
516888 99516888 1001 86380 86390 1
516893 99516893 1001 86380 86390 1
517516 99517516 1001 86380 86390 1
517493 99517493 1001 86380 86390 1
517406 99517406 1001 86380 86390 1
518085 99518085 1001 86380 86390 1
517986 99517986 1001 86380 86390 1
518041 99518041 1001 86380 86390 1
518018 99518018 1001 86380 86390 1
518019 99518019 1001 86380 86390 1
517853 99517853 1001 86380 86390 1
517858 99517858 1001 86380 86390 1
517782 99517782 1001 86380 86390 1
517836 99517836 1001 86380 86390 1
517914 99517914 1001 86380 86390 1
517722 99517722 1001 86380 86390 1
517636 99517636 1001 86380 86390 1
518207 99518207 1001 86380 86390 1
518286 99518286 1001 86380 86390 1
518326 99518326 1001 86380 86390 1
518809 99518809 1001 86380 86390 1
518957 99518957 1001 86380 86390 1
518799 99518799 1001 86380 86390 1
518865 99518865 1001 86380 86390 1
518615 99518615 1001 86380 86390 1
518631 99518631 1001 86380 86390 1
518579 99518579 1001 86380 86390 1
518620 99518620 1001 86380 86390 1
518447 99518447 1001 86380 86390 1
518422 99518422 1001 86380 86390 1
518479 99518479 1001 86380 86390 1
518417 99518417 1001 86380 86390 1
519013 99519013 1001 86380 86390 1
519148 99519148 1001 86380 86390 1
519149 99519149 1001 86380 86390 1
519663 99519663 1001 86380 86390 1
519702 99519702 1001 86380 86390 1
519742 99519742 1001 86380 86390 1
519747 99519747 1001 86380 86390 1
519806 99519806 1001 86380 86390 1
519585 99519585 1001 86380 86390 1
519445 99519445 1001 86380 86390 1
519550 99519550 1001 86380 86390 1
519529 99519529 1001 86380 86390 1
519302 99519302 1001 86380 86390 1
519240 99519240 1001 86380 86390 1
519334 99519334 1001 86380 86390 1
519968 99519968 1001 86380 86390 1
519957 99519957 1001 86380 86390 1
519973 99519973 1001 86380 86390 1
519859 99519859 1001 86380 86390 1
519899 99519899 1001 86380 86390 1
520540 99520540 1001 86380 86390 1
520467 99520467 1001 86380 86390 1
520507 99520507 1001 86380 86390 1
520444 99520444 1001 86380 86390 1
520305 99520305 1001 86380 86390 1
520285 99520285 1001 86380 86390 1
520363 99520363 1001 86380 86390 1
520299 99520299 1001 86380 86390 1
520328 99520328 1001 86380 86390 1
520341 99520341 1001 86380 86390 1
520291 99520291 1001 86380 86390 1
520131 99520131 1001 86380 86390 1
520210 99520210 1001 86380 86390 1
520715 99520715 1001 86380 86390 1
520845 99520845 1001 86380 86390 1
520665 99520665 1001 86380 86390 1
520757 99520757 1001 86380 86390 1
521300 99521300 1001 86380 86390 1
521356 99521356 1001 86380 86390 1
521318 99521318 1001 86380 86390 1
521359 99521359 1001 86380 86390 1
521385 99521385 1001 86380 86390 1
521146 99521146 1001 86380 86390 1
521249 99521249 1001 86380 86390 1
521194 99521194 1001 86380 86390 1
520884 99520884 1001 86380 86390 1
520937 99520937 1001 86380 86390 1
520914 99520914 1001 86380 86390 1
521038 99521038 1001 86380 86390 1
521476 99521476 1001 86380 86390 1
521633 99521633 1001 86380 86390 1
521481 99521481 1001 86380 86390 1
521562 99521562 1001 86380 86390 1
521484 99521484 1001 86380 86390 1
521656 99521656 1001 86380 86390 1
522244 99522244 1001 86380 86390 1
522281 99522281 1001 86380 86390 1
522174 99522174 1001 86380 86390 1
521908 99521908 1001 86380 86390 1
521936 99521936 1001 86380 86390 1
521962 99521962 1001 86380 86390 1
522055 99522055 1001 86380 86390 1
521939 99521939 1001 86380 86390 1
521995 99521995 1001 86380 86390 1
521728 99521728 1001 86380 86390 1
521733 99521733 1001 86380 86390 1
522489 99522489 1001 86380 86390 1
522362 99522362 1001 86380 86390 1
523060 99523060 1001 86380 86390 1
523077 99523077 1001 86380 86390 1
522891 99522891 1001 86380 86390 1
522791 99522791 1001 86380 86390 1
522834 99522834 1001 86380 86390 1
522615 99522615 1001 86380 86390 1
522567 99522567 1001 86380 86390 1
522606 99522606 1001 86380 86390 1
523289 99523289 1001 86380 86390 1
523215 99523215 1001 86380 86390 1
523294 99523294 1001 86380 86390 1
523805 99523805 1001 86380 86390 1
523700 99523700 1001 86380 86390 1
523729 99523729 1001 86380 86390 1
523602 99523602 1001 86380 86390 1
523364 99523364 1001 86380 86390 1
523457 99523457 1001 86380 86390 1
523422 99523422 1001 86380 86390 1
523348 99523348 1001 86380 86390 1
523957 99523957 1001 86380 86390 1
524117 99524117 1001 86380 86390 1
524083 99524083 1001 86380 86390 1
524680 99524680 1001 86380 86390 1
524656 99524656 1001 86380 86390 1
524683 99524683 1001 86380 86390 1
524698 99524698 1001 86380 86390 1
524711 99524711 1001 86380 86390 1
524609 99524609 1001 86380 86390 1
524731 99524731 1001 86380 86390 1
524393 99524393 1001 86380 86390 1
524408 99524408 1001 86380 86390 1
524253 99524253 1001 86380 86390 1
524229 99524229 1001 86380 86390 1
524204 99524204 1001 86380 86390 1
524328 99524328 1001 86380 86390 1
524799 99524799 1001 86380 86390 1
524877 99524877 1001 86380 86390 1
524903 99524903 1001 86380 86390 1
524776 99524776 1001 86380 86390 1
524830 99524830 1001 86380 86390 1
524844 99524844 1001 86380 86390 1
524961 99524961 1001 86380 86390 1
525595 99525595 1001 86380 86390 1
525405 99525405 1001 86380 86390 1
525394 99525394 1001 86380 86390 1
525489 99525489 1001 86380 86390 1
525554 99525554 1001 86380 86390 1
525238 99525238 1001 86380 86390 1
525358 99525358 1001 86380 86390 1
525220 99525220 1001 86380 86390 1
525131 99525131 1001 86380 86390 1
525090 99525090 1001 86380 86390 1
525143 99525143 1001 86380 86390 1
525763 99525763 1001 86380 86390 1
525675 99525675 1001 86380 86390 1
525610 99525610 1001 86380 86390 1
525794 99525794 1001 86380 86390 1
525652 99525652 1001 86380 86390 1
526295 99526295 1001 86380 86390 1
526310 99526310 1001 86380 86390 1
526336 99526336 1001 86380 86390 1
526262 99526262 1001 86380 86390 1
526023 99526023 1001 86380 86390 1
526141 99526141 1001 86380 86390 1
526013 99526013 1001 86380 86390 1
526199 99526199 1001 86380 86390 1
526109 99526109 1001 86380 86390 1
526126 99526126 1001 86380 86390 1
525920 99525920 1001 86380 86390 1
525826 99525826 1001 86380 86390 1
525931 99525931 1001 86380 86390 1
526562 99526562 1001 86380 86390 1
526512 99526512 1001 86380 86390 1
526616 99526616 1001 86380 86390 1
526617 99526617 1001 86380 86390 1
527212 99527212 1001 86380 86390 1
527099 99527099 1001 86380 86390 1
527005 99527005 1001 86380 86390 1
527032 99527032 1001 86380 86390 1
526934 99526934 1001 86380 86390 1
526643 99526643 1001 86380 86390 1
526817 99526817 1001 86380 86390 1
526663 99526663 1001 86380 86390 1
526638 99526638 1001 86380 86390 1
527376 99527376 1001 86380 86390 1
527257 99527257 1001 86380 86390 1
527766 99527766 1001 86380 86390 1
527703 99527703 1001 86380 86390 1
527864 99527864 1001 86380 86390 1
527710 99527710 1001 86380 86390 1
527815 99527815 1001 86380 86390 1
527456 99527456 1001 86380 86390 1
527638 99527638 1001 86380 86390 1
527459 99527459 1001 86380 86390 1
527503 99527503 1001 86380 86390 1
527570 99527570 1001 86380 86390 1
528203 99528203 1001 86380 86390 1
528217 99528217 1001 86380 86390 1
528852 99528852 1001 86380 86390 1
528762 99528762 1001 86380 86390 1
528828 99528828 1001 86380 86390 1
528854 99528854 1001 86380 86390 1
528843 99528843 1001 86380 86390 1
528779 99528779 1001 86380 86390 1
528782 99528782 1001 86380 86390 1
528770 99528770 1001 86380 86390 1
528823 99528823 1001 86380 86390 1
528452 99528452 1001 86380 86390 1
528467 99528467 1001 86380 86390 1
528404 99528404 1001 86380 86390 1
528443 99528443 1001 86380 86390 1
528456 99528456 1001 86380 86390 1
528370 99528370 1001 86380 86390 1
528422 99528422 1001 86380 86390 1
528967 99528967 1001 86380 86390 1
529006 99529006 1001 86380 86390 1
528987 99528987 1001 86380 86390 1
529053 99529053 1001 86380 86390 1
529724 99529724 1001 86380 86390 1
529564 99529564 1001 86380 86390 1
529476 99529476 1001 86380 86390 1
529505 99529505 1001 86380 86390 1
529456 99529456 1001 86380 86390 1
529236 99529236 1001 86380 86390 1
529151 99529151 1001 86380 86390 1
530373 99530373 1001 86380 86390 1
530470 99530470 1001 86380 86390 1
530511 99530511 1001 86380 86390 1
530474 99530474 1001 86380 86390 1
530305 99530305 1001 86380 86390 1
530011 99530011 1001 86380 86390 1
530654 99530654 1001 86380 86390 1
530659 99530659 1001 86380 86390 1
530638 99530638 1001 86380 86390 1
531194 99531194 1001 86380 86390 1
531138 99531138 1001 86380 86390 1
531153 99531153 1001 86380 86390 1
531142 99531142 1001 86380 86390 1
530798 99530798 1001 86380 86390 1
530799 99530799 1001 86380 86390 1
530827 99530827 1001 86380 86390 1
530911 99530911 1001 86380 86390 1
530835 99530835 1001 86380 86390 1
531396 99531396 1001 86380 86390 1
531463 99531463 1001 86380 86390 1
531386 99531386 1001 86380 86390 1
531491 99531491 1001 86380 86390 1
532066 99532066 1001 86380 86390 1
532174 99532174 1001 86380 86390 1
532075 99532075 1001 86380 86390 1
531715 99531715 1001 86380 86390 1
531680 99531680 1001 86380 86390 1
531644 99531644 1001 86380 86390 1
532395 99532395 1001 86380 86390 1
532918 99532918 1001 86380 86390 1
532911 99532911 1001 86380 86390 1
532937 99532937 1001 86380 86390 1
532726 99532726 1001 86380 86390 1
532662 99532662 1001 86380 86390 1
532769 99532769 1001 86380 86390 1
532722 99532722 1001 86380 86390 1
532489 99532489 1001 86380 86390 1
532572 99532572 1001 86380 86390 1
532444 99532444 1001 86380 86390 1
533079 99533079 1001 86380 86390 1
533105 99533105 1001 86380 86390 1
533655 99533655 1001 86380 86390 1
533854 99533854 1001 86380 86390 1
533454 99533454 1001 86380 86390 1
533424 99533424 1001 86380 86390 1
533299 99533299 1001 86380 86390 1
533274 99533274 1001 86380 86390 1
533339 99533339 1001 86380 86390 1
533895 99533895 1001 86380 86390 1
533922 99533922 1001 86380 86390 1
533871 99533871 1001 86380 86390 1
533953 99533953 1001 86380 86390 1
533889 99533889 1001 86380 86390 1
533967 99533967 1001 86380 86390 1
534506 99534506 1001 86380 86390 1
534486 99534486 1001 86380 86390 1
534451 99534451 1001 86380 86390 1
534839 99534839 1001 86380 86390 1
534758 99534758 1001 86380 86390 1
535369 99535369 1001 86380 86390 1
535449 99535449 1001 86380 86390 1
535480 99535480 1001 86380 86390 1
535320 99535320 1001 86380 86390 1
535373 99535373 1001 86380 86390 1
535239 99535239 1001 86380 86390 1
535059 99535059 1001 86380 86390 1
534892 99534892 1001 86380 86390 1
534945 99534945 1001 86380 86390 1
535038 99535038 1001 86380 86390 1
535079 99535079 1001 86380 86390 1
535094 99535094 1001 86380 86390 1
535573 99535573 1001 86380 86390 1
535600 99535600 1001 86380 86390 1
535627 99535627 1001 86380 86390 1
535667 99535667 1001 86380 86390 1
535682 99535682 1001 86380 86390 1
535631 99535631 1001 86380 86390 1
535569 99535569 1001 86380 86390 1
535582 99535582 1001 86380 86390 1
536196 99536196 1001 86380 86390 1
536166 99536166 1001 86380 86390 1
535820 99535820 1001 86380 86390 1
535788 99535788 1001 86380 86390 1
535726 99535726 1001 86380 86390 1
536346 99536346 1001 86380 86390 1
536438 99536438 1001 86380 86390 1
536423 99536423 1001 86380 86390 1
537060 99537060 1001 86380 86390 1
536990 99536990 1001 86380 86390 1
537044 99537044 1001 86380 86390 1
536957 99536957 1001 86380 86390 1
536920 99536920 1001 86380 86390 1
536869 99536869 1001 86380 86390 1
536948 99536948 1001 86380 86390 1
536889 99536889 1001 86380 86390 1
536812 99536812 1001 86380 86390 1
536570 99536570 1001 86380 86390 1
536719 99536719 1001 86380 86390 1
536553 99536553 1001 86380 86390 1
537354 99537354 1001 86380 86390 1
536750 99536750 1001 86380 86390 1
537297 99537297 1001 86380 86390 1
537222 99537222 1001 86380 86390 1
537808 99537808 1001 86380 86390 1
537939 99537939 1001 86380 86390 1
537833 99537833 1001 86380 86390 1
537628 99537628 1001 86380 86390 1
537623 99537623 1001 86380 86390 1
537502 99537502 1001 86380 86390 1
538051 99538051 1001 86380 86390 1
538056 99538056 1001 86380 86390 1
538020 99538020 1001 86380 86390 1
538113 99538113 1001 86380 86390 1
538190 99538190 1001 86380 86390 1
538114 99538114 1001 86380 86390 1
538168 99538168 1001 86380 86390 1
538148 99538148 1001 86380 86390 1
538099 99538099 1001 86380 86390 1
538703 99538703 1001 86380 86390 1
538627 99538627 1001 86380 86390 1
538693 99538693 1001 86380 86390 1
538632 99538632 1001 86380 86390 1
538493 99538493 1001 86380 86390 1
538412 99538412 1001 86380 86390 1
538478 99538478 1001 86380 86390 1
538271 99538271 1001 86380 86390 1
538310 99538310 1001 86380 86390 1
538286 99538286 1001 86380 86390 1
538306 99538306 1001 86380 86390 1
538245 99538245 1001 86380 86390 1
538206 99538206 1001 86380 86390 1
538851 99538851 1001 86380 86390 1
538968 99538968 1001 86380 86390 1
538957 99538957 1001 86380 86390 1
538870 99538870 1001 86380 86390 1
538859 99538859 1001 86380 86390 1
539500 99539500 1001 86380 86390 1
539582 99539582 1001 86380 86390 1
539445 99539445 1001 86380 86390 1
539234 99539234 1001 86380 86390 1
539405 99539405 1001 86380 86390 1
539153 99539153 1001 86380 86390 1
539141 99539141 1001 86380 86390 1
539143 99539143 1001 86380 86390 1
539040 99539040 1001 86380 86390 1
539056 99539056 1001 86380 86390 1
539805 99539805 1001 86380 86390 1
540348 99540348 1001 86380 86390 1
540297 99540297 1001 86380 86390 1
540058 99540058 1001 86380 86390 1
540086 99540086 1001 86380 86390 1
540257 99540257 1001 86380 86390 1
540065 99540065 1001 86380 86390 1
540041 99540041 1001 86380 86390 1
539990 99539990 1001 86380 86390 1
539902 99539902 1001 86380 86390 1
539982 99539982 1001 86380 86390 1
539896 99539896 1001 86380 86390 1
539974 99539974 1001 86380 86390 1
540039 99540039 1001 86380 86390 1
540469 99540469 1001 86380 86390 1
540473 99540473 1001 86380 86390 1
540567 99540567 1001 86380 86390 1
541290 99541290 1001 86380 86390 1
541222 99541222 1001 86380 86390 1
541237 99541237 1001 86380 86390 1
541251 99541251 1001 86380 86390 1
541200 99541200 1001 86380 86390 1
540978 99540978 1001 86380 86390 1
541022 99541022 1001 86380 86390 1
540694 99540694 1001 86380 86390 1
540695 99540695 1001 86380 86390 1
540786 99540786 1001 86380 86390 1
541408 99541408 1001 86380 86390 1
541398 99541398 1001 86380 86390 1
541440 99541440 1001 86380 86390 1
541377 99541377 1001 86380 86390 1
542081 99542081 1001 86380 86390 1
542086 99542086 1001 86380 86390 1
541954 99541954 1001 86380 86390 1
541840 99541840 1001 86380 86390 1
541868 99541868 1001 86380 86390 1
541779 99541779 1001 86380 86390 1
541685 99541685 1001 86380 86390 1
541623 99541623 1001 86380 86390 1
542197 99542197 1001 86380 86390 1
542895 99542895 1001 86380 86390 1
542857 99542857 1001 86380 86390 1
542827 99542827 1001 86380 86390 1
542803 99542803 1001 86380 86390 1
542667 99542667 1001 86380 86390 1
542428 99542428 1001 86380 86390 1
542482 99542482 1001 86380 86390 1
542512 99542512 1001 86380 86390 1
542527 99542527 1001 86380 86390 1
542463 99542463 1001 86380 86390 1
542531 99542531 1001 86380 86390 1
543029 99543029 1001 86380 86390 1
542964 99542964 1001 86380 86390 1
543729 99543729 1001 86380 86390 1
543189 99543189 1001 86380 86390 1
543259 99543259 1001 86380 86390 1
543273 99543273 1001 86380 86390 1
543197 99543197 1001 86380 86390 1
543301 99543301 1001 86380 86390 1
543874 99543874 1001 86380 86390 1
543792 99543792 1001 86380 86390 1
543870 99543870 1001 86380 86390 1
544523 99544523 1001 86380 86390 1
544459 99544459 1001 86380 86390 1
544491 99544491 1001 86380 86390 1
544587 99544587 1001 86380 86390 1
544544 99544544 1001 86380 86390 1
544404 99544404 1001 86380 86390 1
544382 99544382 1001 86380 86390 1
544360 99544360 1001 86380 86390 1
544313 99544313 1001 86380 86390 1
544020 99544020 1001 86380 86390 1
544164 99544164 1001 86380 86390 1
544062 99544062 1001 86380 86390 1
544127 99544127 1001 86380 86390 1
544040 99544040 1001 86380 86390 1
544724 99544724 1001 86380 86390 1
544613 99544613 1001 86380 86390 1
544602 99544602 1001 86380 86390 1
544719 99544719 1001 86380 86390 1
405828 675 1001 47940 62397 1
434937 930 1001 65100 69957 1
514866 621 1002 31973 40083 1
532023 890 1001 40887 40986 1
534452 832 1001 37989 38289 1
400050 99400050 1001 86380 86390 1
400180 99400180 1001 86380 86390 1
400350 99400350 1001 86380 86390 1
400689 99400689 1001 86380 86390 1
400770 99400770 1001 86380 86390 1
401093 99401093 1001 86380 86390 1
401151 99401151 1001 86380 86390 1
401106 99401106 1001 86380 86390 1
401159 99401159 1001 86380 86390 1
401878 99401878 1001 86380 86390 1
401859 99401859 1001 86380 86390 1
402055 99402055 1001 86380 86390 1
402174 99402174 1001 86380 86390 1
402117 99402117 1001 86380 86390 1
402363 99402363 1001 86380 86390 1
402481 99402481 1001 86380 86390 1
402555 99402555 1001 86380 86390 1
402700 99402700 1001 86380 86390 1
403254 99403254 1001 86380 86390 1
403297 99403297 1001 86380 86390 1
403330 99403330 1001 86380 86390 1
403408 99403408 1001 86380 86390 1
403501 99403501 1001 86380 86390 1
403574 99403574 1001 86380 86390 1
403538 99403538 1001 86380 86390 1
403612 99403612 1001 86380 86390 1
403660 99403660 1001 86380 86390 1
403970 99403970 1001 86380 86390 1
403963 99403963 1001 86380 86390 1
404140 99404140 1001 86380 86390 1
404062 99404062 1001 86380 86390 1
404217 99404217 1001 86380 86390 1
404167 99404167 1001 86380 86390 1
404222 99404222 1001 86380 86390 1
404204 99404204 1001 86380 86390 1
404472 99404472 1001 86380 86390 1
404685 99404685 1001 86380 86390 1
404760 99404760 1001 86380 86390 1
405082 99405082 1001 86380 86390 1
405040 99405040 1001 86380 86390 1
405485 99405485 1001 86380 86390 1
405452 99405452 1001 86380 86390 1
405460 99405460 1001 86380 86390 1
405605 99405605 1001 86380 86390 1
405704 99405704 1001 86380 86390 1
406011 99406011 1001 86380 86390 1
406177 99406177 1001 86380 86390 1
406172 99406172 1001 86380 86390 1
406274 99406274 1001 86380 86390 1
406295 99406295 1001 86380 86390 1
407074 99407074 1001 86380 86390 1
407172 99407172 1001 86380 86390 1
407527 99407527 1001 86380 86390 1
407565 99407565 1001 86380 86390 1
407661 99407661 1001 86380 86390 1
407688 99407688 1001 86380 86390 1
407721 99407721 1001 86380 86390 1
407847 99407847 1001 86380 86390 1
408155 99408155 1001 86380 86390 1
408312 99408312 1001 86380 86390 1
408688 99408688 1001 86380 86390 1
408913 99408913 1001 86380 86390 1
408879 99408879 1001 86380 86390 1
408871 99408871 1001 86380 86390 1
409171 99409171 1001 86380 86390 1
409257 99409257 1001 86380 86390 1
409239 99409239 1001 86380 86390 1
409308 99409308 1001 86380 86390 1
409194 99409194 1001 86380 86390 1
409301 99409301 1001 86380 86390 1
409468 99409468 1001 86380 86390 1
409570 99409570 1001 86380 86390 1
409663 99409663 1001 86380 86390 1
409778 99409778 1001 86380 86390 1
409861 99409861 1001 86380 86390 1
409955 99409955 1001 86380 86390 1
410098 99410098 1001 86380 86390 1
410101 99410101 1001 86380 86390 1
410133 99410133 1001 86380 86390 1
410291 99410291 1001 86380 86390 1
410274 99410274 1001 86380 86390 1
410241 99410241 1001 86380 86390 1
410996 99410996 1001 86380 86390 1
411412 99411412 1001 86380 86390 1
411522 99411522 1001 86380 86390 1
411529 99411529 1001 86380 86390 1
411683 99411683 1001 86380 86390 1
411793 99411793 1001 86380 86390 1
412042 99412042 1001 86380 86390 1
413590 99413590 1001 86380 86390 1
413424 99413424 1001 86380 86390 1
413579 99413579 1001 86380 86390 1
413668 99413668 1001 86380 86390 1
412890 99412890 1001 86380 86390 1
412777 99412777 1001 86380 86390 1
412866 99412866 1001 86380 86390 1
412646 99412646 1001 86380 86390 1
412625 99412625 1001 86380 86390 1
412858 99412858 1001 86380 86390 1
413834 99413834 1001 86380 86390 1
413703 99413703 1001 86380 86390 1
413831 99413831 1001 86380 86390 1
415264 99415264 1001 86380 86390 1
415101 99415101 1001 86380 86390 1
415149 99415149 1001 86380 86390 1
415126 99415126 1001 86380 86390 1
415303 99415303 1001 86380 86390 1
414645 99414645 1001 86380 86390 1
414814 99414814 1001 86380 86390 1
414120 99414120 1001 86380 86390 1
414206 99414206 1001 86380 86390 1
414233 99414233 1001 86380 86390 1
414367 99414367 1001 86380 86390 1
415509 99415509 1001 86380 86390 1
415464 99415464 1001 86380 86390 1
415660 99415660 1001 86380 86390 1
415564 99415564 1001 86380 86390 1
416956 99416956 1001 86380 86390 1
416900 99416900 1001 86380 86390 1
416255 99416255 1001 86380 86390 1
416233 99416233 1001 86380 86390 1
416139 99416139 1001 86380 86390 1
416240 99416240 1001 86380 86390 1
416328 99416328 1001 86380 86390 1
416492 99416492 1001 86380 86390 1
415985 99415985 1001 86380 86390 1
415838 99415838 1001 86380 86390 1
415991 99415991 1001 86380 86390 1
415923 99415923 1001 86380 86390 1
417117 99417117 1001 86380 86390 1
417238 99417238 1001 86380 86390 1
417510 99417510 1001 86380 86390 1
417514 99417514 1001 86380 86390 1
418691 99418691 1001 86380 86390 1
418597 99418597 1001 86380 86390 1
418603 99418603 1001 86380 86390 1
418130 99418130 1001 86380 86390 1
418139 99418139 1001 86380 86390 1
418051 99418051 1001 86380 86390 1
417819 99417819 1001 86380 86390 1
417767 99417767 1001 86380 86390 1
419075 99419075 1001 86380 86390 1
419167 99419167 1001 86380 86390 1
419084 99419084 1001 86380 86390 1
418991 99418991 1001 86380 86390 1
420256 99420256 1001 86380 86390 1
420327 99420327 1001 86380 86390 1
419987 99419987 1001 86380 86390 1
419704 99419704 1001 86380 86390 1
419677 99419677 1001 86380 86390 1
419794 99419794 1001 86380 86390 1
419492 99419492 1001 86380 86390 1
419458 99419458 1001 86380 86390 1
420807 99420807 1001 86380 86390 1
420524 99420524 1001 86380 86390 1
421965 99421965 1001 86380 86390 1
421689 99421689 1001 86380 86390 1
421900 99421900 1001 86380 86390 1
421863 99421863 1001 86380 86390 1
421646 99421646 1001 86380 86390 1
421532 99421532 1001 86380 86390 1
421288 99421288 1001 86380 86390 1
421064 99421064 1001 86380 86390 1
422406 99422406 1001 86380 86390 1
422517 99422517 1001 86380 86390 1
422299 99422299 1001 86380 86390 1
423504 99423504 1001 86380 86390 1
423128 99423128 1001 86380 86390 1
423217 99423217 1001 86380 86390 1
423094 99423094 1001 86380 86390 1
423233 99423233 1001 86380 86390 1
422571 99422571 1001 86380 86390 1
422747 99422747 1001 86380 86390 1
422655 99422655 1001 86380 86390 1
422748 99422748 1001 86380 86390 1
422681 99422681 1001 86380 86390 1
422703 99422703 1001 86380 86390 1
424035 99424035 1001 86380 86390 1
423844 99423844 1001 86380 86390 1
424024 99424024 1001 86380 86390 1
424025 99424025 1001 86380 86390 1
423959 99423959 1001 86380 86390 1
424034 99424034 1001 86380 86390 1
425096 99425096 1001 86380 86390 1
425098 99425098 1001 86380 86390 1
425272 99425272 1001 86380 86390 1
425296 99425296 1001 86380 86390 1
424821 99424821 1001 86380 86390 1
424828 99424828 1001 86380 86390 1
424870 99424870 1001 86380 86390 1
424657 99424657 1001 86380 86390 1
424343 99424343 1001 86380 86390 1
424344 99424344 1001 86380 86390 1
424369 99424369 1001 86380 86390 1
424532 99424532 1001 86380 86390 1
424302 99424302 1001 86380 86390 1
424288 99424288 1001 86380 86390 1
425743 99425743 1001 86380 86390 1
425813 99425813 1001 86380 86390 1
426948 99426948 1001 86380 86390 1
426808 99426808 1001 86380 86390 1
426482 99426482 1001 86380 86390 1
426597 99426597 1001 86380 86390 1
426310 99426310 1001 86380 86390 1
426588 99426588 1001 86380 86390 1
426150 99426150 1001 86380 86390 1
425954 99425954 1001 86380 86390 1
426270 99426270 1001 86380 86390 1
427292 99427292 1001 86380 86390 1
427500 99427500 1001 86380 86390 1
427159 99427159 1001 86380 86390 1
428608 99428608 1001 86380 86390 1
428197 99428197 1001 86380 86390 1
427745 99427745 1001 86380 86390 1
427550 99427550 1001 86380 86390 1
427648 99427648 1001 86380 86390 1
427896 99427896 1001 86380 86390 1
429058 99429058 1001 86380 86390 1
429145 99429145 1001 86380 86390 1
428757 99428757 1001 86380 86390 1
430020 99430020 1001 86380 86390 1
430080 99430080 1001 86380 86390 1
430362 99430362 1001 86380 86390 1
429755 99429755 1001 86380 86390 1
429858 99429858 1001 86380 86390 1
429840 99429840 1001 86380 86390 1
429870 99429870 1001 86380 86390 1
429368 99429368 1001 86380 86390 1
429269 99429269 1001 86380 86390 1
430644 99430644 1001 86380 86390 1
430421 99430421 1001 86380 86390 1
431777 99431777 1001 86380 86390 1
431755 99431755 1001 86380 86390 1
432052 99432052 1001 86380 86390 1
431688 99431688 1001 86380 86390 1
431959 99431959 1001 86380 86390 1
431466 99431466 1001 86380 86390 1
431597 99431597 1001 86380 86390 1
431600 99431600 1001 86380 86390 1
431371 99431371 1001 86380 86390 1
431145 99431145 1001 86380 86390 1
430985 99430985 1001 86380 86390 1
432427 99432427 1001 86380 86390 1
432256 99432256 1001 86380 86390 1
433392 99433392 1001 86380 86390 1
433685 99433685 1001 86380 86390 1
433358 99433358 1001 86380 86390 1
433387 99433387 1001 86380 86390 1
432945 99432945 1001 86380 86390 1
432967 99432967 1001 86380 86390 1
433101 99433101 1001 86380 86390 1
433176 99433176 1001 86380 86390 1
432959 99432959 1001 86380 86390 1
433262 99433262 1001 86380 86390 1
433290 99433290 1001 86380 86390 1
432606 99432606 1001 86380 86390 1
432756 99432756 1001 86380 86390 1
432613 99432613 1001 86380 86390 1
433892 99433892 1001 86380 86390 1
433957 99433957 1001 86380 86390 1
434128 99434128 1001 86380 86390 1
433771 99433771 1001 86380 86390 1
435081 99435081 1001 86380 86390 1
435056 99435056 1001 86380 86390 1
435227 99435227 1001 86380 86390 1
434898 99434898 1001 86380 86390 1
434766 99434766 1001 86380 86390 1
434796 99434796 1001 86380 86390 1
434612 99434612 1001 86380 86390 1
434428 99434428 1001 86380 86390 1
435628 99435628 1001 86380 86390 1
435837 99435837 1001 86380 86390 1
435692 99435692 1001 86380 86390 1
435721 99435721 1001 86380 86390 1
436980 99436980 1001 86380 86390 1
436784 99436784 1001 86380 86390 1
436975 99436975 1001 86380 86390 1
436532 99436532 1001 86380 86390 1
436093 99436093 1001 86380 86390 1
436312 99436312 1001 86380 86390 1
435999 99435999 1001 86380 86390 1
436162 99436162 1001 86380 86390 1
300003 99300003 1001 86380 86390 1
300083 99300083 1001 86380 86390 1
437326 99437326 1001 86380 86390 1
300008 99300008 1001 86380 86390 1
437277 99437277 1001 86380 86390 1
300048 99300048 1001 86380 86390 1
300620 99300620 1001 86380 86390 1
300437 99300437 1001 86380 86390 1
300334 99300334 1001 86380 86390 1
300160 99300160 1001 86380 86390 1
300188 99300188 1001 86380 86390 1
300165 99300165 1001 86380 86390 1
300170 99300170 1001 86380 86390 1
300832 99300832 1001 86380 86390 1
300873 99300873 1001 86380 86390 1
300864 99300864 1001 86380 86390 1
301155 99301155 1001 86380 86390 1
301158 99301158 1001 86380 86390 1
301302 99301302 1001 86380 86390 1
301280 99301280 1001 86380 86390 1
300973 99300973 1001 86380 86390 1
300947 99300947 1001 86380 86390 1
301048 99301048 1001 86380 86390 1
301101 99301101 1001 86380 86390 1
301670 99301670 1001 86380 86390 1
301672 99301672 1001 86380 86390 1
301663 99301663 1001 86380 86390 1
302296 99302296 1001 86380 86390 1
302139 99302139 1001 86380 86390 1
302010 99302010 1001 86380 86390 1
301975 99301975 1001 86380 86390 1
302170 99302170 1001 86380 86390 1
301979 99301979 1001 86380 86390 1
301867 99301867 1001 86380 86390 1
302524 99302524 1001 86380 86390 1
302529 99302529 1001 86380 86390 1
302582 99302582 1001 86380 86390 1
302427 99302427 1001 86380 86390 1
302849 99302849 1001 86380 86390 1
302992 99302992 1001 86380 86390 1
302919 99302919 1001 86380 86390 1
302882 99302882 1001 86380 86390 1
302923 99302923 1001 86380 86390 1
302664 99302664 1001 86380 86390 1
302709 99302709 1001 86380 86390 1
302606 99302606 1001 86380 86390 1
302597 99302597 1001 86380 86390 1
303262 99303262 1001 86380 86390 1
303357 99303357 1001 86380 86390 1
303396 99303396 1001 86380 86390 1
303995 99303995 1001 86380 86390 1
303946 99303946 1001 86380 86390 1
303898 99303898 1001 86380 86390 1
303836 99303836 1001 86380 86390 1
303978 99303978 1001 86380 86390 1
303968 99303968 1001 86380 86390 1
303763 99303763 1001 86380 86390 1
303777 99303777 1001 86380 86390 1
303661 99303661 1001 86380 86390 1
303690 99303690 1001 86380 86390 1
303732 99303732 1001 86380 86390 1
303736 99303736 1001 86380 86390 1
303775 99303775 1001 86380 86390 1
303465 99303465 1001 86380 86390 1
303517 99303517 1001 86380 86390 1
303608 99303608 1001 86380 86390 1
303545 99303545 1001 86380 86390 1
303459 99303459 1001 86380 86390 1
304225 99304225 1001 86380 86390 1
304795 99304795 1001 86380 86390 1
304770 99304770 1001 86380 86390 1
304671 99304671 1001 86380 86390 1
304788 99304788 1001 86380 86390 1
304840 99304840 1001 86380 86390 1
304550 99304550 1001 86380 86390 1
304577 99304577 1001 86380 86390 1
304630 99304630 1001 86380 86390 1
304554 99304554 1001 86380 86390 1
304344 99304344 1001 86380 86390 1
304260 99304260 1001 86380 86390 1
304934 99304934 1001 86380 86390 1
304911 99304911 1001 86380 86390 1
305682 99305682 1001 86380 86390 1
305561 99305561 1001 86380 86390 1
305666 99305666 1001 86380 86390 1
305579 99305579 1001 86380 86390 1
305428 99305428 1001 86380 86390 1
305366 99305366 1001 86380 86390 1
305330 99305330 1001 86380 86390 1
305398 99305398 1001 86380 86390 1
305451 99305451 1001 86380 86390 1
305222 99305222 1001 86380 86390 1
305198 99305198 1001 86380 86390 1
305073 99305073 1001 86380 86390 1
500063 99500063 1001 86380 86390 1
500039 99500039 1001 86380 86390 1
500130 99500130 1001 86380 86390 1
500722 99500722 1001 86380 86390 1
500462 99500462 1001 86380 86390 1
500411 99500411 1001 86380 86390 1
500296 99500296 1001 86380 86390 1
500349 99500349 1001 86380 86390 1
500377 99500377 1001 86380 86390 1
500300 99500300 1001 86380 86390 1
500202 99500202 1001 86380 86390 1
500954 99500954 1001 86380 86390 1
501009 99501009 1001 86380 86390 1
500856 99500856 1001 86380 86390 1
500987 99500987 1001 86380 86390 1
501447 99501447 1001 86380 86390 1
501450 99501450 1001 86380 86390 1
501625 99501625 1001 86380 86390 1
501522 99501522 1001 86380 86390 1
501658 99501658 1001 86380 86390 1
502405 99502405 1001 86380 86390 1
502437 99502437 1001 86380 86390 1
502382 99502382 1001 86380 86390 1
502229 99502229 1001 86380 86390 1
502113 99502113 1001 86380 86390 1
502127 99502127 1001 86380 86390 1
502116 99502116 1001 86380 86390 1
501909 99501909 1001 86380 86390 1
501987 99501987 1001 86380 86390 1
501902 99501902 1001 86380 86390 1
501942 99501942 1001 86380 86390 1
502530 99502530 1001 86380 86390 1
502262 99502262 1001 86380 86390 1
502469 99502469 1001 86380 86390 1
502640 99502640 1001 86380 86390 1
503230 99503230 1001 86380 86390 1
503168 99503168 1001 86380 86390 1
503134 99503134 1001 86380 86390 1
503212 99503212 1001 86380 86390 1
502881 99502881 1001 86380 86390 1
502935 99502935 1001 86380 86390 1
503013 99503013 1001 86380 86390 1
503055 99503055 1001 86380 86390 1
502678 99502678 1001 86380 86390 1
502786 99502786 1001 86380 86390 1
503430 99503430 1001 86380 86390 1
503967 99503967 1001 86380 86390 1
504108 99504108 1001 86380 86390 1
503886 99503886 1001 86380 86390 1
503785 99503785 1001 86380 86390 1
503806 99503806 1001 86380 86390 1
503667 99503667 1001 86380 86390 1
503616 99503616 1001 86380 86390 1
503668 99503668 1001 86380 86390 1
503529 99503529 1001 86380 86390 1
503673 99503673 1001 86380 86390 1
503532 99503532 1001 86380 86390 1
503587 99503587 1001 86380 86390 1
504299 99504299 1001 86380 86390 1
504197 99504197 1001 86380 86390 1
504120 99504120 1001 86380 86390 1
504319 99504319 1001 86380 86390 1
504767 99504767 1001 86380 86390 1
504809 99504809 1001 86380 86390 1
504933 99504933 1001 86380 86390 1
504934 99504934 1001 86380 86390 1
504891 99504891 1001 86380 86390 1
504940 99504940 1001 86380 86390 1
504703 99504703 1001 86380 86390 1
504628 99504628 1001 86380 86390 1
504566 99504566 1001 86380 86390 1
504440 99504440 1001 86380 86390 1
504372 99504372 1001 86380 86390 1
504361 99504361 1001 86380 86390 1
505105 99505105 1001 86380 86390 1
505733 99505733 1001 86380 86390 1
505593 99505593 1001 86380 86390 1
505608 99505608 1001 86380 86390 1
505661 99505661 1001 86380 86390 1
505757 99505757 1001 86380 86390 1
505703 99505703 1001 86380 86390 1
505759 99505759 1001 86380 86390 1
505717 99505717 1001 86380 86390 1
505768 99505768 1001 86380 86390 1
505450 99505450 1001 86380 86390 1
505452 99505452 1001 86380 86390 1
505176 99505176 1001 86380 86390 1
505334 99505334 1001 86380 86390 1
505219 99505219 1001 86380 86390 1
505246 99505246 1001 86380 86390 1
505968 99505968 1001 86380 86390 1
506435 99506435 1001 86380 86390 1
506489 99506489 1001 86380 86390 1
506378 99506378 1001 86380 86390 1
506264 99506264 1001 86380 86390 1
506358 99506358 1001 86380 86390 1
506232 99506232 1001 86380 86390 1
506324 99506324 1001 86380 86390 1
506009 99506009 1001 86380 86390 1
505984 99505984 1001 86380 86390 1
506090 99506090 1001 86380 86390 1
506103 99506103 1001 86380 86390 1
506674 99506674 1001 86380 86390 1
506687 99506687 1001 86380 86390 1
507274 99507274 1001 86380 86390 1
507165 99507165 1001 86380 86390 1
507041 99507041 1001 86380 86390 1
507120 99507120 1001 86380 86390 1
507109 99507109 1001 86380 86390 1
506941 99506941 1001 86380 86390 1
506890 99506890 1001 86380 86390 1
507603 99507603 1001 86380 86390 1
507541 99507541 1001 86380 86390 1
507608 99507608 1001 86380 86390 1
508214 99508214 1001 86380 86390 1
508130 99508130 1001 86380 86390 1
507992 99507992 1001 86380 86390 1
507975 99507975 1001 86380 86390 1
507937 99507937 1001 86380 86390 1
507679 99507679 1001 86380 86390 1
507763 99507763 1001 86380 86390 1
507676 99507676 1001 86380 86390 1
508258 99508258 1001 86380 86390 1
508403 99508403 1001 86380 86390 1
508392 99508392 1001 86380 86390 1
508425 99508425 1001 86380 86390 1
508296 99508296 1001 86380 86390 1
508951 99508951 1001 86380 86390 1
508952 99508952 1001 86380 86390 1
508903 99508903 1001 86380 86390 1
508855 99508855 1001 86380 86390 1
508622 99508622 1001 86380 86390 1
508510 99508510 1001 86380 86390 1
508654 99508654 1001 86380 86390 1
508629 99508629 1001 86380 86390 1
509227 99509227 1001 86380 86390 1
509206 99509206 1001 86380 86390 1
509093 99509093 1001 86380 86390 1
509837 99509837 1001 86380 86390 1
509827 99509827 1001 86380 86390 1
509853 99509853 1001 86380 86390 1
509803 99509803 1001 86380 86390 1
509804 99509804 1001 86380 86390 1
509645 99509645 1001 86380 86390 1
509338 99509338 1001 86380 86390 1
509315 99509315 1001 86380 86390 1
510572 99510572 1001 86380 86390 1
510525 99510525 1001 86380 86390 1
510655 99510655 1001 86380 86390 1
510318 99510318 1001 86380 86390 1
510450 99510450 1001 86380 86390 1
510503 99510503 1001 86380 86390 1
510262 99510262 1001 86380 86390 1
510212 99510212 1001 86380 86390 1
510111 99510111 1001 86380 86390 1
510203 99510203 1001 86380 86390 1
510801 99510801 1001 86380 86390 1
510921 99510921 1001 86380 86390 1
510794 99510794 1001 86380 86390 1
510809 99510809 1001 86380 86390 1
511376 99511376 1001 86380 86390 1
511510 99511510 1001 86380 86390 1
511472 99511472 1001 86380 86390 1
511473 99511473 1001 86380 86390 1
511410 99511410 1001 86380 86390 1
511157 99511157 1001 86380 86390 1
511341 99511341 1001 86380 86390 1
511177 99511177 1001 86380 86390 1
510950 99510950 1001 86380 86390 1
511045 99511045 1001 86380 86390 1
511649 99511649 1001 86380 86390 1
512360 99512360 1001 86380 86390 1
512173 99512173 1001 86380 86390 1
512172 99512172 1001 86380 86390 1
511939 99511939 1001 86380 86390 1
511878 99511878 1001 86380 86390 1
511848 99511848 1001 86380 86390 1
512545 99512545 1001 86380 86390 1
512403 99512403 1001 86380 86390 1
512485 99512485 1001 86380 86390 1
512566 99512566 1001 86380 86390 1
513141 99513141 1001 86380 86390 1
513168 99513168 1001 86380 86390 1
513173 99513173 1001 86380 86390 1
513017 99513017 1001 86380 86390 1
513148 99513148 1001 86380 86390 1
513191 99513191 1001 86380 86390 1
512926 99512926 1001 86380 86390 1
512809 99512809 1001 86380 86390 1
512954 99512954 1001 86380 86390 1
512920 99512920 1001 86380 86390 1
512727 99512727 1001 86380 86390 1
512788 99512788 1001 86380 86390 1
513312 99513312 1001 86380 86390 1
513406 99513406 1001 86380 86390 1
513918 99513918 1001 86380 86390 1
513870 99513870 1001 86380 86390 1
513988 99513988 1001 86380 86390 1
513671 99513671 1001 86380 86390 1
513738 99513738 1001 86380 86390 1
513755 99513755 1001 86380 86390 1
513794 99513794 1001 86380 86390 1
513759 99513759 1001 86380 86390 1
513482 99513482 1001 86380 86390 1
514062 99514062 1001 86380 86390 1
514219 99514219 1001 86380 86390 1
514233 99514233 1001 86380 86390 1
514235 99514235 1001 86380 86390 1
514785 99514785 1001 86380 86390 1
514465 99514465 1001 86380 86390 1
514545 99514545 1001 86380 86390 1
514382 99514382 1001 86380 86390 1
514881 99514881 1001 86380 86390 1
514870 99514870 1001 86380 86390 1
515054 99515054 1001 86380 86390 1
515657 99515657 1001 86380 86390 1
515599 99515599 1001 86380 86390 1
515527 99515527 1001 86380 86390 1
515375 99515375 1001 86380 86390 1
515326 99515326 1001 86380 86390 1
515470 99515470 1001 86380 86390 1
515422 99515422 1001 86380 86390 1
515080 99515080 1001 86380 86390 1
515070 99515070 1001 86380 86390 1
515239 99515239 1001 86380 86390 1
515791 99515791 1001 86380 86390 1
516346 99516346 1001 86380 86390 1
516386 99516386 1001 86380 86390 1
516339 99516339 1001 86380 86390 1
516498 99516498 1001 86380 86390 1
516366 99516366 1001 86380 86390 1
516380 99516380 1001 86380 86390 1
516241 99516241 1001 86380 86390 1
516145 99516145 1001 86380 86390 1
516223 99516223 1001 86380 86390 1
515968 99515968 1001 86380 86390 1
516038 99516038 1001 86380 86390 1
516678 99516678 1001 86380 86390 1
516629 99516629 1001 86380 86390 1
516682 99516682 1001 86380 86390 1
516700 99516700 1001 86380 86390 1
517310 99517310 1001 86380 86390 1
517161 99517161 1001 86380 86390 1
517242 99517242 1001 86380 86390 1
517333 99517333 1001 86380 86390 1
516949 99516949 1001 86380 86390 1
517048 99517048 1001 86380 86390 1
516858 99516858 1001 86380 86390 1
516862 99516862 1001 86380 86390 1
516828 99516828 1001 86380 86390 1
517415 99517415 1001 86380 86390 1
517403 99517403 1001 86380 86390 1
517471 99517471 1001 86380 86390 1
518126 99518126 1001 86380 86390 1
517990 99517990 1001 86380 86390 1
517830 99517830 1001 86380 86390 1
517794 99517794 1001 86380 86390 1
517757 99517757 1001 86380 86390 1
517785 99517785 1001 86380 86390 1
517839 99517839 1001 86380 86390 1
517661 99517661 1001 86380 86390 1
517733 99517733 1001 86380 86390 1
518276 99518276 1001 86380 86390 1
518214 99518214 1001 86380 86390 1
518255 99518255 1001 86380 86390 1
518906 99518906 1001 86380 86390 1
518869 99518869 1001 86380 86390 1
518686 99518686 1001 86380 86390 1
518509 99518509 1001 86380 86390 1
518538 99518538 1001 86380 86390 1
518500 99518500 1001 86380 86390 1
518528 99518528 1001 86380 86390 1
518415 99518415 1001 86380 86390 1
519146 99519146 1001 86380 86390 1
519160 99519160 1001 86380 86390 1
519088 99519088 1001 86380 86390 1
519760 99519760 1001 86380 86390 1
519584 99519584 1001 86380 86390 1
519455 99519455 1001 86380 86390 1
519575 99519575 1001 86380 86390 1
519460 99519460 1001 86380 86390 1
519262 99519262 1001 86380 86390 1
519315 99519315 1001 86380 86390 1
519303 99519303 1001 86380 86390 1
519308 99519308 1001 86380 86390 1
519994 99519994 1001 86380 86390 1
519924 99519924 1001 86380 86390 1
520243 99520243 1001 86380 86390 1
520349 99520349 1001 86380 86390 1
520324 99520324 1001 86380 86390 1
520415 99520415 1001 86380 86390 1
520355 99520355 1001 86380 86390 1
520088 99520088 1001 86380 86390 1
520103 99520103 1001 86380 86390 1
520104 99520104 1001 86380 86390 1
520676 99520676 1001 86380 86390 1
520759 99520759 1001 86380 86390 1
520708 99520708 1001 86380 86390 1
520711 99520711 1001 86380 86390 1
520828 99520828 1001 86380 86390 1
521460 99521460 1001 86380 86390 1
521261 99521261 1001 86380 86390 1
521173 99521173 1001 86380 86390 1
521076 99521076 1001 86380 86390 1
521064 99521064 1001 86380 86390 1
520902 99520902 1001 86380 86390 1
520916 99520916 1001 86380 86390 1
520918 99520918 1001 86380 86390 1
520931 99520931 1001 86380 86390 1
520882 99520882 1001 86380 86390 1
521662 99521662 1001 86380 86390 1
521663 99521663 1001 86380 86390 1
521587 99521587 1001 86380 86390 1
521615 99521615 1001 86380 86390 1
521526 99521526 1001 86380 86390 1
522257 99522257 1001 86380 86390 1
522181 99522181 1001 86380 86390 1
522131 99522131 1001 86380 86390 1
522222 99522222 1001 86380 86390 1
522052 99522052 1001 86380 86390 1
522056 99522056 1001 86380 86390 1
522044 99522044 1001 86380 86390 1
521686 99521686 1001 86380 86390 1
521819 99521819 1001 86380 86390 1
521811 99521811 1001 86380 86390 1
522330 99522330 1001 86380 86390 1
522459 99522459 1001 86380 86390 1
522088 99522088 1001 86380 86390 1
522360 99522360 1001 86380 86390 1
522392 99522392 1001 86380 86390 1
523115 99523115 1001 86380 86390 1
522926 99522926 1001 86380 86390 1
523027 99523027 1001 86380 86390 1
522709 99522709 1001 86380 86390 1
522510 99522510 1001 86380 86390 1
522621 99522621 1001 86380 86390 1
522663 99522663 1001 86380 86390 1
522521 99522521 1001 86380 86390 1
522574 99522574 1001 86380 86390 1
522652 99522652 1001 86380 86390 1
523248 99523248 1001 86380 86390 1
523173 99523173 1001 86380 86390 1
523137 99523137 1001 86380 86390 1
523192 99523192 1001 86380 86390 1
523868 99523868 1001 86380 86390 1
523824 99523824 1001 86380 86390 1
523748 99523748 1001 86380 86390 1
524075 99524075 1001 86380 86390 1
524037 99524037 1001 86380 86390 1
524017 99524017 1001 86380 86390 1
524687 99524687 1001 86380 86390 1
524610 99524610 1001 86380 86390 1
524439 99524439 1001 86380 86390 1
524311 99524311 1001 86380 86390 1
524226 99524226 1001 86380 86390 1
524827 99524827 1001 86380 86390 1
524789 99524789 1001 86380 86390 1
524883 99524883 1001 86380 86390 1
524948 99524948 1001 86380 86390 1
525560 99525560 1001 86380 86390 1
525567 99525567 1001 86380 86390 1
525434 99525434 1001 86380 86390 1
525427 99525427 1001 86380 86390 1
525592 99525592 1001 86380 86390 1
525187 99525187 1001 86380 86390 1
525002 99525002 1001 86380 86390 1
525043 99525043 1001 86380 86390 1
525048 99525048 1001 86380 86390 1
525091 99525091 1001 86380 86390 1
525695 99525695 1001 86380 86390 1
526268 99526268 1001 86380 86390 1
526349 99526349 1001 86380 86390 1
526237 99526237 1001 86380 86390 1
525946 99525946 1001 86380 86390 1
525986 99525986 1001 86380 86390 1
525898 99525898 1001 86380 86390 1
525824 99525824 1001 86380 86390 1
526615 99526615 1001 86380 86390 1
525803 99525803 1001 86380 86390 1
526607 99526607 1001 86380 86390 1
527217 99527217 1001 86380 86390 1
527047 99527047 1001 86380 86390 1
527163 99527163 1001 86380 86390 1
527204 99527204 1001 86380 86390 1
526893 99526893 1001 86380 86390 1
526700 99526700 1001 86380 86390 1
527285 99527285 1001 86380 86390 1
527338 99527338 1001 86380 86390 1
527380 99527380 1001 86380 86390 1
527282 99527282 1001 86380 86390 1
527877 99527877 1001 86380 86390 1
528057 99528057 1001 86380 86390 1
527892 99527892 1001 86380 86390 1
527984 99527984 1001 86380 86390 1
527693 99527693 1001 86380 86390 1
527707 99527707 1001 86380 86390 1
527733 99527733 1001 86380 86390 1
527788 99527788 1001 86380 86390 1
527841 99527841 1001 86380 86390 1
527804 99527804 1001 86380 86390 1
527869 99527869 1001 86380 86390 1
527462 99527462 1001 86380 86390 1
527557 99527557 1001 86380 86390 1
528092 99528092 1001 86380 86390 1
528801 99528801 1001 86380 86390 1
528805 99528805 1001 86380 86390 1
528862 99528862 1001 86380 86390 1
528611 99528611 1001 86380 86390 1
528690 99528690 1001 86380 86390 1
528523 99528523 1001 86380 86390 1
528653 99528653 1001 86380 86390 1
528483 99528483 1001 86380 86390 1
528290 99528290 1001 86380 86390 1
528486 99528486 1001 86380 86390 1
529093 99529093 1001 86380 86390 1
529094 99529094 1001 86380 86390 1
529632 99529632 1001 86380 86390 1
529316 99529316 1001 86380 86390 1
529356 99529356 1001 86380 86390 1
529485 99529485 1001 86380 86390 1
529317 99529317 1001 86380 86390 1
529363 99529363 1001 86380 86390 1
529267 99529267 1001 86380 86390 1
529281 99529281 1001 86380 86390 1
529906 99529906 1001 86380 86390 1
529766 99529766 1001 86380 86390 1
529895 99529895 1001 86380 86390 1
529819 99529819 1001 86380 86390 1
529851 99529851 1001 86380 86390 1
529839 99529839 1001 86380 86390 1
529865 99529865 1001 86380 86390 1
530426 99530426 1001 86380 86390 1
530362 99530362 1001 86380 86390 1
530393 99530393 1001 86380 86390 1
530539 99530539 1001 86380 86390 1
530514 99530514 1001 86380 86390 1
530502 99530502 1001 86380 86390 1
530335 99530335 1001 86380 86390 1
530300 99530300 1001 86380 86390 1
530326 99530326 1001 86380 86390 1
530203 99530203 1001 86380 86390 1
529978 99529978 1001 86380 86390 1
530134 99530134 1001 86380 86390 1
530135 99530135 1001 86380 86390 1
529980 99529980 1001 86380 86390 1
529944 99529944 1001 86380 86390 1
530061 99530061 1001 86380 86390 1
530602 99530602 1001 86380 86390 1
530577 99530577 1001 86380 86390 1
530582 99530582 1001 86380 86390 1
530744 99530744 1001 86380 86390 1
531350 99531350 1001 86380 86390 1
531307 99531307 1001 86380 86390 1
531244 99531244 1001 86380 86390 1
531372 99531372 1001 86380 86390 1
531090 99531090 1001 86380 86390 1
530862 99530862 1001 86380 86390 1
530891 99530891 1001 86380 86390 1
530853 99530853 1001 86380 86390 1
531415 99531415 1001 86380 86390 1
531416 99531416 1001 86380 86390 1
531470 99531470 1001 86380 86390 1
531561 99531561 1001 86380 86390 1
531537 99531537 1001 86380 86390 1
531384 99531384 1001 86380 86390 1
532134 99532134 1001 86380 86390 1
532057 99532057 1001 86380 86390 1
532153 99532153 1001 86380 86390 1
531807 99531807 1001 86380 86390 1
531598 99531598 1001 86380 86390 1
531739 99531739 1001 86380 86390 1
532363 99532363 1001 86380 86390 1
532851 99532851 1001 86380 86390 1
532879 99532879 1001 86380 86390 1
532973 99532973 1001 86380 86390 1
532871 99532871 1001 86380 86390 1
532863 99532863 1001 86380 86390 1
532701 99532701 1001 86380 86390 1
532792 99532792 1001 86380 86390 1
532820 99532820 1001 86380 86390 1
532681 99532681 1001 86380 86390 1
532607 99532607 1001 86380 86390 1
532441 99532441 1001 86380 86390 1
532454 99532454 1001 86380 86390 1
532524 99532524 1001 86380 86390 1
532486 99532486 1001 86380 86390 1
533070 99533070 1001 86380 86390 1
533226 99533226 1001 86380 86390 1
533063 99533063 1001 86380 86390 1
533824 99533824 1001 86380 86390 1
533670 99533670 1001 86380 86390 1
533816 99533816 1001 86380 86390 1
533754 99533754 1001 86380 86390 1
533525 99533525 1001 86380 86390 1
533605 99533605 1001 86380 86390 1
533631 99533631 1001 86380 86390 1
533606 99533606 1001 86380 86390 1
533368 99533368 1001 86380 86390 1
533435 99533435 1001 86380 86390 1
533270 99533270 1001 86380 86390 1
533258 99533258 1001 86380 86390 1
533286 99533286 1001 86380 86390 1
534050 99534050 1001 86380 86390 1
533926 99533926 1001 86380 86390 1
533874 99533874 1001 86380 86390 1
534033 99534033 1001 86380 86390 1
534505 99534505 1001 86380 86390 1
534596 99534596 1001 86380 86390 1
534585 99534585 1001 86380 86390 1
534496 99534496 1001 86380 86390 1
534628 99534628 1001 86380 86390 1
534643 99534643 1001 86380 86390 1
534349 99534349 1001 86380 86390 1
534432 99534432 1001 86380 86390 1
534079 99534079 1001 86380 86390 1
534236 99534236 1001 86380 86390 1
534174 99534174 1001 86380 86390 1
534084 99534084 1001 86380 86390 1
534707 99534707 1001 86380 86390 1
534777 99534777 1001 86380 86390 1
534845 99534845 1001 86380 86390 1
534886 99534886 1001 86380 86390 1
534862 99534862 1001 86380 86390 1
535425 99535425 1001 86380 86390 1
535387 99535387 1001 86380 86390 1
535354 99535354 1001 86380 86390 1
535432 99535432 1001 86380 86390 1
535329 99535329 1001 86380 86390 1
535136 99535136 1001 86380 86390 1
535241 99535241 1001 86380 86390 1
535195 99535195 1001 86380 86390 1
535247 99535247 1001 86380 86390 1
534969 99534969 1001 86380 86390 1
535549 99535549 1001 86380 86390 1
536308 99536308 1001 86380 86390 1
536327 99536327 1001 86380 86390 1
536270 99536270 1001 86380 86390 1
536054 99536054 1001 86380 86390 1
536071 99536071 1001 86380 86390 1
536101 99536101 1001 86380 86390 1
536114 99536114 1001 86380 86390 1
535763 99535763 1001 86380 86390 1
535777 99535777 1001 86380 86390 1
536347 99536347 1001 86380 86390 1
536375 99536375 1001 86380 86390 1
536431 99536431 1001 86380 86390 1
536460 99536460 1001 86380 86390 1
537114 99537114 1001 86380 86390 1
537052 99537052 1001 86380 86390 1
537031 99537031 1001 86380 86390 1
537084 99537084 1001 86380 86390 1
536790 99536790 1001 86380 86390 1
536933 99536933 1001 86380 86390 1
536818 99536818 1001 86380 86390 1
536757 99536757 1001 86380 86390 1
536900 99536900 1001 86380 86390 1
536823 99536823 1001 86380 86390 1
536865 99536865 1001 86380 86390 1
536685 99536685 1001 86380 86390 1
537289 99537289 1001 86380 86390 1
537201 99537201 1001 86380 86390 1
537216 99537216 1001 86380 86390 1
537308 99537308 1001 86380 86390 1
537925 99537925 1001 86380 86390 1
537824 99537824 1001 86380 86390 1
537842 99537842 1001 86380 86390 1
537761 99537761 1001 86380 86390 1
537582 99537582 1001 86380 86390 1
537505 99537505 1001 86380 86390 1
537998 99537998 1001 86380 86390 1
538050 99538050 1001 86380 86390 1
538028 99538028 1001 86380 86390 1
538128 99538128 1001 86380 86390 1
538144 99538144 1001 86380 86390 1
538691 99538691 1001 86380 86390 1
538718 99538718 1001 86380 86390 1
538628 99538628 1001 86380 86390 1
538733 99538733 1001 86380 86390 1
538588 99538588 1001 86380 86390 1
538461 99538461 1001 86380 86390 1
538453 99538453 1001 86380 86390 1
538258 99538258 1001 86380 86390 1
538326 99538326 1001 86380 86390 1
538250 99538250 1001 86380 86390 1
538354 99538354 1001 86380 86390 1
538253 99538253 1001 86380 86390 1
538839 99538839 1001 86380 86390 1
538924 99538924 1001 86380 86390 1
539525 99539525 1001 86380 86390 1
539491 99539491 1001 86380 86390 1
539630 99539630 1001 86380 86390 1
539550 99539550 1001 86380 86390 1
539375 99539375 1001 86380 86390 1
539291 99539291 1001 86380 86390 1
539205 99539205 1001 86380 86390 1
539118 99539118 1001 86380 86390 1
539068 99539068 1001 86380 86390 1
539654 99539654 1001 86380 86390 1
539658 99539658 1001 86380 86390 1
539765 99539765 1001 86380 86390 1
540289 99540289 1001 86380 86390 1
540277 99540277 1001 86380 86390 1
540436 99540436 1001 86380 86390 1
540445 99540445 1001 86380 86390 1
540384 99540384 1001 86380 86390 1
540388 99540388 1001 86380 86390 1
540170 99540170 1001 86380 86390 1
540010 99540010 1001 86380 86390 1
539934 99539934 1001 86380 86390 1
539999 99539999 1001 86380 86390 1
539884 99539884 1001 86380 86390 1
540573 99540573 1001 86380 86390 1
540575 99540575 1001 86380 86390 1
540641 99540641 1001 86380 86390 1
541248 99541248 1001 86380 86390 1
540986 99540986 1001 86380 86390 1
540925 99540925 1001 86380 86390 1
541080 99541080 1001 86380 86390 1
540951 99540951 1001 86380 86390 1
540731 99540731 1001 86380 86390 1
540864 99540864 1001 86380 86390 1
541429 99541429 1001 86380 86390 1
541445 99541445 1001 86380 86390 1
541953 99541953 1001 86380 86390 1
542091 99542091 1001 86380 86390 1
541919 99541919 1001 86380 86390 1
541957 99541957 1001 86380 86390 1
541958 99541958 1001 86380 86390 1
542062 99542062 1001 86380 86390 1
541937 99541937 1001 86380 86390 1
541708 99541708 1001 86380 86390 1
541778 99541778 1001 86380 86390 1
541869 99541869 1001 86380 86390 1
541873 99541873 1001 86380 86390 1
541698 99541698 1001 86380 86390 1
541649 99541649 1001 86380 86390 1
541703 99541703 1001 86380 86390 1
541535 99541535 1001 86380 86390 1
541510 99541510 1001 86380 86390 1
542300 99542300 1001 86380 86390 1
542276 99542276 1001 86380 86390 1
542257 99542257 1001 86380 86390 1
542127 99542127 1001 86380 86390 1
542284 99542284 1001 86380 86390 1
542909 99542909 1001 86380 86390 1
542742 99542742 1001 86380 86390 1
542770 99542770 1001 86380 86390 1
542838 99542838 1001 86380 86390 1
542933 99542933 1001 86380 86390 1
542941 99542941 1001 86380 86390 1
542637 99542637 1001 86380 86390 1
542601 99542601 1001 86380 86390 1
542653 99542653 1001 86380 86390 1
542538 99542538 1001 86380 86390 1
542723 99542723 1001 86380 86390 1
542457 99542457 1001 86380 86390 1
542370 99542370 1001 86380 86390 1
542436 99542436 1001 86380 86390 1
542479 99542479 1001 86380 86390 1
543098 99543098 1001 86380 86390 1
542985 99542985 1001 86380 86390 1
542998 99542998 1001 86380 86390 1
543145 99543145 1001 86380 86390 1
543031 99543031 1001 86380 86390 1
543659 99543659 1001 86380 86390 1
543600 99543600 1001 86380 86390 1
543494 99543494 1001 86380 86390 1
543521 99543521 1001 86380 86390 1
543549 99543549 1001 86380 86390 1
543283 99543283 1001 86380 86390 1
543155 99543155 1001 86380 86390 1
543156 99543156 1001 86380 86390 1
543898 99543898 1001 86380 86390 1
543824 99543824 1001 86380 86390 1
543954 99543954 1001 86380 86390 1
543840 99543840 1001 86380 86390 1
544403 99544403 1001 86380 86390 1
544236 99544236 1001 86380 86390 1
544275 99544275 1001 86380 86390 1
544379 99544379 1001 86380 86390 1
544329 99544329 1001 86380 86390 1
544112 99544112 1001 86380 86390 1
544167 99544167 1001 86380 86390 1
544681 99544681 1001 86380 86390 1
544708 99544708 1001 86380 86390 1
544644 99544644 1001 86380 86390 1
406837 1136 1001 37560 39237 1
411144 1151 1001 7200 8637 1
504124 850 1001 30334 30633 1
512072 1104 1001 30227 30526 1
520671 705 1002 55795 66065 1
526339 859 1002 46536 51843 1
540414 1002 1001 60270 60569 1
400103 99400103 1001 86380 86390 1
400326 99400326 1001 86380 86390 1
400742 99400742 1001 86380 86390 1
400910 99400910 1001 86380 86390 1
401009 99401009 1001 86380 86390 1
401562 99401562 1001 86380 86390 1
401589 99401589 1001 86380 86390 1
401618 99401618 1001 86380 86390 1
401791 99401791 1001 86380 86390 1
401928 99401928 1001 86380 86390 1
402006 99402006 1001 86380 86390 1
402121 99402121 1001 86380 86390 1
402279 99402279 1001 86380 86390 1
402299 99402299 1001 86380 86390 1
402503 99402503 1001 86380 86390 1
402752 99402752 1001 86380 86390 1
402898 99402898 1001 86380 86390 1
403006 99403006 1001 86380 86390 1
403272 99403272 1001 86380 86390 1
403280 99403280 1001 86380 86390 1
403244 99403244 1001 86380 86390 1
403528 99403528 1001 86380 86390 1
403921 99403921 1001 86380 86390 1
403883 99403883 1001 86380 86390 1
404075 99404075 1001 86380 86390 1
404192 99404192 1001 86380 86390 1
404448 99404448 1001 86380 86390 1
404411 99404411 1001 86380 86390 1
404558 99404558 1001 86380 86390 1
404903 99404903 1001 86380 86390 1
405191 99405191 1001 86380 86390 1
405139 99405139 1001 86380 86390 1
405199 99405199 1001 86380 86390 1
405242 99405242 1001 86380 86390 1
405575 99405575 1001 86380 86390 1
405744 99405744 1001 86380 86390 1
405846 99405846 1001 86380 86390 1
405925 99405925 1001 86380 86390 1
405895 99405895 1001 86380 86390 1
405951 99405951 1001 86380 86390 1
406143 99406143 1001 86380 86390 1
405983 99405983 1001 86380 86390 1
406575 99406575 1001 86380 86390 1
406909 99406909 1001 86380 86390 1
407154 99407154 1001 86380 86390 1
407612 99407612 1001 86380 86390 1
407615 99407615 1001 86380 86390 1
407692 99407692 1001 86380 86390 1
407976 99407976 1001 86380 86390 1
407970 99407970 1001 86380 86390 1
408025 99408025 1001 86380 86390 1
408094 99408094 1001 86380 86390 1
408098 99408098 1001 86380 86390 1
408136 99408136 1001 86380 86390 1
408229 99408229 1001 86380 86390 1
408242 99408242 1001 86380 86390 1
408420 99408420 1001 86380 86390 1
408492 99408492 1001 86380 86390 1
408493 99408493 1001 86380 86390 1
408757 99408757 1001 86380 86390 1
408529 99408529 1001 86380 86390 1
408696 99408696 1001 86380 86390 1
409098 99409098 1001 86380 86390 1
409128 99409128 1001 86380 86390 1
409342 99409342 1001 86380 86390 1
409463 99409463 1001 86380 86390 1
409580 99409580 1001 86380 86390 1
409520 99409520 1001 86380 86390 1
409723 99409723 1001 86380 86390 1
409913 99409913 1001 86380 86390 1
410126 99410126 1001 86380 86390 1
410295 99410295 1001 86380 86390 1
410279 99410279 1001 86380 86390 1
410305 99410305 1001 86380 86390 1
410698 99410698 1001 86380 86390 1
411059 99411059 1001 86380 86390 1
411062 99411062 1001 86380 86390 1
411270 99411270 1001 86380 86390 1
411631 99411631 1001 86380 86390 1
411729 99411729 1001 86380 86390 1
411709 99411709 1001 86380 86390 1
412185 99412185 1001 86380 86390 1
412415 99412415 1001 86380 86390 1
413339 99413339 1001 86380 86390 1
413652 99413652 1001 86380 86390 1
413037 99413037 1001 86380 86390 1
412891 99412891 1001 86380 86390 1
412902 99412902 1001 86380 86390 1
412584 99412584 1001 86380 86390 1
412871 99412871 1001 86380 86390 1
412624 99412624 1001 86380 86390 1
412683 99412683 1001 86380 86390 1
412856 99412856 1001 86380 86390 1
414088 99414088 1001 86380 86390 1
413785 99413785 1001 86380 86390 1
413872 99413872 1001 86380 86390 1
413840 99413840 1001 86380 86390 1
414067 99414067 1001 86380 86390 1
414001 99414001 1001 86380 86390 1
414952 99414952 1001 86380 86390 1
415087 99415087 1001 86380 86390 1
414618 99414618 1001 86380 86390 1
414571 99414571 1001 86380 86390 1
414125 99414125 1001 86380 86390 1
414217 99414217 1001 86380 86390 1
414498 99414498 1001 86380 86390 1
415422 99415422 1001 86380 86390 1
415330 99415330 1001 86380 86390 1
416928 99416928 1001 86380 86390 1
417000 99417000 1001 86380 86390 1
416679 99416679 1001 86380 86390 1
416327 99416327 1001 86380 86390 1
415988 99415988 1001 86380 86390 1
417382 99417382 1001 86380 86390 1
417308 99417308 1001 86380 86390 1
417438 99417438 1001 86380 86390 1
418578 99418578 1001 86380 86390 1
418656 99418656 1001 86380 86390 1
418466 99418466 1001 86380 86390 1
418340 99418340 1001 86380 86390 1
418265 99418265 1001 86380 86390 1
417848 99417848 1001 86380 86390 1
417681 99417681 1001 86380 86390 1
417835 99417835 1001 86380 86390 1
417730 99417730 1001 86380 86390 1
417843 99417843 1001 86380 86390 1
417912 99417912 1001 86380 86390 1
418877 99418877 1001 86380 86390 1
418883 99418883 1001 86380 86390 1
419144 99419144 1001 86380 86390 1
419148 99419148 1001 86380 86390 1
418948 99418948 1001 86380 86390 1
420119 99420119 1001 86380 86390 1
420222 99420222 1001 86380 86390 1
420329 99420329 1001 86380 86390 1
420005 99420005 1001 86380 86390 1
419292 99419292 1001 86380 86390 1
419519 99419519 1001 86380 86390 1
419623 99419623 1001 86380 86390 1
419625 99419625 1001 86380 86390 1
420649 99420649 1001 86380 86390 1
420539 99420539 1001 86380 86390 1
420474 99420474 1001 86380 86390 1
420780 99420780 1001 86380 86390 1
420577 99420577 1001 86380 86390 1
420481 99420481 1001 86380 86390 1
421815 99421815 1001 86380 86390 1
422049 99422049 1001 86380 86390 1
421824 99421824 1001 86380 86390 1
421807 99421807 1001 86380 86390 1
421886 99421886 1001 86380 86390 1
421487 99421487 1001 86380 86390 1
421416 99421416 1001 86380 86390 1
421012 99421012 1001 86380 86390 1
422477 99422477 1001 86380 86390 1
423677 99423677 1001 86380 86390 1
423448 99423448 1001 86380 86390 1
423634 99423634 1001 86380 86390 1
423352 99423352 1001 86380 86390 1
423047 99423047 1001 86380 86390 1
422837 99422837 1001 86380 86390 1
422732 99422732 1001 86380 86390 1
422733 99422733 1001 86380 86390 1
422822 99422822 1001 86380 86390 1
423998 99423998 1001 86380 86390 1
423837 99423837 1001 86380 86390 1
423790 99423790 1001 86380 86390 1
425232 99425232 1001 86380 86390 1
425114 99425114 1001 86380 86390 1
425316 99425316 1001 86380 86390 1
425209 99425209 1001 86380 86390 1
425024 99425024 1001 86380 86390 1
424665 99424665 1001 86380 86390 1
424981 99424981 1001 86380 86390 1
424867 99424867 1001 86380 86390 1
424889 99424889 1001 86380 86390 1
425000 99425000 1001 86380 86390 1
424777 99424777 1001 86380 86390 1
424158 99424158 1001 86380 86390 1
424331 99424331 1001 86380 86390 1
424229 99424229 1001 86380 86390 1
424256 99424256 1001 86380 86390 1
424487 99424487 1001 86380 86390 1
425694 99425694 1001 86380 86390 1
425391 99425391 1001 86380 86390 1
426453 99426453 1001 86380 86390 1
426278 99426278 1001 86380 86390 1
425917 99425917 1001 86380 86390 1
426076 99426076 1001 86380 86390 1
426208 99426208 1001 86380 86390 1
426237 99426237 1001 86380 86390 1
427411 99427411 1001 86380 86390 1
427152 99427152 1001 86380 86390 1
427472 99427472 1001 86380 86390 1
428457 99428457 1001 86380 86390 1
427947 99427947 1001 86380 86390 1
428060 99428060 1001 86380 86390 1
427952 99427952 1001 86380 86390 1
428173 99428173 1001 86380 86390 1
428102 99428102 1001 86380 86390 1
428228 99428228 1001 86380 86390 1
427751 99427751 1001 86380 86390 1
429017 99429017 1001 86380 86390 1
429076 99429076 1001 86380 86390 1
428898 99428898 1001 86380 86390 1
430241 99430241 1001 86380 86390 1
430322 99430322 1001 86380 86390 1
430056 99430056 1001 86380 86390 1
429981 99429981 1001 86380 86390 1
429613 99429613 1001 86380 86390 1
429733 99429733 1001 86380 86390 1
429734 99429734 1001 86380 86390 1
429933 99429933 1001 86380 86390 1
429887 99429887 1001 86380 86390 1
429700 99429700 1001 86380 86390 1
429820 99429820 1001 86380 86390 1
429767 99429767 1001 86380 86390 1
429581 99429581 1001 86380 86390 1
429253 99429253 1001 86380 86390 1
429281 99429281 1001 86380 86390 1
429237 99429237 1001 86380 86390 1
429456 99429456 1001 86380 86390 1
430484 99430484 1001 86380 86390 1
430456 99430456 1001 86380 86390 1
430443 99430443 1001 86380 86390 1
430389 99430389 1001 86380 86390 1
431818 99431818 1001 86380 86390 1
432045 99432045 1001 86380 86390 1
431458 99431458 1001 86380 86390 1
431343 99431343 1001 86380 86390 1
431472 99431472 1001 86380 86390 1
430869 99430869 1001 86380 86390 1
431188 99431188 1001 86380 86390 1
431112 99431112 1001 86380 86390 1
432355 99432355 1001 86380 86390 1
432443 99432443 1001 86380 86390 1
432189 99432189 1001 86380 86390 1
432167 99432167 1001 86380 86390 1
433402 99433402 1001 86380 86390 1
433503 99433503 1001 86380 86390 1
433715 99433715 1001 86380 86390 1
432991 99432991 1001 86380 86390 1
433057 99433057 1001 86380 86390 1
433204 99433204 1001 86380 86390 1
433180 99433180 1001 86380 86390 1
433185 99433185 1001 86380 86390 1
432721 99432721 1001 86380 86390 1
432684 99432684 1001 86380 86390 1
432842 99432842 1001 86380 86390 1
432577 99432577 1001 86380 86390 1
432894 99432894 1001 86380 86390 1
433916 99433916 1001 86380 86390 1
433948 99433948 1001 86380 86390 1
434126 99434126 1001 86380 86390 1
433923 99433923 1001 86380 86390 1
433872 99433872 1001 86380 86390 1
434080 99434080 1001 86380 86390 1
435131 99435131 1001 86380 86390 1
435009 99435009 1001 86380 86390 1
435166 99435166 1001 86380 86390 1
435204 99435204 1001 86380 86390 1
435238 99435238 1001 86380 86390 1
434969 99434969 1001 86380 86390 1
434663 99434663 1001 86380 86390 1
434950 99434950 1001 86380 86390 1
434664 99434664 1001 86380 86390 1
434734 99434734 1001 86380 86390 1
434563 99434563 1001 86380 86390 1
434149 99434149 1001 86380 86390 1
434224 99434224 1001 86380 86390 1
435510 99435510 1001 86380 86390 1
435517 99435517 1001 86380 86390 1
435806 99435806 1001 86380 86390 1
435719 99435719 1001 86380 86390 1
436795 99436795 1001 86380 86390 1
436888 99436888 1001 86380 86390 1
436628 99436628 1001 86380 86390 1
436698 99436698 1001 86380 86390 1
436656 99436656 1001 86380 86390 1
435936 99435936 1001 86380 86390 1
435923 99435923 1001 86380 86390 1
436287 99436287 1001 86380 86390 1
437316 99437316 1001 86380 86390 1
300024 99300024 1001 86380 86390 1
437282 99437282 1001 86380 86390 1
300038 99300038 1001 86380 86390 1
300080 99300080 1001 86380 86390 1
300676 99300676 1001 86380 86390 1
300484 99300484 1001 86380 86390 1
300423 99300423 1001 86380 86390 1
300238 99300238 1001 86380 86390 1
300270 99300270 1001 86380 86390 1
300822 99300822 1001 86380 86390 1
300862 99300862 1001 86380 86390 1
300929 99300929 1001 86380 86390 1
300763 99300763 1001 86380 86390 1
301352 99301352 1001 86380 86390 1
301392 99301392 1001 86380 86390 1
301250 99301250 1001 86380 86390 1
301167 99301167 1001 86380 86390 1
301067 99301067 1001 86380 86390 1
300992 99300992 1001 86380 86390 1
301047 99301047 1001 86380 86390 1
302348 99302348 1001 86380 86390 1
302268 99302268 1001 86380 86390 1
302269 99302269 1001 86380 86390 1
302375 99302375 1001 86380 86390 1
302225 99302225 1001 86380 86390 1
302054 99302054 1001 86380 86390 1
301853 99301853 1001 86380 86390 1
301945 99301945 1001 86380 86390 1
301778 99301778 1001 86380 86390 1
301952 99301952 1001 86380 86390 1
302430 99302430 1001 86380 86390 1
302526 99302526 1001 86380 86390 1
302385 99302385 1001 86380 86390 1
302440 99302440 1001 86380 86390 1
303052 99303052 1001 86380 86390 1
303047 99303047 1001 86380 86390 1
302886 99302886 1001 86380 86390 1
302797 99302797 1001 86380 86390 1
302996 99302996 1001 86380 86390 1
302816 99302816 1001 86380 86390 1
302804 99302804 1001 86380 86390 1
302654 99302654 1001 86380 86390 1
302657 99302657 1001 86380 86390 1
302596 99302596 1001 86380 86390 1
302702 99302702 1001 86380 86390 1
303400 99303400 1001 86380 86390 1
303327 99303327 1001 86380 86390 1
303211 99303211 1001 86380 86390 1
303912 99303912 1001 86380 86390 1
303990 99303990 1001 86380 86390 1
304019 99304019 1001 86380 86390 1
303941 99303941 1001 86380 86390 1
303715 99303715 1001 86380 86390 1
303755 99303755 1001 86380 86390 1
303756 99303756 1001 86380 86390 1
303774 99303774 1001 86380 86390 1
303435 99303435 1001 86380 86390 1
303605 99303605 1001 86380 86390 1
304177 99304177 1001 86380 86390 1
304037 99304037 1001 86380 86390 1
304208 99304208 1001 86380 86390 1
304184 99304184 1001 86380 86390 1
304693 99304693 1001 86380 86390 1
304707 99304707 1001 86380 86390 1
304734 99304734 1001 86380 86390 1
304537 99304537 1001 86380 86390 1
304620 99304620 1001 86380 86390 1
304608 99304608 1001 86380 86390 1
304586 99304586 1001 86380 86390 1
304278 99304278 1001 86380 86390 1
304401 99304401 1001 86380 86390 1
304315 99304315 1001 86380 86390 1
304393 99304393 1001 86380 86390 1
305052 99305052 1001 86380 86390 1
305054 99305054 1001 86380 86390 1
304966 99304966 1001 86380 86390 1
305671 99305671 1001 86380 86390 1
305643 99305643 1001 86380 86390 1
305489 99305489 1001 86380 86390 1
305674 99305674 1001 86380 86390 1
305567 99305567 1001 86380 86390 1
305223 99305223 1001 86380 86390 1
305100 99305100 1001 86380 86390 1
305153 99305153 1001 86380 86390 1
500114 99500114 1001 86380 86390 1
500143 99500143 1001 86380 86390 1
500146 99500146 1001 86380 86390 1
500084 99500084 1001 86380 86390 1
500099 99500099 1001 86380 86390 1
500531 99500531 1001 86380 86390 1
500431 99500431 1001 86380 86390 1
500471 99500471 1001 86380 86390 1
500575 99500575 1001 86380 86390 1
500550 99500550 1001 86380 86390 1
500233 99500233 1001 86380 86390 1
500928 99500928 1001 86380 86390 1
500985 99500985 1001 86380 86390 1
500989 99500989 1001 86380 86390 1
501449 99501449 1001 86380 86390 1
501583 99501583 1001 86380 86390 1
501623 99501623 1001 86380 86390 1
501434 99501434 1001 86380 86390 1
501283 99501283 1001 86380 86390 1
501348 99501348 1001 86380 86390 1
501085 99501085 1001 86380 86390 1
501100 99501100 1001 86380 86390 1
501092 99501092 1001 86380 86390 1
501831 99501831 1001 86380 86390 1
501836 99501836 1001 86380 86390 1
501661 99501661 1001 86380 86390 1
502392 99502392 1001 86380 86390 1
502289 99502289 1001 86380 86390 1
502444 99502444 1001 86380 86390 1
502369 99502369 1001 86380 86390 1
502055 99502055 1001 86380 86390 1
502211 99502211 1001 86380 86390 1
502250 99502250 1001 86380 86390 1
502089 99502089 1001 86380 86390 1
502103 99502103 1001 86380 86390 1
501873 99501873 1001 86380 86390 1
501886 99501886 1001 86380 86390 1
502032 99502032 1001 86380 86390 1
501955 99501955 1001 86380 86390 1
502622 99502622 1001 86380 86390 1
502635 99502635 1001 86380 86390 1
502571 99502571 1001 86380 86390 1
502468 99502468 1001 86380 86390 1
502474 99502474 1001 86380 86390 1
503269 99503269 1001 86380 86390 1
503198 99503198 1001 86380 86390 1
503080 99503080 1001 86380 86390 1
502966 99502966 1001 86380 86390 1
502967 99502967 1001 86380 86390 1
502860 99502860 1001 86380 86390 1
503408 99503408 1001 86380 86390 1
503409 99503409 1001 86380 86390 1
503440 99503440 1001 86380 86390 1
503469 99503469 1001 86380 86390 1
503938 99503938 1001 86380 86390 1
504050 99504050 1001 86380 86390 1
503986 99503986 1001 86380 86390 1
504025 99504025 1001 86380 86390 1
503901 99503901 1001 86380 86390 1
503739 99503739 1001 86380 86390 1
503753 99503753 1001 86380 86390 1
503793 99503793 1001 86380 86390 1
503504 99503504 1001 86380 86390 1
504234 99504234 1001 86380 86390 1
504189 99504189 1001 86380 86390 1
504893 99504893 1001 86380 86390 1
504743 99504743 1001 86380 86390 1
504859 99504859 1001 86380 86390 1
504889 99504889 1001 86380 86390 1
504776 99504776 1001 86380 86390 1
504544 99504544 1001 86380 86390 1
504625 99504625 1001 86380 86390 1
504592 99504592 1001 86380 86390 1
504722 99504722 1001 86380 86390 1
504405 99504405 1001 86380 86390 1
504514 99504514 1001 86380 86390 1
504359 99504359 1001 86380 86390 1
504386 99504386 1001 86380 86390 1
505102 99505102 1001 86380 86390 1
505077 99505077 1001 86380 86390 1
505103 99505103 1001 86380 86390 1
504974 99504974 1001 86380 86390 1
505054 99505054 1001 86380 86390 1
505734 99505734 1001 86380 86390 1
505622 99505622 1001 86380 86390 1
505371 99505371 1001 86380 86390 1
505428 99505428 1001 86380 86390 1
505418 99505418 1001 86380 86390 1
505550 99505550 1001 86380 86390 1
505175 99505175 1001 86380 86390 1
505282 99505282 1001 86380 86390 1
505259 99505259 1001 86380 86390 1
505156 99505156 1001 86380 86390 1
505950 99505950 1001 86380 86390 1
505799 99505799 1001 86380 86390 1
506456 99506456 1001 86380 86390 1
506413 99506413 1001 86380 86390 1
506402 99506402 1001 86380 86390 1
506492 99506492 1001 86380 86390 1
506181 99506181 1001 86380 86390 1
506751 99506751 1001 86380 86390 1
506638 99506638 1001 86380 86390 1
506717 99506717 1001 86380 86390 1
506730 99506730 1001 86380 86390 1
506681 99506681 1001 86380 86390 1
506604 99506604 1001 86380 86390 1
506631 99506631 1001 86380 86390 1
507354 99507354 1001 86380 86390 1
507316 99507316 1001 86380 86390 1
507305 99507305 1001 86380 86390 1
507357 99507357 1001 86380 86390 1
507088 99507088 1001 86380 86390 1
507053 99507053 1001 86380 86390 1
507080 99507080 1001 86380 86390 1
507198 99507198 1001 86380 86390 1
507096 99507096 1001 86380 86390 1
507085 99507085 1001 86380 86390 1
507021 99507021 1001 86380 86390 1
506971 99506971 1001 86380 86390 1
506820 99506820 1001 86380 86390 1
506836 99506836 1001 86380 86390 1
507575 99507575 1001 86380 86390 1
507434 99507434 1001 86380 86390 1
507551 99507551 1001 86380 86390 1
507506 99507506 1001 86380 86390 1
507600 99507600 1001 86380 86390 1
508198 99508198 1001 86380 86390 1
508110 99508110 1001 86380 86390 1
508102 99508102 1001 86380 86390 1
508065 99508065 1001 86380 86390 1
507888 99507888 1001 86380 86390 1
507983 99507983 1001 86380 86390 1
508022 99508022 1001 86380 86390 1
507947 99507947 1001 86380 86390 1
508041 99508041 1001 86380 86390 1
507822 99507822 1001 86380 86390 1
507642 99507642 1001 86380 86390 1
507747 99507747 1001 86380 86390 1
507633 99507633 1001 86380 86390 1
508337 99508337 1001 86380 86390 1
508382 99508382 1001 86380 86390 1
508292 99508292 1001 86380 86390 1
508960 99508960 1001 86380 86390 1
508993 99508993 1001 86380 86390 1
508808 99508808 1001 86380 86390 1
508770 99508770 1001 86380 86390 1
508761 99508761 1001 86380 86390 1
508738 99508738 1001 86380 86390 1
508479 99508479 1001 86380 86390 1
508570 99508570 1001 86380 86390 1
508524 99508524 1001 86380 86390 1
508616 99508616 1001 86380 86390 1
508526 99508526 1001 86380 86390 1
509124 99509124 1001 86380 86390 1
509229 99509229 1001 86380 86390 1
509107 99509107 1001 86380 86390 1
509630 99509630 1001 86380 86390 1
509466 99509466 1001 86380 86390 1
509403 99509403 1001 86380 86390 1
510092 99510092 1001 86380 86390 1
509924 99509924 1001 86380 86390 1
509967 99509967 1001 86380 86390 1
510546 99510546 1001 86380 86390 1
510665 99510665 1001 86380 86390 1
510457 99510457 1001 86380 86390 1
510317 99510317 1001 86380 86390 1
510473 99510473 1001 86380 86390 1
510481 99510481 1001 86380 86390 1
510288 99510288 1001 86380 86390 1
510224 99510224 1001 86380 86390 1
510279 99510279 1001 86380 86390 1
510228 99510228 1001 86380 86390 1
510269 99510269 1001 86380 86390 1
510169 99510169 1001 86380 86390 1
510824 99510824 1001 86380 86390 1
511372 99511372 1001 86380 86390 1
511437 99511437 1001 86380 86390 1
511492 99511492 1001 86380 86390 1
511494 99511494 1001 86380 86390 1
511405 99511405 1001 86380 86390 1
511444 99511444 1001 86380 86390 1
511258 99511258 1001 86380 86390 1
511272 99511272 1001 86380 86390 1
511169 99511169 1001 86380 86390 1
511173 99511173 1001 86380 86390 1
510961 99510961 1001 86380 86390 1
510967 99510967 1001 86380 86390 1
511096 99511096 1001 86380 86390 1
511072 99511072 1001 86380 86390 1
512317 99512317 1001 86380 86390 1
512229 99512229 1001 86380 86390 1
512338 99512338 1001 86380 86390 1
511980 99511980 1001 86380 86390 1
511970 99511970 1001 86380 86390 1
511987 99511987 1001 86380 86390 1
512014 99512014 1001 86380 86390 1
511760 99511760 1001 86380 86390 1
511931 99511931 1001 86380 86390 1
511932 99511932 1001 86380 86390 1
512404 99512404 1001 86380 86390 1
512448 99512448 1001 86380 86390 1
513085 99513085 1001 86380 86390 1
513073 99513073 1001 86380 86390 1
513012 99513012 1001 86380 86390 1
512949 99512949 1001 86380 86390 1
512965 99512965 1001 86380 86390 1
512915 99512915 1001 86380 86390 1
512984 99512984 1001 86380 86390 1
512589 99512589 1001 86380 86390 1
512726 99512726 1001 86380 86390 1
513354 99513354 1001 86380 86390 1
513303 99513303 1001 86380 86390 1
513993 99513993 1001 86380 86390 1
513996 99513996 1001 86380 86390 1
513841 99513841 1001 86380 86390 1
514005 99514005 1001 86380 86390 1
513896 99513896 1001 86380 86390 1
513849 99513849 1001 86380 86390 1
513712 99513712 1001 86380 86390 1
513727 99513727 1001 86380 86390 1
513705 99513705 1001 86380 86390 1
513554 99513554 1001 86380 86390 1
513414 99513414 1001 86380 86390 1
513467 99513467 1001 86380 86390 1
513486 99513486 1001 86380 86390 1
514211 99514211 1001 86380 86390 1
514231 99514231 1001 86380 86390 1
514843 99514843 1001 86380 86390 1
514791 99514791 1001 86380 86390 1
514581 99514581 1001 86380 86390 1
514621 99514621 1001 86380 86390 1
514647 99514647 1001 86380 86390 1
514573 99514573 1001 86380 86390 1
514384 99514384 1001 86380 86390 1
515056 99515056 1001 86380 86390 1
515018 99515018 1001 86380 86390 1
515585 99515585 1001 86380 86390 1
515611 99515611 1001 86380 86390 1
515632 99515632 1001 86380 86390 1
515405 99515405 1001 86380 86390 1
515275 99515275 1001 86380 86390 1
515279 99515279 1001 86380 86390 1
515090 99515090 1001 86380 86390 1
515104 99515104 1001 86380 86390 1
515220 99515220 1001 86380 86390 1
515171 99515171 1001 86380 86390 1
515841 99515841 1001 86380 86390 1
515883 99515883 1001 86380 86390 1
516395 99516395 1001 86380 86390 1
516358 99516358 1001 86380 86390 1
516312 99516312 1001 86380 86390 1
516327 99516327 1001 86380 86390 1
516501 99516501 1001 86380 86390 1
516470 99516470 1001 86380 86390 1
516503 99516503 1001 86380 86390 1
516419 99516419 1001 86380 86390 1
516139 99516139 1001 86380 86390 1
516073 99516073 1001 86380 86390 1
515999 99515999 1001 86380 86390 1
515908 99515908 1001 86380 86390 1
516025 99516025 1001 86380 86390 1
516578 99516578 1001 86380 86390 1
516631 99516631 1001 86380 86390 1
517334 99517334 1001 86380 86390 1
517158 99517158 1001 86380 86390 1
517270 99517270 1001 86380 86390 1
516981 99516981 1001 86380 86390 1
516987 99516987 1001 86380 86390 1
516760 99516760 1001 86380 86390 1
516724 99516724 1001 86380 86390 1
517537 99517537 1001 86380 86390 1
517984 99517984 1001 86380 86390 1
517998 99517998 1001 86380 86390 1
518011 99518011 1001 86380 86390 1
517967 99517967 1001 86380 86390 1
518071 99518071 1001 86380 86390 1
517762 99517762 1001 86380 86390 1
517804 99517804 1001 86380 86390 1
517898 99517898 1001 86380 86390 1
517823 99517823 1001 86380 86390 1
517876 99517876 1001 86380 86390 1
517612 99517612 1001 86380 86390 1
517574 99517574 1001 86380 86390 1
517562 99517562 1001 86380 86390 1
517656 99517656 1001 86380 86390 1
518259 99518259 1001 86380 86390 1
518325 99518325 1001 86380 86390 1
518338 99518338 1001 86380 86390 1
518813 99518813 1001 86380 86390 1
518713 99518713 1001 86380 86390 1
518742 99518742 1001 86380 86390 1
518488 99518488 1001 86380 86390 1
518413 99518413 1001 86380 86390 1
518414 99518414 1001 86380 86390 1
518507 99518507 1001 86380 86390 1
519184 99519184 1001 86380 86390 1
519151 99519151 1001 86380 86390 1
519191 99519191 1001 86380 86390 1
519714 99519714 1001 86380 86390 1
519668 99519668 1001 86380 86390 1
519630 99519630 1001 86380 86390 1
519646 99519646 1001 86380 86390 1
519457 99519457 1001 86380 86390 1
519484 99519484 1001 86380 86390 1
519577 99519577 1001 86380 86390 1
519421 99519421 1001 86380 86390 1
519311 99519311 1001 86380 86390 1
519355 99519355 1001 86380 86390 1
519358 99519358 1001 86380 86390 1
519384 99519384 1001 86380 86390 1
519918 99519918 1001 86380 86390 1
519983 99519983 1001 86380 86390 1
520586 99520586 1001 86380 86390 1
520635 99520635 1001 86380 86390 1
520319 99520319 1001 86380 86390 1
520229 99520229 1001 86380 86390 1
520245 99520245 1001 86380 86390 1
520429 99520429 1001 86380 86390 1
520249 99520249 1001 86380 86390 1
520276 99520276 1001 86380 86390 1
520032 99520032 1001 86380 86390 1
520050 99520050 1001 86380 86390 1
520080 99520080 1001 86380 86390 1
520200 99520200 1001 86380 86390 1
520741 99520741 1001 86380 86390 1
520762 99520762 1001 86380 86390 1
521404 99521404 1001 86380 86390 1
521437 99521437 1001 86380 86390 1
521319 99521319 1001 86380 86390 1
521425 99521425 1001 86380 86390 1
521048 99521048 1001 86380 86390 1
520866 99520866 1001 86380 86390 1
521647 99521647 1001 86380 86390 1
522139 99522139 1001 86380 86390 1
522140 99522140 1001 86380 86390 1
522153 99522153 1001 86380 86390 1
522173 99522173 1001 86380 86390 1
522283 99522283 1001 86380 86390 1
522240 99522240 1001 86380 86390 1
522023 99522023 1001 86380 86390 1
521913 99521913 1001 86380 86390 1
522019 99522019 1001 86380 86390 1
522060 99522060 1001 86380 86390 1
521710 99521710 1001 86380 86390 1
521818 99521818 1001 86380 86390 1
521767 99521767 1001 86380 86390 1
521812 99521812 1001 86380 86390 1
522398 99522398 1001 86380 86390 1
522991 99522991 1001 86380 86390 1
522889 99522889 1001 86380 86390 1
522828 99522828 1001 86380 86390 1
522854 99522854 1001 86380 86390 1
522792 99522792 1001 86380 86390 1
522846 99522846 1001 86380 86390 1
522873 99522873 1001 86380 86390 1
522529 99522529 1001 86380 86390 1
522503 99522503 1001 86380 86390 1
523142 99523142 1001 86380 86390 1
523144 99523144 1001 86380 86390 1
523122 99523122 1001 86380 86390 1
523255 99523255 1001 86380 86390 1
523790 99523790 1001 86380 86390 1
523817 99523817 1001 86380 86390 1
523716 99523716 1001 86380 86390 1
523654 99523654 1001 86380 86390 1
523551 99523551 1001 86380 86390 1
523578 99523578 1001 86380 86390 1
523631 99523631 1001 86380 86390 1
523406 99523406 1001 86380 86390 1
523458 99523458 1001 86380 86390 1
523511 99523511 1001 86380 86390 1
523410 99523410 1001 86380 86390 1
523981 99523981 1001 86380 86390 1
523995 99523995 1001 86380 86390 1
524022 99524022 1001 86380 86390 1
523962 99523962 1001 86380 86390 1
524732 99524732 1001 86380 86390 1
524720 99524720 1001 86380 86390 1
524695 99524695 1001 86380 86390 1
524639 99524639 1001 86380 86390 1
524640 99524640 1001 86380 86390 1
524435 99524435 1001 86380 86390 1
524565 99524565 1001 86380 86390 1
524346 99524346 1001 86380 86390 1
524348 99524348 1001 86380 86390 1
524265 99524265 1001 86380 86390 1
524824 99524824 1001 86380 86390 1
524880 99524880 1001 86380 86390 1
524869 99524869 1001 86380 86390 1
525525 99525525 1001 86380 86390 1
525514 99525514 1001 86380 86390 1
525593 99525593 1001 86380 86390 1
525243 99525243 1001 86380 86390 1
525260 99525260 1001 86380 86390 1
525170 99525170 1001 86380 86390 1
525075 99525075 1001 86380 86390 1
525180 99525180 1001 86380 86390 1
525051 99525051 1001 86380 86390 1
525789 99525789 1001 86380 86390 1
525622 99525622 1001 86380 86390 1
525185 99525185 1001 86380 86390 1
525727 99525727 1001 86380 86390 1
525611 99525611 1001 86380 86390 1
525772 99525772 1001 86380 86390 1
525630 99525630 1001 86380 86390 1
526362 99526362 1001 86380 86390 1
526343 99526343 1001 86380 86390 1
526191 99526191 1001 86380 86390 1
525998 99525998 1001 86380 86390 1
525960 99525960 1001 86380 86390 1
525987 99525987 1001 86380 86390 1
525807 99525807 1001 86380 86390 1
526513 99526513 1001 86380 86390 1
526438 99526438 1001 86380 86390 1
526516 99526516 1001 86380 86390 1
526509 99526509 1001 86380 86390 1
527110 99527110 1001 86380 86390 1
527079 99527079 1001 86380 86390 1
526842 99526842 1001 86380 86390 1
527011 99527011 1001 86380 86390 1
526656 99526656 1001 86380 86390 1
526675 99526675 1001 86380 86390 1
526806 99526806 1001 86380 86390 1
527404 99527404 1001 86380 86390 1
527317 99527317 1001 86380 86390 1
528026 99528026 1001 86380 86390 1
527872 99527872 1001 86380 86390 1
527981 99527981 1001 86380 86390 1
527944 99527944 1001 86380 86390 1
527795 99527795 1001 86380 86390 1
527812 99527812 1001 86380 86390 1
527749 99527749 1001 86380 86390 1
527711 99527711 1001 86380 86390 1
527752 99527752 1001 86380 86390 1
527778 99527778 1001 86380 86390 1
527636 99527636 1001 86380 86390 1
527531 99527531 1001 86380 86390 1
528099 99528099 1001 86380 86390 1
528129 99528129 1001 86380 86390 1
528259 99528259 1001 86380 86390 1
528158 99528158 1001 86380 86390 1
528786 99528786 1001 86380 86390 1
528709 99528709 1001 86380 86390 1
528711 99528711 1001 86380 86390 1
528755 99528755 1001 86380 86390 1
528811 99528811 1001 86380 86390 1
528500 99528500 1001 86380 86390 1
528332 99528332 1001 86380 86390 1
528401 99528401 1001 86380 86390 1
528950 99528950 1001 86380 86390 1
529054 99529054 1001 86380 86390 1
528951 99528951 1001 86380 86390 1
528978 99528978 1001 86380 86390 1
529665 99529665 1001 86380 86390 1
529532 99529532 1001 86380 86390 1
529559 99529559 1001 86380 86390 1
529431 99529431 1001 86380 86390 1
529342 99529342 1001 86380 86390 1
529382 99529382 1001 86380 86390 1
529330 99529330 1001 86380 86390 1
529347 99529347 1001 86380 86390 1
529322 99529322 1001 86380 86390 1
529415 99529415 1001 86380 86390 1
529428 99529428 1001 86380 86390 1
529180 99529180 1001 86380 86390 1
529194 99529194 1001 86380 86390 1
529737 99529737 1001 86380 86390 1
529884 99529884 1001 86380 86390 1
529783 99529783 1001 86380 86390 1
529861 99529861 1001 86380 86390 1
530352 99530352 1001 86380 86390 1
530391 99530391 1001 86380 86390 1
530418 99530418 1001 86380 86390 1
530536 99530536 1001 86380 86390 1
530297 99530297 1001 86380 86390 1
530157 99530157 1001 86380 86390 1
530161 99530161 1001 86380 86390 1
530308 99530308 1001 86380 86390 1
530131 99530131 1001 86380 86390 1
530043 99530043 1001 86380 86390 1
530020 99530020 1001 86380 86390 1
530124 99530124 1001 86380 86390 1
530137 99530137 1001 86380 86390 1
530712 99530712 1001 86380 86390 1
530584 99530584 1001 86380 86390 1
530652 99530652 1001 86380 86390 1
531190 99531190 1001 86380 86390 1
531255 99531255 1001 86380 86390 1
531365 99531365 1001 86380 86390 1
531032 99531032 1001 86380 86390 1
531035 99531035 1001 86380 86390 1
531164 99531164 1001 86380 86390 1
531015 99531015 1001 86380 86390 1
530855 99530855 1001 86380 86390 1
530805 99530805 1001 86380 86390 1
530952 99530952 1001 86380 86390 1
531494 99531494 1001 86380 86390 1
531536 99531536 1001 86380 86390 1
531475 99531475 1001 86380 86390 1
531543 99531543 1001 86380 86390 1
531531 99531531 1001 86380 86390 1
532054 99532054 1001 86380 86390 1
532106 99532106 1001 86380 86390 1
532097 99532097 1001 86380 86390 1
532163 99532163 1001 86380 86390 1
532167 99532167 1001 86380 86390 1
531974 99531974 1001 86380 86390 1
531967 99531967 1001 86380 86390 1
531982 99531982 1001 86380 86390 1
531869 99531869 1001 86380 86390 1
531653 99531653 1001 86380 86390 1
531692 99531692 1001 86380 86390 1
532398 99532398 1001 86380 86390 1
532338 99532338 1001 86380 86390 1
532955 99532955 1001 86380 86390 1
532880 99532880 1001 86380 86390 1
532831 99532831 1001 86380 86390 1
532856 99532856 1001 86380 86390 1
532966 99532966 1001 86380 86390 1
532702 99532702 1001 86380 86390 1
532491 99532491 1001 86380 86390 1
532472 99532472 1001 86380 86390 1
533224 99533224 1001 86380 86390 1
533096 99533096 1001 86380 86390 1
533071 99533071 1001 86380 86390 1
533188 99533188 1001 86380 86390 1
533177 99533177 1001 86380 86390 1
533126 99533126 1001 86380 86390 1
533104 99533104 1001 86380 86390 1
533156 99533156 1001 86380 86390 1
533774 99533774 1001 86380 86390 1
533814 99533814 1001 86380 86390 1
533701 99533701 1001 86380 86390 1
533527 99533527 1001 86380 86390 1
533543 99533543 1001 86380 86390 1
533452 99533452 1001 86380 86390 1
533520 99533520 1001 86380 86390 1
533522 99533522 1001 86380 86390 1
533308 99533308 1001 86380 86390 1
533297 99533297 1001 86380 86390 1
533362 99533362 1001 86380 86390 1
533894 99533894 1001 86380 86390 1
533868 99533868 1001 86380 86390 1
534037 99534037 1001 86380 86390 1
533947 99533947 1001 86380 86390 1
534053 99534053 1001 86380 86390 1
533991 99533991 1001 86380 86390 1
533901 99533901 1001 86380 86390 1
533903 99533903 1001 86380 86390 1
533916 99533916 1001 86380 86390 1
534007 99534007 1001 86380 86390 1
534636 99534636 1001 86380 86390 1
534533 99534533 1001 86380 86390 1
534655 99534655 1001 86380 86390 1
534485 99534485 1001 86380 86390 1
534602 99534602 1001 86380 86390 1
534580 99534580 1001 86380 86390 1
534529 99534529 1001 86380 86390 1
534288 99534288 1001 86380 86390 1
534302 99534302 1001 86380 86390 1
534172 99534172 1001 86380 86390 1
534763 99534763 1001 86380 86390 1
534764 99534764 1001 86380 86390 1
534703 99534703 1001 86380 86390 1
534745 99534745 1001 86380 86390 1
535348 99535348 1001 86380 86390 1
535492 99535492 1001 86380 86390 1
535138 99535138 1001 86380 86390 1
535294 99535294 1001 86380 86390 1
535129 99535129 1001 86380 86390 1
535212 99535212 1001 86380 86390 1
535071 99535071 1001 86380 86390 1
535050 99535050 1001 86380 86390 1
534896 99534896 1001 86380 86390 1
535091 99535091 1001 86380 86390 1
535096 99535096 1001 86380 86390 1
535534 99535534 1001 86380 86390 1
535599 99535599 1001 86380 86390 1
535666 99535666 1001 86380 86390 1
535602 99535602 1001 86380 86390 1
535623 99535623 1001 86380 86390 1
536169 99536169 1001 86380 86390 1
536183 99536183 1001 86380 86390 1
536306 99536306 1001 86380 86390 1
536147 99536147 1001 86380 86390 1
536315 99536315 1001 86380 86390 1
536254 99536254 1001 86380 86390 1
535936 99535936 1001 86380 86390 1
536081 99536081 1001 86380 86390 1
535967 99535967 1001 86380 86390 1
535941 99535941 1001 86380 86390 1
535983 99535983 1001 86380 86390 1
535825 99535825 1001 86380 86390 1
535894 99535894 1001 86380 86390 1
535739 99535739 1001 86380 86390 1
535792 99535792 1001 86380 86390 1
536456 99536456 1001 86380 86390 1
536341 99536341 1001 86380 86390 1
536395 99536395 1001 86380 86390 1
537136 99537136 1001 86380 86390 1
537104 99537104 1001 86380 86390 1
537002 99537002 1001 86380 86390 1
537081 99537081 1001 86380 86390 1
536647 99536647 1001 86380 86390 1
536547 99536547 1001 86380 86390 1
536742 99536742 1001 86380 86390 1
536588 99536588 1001 86380 86390 1
536579 99536579 1001 86380 86390 1
536657 99536657 1001 86380 86390 1
537279 99537279 1001 86380 86390 1
537258 99537258 1001 86380 86390 1
537910 99537910 1001 86380 86390 1
537772 99537772 1001 86380 86390 1
537750 99537750 1001 86380 86390 1
537754 99537754 1001 86380 86390 1
537717 99537717 1001 86380 86390 1
537422 99537422 1001 86380 86390 1
537370 99537370 1001 86380 86390 1
537411 99537411 1001 86380 86390 1
538022 99538022 1001 86380 86390 1
538092 99538092 1001 86380 86390 1
538649 99538649 1001 86380 86390 1
538679 99538679 1001 86380 86390 1
538683 99538683 1001 86380 86390 1
538809 99538809 1001 86380 86390 1
538432 99538432 1001 86380 86390 1
538463 99538463 1001 86380 86390 1
538611 99538611 1001 86380 86390 1
538932 99538932 1001 86380 86390 1
538898 99538898 1001 86380 86390 1
538914 99538914 1001 86380 86390 1
539551 99539551 1001 86380 86390 1
539514 99539514 1001 86380 86390 1
539554 99539554 1001 86380 86390 1
539557 99539557 1001 86380 86390 1
539598 99539598 1001 86380 86390 1
539537 99539537 1001 86380 86390 1
539268 99539268 1001 86380 86390 1
539333 99539333 1001 86380 86390 1
539239 99539239 1001 86380 86390 1
539117 99539117 1001 86380 86390 1
539067 99539067 1001 86380 86390 1
539184 99539184 1001 86380 86390 1
539095 99539095 1001 86380 86390 1
539666 99539666 1001 86380 86390 1
539823 99539823 1001 86380 86390 1
539773 99539773 1001 86380 86390 1
539799 99539799 1001 86380 86390 1
539674 99539674 1001 86380 86390 1
540311 99540311 1001 86380 86390 1
540068 99540068 1001 86380 86390 1
540096 99540096 1001 86380 86390 1
540241 99540241 1001 86380 86390 1
540138 99540138 1001 86380 86390 1
540242 99540242 1001 86380 86390 1
539888 99539888 1001 86380 86390 1
541180 99541180 1001 86380 86390 1
541129 99541129 1001 86380 86390 1
541221 99541221 1001 86380 86390 1
541199 99541199 1001 86380 86390 1
540959 99540959 1001 86380 86390 1
540973 99540973 1001 86380 86390 1
540977 99540977 1001 86380 86390 1
541042 99541042 1001 86380 86390 1
540689 99540689 1001 86380 86390 1
540865 99540865 1001 86380 86390 1
541448 99541448 1001 86380 86390 1
541296 99541296 1001 86380 86390 1
541941 99541941 1001 86380 86390 1
542058 99542058 1001 86380 86390 1
542066 99542066 1001 86380 86390 1
541823 99541823 1001 86380 86390 1
541806 99541806 1001 86380 86390 1
541874 99541874 1001 86380 86390 1
541539 99541539 1001 86380 86390 1
541662 99541662 1001 86380 86390 1
542160 99542160 1001 86380 86390 1
542161 99542161 1001 86380 86390 1
542881 99542881 1001 86380 86390 1
542885 99542885 1001 86380 86390 1
542783 99542783 1001 86380 86390 1
542776 99542776 1001 86380 86390 1
542706 99542706 1001 86380 86390 1
542655 99542655 1001 86380 86390 1
542735 99542735 1001 86380 86390 1
542494 99542494 1001 86380 86390 1
542446 99542446 1001 86380 86390 1
542504 99542504 1001 86380 86390 1
542981 99542981 1001 86380 86390 1
543111 99543111 1001 86380 86390 1
543038 99543038 1001 86380 86390 1
543001 99543001 1001 86380 86390 1
543709 99543709 1001 86380 86390 1
543760 99543760 1001 86380 86390 1
543450 99543450 1001 86380 86390 1
543555 99543555 1001 86380 86390 1
543401 99543401 1001 86380 86390 1
543174 99543174 1001 86380 86390 1
543859 99543859 1001 86380 86390 1
543944 99543944 1001 86380 86390 1
543910 99543910 1001 86380 86390 1
544421 99544421 1001 86380 86390 1
544572 99544572 1001 86380 86390 1
544539 99544539 1001 86380 86390 1
544580 99544580 1001 86380 86390 1
544437 99544437 1001 86380 86390 1
544463 99544463 1001 86380 86390 1
544481 99544481 1001 86380 86390 1
544392 99544392 1001 86380 86390 1
544317 99544317 1001 86380 86390 1
543989 99543989 1001 86380 86390 1
544019 99544019 1001 86380 86390 1
544099 99544099 1001 86380 86390 1
543987 99543987 1001 86380 86390 1
544014 99544014 1001 86380 86390 1
544633 99544633 1001 86380 86390 1
544660 99544660 1001 86380 86390 1
544674 99544674 1001 86380 86390 1
544643 99544643 1001 86380 86390 1
501039 707 1002 54880 63018 1
400115 99400115 1001 86380 86390 1
400564 99400564 1001 86380 86390 1
400571 99400571 1001 86380 86390 1
400647 99400647 1001 86380 86390 1
400729 99400729 1001 86380 86390 1
400986 99400986 1001 86380 86390 1
401410 99401410 1001 86380 86390 1
401386 99401386 1001 86380 86390 1
401364 99401364 1001 86380 86390 1
401938 99401938 1001 86380 86390 1
401978 99401978 1001 86380 86390 1
402257 99402257 1001 86380 86390 1
402226 99402226 1001 86380 86390 1
402340 99402340 1001 86380 86390 1
402320 99402320 1001 86380 86390 1
402328 99402328 1001 86380 86390 1
402572 99402572 1001 86380 86390 1
402567 99402567 1001 86380 86390 1
402626 99402626 1001 86380 86390 1
402712 99402712 1001 86380 86390 1
402888 99402888 1001 86380 86390 1
402964 99402964 1001 86380 86390 1
403004 99403004 1001 86380 86390 1
403013 99403013 1001 86380 86390 1
403133 99403133 1001 86380 86390 1
403458 99403458 1001 86380 86390 1
403678 99403678 1001 86380 86390 1
403708 99403708 1001 86380 86390 1
403711 99403711 1001 86380 86390 1
403927 99403927 1001 86380 86390 1
403961 99403961 1001 86380 86390 1
404122 99404122 1001 86380 86390 1
404184 99404184 1001 86380 86390 1
404626 99404626 1001 86380 86390 1
404953 99404953 1001 86380 86390 1
404933 99404933 1001 86380 86390 1
404914 99404914 1001 86380 86390 1
405067 99405067 1001 86380 86390 1
405296 99405296 1001 86380 86390 1
405278 99405278 1001 86380 86390 1
405553 99405553 1001 86380 86390 1
405633 99405633 1001 86380 86390 1
405612 99405612 1001 86380 86390 1
405723 99405723 1001 86380 86390 1
406071 99406071 1001 86380 86390 1
406086 99406086 1001 86380 86390 1
406111 99406111 1001 86380 86390 1
406193 99406193 1001 86380 86390 1
406272 99406272 1001 86380 86390 1
406204 99406204 1001 86380 86390 1
406235 99406235 1001 86380 86390 1
406333 99406333 1001 86380 86390 1
406316 99406316 1001 86380 86390 1
406548 99406548 1001 86380 86390 1
406552 99406552 1001 86380 86390 1
406604 99406604 1001 86380 86390 1
407073 99407073 1001 86380 86390 1
407208 99407208 1001 86380 86390 1
407439 99407439 1001 86380 86390 1
407424 99407424 1001 86380 86390 1
407409 99407409 1001 86380 86390 1
407493 99407493 1001 86380 86390 1
407450 99407450 1001 86380 86390 1
407637 99407637 1001 86380 86390 1
407682 99407682 1001 86380 86390 1
407989 99407989 1001 86380 86390 1
408106 99408106 1001 86380 86390 1
408252 99408252 1001 86380 86390 1
408419 99408419 1001 86380 86390 1
408532 99408532 1001 86380 86390 1
408708 99408708 1001 86380 86390 1
409004 99409004 1001 86380 86390 1
409075 99409075 1001 86380 86390 1
409095 99409095 1001 86380 86390 1
409292 99409292 1001 86380 86390 1
409270 99409270 1001 86380 86390 1
409668 99409668 1001 86380 86390 1
409817 99409817 1001 86380 86390 1
409908 99409908 1001 86380 86390 1
410180 99410180 1001 86380 86390 1
410152 99410152 1001 86380 86390 1
410537 99410537 1001 86380 86390 1
410577 99410577 1001 86380 86390 1
410554 99410554 1001 86380 86390 1
410592 99410592 1001 86380 86390 1
410633 99410633 1001 86380 86390 1
410646 99410646 1001 86380 86390 1
410702 99410702 1001 86380 86390 1
411007 99411007 1001 86380 86390 1
411107 99411107 1001 86380 86390 1
411092 99411092 1001 86380 86390 1
411308 99411308 1001 86380 86390 1
411503 99411503 1001 86380 86390 1
411537 99411537 1001 86380 86390 1
411738 99411738 1001 86380 86390 1
411725 99411725 1001 86380 86390 1
411860 99411860 1001 86380 86390 1
411805 99411805 1001 86380 86390 1
411932 99411932 1001 86380 86390 1
411972 99411972 1001 86380 86390 1
412164 99412164 1001 86380 86390 1
412108 99412108 1001 86380 86390 1
412291 99412291 1001 86380 86390 1
412345 99412345 1001 86380 86390 1
412403 99412403 1001 86380 86390 1
412334 99412334 1001 86380 86390 1
413450 99413450 1001 86380 86390 1
413407 99413407 1001 86380 86390 1
413435 99413435 1001 86380 86390 1
413326 99413326 1001 86380 86390 1
413307 99413307 1001 86380 86390 1
413490 99413490 1001 86380 86390 1
412932 99412932 1001 86380 86390 1
413192 99413192 1001 86380 86390 1
412943 99412943 1001 86380 86390 1
412917 99412917 1001 86380 86390 1
413101 99413101 1001 86380 86390 1
412969 99412969 1001 86380 86390 1
412757 99412757 1001 86380 86390 1
412632 99412632 1001 86380 86390 1
412817 99412817 1001 86380 86390 1
412795 99412795 1001 86380 86390 1
413725 99413725 1001 86380 86390 1
413993 99413993 1001 86380 86390 1
413909 99413909 1001 86380 86390 1
415239 99415239 1001 86380 86390 1
415074 99415074 1001 86380 86390 1
414675 99414675 1001 86380 86390 1
414894 99414894 1001 86380 86390 1
414536 99414536 1001 86380 86390 1
414621 99414621 1001 86380 86390 1
414825 99414825 1001 86380 86390 1
414601 99414601 1001 86380 86390 1
414809 99414809 1001 86380 86390 1
414562 99414562 1001 86380 86390 1
414326 99414326 1001 86380 86390 1
414434 99414434 1001 86380 86390 1
414245 99414245 1001 86380 86390 1
414155 99414155 1001 86380 86390 1
415557 99415557 1001 86380 86390 1
415583 99415583 1001 86380 86390 1
415689 99415689 1001 86380 86390 1
415590 99415590 1001 86380 86390 1
416697 99416697 1001 86380 86390 1
416574 99416574 1001 86380 86390 1
415847 99415847 1001 86380 86390 1
415732 99415732 1001 86380 86390 1
416131 99416131 1001 86380 86390 1
416107 99416107 1001 86380 86390 1
417280 99417280 1001 86380 86390 1
417084 99417084 1001 86380 86390 1
417106 99417106 1001 86380 86390 1
417276 99417276 1001 86380 86390 1
417013 99417013 1001 86380 86390 1
417396 99417396 1001 86380 86390 1
417413 99417413 1001 86380 86390 1
417517 99417517 1001 86380 86390 1
418683 99418683 1001 86380 86390 1
418377 99418377 1001 86380 86390 1
418345 99418345 1001 86380 86390 1
418423 99418423 1001 86380 86390 1
418826 99418826 1001 86380 86390 1
418807 99418807 1001 86380 86390 1
418817 99418817 1001 86380 86390 1
419129 99419129 1001 86380 86390 1
420309 99420309 1001 86380 86390 1
420158 99420158 1001 86380 86390 1
420415 99420415 1001 86380 86390 1
420416 99420416 1001 86380 86390 1
420267 99420267 1001 86380 86390 1
419830 99419830 1001 86380 86390 1
419730 99419730 1001 86380 86390 1
419962 99419962 1001 86380 86390 1
419499 99419499 1001 86380 86390 1
419500 99419500 1001 86380 86390 1
419620 99419620 1001 86380 86390 1
419341 99419341 1001 86380 86390 1
420806 99420806 1001 86380 86390 1
420676 99420676 1001 86380 86390 1
420591 99420591 1001 86380 86390 1
421742 99421742 1001 86380 86390 1
422037 99422037 1001 86380 86390 1
422106 99422106 1001 86380 86390 1
422024 99422024 1001 86380 86390 1
421998 99421998 1001 86380 86390 1
421393 99421393 1001 86380 86390 1
421478 99421478 1001 86380 86390 1
421624 99421624 1001 86380 86390 1
421648 99421648 1001 86380 86390 1
420918 99420918 1001 86380 86390 1
421084 99421084 1001 86380 86390 1
422277 99422277 1001 86380 86390 1
422235 99422235 1001 86380 86390 1
423340 99423340 1001 86380 86390 1
423464 99423464 1001 86380 86390 1
423622 99423622 1001 86380 86390 1
423535 99423535 1001 86380 86390 1
423669 99423669 1001 86380 86390 1
423266 99423266 1001 86380 86390 1
423219 99423219 1001 86380 86390 1
423296 99423296 1001 86380 86390 1
423166 99423166 1001 86380 86390 1
422798 99422798 1001 86380 86390 1
422754 99422754 1001 86380 86390 1
422786 99422786 1001 86380 86390 1
422864 99422864 1001 86380 86390 1
422900 99422900 1001 86380 86390 1
424151 99424151 1001 86380 86390 1
423972 99423972 1001 86380 86390 1
425091 99425091 1001 86380 86390 1
424800 99424800 1001 86380 86390 1
424803 99424803 1001 86380 86390 1
424614 99424614 1001 86380 86390 1
424919 99424919 1001 86380 86390 1
424203 99424203 1001 86380 86390 1
424258 99424258 1001 86380 86390 1
425588 99425588 1001 86380 86390 1
425480 99425480 1001 86380 86390 1
425814 99425814 1001 86380 86390 1
425578 99425578 1001 86380 86390 1
427115 99427115 1001 86380 86390 1
427116 99427116 1001 86380 86390 1
426769 99426769 1001 86380 86390 1
426856 99426856 1001 86380 86390 1
426941 99426941 1001 86380 86390 1
426395 99426395 1001 86380 86390 1
426666 99426666 1001 86380 86390 1
426580 99426580 1001 86380 86390 1
426629 99426629 1001 86380 86390 1
426438 99426438 1001 86380 86390 1
426583 99426583 1001 86380 86390 1
426369 99426369 1001 86380 86390 1
425897 99425897 1001 86380 86390 1
426148 99426148 1001 86380 86390 1
427263 99427263 1001 86380 86390 1
427204 99427204 1001 86380 86390 1
427383 99427383 1001 86380 86390 1
428552 99428552 1001 86380 86390 1
428623 99428623 1001 86380 86390 1
428708 99428708 1001 86380 86390 1
428629 99428629 1001 86380 86390 1
427975 99427975 1001 86380 86390 1
428210 99428210 1001 86380 86390 1
427779 99427779 1001 86380 86390 1
427640 99427640 1001 86380 86390 1
427666 99427666 1001 86380 86390 1
427670 99427670 1001 86380 86390 1
429082 99429082 1001 86380 86390 1
428982 99428982 1001 86380 86390 1
430371 99430371 1001 86380 86390 1
430195 99430195 1001 86380 86390 1
430225 99430225 1001 86380 86390 1
430124 99430124 1001 86380 86390 1
430199 99430199 1001 86380 86390 1
430207 99430207 1001 86380 86390 1
429656 99429656 1001 86380 86390 1
429676 99429676 1001 86380 86390 1
429379 99429379 1001 86380 86390 1
429488 99429488 1001 86380 86390 1
430578 99430578 1001 86380 86390 1
430451 99430451 1001 86380 86390 1
430422 99430422 1001 86380 86390 1
431738 99431738 1001 86380 86390 1
431863 99431863 1001 86380 86390 1
431870 99431870 1001 86380 86390 1
431978 99431978 1001 86380 86390 1
431670 99431670 1001 86380 86390 1
431502 99431502 1001 86380 86390 1
431426 99431426 1001 86380 86390 1
431258 99431258 1001 86380 86390 1
430968 99430968 1001 86380 86390 1
431088 99431088 1001 86380 86390 1
432260 99432260 1001 86380 86390 1
433721 99433721 1001 86380 86390 1
433617 99433617 1001 86380 86390 1
433400 99433400 1001 86380 86390 1
433405 99433405 1001 86380 86390 1
433707 99433707 1001 86380 86390 1
432989 99432989 1001 86380 86390 1
433253 99433253 1001 86380 86390 1
433201 99433201 1001 86380 86390 1
433255 99433255 1001 86380 86390 1
433233 99433233 1001 86380 86390 1
432562 99432562 1001 86380 86390 1
432757 99432757 1001 86380 86390 1
432612 99432612 1001 86380 86390 1
432662 99432662 1001 86380 86390 1
434037 99434037 1001 86380 86390 1
433795 99433795 1001 86380 86390 1
433880 99433880 1001 86380 86390 1
435229 99435229 1001 86380 86390 1
435392 99435392 1001 86380 86390 1
434792 99434792 1001 86380 86390 1
434794 99434794 1001 86380 86390 1
434934 99434934 1001 86380 86390 1
434314 99434314 1001 86380 86390 1
434228 99434228 1001 86380 86390 1
434568 99434568 1001 86380 86390 1
434364 99434364 1001 86380 86390 1
435679 99435679 1001 86380 86390 1
435867 99435867 1001 86380 86390 1
435585 99435585 1001 86380 86390 1
435616 99435616 1001 86380 86390 1
437052 99437052 1001 86380 86390 1
436840 99436840 1001 86380 86390 1
437057 99437057 1001 86380 86390 1
437117 99437117 1001 86380 86390 1
437015 99437015 1001 86380 86390 1
436483 99436483 1001 86380 86390 1
436193 99436193 1001 86380 86390 1
435952 99435952 1001 86380 86390 1
436105 99436105 1001 86380 86390 1
436325 99436325 1001 86380 86390 1
436226 99436226 1001 86380 86390 1
300046 99300046 1001 86380 86390 1
300034 99300034 1001 86380 86390 1
300076 99300076 1001 86380 86390 1
300685 99300685 1001 86380 86390 1
300572 99300572 1001 86380 86390 1
300476 99300476 1001 86380 86390 1
300466 99300466 1001 86380 86390 1
300364 99300364 1001 86380 86390 1
300153 99300153 1001 86380 86390 1
300923 99300923 1001 86380 86390 1
300773 99300773 1001 86380 86390 1
300931 99300931 1001 86380 86390 1
300841 99300841 1001 86380 86390 1
301384 99301384 1001 86380 86390 1
301338 99301338 1001 86380 86390 1
301300 99301300 1001 86380 86390 1
301315 99301315 1001 86380 86390 1
301241 99301241 1001 86380 86390 1
300961 99300961 1001 86380 86390 1
302357 99302357 1001 86380 86390 1
302149 99302149 1001 86380 86390 1
302158 99302158 1001 86380 86390 1
302071 99302071 1001 86380 86390 1
301980 99301980 1001 86380 86390 1
301773 99301773 1001 86380 86390 1
301860 99301860 1001 86380 86390 1
302468 99302468 1001 86380 86390 1
302417 99302417 1001 86380 86390 1
303028 99303028 1001 86380 86390 1
302901 99302901 1001 86380 86390 1
302837 99302837 1001 86380 86390 1
302905 99302905 1001 86380 86390 1
302896 99302896 1001 86380 86390 1
302707 99302707 1001 86380 86390 1
302607 99302607 1001 86380 86390 1
302660 99302660 1001 86380 86390 1
303258 99303258 1001 86380 86390 1
303260 99303260 1001 86380 86390 1
303402 99303402 1001 86380 86390 1
303354 99303354 1001 86380 86390 1
303380 99303380 1001 86380 86390 1
303279 99303279 1001 86380 86390 1
303843 99303843 1001 86380 86390 1
304010 99304010 1001 86380 86390 1
303965 99303965 1001 86380 86390 1
303914 99303914 1001 86380 86390 1
303994 99303994 1001 86380 86390 1
303675 99303675 1001 86380 86390 1
303819 99303819 1001 86380 86390 1
303781 99303781 1001 86380 86390 1
303590 99303590 1001 86380 86390 1
303487 99303487 1001 86380 86390 1
304746 99304746 1001 86380 86390 1
304842 99304842 1001 86380 86390 1
304703 99304703 1001 86380 86390 1
304533 99304533 1001 86380 86390 1
304290 99304290 1001 86380 86390 1
304296 99304296 1001 86380 86390 1
304388 99304388 1001 86380 86390 1
304440 99304440 1001 86380 86390 1
304899 99304899 1001 86380 86390 1
304914 99304914 1001 86380 86390 1
304865 99304865 1001 86380 86390 1
304959 99304959 1001 86380 86390 1
305558 99305558 1001 86380 86390 1
305507 99305507 1001 86380 86390 1
305572 99305572 1001 86380 86390 1
305612 99305612 1001 86380 86390 1
305484 99305484 1001 86380 86390 1
305660 99305660 1001 86380 86390 1
305663 99305663 1001 86380 86390 1
305402 99305402 1001 86380 86390 1
305317 99305317 1001 86380 86390 1
305292 99305292 1001 86380 86390 1
305181 99305181 1001 86380 86390 1
305194 99305194 1001 86380 86390 1
305131 99305131 1001 86380 86390 1
305268 99305268 1001 86380 86390 1
305231 99305231 1001 86380 86390 1
305193 99305193 1001 86380 86390 1
500011 99500011 1001 86380 86390 1
500000 99500000 1001 86380 86390 1
500069 99500069 1001 86380 86390 1
500108 99500108 1001 86380 86390 1
500086 99500086 1001 86380 86390 1
500726 99500726 1001 86380 86390 1
500769 99500769 1001 86380 86390 1
500720 99500720 1001 86380 86390 1
500643 99500643 1001 86380 86390 1
500558 99500558 1001 86380 86390 1
500437 99500437 1001 86380 86390 1
500503 99500503 1001 86380 86390 1
500400 99500400 1001 86380 86390 1
500391 99500391 1001 86380 86390 1
500225 99500225 1001 86380 86390 1
500295 99500295 1001 86380 86390 1
500969 99500969 1001 86380 86390 1
501512 99501512 1001 86380 86390 1
501610 99501610 1001 86380 86390 1
501451 99501451 1001 86380 86390 1
501542 99501542 1001 86380 86390 1
501497 99501497 1001 86380 86390 1
501240 99501240 1001 86380 86390 1
501293 99501293 1001 86380 86390 1
501281 99501281 1001 86380 86390 1
501257 99501257 1001 86380 86390 1
501354 99501354 1001 86380 86390 1
501202 99501202 1001 86380 86390 1
501089 99501089 1001 86380 86390 1
501108 99501108 1001 86380 86390 1
501676 99501676 1001 86380 86390 1
501704 99501704 1001 86380 86390 1
501771 99501771 1001 86380 86390 1
501708 99501708 1001 86380 86390 1
501813 99501813 1001 86380 86390 1
502433 99502433 1001 86380 86390 1
502301 99502301 1001 86380 86390 1
502278 99502278 1001 86380 86390 1
502362 99502362 1001 86380 86390 1
502375 99502375 1001 86380 86390 1
502208 99502208 1001 86380 86390 1
502105 99502105 1001 86380 86390 1
502222 99502222 1001 86380 86390 1
502191 99502191 1001 86380 86390 1
502528 99502528 1001 86380 86390 1
502544 99502544 1001 86380 86390 1
502471 99502471 1001 86380 86390 1
502475 99502475 1001 86380 86390 1
503124 99503124 1001 86380 86390 1
503263 99503263 1001 86380 86390 1
503118 99503118 1001 86380 86390 1
502750 99502750 1001 86380 86390 1
502675 99502675 1001 86380 86390 1
502819 99502819 1001 86380 86390 1
502848 99502848 1001 86380 86390 1
503392 99503392 1001 86380 86390 1
503374 99503374 1001 86380 86390 1
504067 99504067 1001 86380 86390 1
504042 99504042 1001 86380 86390 1
503978 99503978 1001 86380 86390 1
503836 99503836 1001 86380 86390 1
503738 99503738 1001 86380 86390 1
503829 99503829 1001 86380 86390 1
503766 99503766 1001 86380 86390 1
503781 99503781 1001 86380 86390 1
503565 99503565 1001 86380 86390 1
503699 99503699 1001 86380 86390 1
504183 99504183 1001 86380 86390 1
504318 99504318 1001 86380 86390 1
504857 99504857 1001 86380 86390 1
504630 99504630 1001 86380 86390 1
504466 99504466 1001 86380 86390 1
504413 99504413 1001 86380 86390 1
505022 99505022 1001 86380 86390 1
505027 99505027 1001 86380 86390 1
505680 99505680 1001 86380 86390 1
505745 99505745 1001 86380 86390 1
505765 99505765 1001 86380 86390 1
505380 99505380 1001 86380 86390 1
505459 99505459 1001 86380 86390 1
505190 99505190 1001 86380 86390 1
505229 99505229 1001 86380 86390 1
505183 99505183 1001 86380 86390 1
505782 99505782 1001 86380 86390 1
505825 99505825 1001 86380 86390 1
505779 99505779 1001 86380 86390 1
506398 99506398 1001 86380 86390 1
506423 99506423 1001 86380 86390 1
506503 99506503 1001 86380 86390 1
506309 99506309 1001 86380 86390 1
506233 99506233 1001 86380 86390 1
506377 99506377 1001 86380 86390 1
506105 99506105 1001 86380 86390 1
506061 99506061 1001 86380 86390 1
506101 99506101 1001 86380 86390 1
506691 99506691 1001 86380 86390 1
506682 99506682 1001 86380 86390 1
507238 99507238 1001 86380 86390 1
507278 99507278 1001 86380 86390 1
507090 99507090 1001 86380 86390 1
507104 99507104 1001 86380 86390 1
507040 99507040 1001 86380 86390 1
506880 99506880 1001 86380 86390 1
506948 99506948 1001 86380 86390 1
506995 99506995 1001 86380 86390 1
507589 99507589 1001 86380 86390 1
507490 99507490 1001 86380 86390 1
508084 99508084 1001 86380 86390 1
508179 99508179 1001 86380 86390 1
508230 99508230 1001 86380 86390 1
507946 99507946 1001 86380 86390 1
508023 99508023 1001 86380 86390 1
507935 99507935 1001 86380 86390 1
507814 99507814 1001 86380 86390 1
508298 99508298 1001 86380 86390 1
508300 99508300 1001 86380 86390 1
508417 99508417 1001 86380 86390 1
508433 99508433 1001 86380 86390 1
508426 99508426 1001 86380 86390 1
509014 99509014 1001 86380 86390 1
508963 99508963 1001 86380 86390 1
508912 99508912 1001 86380 86390 1
508906 99508906 1001 86380 86390 1
508755 99508755 1001 86380 86390 1
508713 99508713 1001 86380 86390 1
508687 99508687 1001 86380 86390 1
508575 99508575 1001 86380 86390 1
508473 99508473 1001 86380 86390 1
509205 99509205 1001 86380 86390 1
509209 99509209 1001 86380 86390 1
509095 99509095 1001 86380 86390 1
509891 99509891 1001 86380 86390 1
509783 99509783 1001 86380 86390 1
509898 99509898 1001 86380 86390 1
509823 99509823 1001 86380 86390 1
509592 99509592 1001 86380 86390 1
509565 99509565 1001 86380 86390 1
509335 99509335 1001 86380 86390 1
509348 99509348 1001 86380 86390 1
509414 99509414 1001 86380 86390 1
509394 99509394 1001 86380 86390 1
510029 99510029 1001 86380 86390 1
510084 99510084 1001 86380 86390 1
510063 99510063 1001 86380 86390 1
510631 99510631 1001 86380 86390 1
510595 99510595 1001 86380 86390 1
510379 99510379 1001 86380 86390 1
510456 99510456 1001 86380 86390 1
510490 99510490 1001 86380 86390 1
510159 99510159 1001 86380 86390 1
510250 99510250 1001 86380 86390 1
510155 99510155 1001 86380 86390 1
510750 99510750 1001 86380 86390 1
510886 99510886 1001 86380 86390 1
510745 99510745 1001 86380 86390 1
510888 99510888 1001 86380 86390 1
510901 99510901 1001 86380 86390 1
510902 99510902 1001 86380 86390 1
510747 99510747 1001 86380 86390 1
510735 99510735 1001 86380 86390 1
511373 99511373 1001 86380 86390 1
511438 99511438 1001 86380 86390 1
511503 99511503 1001 86380 86390 1
511466 99511466 1001 86380 86390 1
511377 99511377 1001 86380 86390 1
511534 99511534 1001 86380 86390 1
511543 99511543 1001 86380 86390 1
511371 99511371 1001 86380 86390 1
511024 99511024 1001 86380 86390 1
511037 99511037 1001 86380 86390 1
511092 99511092 1001 86380 86390 1
511082 99511082 1001 86380 86390 1
511693 99511693 1001 86380 86390 1
511578 99511578 1001 86380 86390 1
511669 99511669 1001 86380 86390 1
511676 99511676 1001 86380 86390 1
512252 99512252 1001 86380 86390 1
512292 99512292 1001 86380 86390 1
512032 99512032 1001 86380 86390 1
512074 99512074 1001 86380 86390 1
512155 99512155 1001 86380 86390 1
512066 99512066 1001 86380 86390 1
512107 99512107 1001 86380 86390 1
512147 99512147 1001 86380 86390 1
511826 99511826 1001 86380 86390 1
511842 99511842 1001 86380 86390 1
511768 99511768 1001 86380 86390 1
511808 99511808 1001 86380 86390 1
512461 99512461 1001 86380 86390 1
512580 99512580 1001 86380 86390 1
513204 99513204 1001 86380 86390 1
513067 99513067 1001 86380 86390 1
513072 99513072 1001 86380 86390 1
513036 99513036 1001 86380 86390 1
513024 99513024 1001 86380 86390 1
512849 99512849 1001 86380 86390 1
512966 99512966 1001 86380 86390 1
512904 99512904 1001 86380 86390 1
512960 99512960 1001 86380 86390 1
512692 99512692 1001 86380 86390 1
512684 99512684 1001 86380 86390 1
513213 99513213 1001 86380 86390 1
513370 99513370 1001 86380 86390 1
513852 99513852 1001 86380 86390 1
513982 99513982 1001 86380 86390 1
513836 99513836 1001 86380 86390 1
513624 99513624 1001 86380 86390 1
513462 99513462 1001 86380 86390 1
513545 99513545 1001 86380 86390 1
513572 99513572 1001 86380 86390 1
513523 99513523 1001 86380 86390 1
513420 99513420 1001 86380 86390 1
513422 99513422 1001 86380 86390 1
514133 99514133 1001 86380 86390 1
514090 99514090 1001 86380 86390 1
514092 99514092 1001 86380 86390 1
514795 99514795 1001 86380 86390 1
514808 99514808 1001 86380 86390 1
514796 99514796 1001 86380 86390 1
514809 99514809 1001 86380 86390 1
514752 99514752 1001 86380 86390 1
514485 99514485 1001 86380 86390 1
514476 99514476 1001 86380 86390 1
514342 99514342 1001 86380 86390 1
514344 99514344 1001 86380 86390 1
514397 99514397 1001 86380 86390 1
514321 99514321 1001 86380 86390 1
514428 99514428 1001 86380 86390 1
514893 99514893 1001 86380 86390 1
514971 99514971 1001 86380 86390 1
514973 99514973 1001 86380 86390 1
515001 99515001 1001 86380 86390 1
514916 99514916 1001 86380 86390 1
515581 99515581 1001 86380 86390 1
515520 99515520 1001 86380 86390 1
515546 99515546 1001 86380 86390 1
515638 99515638 1001 86380 86390 1
515511 99515511 1001 86380 86390 1
515563 99515563 1001 86380 86390 1
515390 99515390 1001 86380 86390 1
515403 99515403 1001 86380 86390 1
515302 99515302 1001 86380 86390 1
515355 99515355 1001 86380 86390 1
515368 99515368 1001 86380 86390 1
515383 99515383 1001 86380 86390 1
515332 99515332 1001 86380 86390 1
515294 99515294 1001 86380 86390 1
515477 99515477 1001 86380 86390 1
515153 99515153 1001 86380 86390 1
515180 99515180 1001 86380 86390 1
515248 99515248 1001 86380 86390 1
515261 99515261 1001 86380 86390 1
515096 99515096 1001 86380 86390 1
515265 99515265 1001 86380 86390 1
515798 99515798 1001 86380 86390 1
515839 99515839 1001 86380 86390 1
515857 99515857 1001 86380 86390 1
515728 99515728 1001 86380 86390 1
515768 99515768 1001 86380 86390 1
515704 99515704 1001 86380 86390 1
515848 99515848 1001 86380 86390 1
516318 99516318 1001 86380 86390 1
516477 99516477 1001 86380 86390 1
516463 99516463 1001 86380 86390 1
516328 99516328 1001 86380 86390 1
516292 99516292 1001 86380 86390 1
516225 99516225 1001 86380 86390 1
515969 99515969 1001 86380 86390 1
516023 99516023 1001 86380 86390 1
515977 99515977 1001 86380 86390 1
516703 99516703 1001 86380 86390 1
516550 99516550 1001 86380 86390 1
516514 99516514 1001 86380 86390 1
516606 99516606 1001 86380 86390 1
516515 99516515 1001 86380 86390 1
516685 99516685 1001 86380 86390 1
517302 99517302 1001 86380 86390 1
517262 99517262 1001 86380 86390 1
517280 99517280 1001 86380 86390 1
517000 99517000 1001 86380 86390 1
517026 99517026 1001 86380 86390 1
516716 99516716 1001 86380 86390 1
516851 99516851 1001 86380 86390 1
517377 99517377 1001 86380 86390 1
517365 99517365 1001 86380 86390 1
517483 99517483 1001 86380 86390 1
517343 99517343 1001 86380 86390 1
518022 99518022 1001 86380 86390 1
518004 99518004 1001 86380 86390 1
517844 99517844 1001 86380 86390 1
517726 99517726 1001 86380 86390 1
517623 99517623 1001 86380 86390 1
517693 99517693 1001 86380 86390 1
517707 99517707 1001 86380 86390 1
518230 99518230 1001 86380 86390 1
518220 99518220 1001 86380 86390 1
518848 99518848 1001 86380 86390 1
518958 99518958 1001 86380 86390 1
518930 99518930 1001 86380 86390 1
518967 99518967 1001 86380 86390 1
518974 99518974 1001 86380 86390 1
518858 99518858 1001 86380 86390 1
518616 99518616 1001 86380 86390 1
518759 99518759 1001 86380 86390 1
518775 99518775 1001 86380 86390 1
518585 99518585 1001 86380 86390 1
518549 99518549 1001 86380 86390 1
518409 99518409 1001 86380 86390 1
518505 99518505 1001 86380 86390 1
519711 99519711 1001 86380 86390 1
519651 99519651 1001 86380 86390 1
519755 99519755 1001 86380 86390 1
519682 99519682 1001 86380 86390 1
519466 99519466 1001 86380 86390 1
519601 99519601 1001 86380 86390 1
519463 99519463 1001 86380 86390 1
519569 99519569 1001 86380 86390 1
519314 99519314 1001 86380 86390 1
519318 99519318 1001 86380 86390 1
519306 99519306 1001 86380 86390 1
519981 99519981 1001 86380 86390 1
519402 99519402 1001 86380 86390 1
519841 99519841 1001 86380 86390 1
519896 99519896 1001 86380 86390 1
519990 99519990 1001 86380 86390 1
520448 99520448 1001 86380 86390 1
520240 99520240 1001 86380 86390 1
520237 99520237 1001 86380 86390 1
520102 99520102 1001 86380 86390 1
520693 99520693 1001 86380 86390 1
520760 99520760 1001 86380 86390 1
521383 99521383 1001 86380 86390 1
521293 99521293 1001 86380 86390 1
521373 99521373 1001 86380 86390 1
521198 99521198 1001 86380 86390 1
521200 99521200 1001 86380 86390 1
521112 99521112 1001 86380 86390 1
521202 99521202 1001 86380 86390 1
521229 99521229 1001 86380 86390 1
521218 99521218 1001 86380 86390 1
520979 99520979 1001 86380 86390 1
520995 99520995 1001 86380 86390 1
520973 99520973 1001 86380 86390 1
521596 99521596 1001 86380 86390 1
521636 99521636 1001 86380 86390 1
521499 99521499 1001 86380 86390 1
521644 99521644 1001 86380 86390 1
522259 99522259 1001 86380 86390 1
522146 99522146 1001 86380 86390 1
522175 99522175 1001 86380 86390 1
522288 99522288 1001 86380 86390 1
522189 99522189 1001 86380 86390 1
521918 99521918 1001 86380 86390 1
521983 99521983 1001 86380 86390 1
522035 99522035 1001 86380 86390 1
521963 99521963 1001 86380 86390 1
521940 99521940 1001 86380 86390 1
521968 99521968 1001 86380 86390 1
521762 99521762 1001 86380 86390 1
521750 99521750 1001 86380 86390 1
521725 99521725 1001 86380 86390 1
521860 99521860 1001 86380 86390 1
522406 99522406 1001 86380 86390 1
522449 99522449 1001 86380 86390 1
523088 99523088 1001 86380 86390 1
523023 99523023 1001 86380 86390 1
522934 99522934 1001 86380 86390 1
522783 99522783 1001 86380 86390 1
522774 99522774 1001 86380 86390 1
522728 99522728 1001 86380 86390 1
522872 99522872 1001 86380 86390 1
522666 99522666 1001 86380 86390 1
523208 99523208 1001 86380 86390 1
523176 99523176 1001 86380 86390 1
523296 99523296 1001 86380 86390 1
523927 99523927 1001 86380 86390 1
523786 99523786 1001 86380 86390 1
523762 99523762 1001 86380 86390 1
523603 99523603 1001 86380 86390 1
523686 99523686 1001 86380 86390 1
523518 99523518 1001 86380 86390 1
523461 99523461 1001 86380 86390 1
523372 99523372 1001 86380 86390 1
523476 99523476 1001 86380 86390 1
523529 99523529 1001 86380 86390 1
524101 99524101 1001 86380 86390 1
524132 99524132 1001 86380 86390 1
524648 99524648 1001 86380 86390 1
524625 99524625 1001 86380 86390 1
524461 99524461 1001 86380 86390 1
524553 99524553 1001 86380 86390 1
524361 99524361 1001 86380 86390 1
524228 99524228 1001 86380 86390 1
524347 99524347 1001 86380 86390 1
524167 99524167 1001 86380 86390 1
524323 99524323 1001 86380 86390 1
524183 99524183 1001 86380 86390 1
525456 99525456 1001 86380 86390 1
525534 99525534 1001 86380 86390 1
525537 99525537 1001 86380 86390 1
525422 99525422 1001 86380 86390 1
525526 99525526 1001 86380 86390 1
525475 99525475 1001 86380 86390 1
525237 99525237 1001 86380 86390 1
525302 99525302 1001 86380 86390 1
525384 99525384 1001 86380 86390 1
525313 99525313 1001 86380 86390 1
525005 99525005 1001 86380 86390 1
525006 99525006 1001 86380 86390 1
525033 99525033 1001 86380 86390 1
525178 99525178 1001 86380 86390 1
525798 99525798 1001 86380 86390 1
525747 99525747 1001 86380 86390 1
525619 99525619 1001 86380 86390 1
526260 99526260 1001 86380 86390 1
526410 99526410 1001 86380 86390 1
526357 99526357 1001 86380 86390 1
526417 99526417 1001 86380 86390 1
526217 99526217 1001 86380 86390 1
526182 99526182 1001 86380 86390 1
526176 99526176 1001 86380 86390 1
525948 99525948 1001 86380 86390 1
525820 99525820 1001 86380 86390 1
525876 99525876 1001 86380 86390 1
525889 99525889 1001 86380 86390 1
526580 99526580 1001 86380 86390 1
526508 99526508 1001 86380 86390 1
526523 99526523 1001 86380 86390 1
527122 99527122 1001 86380 86390 1
527225 99527225 1001 86380 86390 1
527226 99527226 1001 86380 86390 1
527193 99527193 1001 86380 86390 1
527010 99527010 1001 86380 86390 1
526847 99526847 1001 86380 86390 1
526744 99526744 1001 86380 86390 1
527337 99527337 1001 86380 86390 1
527377 99527377 1001 86380 86390 1
527291 99527291 1001 86380 86390 1
527279 99527279 1001 86380 86390 1
528000 99528000 1001 86380 86390 1
527964 99527964 1001 86380 86390 1
527952 99527952 1001 86380 86390 1
527901 99527901 1001 86380 86390 1
528036 99528036 1001 86380 86390 1
528073 99528073 1001 86380 86390 1
527676 99527676 1001 86380 86390 1
527768 99527768 1001 86380 86390 1
527820 99527820 1001 86380 86390 1
527846 99527846 1001 86380 86390 1
527718 99527718 1001 86380 86390 1
527784 99527784 1001 86380 86390 1
528085 99528085 1001 86380 86390 1
527455 99527455 1001 86380 86390 1
528272 99528272 1001 86380 86390 1
528225 99528225 1001 86380 86390 1
528814 99528814 1001 86380 86390 1
528896 99528896 1001 86380 86390 1
528595 99528595 1001 86380 86390 1
528518 99528518 1001 86380 86390 1
528609 99528609 1001 86380 86390 1
528636 99528636 1001 86380 86390 1
528614 99528614 1001 86380 86390 1
528497 99528497 1001 86380 86390 1
528464 99528464 1001 86380 86390 1
528478 99528478 1001 86380 86390 1
528481 99528481 1001 86380 86390 1
528318 99528318 1001 86380 86390 1
528924 99528924 1001 86380 86390 1
529055 99529055 1001 86380 86390 1
528913 99528913 1001 86380 86390 1
528916 99528916 1001 86380 86390 1
528931 99528931 1001 86380 86390 1
529574 99529574 1001 86380 86390 1
529590 99529590 1001 86380 86390 1
529565 99529565 1001 86380 86390 1
529582 99529582 1001 86380 86390 1
529343 99529343 1001 86380 86390 1
529474 99529474 1001 86380 86390 1
529412 99529412 1001 86380 86390 1
529516 99529516 1001 86380 86390 1
529521 99529521 1001 86380 86390 1
529213 99529213 1001 86380 86390 1
529228 99529228 1001 86380 86390 1
529178 99529178 1001 86380 86390 1
529142 99529142 1001 86380 86390 1
529157 99529157 1001 86380 86390 1
529313 99529313 1001 86380 86390 1
529881 99529881 1001 86380 86390 1
529753 99529753 1001 86380 86390 1
529843 99529843 1001 86380 86390 1
529818 99529818 1001 86380 86390 1
529899 99529899 1001 86380 86390 1
529797 99529797 1001 86380 86390 1
529903 99529903 1001 86380 86390 1
530430 99530430 1001 86380 86390 1
530356 99530356 1001 86380 86390 1
530159 99530159 1001 86380 86390 1
530342 99530342 1001 86380 86390 1
530280 99530280 1001 86380 86390 1
529985 99529985 1001 86380 86390 1
530077 99530077 1001 86380 86390 1
530080 99530080 1001 86380 86390 1
530081 99530081 1001 86380 86390 1
530121 99530121 1001 86380 86390 1
530637 99530637 1001 86380 86390 1
531271 99531271 1001 86380 86390 1
531286 99531286 1001 86380 86390 1
531263 99531263 1001 86380 86390 1
531154 99531154 1001 86380 86390 1
530915 99530915 1001 86380 86390 1
530773 99530773 1001 86380 86390 1
530782 99530782 1001 86380 86390 1
531430 99531430 1001 86380 86390 1
531457 99531457 1001 86380 86390 1
531548 99531548 1001 86380 86390 1
531564 99531564 1001 86380 86390 1
531398 99531398 1001 86380 86390 1
531425 99531425 1001 86380 86390 1
531427 99531427 1001 86380 86390 1
532025 99532025 1001 86380 86390 1
532176 99532176 1001 86380 86390 1
532036 99532036 1001 86380 86390 1
531910 99531910 1001 86380 86390 1
531942 99531942 1001 86380 86390 1
531946 99531946 1001 86380 86390 1
532216 99532216 1001 86380 86390 1
532258 99532258 1001 86380 86390 1
532289 99532289 1001 86380 86390 1
532291 99532291 1001 86380 86390 1
532891 99532891 1001 86380 86390 1
532924 99532924 1001 86380 86390 1
532687 99532687 1001 86380 86390 1
532565 99532565 1001 86380 86390 1
533186 99533186 1001 86380 86390 1
533078 99533078 1001 86380 86390 1
533717 99533717 1001 86380 86390 1
533752 99533752 1001 86380 86390 1
533576 99533576 1001 86380 86390 1
533580 99533580 1001 86380 86390 1
533635 99533635 1001 86380 86390 1
533571 99533571 1001 86380 86390 1
533401 99533401 1001 86380 86390 1
533429 99533429 1001 86380 86390 1
534026 99534026 1001 86380 86390 1
533940 99533940 1001 86380 86390 1
534610 99534610 1001 86380 86390 1
534489 99534489 1001 86380 86390 1
534605 99534605 1001 86380 86390 1
534414 99534414 1001 86380 86390 1
534363 99534363 1001 86380 86390 1
534280 99534280 1001 86380 86390 1
534180 99534180 1001 86380 86390 1
534090 99534090 1001 86380 86390 1
534220 99534220 1001 86380 86390 1
534105 99534105 1001 86380 86390 1
534188 99534188 1001 86380 86390 1
534889 99534889 1001 86380 86390 1
534786 99534786 1001 86380 86390 1
534064 99534064 1001 86380 86390 1
534697 99534697 1001 86380 86390 1
534698 99534698 1001 86380 86390 1
535506 99535506 1001 86380 86390 1
535123 99535123 1001 86380 86390 1
535242 99535242 1001 86380 86390 1
535244 99535244 1001 86380 86390 1
535273 99535273 1001 86380 86390 1
534917 99534917 1001 86380 86390 1
534931 99534931 1001 86380 86390 1
534914 99534914 1001 86380 86390 1
535533 99535533 1001 86380 86390 1
535511 99535511 1001 86380 86390 1
536105 99536105 1001 86380 86390 1
536044 99536044 1001 86380 86390 1
536099 99536099 1001 86380 86390 1
536013 99536013 1001 86380 86390 1
535775 99535775 1001 86380 86390 1
535906 99535906 1001 86380 86390 1
535921 99535921 1001 86380 86390 1
536515 99536515 1001 86380 86390 1
536348 99536348 1001 86380 86390 1
535924 99535924 1001 86380 86390 1
536479 99536479 1001 86380 86390 1
536364 99536364 1001 86380 86390 1
536357 99536357 1001 86380 86390 1
537035 99537035 1001 86380 86390 1
536784 99536784 1001 86380 86390 1
536581 99536581 1001 86380 86390 1
536616 99536616 1001 86380 86390 1
537251 99537251 1001 86380 86390 1
537940 99537940 1001 86380 86390 1
537966 99537966 1001 86380 86390 1
537979 99537979 1001 86380 86390 1
537734 99537734 1001 86380 86390 1
537751 99537751 1001 86380 86390 1
537730 99537730 1001 86380 86390 1
537369 99537369 1001 86380 86390 1
537568 99537568 1001 86380 86390 1
537375 99537375 1001 86380 86390 1
537442 99537442 1001 86380 86390 1
537574 99537574 1001 86380 86390 1
538103 99538103 1001 86380 86390 1
538145 99538145 1001 86380 86390 1
538785 99538785 1001 86380 86390 1
538556 99538556 1001 86380 86390 1
538233 99538233 1001 86380 86390 1
538300 99538300 1001 86380 86390 1
538341 99538341 1001 86380 86390 1
538372 99538372 1001 86380 86390 1
539012 99539012 1001 86380 86390 1
538817 99538817 1001 86380 86390 1
538831 99538831 1001 86380 86390 1
538871 99538871 1001 86380 86390 1
538951 99538951 1001 86380 86390 1
539552 99539552 1001 86380 86390 1
539640 99539640 1001 86380 86390 1
539307 99539307 1001 86380 86390 1
539411 99539411 1001 86380 86390 1
539414 99539414 1001 86380 86390 1
539339 99539339 1001 86380 86390 1
539301 99539301 1001 86380 86390 1
539251 99539251 1001 86380 86390 1
539266 99539266 1001 86380 86390 1
539086 99539086 1001 86380 86390 1
539113 99539113 1001 86380 86390 1
539080 99539080 1001 86380 86390 1
539196 99539196 1001 86380 86390 1
539841 99539841 1001 86380 86390 1
539725 99539725 1001 86380 86390 1
539663 99539663 1001 86380 86390 1
540450 99540450 1001 86380 86390 1
540323 99540323 1001 86380 86390 1
540057 99540057 1001 86380 86390 1
540177 99540177 1001 86380 86390 1
539951 99539951 1001 86380 86390 1
539997 99539997 1001 86380 86390 1
539858 99539858 1001 86380 86390 1
540592 99540592 1001 86380 86390 1
541153 99541153 1001 86380 86390 1
541068 99541068 1001 86380 86390 1
541060 99541060 1001 86380 86390 1
540834 99540834 1001 86380 86390 1
540836 99540836 1001 86380 86390 1
540749 99540749 1001 86380 86390 1
541458 99541458 1001 86380 86390 1
541493 99541493 1001 86380 86390 1
541326 99541326 1001 86380 86390 1
541354 99541354 1001 86380 86390 1
542008 99542008 1001 86380 86390 1
542093 99542093 1001 86380 86390 1
541989 99541989 1001 86380 86390 1
542002 99542002 1001 86380 86390 1
542054 99542054 1001 86380 86390 1
541951 99541951 1001 86380 86390 1
541719 99541719 1001 86380 86390 1
541737 99541737 1001 86380 86390 1
541843 99541843 1001 86380 86390 1
541768 99541768 1001 86380 86390 1
541821 99541821 1001 86380 86390 1
541835 99541835 1001 86380 86390 1
541680 99541680 1001 86380 86390 1
541701 99541701 1001 86380 86390 1
541547 99541547 1001 86380 86390 1
542133 99542133 1001 86380 86390 1
542302 99542302 1001 86380 86390 1
542180 99542180 1001 86380 86390 1
542913 99542913 1001 86380 86390 1
542832 99542832 1001 86380 86390 1
542900 99542900 1001 86380 86390 1
542867 99542867 1001 86380 86390 1
542665 99542665 1001 86380 86390 1
542419 99542419 1001 86380 86390 1
542449 99542449 1001 86380 86390 1
542385 99542385 1001 86380 86390 1
543138 99543138 1001 86380 86390 1
543100 99543100 1001 86380 86390 1
542946 99542946 1001 86380 86390 1
543018 99543018 1001 86380 86390 1
543019 99543019 1001 86380 86390 1
543585 99543585 1001 86380 86390 1
543638 99543638 1001 86380 86390 1
543501 99543501 1001 86380 86390 1
543411 99543411 1001 86380 86390 1
543373 99543373 1001 86380 86390 1
543403 99543403 1001 86380 86390 1
543442 99543442 1001 86380 86390 1
543157 99543157 1001 86380 86390 1
543861 99543861 1001 86380 86390 1
543863 99543863 1001 86380 86390 1
543908 99543908 1001 86380 86390 1
543935 99543935 1001 86380 86390 1
543961 99543961 1001 86380 86390 1
544534 99544534 1001 86380 86390 1
544479 99544479 1001 86380 86390 1
544518 99544518 1001 86380 86390 1
544316 99544316 1001 86380 86390 1
544199 99544199 1001 86380 86390 1
544213 99544213 1001 86380 86390 1
544242 99544242 1001 86380 86390 1
544268 99544268 1001 86380 86390 1
544013 99544013 1001 86380 86390 1
544715 99544715 1001 86380 86390 1
501343 520 1002 29984 37634 1
512078 807 1001 57506 57805 1
514883 492 1001 46765 47064 1
400009 99400009 1001 86380 86390 1
400012 99400012 1001 86380 86390 1
400167 99400167 1001 86380 86390 1
400150 99400150 1001 86380 86390 1
400251 99400251 1001 86380 86390 1
400514 99400514 1001 86380 86390 1
400595 99400595 1001 86380 86390 1
400677 99400677 1001 86380 86390 1
400789 99400789 1001 86380 86390 1
401020 99401020 1001 86380 86390 1
401090 99401090 1001 86380 86390 1
401216 99401216 1001 86380 86390 1
401170 99401170 1001 86380 86390 1
401401 99401401 1001 86380 86390 1
401701 99401701 1001 86380 86390 1
401787 99401787 1001 86380 86390 1
402088 99402088 1001 86380 86390 1
402095 99402095 1001 86380 86390 1
402219 99402219 1001 86380 86390 1
402247 99402247 1001 86380 86390 1
402284 99402284 1001 86380 86390 1
403218 99403218 1001 86380 86390 1
403491 99403491 1001 86380 86390 1
403738 99403738 1001 86380 86390 1
403741 99403741 1001 86380 86390 1
403759 99403759 1001 86380 86390 1
403836 99403836 1001 86380 86390 1
403879 99403879 1001 86380 86390 1
403984 99403984 1001 86380 86390 1
404071 99404071 1001 86380 86390 1
404163 99404163 1001 86380 86390 1
404275 99404275 1001 86380 86390 1
404389 99404389 1001 86380 86390 1
404385 99404385 1001 86380 86390 1
404549 99404549 1001 86380 86390 1
404906 99404906 1001 86380 86390 1
404975 99404975 1001 86380 86390 1
404983 99404983 1001 86380 86390 1
405374 99405374 1001 86380 86390 1
405577 99405577 1001 86380 86390 1
405761 99405761 1001 86380 86390 1
405692 99405692 1001 86380 86390 1
405968 99405968 1001 86380 86390 1
405949 99405949 1001 86380 86390 1
406157 99406157 1001 86380 86390 1
406421 99406421 1001 86380 86390 1
406826 99406826 1001 86380 86390 1
406778 99406778 1001 86380 86390 1
406841 99406841 1001 86380 86390 1
407106 99407106 1001 86380 86390 1
407237 99407237 1001 86380 86390 1
407190 99407190 1001 86380 86390 1
407408 99407408 1001 86380 86390 1
407557 99407557 1001 86380 86390 1
407906 99407906 1001 86380 86390 1
407889 99407889 1001 86380 86390 1
408014 99408014 1001 86380 86390 1
408348 99408348 1001 86380 86390 1
408578 99408578 1001 86380 86390 1
408863 99408863 1001 86380 86390 1
408925 99408925 1001 86380 86390 1
409013 99409013 1001 86380 86390 1
409025 99409025 1001 86380 86390 1
409126 99409126 1001 86380 86390 1
409131 99409131 1001 86380 86390 1
409376 99409376 1001 86380 86390 1
409433 99409433 1001 86380 86390 1
409718 99409718 1001 86380 86390 1
409885 99409885 1001 86380 86390 1
409828 99409828 1001 86380 86390 1
409939 99409939 1001 86380 86390 1
410198 99410198 1001 86380 86390 1
410225 99410225 1001 86380 86390 1
410328 99410328 1001 86380 86390 1
410360 99410360 1001 86380 86390 1
410491 99410491 1001 86380 86390 1
410409 99410409 1001 86380 86390 1
410514 99410514 1001 86380 86390 1
410539 99410539 1001 86380 86390 1
410571 99410571 1001 86380 86390 1
410714 99410714 1001 86380 86390 1
410636 99410636 1001 86380 86390 1
410687 99410687 1001 86380 86390 1
410640 99410640 1001 86380 86390 1
410975 99410975 1001 86380 86390 1
411000 99411000 1001 86380 86390 1
411102 99411102 1001 86380 86390 1
411337 99411337 1001 86380 86390 1
411410 99411410 1001 86380 86390 1
411443 99411443 1001 86380 86390 1
411474 99411474 1001 86380 86390 1
411708 99411708 1001 86380 86390 1
411958 99411958 1001 86380 86390 1
412089 99412089 1001 86380 86390 1
412135 99412135 1001 86380 86390 1
412166 99412166 1001 86380 86390 1
412218 99412218 1001 86380 86390 1
412238 99412238 1001 86380 86390 1
412338 99412338 1001 86380 86390 1
412470 99412470 1001 86380 86390 1
413618 99413618 1001 86380 86390 1
413641 99413641 1001 86380 86390 1
413428 99413428 1001 86380 86390 1
413557 99413557 1001 86380 86390 1
413416 99413416 1001 86380 86390 1
413697 99413697 1001 86380 86390 1
413161 99413161 1001 86380 86390 1
413289 99413289 1001 86380 86390 1
412955 99412955 1001 86380 86390 1
413263 99413263 1001 86380 86390 1
413120 99413120 1001 86380 86390 1
413225 99413225 1001 86380 86390 1
413152 99413152 1001 86380 86390 1
413174 99413174 1001 86380 86390 1
412579 99412579 1001 86380 86390 1
412486 99412486 1001 86380 86390 1
413953 99413953 1001 86380 86390 1
414024 99414024 1001 86380 86390 1
415058 99415058 1001 86380 86390 1
415122 99415122 1001 86380 86390 1
415034 99415034 1001 86380 86390 1
414980 99414980 1001 86380 86390 1
415019 99415019 1001 86380 86390 1
414822 99414822 1001 86380 86390 1
414602 99414602 1001 86380 86390 1
414377 99414377 1001 86380 86390 1
414297 99414297 1001 86380 86390 1
414132 99414132 1001 86380 86390 1
414158 99414158 1001 86380 86390 1
415526 99415526 1001 86380 86390 1
415388 99415388 1001 86380 86390 1
415651 99415651 1001 86380 86390 1
415389 99415389 1001 86380 86390 1
415522 99415522 1001 86380 86390 1
415643 99415643 1001 86380 86390 1
415472 99415472 1001 86380 86390 1
416842 99416842 1001 86380 86390 1
416614 99416614 1001 86380 86390 1
416369 99416369 1001 86380 86390 1
416524 99416524 1001 86380 86390 1
416140 99416140 1001 86380 86390 1
416444 99416444 1001 86380 86390 1
416507 99416507 1001 86380 86390 1
416460 99416460 1001 86380 86390 1
416098 99416098 1001 86380 86390 1
415727 99415727 1001 86380 86390 1
415998 99415998 1001 86380 86390 1
415858 99415858 1001 86380 86390 1
415880 99415880 1001 86380 86390 1
417179 99417179 1001 86380 86390 1
417339 99417339 1001 86380 86390 1
417360 99417360 1001 86380 86390 1
417251 99417251 1001 86380 86390 1
417478 99417478 1001 86380 86390 1
417571 99417571 1001 86380 86390 1
418528 99418528 1001 86380 86390 1
418448 99418448 1001 86380 86390 1
418663 99418663 1001 86380 86390 1
418220 99418220 1001 86380 86390 1
418085 99418085 1001 86380 86390 1
418040 99418040 1001 86380 86390 1
418117 99418117 1001 86380 86390 1
418209 99418209 1001 86380 86390 1
418184 99418184 1001 86380 86390 1
418094 99418094 1001 86380 86390 1
417937 99417937 1001 86380 86390 1
417738 99417738 1001 86380 86390 1
417625 99417625 1001 86380 86390 1
417934 99417934 1001 86380 86390 1
417935 99417935 1001 86380 86390 1
418843 99418843 1001 86380 86390 1
419193 99419193 1001 86380 86390 1
418957 99418957 1001 86380 86390 1
420143 99420143 1001 86380 86390 1
419803 99419803 1001 86380 86390 1
419983 99419983 1001 86380 86390 1
419888 99419888 1001 86380 86390 1
419832 99419832 1001 86380 86390 1
420029 99420029 1001 86380 86390 1
419297 99419297 1001 86380 86390 1
419477 99419477 1001 86380 86390 1
419400 99419400 1001 86380 86390 1
420712 99420712 1001 86380 86390 1
421982 99421982 1001 86380 86390 1
421878 99421878 1001 86380 86390 1
421791 99421791 1001 86380 86390 1
421369 99421369 1001 86380 86390 1
421515 99421515 1001 86380 86390 1
421598 99421598 1001 86380 86390 1
421675 99421675 1001 86380 86390 1
421529 99421529 1001 86380 86390 1
420991 99420991 1001 86380 86390 1
421117 99421117 1001 86380 86390 1
422479 99422479 1001 86380 86390 1
422272 99422272 1001 86380 86390 1
422154 99422154 1001 86380 86390 1
422401 99422401 1001 86380 86390 1
423417 99423417 1001 86380 86390 1
423709 99423709 1001 86380 86390 1
423663 99423663 1001 86380 86390 1
423571 99423571 1001 86380 86390 1
423194 99423194 1001 86380 86390 1
423097 99423097 1001 86380 86390 1
423120 99423120 1001 86380 86390 1
422550 99422550 1001 86380 86390 1
422680 99422680 1001 86380 86390 1
423832 99423832 1001 86380 86390 1
425324 99425324 1001 86380 86390 1
424969 99424969 1001 86380 86390 1
424716 99424716 1001 86380 86390 1
424603 99424603 1001 86380 86390 1
424334 99424334 1001 86380 86390 1
424429 99424429 1001 86380 86390 1
425528 99425528 1001 86380 86390 1
425401 99425401 1001 86380 86390 1
426896 99426896 1001 86380 86390 1
426596 99426596 1001 86380 86390 1
426429 99426429 1001 86380 86390 1
426186 99426186 1001 86380 86390 1
425995 99425995 1001 86380 86390 1
427465 99427465 1001 86380 86390 1
427245 99427245 1001 86380 86390 1
427425 99427425 1001 86380 86390 1
427446 99427446 1001 86380 86390 1
428573 99428573 1001 86380 86390 1
428695 99428695 1001 86380 86390 1
428506 99428506 1001 86380 86390 1
428488 99428488 1001 86380 86390 1
428325 99428325 1001 86380 86390 1
428135 99428135 1001 86380 86390 1
427967 99427967 1001 86380 86390 1
427554 99427554 1001 86380 86390 1
427652 99427652 1001 86380 86390 1
427603 99427603 1001 86380 86390 1
427887 99427887 1001 86380 86390 1
428986 99428986 1001 86380 86390 1
428840 99428840 1001 86380 86390 1
429176 99429176 1001 86380 86390 1
428813 99428813 1001 86380 86390 1
429041 99429041 1001 86380 86390 1
429046 99429046 1001 86380 86390 1
428956 99428956 1001 86380 86390 1
430014 99430014 1001 86380 86390 1
430196 99430196 1001 86380 86390 1
430229 99430229 1001 86380 86390 1
429829 99429829 1001 86380 86390 1
429595 99429595 1001 86380 86390 1
429640 99429640 1001 86380 86390 1
429792 99429792 1001 86380 86390 1
429868 99429868 1001 86380 86390 1
430432 99430432 1001 86380 86390 1
430506 99430506 1001 86380 86390 1
430614 99430614 1001 86380 86390 1
430685 99430685 1001 86380 86390 1
430483 99430483 1001 86380 86390 1
431806 99431806 1001 86380 86390 1
431903 99431903 1001 86380 86390 1
431366 99431366 1001 86380 86390 1
431643 99431643 1001 86380 86390 1
431211 99431211 1001 86380 86390 1
431246 99431246 1001 86380 86390 1
432419 99432419 1001 86380 86390 1
432164 99432164 1001 86380 86390 1
433396 99433396 1001 86380 86390 1
433329 99433329 1001 86380 86390 1
433100 99433100 1001 86380 86390 1
433144 99433144 1001 86380 86390 1
433043 99433043 1001 86380 86390 1
433235 99433235 1001 86380 86390 1
432552 99432552 1001 86380 86390 1
432699 99432699 1001 86380 86390 1
432729 99432729 1001 86380 86390 1
432899 99432899 1001 86380 86390 1
433945 99433945 1001 86380 86390 1
433918 99433918 1001 86380 86390 1
435157 99435157 1001 86380 86390 1
435037 99435037 1001 86380 86390 1
434637 99434637 1001 86380 86390 1
434840 99434840 1001 86380 86390 1
434741 99434741 1001 86380 86390 1
434958 99434958 1001 86380 86390 1
434203 99434203 1001 86380 86390 1
434358 99434358 1001 86380 86390 1
434497 99434497 1001 86380 86390 1
435567 99435567 1001 86380 86390 1
435527 99435527 1001 86380 86390 1
435553 99435553 1001 86380 86390 1
435608 99435608 1001 86380 86390 1
435777 99435777 1001 86380 86390 1
435785 99435785 1001 86380 86390 1
436827 99436827 1001 86380 86390 1
436858 99436858 1001 86380 86390 1
437105 99437105 1001 86380 86390 1
437129 99437129 1001 86380 86390 1
436548 99436548 1001 86380 86390 1
436702 99436702 1001 86380 86390 1
435945 99435945 1001 86380 86390 1
437245 99437245 1001 86380 86390 1
437202 99437202 1001 86380 86390 1
300577 99300577 1001 86380 86390 1
300604 99300604 1001 86380 86390 1
300700 99300700 1001 86380 86390 1
300488 99300488 1001 86380 86390 1
300346 99300346 1001 86380 86390 1
300451 99300451 1001 86380 86390 1
300387 99300387 1001 86380 86390 1
300518 99300518 1001 86380 86390 1
300172 99300172 1001 86380 86390 1
300315 99300315 1001 86380 86390 1
300292 99300292 1001 86380 86390 1
300150 99300150 1001 86380 86390 1
300831 99300831 1001 86380 86390 1
300737 99300737 1001 86380 86390 1
301517 99301517 1001 86380 86390 1
301505 99301505 1001 86380 86390 1
301364 99301364 1001 86380 86390 1
301435 99301435 1001 86380 86390 1
301450 99301450 1001 86380 86390 1
301502 99301502 1001 86380 86390 1
301221 99301221 1001 86380 86390 1
301226 99301226 1001 86380 86390 1
301150 99301150 1001 86380 86390 1
301319 99301319 1001 86380 86390 1
301256 99301256 1001 86380 86390 1
301128 99301128 1001 86380 86390 1
300949 99300949 1001 86380 86390 1
300940 99300940 1001 86380 86390 1
300980 99300980 1001 86380 86390 1
300983 99300983 1001 86380 86390 1
301630 99301630 1001 86380 86390 1
301641 99301641 1001 86380 86390 1
301745 99301745 1001 86380 86390 1
302252 99302252 1001 86380 86390 1
302210 99302210 1001 86380 86390 1
302198 99302198 1001 86380 86390 1
302372 99302372 1001 86380 86390 1
302238 99302238 1001 86380 86390 1
301970 99301970 1001 86380 86390 1
301983 99301983 1001 86380 86390 1
301972 99301972 1001 86380 86390 1
302135 99302135 1001 86380 86390 1
301788 99301788 1001 86380 86390 1
301807 99301807 1001 86380 86390 1
301821 99301821 1001 86380 86390 1
302392 99302392 1001 86380 86390 1
302472 99302472 1001 86380 86390 1
302539 99302539 1001 86380 86390 1
302465 99302465 1001 86380 86390 1
302387 99302387 1001 86380 86390 1
302428 99302428 1001 86380 86390 1
303131 99303131 1001 86380 86390 1
303097 99303097 1001 86380 86390 1
303020 99303020 1001 86380 86390 1
303191 99303191 1001 86380 86390 1
302839 99302839 1001 86380 86390 1
302631 99302631 1001 86380 86390 1
302609 99302609 1001 86380 86390 1
302624 99302624 1001 86380 86390 1
303321 99303321 1001 86380 86390 1
303347 99303347 1001 86380 86390 1
303393 99303393 1001 86380 86390 1
303983 99303983 1001 86380 86390 1
303842 99303842 1001 86380 86390 1
304017 99304017 1001 86380 86390 1
303739 99303739 1001 86380 86390 1
303793 99303793 1001 86380 86390 1
303824 99303824 1001 86380 86390 1
303800 99303800 1001 86380 86390 1
303477 99303477 1001 86380 86390 1
303529 99303529 1001 86380 86390 1
303589 99303589 1001 86380 86390 1
303514 99303514 1001 86380 86390 1
304043 99304043 1001 86380 86390 1
304134 99304134 1001 86380 86390 1
304073 99304073 1001 86380 86390 1
304074 99304074 1001 86380 86390 1
304089 99304089 1001 86380 86390 1
304168 99304168 1001 86380 86390 1
304133 99304133 1001 86380 86390 1
304832 99304832 1001 86380 86390 1
304837 99304837 1001 86380 86390 1
304849 99304849 1001 86380 86390 1
304317 99304317 1001 86380 86390 1
304272 99304272 1001 86380 86390 1
304364 99304364 1001 86380 86390 1
304416 99304416 1001 86380 86390 1
304986 99304986 1001 86380 86390 1
305013 99305013 1001 86380 86390 1
304975 99304975 1001 86380 86390 1
305033 99305033 1001 86380 86390 1
304868 99304868 1001 86380 86390 1
305634 99305634 1001 86380 86390 1
305610 99305610 1001 86380 86390 1
305547 99305547 1001 86380 86390 1
305592 99305592 1001 86380 86390 1
305645 99305645 1001 86380 86390 1
305376 99305376 1001 86380 86390 1
305445 99305445 1001 86380 86390 1
305448 99305448 1001 86380 86390 1
305410 99305410 1001 86380 86390 1
305293 99305293 1001 86380 86390 1
305476 99305476 1001 86380 86390 1
305426 99305426 1001 86380 86390 1
305143 99305143 1001 86380 86390 1
305259 99305259 1001 86380 86390 1
305082 99305082 1001 86380 86390 1
305238 99305238 1001 86380 86390 1
500145 99500145 1001 86380 86390 1
500647 99500647 1001 86380 86390 1
500665 99500665 1001 86380 86390 1
500704 99500704 1001 86380 86390 1
500902 99500902 1001 86380 86390 1
500826 99500826 1001 86380 86390 1
500882 99500882 1001 86380 86390 1
501015 99501015 1001 86380 86390 1
501461 99501461 1001 86380 86390 1
501465 99501465 1001 86380 86390 1
501072 99501072 1001 86380 86390 1
501216 99501216 1001 86380 86390 1
501219 99501219 1001 86380 86390 1
501147 99501147 1001 86380 86390 1
501754 99501754 1001 86380 86390 1
501821 99501821 1001 86380 86390 1
502312 99502312 1001 86380 86390 1
502271 99502271 1001 86380 86390 1
502066 99502066 1001 86380 86390 1
502058 99502058 1001 86380 86390 1
501883 99501883 1001 86380 86390 1
501896 99501896 1001 86380 86390 1
501950 99501950 1001 86380 86390 1
501972 99501972 1001 86380 86390 1
502592 99502592 1001 86380 86390 1
502606 99502606 1001 86380 86390 1
502520 99502520 1001 86380 86390 1
502626 99502626 1001 86380 86390 1
502669 99502669 1001 86380 86390 1
503163 99503163 1001 86380 86390 1
503266 99503266 1001 86380 86390 1
503252 99503252 1001 86380 86390 1
502920 99502920 1001 86380 86390 1
502742 99502742 1001 86380 86390 1
502833 99502833 1001 86380 86390 1
502693 99502693 1001 86380 86390 1
502759 99502759 1001 86380 86390 1
503387 99503387 1001 86380 86390 1
503454 99503454 1001 86380 86390 1
503352 99503352 1001 86380 86390 1
504028 99504028 1001 86380 86390 1
503943 99503943 1001 86380 86390 1
504099 99504099 1001 86380 86390 1
503874 99503874 1001 86380 86390 1
503838 99503838 1001 86380 86390 1
503815 99503815 1001 86380 86390 1
503893 99503893 1001 86380 86390 1
503698 99503698 1001 86380 86390 1
504119 99504119 1001 86380 86390 1
504134 99504134 1001 86380 86390 1
504291 99504291 1001 86380 86390 1
504308 99504308 1001 86380 86390 1
504806 99504806 1001 86380 86390 1
504807 99504807 1001 86380 86390 1
504918 99504918 1001 86380 86390 1
504811 99504811 1001 86380 86390 1
504813 99504813 1001 86380 86390 1
504801 99504801 1001 86380 86390 1
504827 99504827 1001 86380 86390 1
504627 99504627 1001 86380 86390 1
504692 99504692 1001 86380 86390 1
504578 99504578 1001 86380 86390 1
504579 99504579 1001 86380 86390 1
504736 99504736 1001 86380 86390 1
504365 99504365 1001 86380 86390 1
504407 99504407 1001 86380 86390 1
504421 99504421 1001 86380 86390 1
504330 99504330 1001 86380 86390 1
504346 99504346 1001 86380 86390 1
504529 99504529 1001 86380 86390 1
505128 99505128 1001 86380 86390 1
504973 99504973 1001 86380 86390 1
505693 99505693 1001 86380 86390 1
505750 99505750 1001 86380 86390 1
505611 99505611 1001 86380 86390 1
505761 99505761 1001 86380 86390 1
505507 99505507 1001 86380 86390 1
505419 99505419 1001 86380 86390 1
505295 99505295 1001 86380 86390 1
505165 99505165 1001 86380 86390 1
505312 99505312 1001 86380 86390 1
505170 99505170 1001 86380 86390 1
505313 99505313 1001 86380 86390 1
505200 99505200 1001 86380 86390 1
505213 99505213 1001 86380 86390 1
505833 99505833 1001 86380 86390 1
505798 99505798 1001 86380 86390 1
505827 99505827 1001 86380 86390 1
505844 99505844 1001 86380 86390 1
506524 99506524 1001 86380 86390 1
506222 99506222 1001 86380 86390 1
506199 99506199 1001 86380 86390 1
506212 99506212 1001 86380 86390 1
506384 99506384 1001 86380 86390 1
506347 99506347 1001 86380 86390 1
506082 99506082 1001 86380 86390 1
506038 99506038 1001 86380 86390 1
506662 99506662 1001 86380 86390 1
506603 99506603 1001 86380 86390 1
506772 99506772 1001 86380 86390 1
506643 99506643 1001 86380 86390 1
507337 99507337 1001 86380 86390 1
507325 99507325 1001 86380 86390 1
507326 99507326 1001 86380 86390 1
507225 99507225 1001 86380 86390 1
507263 99507263 1001 86380 86390 1
507317 99507317 1001 86380 86390 1
507204 99507204 1001 86380 86390 1
507200 99507200 1001 86380 86390 1
507213 99507213 1001 86380 86390 1
507136 99507136 1001 86380 86390 1
507019 99507019 1001 86380 86390 1
506962 99506962 1001 86380 86390 1
507621 99507621 1001 86380 86390 1
507596 99507596 1001 86380 86390 1
508211 99508211 1001 86380 86390 1
507993 99507993 1001 86380 86390 1
507996 99507996 1001 86380 86390 1
507972 99507972 1001 86380 86390 1
508013 99508013 1001 86380 86390 1
507705 99507705 1001 86380 86390 1
507835 99507835 1001 86380 86390 1
507637 99507637 1001 86380 86390 1
507730 99507730 1001 86380 86390 1
508287 99508287 1001 86380 86390 1
508430 99508430 1001 86380 86390 1
508439 99508439 1001 86380 86390 1
508961 99508961 1001 86380 86390 1
508988 99508988 1001 86380 86390 1
508898 99508898 1001 86380 86390 1
508990 99508990 1001 86380 86390 1
508846 99508846 1001 86380 86390 1
508744 99508744 1001 86380 86390 1
508722 99508722 1001 86380 86390 1
508545 99508545 1001 86380 86390 1
508589 99508589 1001 86380 86390 1
509232 99509232 1001 86380 86390 1
509181 99509181 1001 86380 86390 1
509108 99509108 1001 86380 86390 1
509772 99509772 1001 86380 86390 1
509841 99509841 1001 86380 86390 1
509879 99509879 1001 86380 86390 1
509784 99509784 1001 86380 86390 1
509598 99509598 1001 86380 86390 1
509494 99509494 1001 86380 86390 1
509628 99509628 1001 86380 86390 1
509499 99509499 1001 86380 86390 1
509426 99509426 1001 86380 86390 1
509324 99509324 1001 86380 86390 1
509288 99509288 1001 86380 86390 1
509392 99509392 1001 86380 86390 1
509328 99509328 1001 86380 86390 1
510042 99510042 1001 86380 86390 1
509903 99509903 1001 86380 86390 1
509918 99509918 1001 86380 86390 1
510088 99510088 1001 86380 86390 1
510011 99510011 1001 86380 86390 1
510725 99510725 1001 86380 86390 1
510685 99510685 1001 86380 86390 1
510482 99510482 1001 86380 86390 1
510407 99510407 1001 86380 86390 1
510513 99510513 1001 86380 86390 1
510401 99510401 1001 86380 86390 1
510493 99510493 1001 86380 86390 1
510270 99510270 1001 86380 86390 1
510774 99510774 1001 86380 86390 1
511359 99511359 1001 86380 86390 1
511309 99511309 1001 86380 86390 1
511240 99511240 1001 86380 86390 1
511253 99511253 1001 86380 86390 1
511331 99511331 1001 86380 86390 1
511189 99511189 1001 86380 86390 1
510933 99510933 1001 86380 86390 1
511029 99511029 1001 86380 86390 1
511576 99511576 1001 86380 86390 1
511555 99511555 1001 86380 86390 1
511569 99511569 1001 86380 86390 1
512308 99512308 1001 86380 86390 1
512284 99512284 1001 86380 86390 1
512273 99512273 1001 86380 86390 1
512197 99512197 1001 86380 86390 1
512125 99512125 1001 86380 86390 1
512039 99512039 1001 86380 86390 1
512029 99512029 1001 86380 86390 1
512055 99512055 1001 86380 86390 1
511831 99511831 1001 86380 86390 1
512432 99512432 1001 86380 86390 1
512437 99512437 1001 86380 86390 1
512540 99512540 1001 86380 86390 1
512952 99512952 1001 86380 86390 1
512927 99512927 1001 86380 86390 1
512953 99512953 1001 86380 86390 1
512997 99512997 1001 86380 86390 1
512729 99512729 1001 86380 86390 1
512718 99512718 1001 86380 86390 1
512595 99512595 1001 86380 86390 1
513296 99513296 1001 86380 86390 1
513335 99513335 1001 86380 86390 1
513378 99513378 1001 86380 86390 1
513263 99513263 1001 86380 86390 1
513930 99513930 1001 86380 86390 1
513848 99513848 1001 86380 86390 1
513926 99513926 1001 86380 86390 1
513720 99513720 1001 86380 86390 1
513418 99513418 1001 86380 86390 1
514067 99514067 1001 86380 86390 1
514161 99514161 1001 86380 86390 1
514061 99514061 1001 86380 86390 1
514051 99514051 1001 86380 86390 1
514690 99514690 1001 86380 86390 1
514834 99514834 1001 86380 86390 1
514601 99514601 1001 86380 86390 1
514531 99514531 1001 86380 86390 1
514289 99514289 1001 86380 86390 1
514343 99514343 1001 86380 86390 1
514437 99514437 1001 86380 86390 1
514374 99514374 1001 86380 86390 1
514883 99514883 1001 86380 86390 1
514935 99514935 1001 86380 86390 1
514955 99514955 1001 86380 86390 1
515568 99515568 1001 86380 86390 1
515427 99515427 1001 86380 86390 1
515273 99515273 1001 86380 86390 1
515391 99515391 1001 86380 86390 1
515432 99515432 1001 86380 86390 1
515344 99515344 1001 86380 86390 1
515066 99515066 1001 86380 86390 1
515189 99515189 1001 86380 86390 1
515086 99515086 1001 86380 86390 1
515760 99515760 1001 86380 86390 1
515817 99515817 1001 86380 86390 1
515832 99515832 1001 86380 86390 1
516343 99516343 1001 86380 86390 1
516413 99516413 1001 86380 86390 1
516490 99516490 1001 86380 86390 1
516494 99516494 1001 86380 86390 1
516230 99516230 1001 86380 86390 1
516195 99516195 1001 86380 86390 1
516300 99516300 1001 86380 86390 1
516276 99516276 1001 86380 86390 1
516031 99516031 1001 86380 86390 1
516066 99516066 1001 86380 86390 1
516545 99516545 1001 86380 86390 1
516649 99516649 1001 86380 86390 1
516657 99516657 1001 86380 86390 1
516645 99516645 1001 86380 86390 1
516634 99516634 1001 86380 86390 1
516635 99516635 1001 86380 86390 1
517238 99517238 1001 86380 86390 1
517240 99517240 1001 86380 86390 1
517094 99517094 1001 86380 86390 1
517099 99517099 1001 86380 86390 1
517113 99517113 1001 86380 86390 1
517024 99517024 1001 86380 86390 1
517116 99517116 1001 86380 86390 1
516732 99516732 1001 86380 86390 1
516765 99516765 1001 86380 86390 1
517399 99517399 1001 86380 86390 1
517438 99517438 1001 86380 86390 1
517517 99517517 1001 86380 86390 1
517522 99517522 1001 86380 86390 1
517382 99517382 1001 86380 86390 1
518153 99518153 1001 86380 86390 1
517791 99517791 1001 86380 86390 1
517878 99517878 1001 86380 86390 1
517659 99517659 1001 86380 86390 1
517571 99517571 1001 86380 86390 1
517665 99517665 1001 86380 86390 1
517551 99517551 1001 86380 86390 1
518175 99518175 1001 86380 86390 1
518345 99518345 1001 86380 86390 1
518256 99518256 1001 86380 86390 1
518206 99518206 1001 86380 86390 1
518804 99518804 1001 86380 86390 1
518805 99518805 1001 86380 86390 1
518870 99518870 1001 86380 86390 1
518692 99518692 1001 86380 86390 1
518657 99518657 1001 86380 86390 1
518710 99518710 1001 86380 86390 1
518698 99518698 1001 86380 86390 1
518622 99518622 1001 86380 86390 1
518596 99518596 1001 86380 86390 1
518704 99518704 1001 86380 86390 1
518384 99518384 1001 86380 86390 1
519000 99519000 1001 86380 86390 1
518990 99518990 1001 86380 86390 1
519081 99519081 1001 86380 86390 1
519008 99519008 1001 86380 86390 1
519653 99519653 1001 86380 86390 1
519616 99519616 1001 86380 86390 1
519720 99519720 1001 86380 86390 1
519734 99519734 1001 86380 86390 1
519443 99519443 1001 86380 86390 1
519549 99519549 1001 86380 86390 1
519511 99519511 1001 86380 86390 1
519307 99519307 1001 86380 86390 1
520017 99520017 1001 86380 86390 1
519901 99519901 1001 86380 86390 1
520640 99520640 1001 86380 86390 1
520592 99520592 1001 86380 86390 1
520583 99520583 1001 86380 86390 1
520511 99520511 1001 86380 86390 1
520601 99520601 1001 86380 86390 1
520386 99520386 1001 86380 86390 1
520232 99520232 1001 86380 86390 1
520431 99520431 1001 86380 86390 1
520120 99520120 1001 86380 86390 1
520135 99520135 1001 86380 86390 1
520721 99520721 1001 86380 86390 1
520842 99520842 1001 86380 86390 1
521430 99521430 1001 86380 86390 1
521419 99521419 1001 86380 86390 1
521440 99521440 1001 86380 86390 1
521266 99521266 1001 86380 86390 1
521268 99521268 1001 86380 86390 1
521119 99521119 1001 86380 86390 1
521158 99521158 1001 86380 86390 1
521171 99521171 1001 86380 86390 1
521225 99521225 1001 86380 86390 1
521071 99521071 1001 86380 86390 1
521192 99521192 1001 86380 86390 1
521167 99521167 1001 86380 86390 1
520987 99520987 1001 86380 86390 1
521567 99521567 1001 86380 86390 1
521580 99521580 1001 86380 86390 1
521491 99521491 1001 86380 86390 1
521511 99521511 1001 86380 86390 1
522194 99522194 1001 86380 86390 1
521697 99521697 1001 86380 86390 1
521865 99521865 1001 86380 86390 1
522393 99522393 1001 86380 86390 1
522472 99522472 1001 86380 86390 1
522447 99522447 1001 86380 86390 1
522319 99522319 1001 86380 86390 1
522301 99522301 1001 86380 86390 1
522940 99522940 1001 86380 86390 1
523101 99523101 1001 86380 86390 1
522985 99522985 1001 86380 86390 1
522998 99522998 1001 86380 86390 1
522836 99522836 1001 86380 86390 1
522798 99522798 1001 86380 86390 1
522837 99522837 1001 86380 86390 1
522825 99522825 1001 86380 86390 1
522892 99522892 1001 86380 86390 1
522641 99522641 1001 86380 86390 1
522693 99522693 1001 86380 86390 1
522670 99522670 1001 86380 86390 1
522593 99522593 1001 86380 86390 1
522587 99522587 1001 86380 86390 1
523303 99523303 1001 86380 86390 1
523226 99523226 1001 86380 86390 1
523239 99523239 1001 86380 86390 1
523266 99523266 1001 86380 86390 1
523292 99523292 1001 86380 86390 1
523150 99523150 1001 86380 86390 1
523943 99523943 1001 86380 86390 1
523804 99523804 1001 86380 86390 1
523874 99523874 1001 86380 86390 1
523568 99523568 1001 86380 86390 1
523725 99523725 1001 86380 86390 1
523337 99523337 1001 86380 86390 1
523523 99523523 1001 86380 86390 1
523460 99523460 1001 86380 86390 1
523385 99523385 1001 86380 86390 1
524049 99524049 1001 86380 86390 1
524116 99524116 1001 86380 86390 1
524013 99524013 1001 86380 86390 1
524027 99524027 1001 86380 86390 1
524642 99524642 1001 86380 86390 1
524694 99524694 1001 86380 86390 1
524770 99524770 1001 86380 86390 1
524624 99524624 1001 86380 86390 1
524717 99524717 1001 86380 86390 1
524589 99524589 1001 86380 86390 1
524372 99524372 1001 86380 86390 1
524556 99524556 1001 86380 86390 1
524544 99524544 1001 86380 86390 1
524547 99524547 1001 86380 86390 1
524445 99524445 1001 86380 86390 1
524257 99524257 1001 86380 86390 1
524287 99524287 1001 86380 86390 1
524187 99524187 1001 86380 86390 1
524888 99524888 1001 86380 86390 1
524879 99524879 1001 86380 86390 1
525571 99525571 1001 86380 86390 1
525503 99525503 1001 86380 86390 1
525453 99525453 1001 86380 86390 1
525347 99525347 1001 86380 86390 1
525377 99525377 1001 86380 86390 1
525222 99525222 1001 86380 86390 1
525016 99525016 1001 86380 86390 1
525750 99525750 1001 86380 86390 1
525712 99525712 1001 86380 86390 1
525741 99525741 1001 86380 86390 1
525786 99525786 1001 86380 86390 1
526380 99526380 1001 86380 86390 1
526413 99526413 1001 86380 86390 1
526117 99526117 1001 86380 86390 1
526093 99526093 1001 86380 86390 1
526174 99526174 1001 86380 86390 1
525832 99525832 1001 86380 86390 1
525874 99525874 1001 86380 86390 1
526619 99526619 1001 86380 86390 1
526543 99526543 1001 86380 86390 1
526494 99526494 1001 86380 86390 1
527083 99527083 1001 86380 86390 1
527048 99527048 1001 86380 86390 1
527075 99527075 1001 86380 86390 1
527180 99527180 1001 86380 86390 1
526919 99526919 1001 86380 86390 1
526923 99526923 1001 86380 86390 1
527015 99527015 1001 86380 86390 1
526694 99526694 1001 86380 86390 1
526733 99526733 1001 86380 86390 1
526734 99526734 1001 86380 86390 1
526754 99526754 1001 86380 86390 1
526768 99526768 1001 86380 86390 1
526807 99526807 1001 86380 86390 1
527273 99527273 1001 86380 86390 1
527443 99527443 1001 86380 86390 1
527288 99527288 1001 86380 86390 1
527277 99527277 1001 86380 86390 1
527267 99527267 1001 86380 86390 1
528044 99528044 1001 86380 86390 1
528045 99528045 1001 86380 86390 1
528049 99528049 1001 86380 86390 1
528056 99528056 1001 86380 86390 1
527878 99527878 1001 86380 86390 1
527881 99527881 1001 86380 86390 1
528010 99528010 1001 86380 86390 1
527818 99527818 1001 86380 86390 1
527716 99527716 1001 86380 86390 1
527854 99527854 1001 86380 86390 1
527533 99527533 1001 86380 86390 1
527497 99527497 1001 86380 86390 1
527589 99527589 1001 86380 86390 1
527538 99527538 1001 86380 86390 1
527487 99527487 1001 86380 86390 1
527501 99527501 1001 86380 86390 1
527491 99527491 1001 86380 86390 1
527492 99527492 1001 86380 86390 1
528166 99528166 1001 86380 86390 1
528108 99528108 1001 86380 86390 1
528121 99528121 1001 86380 86390 1
528201 99528201 1001 86380 86390 1
528868 99528868 1001 86380 86390 1
528543 99528543 1001 86380 86390 1
528558 99528558 1001 86380 86390 1
528424 99528424 1001 86380 86390 1
528406 99528406 1001 86380 86390 1
528407 99528407 1001 86380 86390 1
529694 99529694 1001 86380 86390 1
529681 99529681 1001 86380 86390 1
529597 99529597 1001 86380 86390 1
529483 99529483 1001 86380 86390 1
529509 99529509 1001 86380 86390 1
529320 99529320 1001 86380 86390 1
529430 99529430 1001 86380 86390 1
529122 99529122 1001 86380 86390 1
529248 99529248 1001 86380 86390 1
529791 99529791 1001 86380 86390 1
529870 99529870 1001 86380 86390 1
529914 99529914 1001 86380 86390 1
529931 99529931 1001 86380 86390 1
530524 99530524 1001 86380 86390 1
530428 99530428 1001 86380 86390 1
530483 99530483 1001 86380 86390 1
530384 99530384 1001 86380 86390 1
530291 99530291 1001 86380 86390 1
530267 99530267 1001 86380 86390 1
530117 99530117 1001 86380 86390 1
529949 99529949 1001 86380 86390 1
530074 99530074 1001 86380 86390 1
530558 99530558 1001 86380 86390 1
530666 99530666 1001 86380 86390 1
531306 99531306 1001 86380 86390 1
531353 99531353 1001 86380 86390 1
531364 99531364 1001 86380 86390 1
531373 99531373 1001 86380 86390 1
531289 99531289 1001 86380 86390 1
531148 99531148 1001 86380 86390 1
531150 99531150 1001 86380 86390 1
531038 99531038 1001 86380 86390 1
530896 99530896 1001 86380 86390 1
530833 99530833 1001 86380 86390 1
531431 99531431 1001 86380 86390 1
531498 99531498 1001 86380 86390 1
531408 99531408 1001 86380 86390 1
531583 99531583 1001 86380 86390 1
532173 99532173 1001 86380 86390 1
532095 99532095 1001 86380 86390 1
532162 99532162 1001 86380 86390 1
531866 99531866 1001 86380 86390 1
531842 99531842 1001 86380 86390 1
531804 99531804 1001 86380 86390 1
531759 99531759 1001 86380 86390 1
531721 99531721 1001 86380 86390 1
531594 99531594 1001 86380 86390 1
532297 99532297 1001 86380 86390 1
532375 99532375 1001 86380 86390 1
532406 99532406 1001 86380 86390 1
532303 99532303 1001 86380 86390 1
532905 99532905 1001 86380 86390 1
533006 99533006 1001 86380 86390 1
532897 99532897 1001 86380 86390 1
532837 99532837 1001 86380 86390 1
532801 99532801 1001 86380 86390 1
532606 99532606 1001 86380 86390 1
532438 99532438 1001 86380 86390 1
532495 99532495 1001 86380 86390 1
532576 99532576 1001 86380 86390 1
533085 99533085 1001 86380 86390 1
533060 99533060 1001 86380 86390 1
533099 99533099 1001 86380 86390 1
533802 99533802 1001 86380 86390 1
533447 99533447 1001 86380 86390 1
533487 99533487 1001 86380 86390 1
533507 99533507 1001 86380 86390 1
533276 99533276 1001 86380 86390 1
533418 99533418 1001 86380 86390 1
533422 99533422 1001 86380 86390 1
533416 99533416 1001 86380 86390 1
533260 99533260 1001 86380 86390 1
533366 99533366 1001 86380 86390 1
533870 99533870 1001 86380 86390 1
534040 99534040 1001 86380 86390 1
533977 99533977 1001 86380 86390 1
534561 99534561 1001 86380 86390 1
534619 99534619 1001 86380 86390 1
534403 99534403 1001 86380 86390 1
534447 99534447 1001 86380 86390 1
534182 99534182 1001 86380 86390 1
534260 99534260 1001 86380 86390 1
534145 99534145 1001 86380 86390 1
534237 99534237 1001 86380 86390 1
534150 99534150 1001 86380 86390 1
534231 99534231 1001 86380 86390 1
534800 99534800 1001 86380 86390 1
534768 99534768 1001 86380 86390 1
534810 99534810 1001 86380 86390 1
535474 99535474 1001 86380 86390 1
535466 99535466 1001 86380 86390 1
535229 99535229 1001 86380 86390 1
535127 99535127 1001 86380 86390 1
535285 99535285 1001 86380 86390 1
535226 99535226 1001 86380 86390 1
535085 99535085 1001 86380 86390 1
534909 99534909 1001 86380 86390 1
535068 99535068 1001 86380 86390 1
534953 99534953 1001 86380 86390 1
535678 99535678 1001 86380 86390 1
535707 99535707 1001 86380 86390 1
535570 99535570 1001 86380 86390 1
536299 99536299 1001 86380 86390 1
536239 99536239 1001 86380 86390 1
536028 99536028 1001 86380 86390 1
536048 99536048 1001 86380 86390 1
535999 99535999 1001 86380 86390 1
536104 99536104 1001 86380 86390 1
535821 99535821 1001 86380 86390 1
535796 99535796 1001 86380 86390 1
535824 99535824 1001 86380 86390 1
535776 99535776 1001 86380 86390 1
536489 99536489 1001 86380 86390 1
536478 99536478 1001 86380 86390 1
536404 99536404 1001 86380 86390 1
536494 99536494 1001 86380 86390 1
536443 99536443 1001 86380 86390 1
536496 99536496 1001 86380 86390 1
536514 99536514 1001 86380 86390 1
537115 99537115 1001 86380 86390 1
536794 99536794 1001 86380 86390 1
536755 99536755 1001 86380 86390 1
536795 99536795 1001 86380 86390 1
536835 99536835 1001 86380 86390 1
536671 99536671 1001 86380 86390 1
536736 99536736 1001 86380 86390 1
536659 99536659 1001 86380 86390 1
536624 99536624 1001 86380 86390 1
537198 99537198 1001 86380 86390 1
537341 99537341 1001 86380 86390 1
537786 99537786 1001 86380 86390 1
537972 99537972 1001 86380 86390 1
537816 99537816 1001 86380 86390 1
537898 99537898 1001 86380 86390 1
537781 99537781 1001 86380 86390 1
537452 99537452 1001 86380 86390 1
537468 99537468 1001 86380 86390 1
537521 99537521 1001 86380 86390 1
538066 99538066 1001 86380 86390 1
538059 99538059 1001 86380 86390 1
538699 99538699 1001 86380 86390 1
538533 99538533 1001 86380 86390 1
538458 99538458 1001 86380 86390 1
538409 99538409 1001 86380 86390 1
538370 99538370 1001 86380 86390 1
538969 99538969 1001 86380 86390 1
539513 99539513 1001 86380 86390 1
539565 99539565 1001 86380 86390 1
539440 99539440 1001 86380 86390 1
539517 99539517 1001 86380 86390 1
539531 99539531 1001 86380 86390 1
539573 99539573 1001 86380 86390 1
539601 99539601 1001 86380 86390 1
539176 99539176 1001 86380 86390 1
539108 99539108 1001 86380 86390 1
539199 99539199 1001 86380 86390 1
539754 99539754 1001 86380 86390 1
539782 99539782 1001 86380 86390 1
539757 99539757 1001 86380 86390 1
539724 99539724 1001 86380 86390 1
539804 99539804 1001 86380 86390 1
539830 99539830 1001 86380 86390 1
540292 99540292 1001 86380 86390 1
540349 99540349 1001 86380 86390 1
540132 99540132 1001 86380 86390 1
540149 99540149 1001 86380 86390 1
540060 99540060 1001 86380 86390 1
539955 99539955 1001 86380 86390 1
540671 99540671 1001 86380 86390 1
540636 99540636 1001 86380 86390 1
540522 99540522 1001 86380 86390 1
540565 99540565 1001 86380 86390 1
541266 99541266 1001 86380 86390 1
541143 99541143 1001 86380 86390 1
541161 99541161 1001 86380 86390 1
541024 99541024 1001 86380 86390 1
541083 99541083 1001 86380 86390 1
540724 99540724 1001 86380 86390 1
540794 99540794 1001 86380 86390 1
540756 99540756 1001 86380 86390 1
540744 99540744 1001 86380 86390 1
540745 99540745 1001 86380 86390 1
540680 99540680 1001 86380 86390 1
540710 99540710 1001 86380 86390 1
541433 99541433 1001 86380 86390 1
541474 99541474 1001 86380 86390 1
541371 99541371 1001 86380 86390 1
541308 99541308 1001 86380 86390 1
541464 99541464 1001 86380 86390 1
541929 99541929 1001 86380 86390 1
542020 99542020 1001 86380 86390 1
541956 99541956 1001 86380 86390 1
541746 99541746 1001 86380 86390 1
541865 99541865 1001 86380 86390 1
541750 99541750 1001 86380 86390 1
541831 99541831 1001 86380 86390 1
541730 99541730 1001 86380 86390 1
541694 99541694 1001 86380 86390 1
541592 99541592 1001 86380 86390 1
541620 99541620 1001 86380 86390 1
541583 99541583 1001 86380 86390 1
541640 99541640 1001 86380 86390 1
542207 99542207 1001 86380 86390 1
542134 99542134 1001 86380 86390 1
542269 99542269 1001 86380 86390 1
542859 99542859 1001 86380 86390 1
542773 99542773 1001 86380 86390 1
542574 99542574 1001 86380 86390 1
542600 99542600 1001 86380 86390 1
542596 99542596 1001 86380 86390 1
542376 99542376 1001 86380 86390 1
542431 99542431 1001 86380 86390 1
542406 99542406 1001 86380 86390 1
543097 99543097 1001 86380 86390 1
543583 99543583 1001 86380 86390 1
543716 99543716 1001 86380 86390 1
543766 99543766 1001 86380 86390 1
543453 99543453 1001 86380 86390 1
543505 99543505 1001 86380 86390 1
543241 99543241 1001 86380 86390 1
543217 99543217 1001 86380 86390 1
543194 99543194 1001 86380 86390 1
543220 99543220 1001 86380 86390 1
543272 99543272 1001 86380 86390 1
543151 99543151 1001 86380 86390 1
543810 99543810 1001 86380 86390 1
544551 99544551 1001 86380 86390 1
544441 99544441 1001 86380 86390 1
544300 99544300 1001 86380 86390 1
544031 99544031 1001 86380 86390 1
544047 99544047 1001 86380 86390 1
544179 99544179 1001 86380 86390 1
543986 99543986 1001 86380 86390 1
544000 99544000 1001 86380 86390 1
544686 99544686 1001 86380 86390 1
544687 99544687 1001 86380 86390 1
544696 99544696 1001 86380 86390 1
544605 99544605 1001 86380 86390 1
520436 892 1002 25751 32767 1
520691 767 1002 51862 57436 1
520744 872 1002 33981 38065 1
531762 866 1002 37506 41594 1
537571 864 1001 40749 41048 1
400017 99400017 1001 86380 86390 1
400015 99400015 1001 86380 86390 1
400283 99400283 1001 86380 86390 1
400238 99400238 1001 86380 86390 1
400565 99400565 1001 86380 86390 1
400670 99400670 1001 86380 86390 1
400801 99400801 1001 86380 86390 1
400928 99400928 1001 86380 86390 1
400870 99400870 1001 86380 86390 1
400912 99400912 1001 86380 86390 1
400921 99400921 1001 86380 86390 1
401281 99401281 1001 86380 86390 1
401418 99401418 1001 86380 86390 1
401818 99401818 1001 86380 86390 1
401847 99401847 1001 86380 86390 1
402187 99402187 1001 86380 86390 1
402386 99402386 1001 86380 86390 1
402462 99402462 1001 86380 86390 1
402587 99402587 1001 86380 86390 1
402653 99402653 1001 86380 86390 1
402713 99402713 1001 86380 86390 1
402763 99402763 1001 86380 86390 1
402858 99402858 1001 86380 86390 1
402946 99402946 1001 86380 86390 1
402956 99402956 1001 86380 86390 1
402933 99402933 1001 86380 86390 1
402944 99402944 1001 86380 86390 1
403003 99403003 1001 86380 86390 1
403082 99403082 1001 86380 86390 1
403392 99403392 1001 86380 86390 1
403746 99403746 1001 86380 86390 1
403779 99403779 1001 86380 86390 1
403838 99403838 1001 86380 86390 1
404364 99404364 1001 86380 86390 1
404583 99404583 1001 86380 86390 1
404693 99404693 1001 86380 86390 1
404790 99404790 1001 86380 86390 1
405017 99405017 1001 86380 86390 1
405228 99405228 1001 86380 86390 1
405277 99405277 1001 86380 86390 1
405314 99405314 1001 86380 86390 1
405483 99405483 1001 86380 86390 1
405758 99405758 1001 86380 86390 1
405694 99405694 1001 86380 86390 1
405885 99405885 1001 86380 86390 1
405906 99405906 1001 86380 86390 1
406020 99406020 1001 86380 86390 1
406364 99406364 1001 86380 86390 1
406403 99406403 1001 86380 86390 1
406620 99406620 1001 86380 86390 1
406756 99406756 1001 86380 86390 1
406932 99406932 1001 86380 86390 1
406995 99406995 1001 86380 86390 1
407010 99407010 1001 86380 86390 1
406966 99406966 1001 86380 86390 1
407052 99407052 1001 86380 86390 1
407251 99407251 1001 86380 86390 1
407572 99407572 1001 86380 86390 1
407814 99407814 1001 86380 86390 1
407964 99407964 1001 86380 86390 1
408125 99408125 1001 86380 86390 1
408258 99408258 1001 86380 86390 1
408272 99408272 1001 86380 86390 1
408376 99408376 1001 86380 86390 1
408315 99408315 1001 86380 86390 1
408517 99408517 1001 86380 86390 1
408411 99408411 1001 86380 86390 1
408605 99408605 1001 86380 86390 1
408687 99408687 1001 86380 86390 1
408716 99408716 1001 86380 86390 1
409158 99409158 1001 86380 86390 1
409218 99409218 1001 86380 86390 1
409565 99409565 1001 86380 86390 1
409546 99409546 1001 86380 86390 1
409575 99409575 1001 86380 86390 1
409840 99409840 1001 86380 86390 1
410096 99410096 1001 86380 86390 1
410107 99410107 1001 86380 86390 1
410319 99410319 1001 86380 86390 1
410530 99410530 1001 86380 86390 1
410955 99410955 1001 86380 86390 1
410984 99410984 1001 86380 86390 1
411222 99411222 1001 86380 86390 1
411139 99411139 1001 86380 86390 1
411431 99411431 1001 86380 86390 1
411558 99411558 1001 86380 86390 1
411740 99411740 1001 86380 86390 1
411670 99411670 1001 86380 86390 1
411866 99411866 1001 86380 86390 1
411901 99411901 1001 86380 86390 1
412093 99412093 1001 86380 86390 1
412241 99412241 1001 86380 86390 1
412090 99412090 1001 86380 86390 1
413543 99413543 1001 86380 86390 1
413544 99413544 1001 86380 86390 1
413612 99413612 1001 86380 86390 1
412979 99412979 1001 86380 86390 1
413222 99413222 1001 86380 86390 1
412585 99412585 1001 86380 86390 1
412730 99412730 1001 86380 86390 1
412540 99412540 1001 86380 86390 1
413770 99413770 1001 86380 86390 1
414023 99414023 1001 86380 86390 1
414105 99414105 1001 86380 86390 1
413776 99413776 1001 86380 86390 1
413778 99413778 1001 86380 86390 1
414971 99414971 1001 86380 86390 1
415004 99415004 1001 86380 86390 1
415287 99415287 1001 86380 86390 1
414511 99414511 1001 86380 86390 1
414697 99414697 1001 86380 86390 1
414494 99414494 1001 86380 86390 1
414312 99414312 1001 86380 86390 1
414287 99414287 1001 86380 86390 1
415504 99415504 1001 86380 86390 1
415323 99415323 1001 86380 86390 1
415539 99415539 1001 86380 86390 1
416931 99416931 1001 86380 86390 1
416896 99416896 1001 86380 86390 1
416832 99416832 1001 86380 86390 1
416142 99416142 1001 86380 86390 1
416514 99416514 1001 86380 86390 1
416039 99416039 1001 86380 86390 1
417140 99417140 1001 86380 86390 1
415721 99415721 1001 86380 86390 1
417173 99417173 1001 86380 86390 1
417034 99417034 1001 86380 86390 1
417085 99417085 1001 86380 86390 1
418584 99418584 1001 86380 86390 1
418372 99418372 1001 86380 86390 1
418403 99418403 1001 86380 86390 1
418324 99418324 1001 86380 86390 1
417820 99417820 1001 86380 86390 1
417896 99417896 1001 86380 86390 1
417969 99417969 1001 86380 86390 1
417620 99417620 1001 86380 86390 1
419021 99419021 1001 86380 86390 1
418937 99418937 1001 86380 86390 1
420195 99420195 1001 86380 86390 1
420095 99420095 1001 86380 86390 1
420382 99420382 1001 86380 86390 1
420185 99420185 1001 86380 86390 1
420071 99420071 1001 86380 86390 1
419912 99419912 1001 86380 86390 1
419826 99419826 1001 86380 86390 1
420042 99420042 1001 86380 86390 1
419405 99419405 1001 86380 86390 1
419269 99419269 1001 86380 86390 1
419309 99419309 1001 86380 86390 1
419533 99419533 1001 86380 86390 1
419559 99419559 1001 86380 86390 1
420518 99420518 1001 86380 86390 1
420576 99420576 1001 86380 86390 1
420581 99420581 1001 86380 86390 1
420508 99420508 1001 86380 86390 1
420805 99420805 1001 86380 86390 1
421876 99421876 1001 86380 86390 1
422088 99422088 1001 86380 86390 1
421643 99421643 1001 86380 86390 1
421355 99421355 1001 86380 86390 1
420838 99420838 1001 86380 86390 1
421048 99421048 1001 86380 86390 1
420871 99420871 1001 86380 86390 1
421095 99421095 1001 86380 86390 1
421062 99421062 1001 86380 86390 1
422358 99422358 1001 86380 86390 1
422251 99422251 1001 86380 86390 1
422408 99422408 1001 86380 86390 1
422371 99422371 1001 86380 86390 1
422494 99422494 1001 86380 86390 1
422378 99422378 1001 86380 86390 1
422397 99422397 1001 86380 86390 1
422159 99422159 1001 86380 86390 1
423625 99423625 1001 86380 86390 1
423216 99423216 1001 86380 86390 1
423030 99423030 1001 86380 86390 1
423136 99423136 1001 86380 86390 1
422950 99422950 1001 86380 86390 1
423238 99423238 1001 86380 86390 1
422573 99422573 1001 86380 86390 1
422803 99422803 1001 86380 86390 1
422883 99422883 1001 86380 86390 1
422534 99422534 1001 86380 86390 1
422908 99422908 1001 86380 86390 1
422567 99422567 1001 86380 86390 1
422768 99422768 1001 86380 86390 1
423829 99423829 1001 86380 86390 1
423923 99423923 1001 86380 86390 1
424132 99424132 1001 86380 86390 1
423974 99423974 1001 86380 86390 1
424030 99424030 1001 86380 86390 1
423863 99423863 1001 86380 86390 1
424147 99424147 1001 86380 86390 1
425300 99425300 1001 86380 86390 1
425109 99425109 1001 86380 86390 1
425093 99425093 1001 86380 86390 1
425141 99425141 1001 86380 86390 1
425190 99425190 1001 86380 86390 1
425245 99425245 1001 86380 86390 1
424894 99424894 1001 86380 86390 1
424635 99424635 1001 86380 86390 1
424838 99424838 1001 86380 86390 1
424923 99424923 1001 86380 86390 1
424346 99424346 1001 86380 86390 1
425505 99425505 1001 86380 86390 1
425513 99425513 1001 86380 86390 1
425612 99425612 1001 86380 86390 1
425592 99425592 1001 86380 86390 1
427048 99427048 1001 86380 86390 1
426898 99426898 1001 86380 86390 1
426805 99426805 1001 86380 86390 1
426643 99426643 1001 86380 86390 1
426454 99426454 1001 86380 86390 1
426488 99426488 1001 86380 86390 1
426684 99426684 1001 86380 86390 1
425922 99425922 1001 86380 86390 1
425848 99425848 1001 86380 86390 1
427286 99427286 1001 86380 86390 1
427510 99427510 1001 86380 86390 1
427419 99427419 1001 86380 86390 1
428586 99428586 1001 86380 86390 1
428632 99428632 1001 86380 86390 1
428553 99428553 1001 86380 86390 1
428697 99428697 1001 86380 86390 1
427972 99427972 1001 86380 86390 1
428247 99428247 1001 86380 86390 1
428182 99428182 1001 86380 86390 1
427801 99427801 1001 86380 86390 1
427604 99427604 1001 86380 86390 1
427868 99427868 1001 86380 86390 1
429019 99429019 1001 86380 86390 1
429159 99429159 1001 86380 86390 1
428859 99428859 1001 86380 86390 1
428930 99428930 1001 86380 86390 1
430190 99430190 1001 86380 86390 1
430027 99430027 1001 86380 86390 1
430330 99430330 1001 86380 86390 1
430258 99430258 1001 86380 86390 1
430135 99430135 1001 86380 86390 1
429635 99429635 1001 86380 86390 1
429573 99429573 1001 86380 86390 1
429945 99429945 1001 86380 86390 1
429827 99429827 1001 86380 86390 1
429409 99429409 1001 86380 86390 1
429334 99429334 1001 86380 86390 1
429455 99429455 1001 86380 86390 1
430467 99430467 1001 86380 86390 1
430782 99430782 1001 86380 86390 1
430652 99430652 1001 86380 86390 1
431745 99431745 1001 86380 86390 1
431957 99431957 1001 86380 86390 1
431629 99431629 1001 86380 86390 1
431610 99431610 1001 86380 86390 1
430890 99430890 1001 86380 86390 1
431064 99431064 1001 86380 86390 1
431208 99431208 1001 86380 86390 1
430872 99430872 1001 86380 86390 1
430907 99430907 1001 86380 86390 1
431023 99431023 1001 86380 86390 1
432421 99432421 1001 86380 86390 1
432285 99432285 1001 86380 86390 1
433485 99433485 1001 86380 86390 1
433550 99433550 1001 86380 86390 1
433408 99433408 1001 86380 86390 1
432907 99432907 1001 86380 86390 1
433304 99433304 1001 86380 86390 1
433283 99433283 1001 86380 86390 1
432703 99432703 1001 86380 86390 1
432834 99432834 1001 86380 86390 1
433818 99433818 1001 86380 86390 1
433982 99433982 1001 86380 86390 1
435366 99435366 1001 86380 86390 1
434680 99434680 1001 86380 86390 1
434875 99434875 1001 86380 86390 1
434946 99434946 1001 86380 86390 1
434829 99434829 1001 86380 86390 1
434550 99434550 1001 86380 86390 1
434148 99434148 1001 86380 86390 1
434562 99434562 1001 86380 86390 1
434138 99434138 1001 86380 86390 1
435771 99435771 1001 86380 86390 1
435584 99435584 1001 86380 86390 1
435588 99435588 1001 86380 86390 1
435452 99435452 1001 86380 86390 1
436951 99436951 1001 86380 86390 1
436869 99436869 1001 86380 86390 1
436066 99436066 1001 86380 86390 1
435973 99435973 1001 86380 86390 1
435983 99435983 1001 86380 86390 1
436196 99436196 1001 86380 86390 1
435960 99435960 1001 86380 86390 1
436302 99436302 1001 86380 86390 1
437300 99437300 1001 86380 86390 1
300086 99300086 1001 86380 86390 1
300009 99300009 1001 86380 86390 1
300104 99300104 1001 86380 86390 1
437208 99437208 1001 86380 86390 1
300678 99300678 1001 86380 86390 1
300563 99300563 1001 86380 86390 1
300679 99300679 1001 86380 86390 1
300523 99300523 1001 86380 86390 1
300429 99300429 1001 86380 86390 1
300276 99300276 1001 86380 86390 1
300136 99300136 1001 86380 86390 1
300163 99300163 1001 86380 86390 1
300868 99300868 1001 86380 86390 1
300742 99300742 1001 86380 86390 1
300731 99300731 1001 86380 86390 1
300838 99300838 1001 86380 86390 1
300880 99300880 1001 86380 86390 1
301374 99301374 1001 86380 86390 1
301480 99301480 1001 86380 86390 1
301523 99301523 1001 86380 86390 1
301262 99301262 1001 86380 86390 1
301165 99301165 1001 86380 86390 1
300955 99300955 1001 86380 86390 1
301021 99301021 1001 86380 86390 1
300958 99300958 1001 86380 86390 1
301721 99301721 1001 86380 86390 1
301735 99301735 1001 86380 86390 1
301677 99301677 1001 86380 86390 1
301590 99301590 1001 86380 86390 1
302305 99302305 1001 86380 86390 1
302298 99302298 1001 86380 86390 1
302341 99302341 1001 86380 86390 1
302072 99302072 1001 86380 86390 1
302176 99302176 1001 86380 86390 1
302023 99302023 1001 86380 86390 1
302030 99302030 1001 86380 86390 1
301962 99301962 1001 86380 86390 1
301924 99301924 1001 86380 86390 1
301926 99301926 1001 86380 86390 1
301811 99301811 1001 86380 86390 1
302475 99302475 1001 86380 86390 1
302451 99302451 1001 86380 86390 1
302439 99302439 1001 86380 86390 1
303119 99303119 1001 86380 86390 1
303158 99303158 1001 86380 86390 1
303192 99303192 1001 86380 86390 1
303074 99303074 1001 86380 86390 1
302891 99302891 1001 86380 86390 1
302630 99302630 1001 86380 86390 1
303411 99303411 1001 86380 86390 1
303246 99303246 1001 86380 86390 1
303261 99303261 1001 86380 86390 1
303313 99303313 1001 86380 86390 1
303237 99303237 1001 86380 86390 1
303225 99303225 1001 86380 86390 1
303909 99303909 1001 86380 86390 1
303834 99303834 1001 86380 86390 1
303783 99303783 1001 86380 86390 1
303694 99303694 1001 86380 86390 1
303720 99303720 1001 86380 86390 1
303543 99303543 1001 86380 86390 1
303466 99303466 1001 86380 86390 1
303610 99303610 1001 86380 86390 1
303497 99303497 1001 86380 86390 1
304115 99304115 1001 86380 86390 1
304759 99304759 1001 86380 86390 1
304721 99304721 1001 86380 86390 1
304672 99304672 1001 86380 86390 1
304766 99304766 1001 86380 86390 1
304474 99304474 1001 86380 86390 1
304565 99304565 1001 86380 86390 1
304553 99304553 1001 86380 86390 1
304464 99304464 1001 86380 86390 1
304569 99304569 1001 86380 86390 1
304336 99304336 1001 86380 86390 1
304285 99304285 1001 86380 86390 1
304962 99304962 1001 86380 86390 1
304972 99304972 1001 86380 86390 1
305647 99305647 1001 86380 86390 1
305495 99305495 1001 86380 86390 1
305488 99305488 1001 86380 86390 1
305346 99305346 1001 86380 86390 1
305450 99305450 1001 86380 86390 1
305159 99305159 1001 86380 86390 1
305147 99305147 1001 86380 86390 1
305071 99305071 1001 86380 86390 1
305123 99305123 1001 86380 86390 1
305189 99305189 1001 86380 86390 1
305126 99305126 1001 86380 86390 1
500064 99500064 1001 86380 86390 1
500067 99500067 1001 86380 86390 1
500083 99500083 1001 86380 86390 1
500135 99500135 1001 86380 86390 1
500061 99500061 1001 86380 86390 1
500698 99500698 1001 86380 86390 1
500611 99500611 1001 86380 86390 1
500786 99500786 1001 86380 86390 1
500802 99500802 1001 86380 86390 1
500805 99500805 1001 86380 86390 1
500708 99500708 1001 86380 86390 1
500408 99500408 1001 86380 86390 1
500538 99500538 1001 86380 86390 1
500436 99500436 1001 86380 86390 1
500450 99500450 1001 86380 86390 1
500542 99500542 1001 86380 86390 1
500245 99500245 1001 86380 86390 1
500222 99500222 1001 86380 86390 1
500327 99500327 1001 86380 86390 1
500357 99500357 1001 86380 86390 1
500216 99500216 1001 86380 86390 1
500307 99500307 1001 86380 86390 1
500399 99500399 1001 86380 86390 1
500975 99500975 1001 86380 86390 1
501459 99501459 1001 86380 86390 1
501576 99501576 1001 86380 86390 1
501438 99501438 1001 86380 86390 1
501581 99501581 1001 86380 86390 1
501506 99501506 1001 86380 86390 1
501446 99501446 1001 86380 86390 1
501386 99501386 1001 86380 86390 1
501339 99501339 1001 86380 86390 1
501096 99501096 1001 86380 86390 1
501021 99501021 1001 86380 86390 1
501167 99501167 1001 86380 86390 1
501119 99501119 1001 86380 86390 1
501197 99501197 1001 86380 86390 1
501675 99501675 1001 86380 86390 1
501780 99501780 1001 86380 86390 1
501694 99501694 1001 86380 86390 1
501750 99501750 1001 86380 86390 1
501791 99501791 1001 86380 86390 1
501817 99501817 1001 86380 86390 1
502311 99502311 1001 86380 86390 1
502319 99502319 1001 86380 86390 1
502210 99502210 1001 86380 86390 1
502134 99502134 1001 86380 86390 1
502213 99502213 1001 86380 86390 1
502001 99502001 1001 86380 86390 1
502043 99502043 1001 86380 86390 1
501980 99501980 1001 86380 86390 1
501867 99501867 1001 86380 86390 1
502038 99502038 1001 86380 86390 1
502562 99502562 1001 86380 86390 1
503231 99503231 1001 86380 86390 1
503208 99503208 1001 86380 86390 1
503268 99503268 1001 86380 86390 1
502945 99502945 1001 86380 86390 1
502959 99502959 1001 86380 86390 1
503025 99503025 1001 86380 86390 1
502904 99502904 1001 86380 86390 1
502871 99502871 1001 86380 86390 1
502773 99502773 1001 86380 86390 1
504057 99504057 1001 86380 86390 1
504022 99504022 1001 86380 86390 1
504101 99504101 1001 86380 86390 1
504038 99504038 1001 86380 86390 1
503803 99503803 1001 86380 86390 1
503590 99503590 1001 86380 86390 1
503671 99503671 1001 86380 86390 1
503647 99503647 1001 86380 86390 1
503508 99503508 1001 86380 86390 1
503574 99503574 1001 86380 86390 1
504283 99504283 1001 86380 86390 1
504248 99504248 1001 86380 86390 1
504161 99504161 1001 86380 86390 1
504227 99504227 1001 86380 86390 1
504216 99504216 1001 86380 86390 1
504178 99504178 1001 86380 86390 1
504666 99504666 1001 86380 86390 1
504694 99504694 1001 86380 86390 1
504581 99504581 1001 86380 86390 1
504416 99504416 1001 86380 86390 1
504399 99504399 1001 86380 86390 1
504945 99504945 1001 86380 86390 1
505062 99505062 1001 86380 86390 1
505089 99505089 1001 86380 86390 1
505000 99505000 1001 86380 86390 1
504975 99504975 1001 86380 86390 1
504988 99504988 1001 86380 86390 1
505144 99505144 1001 86380 86390 1
505688 99505688 1001 86380 86390 1
505462 99505462 1001 86380 86390 1
505453 99505453 1001 86380 86390 1
505468 99505468 1001 86380 86390 1
505469 99505469 1001 86380 86390 1
505495 99505495 1001 86380 86390 1
505510 99505510 1001 86380 86390 1
505157 99505157 1001 86380 86390 1
505264 99505264 1001 86380 86390 1
505807 99505807 1001 86380 86390 1
505795 99505795 1001 86380 86390 1
505784 99505784 1001 86380 86390 1
505928 99505928 1001 86380 86390 1
505879 99505879 1001 86380 86390 1
505841 99505841 1001 86380 86390 1
505946 99505946 1001 86380 86390 1
505818 99505818 1001 86380 86390 1
506447 99506447 1001 86380 86390 1
506478 99506478 1001 86380 86390 1
506353 99506353 1001 86380 86390 1
506292 99506292 1001 86380 86390 1
506345 99506345 1001 86380 86390 1
506191 99506191 1001 86380 86390 1
505978 99505978 1001 86380 86390 1
506750 99506750 1001 86380 86390 1
507256 99507256 1001 86380 86390 1
507361 99507361 1001 86380 86390 1
507397 99507397 1001 86380 86390 1
507376 99507376 1001 86380 86390 1
507356 99507356 1001 86380 86390 1
507241 99507241 1001 86380 86390 1
507035 99507035 1001 86380 86390 1
507075 99507075 1001 86380 86390 1
507054 99507054 1001 86380 86390 1
507160 99507160 1001 86380 86390 1
507123 99507123 1001 86380 86390 1
507099 99507099 1001 86380 86390 1
506970 99506970 1001 86380 86390 1
507002 99507002 1001 86380 86390 1
507591 99507591 1001 86380 86390 1
507493 99507493 1001 86380 86390 1
508081 99508081 1001 86380 86390 1
508135 99508135 1001 86380 86390 1
507991 99507991 1001 86380 86390 1
507863 99507863 1001 86380 86390 1
507958 99507958 1001 86380 86390 1
507731 99507731 1001 86380 86390 1
507632 99507632 1001 86380 86390 1
508272 99508272 1001 86380 86390 1
508302 99508302 1001 86380 86390 1
508400 99508400 1001 86380 86390 1
508413 99508413 1001 86380 86390 1
508935 99508935 1001 86380 86390 1
508946 99508946 1001 86380 86390 1
508740 99508740 1001 86380 86390 1
508742 99508742 1001 86380 86390 1
508664 99508664 1001 86380 86390 1
508704 99508704 1001 86380 86390 1
508626 99508626 1001 86380 86390 1
508477 99508477 1001 86380 86390 1
509099 99509099 1001 86380 86390 1
509165 99509165 1001 86380 86390 1
509178 99509178 1001 86380 86390 1
509259 99509259 1001 86380 86390 1
509265 99509265 1001 86380 86390 1
509773 99509773 1001 86380 86390 1
509779 99509779 1001 86380 86390 1
509860 99509860 1001 86380 86390 1
509822 99509822 1001 86380 86390 1
509599 99509599 1001 86380 86390 1
509409 99509409 1001 86380 86390 1
509487 99509487 1001 86380 86390 1
509361 99509361 1001 86380 86390 1
510027 99510027 1001 86380 86390 1
510066 99510066 1001 86380 86390 1
509976 99509976 1001 86380 86390 1
510083 99510083 1001 86380 86390 1
510102 99510102 1001 86380 86390 1
509999 99509999 1001 86380 86390 1
510599 99510599 1001 86380 86390 1
510626 99510626 1001 86380 86390 1
510551 99510551 1001 86380 86390 1
510719 99510719 1001 86380 86390 1
510718 99510718 1001 86380 86390 1
510623 99510623 1001 86380 86390 1
510483 99510483 1001 86380 86390 1
510400 99510400 1001 86380 86390 1
510440 99510440 1001 86380 86390 1
510403 99510403 1001 86380 86390 1
510455 99510455 1001 86380 86390 1
510145 99510145 1001 86380 86390 1
510223 99510223 1001 86380 86390 1
510213 99510213 1001 86380 86390 1
510266 99510266 1001 86380 86390 1
510282 99510282 1001 86380 86390 1
510233 99510233 1001 86380 86390 1
510827 99510827 1001 86380 86390 1
510880 99510880 1001 86380 86390 1
510838 99510838 1001 86380 86390 1
510929 99510929 1001 86380 86390 1
511511 99511511 1001 86380 86390 1
511207 99511207 1001 86380 86390 1
511188 99511188 1001 86380 86390 1
511267 99511267 1001 86380 86390 1
511293 99511293 1001 86380 86390 1
511320 99511320 1001 86380 86390 1
511116 99511116 1001 86380 86390 1
511098 99511098 1001 86380 86390 1
510983 99510983 1001 86380 86390 1
511621 99511621 1001 86380 86390 1
511648 99511648 1001 86380 86390 1
511740 99511740 1001 86380 86390 1
512341 99512341 1001 86380 86390 1
512278 99512278 1001 86380 86390 1
512214 99512214 1001 86380 86390 1
511994 99511994 1001 86380 86390 1
512141 99512141 1001 86380 86390 1
511986 99511986 1001 86380 86390 1
511977 99511977 1001 86380 86390 1
511806 99511806 1001 86380 86390 1
511886 99511886 1001 86380 86390 1
512394 99512394 1001 86380 86390 1
512499 99512499 1001 86380 86390 1
512451 99512451 1001 86380 86390 1
513155 99513155 1001 86380 86390 1
513028 99513028 1001 86380 86390 1
513183 99513183 1001 86380 86390 1
513019 99513019 1001 86380 86390 1
513046 99513046 1001 86380 86390 1
513010 99513010 1001 86380 86390 1
513196 99513196 1001 86380 86390 1
512679 99512679 1001 86380 86390 1
512588 99512588 1001 86380 86390 1
512680 99512680 1001 86380 86390 1
512720 99512720 1001 86380 86390 1
512608 99512608 1001 86380 86390 1
513267 99513267 1001 86380 86390 1
513365 99513365 1001 86380 86390 1
513316 99513316 1001 86380 86390 1
513305 99513305 1001 86380 86390 1
513887 99513887 1001 86380 86390 1
513632 99513632 1001 86380 86390 1
513742 99513742 1001 86380 86390 1
513558 99513558 1001 86380 86390 1
513522 99513522 1001 86380 86390 1
513538 99513538 1001 86380 86390 1
514058 99514058 1001 86380 86390 1
514779 99514779 1001 86380 86390 1
514574 99514574 1001 86380 86390 1
514477 99514477 1001 86380 86390 1
514632 99514632 1001 86380 86390 1
514323 99514323 1001 86380 86390 1
514325 99514325 1001 86380 86390 1
514390 99514390 1001 86380 86390 1
514442 99514442 1001 86380 86390 1
514300 99514300 1001 86380 86390 1
515049 99515049 1001 86380 86390 1
514884 99514884 1001 86380 86390 1
515506 99515506 1001 86380 86390 1
515534 99515534 1001 86380 86390 1
515575 99515575 1001 86380 86390 1
515578 99515578 1001 86380 86390 1
515456 99515456 1001 86380 86390 1
515379 99515379 1001 86380 86390 1
515143 99515143 1001 86380 86390 1
515262 99515262 1001 86380 86390 1
515123 99515123 1001 86380 86390 1
515201 99515201 1001 86380 86390 1
515884 99515884 1001 86380 86390 1
516446 99516446 1001 86380 86390 1
516439 99516439 1001 86380 86390 1
516442 99516442 1001 86380 86390 1
516200 99516200 1001 86380 86390 1
516103 99516103 1001 86380 86390 1
516034 99516034 1001 86380 86390 1
516714 99516714 1001 86380 86390 1
516548 99516548 1001 86380 86390 1
516707 99516707 1001 86380 86390 1
516607 99516607 1001 86380 86390 1
517181 99517181 1001 86380 86390 1
517298 99517298 1001 86380 86390 1
517303 99517303 1001 86380 86390 1
517317 99517317 1001 86380 86390 1
517215 99517215 1001 86380 86390 1
517164 99517164 1001 86380 86390 1
517153 99517153 1001 86380 86390 1
517011 99517011 1001 86380 86390 1
517128 99517128 1001 86380 86390 1
516831 99516831 1001 86380 86390 1
516883 99516883 1001 86380 86390 1
516911 99516911 1001 86380 86390 1
516757 99516757 1001 86380 86390 1
516876 99516876 1001 86380 86390 1
516803 99516803 1001 86380 86390 1
517494 99517494 1001 86380 86390 1
517533 99517533 1001 86380 86390 1
517352 99517352 1001 86380 86390 1
517521 99517521 1001 86380 86390 1
517420 99517420 1001 86380 86390 1
518010 99518010 1001 86380 86390 1
518052 99518052 1001 86380 86390 1
517957 99517957 1001 86380 86390 1
517922 99517922 1001 86380 86390 1
517910 99517910 1001 86380 86390 1
517872 99517872 1001 86380 86390 1
517821 99517821 1001 86380 86390 1
517784 99517784 1001 86380 86390 1
517862 99517862 1001 86380 86390 1
517916 99517916 1001 86380 86390 1
517580 99517580 1001 86380 86390 1
517556 99517556 1001 86380 86390 1
517717 99517717 1001 86380 86390 1
517744 99517744 1001 86380 86390 1
517642 99517642 1001 86380 86390 1
518251 99518251 1001 86380 86390 1
518190 99518190 1001 86380 86390 1
518229 99518229 1001 86380 86390 1
518191 99518191 1001 86380 86390 1
518347 99518347 1001 86380 86390 1
518988 99518988 1001 86380 86390 1
518588 99518588 1001 86380 86390 1
518511 99518511 1001 86380 86390 1
518381 99518381 1001 86380 86390 1
518487 99518487 1001 86380 86390 1
518527 99518527 1001 86380 86390 1
518428 99518428 1001 86380 86390 1
518560 99518560 1001 86380 86390 1
519166 99519166 1001 86380 86390 1
519193 99519193 1001 86380 86390 1
519064 99519064 1001 86380 86390 1
519185 99519185 1001 86380 86390 1
519073 99519073 1001 86380 86390 1
519178 99519178 1001 86380 86390 1
519800 99519800 1001 86380 86390 1
519670 99519670 1001 86380 86390 1
519671 99519671 1001 86380 86390 1
519566 99519566 1001 86380 86390 1
519233 99519233 1001 86380 86390 1
519288 99519288 1001 86380 86390 1
519328 99519328 1001 86380 86390 1
519244 99519244 1001 86380 86390 1
520004 99520004 1001 86380 86390 1
520620 99520620 1001 86380 86390 1
520496 99520496 1001 86380 86390 1
520255 99520255 1001 86380 86390 1
520294 99520294 1001 86380 86390 1
520283 99520283 1001 86380 86390 1
520296 99520296 1001 86380 86390 1
520401 99520401 1001 86380 86390 1
520417 99520417 1001 86380 86390 1
520379 99520379 1001 86380 86390 1
520418 99520418 1001 86380 86390 1
520354 99520354 1001 86380 86390 1
520137 99520137 1001 86380 86390 1
520178 99520178 1001 86380 86390 1
520194 99520194 1001 86380 86390 1
520065 99520065 1001 86380 86390 1
520143 99520143 1001 86380 86390 1
520056 99520056 1001 86380 86390 1
520082 99520082 1001 86380 86390 1
520691 99520691 1001 86380 86390 1
520667 99520667 1001 86380 86390 1
520786 99520786 1001 86380 86390 1
520696 99520696 1001 86380 86390 1
520764 99520764 1001 86380 86390 1
521434 99521434 1001 86380 86390 1
521451 99521451 1001 86380 86390 1
521335 99521335 1001 86380 86390 1
521094 99521094 1001 86380 86390 1
521213 99521213 1001 86380 86390 1
521058 99521058 1001 86380 86390 1
521166 99521166 1001 86380 86390 1
521245 99521245 1001 86380 86390 1
520962 99520962 1001 86380 86390 1
520965 99520965 1001 86380 86390 1
520992 99520992 1001 86380 86390 1
520981 99520981 1001 86380 86390 1
520879 99520879 1001 86380 86390 1
521492 99521492 1001 86380 86390 1
521638 99521638 1001 86380 86390 1
522116 99522116 1001 86380 86390 1
522032 99522032 1001 86380 86390 1
521890 99521890 1001 86380 86390 1
521891 99521891 1001 86380 86390 1
521699 99521699 1001 86380 86390 1
521830 99521830 1001 86380 86390 1
521768 99521768 1001 86380 86390 1
521850 99521850 1001 86380 86390 1
522354 99522354 1001 86380 86390 1
522434 99522434 1001 86380 86390 1
522491 99522491 1001 86380 86390 1
522390 99522390 1001 86380 86390 1
522965 99522965 1001 86380 86390 1
523093 99523093 1001 86380 86390 1
522920 99522920 1001 86380 86390 1
523076 99523076 1001 86380 86390 1
523105 99523105 1001 86380 86390 1
522863 99522863 1001 86380 86390 1
522782 99522782 1001 86380 86390 1
522555 99522555 1001 86380 86390 1
522547 99522547 1001 86380 86390 1
523159 99523159 1001 86380 86390 1
523187 99523187 1001 86380 86390 1
523179 99523179 1001 86380 86390 1
523322 99523322 1001 86380 86390 1
523907 99523907 1001 86380 86390 1
523818 99523818 1001 86380 86390 1
523798 99523798 1001 86380 86390 1
523787 99523787 1001 86380 86390 1
523662 99523662 1001 86380 86390 1
523574 99523574 1001 86380 86390 1
523576 99523576 1001 86380 86390 1
523668 99523668 1001 86380 86390 1
523657 99523657 1001 86380 86390 1
523543 99523543 1001 86380 86390 1
523531 99523531 1001 86380 86390 1
523519 99523519 1001 86380 86390 1
523437 99523437 1001 86380 86390 1
524139 99524139 1001 86380 86390 1
524036 99524036 1001 86380 86390 1
523951 99523951 1001 86380 86390 1
524722 99524722 1001 86380 86390 1
524620 99524620 1001 86380 86390 1
524747 99524747 1001 86380 86390 1
524758 99524758 1001 86380 86390 1
524638 99524638 1001 86380 86390 1
524399 99524399 1001 86380 86390 1
524375 99524375 1001 86380 86390 1
524496 99524496 1001 86380 86390 1
524381 99524381 1001 86380 86390 1
524176 99524176 1001 86380 86390 1
524246 99524246 1001 86380 86390 1
524184 99524184 1001 86380 86390 1
524223 99524223 1001 86380 86390 1
524213 99524213 1001 86380 86390 1
524797 99524797 1001 86380 86390 1
524784 99524784 1001 86380 86390 1
524889 99524889 1001 86380 86390 1
524890 99524890 1001 86380 86390 1
525459 99525459 1001 86380 86390 1
525474 99525474 1001 86380 86390 1
525579 99525579 1001 86380 86390 1
525585 99525585 1001 86380 86390 1
525342 99525342 1001 86380 86390 1
525332 99525332 1001 86380 86390 1
525025 99525025 1001 86380 86390 1
525801 99525801 1001 86380 86390 1
525743 99525743 1001 86380 86390 1
525670 99525670 1001 86380 86390 1
525683 99525683 1001 86380 86390 1
526289 99526289 1001 86380 86390 1
526239 99526239 1001 86380 86390 1
526382 99526382 1001 86380 86390 1
526154 99526154 1001 86380 86390 1
526197 99526197 1001 86380 86390 1
526100 99526100 1001 86380 86390 1
526139 99526139 1001 86380 86390 1
525868 99525868 1001 86380 86390 1
525806 99525806 1001 86380 86390 1
525812 99525812 1001 86380 86390 1
526490 99526490 1001 86380 86390 1
526492 99526492 1001 86380 86390 1
526583 99526583 1001 86380 86390 1
526522 99526522 1001 86380 86390 1
527082 99527082 1001 86380 86390 1
527063 99527063 1001 86380 86390 1
526927 99526927 1001 86380 86390 1
526891 99526891 1001 86380 86390 1
526879 99526879 1001 86380 86390 1
526871 99526871 1001 86380 86390 1
526989 99526989 1001 86380 86390 1
526712 99526712 1001 86380 86390 1
526803 99526803 1001 86380 86390 1
526739 99526739 1001 86380 86390 1
527259 99527259 1001 86380 86390 1
527394 99527394 1001 86380 86390 1
527414 99527414 1001 86380 86390 1
528002 99528002 1001 86380 86390 1
527980 99527980 1001 86380 86390 1
528065 99528065 1001 86380 86390 1
527919 99527919 1001 86380 86390 1
527741 99527741 1001 86380 86390 1
527665 99527665 1001 86380 86390 1
527746 99527746 1001 86380 86390 1
527800 99527800 1001 86380 86390 1
527736 99527736 1001 86380 86390 1
527623 99527623 1001 86380 86390 1
527611 99527611 1001 86380 86390 1
527554 99527554 1001 86380 86390 1
527648 99527648 1001 86380 86390 1
528242 99528242 1001 86380 86390 1
528126 99528126 1001 86380 86390 1
528204 99528204 1001 86380 86390 1
528207 99528207 1001 86380 86390 1
528156 99528156 1001 86380 86390 1
528133 99528133 1001 86380 86390 1
528213 99528213 1001 86380 86390 1
528721 99528721 1001 86380 86390 1
528864 99528864 1001 86380 86390 1
528778 99528778 1001 86380 86390 1
528754 99528754 1001 86380 86390 1
528597 99528597 1001 86380 86390 1
528575 99528575 1001 86380 86390 1
528359 99528359 1001 86380 86390 1
529086 99529086 1001 86380 86390 1
529022 99529022 1001 86380 86390 1
529087 99529087 1001 86380 86390 1
529652 99529652 1001 86380 86390 1
529695 99529695 1001 86380 86390 1
529591 99529591 1001 86380 86390 1
529658 99529658 1001 86380 86390 1
529624 99529624 1001 86380 86390 1
529359 99529359 1001 86380 86390 1
529411 99529411 1001 86380 86390 1
529466 99529466 1001 86380 86390 1
529324 99529324 1001 86380 86390 1
529226 99529226 1001 86380 86390 1
529175 99529175 1001 86380 86390 1
529221 99529221 1001 86380 86390 1
530375 99530375 1001 86380 86390 1
530528 99530528 1001 86380 86390 1
530392 99530392 1001 86380 86390 1
530546 99530546 1001 86380 86390 1
530262 99530262 1001 86380 86390 1
530199 99530199 1001 86380 86390 1
530094 99530094 1001 86380 86390 1
530033 99530033 1001 86380 86390 1
530580 99530580 1001 86380 86390 1
530736 99530736 1001 86380 86390 1
530653 99530653 1001 86380 86390 1
531199 99531199 1001 86380 86390 1
531346 99531346 1001 86380 86390 1
530996 99530996 1001 86380 86390 1
530983 99530983 1001 86380 86390 1
530985 99530985 1001 86380 86390 1
530902 99530902 1001 86380 86390 1
530903 99530903 1001 86380 86390 1
530882 99530882 1001 86380 86390 1
530895 99530895 1001 86380 86390 1
530886 99530886 1001 86380 86390 1
531417 99531417 1001 86380 86390 1
531562 99531562 1001 86380 86390 1
531516 99531516 1001 86380 86390 1
532172 99532172 1001 86380 86390 1
532119 99532119 1001 86380 86390 1
531962 99531962 1001 86380 86390 1
531876 99531876 1001 86380 86390 1
531943 99531943 1001 86380 86390 1
531815 99531815 1001 86380 86390 1
531775 99531775 1001 86380 86390 1
531788 99531788 1001 86380 86390 1
531698 99531698 1001 86380 86390 1
531687 99531687 1001 86380 86390 1
531752 99531752 1001 86380 86390 1
532235 99532235 1001 86380 86390 1
532327 99532327 1001 86380 86390 1
532947 99532947 1001 86380 86390 1
532425 99532425 1001 86380 86390 1
532504 99532504 1001 86380 86390 1
532558 99532558 1001 86380 86390 1
532547 99532547 1001 86380 86390 1
532501 99532501 1001 86380 86390 1
533173 99533173 1001 86380 86390 1
533084 99533084 1001 86380 86390 1
533175 99533175 1001 86380 86390 1
533129 99533129 1001 86380 86390 1
533744 99533744 1001 86380 86390 1
533757 99533757 1001 86380 86390 1
533448 99533448 1001 86380 86390 1
533633 99533633 1001 86380 86390 1
533332 99533332 1001 86380 86390 1
533446 99533446 1001 86380 86390 1
534045 99534045 1001 86380 86390 1
533995 99533995 1001 86380 86390 1
534577 99534577 1001 86380 86390 1
534554 99534554 1001 86380 86390 1
534593 99534593 1001 86380 86390 1
534503 99534503 1001 86380 86390 1
534417 99534417 1001 86380 86390 1
534419 99534419 1001 86380 86390 1
534408 99534408 1001 86380 86390 1
534307 99534307 1001 86380 86390 1
534372 99534372 1001 86380 86390 1
534115 99534115 1001 86380 86390 1
534141 99534141 1001 86380 86390 1
534087 99534087 1001 86380 86390 1
534733 99534733 1001 86380 86390 1
534868 99534868 1001 86380 86390 1
534765 99534765 1001 86380 86390 1
534778 99534778 1001 86380 86390 1
534756 99534756 1001 86380 86390 1
535398 99535398 1001 86380 86390 1
535366 99535366 1001 86380 86390 1
535164 99535164 1001 86380 86390 1
535262 99535262 1001 86380 86390 1
535060 99535060 1001 86380 86390 1
535035 99535035 1001 86380 86390 1
534936 99534936 1001 86380 86390 1
535676 99535676 1001 86380 86390 1
535613 99535613 1001 86380 86390 1
535603 99535603 1001 86380 86390 1
535512 99535512 1001 86380 86390 1
535539 99535539 1001 86380 86390 1
536290 99536290 1001 86380 86390 1
536316 99536316 1001 86380 86390 1
536061 99536061 1001 86380 86390 1
536038 99536038 1001 86380 86390 1
536117 99536117 1001 86380 86390 1
535807 99535807 1001 86380 86390 1
535872 99535872 1001 86380 86390 1
535808 99535808 1001 86380 86390 1
535889 99535889 1001 86380 86390 1
535843 99535843 1001 86380 86390 1
536437 99536437 1001 86380 86390 1
536403 99536403 1001 86380 86390 1
536432 99536432 1001 86380 86390 1
536499 99536499 1001 86380 86390 1
537141 99537141 1001 86380 86390 1
536976 99536976 1001 86380 86390 1
537160 99537160 1001 86380 86390 1
536909 99536909 1001 86380 86390 1
536754 99536754 1001 86380 86390 1
536847 99536847 1001 86380 86390 1
536950 99536950 1001 86380 86390 1
536756 99536756 1001 86380 86390 1
536848 99536848 1001 86380 86390 1
536561 99536561 1001 86380 86390 1
536552 99536552 1001 86380 86390 1
536565 99536565 1001 86380 86390 1
537175 99537175 1001 86380 86390 1
537346 99537346 1001 86380 86390 1
537217 99537217 1001 86380 86390 1
537231 99537231 1001 86380 86390 1
537335 99537335 1001 86380 86390 1
537323 99537323 1001 86380 86390 1
537260 99537260 1001 86380 86390 1
537261 99537261 1001 86380 86390 1
537955 99537955 1001 86380 86390 1
537693 99537693 1001 86380 86390 1
537500 99537500 1001 86380 86390 1
537530 99537530 1001 86380 86390 1
537533 99537533 1001 86380 86390 1
537547 99537547 1001 86380 86390 1
538705 99538705 1001 86380 86390 1
538491 99538491 1001 86380 86390 1
538362 99538362 1001 86380 86390 1
538915 99538915 1001 86380 86390 1
538954 99538954 1001 86380 86390 1
538877 99538877 1001 86380 86390 1
538879 99538879 1001 86380 86390 1
538854 99538854 1001 86380 86390 1
538893 99538893 1001 86380 86390 1
538934 99538934 1001 86380 86390 1
538922 99538922 1001 86380 86390 1
538887 99538887 1001 86380 86390 1
538991 99538991 1001 86380 86390 1
539505 99539505 1001 86380 86390 1
539625 99539625 1001 86380 86390 1
539637 99539637 1001 86380 86390 1
539430 99539430 1001 86380 86390 1
539136 99539136 1001 86380 86390 1
539023 99539023 1001 86380 86390 1
539846 99539846 1001 86380 86390 1
539668 99539668 1001 86380 86390 1
539710 99539710 1001 86380 86390 1
539817 99539817 1001 86380 86390 1
539662 99539662 1001 86380 86390 1
540364 99540364 1001 86380 86390 1
540391 99540391 1001 86380 86390 1
540063 99540063 1001 86380 86390 1
540221 99540221 1001 86380 86390 1
539904 99539904 1001 86380 86390 1
539956 99539956 1001 86380 86390 1
539944 99539944 1001 86380 86390 1
540589 99540589 1001 86380 86390 1
540643 99540643 1001 86380 86390 1
541166 99541166 1001 86380 86390 1
541209 99541209 1001 86380 86390 1
541147 99541147 1001 86380 86390 1
540979 99540979 1001 86380 86390 1
540983 99540983 1001 86380 86390 1
540777 99540777 1001 86380 86390 1
540739 99540739 1001 86380 86390 1
540870 99540870 1001 86380 86390 1
540693 99540693 1001 86380 86390 1
540735 99540735 1001 86380 86390 1
541420 99541420 1001 86380 86390 1
541373 99541373 1001 86380 86390 1
541387 99541387 1001 86380 86390 1
542033 99542033 1001 86380 86390 1
541918 99541918 1001 86380 86390 1
541932 99541932 1001 86380 86390 1
541815 99541815 1001 86380 86390 1
541751 99541751 1001 86380 86390 1
541693 99541693 1001 86380 86390 1
541605 99541605 1001 86380 86390 1
541659 99541659 1001 86380 86390 1
541672 99541672 1001 86380 86390 1
542184 99542184 1001 86380 86390 1
542199 99542199 1001 86380 86390 1
542238 99542238 1001 86380 86390 1
542281 99542281 1001 86380 86390 1
542126 99542126 1001 86380 86390 1
542861 99542861 1001 86380 86390 1
542654 99542654 1001 86380 86390 1
542732 99542732 1001 86380 86390 1
542710 99542710 1001 86380 86390 1
542635 99542635 1001 86380 86390 1
542327 99542327 1001 86380 86390 1
542485 99542485 1001 86380 86390 1
542983 99542983 1001 86380 86390 1
542974 99542974 1001 86380 86390 1
543084 99543084 1001 86380 86390 1
543595 99543595 1001 86380 86390 1
543599 99543599 1001 86380 86390 1
543652 99543652 1001 86380 86390 1
543463 99543463 1001 86380 86390 1
543152 99543152 1001 86380 86390 1
543334 99543334 1001 86380 86390 1
543208 99543208 1001 86380 86390 1
543171 99543171 1001 86380 86390 1
543341 99543341 1001 86380 86390 1
543850 99543850 1001 86380 86390 1
543916 99543916 1001 86380 86390 1
543892 99543892 1001 86380 86390 1
543779 99543779 1001 86380 86390 1
543844 99543844 1001 86380 86390 1
543974 99543974 1001 86380 86390 1
544547 99544547 1001 86380 86390 1
544396 99544396 1001 86380 86390 1
544575 99544575 1001 86380 86390 1
544462 99544462 1001 86380 86390 1
544579 99544579 1001 86380 86390 1
544094 99544094 1001 86380 86390 1
543995 99543995 1001 86380 86390 1
543997 99543997 1001 86380 86390 1
544742 99544742 1001 86380 86390 1
544640 99544640 1001 86380 86390 1
544603 99544603 1001 86380 86390 1
421253 375 1001 17760 18417 1
537613 947 1001 47275 47574 1
400107 99400107 1001 86380 86390 1
400166 99400166 1001 86380 86390 1
400225 99400225 1001 86380 86390 1
400376 99400376 1001 86380 86390 1
400436 99400436 1001 86380 86390 1
400700 99400700 1001 86380 86390 1
400786 99400786 1001 86380 86390 1
400776 99400776 1001 86380 86390 1
400725 99400725 1001 86380 86390 1
400883 99400883 1001 86380 86390 1
400966 99400966 1001 86380 86390 1
401534 99401534 1001 86380 86390 1
401650 99401650 1001 86380 86390 1
401814 99401814 1001 86380 86390 1
401942 99401942 1001 86380 86390 1
402068 99402068 1001 86380 86390 1
402290 99402290 1001 86380 86390 1
402419 99402419 1001 86380 86390 1
402579 99402579 1001 86380 86390 1
402667 99402667 1001 86380 86390 1
402699 99402699 1001 86380 86390 1
402717 99402717 1001 86380 86390 1
403014 99403014 1001 86380 86390 1
403169 99403169 1001 86380 86390 1
403098 99403098 1001 86380 86390 1
403400 99403400 1001 86380 86390 1
403405 99403405 1001 86380 86390 1
403559 99403559 1001 86380 86390 1
403676 99403676 1001 86380 86390 1
403684 99403684 1001 86380 86390 1
403710 99403710 1001 86380 86390 1
403796 99403796 1001 86380 86390 1
403849 99403849 1001 86380 86390 1
404023 99404023 1001 86380 86390 1
404068 99404068 1001 86380 86390 1
404265 99404265 1001 86380 86390 1
404300 99404300 1001 86380 86390 1
404471 99404471 1001 86380 86390 1
404394 99404394 1001 86380 86390 1
404666 99404666 1001 86380 86390 1
404713 99404713 1001 86380 86390 1
404837 99404837 1001 86380 86390 1
404942 99404942 1001 86380 86390 1
404943 99404943 1001 86380 86390 1
405022 99405022 1001 86380 86390 1
405031 99405031 1001 86380 86390 1
405171 99405171 1001 86380 86390 1
405172 99405172 1001 86380 86390 1
405197 99405197 1001 86380 86390 1
405331 99405331 1001 86380 86390 1
405390 99405390 1001 86380 86390 1
405337 99405337 1001 86380 86390 1
405412 99405412 1001 86380 86390 1
405484 99405484 1001 86380 86390 1
405651 99405651 1001 86380 86390 1
405835 99405835 1001 86380 86390 1
405899 99405899 1001 86380 86390 1
406029 99406029 1001 86380 86390 1
405999 99405999 1001 86380 86390 1
406242 99406242 1001 86380 86390 1
406389 99406389 1001 86380 86390 1
406484 99406484 1001 86380 86390 1
406596 99406596 1001 86380 86390 1
406611 99406611 1001 86380 86390 1
406700 99406700 1001 86380 86390 1
406705 99406705 1001 86380 86390 1
406731 99406731 1001 86380 86390 1
406967 99406967 1001 86380 86390 1
407065 99407065 1001 86380 86390 1
407038 99407038 1001 86380 86390 1
407207 99407207 1001 86380 86390 1
407263 99407263 1001 86380 86390 1
407245 99407245 1001 86380 86390 1
407630 99407630 1001 86380 86390 1
407848 99407848 1001 86380 86390 1
407941 99407941 1001 86380 86390 1
407932 99407932 1001 86380 86390 1
408058 99408058 1001 86380 86390 1
408010 99408010 1001 86380 86390 1
408174 99408174 1001 86380 86390 1
408234 99408234 1001 86380 86390 1
408269 99408269 1001 86380 86390 1
408677 99408677 1001 86380 86390 1
408709 99408709 1001 86380 86390 1
408977 99408977 1001 86380 86390 1
409041 99409041 1001 86380 86390 1
409133 99409133 1001 86380 86390 1
409138 99409138 1001 86380 86390 1
409281 99409281 1001 86380 86390 1
409430 99409430 1001 86380 86390 1
409518 99409518 1001 86380 86390 1
409651 99409651 1001 86380 86390 1
409615 99409615 1001 86380 86390 1
410484 99410484 1001 86380 86390 1
410460 99410460 1001 86380 86390 1
410410 99410410 1001 86380 86390 1
410641 99410641 1001 86380 86390 1
410632 99410632 1001 86380 86390 1
410961 99410961 1001 86380 86390 1
411030 99411030 1001 86380 86390 1
411215 99411215 1001 86380 86390 1
411370 99411370 1001 86380 86390 1
411344 99411344 1001 86380 86390 1
411483 99411483 1001 86380 86390 1
411797 99411797 1001 86380 86390 1
411924 99411924 1001 86380 86390 1
412092 99412092 1001 86380 86390 1
413447 99413447 1001 86380 86390 1
413401 99413401 1001 86380 86390 1
413563 99413563 1001 86380 86390 1
412964 99412964 1001 86380 86390 1
412733 99412733 1001 86380 86390 1
412768 99412768 1001 86380 86390 1
413806 99413806 1001 86380 86390 1
413768 99413768 1001 86380 86390 1
413960 99413960 1001 86380 86390 1
415084 99415084 1001 86380 86390 1
415068 99415068 1001 86380 86390 1
414739 99414739 1001 86380 86390 1
414666 99414666 1001 86380 86390 1
414746 99414746 1001 86380 86390 1
414817 99414817 1001 86380 86390 1
414284 99414284 1001 86380 86390 1
415447 99415447 1001 86380 86390 1
415656 99415656 1001 86380 86390 1
415535 99415535 1001 86380 86390 1
415561 99415561 1001 86380 86390 1
416812 99416812 1001 86380 86390 1
416843 99416843 1001 86380 86390 1
416593 99416593 1001 86380 86390 1
416871 99416871 1001 86380 86390 1
416913 99416913 1001 86380 86390 1
416899 99416899 1001 86380 86390 1
416923 99416923 1001 86380 86390 1
416262 99416262 1001 86380 86390 1
416306 99416306 1001 86380 86390 1
415766 99415766 1001 86380 86390 1
415980 99415980 1001 86380 86390 1
417402 99417402 1001 86380 86390 1
417147 99417147 1001 86380 86390 1
417109 99417109 1001 86380 86390 1
417583 99417583 1001 86380 86390 1
417437 99417437 1001 86380 86390 1
417604 99417604 1001 86380 86390 1
418536 99418536 1001 86380 86390 1
418557 99418557 1001 86380 86390 1
418586 99418586 1001 86380 86390 1
418248 99418248 1001 86380 86390 1
418389 99418389 1001 86380 86390 1
418307 99418307 1001 86380 86390 1
418419 99418419 1001 86380 86390 1
418349 99418349 1001 86380 86390 1
418172 99418172 1001 86380 86390 1
417962 99417962 1001 86380 86390 1
417725 99417725 1001 86380 86390 1
418965 99418965 1001 86380 86390 1
420337 99420337 1001 86380 86390 1
420063 99420063 1001 86380 86390 1
420229 99420229 1001 86380 86390 1
420324 99420324 1001 86380 86390 1
420090 99420090 1001 86380 86390 1
420273 99420273 1001 86380 86390 1
419929 99419929 1001 86380 86390 1
419408 99419408 1001 86380 86390 1
420586 99420586 1001 86380 86390 1
420646 99420646 1001 86380 86390 1
420562 99420562 1001 86380 86390 1
420789 99420789 1001 86380 86390 1
420654 99420654 1001 86380 86390 1
421892 99421892 1001 86380 86390 1
421994 99421994 1001 86380 86390 1
421440 99421440 1001 86380 86390 1
421334 99421334 1001 86380 86390 1
421609 99421609 1001 86380 86390 1
421041 99421041 1001 86380 86390 1
421104 99421104 1001 86380 86390 1
421153 99421153 1001 86380 86390 1
421245 99421245 1001 86380 86390 1
421133 99421133 1001 86380 86390 1
420958 99420958 1001 86380 86390 1
420885 99420885 1001 86380 86390 1
422216 99422216 1001 86380 86390 1
422334 99422334 1001 86380 86390 1
422206 99422206 1001 86380 86390 1
422341 99422341 1001 86380 86390 1
422466 99422466 1001 86380 86390 1
423714 99423714 1001 86380 86390 1
423007 99423007 1001 86380 86390 1
422628 99422628 1001 86380 86390 1
424067 99424067 1001 86380 86390 1
423927 99423927 1001 86380 86390 1
423782 99423782 1001 86380 86390 1
423961 99423961 1001 86380 86390 1
425148 99425148 1001 86380 86390 1
425030 99425030 1001 86380 86390 1
425086 99425086 1001 86380 86390 1
425315 99425315 1001 86380 86390 1
424996 99424996 1001 86380 86390 1
424920 99424920 1001 86380 86390 1
424317 99424317 1001 86380 86390 1
424468 99424468 1001 86380 86390 1
424157 99424157 1001 86380 86390 1
424474 99424474 1001 86380 86390 1
424159 99424159 1001 86380 86390 1
424540 99424540 1001 86380 86390 1
424586 99424586 1001 86380 86390 1
425396 99425396 1001 86380 86390 1
425545 99425545 1001 86380 86390 1
425523 99425523 1001 86380 86390 1
425625 99425625 1001 86380 86390 1
426920 99426920 1001 86380 86390 1
426473 99426473 1001 86380 86390 1
426399 99426399 1001 86380 86390 1
426566 99426566 1001 86380 86390 1
425938 99425938 1001 86380 86390 1
426152 99426152 1001 86380 86390 1
426051 99426051 1001 86380 86390 1
426073 99426073 1001 86380 86390 1
425949 99425949 1001 86380 86390 1
425886 99425886 1001 86380 86390 1
427150 99427150 1001 86380 86390 1
427378 99427378 1001 86380 86390 1
427428 99427428 1001 86380 86390 1
427134 99427134 1001 86380 86390 1
428569 99428569 1001 86380 86390 1
428690 99428690 1001 86380 86390 1
428083 99428083 1001 86380 86390 1
427968 99427968 1001 86380 86390 1
427708 99427708 1001 86380 86390 1
427574 99427574 1001 86380 86390 1
429015 99429015 1001 86380 86390 1
428876 99428876 1001 86380 86390 1
428945 99428945 1001 86380 86390 1
428885 99428885 1001 86380 86390 1
429053 99429053 1001 86380 86390 1
430094 99430094 1001 86380 86390 1
430120 99430120 1001 86380 86390 1
429997 99429997 1001 86380 86390 1
429976 99429976 1001 86380 86390 1
430291 99430291 1001 86380 86390 1
429711 99429711 1001 86380 86390 1
429780 99429780 1001 86380 86390 1
429893 99429893 1001 86380 86390 1
429704 99429704 1001 86380 86390 1
429853 99429853 1001 86380 86390 1
429443 99429443 1001 86380 86390 1
429543 99429543 1001 86380 86390 1
430579 99430579 1001 86380 86390 1
430623 99430623 1001 86380 86390 1
430594 99430594 1001 86380 86390 1
430596 99430596 1001 86380 86390 1
430597 99430597 1001 86380 86390 1
430697 99430697 1001 86380 86390 1
431896 99431896 1001 86380 86390 1
431847 99431847 1001 86380 86390 1
431419 99431419 1001 86380 86390 1
431601 99431601 1001 86380 86390 1
431549 99431549 1001 86380 86390 1
431247 99431247 1001 86380 86390 1
431016 99431016 1001 86380 86390 1
430906 99430906 1001 86380 86390 1
432245 99432245 1001 86380 86390 1
432380 99432380 1001 86380 86390 1
432345 99432345 1001 86380 86390 1
433660 99433660 1001 86380 86390 1
433414 99433414 1001 86380 86390 1
433694 99433694 1001 86380 86390 1
433212 99433212 1001 86380 86390 1
432996 99432996 1001 86380 86390 1
432668 99432668 1001 86380 86390 1
432866 99432866 1001 86380 86390 1
432543 99432543 1001 86380 86390 1
433828 99433828 1001 86380 86390 1
433917 99433917 1001 86380 86390 1
433904 99433904 1001 86380 86390 1
435338 99435338 1001 86380 86390 1
435395 99435395 1001 86380 86390 1
435048 99435048 1001 86380 86390 1
435354 99435354 1001 86380 86390 1
435212 99435212 1001 86380 86390 1
434652 99434652 1001 86380 86390 1
434343 99434343 1001 86380 86390 1
434354 99434354 1001 86380 86390 1
434330 99434330 1001 86380 86390 1
434579 99434579 1001 86380 86390 1
435720 99435720 1001 86380 86390 1
435817 99435817 1001 86380 86390 1
436759 99436759 1001 86380 86390 1
436907 99436907 1001 86380 86390 1
436881 99436881 1001 86380 86390 1
436908 99436908 1001 86380 86390 1
436517 99436517 1001 86380 86390 1
436637 99436637 1001 86380 86390 1
436555 99436555 1001 86380 86390 1
436434 99436434 1001 86380 86390 1
436320 99436320 1001 86380 86390 1
436261 99436261 1001 86380 86390 1
436342 99436342 1001 86380 86390 1
437267 99437267 1001 86380 86390 1
437174 99437174 1001 86380 86390 1
437356 99437356 1001 86380 86390 1
300013 99300013 1001 86380 86390 1
300067 99300067 1001 86380 86390 1
300682 99300682 1001 86380 86390 1
300704 99300704 1001 86380 86390 1
300619 99300619 1001 86380 86390 1
300599 99300599 1001 86380 86390 1
300399 99300399 1001 86380 86390 1
300122 99300122 1001 86380 86390 1
300261 99300261 1001 86380 86390 1
301370 99301370 1001 86380 86390 1
301474 99301474 1001 86380 86390 1
301549 99301549 1001 86380 86390 1
301077 99301077 1001 86380 86390 1
301103 99301103 1001 86380 86390 1
301118 99301118 1001 86380 86390 1
300965 99300965 1001 86380 86390 1
301696 99301696 1001 86380 86390 1
301712 99301712 1001 86380 86390 1
301609 99301609 1001 86380 86390 1
301752 99301752 1001 86380 86390 1
301755 99301755 1001 86380 86390 1
301639 99301639 1001 86380 86390 1
302223 99302223 1001 86380 86390 1
302374 99302374 1001 86380 86390 1
302143 99302143 1001 86380 86390 1
302003 99302003 1001 86380 86390 1
302057 99302057 1001 86380 86390 1
301871 99301871 1001 86380 86390 1
301780 99301780 1001 86380 86390 1
301797 99301797 1001 86380 86390 1
302391 99302391 1001 86380 86390 1
302586 99302586 1001 86380 86390 1
303067 99303067 1001 86380 86390 1
303196 99303196 1001 86380 86390 1
302910 99302910 1001 86380 86390 1
303269 99303269 1001 86380 86390 1
303288 99303288 1001 86380 86390 1
303303 99303303 1001 86380 86390 1
303407 99303407 1001 86380 86390 1
303254 99303254 1001 86380 86390 1
303970 99303970 1001 86380 86390 1
303907 99303907 1001 86380 86390 1
303959 99303959 1001 86380 86390 1
303960 99303960 1001 86380 86390 1
303857 99303857 1001 86380 86390 1
303692 99303692 1001 86380 86390 1
303707 99303707 1001 86380 86390 1
303478 99303478 1001 86380 86390 1
303570 99303570 1001 86380 86390 1
303429 99303429 1001 86380 86390 1
303460 99303460 1001 86380 86390 1
303539 99303539 1001 86380 86390 1
304084 99304084 1001 86380 86390 1
304064 99304064 1001 86380 86390 1
304197 99304197 1001 86380 86390 1
304757 99304757 1001 86380 86390 1
304784 99304784 1001 86380 86390 1
304684 99304684 1001 86380 86390 1
304607 99304607 1001 86380 86390 1
304468 99304468 1001 86380 86390 1
304627 99304627 1001 86380 86390 1
304319 99304319 1001 86380 86390 1
304337 99304337 1001 86380 86390 1
304299 99304299 1001 86380 86390 1
304339 99304339 1001 86380 86390 1
304921 99304921 1001 86380 86390 1
304977 99304977 1001 86380 86390 1
304953 99304953 1001 86380 86390 1
305506 99305506 1001 86380 86390 1
305584 99305584 1001 86380 86390 1
305590 99305590 1001 86380 86390 1
305282 99305282 1001 86380 86390 1
305079 99305079 1001 86380 86390 1
305146 99305146 1001 86380 86390 1
305084 99305084 1001 86380 86390 1
305099 99305099 1001 86380 86390 1
500141 99500141 1001 86380 86390 1
500077 99500077 1001 86380 86390 1
500162 99500162 1001 86380 86390 1
500685 99500685 1001 86380 86390 1
500711 99500711 1001 86380 86390 1
500622 99500622 1001 86380 86390 1
500789 99500789 1001 86380 86390 1
500628 99500628 1001 86380 86390 1
500771 99500771 1001 86380 86390 1
500746 99500746 1001 86380 86390 1
500774 99500774 1001 86380 86390 1
500595 99500595 1001 86380 86390 1
500453 99500453 1001 86380 86390 1
500415 99500415 1001 86380 86390 1
500253 99500253 1001 86380 86390 1
500993 99500993 1001 86380 86390 1
500984 99500984 1001 86380 86390 1
500846 99500846 1001 86380 86390 1
500873 99500873 1001 86380 86390 1
501470 99501470 1001 86380 86390 1
501362 99501362 1001 86380 86390 1
501312 99501312 1001 86380 86390 1
501033 99501033 1001 86380 86390 1
501203 99501203 1001 86380 86390 1
501075 99501075 1001 86380 86390 1
501192 99501192 1001 86380 86390 1
501053 99501053 1001 86380 86390 1
501198 99501198 1001 86380 86390 1
501720 99501720 1001 86380 86390 1
501684 99501684 1001 86380 86390 1
501674 99501674 1001 86380 86390 1
502417 99502417 1001 86380 86390 1
502366 99502366 1001 86380 86390 1
502277 99502277 1001 86380 86390 1
502342 99502342 1001 86380 86390 1
502381 99502381 1001 86380 86390 1
502294 99502294 1001 86380 86390 1
502094 99502094 1001 86380 86390 1
502216 99502216 1001 86380 86390 1
501952 99501952 1001 86380 86390 1
501957 99501957 1001 86380 86390 1
501856 99501856 1001 86380 86390 1
502503 99502503 1001 86380 86390 1
502550 99502550 1001 86380 86390 1
503225 99503225 1001 86380 86390 1
503148 99503148 1001 86380 86390 1
503029 99503029 1001 86380 86390 1
503081 99503081 1001 86380 86390 1
502692 99502692 1001 86380 86390 1
503356 99503356 1001 86380 86390 1
503331 99503331 1001 86380 86390 1
503477 99503477 1001 86380 86390 1
504011 99504011 1001 86380 86390 1
503899 99503899 1001 86380 86390 1
503771 99503771 1001 86380 86390 1
503810 99503810 1001 86380 86390 1
503727 99503727 1001 86380 86390 1
503792 99503792 1001 86380 86390 1
503523 99503523 1001 86380 86390 1
503531 99503531 1001 86380 86390 1
503688 99503688 1001 86380 86390 1
503599 99503599 1001 86380 86390 1
504196 99504196 1001 86380 86390 1
504217 99504217 1001 86380 86390 1
504817 99504817 1001 86380 86390 1
504770 99504770 1001 86380 86390 1
504746 99504746 1001 86380 86390 1
504877 99504877 1001 86380 86390 1
504637 99504637 1001 86380 86390 1
504638 99504638 1001 86380 86390 1
504589 99504589 1001 86380 86390 1
504582 99504582 1001 86380 86390 1
504389 99504389 1001 86380 86390 1
504431 99504431 1001 86380 86390 1
504960 99504960 1001 86380 86390 1
505106 99505106 1001 86380 86390 1
505644 99505644 1001 86380 86390 1
505736 99505736 1001 86380 86390 1
505684 99505684 1001 86380 86390 1
505582 99505582 1001 86380 86390 1
505625 99505625 1001 86380 86390 1
505511 99505511 1001 86380 86390 1
505537 99505537 1001 86380 86390 1
505169 99505169 1001 86380 86390 1
505161 99505161 1001 86380 86390 1
505780 99505780 1001 86380 86390 1
505947 99505947 1001 86380 86390 1
506596 99506596 1001 86380 86390 1
506554 99506554 1001 86380 86390 1
506197 99506197 1001 86380 86390 1
506200 99506200 1001 86380 86390 1
506319 99506319 1001 86380 86390 1
506375 99506375 1001 86380 86390 1
506299 99506299 1001 86380 86390 1
506183 99506183 1001 86380 86390 1
505977 99505977 1001 86380 86390 1
506673 99506673 1001 86380 86390 1
506678 99506678 1001 86380 86390 1
507384 99507384 1001 86380 86390 1
507282 99507282 1001 86380 86390 1
507295 99507295 1001 86380 86390 1
507402 99507402 1001 86380 86390 1
507275 99507275 1001 86380 86390 1
507370 99507370 1001 86380 86390 1
507207 99507207 1001 86380 86390 1
507195 99507195 1001 86380 86390 1
507214 99507214 1001 86380 86390 1
507215 99507215 1001 86380 86390 1
506828 99506828 1001 86380 86390 1
506894 99506894 1001 86380 86390 1
506831 99506831 1001 86380 86390 1
506860 99506860 1001 86380 86390 1
506875 99506875 1001 86380 86390 1
506915 99506915 1001 86380 86390 1
506812 99506812 1001 86380 86390 1
507459 99507459 1001 86380 86390 1
507578 99507578 1001 86380 86390 1
507540 99507540 1001 86380 86390 1
507476 99507476 1001 86380 86390 1
507587 99507587 1001 86380 86390 1
508185 99508185 1001 86380 86390 1
508217 99508217 1001 86380 86390 1
508132 99508132 1001 86380 86390 1
507856 99507856 1001 86380 86390 1
507990 99507990 1001 86380 86390 1
507653 99507653 1001 86380 86390 1
507825 99507825 1001 86380 86390 1
507697 99507697 1001 86380 86390 1
508259 99508259 1001 86380 86390 1
508261 99508261 1001 86380 86390 1
508367 99508367 1001 86380 86390 1
508436 99508436 1001 86380 86390 1
508360 99508360 1001 86380 86390 1
508950 99508950 1001 86380 86390 1
509028 99509028 1001 86380 86390 1
508691 99508691 1001 86380 86390 1
508756 99508756 1001 86380 86390 1
508748 99508748 1001 86380 86390 1
508614 99508614 1001 86380 86390 1
509202 99509202 1001 86380 86390 1
509231 99509231 1001 86380 86390 1
509160 99509160 1001 86380 86390 1
509739 99509739 1001 86380 86390 1
509730 99509730 1001 86380 86390 1
509893 99509893 1001 86380 86390 1
509620 99509620 1001 86380 86390 1
509634 99509634 1001 86380 86390 1
509609 99509609 1001 86380 86390 1
509533 99509533 1001 86380 86390 1
509575 99509575 1001 86380 86390 1
509294 99509294 1001 86380 86390 1
509351 99509351 1001 86380 86390 1
509390 99509390 1001 86380 86390 1
509406 99509406 1001 86380 86390 1
509368 99509368 1001 86380 86390 1
510044 99510044 1001 86380 86390 1
509941 99509941 1001 86380 86390 1
509994 99509994 1001 86380 86390 1
510726 99510726 1001 86380 86390 1
510548 99510548 1001 86380 86390 1
510587 99510587 1001 86380 86390 1
510678 99510678 1001 86380 86390 1
510524 99510524 1001 86380 86390 1
510630 99510630 1001 86380 86390 1
510567 99510567 1001 86380 86390 1
510722 99510722 1001 86380 86390 1
510444 99510444 1001 86380 86390 1
510458 99510458 1001 86380 86390 1
510355 99510355 1001 86380 86390 1
510316 99510316 1001 86380 86390 1
510375 99510375 1001 86380 86390 1
510466 99510466 1001 86380 86390 1
510108 99510108 1001 86380 86390 1
510177 99510177 1001 86380 86390 1
510207 99510207 1001 86380 86390 1
510768 99510768 1001 86380 86390 1
510861 99510861 1001 86380 86390 1
510891 99510891 1001 86380 86390 1
511106 99511106 1001 86380 86390 1
511120 99511120 1001 86380 86390 1
510940 99510940 1001 86380 86390 1
510993 99510993 1001 86380 86390 1
510956 99510956 1001 86380 86390 1
511711 99511711 1001 86380 86390 1
511703 99511703 1001 86380 86390 1
512180 99512180 1001 86380 86390 1
512219 99512219 1001 86380 86390 1
512194 99512194 1001 86380 86390 1
512247 99512247 1001 86380 86390 1
512047 99512047 1001 86380 86390 1
512151 99512151 1001 86380 86390 1
512143 99512143 1001 86380 86390 1
512081 99512081 1001 86380 86390 1
511849 99511849 1001 86380 86390 1
511877 99511877 1001 86380 86390 1
511764 99511764 1001 86380 86390 1
511960 99511960 1001 86380 86390 1
511896 99511896 1001 86380 86390 1
511911 99511911 1001 86380 86390 1
511912 99511912 1001 86380 86390 1
511951 99511951 1001 86380 86390 1
512534 99512534 1001 86380 86390 1
512575 99512575 1001 86380 86390 1
512434 99512434 1001 86380 86390 1
512491 99512491 1001 86380 86390 1
513078 99513078 1001 86380 86390 1
513029 99513029 1001 86380 86390 1
513033 99513033 1001 86380 86390 1
513198 99513198 1001 86380 86390 1
513088 99513088 1001 86380 86390 1
512941 99512941 1001 86380 86390 1
512705 99512705 1001 86380 86390 1
512783 99512783 1001 86380 86390 1
512762 99512762 1001 86380 86390 1
513377 99513377 1001 86380 86390 1
513236 99513236 1001 86380 86390 1
513275 99513275 1001 86380 86390 1
513318 99513318 1001 86380 86390 1
513851 99513851 1001 86380 86390 1
513916 99513916 1001 86380 86390 1
513968 99513968 1001 86380 86390 1
513875 99513875 1001 86380 86390 1
513889 99513889 1001 86380 86390 1
513697 99513697 1001 86380 86390 1
513702 99513702 1001 86380 86390 1
513782 99513782 1001 86380 86390 1
513641 99513641 1001 86380 86390 1
513721 99513721 1001 86380 86390 1
513549 99513549 1001 86380 86390 1
513603 99513603 1001 86380 86390 1
514119 99514119 1001 86380 86390 1
514225 99514225 1001 86380 86390 1
514226 99514226 1001 86380 86390 1
514138 99514138 1001 86380 86390 1
514548 99514548 1001 86380 86390 1
514584 99514584 1001 86380 86390 1
514265 99514265 1001 86380 86390 1
514294 99514294 1001 86380 86390 1
514308 99514308 1001 86380 86390 1
514283 99514283 1001 86380 86390 1
514427 99514427 1001 86380 86390 1
514365 99514365 1001 86380 86390 1
514869 99514869 1001 86380 86390 1
514974 99514974 1001 86380 86390 1
514980 99514980 1001 86380 86390 1
514981 99514981 1001 86380 86390 1
514982 99514982 1001 86380 86390 1
515668 99515668 1001 86380 86390 1
515325 99515325 1001 86380 86390 1
515406 99515406 1001 86380 86390 1
515142 99515142 1001 86380 86390 1
515247 99515247 1001 86380 86390 1
515100 99515100 1001 86380 86390 1
515229 99515229 1001 86380 86390 1
515859 99515859 1001 86380 86390 1
515821 99515821 1001 86380 86390 1
516427 99516427 1001 86380 86390 1
516444 99516444 1001 86380 86390 1
516432 99516432 1001 86380 86390 1
516178 99516178 1001 86380 86390 1
516217 99516217 1001 86380 86390 1
516127 99516127 1001 86380 86390 1
516115 99516115 1001 86380 86390 1
516116 99516116 1001 86380 86390 1
516272 99516272 1001 86380 86390 1
516250 99516250 1001 86380 86390 1
516035 99516035 1001 86380 86390 1
516002 99516002 1001 86380 86390 1
516589 99516589 1001 86380 86390 1
516681 99516681 1001 86380 86390 1
517286 99517286 1001 86380 86390 1
517281 99517281 1001 86380 86390 1
517166 99517166 1001 86380 86390 1
517105 99517105 1001 86380 86390 1
516977 99516977 1001 86380 86390 1
517100 99517100 1001 86380 86390 1
517076 99517076 1001 86380 86390 1
516871 99516871 1001 86380 86390 1
516881 99516881 1001 86380 86390 1
516726 99516726 1001 86380 86390 1
517479 99517479 1001 86380 86390 1
517492 99517492 1001 86380 86390 1
517532 99517532 1001 86380 86390 1
517380 99517380 1001 86380 86390 1
517383 99517383 1001 86380 86390 1
517971 99517971 1001 86380 86390 1
518115 99518115 1001 86380 86390 1
518078 99518078 1001 86380 86390 1
518144 99518144 1001 86380 86390 1
517966 99517966 1001 86380 86390 1
517786 99517786 1001 86380 86390 1
517826 99517826 1001 86380 86390 1
517621 99517621 1001 86380 86390 1
517558 99517558 1001 86380 86390 1
517678 99517678 1001 86380 86390 1
518211 99518211 1001 86380 86390 1
518333 99518333 1001 86380 86390 1
518312 99518312 1001 86380 86390 1
518171 99518171 1001 86380 86390 1
518825 99518825 1001 86380 86390 1
518756 99518756 1001 86380 86390 1
518782 99518782 1001 86380 86390 1
518693 99518693 1001 86380 86390 1
518732 99518732 1001 86380 86390 1
518610 99518610 1001 86380 86390 1
518489 99518489 1001 86380 86390 1
518376 99518376 1001 86380 86390 1
518416 99518416 1001 86380 86390 1
519052 99519052 1001 86380 86390 1
519002 99519002 1001 86380 86390 1
518993 99518993 1001 86380 86390 1
519512 99519512 1001 86380 86390 1
519565 99519565 1001 86380 86390 1
519226 99519226 1001 86380 86390 1
519335 99519335 1001 86380 86390 1
519928 99519928 1001 86380 86390 1
519970 99519970 1001 86380 86390 1
519908 99519908 1001 86380 86390 1
519923 99519923 1001 86380 86390 1
519832 99519832 1001 86380 86390 1
519833 99519833 1001 86380 86390 1
519950 99519950 1001 86380 86390 1
520003 99520003 1001 86380 86390 1
520477 99520477 1001 86380 86390 1
520569 99520569 1001 86380 86390 1
520617 99520617 1001 86380 86390 1
520493 99520493 1001 86380 86390 1
520532 99520532 1001 86380 86390 1
520632 99520632 1001 86380 86390 1
520498 99520498 1001 86380 86390 1
520297 99520297 1001 86380 86390 1
520407 99520407 1001 86380 86390 1
520127 99520127 1001 86380 86390 1
520166 99520166 1001 86380 86390 1
520090 99520090 1001 86380 86390 1
520129 99520129 1001 86380 86390 1
520041 99520041 1001 86380 86390 1
520029 99520029 1001 86380 86390 1
520185 99520185 1001 86380 86390 1
520706 99520706 1001 86380 86390 1
520801 99520801 1001 86380 86390 1
521290 99521290 1001 86380 86390 1
521360 99521360 1001 86380 86390 1
521162 99521162 1001 86380 86390 1
521188 99521188 1001 86380 86390 1
521255 99521255 1001 86380 86390 1
521156 99521156 1001 86380 86390 1
521208 99521208 1001 86380 86390 1
520871 99520871 1001 86380 86390 1
521049 99521049 1001 86380 86390 1
521051 99521051 1001 86380 86390 1
521576 99521576 1001 86380 86390 1
521642 99521642 1001 86380 86390 1
522103 99522103 1001 86380 86390 1
522157 99522157 1001 86380 86390 1
521921 99521921 1001 86380 86390 1
522037 99522037 1001 86380 86390 1
521911 99521911 1001 86380 86390 1
521965 99521965 1001 86380 86390 1
521829 99521829 1001 86380 86390 1
521687 99521687 1001 86380 86390 1
521864 99521864 1001 86380 86390 1
521683 99521683 1001 86380 86390 1
522425 99522425 1001 86380 86390 1
522310 99522310 1001 86380 86390 1
523019 99523019 1001 86380 86390 1
523035 99523035 1001 86380 86390 1
523052 99523052 1001 86380 86390 1
522809 99522809 1001 86380 86390 1
522810 99522810 1001 86380 86390 1
522720 99522720 1001 86380 86390 1
522826 99522826 1001 86380 86390 1
522790 99522790 1001 86380 86390 1
522819 99522819 1001 86380 86390 1
522630 99522630 1001 86380 86390 1
522582 99522582 1001 86380 86390 1
522506 99522506 1001 86380 86390 1
522586 99522586 1001 86380 86390 1
522706 99522706 1001 86380 86390 1
523871 99523871 1001 86380 86390 1
523745 99523745 1001 86380 86390 1
523750 99523750 1001 86380 86390 1
523562 99523562 1001 86380 86390 1
523601 99523601 1001 86380 86390 1
523720 99523720 1001 86380 86390 1
523735 99523735 1001 86380 86390 1
523580 99523580 1001 86380 86390 1
523646 99523646 1001 86380 86390 1
523673 99523673 1001 86380 86390 1
523353 99523353 1001 86380 86390 1
523483 99523483 1001 86380 86390 1
523383 99523383 1001 86380 86390 1
524098 99524098 1001 86380 86390 1
524008 99524008 1001 86380 86390 1
524050 99524050 1001 86380 86390 1
524055 99524055 1001 86380 86390 1
524108 99524108 1001 86380 86390 1
524615 99524615 1001 86380 86390 1
524682 99524682 1001 86380 86390 1
524665 99524665 1001 86380 86390 1
524768 99524768 1001 86380 86390 1
524474 99524474 1001 86380 86390 1
524488 99524488 1001 86380 86390 1
524427 99524427 1001 86380 86390 1
524460 99524460 1001 86380 86390 1
524218 99524218 1001 86380 86390 1
524259 99524259 1001 86380 86390 1
524341 99524341 1001 86380 86390 1
524355 99524355 1001 86380 86390 1
524823 99524823 1001 86380 86390 1
524771 99524771 1001 86380 86390 1
524849 99524849 1001 86380 86390 1
525581 99525581 1001 86380 86390 1
525451 99525451 1001 86380 86390 1
525591 99525591 1001 86380 86390 1
525317 99525317 1001 86380 86390 1
525058 99525058 1001 86380 86390 1
524998 99524998 1001 86380 86390 1
525142 99525142 1001 86380 86390 1
525659 99525659 1001 86380 86390 1
525634 99525634 1001 86380 86390 1
526308 99526308 1001 86380 86390 1
526221 99526221 1001 86380 86390 1
526351 99526351 1001 86380 86390 1
526339 99526339 1001 86380 86390 1
526131 99526131 1001 86380 86390 1
526196 99526196 1001 86380 86390 1
526212 99526212 1001 86380 86390 1
526072 99526072 1001 86380 86390 1
526098 99526098 1001 86380 86390 1
525953 99525953 1001 86380 86390 1
526604 99526604 1001 86380 86390 1
526436 99526436 1001 86380 86390 1
526504 99526504 1001 86380 86390 1
526532 99526532 1001 86380 86390 1
526428 99526428 1001 86380 86390 1
527198 99527198 1001 86380 86390 1
527202 99527202 1001 86380 86390 1
526749 99526749 1001 86380 86390 1
527390 99527390 1001 86380 86390 1
527327 99527327 1001 86380 86390 1
527302 99527302 1001 86380 86390 1
527357 99527357 1001 86380 86390 1
527409 99527409 1001 86380 86390 1
527423 99527423 1001 86380 86390 1
527399 99527399 1001 86380 86390 1
527947 99527947 1001 86380 86390 1
527923 99527923 1001 86380 86390 1
527950 99527950 1001 86380 86390 1
528064 99528064 1001 86380 86390 1
527743 99527743 1001 86380 86390 1
527824 99527824 1001 86380 86390 1
527712 99527712 1001 86380 86390 1
527532 99527532 1001 86380 86390 1
527552 99527552 1001 86380 86390 1
527621 99527621 1001 86380 86390 1
528232 99528232 1001 86380 86390 1
528263 99528263 1001 86380 86390 1
528750 99528750 1001 86380 86390 1
528740 99528740 1001 86380 86390 1
528891 99528891 1001 86380 86390 1
528544 99528544 1001 86380 86390 1
528465 99528465 1001 86380 86390 1
528402 99528402 1001 86380 86390 1
528285 99528285 1001 86380 86390 1
528970 99528970 1001 86380 86390 1
529048 99529048 1001 86380 86390 1
528958 99528958 1001 86380 86390 1
529637 99529637 1001 86380 86390 1
529469 99529469 1001 86380 86390 1
529124 99529124 1001 86380 86390 1
529204 99529204 1001 86380 86390 1
529898 99529898 1001 86380 86390 1
529812 99529812 1001 86380 86390 1
530415 99530415 1001 86380 86390 1
530535 99530535 1001 86380 86390 1
530382 99530382 1001 86380 86390 1
530462 99530462 1001 86380 86390 1
530411 99530411 1001 86380 86390 1
530180 99530180 1001 86380 86390 1
529934 99529934 1001 86380 86390 1
530108 99530108 1001 86380 86390 1
530110 99530110 1001 86380 86390 1
529981 99529981 1001 86380 86390 1
530733 99530733 1001 86380 86390 1
530594 99530594 1001 86380 86390 1
531265 99531265 1001 86380 86390 1
531281 99531281 1001 86380 86390 1
531256 99531256 1001 86380 86390 1
531245 99531245 1001 86380 86390 1
531220 99531220 1001 86380 86390 1
531019 99531019 1001 86380 86390 1
531036 99531036 1001 86380 86390 1
531143 99531143 1001 86380 86390 1
530873 99530873 1001 86380 86390 1
531547 99531547 1001 86380 86390 1
531458 99531458 1001 86380 86390 1
532142 99532142 1001 86380 86390 1
532155 99532155 1001 86380 86390 1
531901 99531901 1001 86380 86390 1
531878 99531878 1001 86380 86390 1
531829 99531829 1001 86380 86390 1
531729 99531729 1001 86380 86390 1
531704 99531704 1001 86380 86390 1
531730 99531730 1001 86380 86390 1
531627 99531627 1001 86380 86390 1
531661 99531661 1001 86380 86390 1
531623 99531623 1001 86380 86390 1
532319 99532319 1001 86380 86390 1
532410 99532410 1001 86380 86390 1
532318 99532318 1001 86380 86390 1
532921 99532921 1001 86380 86390 1
532927 99532927 1001 86380 86390 1
532902 99532902 1001 86380 86390 1
532638 99532638 1001 86380 86390 1
532745 99532745 1001 86380 86390 1
532566 99532566 1001 86380 86390 1
532595 99532595 1001 86380 86390 1
532570 99532570 1001 86380 86390 1
532416 99532416 1001 86380 86390 1
532535 99532535 1001 86380 86390 1
532561 99532561 1001 86380 86390 1
532499 99532499 1001 86380 86390 1
532461 99532461 1001 86380 86390 1
533072 99533072 1001 86380 86390 1
533201 99533201 1001 86380 86390 1
533189 99533189 1001 86380 86390 1
533193 99533193 1001 86380 86390 1
533827 99533827 1001 86380 86390 1
533813 99533813 1001 86380 86390 1
533840 99533840 1001 86380 86390 1
533845 99533845 1001 86380 86390 1
533766 99533766 1001 86380 86390 1
533546 99533546 1001 86380 86390 1
533509 99533509 1001 86380 86390 1
533613 99533613 1001 86380 86390 1
533470 99533470 1001 86380 86390 1
533333 99533333 1001 86380 86390 1
533374 99533374 1001 86380 86390 1
533310 99533310 1001 86380 86390 1
533363 99533363 1001 86380 86390 1
533338 99533338 1001 86380 86390 1
534548 99534548 1001 86380 86390 1
534576 99534576 1001 86380 86390 1
534502 99534502 1001 86380 86390 1
534379 99534379 1001 86380 86390 1
534279 99534279 1001 86380 86390 1
534358 99534358 1001 86380 86390 1
534346 99534346 1001 86380 86390 1
534462 99534462 1001 86380 86390 1
534411 99534411 1001 86380 86390 1
534103 99534103 1001 86380 86390 1
534235 99534235 1001 86380 86390 1
534224 99534224 1001 86380 86390 1
534212 99534212 1001 86380 86390 1
534073 99534073 1001 86380 86390 1
534242 99534242 1001 86380 86390 1
534720 99534720 1001 86380 86390 1
534762 99534762 1001 86380 86390 1
534809 99534809 1001 86380 86390 1
535486 99535486 1001 86380 86390 1
535427 99535427 1001 86380 86390 1
535430 99535430 1001 86380 86390 1
535315 99535315 1001 86380 86390 1
535175 99535175 1001 86380 86390 1
535194 99535194 1001 86380 86390 1
535276 99535276 1001 86380 86390 1
535046 99535046 1001 86380 86390 1
534923 99534923 1001 86380 86390 1
535563 99535563 1001 86380 86390 1
535590 99535590 1001 86380 86390 1
535513 99535513 1001 86380 86390 1
535531 99535531 1001 86380 86390 1
535519 99535519 1001 86380 86390 1
536336 99536336 1001 86380 86390 1
536184 99536184 1001 86380 86390 1
536225 99536225 1001 86380 86390 1
536161 99536161 1001 86380 86390 1
536313 99536313 1001 86380 86390 1
536255 99536255 1001 86380 86390 1
536220 99536220 1001 86380 86390 1
536016 99536016 1001 86380 86390 1
536005 99536005 1001 86380 86390 1
535995 99535995 1001 86380 86390 1
535910 99535910 1001 86380 86390 1
535798 99535798 1001 86380 86390 1
535856 99535856 1001 86380 86390 1
536389 99536389 1001 86380 86390 1
536434 99536434 1001 86380 86390 1
536539 99536539 1001 86380 86390 1
537125 99537125 1001 86380 86390 1
537156 99537156 1001 86380 86390 1
537046 99537046 1001 86380 86390 1
536947 99536947 1001 86380 86390 1
536580 99536580 1001 86380 86390 1
536665 99536665 1001 86380 86390 1
536669 99536669 1001 86380 86390 1
536735 99536735 1001 86380 86390 1
537328 99537328 1001 86380 86390 1
537172 99537172 1001 86380 86390 1
537188 99537188 1001 86380 86390 1
537214 99537214 1001 86380 86390 1
537345 99537345 1001 86380 86390 1
537179 99537179 1001 86380 86390 1
537348 99537348 1001 86380 86390 1
537207 99537207 1001 86380 86390 1
537299 99537299 1001 86380 86390 1
537313 99537313 1001 86380 86390 1
537909 99537909 1001 86380 86390 1
537924 99537924 1001 86380 86390 1
537653 99537653 1001 86380 86390 1
537635 99537635 1001 86380 86390 1
537596 99537596 1001 86380 86390 1
537662 99537662 1001 86380 86390 1
537627 99537627 1001 86380 86390 1
537588 99537588 1001 86380 86390 1
537524 99537524 1001 86380 86390 1
537447 99537447 1001 86380 86390 1
537566 99537566 1001 86380 86390 1
538065 99538065 1001 86380 86390 1
538105 99538105 1001 86380 86390 1
538800 99538800 1001 86380 86390 1
538670 99538670 1001 86380 86390 1
538428 99538428 1001 86380 86390 1
538394 99538394 1001 86380 86390 1
538929 99538929 1001 86380 86390 1
538856 99538856 1001 86380 86390 1
538845 99538845 1001 86380 86390 1
538836 99538836 1001 86380 86390 1
539462 99539462 1001 86380 86390 1
539269 99539269 1001 86380 86390 1
539232 99539232 1001 86380 86390 1
539402 99539402 1001 86380 86390 1
539219 99539219 1001 86380 86390 1
539130 99539130 1001 86380 86390 1
539144 99539144 1001 86380 86390 1
539145 99539145 1001 86380 86390 1
539722 99539722 1001 86380 86390 1
539788 99539788 1001 86380 86390 1
539715 99539715 1001 86380 86390 1
540303 99540303 1001 86380 86390 1
540305 99540305 1001 86380 86390 1
540332 99540332 1001 86380 86390 1
540371 99540371 1001 86380 86390 1
540269 99540269 1001 86380 86390 1
540282 99540282 1001 86380 86390 1
540178 99540178 1001 86380 86390 1
540078 99540078 1001 86380 86390 1
539911 99539911 1001 86380 86390 1
539917 99539917 1001 86380 86390 1
539919 99539919 1001 86380 86390 1
540049 99540049 1001 86380 86390 1
539960 99539960 1001 86380 86390 1
539857 99539857 1001 86380 86390 1
540491 99540491 1001 86380 86390 1
540506 99540506 1001 86380 86390 1
540474 99540474 1001 86380 86390 1
541242 99541242 1001 86380 86390 1
541178 99541178 1001 86380 86390 1
541244 99541244 1001 86380 86390 1
541116 99541116 1001 86380 86390 1
541287 99541287 1001 86380 86390 1
540971 99540971 1001 86380 86390 1
540975 99540975 1001 86380 86390 1
540976 99540976 1001 86380 86390 1
541030 99541030 1001 86380 86390 1
540854 99540854 1001 86380 86390 1
540768 99540768 1001 86380 86390 1
540704 99540704 1001 86380 86390 1
540782 99540782 1001 86380 86390 1
540876 99540876 1001 86380 86390 1
540826 99540826 1001 86380 86390 1
540881 99540881 1001 86380 86390 1
542034 99542034 1001 86380 86390 1
542039 99542039 1001 86380 86390 1
542028 99542028 1001 86380 86390 1
541851 99541851 1001 86380 86390 1
541777 99541777 1001 86380 86390 1
541756 99541756 1001 86380 86390 1
541644 99541644 1001 86380 86390 1
541573 99541573 1001 86380 86390 1
541638 99541638 1001 86380 86390 1
542223 99542223 1001 86380 86390 1
542187 99542187 1001 86380 86390 1
542265 99542265 1001 86380 86390 1
542271 99542271 1001 86380 86390 1
542849 99542849 1001 86380 86390 1
542801 99542801 1001 86380 86390 1
542880 99542880 1001 86380 86390 1
542816 99542816 1001 86380 86390 1
542561 99542561 1001 86380 86390 1
542645 99542645 1001 86380 86390 1
542674 99542674 1001 86380 86390 1
542481 99542481 1001 86380 86390 1
542333 99542333 1001 86380 86390 1
542386 99542386 1001 86380 86390 1
542387 99542387 1001 86380 86390 1
543072 99543072 1001 86380 86390 1
543099 99543099 1001 86380 86390 1
543049 99543049 1001 86380 86390 1
543101 99543101 1001 86380 86390 1
542989 99542989 1001 86380 86390 1
543618 99543618 1001 86380 86390 1
543607 99543607 1001 86380 86390 1
543761 99543761 1001 86380 86390 1
543495 99543495 1001 86380 86390 1
543381 99543381 1001 86380 86390 1
543243 99543243 1001 86380 86390 1
543219 99543219 1001 86380 86390 1
543302 99543302 1001 86380 86390 1
543822 99543822 1001 86380 86390 1
543817 99543817 1001 86380 86390 1
543858 99543858 1001 86380 86390 1
544598 99544598 1001 86380 86390 1
544504 99544504 1001 86380 86390 1
544440 99544440 1001 86380 86390 1
544591 99544591 1001 86380 86390 1
544289 99544289 1001 86380 86390 1
544370 99544370 1001 86380 86390 1
544307 99544307 1001 86380 86390 1
544374 99544374 1001 86380 86390 1
544391 99544391 1001 86380 86390 1
544004 99544004 1001 86380 86390 1
543996 99543996 1001 86380 86390 1
544090 99544090 1001 86380 86390 1
544027 99544027 1001 86380 86390 1
544066 99544066 1001 86380 86390 1
544618 99544618 1001 86380 86390 1
432632 741 1001 53100 53937 1
517861 1016 1001 59078 59378 1
400193 99400193 1001 86380 86390 1
400169 99400169 1001 86380 86390 1
400254 99400254 1001 86380 86390 1
400233 99400233 1001 86380 86390 1
400343 99400343 1001 86380 86390 1
400659 99400659 1001 86380 86390 1
400711 99400711 1001 86380 86390 1
400807 99400807 1001 86380 86390 1
401050 99401050 1001 86380 86390 1
401141 99401141 1001 86380 86390 1
401255 99401255 1001 86380 86390 1
401498 99401498 1001 86380 86390 1
401647 99401647 1001 86380 86390 1
401733 99401733 1001 86380 86390 1
401835 99401835 1001 86380 86390 1
401960 99401960 1001 86380 86390 1
401831 99401831 1001 86380 86390 1
402072 99402072 1001 86380 86390 1
402155 99402155 1001 86380 86390 1
402730 99402730 1001 86380 86390 1
402847 99402847 1001 86380 86390 1
402813 99402813 1001 86380 86390 1
403077 99403077 1001 86380 86390 1
403317 99403317 1001 86380 86390 1
403361 99403361 1001 86380 86390 1
403462 99403462 1001 86380 86390 1
403488 99403488 1001 86380 86390 1
403640 99403640 1001 86380 86390 1
403702 99403702 1001 86380 86390 1
403762 99403762 1001 86380 86390 1
403750 99403750 1001 86380 86390 1
403845 99403845 1001 86380 86390 1
404041 99404041 1001 86380 86390 1
404244 99404244 1001 86380 86390 1
404442 99404442 1001 86380 86390 1
404557 99404557 1001 86380 86390 1
404681 99404681 1001 86380 86390 1
404769 99404769 1001 86380 86390 1
404690 99404690 1001 86380 86390 1
404831 99404831 1001 86380 86390 1
404855 99404855 1001 86380 86390 1
405007 99405007 1001 86380 86390 1
405207 99405207 1001 86380 86390 1
405236 99405236 1001 86380 86390 1
405871 99405871 1001 86380 86390 1
405848 99405848 1001 86380 86390 1
405832 99405832 1001 86380 86390 1
406038 99406038 1001 86380 86390 1
406114 99406114 1001 86380 86390 1
406162 99406162 1001 86380 86390 1
406240 99406240 1001 86380 86390 1
406373 99406373 1001 86380 86390 1
406780 99406780 1001 86380 86390 1
406923 99406923 1001 86380 86390 1
406851 99406851 1001 86380 86390 1
407238 99407238 1001 86380 86390 1
407168 99407168 1001 86380 86390 1
407444 99407444 1001 86380 86390 1
407845 99407845 1001 86380 86390 1
407893 99407893 1001 86380 86390 1
408018 99408018 1001 86380 86390 1
408006 99408006 1001 86380 86390 1
408164 99408164 1001 86380 86390 1
408293 99408293 1001 86380 86390 1
408632 99408632 1001 86380 86390 1
408869 99408869 1001 86380 86390 1
409007 99409007 1001 86380 86390 1
409225 99409225 1001 86380 86390 1
409195 99409195 1001 86380 86390 1
409596 99409596 1001 86380 86390 1
409843 99409843 1001 86380 86390 1
409954 99409954 1001 86380 86390 1
409984 99409984 1001 86380 86390 1
410085 99410085 1001 86380 86390 1
410145 99410145 1001 86380 86390 1
410294 99410294 1001 86380 86390 1
410650 99410650 1001 86380 86390 1
410745 99410745 1001 86380 86390 1
410884 99410884 1001 86380 86390 1
411209 99411209 1001 86380 86390 1
411444 99411444 1001 86380 86390 1
411778 99411778 1001 86380 86390 1
412278 99412278 1001 86380 86390 1
412206 99412206 1001 86380 86390 1
412366 99412366 1001 86380 86390 1
412455 99412455 1001 86380 86390 1
412380 99412380 1001 86380 86390 1
413621 99413621 1001 86380 86390 1
413611 99413611 1001 86380 86390 1
413213 99413213 1001 86380 86390 1
412799 99412799 1001 86380 86390 1
412513 99412513 1001 86380 86390 1
412705 99412705 1001 86380 86390 1
414093 99414093 1001 86380 86390 1
413871 99413871 1001 86380 86390 1
413791 99413791 1001 86380 86390 1
414043 99414043 1001 86380 86390 1
413774 99413774 1001 86380 86390 1
414025 99414025 1001 86380 86390 1
413751 99413751 1001 86380 86390 1
414955 99414955 1001 86380 86390 1
414866 99414866 1001 86380 86390 1
414731 99414731 1001 86380 86390 1
414651 99414651 1001 86380 86390 1
414818 99414818 1001 86380 86390 1
414298 99414298 1001 86380 86390 1
414144 99414144 1001 86380 86390 1
414127 99414127 1001 86380 86390 1
414119 99414119 1001 86380 86390 1
415337 99415337 1001 86380 86390 1
415492 99415492 1001 86380 86390 1
415666 99415666 1001 86380 86390 1
415363 99415363 1001 86380 86390 1
416639 99416639 1001 86380 86390 1
416944 99416944 1001 86380 86390 1
416717 99416717 1001 86380 86390 1
416769 99416769 1001 86380 86390 1
416825 99416825 1001 86380 86390 1
416381 99416381 1001 86380 86390 1
416387 99416387 1001 86380 86390 1
416301 99416301 1001 86380 86390 1
416396 99416396 1001 86380 86390 1
415883 99415883 1001 86380 86390 1
415935 99415935 1001 86380 86390 1
415840 99415840 1001 86380 86390 1
415733 99415733 1001 86380 86390 1
415878 99415878 1001 86380 86390 1
417138 99417138 1001 86380 86390 1
417349 99417349 1001 86380 86390 1
417559 99417559 1001 86380 86390 1
418742 99418742 1001 86380 86390 1
418534 99418534 1001 86380 86390 1
418697 99418697 1001 86380 86390 1
418760 99418760 1001 86380 86390 1
418471 99418471 1001 86380 86390 1
417690 99417690 1001 86380 86390 1
417945 99417945 1001 86380 86390 1
417673 99417673 1001 86380 86390 1
418873 99418873 1001 86380 86390 1
419056 99419056 1001 86380 86390 1
419057 99419057 1001 86380 86390 1
419080 99419080 1001 86380 86390 1
420061 99420061 1001 86380 86390 1
420176 99420176 1001 86380 86390 1
420278 99420278 1001 86380 86390 1
420230 99420230 1001 86380 86390 1
420116 99420116 1001 86380 86390 1
419852 99419852 1001 86380 86390 1
420011 99420011 1001 86380 86390 1
419267 99419267 1001 86380 86390 1
419545 99419545 1001 86380 86390 1
419356 99419356 1001 86380 86390 1
419414 99419414 1001 86380 86390 1
419508 99419508 1001 86380 86390 1
420463 99420463 1001 86380 86390 1
420742 99420742 1001 86380 86390 1
420060 99420060 1001 86380 86390 1
420700 99420700 1001 86380 86390 1
421771 99421771 1001 86380 86390 1
421944 99421944 1001 86380 86390 1
422011 99422011 1001 86380 86390 1
421821 99421821 1001 86380 86390 1
421913 99421913 1001 86380 86390 1
421668 99421668 1001 86380 86390 1
421300 99421300 1001 86380 86390 1
421442 99421442 1001 86380 86390 1
421285 99421285 1001 86380 86390 1
421422 99421422 1001 86380 86390 1
421310 99421310 1001 86380 86390 1
420988 99420988 1001 86380 86390 1
421071 99421071 1001 86380 86390 1
420899 99420899 1001 86380 86390 1
420949 99420949 1001 86380 86390 1
421089 99421089 1001 86380 86390 1
420855 99420855 1001 86380 86390 1
422178 99422178 1001 86380 86390 1
423719 99423719 1001 86380 86390 1
423150 99423150 1001 86380 86390 1
423210 99423210 1001 86380 86390 1
423299 99423299 1001 86380 86390 1
422679 99422679 1001 86380 86390 1
422555 99422555 1001 86380 86390 1
422658 99422658 1001 86380 86390 1
422668 99422668 1001 86380 86390 1
422816 99422816 1001 86380 86390 1
424005 99424005 1001 86380 86390 1
425220 99425220 1001 86380 86390 1
425175 99425175 1001 86380 86390 1
425263 99425263 1001 86380 86390 1
425166 99425166 1001 86380 86390 1
425189 99425189 1001 86380 86390 1
424731 99424731 1001 86380 86390 1
424623 99424623 1001 86380 86390 1
424599 99424599 1001 86380 86390 1
424917 99424917 1001 86380 86390 1
424902 99424902 1001 86380 86390 1
424442 99424442 1001 86380 86390 1
424190 99424190 1001 86380 86390 1
424333 99424333 1001 86380 86390 1
424589 99424589 1001 86380 86390 1
425388 99425388 1001 86380 86390 1
425482 99425482 1001 86380 86390 1
425672 99425672 1001 86380 86390 1
425788 99425788 1001 86380 86390 1
425599 99425599 1001 86380 86390 1
426771 99426771 1001 86380 86390 1
426752 99426752 1001 86380 86390 1
426956 99426956 1001 86380 86390 1
426998 99426998 1001 86380 86390 1
426422 99426422 1001 86380 86390 1
426534 99426534 1001 86380 86390 1
426388 99426388 1001 86380 86390 1
426189 99426189 1001 86380 86390 1
426132 99426132 1001 86380 86390 1
426029 99426029 1001 86380 86390 1
427521 99427521 1001 86380 86390 1
427277 99427277 1001 86380 86390 1
428423 99428423 1001 86380 86390 1
428616 99428616 1001 86380 86390 1
428429 99428429 1001 86380 86390 1
428539 99428539 1001 86380 86390 1
428122 99428122 1001 86380 86390 1
427757 99427757 1001 86380 86390 1
427907 99427907 1001 86380 86390 1
428907 99428907 1001 86380 86390 1
429964 99429964 1001 86380 86390 1
430345 99430345 1001 86380 86390 1
430040 99430040 1001 86380 86390 1
429809 99429809 1001 86380 86390 1
429910 99429910 1001 86380 86390 1
429902 99429902 1001 86380 86390 1
429566 99429566 1001 86380 86390 1
429530 99429530 1001 86380 86390 1
429234 99429234 1001 86380 86390 1
429308 99429308 1001 86380 86390 1
429404 99429404 1001 86380 86390 1
429289 99429289 1001 86380 86390 1
430424 99430424 1001 86380 86390 1
430551 99430551 1001 86380 86390 1
430694 99430694 1001 86380 86390 1
431658 99431658 1001 86380 86390 1
431413 99431413 1001 86380 86390 1
431575 99431575 1001 86380 86390 1
431521 99431521 1001 86380 86390 1
431242 99431242 1001 86380 86390 1
430827 99430827 1001 86380 86390 1
430923 99430923 1001 86380 86390 1
431178 99431178 1001 86380 86390 1
430874 99430874 1001 86380 86390 1
431185 99431185 1001 86380 86390 1
432292 99432292 1001 86380 86390 1
432095 99432095 1001 86380 86390 1
432479 99432479 1001 86380 86390 1
433574 99433574 1001 86380 86390 1
433407 99433407 1001 86380 86390 1
433631 99433631 1001 86380 86390 1
433649 99433649 1001 86380 86390 1
433274 99433274 1001 86380 86390 1
433151 99433151 1001 86380 86390 1
433209 99433209 1001 86380 86390 1
432777 99432777 1001 86380 86390 1
432624 99432624 1001 86380 86390 1
432770 99432770 1001 86380 86390 1
434040 99434040 1001 86380 86390 1
433792 99433792 1001 86380 86390 1
433873 99433873 1001 86380 86390 1
435357 99435357 1001 86380 86390 1
435277 99435277 1001 86380 86390 1
434655 99434655 1001 86380 86390 1
434471 99434471 1001 86380 86390 1
434232 99434232 1001 86380 86390 1
434324 99434324 1001 86380 86390 1
434555 99434555 1001 86380 86390 1
434279 99434279 1001 86380 86390 1
435622 99435622 1001 86380 86390 1
435550 99435550 1001 86380 86390 1
435734 99435734 1001 86380 86390 1
436806 99436806 1001 86380 86390 1
436786 99436786 1001 86380 86390 1
437055 99437055 1001 86380 86390 1
437125 99437125 1001 86380 86390 1
437146 99437146 1001 86380 86390 1
436386 99436386 1001 86380 86390 1
436537 99436537 1001 86380 86390 1
436361 99436361 1001 86380 86390 1
436016 99436016 1001 86380 86390 1
300025 99300025 1001 86380 86390 1
300691 99300691 1001 86380 86390 1
300579 99300579 1001 86380 86390 1
300687 99300687 1001 86380 86390 1
300625 99300625 1001 86380 86390 1
300389 99300389 1001 86380 86390 1
300415 99300415 1001 86380 86390 1
300791 99300791 1001 86380 86390 1
300845 99300845 1001 86380 86390 1
300756 99300756 1001 86380 86390 1
300875 99300875 1001 86380 86390 1
301483 99301483 1001 86380 86390 1
301260 99301260 1001 86380 86390 1
301214 99301214 1001 86380 86390 1
301038 99301038 1001 86380 86390 1
301142 99301142 1001 86380 86390 1
300935 99300935 1001 86380 86390 1
300977 99300977 1001 86380 86390 1
301107 99301107 1001 86380 86390 1
301097 99301097 1001 86380 86390 1
301075 99301075 1001 86380 86390 1
301567 99301567 1001 86380 86390 1
301749 99301749 1001 86380 86390 1
301610 99301610 1001 86380 86390 1
301753 99301753 1001 86380 86390 1
302240 99302240 1001 86380 86390 1
302333 99302333 1001 86380 86390 1
302256 99302256 1001 86380 86390 1
302335 99302335 1001 86380 86390 1
302285 99302285 1001 86380 86390 1
302222 99302222 1001 86380 86390 1
302046 99302046 1001 86380 86390 1
301995 99301995 1001 86380 86390 1
302113 99302113 1001 86380 86390 1
302152 99302152 1001 86380 86390 1
302115 99302115 1001 86380 86390 1
301974 99301974 1001 86380 86390 1
302017 99302017 1001 86380 86390 1
302109 99302109 1001 86380 86390 1
301944 99301944 1001 86380 86390 1
301872 99301872 1001 86380 86390 1
301834 99301834 1001 86380 86390 1
302551 99302551 1001 86380 86390 1
302500 99302500 1001 86380 86390 1
302553 99302553 1001 86380 86390 1
302463 99302463 1001 86380 86390 1
302542 99302542 1001 86380 86390 1
303103 99303103 1001 86380 86390 1
302851 99302851 1001 86380 86390 1
302917 99302917 1001 86380 86390 1
302817 99302817 1001 86380 86390 1
302758 99302758 1001 86380 86390 1
302726 99302726 1001 86380 86390 1
303243 99303243 1001 86380 86390 1
303375 99303375 1001 86380 86390 1
303300 99303300 1001 86380 86390 1
303250 99303250 1001 86380 86390 1
303293 99303293 1001 86380 86390 1
303307 99303307 1001 86380 86390 1
303904 99303904 1001 86380 86390 1
303869 99303869 1001 86380 86390 1
303888 99303888 1001 86380 86390 1
303838 99303838 1001 86380 86390 1
303636 99303636 1001 86380 86390 1
303797 99303797 1001 86380 86390 1
303452 99303452 1001 86380 86390 1
303540 99303540 1001 86380 86390 1
304238 99304238 1001 86380 86390 1
304110 99304110 1001 86380 86390 1
304059 99304059 1001 86380 86390 1
304231 99304231 1001 86380 86390 1
304118 99304118 1001 86380 86390 1
304764 99304764 1001 86380 86390 1
304700 99304700 1001 86380 86390 1
304794 99304794 1001 86380 86390 1
304475 99304475 1001 86380 86390 1
304345 99304345 1001 86380 86390 1
304424 99304424 1001 86380 86390 1
304391 99304391 1001 86380 86390 1
304406 99304406 1001 86380 86390 1
304886 99304886 1001 86380 86390 1
304980 99304980 1001 86380 86390 1
304890 99304890 1001 86380 86390 1
305047 99305047 1001 86380 86390 1
304996 99304996 1001 86380 86390 1
305491 99305491 1001 86380 86390 1
305368 99305368 1001 86380 86390 1
305452 99305452 1001 86380 86390 1
305297 99305297 1001 86380 86390 1
305249 99305249 1001 86380 86390 1
305225 99305225 1001 86380 86390 1
305114 99305114 1001 86380 86390 1
305245 99305245 1001 86380 86390 1
500614 99500614 1001 86380 86390 1
500495 99500495 1001 86380 86390 1
500221 99500221 1001 86380 86390 1
500211 99500211 1001 86380 86390 1
500212 99500212 1001 86380 86390 1
500239 99500239 1001 86380 86390 1
500814 99500814 1001 86380 86390 1
500997 99500997 1001 86380 86390 1
500859 99500859 1001 86380 86390 1
501472 99501472 1001 86380 86390 1
501410 99501410 1001 86380 86390 1
501296 99501296 1001 86380 86390 1
501235 99501235 1001 86380 86390 1
501175 99501175 1001 86380 86390 1
501177 99501177 1001 86380 86390 1
501106 99501106 1001 86380 86390 1
501210 99501210 1001 86380 86390 1
501702 99501702 1001 86380 86390 1
501664 99501664 1001 86380 86390 1
502296 99502296 1001 86380 86390 1
502236 99502236 1001 86380 86390 1
502177 99502177 1001 86380 86390 1
502152 99502152 1001 86380 86390 1
502192 99502192 1001 86380 86390 1
501930 99501930 1001 86380 86390 1
502021 99502021 1001 86380 86390 1
502025 99502025 1001 86380 86390 1
502519 99502519 1001 86380 86390 1
502624 99502624 1001 86380 86390 1
502561 99502561 1001 86380 86390 1
502665 99502665 1001 86380 86390 1
503000 99503000 1001 86380 86390 1
503053 99503053 1001 86380 86390 1
503005 99503005 1001 86380 86390 1
502697 99502697 1001 86380 86390 1
502739 99502739 1001 86380 86390 1
503303 99503303 1001 86380 86390 1
503388 99503388 1001 86380 86390 1
503944 99503944 1001 86380 86390 1
504000 99504000 1001 86380 86390 1
503988 99503988 1001 86380 86390 1
503835 99503835 1001 86380 86390 1
503747 99503747 1001 86380 86390 1
503868 99503868 1001 86380 86390 1
503517 99503517 1001 86380 86390 1
503583 99503583 1001 86380 86390 1
503522 99503522 1001 86380 86390 1
504148 99504148 1001 86380 86390 1
504239 99504239 1001 86380 86390 1
504241 99504241 1001 86380 86390 1
504818 99504818 1001 86380 86390 1
504844 99504844 1001 86380 86390 1
504845 99504845 1001 86380 86390 1
504931 99504931 1001 86380 86390 1
504852 99504852 1001 86380 86390 1
504653 99504653 1001 86380 86390 1
504454 99504454 1001 86380 86390 1
504380 99504380 1001 86380 86390 1
504419 99504419 1001 86380 86390 1
505023 99505023 1001 86380 86390 1
505604 99505604 1001 86380 86390 1
505605 99505605 1001 86380 86390 1
505598 99505598 1001 86380 86390 1
505650 99505650 1001 86380 86390 1
505398 99505398 1001 86380 86390 1
505514 99505514 1001 86380 86390 1
505406 99505406 1001 86380 86390 1
505564 99505564 1001 86380 86390 1
505178 99505178 1001 86380 86390 1
505298 99505298 1001 86380 86390 1
505239 99505239 1001 86380 86390 1
505847 99505847 1001 86380 86390 1
505824 99505824 1001 86380 86390 1
505971 99505971 1001 86380 86390 1
505920 99505920 1001 86380 86390 1
505933 99505933 1001 86380 86390 1
505972 99505972 1001 86380 86390 1
505895 99505895 1001 86380 86390 1
506560 99506560 1001 86380 86390 1
506455 99506455 1001 86380 86390 1
506485 99506485 1001 86380 86390 1
506551 99506551 1001 86380 86390 1
506437 99506437 1001 86380 86390 1
506438 99506438 1001 86380 86390 1
506585 99506585 1001 86380 86390 1
506287 99506287 1001 86380 86390 1
506326 99506326 1001 86380 86390 1
506239 99506239 1001 86380 86390 1
506372 99506372 1001 86380 86390 1
506219 99506219 1001 86380 86390 1
506349 99506349 1001 86380 86390 1
506161 99506161 1001 86380 86390 1
506152 99506152 1001 86380 86390 1
506012 99506012 1001 86380 86390 1
506693 99506693 1001 86380 86390 1
506655 99506655 1001 86380 86390 1
507395 99507395 1001 86380 86390 1
507240 99507240 1001 86380 86390 1
507229 99507229 1001 86380 86390 1
507168 99507168 1001 86380 86390 1
507039 99507039 1001 86380 86390 1
507092 99507092 1001 86380 86390 1
507084 99507084 1001 86380 86390 1
507047 99507047 1001 86380 86390 1
506933 99506933 1001 86380 86390 1
506925 99506925 1001 86380 86390 1
507473 99507473 1001 86380 86390 1
507550 99507550 1001 86380 86390 1
507010 99507010 1001 86380 86390 1
507528 99507528 1001 86380 86390 1
507623 99507623 1001 86380 86390 1
507574 99507574 1001 86380 86390 1
508245 99508245 1001 86380 86390 1
508121 99508121 1001 86380 86390 1
508048 99508048 1001 86380 86390 1
508204 99508204 1001 86380 86390 1
508079 99508079 1001 86380 86390 1
507982 99507982 1001 86380 86390 1
507686 99507686 1001 86380 86390 1
507687 99507687 1001 86380 86390 1
507807 99507807 1001 86380 86390 1
508368 99508368 1001 86380 86390 1
508435 99508435 1001 86380 86390 1
509071 99509071 1001 86380 86390 1
508730 99508730 1001 86380 86390 1
508757 99508757 1001 86380 86390 1
508669 99508669 1001 86380 86390 1
508749 99508749 1001 86380 86390 1
508482 99508482 1001 86380 86390 1
508460 99508460 1001 86380 86390 1
509090 99509090 1001 86380 86390 1
509223 99509223 1001 86380 86390 1
509275 99509275 1001 86380 86390 1
509700 99509700 1001 86380 86390 1
509618 99509618 1001 86380 86390 1
509660 99509660 1001 86380 86390 1
509477 99509477 1001 86380 86390 1
509382 99509382 1001 86380 86390 1
510541 99510541 1001 86380 86390 1
510593 99510593 1001 86380 86390 1
510571 99510571 1001 86380 86390 1
510509 99510509 1001 86380 86390 1
510354 99510354 1001 86380 86390 1
510436 99510436 1001 86380 86390 1
510135 99510135 1001 86380 86390 1
510779 99510779 1001 86380 86390 1
511380 99511380 1001 86380 86390 1
511356 99511356 1001 86380 86390 1
511143 99511143 1001 86380 86390 1
511237 99511237 1001 86380 86390 1
511213 99511213 1001 86380 86390 1
511266 99511266 1001 86380 86390 1
511345 99511345 1001 86380 86390 1
511216 99511216 1001 86380 86390 1
511178 99511178 1001 86380 86390 1
510952 99510952 1001 86380 86390 1
511708 99511708 1001 86380 86390 1
511600 99511600 1001 86380 86390 1
512276 99512276 1001 86380 86390 1
512176 99512176 1001 86380 86390 1
512348 99512348 1001 86380 86390 1
512306 99512306 1001 86380 86390 1
512045 99512045 1001 86380 86390 1
511788 99511788 1001 86380 86390 1
511834 99511834 1001 86380 86390 1
512831 99512831 1001 86380 86390 1
512874 99512874 1001 86380 86390 1
512991 99512991 1001 86380 86390 1
512689 99512689 1001 86380 86390 1
512741 99512741 1001 86380 86390 1
512638 99512638 1001 86380 86390 1
512641 99512641 1001 86380 86390 1
512749 99512749 1001 86380 86390 1
512685 99512685 1001 86380 86390 1
512660 99512660 1001 86380 86390 1
513282 99513282 1001 86380 86390 1
513329 99513329 1001 86380 86390 1
513408 99513408 1001 86380 86390 1
513253 99513253 1001 86380 86390 1
513866 99513866 1001 86380 86390 1
513905 99513905 1001 86380 86390 1
514003 99514003 1001 86380 86390 1
513947 99513947 1001 86380 86390 1
513833 99513833 1001 86380 86390 1
513845 99513845 1001 86380 86390 1
513871 99513871 1001 86380 86390 1
514013 99514013 1001 86380 86390 1
513950 99513950 1001 86380 86390 1
513976 99513976 1001 86380 86390 1
513838 99513838 1001 86380 86390 1
513790 99513790 1001 86380 86390 1
513623 99513623 1001 86380 86390 1
513579 99513579 1001 86380 86390 1
513503 99513503 1001 86380 86390 1
513597 99513597 1001 86380 86390 1
513576 99513576 1001 86380 86390 1
513473 99513473 1001 86380 86390 1
513461 99513461 1001 86380 86390 1
514782 99514782 1001 86380 86390 1
514840 99514840 1001 86380 86390 1
514699 99514699 1001 86380 86390 1
514805 99514805 1001 86380 86390 1
514525 99514525 1001 86380 86390 1
514556 99514556 1001 86380 86390 1
514582 99514582 1001 86380 86390 1
514331 99514331 1001 86380 86390 1
514396 99514396 1001 86380 86390 1
514267 99514267 1001 86380 86390 1
514411 99514411 1001 86380 86390 1
514245 99514245 1001 86380 86390 1
514299 99514299 1001 86380 86390 1
514954 99514954 1001 86380 86390 1
515556 99515556 1001 86380 86390 1
515597 99515597 1001 86380 86390 1
515299 99515299 1001 86380 86390 1
515346 99515346 1001 86380 86390 1
515246 99515246 1001 86380 86390 1
515078 99515078 1001 86380 86390 1
515174 99515174 1001 86380 86390 1
515164 99515164 1001 86380 86390 1
515706 99515706 1001 86380 86390 1
515800 99515800 1001 86380 86390 1
515724 99515724 1001 86380 86390 1
516472 99516472 1001 86380 86390 1
516422 99516422 1001 86380 86390 1
516365 99516365 1001 86380 86390 1
516240 99516240 1001 86380 86390 1
516280 99516280 1001 86380 86390 1
516113 99516113 1001 86380 86390 1
516233 99516233 1001 86380 86390 1
516083 99516083 1001 86380 86390 1
516020 99516020 1001 86380 86390 1
516063 99516063 1001 86380 86390 1
516040 99516040 1001 86380 86390 1
516056 99516056 1001 86380 86390 1
516095 99516095 1001 86380 86390 1
516689 99516689 1001 86380 86390 1
516950 99516950 1001 86380 86390 1
517042 99517042 1001 86380 86390 1
516762 99516762 1001 86380 86390 1
516869 99516869 1001 86380 86390 1
517385 99517385 1001 86380 86390 1
517490 99517490 1001 86380 86390 1
517421 99517421 1001 86380 86390 1
517370 99517370 1001 86380 86390 1
518040 99518040 1001 86380 86390 1
518109 99518109 1001 86380 86390 1
517968 99517968 1001 86380 86390 1
517856 99517856 1001 86380 86390 1
517949 99517949 1001 86380 86390 1
517860 99517860 1001 86380 86390 1
517796 99517796 1001 86380 86390 1
517810 99517810 1001 86380 86390 1
517824 99517824 1001 86380 86390 1
517619 99517619 1001 86380 86390 1
517708 99517708 1001 86380 86390 1
518337 99518337 1001 86380 86390 1
518221 99518221 1001 86380 86390 1
518841 99518841 1001 86380 86390 1
518882 99518882 1001 86380 86390 1
518618 99518618 1001 86380 86390 1
518723 99518723 1001 86380 86390 1
518672 99518672 1001 86380 86390 1
518700 99518700 1001 86380 86390 1
518623 99518623 1001 86380 86390 1
518388 99518388 1001 86380 86390 1
519192 99519192 1001 86380 86390 1
519050 99519050 1001 86380 86390 1
519104 99519104 1001 86380 86390 1
519030 99519030 1001 86380 86390 1
519122 99519122 1001 86380 86390 1
519152 99519152 1001 86380 86390 1
519787 99519787 1001 86380 86390 1
519767 99519767 1001 86380 86390 1
519729 99519729 1001 86380 86390 1
519456 99519456 1001 86380 86390 1
519495 99519495 1001 86380 86390 1
519590 99519590 1001 86380 86390 1
519501 99519501 1001 86380 86390 1
519207 99519207 1001 86380 86390 1
519894 99519894 1001 86380 86390 1
519857 99519857 1001 86380 86390 1
519831 99519831 1001 86380 86390 1
519871 99519871 1001 86380 86390 1
519927 99519927 1001 86380 86390 1
520550 99520550 1001 86380 86390 1
520580 99520580 1001 86380 86390 1
520504 99520504 1001 86380 86390 1
520447 99520447 1001 86380 86390 1
520390 99520390 1001 86380 86390 1
520261 99520261 1001 86380 86390 1
520302 99520302 1001 86380 86390 1
520216 99520216 1001 86380 86390 1
520100 99520100 1001 86380 86390 1
520207 99520207 1001 86380 86390 1
520057 99520057 1001 86380 86390 1
520819 99520819 1001 86380 86390 1
520821 99520821 1001 86380 86390 1
520642 99520642 1001 86380 86390 1
520773 99520773 1001 86380 86390 1
520799 99520799 1001 86380 86390 1
520671 99520671 1001 86380 86390 1
521327 99521327 1001 86380 86390 1
521418 99521418 1001 86380 86390 1
521438 99521438 1001 86380 86390 1
521226 99521226 1001 86380 86390 1
521164 99521164 1001 86380 86390 1
521243 99521243 1001 86380 86390 1
521103 99521103 1001 86380 86390 1
521597 99521597 1001 86380 86390 1
521509 99521509 1001 86380 86390 1
521510 99521510 1001 86380 86390 1
521488 99521488 1001 86380 86390 1
522191 99522191 1001 86380 86390 1
522271 99522271 1001 86380 86390 1
522106 99522106 1001 86380 86390 1
522110 99522110 1001 86380 86390 1
521971 99521971 1001 86380 86390 1
521949 99521949 1001 86380 86390 1
522068 99522068 1001 86380 86390 1
522458 99522458 1001 86380 86390 1
522303 99522303 1001 86380 86390 1
522369 99522369 1001 86380 86390 1
522477 99522477 1001 86380 86390 1
522374 99522374 1001 86380 86390 1
522313 99522313 1001 86380 86390 1
522927 99522927 1001 86380 86390 1
523043 99523043 1001 86380 86390 1
523072 99523072 1001 86380 86390 1
523001 99523001 1001 86380 86390 1
523080 99523080 1001 86380 86390 1
522793 99522793 1001 86380 86390 1
522692 99522692 1001 86380 86390 1
522564 99522564 1001 86380 86390 1
523223 99523223 1001 86380 86390 1
523883 99523883 1001 86380 86390 1
523891 99523891 1001 86380 86390 1
523713 99523713 1001 86380 86390 1
523545 99523545 1001 86380 86390 1
523636 99523636 1001 86380 86390 1
523566 99523566 1001 86380 86390 1
523326 99523326 1001 86380 86390 1
523328 99523328 1001 86380 86390 1
523426 99523426 1001 86380 86390 1
524150 99524150 1001 86380 86390 1
523970 99523970 1001 86380 86390 1
523985 99523985 1001 86380 86390 1
524141 99524141 1001 86380 86390 1
523974 99523974 1001 86380 86390 1
524078 99524078 1001 86380 86390 1
524667 99524667 1001 86380 86390 1
524700 99524700 1001 86380 86390 1
524756 99524756 1001 86380 86390 1
524730 99524730 1001 86380 86390 1
524373 99524373 1001 86380 86390 1
524414 99524414 1001 86380 86390 1
524537 99524537 1001 86380 86390 1
524325 99524325 1001 86380 86390 1
524174 99524174 1001 86380 86390 1
524790 99524790 1001 86380 86390 1
525547 99525547 1001 86380 86390 1
525483 99525483 1001 86380 86390 1
525461 99525461 1001 86380 86390 1
525380 99525380 1001 86380 86390 1
525200 99525200 1001 86380 86390 1
525305 99525305 1001 86380 86390 1
525094 99525094 1001 86380 86390 1
524978 99524978 1001 86380 86390 1
524979 99524979 1001 86380 86390 1
525123 99525123 1001 86380 86390 1
525155 99525155 1001 86380 86390 1
525775 99525775 1001 86380 86390 1
525609 99525609 1001 86380 86390 1
525393 99525393 1001 86380 86390 1
525642 99525642 1001 86380 86390 1
526297 99526297 1001 86380 86390 1
526396 99526396 1001 86380 86390 1
526366 99526366 1001 86380 86390 1
526407 99526407 1001 86380 86390 1
526277 99526277 1001 86380 86390 1
526317 99526317 1001 86380 86390 1
526319 99526319 1001 86380 86390 1
526089 99526089 1001 86380 86390 1
526206 99526206 1001 86380 86390 1
526132 99526132 1001 86380 86390 1
526055 99526055 1001 86380 86390 1
526021 99526021 1001 86380 86390 1
526022 99526022 1001 86380 86390 1
525957 99525957 1001 86380 86390 1
525997 99525997 1001 86380 86390 1
525949 99525949 1001 86380 86390 1
525821 99525821 1001 86380 86390 1
526499 99526499 1001 86380 86390 1
526501 99526501 1001 86380 86390 1
526540 99526540 1001 86380 86390 1
526503 99526503 1001 86380 86390 1
527154 99527154 1001 86380 86390 1
527157 99527157 1001 86380 86390 1
527094 99527094 1001 86380 86390 1
527184 99527184 1001 86380 86390 1
526929 99526929 1001 86380 86390 1
527024 99527024 1001 86380 86390 1
527025 99527025 1001 86380 86390 1
526709 99526709 1001 86380 86390 1
526689 99526689 1001 86380 86390 1
526833 99526833 1001 86380 86390 1
526783 99526783 1001 86380 86390 1
527339 99527339 1001 86380 86390 1
527431 99527431 1001 86380 86390 1
527368 99527368 1001 86380 86390 1
527254 99527254 1001 86380 86390 1
527450 99527450 1001 86380 86390 1
527413 99527413 1001 86380 86390 1
527926 99527926 1001 86380 86390 1
527680 99527680 1001 86380 86390 1
527855 99527855 1001 86380 86390 1
527726 99527726 1001 86380 86390 1
527545 99527545 1001 86380 86390 1
527572 99527572 1001 86380 86390 1
527512 99527512 1001 86380 86390 1
527502 99527502 1001 86380 86390 1
527658 99527658 1001 86380 86390 1
527596 99527596 1001 86380 86390 1
527622 99527622 1001 86380 86390 1
528141 99528141 1001 86380 86390 1
528193 99528193 1001 86380 86390 1
528211 99528211 1001 86380 86390 1
528735 99528735 1001 86380 86390 1
528788 99528788 1001 86380 86390 1
528895 99528895 1001 86380 86390 1
528746 99528746 1001 86380 86390 1
528592 99528592 1001 86380 86390 1
528634 99528634 1001 86380 86390 1
528547 99528547 1001 86380 86390 1
528562 99528562 1001 86380 86390 1
528551 99528551 1001 86380 86390 1
528311 99528311 1001 86380 86390 1
528460 99528460 1001 86380 86390 1
529029 99529029 1001 86380 86390 1
528982 99528982 1001 86380 86390 1
528918 99528918 1001 86380 86390 1
528971 99528971 1001 86380 86390 1
529370 99529370 1001 86380 86390 1
529224 99529224 1001 86380 86390 1
529277 99529277 1001 86380 86390 1
529193 99529193 1001 86380 86390 1
529115 99529115 1001 86380 86390 1
529815 99529815 1001 86380 86390 1
529932 99529932 1001 86380 86390 1
529872 99529872 1001 86380 86390 1
529760 99529760 1001 86380 86390 1
530361 99530361 1001 86380 86390 1
530350 99530350 1001 86380 86390 1
530525 99530525 1001 86380 86390 1
530355 99530355 1001 86380 86390 1
530358 99530358 1001 86380 86390 1
530463 99530463 1001 86380 86390 1
530272 99530272 1001 86380 86390 1
530196 99530196 1001 86380 86390 1
530289 99530289 1001 86380 86390 1
530162 99530162 1001 86380 86390 1
530202 99530202 1001 86380 86390 1
530229 99530229 1001 86380 86390 1
529945 99529945 1001 86380 86390 1
530089 99530089 1001 86380 86390 1
529938 99529938 1001 86380 86390 1
530018 99530018 1001 86380 86390 1
530122 99530122 1001 86380 86390 1
530695 99530695 1001 86380 86390 1
530609 99530609 1001 86380 86390 1
531252 99531252 1001 86380 86390 1
531292 99531292 1001 86380 86390 1
531217 99531217 1001 86380 86390 1
530993 99530993 1001 86380 86390 1
531070 99531070 1001 86380 86390 1
531111 99531111 1001 86380 86390 1
531047 99531047 1001 86380 86390 1
530969 99530969 1001 86380 86390 1
531115 99531115 1001 86380 86390 1
531080 99531080 1001 86380 86390 1
531057 99531057 1001 86380 86390 1
530929 99530929 1001 86380 86390 1
530762 99530762 1001 86380 86390 1
530905 99530905 1001 86380 86390 1
530842 99530842 1001 86380 86390 1
530771 99530771 1001 86380 86390 1
531502 99531502 1001 86380 86390 1
531453 99531453 1001 86380 86390 1
532019 99532019 1001 86380 86390 1
532021 99532021 1001 86380 86390 1
531937 99531937 1001 86380 86390 1
531960 99531960 1001 86380 86390 1
531973 99531973 1001 86380 86390 1
531603 99531603 1001 86380 86390 1
531696 99531696 1001 86380 86390 1
531787 99531787 1001 86380 86390 1
532269 99532269 1001 86380 86390 1
532390 99532390 1001 86380 86390 1
532266 99532266 1001 86380 86390 1
532712 99532712 1001 86380 86390 1
532793 99532793 1001 86380 86390 1
532707 99532707 1001 86380 86390 1
532695 99532695 1001 86380 86390 1
532569 99532569 1001 86380 86390 1
532534 99532534 1001 86380 86390 1
532448 99532448 1001 86380 86390 1
533149 99533149 1001 86380 86390 1
533216 99533216 1001 86380 86390 1
533139 99533139 1001 86380 86390 1
533038 99533038 1001 86380 86390 1
533783 99533783 1001 86380 86390 1
533858 99533858 1001 86380 86390 1
533786 99533786 1001 86380 86390 1
533765 99533765 1001 86380 86390 1
533850 99533850 1001 86380 86390 1
533568 99533568 1001 86380 86390 1
533622 99533622 1001 86380 86390 1
533480 99533480 1001 86380 86390 1
533597 99533597 1001 86380 86390 1
533636 99533636 1001 86380 86390 1
533240 99533240 1001 86380 86390 1
533306 99533306 1001 86380 86390 1
533337 99533337 1001 86380 86390 1
533390 99533390 1001 86380 86390 1
533379 99533379 1001 86380 86390 1
533962 99533962 1001 86380 86390 1
533872 99533872 1001 86380 86390 1
533876 99533876 1001 86380 86390 1
533982 99533982 1001 86380 86390 1
534608 99534608 1001 86380 86390 1
534583 99534583 1001 86380 86390 1
534682 99534682 1001 86380 86390 1
534326 99534326 1001 86380 86390 1
534365 99534365 1001 86380 86390 1
534368 99534368 1001 86380 86390 1
534436 99534436 1001 86380 86390 1
534258 99534258 1001 86380 86390 1
534093 99534093 1001 86380 86390 1
534100 99534100 1001 86380 86390 1
534739 99534739 1001 86380 86390 1
534744 99534744 1001 86380 86390 1
535460 99535460 1001 86380 86390 1
535370 99535370 1001 86380 86390 1
535309 99535309 1001 86380 86390 1
535417 99535417 1001 86380 86390 1
535151 99535151 1001 86380 86390 1
535293 99535293 1001 86380 86390 1
535249 99535249 1001 86380 86390 1
535088 99535088 1001 86380 86390 1
535663 99535663 1001 86380 86390 1
535640 99535640 1001 86380 86390 1
535595 99535595 1001 86380 86390 1
535609 99535609 1001 86380 86390 1
535688 99535688 1001 86380 86390 1
536171 99536171 1001 86380 86390 1
536331 99536331 1001 86380 86390 1
535991 99535991 1001 86380 86390 1
535912 99535912 1001 86380 86390 1
535784 99535784 1001 86380 86390 1
535746 99535746 1001 86380 86390 1
535866 99535866 1001 86380 86390 1
535828 99535828 1001 86380 86390 1
536480 99536480 1001 86380 86390 1
536430 99536430 1001 86380 86390 1
536397 99536397 1001 86380 86390 1
537038 99537038 1001 86380 86390 1
537153 99537153 1001 86380 86390 1
536768 99536768 1001 86380 86390 1
536824 99536824 1001 86380 86390 1
536731 99536731 1001 86380 86390 1
537357 99537357 1001 86380 86390 1
537176 99537176 1001 86380 86390 1
537245 99537245 1001 86380 86390 1
537168 99537168 1001 86380 86390 1
537957 99537957 1001 86380 86390 1
537962 99537962 1001 86380 86390 1
537971 99537971 1001 86380 86390 1
537974 99537974 1001 86380 86390 1
537947 99537947 1001 86380 86390 1
537577 99537577 1001 86380 86390 1
537612 99537612 1001 86380 86390 1
537690 99537690 1001 86380 86390 1
537782 99537782 1001 86380 86390 1
537465 99537465 1001 86380 86390 1
537440 99537440 1001 86380 86390 1
537457 99537457 1001 86380 86390 1
537997 99537997 1001 86380 86390 1
538077 99538077 1001 86380 86390 1
538108 99538108 1001 86380 86390 1
538175 99538175 1001 86380 86390 1
538813 99538813 1001 86380 86390 1
538767 99538767 1001 86380 86390 1
538717 99538717 1001 86380 86390 1
538410 99538410 1001 86380 86390 1
538388 99538388 1001 86380 86390 1
538330 99538330 1001 86380 86390 1
538345 99538345 1001 86380 86390 1
538397 99538397 1001 86380 86390 1
538387 99538387 1001 86380 86390 1
538956 99538956 1001 86380 86390 1
538899 99538899 1001 86380 86390 1
538913 99538913 1001 86380 86390 1
539465 99539465 1001 86380 86390 1
539617 99539617 1001 86380 86390 1
539496 99539496 1001 86380 86390 1
539423 99539423 1001 86380 86390 1
539362 99539362 1001 86380 86390 1
539285 99539285 1001 86380 86390 1
539392 99539392 1001 86380 86390 1
539368 99539368 1001 86380 86390 1
539370 99539370 1001 86380 86390 1
539240 99539240 1001 86380 86390 1
539185 99539185 1001 86380 86390 1
539793 99539793 1001 86380 86390 1
540467 99540467 1001 86380 86390 1
540061 99540061 1001 86380 86390 1
540077 99540077 1001 86380 86390 1
539872 99539872 1001 86380 86390 1
539891 99539891 1001 86380 86390 1
540021 99540021 1001 86380 86390 1
539865 99539865 1001 86380 86390 1
540490 99540490 1001 86380 86390 1
540647 99540647 1001 86380 86390 1
540533 99540533 1001 86380 86390 1
540537 99540537 1001 86380 86390 1
541232 99541232 1001 86380 86390 1
541263 99541263 1001 86380 86390 1
541262 99541262 1001 86380 86390 1
541075 99541075 1001 86380 86390 1
541063 99541063 1001 86380 86390 1
540960 99540960 1001 86380 86390 1
540922 99540922 1001 86380 86390 1
541006 99541006 1001 86380 86390 1
541020 99541020 1001 86380 86390 1
540764 99540764 1001 86380 86390 1
540869 99540869 1001 86380 86390 1
541422 99541422 1001 86380 86390 1
541336 99541336 1001 86380 86390 1
541454 99541454 1001 86380 86390 1
542085 99542085 1001 86380 86390 1
542074 99542074 1001 86380 86390 1
542065 99542065 1001 86380 86390 1
541990 99541990 1001 86380 86390 1
541871 99541871 1001 86380 86390 1
541602 99541602 1001 86380 86390 1
541618 99541618 1001 86380 86390 1
541683 99541683 1001 86380 86390 1
541554 99541554 1001 86380 86390 1
541569 99541569 1001 86380 86390 1
541562 99541562 1001 86380 86390 1
541575 99541575 1001 86380 86390 1
542819 99542819 1001 86380 86390 1
542936 99542936 1001 86380 86390 1
542585 99542585 1001 86380 86390 1
542577 99542577 1001 86380 86390 1
542417 99542417 1001 86380 86390 1
542508 99542508 1001 86380 86390 1
542394 99542394 1001 86380 86390 1
542325 99542325 1001 86380 86390 1
543113 99543113 1001 86380 86390 1
542960 99542960 1001 86380 86390 1
542963 99542963 1001 86380 86390 1
543005 99543005 1001 86380 86390 1
543657 99543657 1001 86380 86390 1
543593 99543593 1001 86380 86390 1
543658 99543658 1001 86380 86390 1
543622 99543622 1001 86380 86390 1
543764 99543764 1001 86380 86390 1
543667 99543667 1001 86380 86390 1
543376 99543376 1001 86380 86390 1
543520 99543520 1001 86380 86390 1
543191 99543191 1001 86380 86390 1
543310 99543310 1001 86380 86390 1
543315 99543315 1001 86380 86390 1
543290 99543290 1001 86380 86390 1
543355 99543355 1001 86380 86390 1
543162 99543162 1001 86380 86390 1
543253 99543253 1001 86380 86390 1
543921 99543921 1001 86380 86390 1
544426 99544426 1001 86380 86390 1
544250 99544250 1001 86380 86390 1
544206 99544206 1001 86380 86390 1
544070 99544070 1001 86380 86390 1
544091 99544091 1001 86380 86390 1
544700 99544700 1001 86380 86390 1
544730 99544730 1001 86380 86390 1
434937 915 1001 69960 72957 1
526314 1042 1002 54955 60239 1
400106 99400106 1001 86380 86390 1
400208 99400208 1001 86380 86390 1
400614 99400614 1001 86380 86390 1
400664 99400664 1001 86380 86390 1
400817 99400817 1001 86380 86390 1
400908 99400908 1001 86380 86390 1
400884 99400884 1001 86380 86390 1
400988 99400988 1001 86380 86390 1
401261 99401261 1001 86380 86390 1
401286 99401286 1001 86380 86390 1
401411 99401411 1001 86380 86390 1
401506 99401506 1001 86380 86390 1
401491 99401491 1001 86380 86390 1
401601 99401601 1001 86380 86390 1
402015 99402015 1001 86380 86390 1
402292 99402292 1001 86380 86390 1
402295 99402295 1001 86380 86390 1
402298 99402298 1001 86380 86390 1
402453 99402453 1001 86380 86390 1
402523 99402523 1001 86380 86390 1
402670 99402670 1001 86380 86390 1
402848 99402848 1001 86380 86390 1
403116 99403116 1001 86380 86390 1
403174 99403174 1001 86380 86390 1
403397 99403397 1001 86380 86390 1
403364 99403364 1001 86380 86390 1
403595 99403595 1001 86380 86390 1
403599 99403599 1001 86380 86390 1
403701 99403701 1001 86380 86390 1
403704 99403704 1001 86380 86390 1
403872 99403872 1001 86380 86390 1
404085 99404085 1001 86380 86390 1
404423 99404423 1001 86380 86390 1
404487 99404487 1001 86380 86390 1
405431 99405431 1001 86380 86390 1
405436 99405436 1001 86380 86390 1
405649 99405649 1001 86380 86390 1
405610 99405610 1001 86380 86390 1
405728 99405728 1001 86380 86390 1
405752 99405752 1001 86380 86390 1
405775 99405775 1001 86380 86390 1
405943 99405943 1001 86380 86390 1
406063 99406063 1001 86380 86390 1
406321 99406321 1001 86380 86390 1
406307 99406307 1001 86380 86390 1
406419 99406419 1001 86380 86390 1
406625 99406625 1001 86380 86390 1
406605 99406605 1001 86380 86390 1
406816 99406816 1001 86380 86390 1
406907 99406907 1001 86380 86390 1
406889 99406889 1001 86380 86390 1
406989 99406989 1001 86380 86390 1
407094 99407094 1001 86380 86390 1
407200 99407200 1001 86380 86390 1
407323 99407323 1001 86380 86390 1
407709 99407709 1001 86380 86390 1
408061 99408061 1001 86380 86390 1
408156 99408156 1001 86380 86390 1
408290 99408290 1001 86380 86390 1
408503 99408503 1001 86380 86390 1
408608 99408608 1001 86380 86390 1
408609 99408609 1001 86380 86390 1
408801 99408801 1001 86380 86390 1
409014 99409014 1001 86380 86390 1
409042 99409042 1001 86380 86390 1
409043 99409043 1001 86380 86390 1
409006 99409006 1001 86380 86390 1
409282 99409282 1001 86380 86390 1
409260 99409260 1001 86380 86390 1
409349 99409349 1001 86380 86390 1
409422 99409422 1001 86380 86390 1
409452 99409452 1001 86380 86390 1
409567 99409567 1001 86380 86390 1
409799 99409799 1001 86380 86390 1
410207 99410207 1001 86380 86390 1
410399 99410399 1001 86380 86390 1
410380 99410380 1001 86380 86390 1
410384 99410384 1001 86380 86390 1
410304 99410304 1001 86380 86390 1
410433 99410433 1001 86380 86390 1
410595 99410595 1001 86380 86390 1
410516 99410516 1001 86380 86390 1
410544 99410544 1001 86380 86390 1
410832 99410832 1001 86380 86390 1
411048 99411048 1001 86380 86390 1
411025 99411025 1001 86380 86390 1
411066 99411066 1001 86380 86390 1
411089 99411089 1001 86380 86390 1
411045 99411045 1001 86380 86390 1
411260 99411260 1001 86380 86390 1
411287 99411287 1001 86380 86390 1
411224 99411224 1001 86380 86390 1
411458 99411458 1001 86380 86390 1
411637 99411637 1001 86380 86390 1
411824 99411824 1001 86380 86390 1
411893 99411893 1001 86380 86390 1
411917 99411917 1001 86380 86390 1
411928 99411928 1001 86380 86390 1
412193 99412193 1001 86380 86390 1
413020 99413020 1001 86380 86390 1
413173 99413173 1001 86380 86390 1
412669 99412669 1001 86380 86390 1
412702 99412702 1001 86380 86390 1
412806 99412806 1001 86380 86390 1
412592 99412592 1001 86380 86390 1
412731 99412731 1001 86380 86390 1
412543 99412543 1001 86380 86390 1
412523 99412523 1001 86380 86390 1
413794 99413794 1001 86380 86390 1
413749 99413749 1001 86380 86390 1
415187 99415187 1001 86380 86390 1
415121 99415121 1001 86380 86390 1
415266 99415266 1001 86380 86390 1
415268 99415268 1001 86380 86390 1
415296 99415296 1001 86380 86390 1
415089 99415089 1001 86380 86390 1
414722 99414722 1001 86380 86390 1
414889 99414889 1001 86380 86390 1
414834 99414834 1001 86380 86390 1
414919 99414919 1001 86380 86390 1
414142 99414142 1001 86380 86390 1
414493 99414493 1001 86380 86390 1
415411 99415411 1001 86380 86390 1
415425 99415425 1001 86380 86390 1
415681 99415681 1001 86380 86390 1
415390 99415390 1001 86380 86390 1
415524 99415524 1001 86380 86390 1
416814 99416814 1001 86380 86390 1
416640 99416640 1001 86380 86390 1
416981 99416981 1001 86380 86390 1
416624 99416624 1001 86380 86390 1
416994 99416994 1001 86380 86390 1
416429 99416429 1001 86380 86390 1
415987 99415987 1001 86380 86390 1
416010 99416010 1001 86380 86390 1
415806 99415806 1001 86380 86390 1
417245 99417245 1001 86380 86390 1
417274 99417274 1001 86380 86390 1
417423 99417423 1001 86380 86390 1
417499 99417499 1001 86380 86390 1
417569 99417569 1001 86380 86390 1
418458 99418458 1001 86380 86390 1
418102 99418102 1001 86380 86390 1
418221 99418221 1001 86380 86390 1
418425 99418425 1001 86380 86390 1
418005 99418005 1001 86380 86390 1
417929 99417929 1001 86380 86390 1
418911 99418911 1001 86380 86390 1
418919 99418919 1001 86380 86390 1
419181 99419181 1001 86380 86390 1
418947 99418947 1001 86380 86390 1
420133 99420133 1001 86380 86390 1
420288 99420288 1001 86380 86390 1
420089 99420089 1001 86380 86390 1
419847 99419847 1001 86380 86390 1
420036 99420036 1001 86380 86390 1
419952 99419952 1001 86380 86390 1
419328 99419328 1001 86380 86390 1
419442 99419442 1001 86380 86390 1
419590 99419590 1001 86380 86390 1
420698 99420698 1001 86380 86390 1
420823 99420823 1001 86380 86390 1
420456 99420456 1001 86380 86390 1
420731 99420731 1001 86380 86390 1
420507 99420507 1001 86380 86390 1
420830 99420830 1001 86380 86390 1
421692 99421692 1001 86380 86390 1
422017 99422017 1001 86380 86390 1
421453 99421453 1001 86380 86390 1
421667 99421667 1001 86380 86390 1
421671 99421671 1001 86380 86390 1
421325 99421325 1001 86380 86390 1
421381 99421381 1001 86380 86390 1
421447 99421447 1001 86380 86390 1
421235 99421235 1001 86380 86390 1
421100 99421100 1001 86380 86390 1
420922 99420922 1001 86380 86390 1
421037 99421037 1001 86380 86390 1
422304 99422304 1001 86380 86390 1
422333 99422333 1001 86380 86390 1
422468 99422468 1001 86380 86390 1
422470 99422470 1001 86380 86390 1
422433 99422433 1001 86380 86390 1
423307 99423307 1001 86380 86390 1
423463 99423463 1001 86380 86390 1
423697 99423697 1001 86380 86390 1
423722 99423722 1001 86380 86390 1
423331 99423331 1001 86380 86390 1
423737 99423737 1001 86380 86390 1
423214 99423214 1001 86380 86390 1
422622 99422622 1001 86380 86390 1
422722 99422722 1001 86380 86390 1
422812 99422812 1001 86380 86390 1
422562 99422562 1001 86380 86390 1
422563 99422563 1001 86380 86390 1
422743 99422743 1001 86380 86390 1
423868 99423868 1001 86380 86390 1
423951 99423951 1001 86380 86390 1
424112 99424112 1001 86380 86390 1
424145 99424145 1001 86380 86390 1
425321 99425321 1001 86380 86390 1
425126 99425126 1001 86380 86390 1
425317 99425317 1001 86380 86390 1
425043 99425043 1001 86380 86390 1
425271 99425271 1001 86380 86390 1
425028 99425028 1001 86380 86390 1
424979 99424979 1001 86380 86390 1
424722 99424722 1001 86380 86390 1
424744 99424744 1001 86380 86390 1
424609 99424609 1001 86380 86390 1
424530 99424530 1001 86380 86390 1
424296 99424296 1001 86380 86390 1
424283 99424283 1001 86380 86390 1
424409 99424409 1001 86380 86390 1
425559 99425559 1001 86380 86390 1
425605 99425605 1001 86380 86390 1
425404 99425404 1001 86380 86390 1
426792 99426792 1001 86380 86390 1
426325 99426325 1001 86380 86390 1
426326 99426326 1001 86380 86390 1
426317 99426317 1001 86380 86390 1
425923 99425923 1001 86380 86390 1
426206 99426206 1001 86380 86390 1
426059 99426059 1001 86380 86390 1
425980 99425980 1001 86380 86390 1
427482 99427482 1001 86380 86390 1
427239 99427239 1001 86380 86390 1
427266 99427266 1001 86380 86390 1
427374 99427374 1001 86380 86390 1
428669 99428669 1001 86380 86390 1
428377 99428377 1001 86380 86390 1
428279 99428279 1001 86380 86390 1
428040 99428040 1001 86380 86390 1
427973 99427973 1001 86380 86390 1
428006 99428006 1001 86380 86390 1
428009 99428009 1001 86380 86390 1
428222 99428222 1001 86380 86390 1
428056 99428056 1001 86380 86390 1
427568 99427568 1001 86380 86390 1
427615 99427615 1001 86380 86390 1
428787 99428787 1001 86380 86390 1
428904 99428904 1001 86380 86390 1
430083 99430083 1001 86380 86390 1
430240 99430240 1001 86380 86390 1
429714 99429714 1001 86380 86390 1
429759 99429759 1001 86380 86390 1
429604 99429604 1001 86380 86390 1
429390 99429390 1001 86380 86390 1
429461 99429461 1001 86380 86390 1
430515 99430515 1001 86380 86390 1
430449 99430449 1001 86380 86390 1
430731 99430731 1001 86380 86390 1
431961 99431961 1001 86380 86390 1
431861 99431861 1001 86380 86390 1
431964 99431964 1001 86380 86390 1
432059 99432059 1001 86380 86390 1
431970 99431970 1001 86380 86390 1
431923 99431923 1001 86380 86390 1
431874 99431874 1001 86380 86390 1
432047 99432047 1001 86380 86390 1
431736 99431736 1001 86380 86390 1
431293 99431293 1001 86380 86390 1
431385 99431385 1001 86380 86390 1
431448 99431448 1001 86380 86390 1
431499 99431499 1001 86380 86390 1
430853 99430853 1001 86380 86390 1
430837 99430837 1001 86380 86390 1
432101 99432101 1001 86380 86390 1
432305 99432305 1001 86380 86390 1
432449 99432449 1001 86380 86390 1
433593 99433593 1001 86380 86390 1
433474 99433474 1001 86380 86390 1
433647 99433647 1001 86380 86390 1
433219 99433219 1001 86380 86390 1
432912 99432912 1001 86380 86390 1
432755 99432755 1001 86380 86390 1
432657 99432657 1001 86380 86390 1
432591 99432591 1001 86380 86390 1
432875 99432875 1001 86380 86390 1
434029 99434029 1001 86380 86390 1
433737 99433737 1001 86380 86390 1
434013 99434013 1001 86380 86390 1
434015 99434015 1001 86380 86390 1
435434 99435434 1001 86380 86390 1
435375 99435375 1001 86380 86390 1
435208 99435208 1001 86380 86390 1
434638 99434638 1001 86380 86390 1
434625 99434625 1001 86380 86390 1
434828 99434828 1001 86380 86390 1
434931 99434931 1001 86380 86390 1
434615 99434615 1001 86380 86390 1
434536 99434536 1001 86380 86390 1
434305 99434305 1001 86380 86390 1
434531 99434531 1001 86380 86390 1
435708 99435708 1001 86380 86390 1
435582 99435582 1001 86380 86390 1
435536 99435536 1001 86380 86390 1
437093 99437093 1001 86380 86390 1
436818 99436818 1001 86380 86390 1
437122 99437122 1001 86380 86390 1
436472 99436472 1001 86380 86390 1
436573 99436573 1001 86380 86390 1
436346 99436346 1001 86380 86390 1
436602 99436602 1001 86380 86390 1
435949 99435949 1001 86380 86390 1
437264 99437264 1001 86380 86390 1
437186 99437186 1001 86380 86390 1
300041 99300041 1001 86380 86390 1
300627 99300627 1001 86380 86390 1
300701 99300701 1001 86380 86390 1
300556 99300556 1001 86380 86390 1
300583 99300583 1001 86380 86390 1
300726 99300726 1001 86380 86390 1
300486 99300486 1001 86380 86390 1
300418 99300418 1001 86380 86390 1
300147 99300147 1001 86380 86390 1
300111 99300111 1001 86380 86390 1
300222 99300222 1001 86380 86390 1
300301 99300301 1001 86380 86390 1
300787 99300787 1001 86380 86390 1
300826 99300826 1001 86380 86390 1
300867 99300867 1001 86380 86390 1
301373 99301373 1001 86380 86390 1
301243 99301243 1001 86380 86390 1
300986 99300986 1001 86380 86390 1
301593 99301593 1001 86380 86390 1
301632 99301632 1001 86380 86390 1
301661 99301661 1001 86380 86390 1
301562 99301562 1001 86380 86390 1
302351 99302351 1001 86380 86390 1
302194 99302194 1001 86380 86390 1
302234 99302234 1001 86380 86390 1
302197 99302197 1001 86380 86390 1
302085 99302085 1001 86380 86390 1
302167 99302167 1001 86380 86390 1
302105 99302105 1001 86380 86390 1
301876 99301876 1001 86380 86390 1
301888 99301888 1001 86380 86390 1
302572 99302572 1001 86380 86390 1
302467 99302467 1001 86380 86390 1
303027 99303027 1001 86380 86390 1
303030 99303030 1001 86380 86390 1
303120 99303120 1001 86380 86390 1
302945 99302945 1001 86380 86390 1
302946 99302946 1001 86380 86390 1
302692 99302692 1001 86380 86390 1
302697 99302697 1001 86380 86390 1
302633 99302633 1001 86380 86390 1
302686 99302686 1001 86380 86390 1
303385 99303385 1001 86380 86390 1
303322 99303322 1001 86380 86390 1
303364 99303364 1001 86380 86390 1
303366 99303366 1001 86380 86390 1
303379 99303379 1001 86380 86390 1
303330 99303330 1001 86380 86390 1
303228 99303228 1001 86380 86390 1
303229 99303229 1001 86380 86390 1
303906 99303906 1001 86380 86390 1
303908 99303908 1001 86380 86390 1
303704 99303704 1001 86380 86390 1
303745 99303745 1001 86380 86390 1
303788 99303788 1001 86380 86390 1
303555 99303555 1001 86380 86390 1
303453 99303453 1001 86380 86390 1
303576 99303576 1001 86380 86390 1
304058 99304058 1001 86380 86390 1
304085 99304085 1001 86380 86390 1
304236 99304236 1001 86380 86390 1
304811 99304811 1001 86380 86390 1
304740 99304740 1001 86380 86390 1
304753 99304753 1001 86380 86390 1
304397 99304397 1001 86380 86390 1
304429 99304429 1001 86380 86390 1
304968 99304968 1001 86380 86390 1
305653 99305653 1001 86380 86390 1
305591 99305591 1001 86380 86390 1
305676 99305676 1001 86380 86390 1
305606 99305606 1001 86380 86390 1
305432 99305432 1001 86380 86390 1
305355 99305355 1001 86380 86390 1
305435 99305435 1001 86380 86390 1
305427 99305427 1001 86380 86390 1
305103 99305103 1001 86380 86390 1
305197 99305197 1001 86380 86390 1
305137 99305137 1001 86380 86390 1
305270 99305270 1001 86380 86390 1
500102 99500102 1001 86380 86390 1
305697 99305697 1001 86380 86390 1
500168 99500168 1001 86380 86390 1
500043 99500043 1001 86380 86390 1
500121 99500121 1001 86380 86390 1
500045 99500045 1001 86380 86390 1
500046 99500046 1001 86380 86390 1
500136 99500136 1001 86380 86390 1
500189 99500189 1001 86380 86390 1
500712 99500712 1001 86380 86390 1
500675 99500675 1001 86380 86390 1
500617 99500617 1001 86380 86390 1
500655 99500655 1001 86380 86390 1
500618 99500618 1001 86380 86390 1
500456 99500456 1001 86380 86390 1
500586 99500586 1001 86380 86390 1
500406 99500406 1001 86380 86390 1
500472 99500472 1001 86380 86390 1
500485 99500485 1001 86380 86390 1
500524 99500524 1001 86380 86390 1
500232 99500232 1001 86380 86390 1
500313 99500313 1001 86380 86390 1
500280 99500280 1001 86380 86390 1
500841 99500841 1001 86380 86390 1
500829 99500829 1001 86380 86390 1
500883 99500883 1001 86380 86390 1
500961 99500961 1001 86380 86390 1
501618 99501618 1001 86380 86390 1
501491 99501491 1001 86380 86390 1
501480 99501480 1001 86380 86390 1
501334 99501334 1001 86380 86390 1
501287 99501287 1001 86380 86390 1
501288 99501288 1001 86380 86390 1
501392 99501392 1001 86380 86390 1
501328 99501328 1001 86380 86390 1
501118 99501118 1001 86380 86390 1
501132 99501132 1001 86380 86390 1
502418 99502418 1001 86380 86390 1
502323 99502323 1001 86380 86390 1
502170 99502170 1001 86380 86390 1
502106 99502106 1001 86380 86390 1
501849 99501849 1001 86380 86390 1
502522 99502522 1001 86380 86390 1
502525 99502525 1001 86380 86390 1
503177 99503177 1001 86380 86390 1
503126 99503126 1001 86380 86390 1
503244 99503244 1001 86380 86390 1
503090 99503090 1001 86380 86390 1
503187 99503187 1001 86380 86390 1
503048 99503048 1001 86380 86390 1
502939 99502939 1001 86380 86390 1
502916 99502916 1001 86380 86390 1
502817 99502817 1001 86380 86390 1
502856 99502856 1001 86380 86390 1
502767 99502767 1001 86380 86390 1
502768 99502768 1001 86380 86390 1
503329 99503329 1001 86380 86390 1
503407 99503407 1001 86380 86390 1
503359 99503359 1001 86380 86390 1
503324 99503324 1001 86380 86390 1
503338 99503338 1001 86380 86390 1
503340 99503340 1001 86380 86390 1
503417 99503417 1001 86380 86390 1
504043 99504043 1001 86380 86390 1
504008 99504008 1001 86380 86390 1
503875 99503875 1001 86380 86390 1
503735 99503735 1001 86380 86390 1
503842 99503842 1001 86380 86390 1
503740 99503740 1001 86380 86390 1
503536 99503536 1001 86380 86390 1
503573 99503573 1001 86380 86390 1
504160 99504160 1001 86380 86390 1
504186 99504186 1001 86380 86390 1
504280 99504280 1001 86380 86390 1
504230 99504230 1001 86380 86390 1
504764 99504764 1001 86380 86390 1
504700 99504700 1001 86380 86390 1
504636 99504636 1001 86380 86390 1
504574 99504574 1001 86380 86390 1
504600 99504600 1001 86380 86390 1
504617 99504617 1001 86380 86390 1
504394 99504394 1001 86380 86390 1
504425 99504425 1001 86380 86390 1
505123 99505123 1001 86380 86390 1
505141 99505141 1001 86380 86390 1
505026 99505026 1001 86380 86390 1
505079 99505079 1001 86380 86390 1
504979 99504979 1001 86380 86390 1
505657 99505657 1001 86380 86390 1
505581 99505581 1001 86380 86390 1
505711 99505711 1001 86380 86390 1
505572 99505572 1001 86380 86390 1
505691 99505691 1001 86380 86390 1
505465 99505465 1001 86380 86390 1
505454 99505454 1001 86380 86390 1
505392 99505392 1001 86380 86390 1
505286 99505286 1001 86380 86390 1
505224 99505224 1001 86380 86390 1
505910 99505910 1001 86380 86390 1
505927 99505927 1001 86380 86390 1
505893 99505893 1001 86380 86390 1
506538 99506538 1001 86380 86390 1
506553 99506553 1001 86380 86390 1
506367 99506367 1001 86380 86390 1
506383 99506383 1001 86380 86390 1
506160 99506160 1001 86380 86390 1
506024 99506024 1001 86380 86390 1
506739 99506739 1001 86380 86390 1
506649 99506649 1001 86380 86390 1
506728 99506728 1001 86380 86390 1
506704 99506704 1001 86380 86390 1
506769 99506769 1001 86380 86390 1
507297 99507297 1001 86380 86390 1
507272 99507272 1001 86380 86390 1
507107 99507107 1001 86380 86390 1
506905 99506905 1001 86380 86390 1
506841 99506841 1001 86380 86390 1
506873 99506873 1001 86380 86390 1
506849 99506849 1001 86380 86390 1
506838 99506838 1001 86380 86390 1
506980 99506980 1001 86380 86390 1
507524 99507524 1001 86380 86390 1
507437 99507437 1001 86380 86390 1
507479 99507479 1001 86380 86390 1
507560 99507560 1001 86380 86390 1
508188 99508188 1001 86380 86390 1
508201 99508201 1001 86380 86390 1
508059 99508059 1001 86380 86390 1
508194 99508194 1001 86380 86390 1
508036 99508036 1001 86380 86390 1
507692 99507692 1001 86380 86390 1
507809 99507809 1001 86380 86390 1
507784 99507784 1001 86380 86390 1
507671 99507671 1001 86380 86390 1
508310 99508310 1001 86380 86390 1
508286 99508286 1001 86380 86390 1
508327 99508327 1001 86380 86390 1
508419 99508419 1001 86380 86390 1
508450 99508450 1001 86380 86390 1
508974 99508974 1001 86380 86390 1
509049 99509049 1001 86380 86390 1
509016 99509016 1001 86380 86390 1
508792 99508792 1001 86380 86390 1
508716 99508716 1001 86380 86390 1
508692 99508692 1001 86380 86390 1
508773 99508773 1001 86380 86390 1
509138 99509138 1001 86380 86390 1
509171 99509171 1001 86380 86390 1
509713 99509713 1001 86380 86390 1
509717 99509717 1001 86380 86390 1
509770 99509770 1001 86380 86390 1
509566 99509566 1001 86380 86390 1
509593 99509593 1001 86380 86390 1
509582 99509582 1001 86380 86390 1
509585 99509585 1001 86380 86390 1
509665 99509665 1001 86380 86390 1
509357 99509357 1001 86380 86390 1
509332 99509332 1001 86380 86390 1
509449 99509449 1001 86380 86390 1
509488 99509488 1001 86380 86390 1
509376 99509376 1001 86380 86390 1
509316 99509316 1001 86380 86390 1
510001 99510001 1001 86380 86390 1
509912 99509912 1001 86380 86390 1
509952 99509952 1001 86380 86390 1
510007 99510007 1001 86380 86390 1
509909 99509909 1001 86380 86390 1
510684 99510684 1001 86380 86390 1
510582 99510582 1001 86380 86390 1
510662 99510662 1001 86380 86390 1
510484 99510484 1001 86380 86390 1
510472 99510472 1001 86380 86390 1
510474 99510474 1001 86380 86390 1
510465 99510465 1001 86380 86390 1
510430 99510430 1001 86380 86390 1
510122 99510122 1001 86380 86390 1
510217 99510217 1001 86380 86390 1
510848 99510848 1001 86380 86390 1
510863 99510863 1001 86380 86390 1
511398 99511398 1001 86380 86390 1
511394 99511394 1001 86380 86390 1
511549 99511549 1001 86380 86390 1
511283 99511283 1001 86380 86390 1
511326 99511326 1001 86380 86390 1
511339 99511339 1001 86380 86390 1
511164 99511164 1001 86380 86390 1
510986 99510986 1001 86380 86390 1
511119 99511119 1001 86380 86390 1
511083 99511083 1001 86380 86390 1
510970 99510970 1001 86380 86390 1
511687 99511687 1001 86380 86390 1
511754 99511754 1001 86380 86390 1
511574 99511574 1001 86380 86390 1
512366 99512366 1001 86380 86390 1
512028 99512028 1001 86380 86390 1
512119 99512119 1001 86380 86390 1
512042 99512042 1001 86380 86390 1
511837 99511837 1001 86380 86390 1
511902 99511902 1001 86380 86390 1
511864 99511864 1001 86380 86390 1
511773 99511773 1001 86380 86390 1
511854 99511854 1001 86380 86390 1
512558 99512558 1001 86380 86390 1
512468 99512468 1001 86380 86390 1
513179 99513179 1001 86380 86390 1
513192 99513192 1001 86380 86390 1
513195 99513195 1001 86380 86390 1
513086 99513086 1001 86380 86390 1
[truncated: 4,086,710 more chars]
