# Supplementary material for: Fast and near-optimal monitoring for healthcare acquired infection outbreaks
Source: PLoS Comput Biol. 2019 Sep 16;15(9):e1007284. doi: 10.1371/journal.pcbi.1007284 (PMC6762212; doi:10.1371/journal.pcbi.1007284)
Supplement: S2 Data — (ZIP) [file pcbi.1007284.s007.zip › MobilityLogs2/HAISE_Carilion_all_visits_day_174.txt]

#Person location Sublocation StartTime EndTime Type
506766 1064 1002 40932 53180 1
534481 988 1002 38923 48894 1
400124 99400124 1001 86380 86390 1
400121 99400121 1001 86380 86390 1
400320 99400320 1001 86380 86390 1
400354 99400354 1001 86380 86390 1
400364 99400364 1001 86380 86390 1
400406 99400406 1001 86380 86390 1
400632 99400632 1001 86380 86390 1
401103 99401103 1001 86380 86390 1
401368 99401368 1001 86380 86390 1
401702 99401702 1001 86380 86390 1
401884 99401884 1001 86380 86390 1
402068 99402068 1001 86380 86390 1
402214 99402214 1001 86380 86390 1
402320 99402320 1001 86380 86390 1
402443 99402443 1001 86380 86390 1
402382 99402382 1001 86380 86390 1
402484 99402484 1001 86380 86390 1
402555 99402555 1001 86380 86390 1
402501 99402501 1001 86380 86390 1
402585 99402585 1001 86380 86390 1
402903 99402903 1001 86380 86390 1
402896 99402896 1001 86380 86390 1
403494 99403494 1001 86380 86390 1
403698 99403698 1001 86380 86390 1
403684 99403684 1001 86380 86390 1
404075 99404075 1001 86380 86390 1
404066 99404066 1001 86380 86390 1
404174 99404174 1001 86380 86390 1
404300 99404300 1001 86380 86390 1
404455 99404455 1001 86380 86390 1
404460 99404460 1001 86380 86390 1
404655 99404655 1001 86380 86390 1
404720 99404720 1001 86380 86390 1
404718 99404718 1001 86380 86390 1
404964 99404964 1001 86380 86390 1
404935 99404935 1001 86380 86390 1
404914 99404914 1001 86380 86390 1
404943 99404943 1001 86380 86390 1
405022 99405022 1001 86380 86390 1
405196 99405196 1001 86380 86390 1
405318 99405318 1001 86380 86390 1
405497 99405497 1001 86380 86390 1
405637 99405637 1001 86380 86390 1
405652 99405652 1001 86380 86390 1
405895 99405895 1001 86380 86390 1
406039 99406039 1001 86380 86390 1
406941 99406941 1001 86380 86390 1
406867 99406867 1001 86380 86390 1
407326 99407326 1001 86380 86390 1
407443 99407443 1001 86380 86390 1
408002 99408002 1001 86380 86390 1
408075 99408075 1001 86380 86390 1
408178 99408178 1001 86380 86390 1
408136 99408136 1001 86380 86390 1
408277 99408277 1001 86380 86390 1
408374 99408374 1001 86380 86390 1
408426 99408426 1001 86380 86390 1
408739 99408739 1001 86380 86390 1
408847 99408847 1001 86380 86390 1
408796 99408796 1001 86380 86390 1
408824 99408824 1001 86380 86390 1
408875 99408875 1001 86380 86390 1
408879 99408879 1001 86380 86390 1
409009 99409009 1001 86380 86390 1
409144 99409144 1001 86380 86390 1
409185 99409185 1001 86380 86390 1
409242 99409242 1001 86380 86390 1
409361 99409361 1001 86380 86390 1
409339 99409339 1001 86380 86390 1
409342 99409342 1001 86380 86390 1
409580 99409580 1001 86380 86390 1
409522 99409522 1001 86380 86390 1
409547 99409547 1001 86380 86390 1
409503 99409503 1001 86380 86390 1
409579 99409579 1001 86380 86390 1
409626 99409626 1001 86380 86390 1
409810 99409810 1001 86380 86390 1
409969 99409969 1001 86380 86390 1
409911 99409911 1001 86380 86390 1
410018 99410018 1001 86380 86390 1
410388 99410388 1001 86380 86390 1
410665 99410665 1001 86380 86390 1
410817 99410817 1001 86380 86390 1
410983 99410983 1001 86380 86390 1
411107 99411107 1001 86380 86390 1
411092 99411092 1001 86380 86390 1
411611 99411611 1001 86380 86390 1
411932 99411932 1001 86380 86390 1
412029 99412029 1001 86380 86390 1
412251 99412251 1001 86380 86390 1
412340 99412340 1001 86380 86390 1
412300 99412300 1001 86380 86390 1
413544 99413544 1001 86380 86390 1
413539 99413539 1001 86380 86390 1
413417 99413417 1001 86380 86390 1
413617 99413617 1001 86380 86390 1
413242 99413242 1001 86380 86390 1
413063 99413063 1001 86380 86390 1
413145 99413145 1001 86380 86390 1
413080 99413080 1001 86380 86390 1
413028 99413028 1001 86380 86390 1
412527 99412527 1001 86380 86390 1
412557 99412557 1001 86380 86390 1
412521 99412521 1001 86380 86390 1
413871 99413871 1001 86380 86390 1
413954 99413954 1001 86380 86390 1
413703 99413703 1001 86380 86390 1
415257 99415257 1001 86380 86390 1
414947 99414947 1001 86380 86390 1
415268 99415268 1001 86380 86390 1
415109 99415109 1001 86380 86390 1
414144 99414144 1001 86380 86390 1
414168 99414168 1001 86380 86390 1
414154 99414154 1001 86380 86390 1
415647 99415647 1001 86380 86390 1
415449 99415449 1001 86380 86390 1
415550 99415550 1001 86380 86390 1
415555 99415555 1001 86380 86390 1
416905 99416905 1001 86380 86390 1
416596 99416596 1001 86380 86390 1
416254 99416254 1001 86380 86390 1
416255 99416255 1001 86380 86390 1
416221 99416221 1001 86380 86390 1
416229 99416229 1001 86380 86390 1
415963 99415963 1001 86380 86390 1
415964 99415964 1001 86380 86390 1
416123 99416123 1001 86380 86390 1
415973 99415973 1001 86380 86390 1
417046 99417046 1001 86380 86390 1
417309 99417309 1001 86380 86390 1
417333 99417333 1001 86380 86390 1
417008 99417008 1001 86380 86390 1
417113 99417113 1001 86380 86390 1
417158 99417158 1001 86380 86390 1
417499 99417499 1001 86380 86390 1
418532 99418532 1001 86380 86390 1
418624 99418624 1001 86380 86390 1
418662 99418662 1001 86380 86390 1
418594 99418594 1001 86380 86390 1
418392 99418392 1001 86380 86390 1
418165 99418165 1001 86380 86390 1
418094 99418094 1001 86380 86390 1
417661 99417661 1001 86380 86390 1
417681 99417681 1001 86380 86390 1
420067 99420067 1001 86380 86390 1
420414 99420414 1001 86380 86390 1
420170 99420170 1001 86380 86390 1
419822 99419822 1001 86380 86390 1
419786 99419786 1001 86380 86390 1
420044 99420044 1001 86380 86390 1
419374 99419374 1001 86380 86390 1
419402 99419402 1001 86380 86390 1
419406 99419406 1001 86380 86390 1
419381 99419381 1001 86380 86390 1
419625 99419625 1001 86380 86390 1
420790 99420790 1001 86380 86390 1
420705 99420705 1001 86380 86390 1
420485 99420485 1001 86380 86390 1
421923 99421923 1001 86380 86390 1
422080 99422080 1001 86380 86390 1
421695 99421695 1001 86380 86390 1
421737 99421737 1001 86380 86390 1
421672 99421672 1001 86380 86390 1
421422 99421422 1001 86380 86390 1
421005 99421005 1001 86380 86390 1
421092 99421092 1001 86380 86390 1
422228 99422228 1001 86380 86390 1
422141 99422141 1001 86380 86390 1
423622 99423622 1001 86380 86390 1
423244 99423244 1001 86380 86390 1
423169 99423169 1001 86380 86390 1
422967 99422967 1001 86380 86390 1
423140 99423140 1001 86380 86390 1
423300 99423300 1001 86380 86390 1
422835 99422835 1001 86380 86390 1
422812 99422812 1001 86380 86390 1
422735 99422735 1001 86380 86390 1
422938 99422938 1001 86380 86390 1
422939 99422939 1001 86380 86390 1
423797 99423797 1001 86380 86390 1
424130 99424130 1001 86380 86390 1
423798 99423798 1001 86380 86390 1
423852 99423852 1001 86380 86390 1
423963 99423963 1001 86380 86390 1
425298 99425298 1001 86380 86390 1
425255 99425255 1001 86380 86390 1
424808 99424808 1001 86380 86390 1
424437 99424437 1001 86380 86390 1
424495 99424495 1001 86380 86390 1
424258 99424258 1001 86380 86390 1
424308 99424308 1001 86380 86390 1
424432 99424432 1001 86380 86390 1
425804 99425804 1001 86380 86390 1
425668 99425668 1001 86380 86390 1
425695 99425695 1001 86380 86390 1
426931 99426931 1001 86380 86390 1
427060 99427060 1001 86380 86390 1
426529 99426529 1001 86380 86390 1
426154 99426154 1001 86380 86390 1
426189 99426189 1001 86380 86390 1
427456 99427456 1001 86380 86390 1
427268 99427268 1001 86380 86390 1
428366 99428366 1001 86380 86390 1
428352 99428352 1001 86380 86390 1
427970 99427970 1001 86380 86390 1
428242 99428242 1001 86380 86390 1
428292 99428292 1001 86380 86390 1
428330 99428330 1001 86380 86390 1
428074 99428074 1001 86380 86390 1
428019 99428019 1001 86380 86390 1
428179 99428179 1001 86380 86390 1
427673 99427673 1001 86380 86390 1
427702 99427702 1001 86380 86390 1
429116 99429116 1001 86380 86390 1
430144 99430144 1001 86380 86390 1
430044 99430044 1001 86380 86390 1
429997 99429997 1001 86380 86390 1
430182 99430182 1001 86380 86390 1
429586 99429586 1001 86380 86390 1
429456 99429456 1001 86380 86390 1
429312 99429312 1001 86380 86390 1
430795 99430795 1001 86380 86390 1
430744 99430744 1001 86380 86390 1
430596 99430596 1001 86380 86390 1
430452 99430452 1001 86380 86390 1
431945 99431945 1001 86380 86390 1
431679 99431679 1001 86380 86390 1
431754 99431754 1001 86380 86390 1
431400 99431400 1001 86380 86390 1
431590 99431590 1001 86380 86390 1
431259 99431259 1001 86380 86390 1
431126 99431126 1001 86380 86390 1
430925 99430925 1001 86380 86390 1
430995 99430995 1001 86380 86390 1
431236 99431236 1001 86380 86390 1
432268 99432268 1001 86380 86390 1
432202 99432202 1001 86380 86390 1
433585 99433585 1001 86380 86390 1
433357 99433357 1001 86380 86390 1
432917 99432917 1001 86380 86390 1
433151 99433151 1001 86380 86390 1
432851 99432851 1001 86380 86390 1
432702 99432702 1001 86380 86390 1
432854 99432854 1001 86380 86390 1
432781 99432781 1001 86380 86390 1
433825 99433825 1001 86380 86390 1
435366 99435366 1001 86380 86390 1
435162 99435162 1001 86380 86390 1
435308 99435308 1001 86380 86390 1
434789 99434789 1001 86380 86390 1
434216 99434216 1001 86380 86390 1
434335 99434335 1001 86380 86390 1
434313 99434313 1001 86380 86390 1
434337 99434337 1001 86380 86390 1
435485 99435485 1001 86380 86390 1
435536 99435536 1001 86380 86390 1
435778 99435778 1001 86380 86390 1
435504 99435504 1001 86380 86390 1
435538 99435538 1001 86380 86390 1
435844 99435844 1001 86380 86390 1
437094 99437094 1001 86380 86390 1
437031 99437031 1001 86380 86390 1
437130 99437130 1001 86380 86390 1
436566 99436566 1001 86380 86390 1
436673 99436673 1001 86380 86390 1
436725 99436725 1001 86380 86390 1
435912 99435912 1001 86380 86390 1
436247 99436247 1001 86380 86390 1
436061 99436061 1001 86380 86390 1
300083 99300083 1001 86380 86390 1
300060 99300060 1001 86380 86390 1
300727 99300727 1001 86380 86390 1
300413 99300413 1001 86380 86390 1
300375 99300375 1001 86380 86390 1
300228 99300228 1001 86380 86390 1
300294 99300294 1001 86380 86390 1
300223 99300223 1001 86380 86390 1
300778 99300778 1001 86380 86390 1
300882 99300882 1001 86380 86390 1
300794 99300794 1001 86380 86390 1
300815 99300815 1001 86380 86390 1
300932 99300932 1001 86380 86390 1
301413 99301413 1001 86380 86390 1
301465 99301465 1001 86380 86390 1
301517 99301517 1001 86380 86390 1
301526 99301526 1001 86380 86390 1
301532 99301532 1001 86380 86390 1
301534 99301534 1001 86380 86390 1
301356 99301356 1001 86380 86390 1
301450 99301450 1001 86380 86390 1
301146 99301146 1001 86380 86390 1
301276 99301276 1001 86380 86390 1
300991 99300991 1001 86380 86390 1
301121 99301121 1001 86380 86390 1
301019 99301019 1001 86380 86390 1
301721 99301721 1001 86380 86390 1
301631 99301631 1001 86380 86390 1
301724 99301724 1001 86380 86390 1
301661 99301661 1001 86380 86390 1
301611 99301611 1001 86380 86390 1
301703 99301703 1001 86380 86390 1
302346 99302346 1001 86380 86390 1
302309 99302309 1001 86380 86390 1
302165 99302165 1001 86380 86390 1
302043 99302043 1001 86380 86390 1
301895 99301895 1001 86380 86390 1
302512 99302512 1001 86380 86390 1
302581 99302581 1001 86380 86390 1
302387 99302387 1001 86380 86390 1
302518 99302518 1001 86380 86390 1
303122 99303122 1001 86380 86390 1
302850 99302850 1001 86380 86390 1
302889 99302889 1001 86380 86390 1
302879 99302879 1001 86380 86390 1
302868 99302868 1001 86380 86390 1
302651 99302651 1001 86380 86390 1
302741 99302741 1001 86380 86390 1
302666 99302666 1001 86380 86390 1
302744 99302744 1001 86380 86390 1
302745 99302745 1001 86380 86390 1
302734 99302734 1001 86380 86390 1
302620 99302620 1001 86380 86390 1
303271 99303271 1001 86380 86390 1
303312 99303312 1001 86380 86390 1
303380 99303380 1001 86380 86390 1
303873 99303873 1001 86380 86390 1
303951 99303951 1001 86380 86390 1
303916 99303916 1001 86380 86390 1
303690 99303690 1001 86380 86390 1
303807 99303807 1001 86380 86390 1
303571 99303571 1001 86380 86390 1
303496 99303496 1001 86380 86390 1
303522 99303522 1001 86380 86390 1
303484 99303484 1001 86380 86390 1
303537 99303537 1001 86380 86390 1
303603 99303603 1001 86380 86390 1
304201 99304201 1001 86380 86390 1
304191 99304191 1001 86380 86390 1
304821 99304821 1001 86380 86390 1
304825 99304825 1001 86380 86390 1
304789 99304789 1001 86380 86390 1
304767 99304767 1001 86380 86390 1
304678 99304678 1001 86380 86390 1
304452 99304452 1001 86380 86390 1
304572 99304572 1001 86380 86390 1
304329 99304329 1001 86380 86390 1
304356 99304356 1001 86380 86390 1
304318 99304318 1001 86380 86390 1
304399 99304399 1001 86380 86390 1
304322 99304322 1001 86380 86390 1
304440 99304440 1001 86380 86390 1
304403 99304403 1001 86380 86390 1
304417 99304417 1001 86380 86390 1
305063 99305063 1001 86380 86390 1
304986 99304986 1001 86380 86390 1
305064 99305064 1001 86380 86390 1
305010 99305010 1001 86380 86390 1
305062 99305062 1001 86380 86390 1
304868 99304868 1001 86380 86390 1
305596 99305596 1001 86380 86390 1
305514 99305514 1001 86380 86390 1
305566 99305566 1001 86380 86390 1
305456 99305456 1001 86380 86390 1
305369 99305369 1001 86380 86390 1
305462 99305462 1001 86380 86390 1
305424 99305424 1001 86380 86390 1
305413 99305413 1001 86380 86390 1
305336 99305336 1001 86380 86390 1
305349 99305349 1001 86380 86390 1
305236 99305236 1001 86380 86390 1
305147 99305147 1001 86380 86390 1
305202 99305202 1001 86380 86390 1
305125 99305125 1001 86380 86390 1
305217 99305217 1001 86380 86390 1
305244 99305244 1001 86380 86390 1
500192 99500192 1001 86380 86390 1
500184 99500184 1001 86380 86390 1
500781 99500781 1001 86380 86390 1
500728 99500728 1001 86380 86390 1
500432 99500432 1001 86380 86390 1
500473 99500473 1001 86380 86390 1
500579 99500579 1001 86380 86390 1
500222 99500222 1001 86380 86390 1
500274 99500274 1001 86380 86390 1
500196 99500196 1001 86380 86390 1
500356 99500356 1001 86380 86390 1
500331 99500331 1001 86380 86390 1
500282 99500282 1001 86380 86390 1
500927 99500927 1001 86380 86390 1
501565 99501565 1001 86380 86390 1
501567 99501567 1001 86380 86390 1
501568 99501568 1001 86380 86390 1
501493 99501493 1001 86380 86390 1
501471 99501471 1001 86380 86390 1
501338 99501338 1001 86380 86390 1
501063 99501063 1001 86380 86390 1
501792 99501792 1001 86380 86390 1
501689 99501689 1001 86380 86390 1
501741 99501741 1001 86380 86390 1
501690 99501690 1001 86380 86390 1
501769 99501769 1001 86380 86390 1
501684 99501684 1001 86380 86390 1
502328 99502328 1001 86380 86390 1
502265 99502265 1001 86380 86390 1
502344 99502344 1001 86380 86390 1
502308 99502308 1001 86380 86390 1
502322 99502322 1001 86380 86390 1
502459 99502459 1001 86380 86390 1
502173 99502173 1001 86380 86390 1
502214 99502214 1001 86380 86390 1
502088 99502088 1001 86380 86390 1
501961 99501961 1001 86380 86390 1
501919 99501919 1001 86380 86390 1
501945 99501945 1001 86380 86390 1
501960 99501960 1001 86380 86390 1
501870 99501870 1001 86380 86390 1
502605 99502605 1001 86380 86390 1
502479 99502479 1001 86380 86390 1
502641 99502641 1001 86380 86390 1
502617 99502617 1001 86380 86390 1
503291 99503291 1001 86380 86390 1
503196 99503196 1001 86380 86390 1
503248 99503248 1001 86380 86390 1
503172 99503172 1001 86380 86390 1
503098 99503098 1001 86380 86390 1
502996 99502996 1001 86380 86390 1
502934 99502934 1001 86380 86390 1
503068 99503068 1001 86380 86390 1
502751 99502751 1001 86380 86390 1
502830 99502830 1001 86380 86390 1
502688 99502688 1001 86380 86390 1
502766 99502766 1001 86380 86390 1
502692 99502692 1001 86380 86390 1
502772 99502772 1001 86380 86390 1
503407 99503407 1001 86380 86390 1
503385 99503385 1001 86380 86390 1
503309 99503309 1001 86380 86390 1
503967 99503967 1001 86380 86390 1
503711 99503711 1001 86380 86390 1
503739 99503739 1001 86380 86390 1
503727 99503727 1001 86380 86390 1
503806 99503806 1001 86380 86390 1
503692 99503692 1001 86380 86390 1
503615 99503615 1001 86380 86390 1
503680 99503680 1001 86380 86390 1
503593 99503593 1001 86380 86390 1
503505 99503505 1001 86380 86390 1
504829 99504829 1001 86380 86390 1
504752 99504752 1001 86380 86390 1
504827 99504827 1001 86380 86390 1
504583 99504583 1001 86380 86390 1
504636 99504636 1001 86380 86390 1
504662 99504662 1001 86380 86390 1
504719 99504719 1001 86380 86390 1
504603 99504603 1001 86380 86390 1
504540 99504540 1001 86380 86390 1
504737 99504737 1001 86380 86390 1
504440 99504440 1001 86380 86390 1
504429 99504429 1001 86380 86390 1
504385 99504385 1001 86380 86390 1
504968 99504968 1001 86380 86390 1
505120 99505120 1001 86380 86390 1
505767 99505767 1001 86380 86390 1
505648 99505648 1001 86380 86390 1
505674 99505674 1001 86380 86390 1
505462 99505462 1001 86380 86390 1
505504 99505504 1001 86380 86390 1
505367 99505367 1001 86380 86390 1
505473 99505473 1001 86380 86390 1
505499 99505499 1001 86380 86390 1
505330 99505330 1001 86380 86390 1
505163 99505163 1001 86380 86390 1
505321 99505321 1001 86380 86390 1
505179 99505179 1001 86380 86390 1
505182 99505182 1001 86380 86390 1
505210 99505210 1001 86380 86390 1
505290 99505290 1001 86380 86390 1
505835 99505835 1001 86380 86390 1
505902 99505902 1001 86380 86390 1
505970 99505970 1001 86380 86390 1
505842 99505842 1001 86380 86390 1
505869 99505869 1001 86380 86390 1
506519 99506519 1001 86380 86390 1
506460 99506460 1001 86380 86390 1
506500 99506500 1001 86380 86390 1
506436 99506436 1001 86380 86390 1
506527 99506527 1001 86380 86390 1
506411 99506411 1001 86380 86390 1
506541 99506541 1001 86380 86390 1
506590 99506590 1001 86380 86390 1
506341 99506341 1001 86380 86390 1
506331 99506331 1001 86380 86390 1
506216 99506216 1001 86380 86390 1
506324 99506324 1001 86380 86390 1
506377 99506377 1001 86380 86390 1
506118 99506118 1001 86380 86390 1
506684 99506684 1001 86380 86390 1
506621 99506621 1001 86380 86390 1
506678 99506678 1001 86380 86390 1
506691 99506691 1001 86380 86390 1
506769 99506769 1001 86380 86390 1
507127 99507127 1001 86380 86390 1
507119 99507119 1001 86380 86390 1
507069 99507069 1001 86380 86390 1
507083 99507083 1001 86380 86390 1
507176 99507176 1001 86380 86390 1
506920 99506920 1001 86380 86390 1
506959 99506959 1001 86380 86390 1
506888 99506888 1001 86380 86390 1
507517 99507517 1001 86380 86390 1
507508 99507508 1001 86380 86390 1
508199 99508199 1001 86380 86390 1
508193 99508193 1001 86380 86390 1
508103 99508103 1001 86380 86390 1
508238 99508238 1001 86380 86390 1
507903 99507903 1001 86380 86390 1
507933 99507933 1001 86380 86390 1
508001 99508001 1001 86380 86390 1
508015 99508015 1001 86380 86390 1
507698 99507698 1001 86380 86390 1
507674 99507674 1001 86380 86390 1
507778 99507778 1001 86380 86390 1
507703 99507703 1001 86380 86390 1
507782 99507782 1001 86380 86390 1
508272 99508272 1001 86380 86390 1
508260 99508260 1001 86380 86390 1
508416 99508416 1001 86380 86390 1
508327 99508327 1001 86380 86390 1
508447 99508447 1001 86380 86390 1
508321 99508321 1001 86380 86390 1
508948 99508948 1001 86380 86390 1
509026 99509026 1001 86380 86390 1
509021 99509021 1001 86380 86390 1
508702 99508702 1001 86380 86390 1
508667 99508667 1001 86380 86390 1
508519 99508519 1001 86380 86390 1
508592 99508592 1001 86380 86390 1
508463 99508463 1001 86380 86390 1
508659 99508659 1001 86380 86390 1
509168 99509168 1001 86380 86390 1
509118 99509118 1001 86380 86390 1
509199 99509199 1001 86380 86390 1
509851 99509851 1001 86380 86390 1
509815 99509815 1001 86380 86390 1
509856 99509856 1001 86380 86390 1
509742 99509742 1001 86380 86390 1
509543 99509543 1001 86380 86390 1
509495 99509495 1001 86380 86390 1
509590 99509590 1001 86380 86390 1
509383 99509383 1001 86380 86390 1
509337 99509337 1001 86380 86390 1
509402 99509402 1001 86380 86390 1
509330 99509330 1001 86380 86390 1
510044 99510044 1001 86380 86390 1
510047 99510047 1001 86380 86390 1
510010 99510010 1001 86380 86390 1
510076 99510076 1001 86380 86390 1
510026 99510026 1001 86380 86390 1
510631 99510631 1001 86380 86390 1
510632 99510632 1001 86380 86390 1
510685 99510685 1001 86380 86390 1
510722 99510722 1001 86380 86390 1
510371 99510371 1001 86380 86390 1
510235 99510235 1001 86380 86390 1
510126 99510126 1001 86380 86390 1
510192 99510192 1001 86380 86390 1
510246 99510246 1001 86380 86390 1
510738 99510738 1001 86380 86390 1
510315 99510315 1001 86380 86390 1
510730 99510730 1001 86380 86390 1
511402 99511402 1001 86380 86390 1
511508 99511508 1001 86380 86390 1
511181 99511181 1001 86380 86390 1
511246 99511246 1001 86380 86390 1
511216 99511216 1001 86380 86390 1
510939 99510939 1001 86380 86390 1
511085 99511085 1001 86380 86390 1
511021 99511021 1001 86380 86390 1
511682 99511682 1001 86380 86390 1
512345 99512345 1001 86380 86390 1
512362 99512362 1001 86380 86390 1
512299 99512299 1001 86380 86390 1
512164 99512164 1001 86380 86390 1
512015 99512015 1001 86380 86390 1
512094 99512094 1001 86380 86390 1
511917 99511917 1001 86380 86390 1
511840 99511840 1001 86380 86390 1
511762 99511762 1001 86380 86390 1
511934 99511934 1001 86380 86390 1
511807 99511807 1001 86380 86390 1
511808 99511808 1001 86380 86390 1
512536 99512536 1001 86380 86390 1
512422 99512422 1001 86380 86390 1
512540 99512540 1001 86380 86390 1
513204 99513204 1001 86380 86390 1
513181 99513181 1001 86380 86390 1
513095 99513095 1001 86380 86390 1
513072 99513072 1001 86380 86390 1
513060 99513060 1001 86380 86390 1
513049 99513049 1001 86380 86390 1
512948 99512948 1001 86380 86390 1
512923 99512923 1001 86380 86390 1
512874 99512874 1001 86380 86390 1
512863 99512863 1001 86380 86390 1
512967 99512967 1001 86380 86390 1
512842 99512842 1001 86380 86390 1
512719 99512719 1001 86380 86390 1
512750 99512750 1001 86380 86390 1
513301 99513301 1001 86380 86390 1
513263 99513263 1001 86380 86390 1
513278 99513278 1001 86380 86390 1
513857 99513857 1001 86380 86390 1
513976 99513976 1001 86380 86390 1
513912 99513912 1001 86380 86390 1
513728 99513728 1001 86380 86390 1
513640 99513640 1001 86380 86390 1
513643 99513643 1001 86380 86390 1
514174 99514174 1001 86380 86390 1
513827 99513827 1001 86380 86390 1
514677 99514677 1001 86380 86390 1
514682 99514682 1001 86380 86390 1
514836 99514836 1001 86380 86390 1
514848 99514848 1001 86380 86390 1
514804 99514804 1001 86380 86390 1
514568 99514568 1001 86380 86390 1
514556 99514556 1001 86380 86390 1
514433 99514433 1001 86380 86390 1
514438 99514438 1001 86380 86390 1
514429 99514429 1001 86380 86390 1
514933 99514933 1001 86380 86390 1
514870 99514870 1001 86380 86390 1
515596 99515596 1001 86380 86390 1
515624 99515624 1001 86380 86390 1
515625 99515625 1001 86380 86390 1
515577 99515577 1001 86380 86390 1
515311 99515311 1001 86380 86390 1
515376 99515376 1001 86380 86390 1
515353 99515353 1001 86380 86390 1
515209 99515209 1001 86380 86390 1
515108 99515108 1001 86380 86390 1
515693 99515693 1001 86380 86390 1
515819 99515819 1001 86380 86390 1
516452 99516452 1001 86380 86390 1
516337 99516337 1001 86380 86390 1
516507 99516507 1001 86380 86390 1
516127 99516127 1001 86380 86390 1
516259 99516259 1001 86380 86390 1
516195 99516195 1001 86380 86390 1
516186 99516186 1001 86380 86390 1
516302 99516302 1001 86380 86390 1
516251 99516251 1001 86380 86390 1
515941 99515941 1001 86380 86390 1
515994 99515994 1001 86380 86390 1
515943 99515943 1001 86380 86390 1
515947 99515947 1001 86380 86390 1
515911 99515911 1001 86380 86390 1
517223 99517223 1001 86380 86390 1
517236 99517236 1001 86380 86390 1
517187 99517187 1001 86380 86390 1
517314 99517314 1001 86380 86390 1
517265 99517265 1001 86380 86390 1
517268 99517268 1001 86380 86390 1
517324 99517324 1001 86380 86390 1
517117 99517117 1001 86380 86390 1
517122 99517122 1001 86380 86390 1
516932 99516932 1001 86380 86390 1
517128 99517128 1001 86380 86390 1
516743 99516743 1001 86380 86390 1
516880 99516880 1001 86380 86390 1
516725 99516725 1001 86380 86390 1
516765 99516765 1001 86380 86390 1
517462 99517462 1001 86380 86390 1
517504 99517504 1001 86380 86390 1
517350 99517350 1001 86380 86390 1
517391 99517391 1001 86380 86390 1
517510 99517510 1001 86380 86390 1
517537 99517537 1001 86380 86390 1
518008 99518008 1001 86380 86390 1
518047 99518047 1001 86380 86390 1
517959 99517959 1001 86380 86390 1
518093 99518093 1001 86380 86390 1
517883 99517883 1001 86380 86390 1
517927 99517927 1001 86380 86390 1
517773 99517773 1001 86380 86390 1
517659 99517659 1001 86380 86390 1
517686 99517686 1001 86380 86390 1
517678 99517678 1001 86380 86390 1
517717 99517717 1001 86380 86390 1
518224 99518224 1001 86380 86390 1
518360 99518360 1001 86380 86390 1
518183 99518183 1001 86380 86390 1
518955 99518955 1001 86380 86390 1
518791 99518791 1001 86380 86390 1
518831 99518831 1001 86380 86390 1
518923 99518923 1001 86380 86390 1
518756 99518756 1001 86380 86390 1
518777 99518777 1001 86380 86390 1
518478 99518478 1001 86380 86390 1
518429 99518429 1001 86380 86390 1
519166 99519166 1001 86380 86390 1
518990 99518990 1001 86380 86390 1
519747 99519747 1001 86380 86390 1
519461 99519461 1001 86380 86390 1
519578 99519578 1001 86380 86390 1
519607 99519607 1001 86380 86390 1
519336 99519336 1001 86380 86390 1
519324 99519324 1001 86380 86390 1
519316 99519316 1001 86380 86390 1
519355 99519355 1001 86380 86390 1
519226 99519226 1001 86380 86390 1
519369 99519369 1001 86380 86390 1
519240 99519240 1001 86380 86390 1
519996 99519996 1001 86380 86390 1
520017 99520017 1001 86380 86390 1
520486 99520486 1001 86380 86390 1
520595 99520595 1001 86380 86390 1
520507 99520507 1001 86380 86390 1
520533 99520533 1001 86380 86390 1
520371 99520371 1001 86380 86390 1
520269 99520269 1001 86380 86390 1
520059 99520059 1001 86380 86390 1
520085 99520085 1001 86380 86390 1
520152 99520152 1001 86380 86390 1
520179 99520179 1001 86380 86390 1
520803 99520803 1001 86380 86390 1
521341 99521341 1001 86380 86390 1
521295 99521295 1001 86380 86390 1
521461 99521461 1001 86380 86390 1
521146 99521146 1001 86380 86390 1
521238 99521238 1001 86380 86390 1
521072 99521072 1001 86380 86390 1
521230 99521230 1001 86380 86390 1
521168 99521168 1001 86380 86390 1
521041 99521041 1001 86380 86390 1
520939 99520939 1001 86380 86390 1
520915 99520915 1001 86380 86390 1
520853 99520853 1001 86380 86390 1
520935 99520935 1001 86380 86390 1
521544 99521544 1001 86380 86390 1
521629 99521629 1001 86380 86390 1
521670 99521670 1001 86380 86390 1
522184 99522184 1001 86380 86390 1
522040 99522040 1001 86380 86390 1
521911 99521911 1001 86380 86390 1
521925 99521925 1001 86380 86390 1
521990 99521990 1001 86380 86390 1
521952 99521952 1001 86380 86390 1
522004 99522004 1001 86380 86390 1
522070 99522070 1001 86380 86390 1
521757 99521757 1001 86380 86390 1
521825 99521825 1001 86380 86390 1
522396 99522396 1001 86380 86390 1
522437 99522437 1001 86380 86390 1
522451 99522451 1001 86380 86390 1
522465 99522465 1001 86380 86390 1
522440 99522440 1001 86380 86390 1
522389 99522389 1001 86380 86390 1
523058 99523058 1001 86380 86390 1
523099 99523099 1001 86380 86390 1
523001 99523001 1001 86380 86390 1
522863 99522863 1001 86380 86390 1
522749 99522749 1001 86380 86390 1
522870 99522870 1001 86380 86390 1
522554 99522554 1001 86380 86390 1
522646 99522646 1001 86380 86390 1
522595 99522595 1001 86380 86390 1
523311 99523311 1001 86380 86390 1
523316 99523316 1001 86380 86390 1
523217 99523217 1001 86380 86390 1
523829 99523829 1001 86380 86390 1
523856 99523856 1001 86380 86390 1
523870 99523870 1001 86380 86390 1
523859 99523859 1001 86380 86390 1
523760 99523760 1001 86380 86390 1
523891 99523891 1001 86380 86390 1
523941 99523941 1001 86380 86390 1
523734 99523734 1001 86380 86390 1
523540 99523540 1001 86380 86390 1
523710 99523710 1001 86380 86390 1
523596 99523596 1001 86380 86390 1
523432 99523432 1001 86380 86390 1
523396 99523396 1001 86380 86390 1
523359 99523359 1001 86380 86390 1
524058 99524058 1001 86380 86390 1
524114 99524114 1001 86380 86390 1
524063 99524063 1001 86380 86390 1
524603 99524603 1001 86380 86390 1
524710 99524710 1001 86380 86390 1
524756 99524756 1001 86380 86390 1
524360 99524360 1001 86380 86390 1
524415 99524415 1001 86380 86390 1
524246 99524246 1001 86380 86390 1
524197 99524197 1001 86380 86390 1
524276 99524276 1001 86380 86390 1
524187 99524187 1001 86380 86390 1
524936 99524936 1001 86380 86390 1
524963 99524963 1001 86380 86390 1
525546 99525546 1001 86380 86390 1
525470 99525470 1001 86380 86390 1
525396 99525396 1001 86380 86390 1
525574 99525574 1001 86380 86390 1
525526 99525526 1001 86380 86390 1
525491 99525491 1001 86380 86390 1
525328 99525328 1001 86380 86390 1
525095 99525095 1001 86380 86390 1
525018 99525018 1001 86380 86390 1
525057 99525057 1001 86380 86390 1
524992 99524992 1001 86380 86390 1
525126 99525126 1001 86380 86390 1
525627 99525627 1001 86380 86390 1
525642 99525642 1001 86380 86390 1
525772 99525772 1001 86380 86390 1
525632 99525632 1001 86380 86390 1
526363 99526363 1001 86380 86390 1
526290 99526290 1001 86380 86390 1
526356 99526356 1001 86380 86390 1
526413 99526413 1001 86380 86390 1
526416 99526416 1001 86380 86390 1
526042 99526042 1001 86380 86390 1
526083 99526083 1001 86380 86390 1
526113 99526113 1001 86380 86390 1
525816 99525816 1001 86380 86390 1
525842 99525842 1001 86380 86390 1
525848 99525848 1001 86380 86390 1
525982 99525982 1001 86380 86390 1
526537 99526537 1001 86380 86390 1
526512 99526512 1001 86380 86390 1
526603 99526603 1001 86380 86390 1
526593 99526593 1001 86380 86390 1
527074 99527074 1001 86380 86390 1
527236 99527236 1001 86380 86390 1
527157 99527157 1001 86380 86390 1
526994 99526994 1001 86380 86390 1
527033 99527033 1001 86380 86390 1
527023 99527023 1001 86380 86390 1
527969 99527969 1001 86380 86390 1
527906 99527906 1001 86380 86390 1
527754 99527754 1001 86380 86390 1
527787 99527787 1001 86380 86390 1
527814 99527814 1001 86380 86390 1
527484 99527484 1001 86380 86390 1
527517 99527517 1001 86380 86390 1
527635 99527635 1001 86380 86390 1
528248 99528248 1001 86380 86390 1
528210 99528210 1001 86380 86390 1
528146 99528146 1001 86380 86390 1
528122 99528122 1001 86380 86390 1
528213 99528213 1001 86380 86390 1
528765 99528765 1001 86380 86390 1
528805 99528805 1001 86380 86390 1
528718 99528718 1001 86380 86390 1
528758 99528758 1001 86380 86390 1
528836 99528836 1001 86380 86390 1
528678 99528678 1001 86380 86390 1
528577 99528577 1001 86380 86390 1
528283 99528283 1001 86380 86390 1
528402 99528402 1001 86380 86390 1
528313 99528313 1001 86380 86390 1
528330 99528330 1001 86380 86390 1
529003 99529003 1001 86380 86390 1
529724 99529724 1001 86380 86390 1
529677 99529677 1001 86380 86390 1
529554 99529554 1001 86380 86390 1
529530 99529530 1001 86380 86390 1
529662 99529662 1001 86380 86390 1
529675 99529675 1001 86380 86390 1
529490 99529490 1001 86380 86390 1
529108 99529108 1001 86380 86390 1
529164 99529164 1001 86380 86390 1
529206 99529206 1001 86380 86390 1
529271 99529271 1001 86380 86390 1
529259 99529259 1001 86380 86390 1
529222 99529222 1001 86380 86390 1
529737 99529737 1001 86380 86390 1
529751 99529751 1001 86380 86390 1
529806 99529806 1001 86380 86390 1
529819 99529819 1001 86380 86390 1
529850 99529850 1001 86380 86390 1
530451 99530451 1001 86380 86390 1
530416 99530416 1001 86380 86390 1
530462 99530462 1001 86380 86390 1
530312 99530312 1001 86380 86390 1
530084 99530084 1001 86380 86390 1
530099 99530099 1001 86380 86390 1
530738 99530738 1001 86380 86390 1
530610 99530610 1001 86380 86390 1
530637 99530637 1001 86380 86390 1
531361 99531361 1001 86380 86390 1
531126 99531126 1001 86380 86390 1
530773 99530773 1001 86380 86390 1
530854 99530854 1001 86380 86390 1
530858 99530858 1001 86380 86390 1
532191 99532191 1001 86380 86390 1
532164 99532164 1001 86380 86390 1
532197 99532197 1001 86380 86390 1
531987 99531987 1001 86380 86390 1
531859 99531859 1001 86380 86390 1
531945 99531945 1001 86380 86390 1
531612 99531612 1001 86380 86390 1
531705 99531705 1001 86380 86390 1
531785 99531785 1001 86380 86390 1
531657 99531657 1001 86380 86390 1
531700 99531700 1001 86380 86390 1
532335 99532335 1001 86380 86390 1
532276 99532276 1001 86380 86390 1
532290 99532290 1001 86380 86390 1
532930 99532930 1001 86380 86390 1
533007 99533007 1001 86380 86390 1
532986 99532986 1001 86380 86390 1
532992 99532992 1001 86380 86390 1
532753 99532753 1001 86380 86390 1
532768 99532768 1001 86380 86390 1
532566 99532566 1001 86380 86390 1
532510 99532510 1001 86380 86390 1
532498 99532498 1001 86380 86390 1
532604 99532604 1001 86380 86390 1
533186 99533186 1001 86380 86390 1
533174 99533174 1001 86380 86390 1
533085 99533085 1001 86380 86390 1
533073 99533073 1001 86380 86390 1
533061 99533061 1001 86380 86390 1
533218 99533218 1001 86380 86390 1
533208 99533208 1001 86380 86390 1
533788 99533788 1001 86380 86390 1
533688 99533688 1001 86380 86390 1
533542 99533542 1001 86380 86390 1
533316 99533316 1001 86380 86390 1
533285 99533285 1001 86380 86390 1
533262 99533262 1001 86380 86390 1
534010 99534010 1001 86380 86390 1
533882 99533882 1001 86380 86390 1
534026 99534026 1001 86380 86390 1
533993 99533993 1001 86380 86390 1
533867 99533867 1001 86380 86390 1
534624 99534624 1001 86380 86390 1
534573 99534573 1001 86380 86390 1
534297 99534297 1001 86380 86390 1
534343 99534343 1001 86380 86390 1
534747 99534747 1001 86380 86390 1
534801 99534801 1001 86380 86390 1
534844 99534844 1001 86380 86390 1
535349 99535349 1001 86380 86390 1
535126 99535126 1001 86380 86390 1
535234 99535234 1001 86380 86390 1
535289 99535289 1001 86380 86390 1
534954 99534954 1001 86380 86390 1
534981 99534981 1001 86380 86390 1
535072 99535072 1001 86380 86390 1
535008 99535008 1001 86380 86390 1
535073 99535073 1001 86380 86390 1
535000 99535000 1001 86380 86390 1
535013 99535013 1001 86380 86390 1
534923 99534923 1001 86380 86390 1
535625 99535625 1001 86380 86390 1
535563 99535563 1001 86380 86390 1
535710 99535710 1001 86380 86390 1
536157 99536157 1001 86380 86390 1
536237 99536237 1001 86380 86390 1
536312 99536312 1001 86380 86390 1
536200 99536200 1001 86380 86390 1
536191 99536191 1001 86380 86390 1
535963 99535963 1001 86380 86390 1
536075 99536075 1001 86380 86390 1
535999 99535999 1001 86380 86390 1
536091 99536091 1001 86380 86390 1
535858 99535858 1001 86380 86390 1
535756 99535756 1001 86380 86390 1
535847 99535847 1001 86380 86390 1
535803 99535803 1001 86380 86390 1
535727 99535727 1001 86380 86390 1
536519 99536519 1001 86380 86390 1
536469 99536469 1001 86380 86390 1
536471 99536471 1001 86380 86390 1
537059 99537059 1001 86380 86390 1
536814 99536814 1001 86380 86390 1
536832 99536832 1001 86380 86390 1
536936 99536936 1001 86380 86390 1
536938 99536938 1001 86380 86390 1
536692 99536692 1001 86380 86390 1
537192 99537192 1001 86380 86390 1
537335 99537335 1001 86380 86390 1
537167 99537167 1001 86380 86390 1
537312 99537312 1001 86380 86390 1
537301 99537301 1001 86380 86390 1
537821 99537821 1001 86380 86390 1
537793 99537793 1001 86380 86390 1
537935 99537935 1001 86380 86390 1
537658 99537658 1001 86380 86390 1
537634 99537634 1001 86380 86390 1
537637 99537637 1001 86380 86390 1
537690 99537690 1001 86380 86390 1
537524 99537524 1001 86380 86390 1
537538 99537538 1001 86380 86390 1
537483 99537483 1001 86380 86390 1
538044 99538044 1001 86380 86390 1
538045 99538045 1001 86380 86390 1
538114 99538114 1001 86380 86390 1
538140 99538140 1001 86380 86390 1
538134 99538134 1001 86380 86390 1
538815 99538815 1001 86380 86390 1
538600 99538600 1001 86380 86390 1
538421 99538421 1001 86380 86390 1
538436 99538436 1001 86380 86390 1
538410 99538410 1001 86380 86390 1
538300 99538300 1001 86380 86390 1
538237 99538237 1001 86380 86390 1
538393 99538393 1001 86380 86390 1
538345 99538345 1001 86380 86390 1
538269 99538269 1001 86380 86390 1
538844 99538844 1001 86380 86390 1
538888 99538888 1001 86380 86390 1
538901 99538901 1001 86380 86390 1
539450 99539450 1001 86380 86390 1
539439 99539439 1001 86380 86390 1
539543 99539543 1001 86380 86390 1
539620 99539620 1001 86380 86390 1
539335 99539335 1001 86380 86390 1
539361 99539361 1001 86380 86390 1
539351 99539351 1001 86380 86390 1
539313 99539313 1001 86380 86390 1
539365 99539365 1001 86380 86390 1
539328 99539328 1001 86380 86390 1
539035 99539035 1001 86380 86390 1
539066 99539066 1001 86380 86390 1
539793 99539793 1001 86380 86390 1
539832 99539832 1001 86380 86390 1
539704 99539704 1001 86380 86390 1
540426 99540426 1001 86380 86390 1
540102 99540102 1001 86380 86390 1
540206 99540206 1001 86380 86390 1
540247 99540247 1001 86380 86390 1
540078 99540078 1001 86380 86390 1
539968 99539968 1001 86380 86390 1
540647 99540647 1001 86380 86390 1
540545 99540545 1001 86380 86390 1
540520 99540520 1001 86380 86390 1
540669 99540669 1001 86380 86390 1
540540 99540540 1001 86380 86390 1
541123 99541123 1001 86380 86390 1
541288 99541288 1001 86380 86390 1
540976 99540976 1001 86380 86390 1
540983 99540983 1001 86380 86390 1
540678 99540678 1001 86380 86390 1
540769 99540769 1001 86380 86390 1
540873 99540873 1001 86380 86390 1
540759 99540759 1001 86380 86390 1
540823 99540823 1001 86380 86390 1
540877 99540877 1001 86380 86390 1
541342 99541342 1001 86380 86390 1
541306 99541306 1001 86380 86390 1
541440 99541440 1001 86380 86390 1
541378 99541378 1001 86380 86390 1
541445 99541445 1001 86380 86390 1
542073 99542073 1001 86380 86390 1
542049 99542049 1001 86380 86390 1
541722 99541722 1001 86380 86390 1
541672 99541672 1001 86380 86390 1
541582 99541582 1001 86380 86390 1
541595 99541595 1001 86380 86390 1
541663 99541663 1001 86380 86390 1
541508 99541508 1001 86380 86390 1
542198 99542198 1001 86380 86390 1
542743 99542743 1001 86380 86390 1
542782 99542782 1001 86380 86390 1
542748 99542748 1001 86380 86390 1
542932 99542932 1001 86380 86390 1
542585 99542585 1001 86380 86390 1
542598 99542598 1001 86380 86390 1
542624 99542624 1001 86380 86390 1
542715 99542715 1001 86380 86390 1
542460 99542460 1001 86380 86390 1
542401 99542401 1001 86380 86390 1
543091 99543091 1001 86380 86390 1
543131 99543131 1001 86380 86390 1
543030 99543030 1001 86380 86390 1
542952 99542952 1001 86380 86390 1
543018 99543018 1001 86380 86390 1
543631 99543631 1001 86380 86390 1
543739 99543739 1001 86380 86390 1
543645 99543645 1001 86380 86390 1
543724 99543724 1001 86380 86390 1
543595 99543595 1001 86380 86390 1
543479 99543479 1001 86380 86390 1
543407 99543407 1001 86380 86390 1
543537 99543537 1001 86380 86390 1
543177 99543177 1001 86380 86390 1
543180 99543180 1001 86380 86390 1
543298 99543298 1001 86380 86390 1
543849 99543849 1001 86380 86390 1
543863 99543863 1001 86380 86390 1
543934 99543934 1001 86380 86390 1
544497 99544497 1001 86380 86390 1
544590 99544590 1001 86380 86390 1
544306 99544306 1001 86380 86390 1
544244 99544244 1001 86380 86390 1
544259 99544259 1001 86380 86390 1
544015 99544015 1001 86380 86390 1
544164 99544164 1001 86380 86390 1
544140 99544140 1001 86380 86390 1
544091 99544091 1001 86380 86390 1
544607 99544607 1001 86380 86390 1
544661 99544661 1001 86380 86390 1
544662 99544662 1001 86380 86390 1
544627 99544627 1001 86380 86390 1
544684 99544684 1001 86380 86390 1
544723 99544723 1001 86380 86390 1
424412 389 1001 63480 64077 1
520717 772 1002 27220 36675 1
526298 968 1002 37315 42144 1
526317 846 1002 57563 61094 1
540484 870 1002 44074 46950 1
400016 99400016 1001 86380 86390 1
400103 99400103 1001 86380 86390 1
400083 99400083 1001 86380 86390 1
400420 99400420 1001 86380 86390 1
400828 99400828 1001 86380 86390 1
401019 99401019 1001 86380 86390 1
401235 99401235 1001 86380 86390 1
401263 99401263 1001 86380 86390 1
401310 99401310 1001 86380 86390 1
401355 99401355 1001 86380 86390 1
402002 99402002 1001 86380 86390 1
402268 99402268 1001 86380 86390 1
402249 99402249 1001 86380 86390 1
402425 99402425 1001 86380 86390 1
402480 99402480 1001 86380 86390 1
402500 99402500 1001 86380 86390 1
402635 99402635 1001 86380 86390 1
402989 99402989 1001 86380 86390 1
403155 99403155 1001 86380 86390 1
403140 99403140 1001 86380 86390 1
403282 99403282 1001 86380 86390 1
403225 99403225 1001 86380 86390 1
403533 99403533 1001 86380 86390 1
403462 99403462 1001 86380 86390 1
403335 99403335 1001 86380 86390 1
403571 99403571 1001 86380 86390 1
403738 99403738 1001 86380 86390 1
403792 99403792 1001 86380 86390 1
403770 99403770 1001 86380 86390 1
403801 99403801 1001 86380 86390 1
403837 99403837 1001 86380 86390 1
403909 99403909 1001 86380 86390 1
403872 99403872 1001 86380 86390 1
404056 99404056 1001 86380 86390 1
404538 99404538 1001 86380 86390 1
404747 99404747 1001 86380 86390 1
404900 99404900 1001 86380 86390 1
404973 99404973 1001 86380 86390 1
405071 99405071 1001 86380 86390 1
405133 99405133 1001 86380 86390 1
405217 99405217 1001 86380 86390 1
405421 99405421 1001 86380 86390 1
405479 99405479 1001 86380 86390 1
405546 99405546 1001 86380 86390 1
405601 99405601 1001 86380 86390 1
405811 99405811 1001 86380 86390 1
406063 99406063 1001 86380 86390 1
406181 99406181 1001 86380 86390 1
406213 99406213 1001 86380 86390 1
406282 99406282 1001 86380 86390 1
406548 99406548 1001 86380 86390 1
406667 99406667 1001 86380 86390 1
406762 99406762 1001 86380 86390 1
406912 99406912 1001 86380 86390 1
406918 99406918 1001 86380 86390 1
407004 99407004 1001 86380 86390 1
407094 99407094 1001 86380 86390 1
407041 99407041 1001 86380 86390 1
407415 99407415 1001 86380 86390 1
407419 99407419 1001 86380 86390 1
407637 99407637 1001 86380 86390 1
407588 99407588 1001 86380 86390 1
407686 99407686 1001 86380 86390 1
407831 99407831 1001 86380 86390 1
407772 99407772 1001 86380 86390 1
407968 99407968 1001 86380 86390 1
408210 99408210 1001 86380 86390 1
408254 99408254 1001 86380 86390 1
408265 99408265 1001 86380 86390 1
408319 99408319 1001 86380 86390 1
408704 99408704 1001 86380 86390 1
408699 99408699 1001 86380 86390 1
408785 99408785 1001 86380 86390 1
408945 99408945 1001 86380 86390 1
409075 99409075 1001 86380 86390 1
409180 99409180 1001 86380 86390 1
409188 99409188 1001 86380 86390 1
409349 99409349 1001 86380 86390 1
409336 99409336 1001 86380 86390 1
409385 99409385 1001 86380 86390 1
409368 99409368 1001 86380 86390 1
409586 99409586 1001 86380 86390 1
409664 99409664 1001 86380 86390 1
409780 99409780 1001 86380 86390 1
410098 99410098 1001 86380 86390 1
410034 99410034 1001 86380 86390 1
410359 99410359 1001 86380 86390 1
410546 99410546 1001 86380 86390 1
410698 99410698 1001 86380 86390 1
410818 99410818 1001 86380 86390 1
410872 99410872 1001 86380 86390 1
411044 99411044 1001 86380 86390 1
411261 99411261 1001 86380 86390 1
411395 99411395 1001 86380 86390 1
411326 99411326 1001 86380 86390 1
411588 99411588 1001 86380 86390 1
411566 99411566 1001 86380 86390 1
411695 99411695 1001 86380 86390 1
411835 99411835 1001 86380 86390 1
411949 99411949 1001 86380 86390 1
411972 99411972 1001 86380 86390 1
411982 99411982 1001 86380 86390 1
412345 99412345 1001 86380 86390 1
412330 99412330 1001 86380 86390 1
413618 99413618 1001 86380 86390 1
413523 99413523 1001 86380 86390 1
413434 99413434 1001 86380 86390 1
413690 99413690 1001 86380 86390 1
412981 99412981 1001 86380 86390 1
412891 99412891 1001 86380 86390 1
412989 99412989 1001 86380 86390 1
412948 99412948 1001 86380 86390 1
413174 99413174 1001 86380 86390 1
413253 99413253 1001 86380 86390 1
412798 99412798 1001 86380 86390 1
414089 99414089 1001 86380 86390 1
413992 99413992 1001 86380 86390 1
414099 99414099 1001 86380 86390 1
415138 99415138 1001 86380 86390 1
415216 99415216 1001 86380 86390 1
415028 99415028 1001 86380 86390 1
415096 99415096 1001 86380 86390 1
415266 99415266 1001 86380 86390 1
414985 99414985 1001 86380 86390 1
415306 99415306 1001 86380 86390 1
414526 99414526 1001 86380 86390 1
414527 99414527 1001 86380 86390 1
414201 99414201 1001 86380 86390 1
414455 99414455 1001 86380 86390 1
414363 99414363 1001 86380 86390 1
414434 99414434 1001 86380 86390 1
414412 99414412 1001 86380 86390 1
414128 99414128 1001 86380 86390 1
414237 99414237 1001 86380 86390 1
414174 99414174 1001 86380 86390 1
415373 99415373 1001 86380 86390 1
415399 99415399 1001 86380 86390 1
415360 99415360 1001 86380 86390 1
416682 99416682 1001 86380 86390 1
416517 99416517 1001 86380 86390 1
416471 99416471 1001 86380 86390 1
416140 99416140 1001 86380 86390 1
416291 99416291 1001 86380 86390 1
416472 99416472 1001 86380 86390 1
416238 99416238 1001 86380 86390 1
416203 99416203 1001 86380 86390 1
415839 99415839 1001 86380 86390 1
415998 99415998 1001 86380 86390 1
416138 99416138 1001 86380 86390 1
417051 99417051 1001 86380 86390 1
417135 99417135 1001 86380 86390 1
417458 99417458 1001 86380 86390 1
418535 99418535 1001 86380 86390 1
418710 99418710 1001 86380 86390 1
418783 99418783 1001 86380 86390 1
418090 99418090 1001 86380 86390 1
417854 99417854 1001 86380 86390 1
417982 99417982 1001 86380 86390 1
418994 99418994 1001 86380 86390 1
418813 99418813 1001 86380 86390 1
420222 99420222 1001 86380 86390 1
420318 99420318 1001 86380 86390 1
419883 99419883 1001 86380 86390 1
419888 99419888 1001 86380 86390 1
419833 99419833 1001 86380 86390 1
419296 99419296 1001 86380 86390 1
419325 99419325 1001 86380 86390 1
419327 99419327 1001 86380 86390 1
419356 99419356 1001 86380 86390 1
419373 99419373 1001 86380 86390 1
419512 99419512 1001 86380 86390 1
420487 99420487 1001 86380 86390 1
420675 99420675 1001 86380 86390 1
420499 99420499 1001 86380 86390 1
420552 99420552 1001 86380 86390 1
420682 99420682 1001 86380 86390 1
420739 99420739 1001 86380 86390 1
421820 99421820 1001 86380 86390 1
421788 99421788 1001 86380 86390 1
422102 99422102 1001 86380 86390 1
421671 99421671 1001 86380 86390 1
421357 99421357 1001 86380 86390 1
421380 99421380 1001 86380 86390 1
421488 99421488 1001 86380 86390 1
421553 99421553 1001 86380 86390 1
421581 99421581 1001 86380 86390 1
421564 99421564 1001 86380 86390 1
420969 99420969 1001 86380 86390 1
422143 99422143 1001 86380 86390 1
422507 99422507 1001 86380 86390 1
422263 99422263 1001 86380 86390 1
423488 99423488 1001 86380 86390 1
423508 99423508 1001 86380 86390 1
423006 99423006 1001 86380 86390 1
422945 99422945 1001 86380 86390 1
422999 99422999 1001 86380 86390 1
423303 99423303 1001 86380 86390 1
422773 99422773 1001 86380 86390 1
422906 99422906 1001 86380 86390 1
422815 99422815 1001 86380 86390 1
425279 99425279 1001 86380 86390 1
425331 99425331 1001 86380 86390 1
425259 99425259 1001 86380 86390 1
425283 99425283 1001 86380 86390 1
424737 99424737 1001 86380 86390 1
424787 99424787 1001 86380 86390 1
424935 99424935 1001 86380 86390 1
424766 99424766 1001 86380 86390 1
424530 99424530 1001 86380 86390 1
424334 99424334 1001 86380 86390 1
424166 99424166 1001 86380 86390 1
425605 99425605 1001 86380 86390 1
425612 99425612 1001 86380 86390 1
425750 99425750 1001 86380 86390 1
426583 99426583 1001 86380 86390 1
426536 99426536 1001 86380 86390 1
425888 99425888 1001 86380 86390 1
425957 99425957 1001 86380 86390 1
426065 99426065 1001 86380 86390 1
425914 99425914 1001 86380 86390 1
426257 99426257 1001 86380 86390 1
427529 99427529 1001 86380 86390 1
427202 99427202 1001 86380 86390 1
427494 99427494 1001 86380 86390 1
428733 99428733 1001 86380 86390 1
428655 99428655 1001 86380 86390 1
428486 99428486 1001 86380 86390 1
428457 99428457 1001 86380 86390 1
428629 99428629 1001 86380 86390 1
428128 99428128 1001 86380 86390 1
427980 99427980 1001 86380 86390 1
427967 99427967 1001 86380 86390 1
427575 99427575 1001 86380 86390 1
427606 99427606 1001 86380 86390 1
427690 99427690 1001 86380 86390 1
429084 99429084 1001 86380 86390 1
430163 99430163 1001 86380 86390 1
429987 99429987 1001 86380 86390 1
430228 99430228 1001 86380 86390 1
429974 99429974 1001 86380 86390 1
430005 99430005 1001 86380 86390 1
430185 99430185 1001 86380 86390 1
429591 99429591 1001 86380 86390 1
429298 99429298 1001 86380 86390 1
429383 99429383 1001 86380 86390 1
429387 99429387 1001 86380 86390 1
431862 99431862 1001 86380 86390 1
431789 99431789 1001 86380 86390 1
431352 99431352 1001 86380 86390 1
431512 99431512 1001 86380 86390 1
431091 99431091 1001 86380 86390 1
430922 99430922 1001 86380 86390 1
431130 99431130 1001 86380 86390 1
430934 99430934 1001 86380 86390 1
431077 99431077 1001 86380 86390 1
430968 99430968 1001 86380 86390 1
432452 99432452 1001 86380 86390 1
432154 99432154 1001 86380 86390 1
432102 99432102 1001 86380 86390 1
433396 99433396 1001 86380 86390 1
433143 99433143 1001 86380 86390 1
432976 99432976 1001 86380 86390 1
433145 99433145 1001 86380 86390 1
432982 99432982 1001 86380 86390 1
432577 99432577 1001 86380 86390 1
434113 99434113 1001 86380 86390 1
435050 99435050 1001 86380 86390 1
435243 99435243 1001 86380 86390 1
434790 99434790 1001 86380 86390 1
434649 99434649 1001 86380 86390 1
435708 99435708 1001 86380 86390 1
435742 99435742 1001 86380 86390 1
435453 99435453 1001 86380 86390 1
436854 99436854 1001 86380 86390 1
436953 99436953 1001 86380 86390 1
436779 99436779 1001 86380 86390 1
437002 99437002 1001 86380 86390 1
436343 99436343 1001 86380 86390 1
436524 99436524 1001 86380 86390 1
436364 99436364 1001 86380 86390 1
436213 99436213 1001 86380 86390 1
436040 99436040 1001 86380 86390 1
436169 99436169 1001 86380 86390 1
435956 99435956 1001 86380 86390 1
436212 99436212 1001 86380 86390 1
300059 99300059 1001 86380 86390 1
437194 99437194 1001 86380 86390 1
300022 99300022 1001 86380 86390 1
300067 99300067 1001 86380 86390 1
300590 99300590 1001 86380 86390 1
300643 99300643 1001 86380 86390 1
300569 99300569 1001 86380 86390 1
300571 99300571 1001 86380 86390 1
300720 99300720 1001 86380 86390 1
300419 99300419 1001 86380 86390 1
300497 99300497 1001 86380 86390 1
300372 99300372 1001 86380 86390 1
300337 99300337 1001 86380 86390 1
300250 99300250 1001 86380 86390 1
300290 99300290 1001 86380 86390 1
300176 99300176 1001 86380 86390 1
300171 99300171 1001 86380 86390 1
300830 99300830 1001 86380 86390 1
300895 99300895 1001 86380 86390 1
300744 99300744 1001 86380 86390 1
300801 99300801 1001 86380 86390 1
300814 99300814 1001 86380 86390 1
301362 99301362 1001 86380 86390 1
301394 99301394 1001 86380 86390 1
301434 99301434 1001 86380 86390 1
301502 99301502 1001 86380 86390 1
301261 99301261 1001 86380 86390 1
301249 99301249 1001 86380 86390 1
301175 99301175 1001 86380 86390 1
301152 99301152 1001 86380 86390 1
301045 99301045 1001 86380 86390 1
301125 99301125 1001 86380 86390 1
301744 99301744 1001 86380 86390 1
302295 99302295 1001 86380 86390 1
302206 99302206 1001 86380 86390 1
302274 99302274 1001 86380 86390 1
302211 99302211 1001 86380 86390 1
302176 99302176 1001 86380 86390 1
301904 99301904 1001 86380 86390 1
301948 99301948 1001 86380 86390 1
301938 99301938 1001 86380 86390 1
301770 99301770 1001 86380 86390 1
301836 99301836 1001 86380 86390 1
302500 99302500 1001 86380 86390 1
302410 99302410 1001 86380 86390 1
302425 99302425 1001 86380 86390 1
302504 99302504 1001 86380 86390 1
302414 99302414 1001 86380 86390 1
302544 99302544 1001 86380 86390 1
303080 99303080 1001 86380 86390 1
303006 99303006 1001 86380 86390 1
303058 99303058 1001 86380 86390 1
302955 99302955 1001 86380 86390 1
302865 99302865 1001 86380 86390 1
302985 99302985 1001 86380 86390 1
302882 99302882 1001 86380 86390 1
302678 99302678 1001 86380 86390 1
302679 99302679 1001 86380 86390 1
302786 99302786 1001 86380 86390 1
303382 99303382 1001 86380 86390 1
303879 99303879 1001 86380 86390 1
303815 99303815 1001 86380 86390 1
303608 99303608 1001 86380 86390 1
303471 99303471 1001 86380 86390 1
304108 99304108 1001 86380 86390 1
304137 99304137 1001 86380 86390 1
304139 99304139 1001 86380 86390 1
304165 99304165 1001 86380 86390 1
304050 99304050 1001 86380 86390 1
304207 99304207 1001 86380 86390 1
304697 99304697 1001 86380 86390 1
304723 99304723 1001 86380 86390 1
304751 99304751 1001 86380 86390 1
304515 99304515 1001 86380 86390 1
304465 99304465 1001 86380 86390 1
304481 99304481 1001 86380 86390 1
304240 99304240 1001 86380 86390 1
304370 99304370 1001 86380 86390 1
304309 99304309 1001 86380 86390 1
304245 99304245 1001 86380 86390 1
304313 99304313 1001 86380 86390 1
304327 99304327 1001 86380 86390 1
304353 99304353 1001 86380 86390 1
304929 99304929 1001 86380 86390 1
305059 99305059 1001 86380 86390 1
304893 99304893 1001 86380 86390 1
305489 99305489 1001 86380 86390 1
305592 99305592 1001 86380 86390 1
305504 99305504 1001 86380 86390 1
305530 99305530 1001 86380 86390 1
305352 99305352 1001 86380 86390 1
305358 99305358 1001 86380 86390 1
305280 99305280 1001 86380 86390 1
305463 99305463 1001 86380 86390 1
305200 99305200 1001 86380 86390 1
500167 99500167 1001 86380 86390 1
500158 99500158 1001 86380 86390 1
500531 99500531 1001 86380 86390 1
500445 99500445 1001 86380 86390 1
500475 99500475 1001 86380 86390 1
500357 99500357 1001 86380 86390 1
500399 99500399 1001 86380 86390 1
501007 99501007 1001 86380 86390 1
500852 99500852 1001 86380 86390 1
500920 99500920 1001 86380 86390 1
500817 99500817 1001 86380 86390 1
500911 99500911 1001 86380 86390 1
500939 99500939 1001 86380 86390 1
501606 99501606 1001 86380 86390 1
501466 99501466 1001 86380 86390 1
501520 99501520 1001 86380 86390 1
501420 99501420 1001 86380 86390 1
501044 99501044 1001 86380 86390 1
501084 99501084 1001 86380 86390 1
501059 99501059 1001 86380 86390 1
501189 99501189 1001 86380 86390 1
501139 99501139 1001 86380 86390 1
501207 99501207 1001 86380 86390 1
501793 99501793 1001 86380 86390 1
501695 99501695 1001 86380 86390 1
501748 99501748 1001 86380 86390 1
501761 99501761 1001 86380 86390 1
502286 99502286 1001 86380 86390 1
502364 99502364 1001 86380 86390 1
502391 99502391 1001 86380 86390 1
502434 99502434 1001 86380 86390 1
502076 99502076 1001 86380 86390 1
502142 99502142 1001 86380 86390 1
501899 99501899 1001 86380 86390 1
502017 99502017 1001 86380 86390 1
501875 99501875 1001 86380 86390 1
501862 99501862 1001 86380 86390 1
501984 99501984 1001 86380 86390 1
501908 99501908 1001 86380 86390 1
502555 99502555 1001 86380 86390 1
502560 99502560 1001 86380 86390 1
502625 99502625 1001 86380 86390 1
502575 99502575 1001 86380 86390 1
502513 99502513 1001 86380 86390 1
503228 99503228 1001 86380 86390 1
503241 99503241 1001 86380 86390 1
503207 99503207 1001 86380 86390 1
503122 99503122 1001 86380 86390 1
503016 99503016 1001 86380 86390 1
503033 99503033 1001 86380 86390 1
502982 99502982 1001 86380 86390 1
502763 99502763 1001 86380 86390 1
502849 99502849 1001 86380 86390 1
503424 99503424 1001 86380 86390 1
503336 99503336 1001 86380 86390 1
503467 99503467 1001 86380 86390 1
503951 99503951 1001 86380 86390 1
504036 99504036 1001 86380 86390 1
503948 99503948 1001 86380 86390 1
503962 99503962 1001 86380 86390 1
504114 99504114 1001 86380 86390 1
503732 99503732 1001 86380 86390 1
503502 99503502 1001 86380 86390 1
503557 99503557 1001 86380 86390 1
504264 99504264 1001 86380 86390 1
504766 99504766 1001 86380 86390 1
504798 99504798 1001 86380 86390 1
504863 99504863 1001 86380 86390 1
504600 99504600 1001 86380 86390 1
504511 99504511 1001 86380 86390 1
504448 99504448 1001 86380 86390 1
504345 99504345 1001 86380 86390 1
505036 99505036 1001 86380 86390 1
505063 99505063 1001 86380 86390 1
504966 99504966 1001 86380 86390 1
505668 99505668 1001 86380 86390 1
505592 99505592 1001 86380 86390 1
505745 99505745 1001 86380 86390 1
505633 99505633 1001 86380 86390 1
505513 99505513 1001 86380 86390 1
505399 99505399 1001 86380 86390 1
505464 99505464 1001 86380 86390 1
505482 99505482 1001 86380 86390 1
505233 99505233 1001 86380 86390 1
505337 99505337 1001 86380 86390 1
505273 99505273 1001 86380 86390 1
505157 99505157 1001 86380 86390 1
505889 99505889 1001 86380 86390 1
505957 99505957 1001 86380 86390 1
506443 99506443 1001 86380 86390 1
506530 99506530 1001 86380 86390 1
506589 99506589 1001 86380 86390 1
506251 99506251 1001 86380 86390 1
506329 99506329 1001 86380 86390 1
506294 99506294 1001 86380 86390 1
506234 99506234 1001 86380 86390 1
506260 99506260 1001 86380 86390 1
506162 99506162 1001 86380 86390 1
506022 99506022 1001 86380 86390 1
506077 99506077 1001 86380 86390 1
506645 99506645 1001 86380 86390 1
506744 99506744 1001 86380 86390 1
506774 99506774 1001 86380 86390 1
507320 99507320 1001 86380 86390 1
507410 99507410 1001 86380 86390 1
507278 99507278 1001 86380 86390 1
507332 99507332 1001 86380 86390 1
507205 99507205 1001 86380 86390 1
507169 99507169 1001 86380 86390 1
507170 99507170 1001 86380 86390 1
507043 99507043 1001 86380 86390 1
506906 99506906 1001 86380 86390 1
507000 99507000 1001 86380 86390 1
506989 99506989 1001 86380 86390 1
506942 99506942 1001 86380 86390 1
507466 99507466 1001 86380 86390 1
508214 99508214 1001 86380 86390 1
508164 99508164 1001 86380 86390 1
508154 99508154 1001 86380 86390 1
508143 99508143 1001 86380 86390 1
507919 99507919 1001 86380 86390 1
507921 99507921 1001 86380 86390 1
507705 99507705 1001 86380 86390 1
507719 99507719 1001 86380 86390 1
507747 99507747 1001 86380 86390 1
507825 99507825 1001 86380 86390 1
507702 99507702 1001 86380 86390 1
507652 99507652 1001 86380 86390 1
507730 99507730 1001 86380 86390 1
508390 99508390 1001 86380 86390 1
508269 99508269 1001 86380 86390 1
508901 99508901 1001 86380 86390 1
508927 99508927 1001 86380 86390 1
508928 99508928 1001 86380 86390 1
508957 99508957 1001 86380 86390 1
508805 99508805 1001 86380 86390 1
508676 99508676 1001 86380 86390 1
508717 99508717 1001 86380 86390 1
508706 99508706 1001 86380 86390 1
508737 99508737 1001 86380 86390 1
508738 99508738 1001 86380 86390 1
508841 99508841 1001 86380 86390 1
508656 99508656 1001 86380 86390 1
508503 99508503 1001 86380 86390 1
508504 99508504 1001 86380 86390 1
509141 99509141 1001 86380 86390 1
509079 99509079 1001 86380 86390 1
509275 99509275 1001 86380 86390 1
509789 99509789 1001 86380 86390 1
509778 99509778 1001 86380 86390 1
509729 99509729 1001 86380 86390 1
509822 99509822 1001 86380 86390 1
509810 99509810 1001 86380 86390 1
509554 99509554 1001 86380 86390 1
509688 99509688 1001 86380 86390 1
509347 99509347 1001 86380 86390 1
509284 99509284 1001 86380 86390 1
509441 99509441 1001 86380 86390 1
509338 99509338 1001 86380 86390 1
509445 99509445 1001 86380 86390 1
509925 99509925 1001 86380 86390 1
510069 99510069 1001 86380 86390 1
510074 99510074 1001 86380 86390 1
510696 99510696 1001 86380 86390 1
510550 99510550 1001 86380 86390 1
510667 99510667 1001 86380 86390 1
510619 99510619 1001 86380 86390 1
510672 99510672 1001 86380 86390 1
510431 99510431 1001 86380 86390 1
510493 99510493 1001 86380 86390 1
510205 99510205 1001 86380 86390 1
510193 99510193 1001 86380 86390 1
510297 99510297 1001 86380 86390 1
510887 99510887 1001 86380 86390 1
510785 99510785 1001 86380 86390 1
510746 99510746 1001 86380 86390 1
511416 99511416 1001 86380 86390 1
511537 99511537 1001 86380 86390 1
511547 99511547 1001 86380 86390 1
511257 99511257 1001 86380 86390 1
511182 99511182 1001 86380 86390 1
511275 99511275 1001 86380 86390 1
511303 99511303 1001 86380 86390 1
511242 99511242 1001 86380 86390 1
511243 99511243 1001 86380 86390 1
511036 99511036 1001 86380 86390 1
511012 99511012 1001 86380 86390 1
510938 99510938 1001 86380 86390 1
511589 99511589 1001 86380 86390 1
511719 99511719 1001 86380 86390 1
511579 99511579 1001 86380 86390 1
512342 99512342 1001 86380 86390 1
512305 99512305 1001 86380 86390 1
512181 99512181 1001 86380 86390 1
512274 99512274 1001 86380 86390 1
512275 99512275 1001 86380 86390 1
512374 99512374 1001 86380 86390 1
512099 99512099 1001 86380 86390 1
512113 99512113 1001 86380 86390 1
511984 99511984 1001 86380 86390 1
512077 99512077 1001 86380 86390 1
511862 99511862 1001 86380 86390 1
511851 99511851 1001 86380 86390 1
511958 99511958 1001 86380 86390 1
511806 99511806 1001 86380 86390 1
512521 99512521 1001 86380 86390 1
513077 99513077 1001 86380 86390 1
513065 99513065 1001 86380 86390 1
513180 99513180 1001 86380 86390 1
513114 99513114 1001 86380 86390 1
512870 99512870 1001 86380 86390 1
512898 99512898 1001 86380 86390 1
512611 99512611 1001 86380 86390 1
512743 99512743 1001 86380 86390 1
513297 99513297 1001 86380 86390 1
513375 99513375 1001 86380 86390 1
513338 99513338 1001 86380 86390 1
513290 99513290 1001 86380 86390 1
513930 99513930 1001 86380 86390 1
513894 99513894 1001 86380 86390 1
513889 99513889 1001 86380 86390 1
513709 99513709 1001 86380 86390 1
513475 99513475 1001 86380 86390 1
513572 99513572 1001 86380 86390 1
513615 99513615 1001 86380 86390 1
514236 99514236 1001 86380 86390 1
514179 99514179 1001 86380 86390 1
514036 99514036 1001 86380 86390 1
514219 99514219 1001 86380 86390 1
514104 99514104 1001 86380 86390 1
514845 99514845 1001 86380 86390 1
514536 99514536 1001 86380 86390 1
514448 99514448 1001 86380 86390 1
514567 99514567 1001 86380 86390 1
514623 99514623 1001 86380 86390 1
514559 99514559 1001 86380 86390 1
514413 99514413 1001 86380 86390 1
514286 99514286 1001 86380 86390 1
514403 99514403 1001 86380 86390 1
515048 99515048 1001 86380 86390 1
515638 99515638 1001 86380 86390 1
515548 99515548 1001 86380 86390 1
515600 99515600 1001 86380 86390 1
515627 99515627 1001 86380 86390 1
515668 99515668 1001 86380 86390 1
515670 99515670 1001 86380 86390 1
515603 99515603 1001 86380 86390 1
515489 99515489 1001 86380 86390 1
515593 99515593 1001 86380 86390 1
515336 99515336 1001 86380 86390 1
515272 99515272 1001 86380 86390 1
515129 99515129 1001 86380 86390 1
515234 99515234 1001 86380 86390 1
515241 99515241 1001 86380 86390 1
515722 99515722 1001 86380 86390 1
515853 99515853 1001 86380 86390 1
515879 99515879 1001 86380 86390 1
515880 99515880 1001 86380 86390 1
515806 99515806 1001 86380 86390 1
515716 99515716 1001 86380 86390 1
515717 99515717 1001 86380 86390 1
515730 99515730 1001 86380 86390 1
515691 99515691 1001 86380 86390 1
516480 99516480 1001 86380 86390 1
516451 99516451 1001 86380 86390 1
516351 99516351 1001 86380 86390 1
516239 99516239 1001 86380 86390 1
516156 99516156 1001 86380 86390 1
516034 99516034 1001 86380 86390 1
515983 99515983 1001 86380 86390 1
515939 99515939 1001 86380 86390 1
516649 99516649 1001 86380 86390 1
516651 99516651 1001 86380 86390 1
516604 99516604 1001 86380 86390 1
516566 99516566 1001 86380 86390 1
516673 99516673 1001 86380 86390 1
517185 99517185 1001 86380 86390 1
517149 99517149 1001 86380 86390 1
517279 99517279 1001 86380 86390 1
517040 99517040 1001 86380 86390 1
516924 99516924 1001 86380 86390 1
517016 99517016 1001 86380 86390 1
517055 99517055 1001 86380 86390 1
517084 99517084 1001 86380 86390 1
516983 99516983 1001 86380 86390 1
517061 99517061 1001 86380 86390 1
516986 99516986 1001 86380 86390 1
516787 99516787 1001 86380 86390 1
516753 99516753 1001 86380 86390 1
517520 99517520 1001 86380 86390 1
518009 99518009 1001 86380 86390 1
518084 99518084 1001 86380 86390 1
517895 99517895 1001 86380 86390 1
517857 99517857 1001 86380 86390 1
517755 99517755 1001 86380 86390 1
517914 99517914 1001 86380 86390 1
517710 99517710 1001 86380 86390 1
517712 99517712 1001 86380 86390 1
517714 99517714 1001 86380 86390 1
517613 99517613 1001 86380 86390 1
517719 99517719 1001 86380 86390 1
517616 99517616 1001 86380 86390 1
517591 99517591 1001 86380 86390 1
518177 99518177 1001 86380 86390 1
518165 99518165 1001 86380 86390 1
518285 99518285 1001 86380 86390 1
518963 99518963 1001 86380 86390 1
518813 99518813 1001 86380 86390 1
518591 99518591 1001 86380 86390 1
518659 99518659 1001 86380 86390 1
518685 99518685 1001 86380 86390 1
518690 99518690 1001 86380 86390 1
518535 99518535 1001 86380 86390 1
518549 99518549 1001 86380 86390 1
518537 99518537 1001 86380 86390 1
518435 99518435 1001 86380 86390 1
518474 99518474 1001 86380 86390 1
518526 99518526 1001 86380 86390 1
518469 99518469 1001 86380 86390 1
519161 99519161 1001 86380 86390 1
519073 99519073 1001 86380 86390 1
519087 99519087 1001 86380 86390 1
519742 99519742 1001 86380 86390 1
519756 99519756 1001 86380 86390 1
519628 99519628 1001 86380 86390 1
519669 99519669 1001 86380 86390 1
519709 99519709 1001 86380 86390 1
519646 99519646 1001 86380 86390 1
519599 99519599 1001 86380 86390 1
519522 99519522 1001 86380 86390 1
519510 99519510 1001 86380 86390 1
519602 99519602 1001 86380 86390 1
519501 99519501 1001 86380 86390 1
519233 99519233 1001 86380 86390 1
519209 99519209 1001 86380 86390 1
519301 99519301 1001 86380 86390 1
519384 99519384 1001 86380 86390 1
519270 99519270 1001 86380 86390 1
519819 99519819 1001 86380 86390 1
519834 99519834 1001 86380 86390 1
520502 99520502 1001 86380 86390 1
520492 99520492 1001 86380 86390 1
520457 99520457 1001 86380 86390 1
520509 99520509 1001 86380 86390 1
520383 99520383 1001 86380 86390 1
520233 99520233 1001 86380 86390 1
520326 99520326 1001 86380 86390 1
520264 99520264 1001 86380 86390 1
520182 99520182 1001 86380 86390 1
520055 99520055 1001 86380 86390 1
520750 99520750 1001 86380 86390 1
520712 99520712 1001 86380 86390 1
521351 99521351 1001 86380 86390 1
521425 99521425 1001 86380 86390 1
521322 99521322 1001 86380 86390 1
521362 99521362 1001 86380 86390 1
521118 99521118 1001 86380 86390 1
521159 99521159 1001 86380 86390 1
521250 99521250 1001 86380 86390 1
521164 99521164 1001 86380 86390 1
521257 99521257 1001 86380 86390 1
521556 99521556 1001 86380 86390 1
521636 99521636 1001 86380 86390 1
521533 99521533 1001 86380 86390 1
521553 99521553 1001 86380 86390 1
522125 99522125 1001 86380 86390 1
522260 99522260 1001 86380 86390 1
522092 99522092 1001 86380 86390 1
522183 99522183 1001 86380 86390 1
522250 99522250 1001 86380 86390 1
522199 99522199 1001 86380 86390 1
522238 99522238 1001 86380 86390 1
522201 99522201 1001 86380 86390 1
521970 99521970 1001 86380 86390 1
521907 99521907 1001 86380 86390 1
522079 99522079 1001 86380 86390 1
522007 99522007 1001 86380 86390 1
521790 99521790 1001 86380 86390 1
521873 99521873 1001 86380 86390 1
521786 99521786 1001 86380 86390 1
522395 99522395 1001 86380 86390 1
522434 99522434 1001 86380 86390 1
522447 99522447 1001 86380 86390 1
522428 99522428 1001 86380 86390 1
523016 99523016 1001 86380 86390 1
523082 99523082 1001 86380 86390 1
523087 99523087 1001 86380 86390 1
522969 99522969 1001 86380 86390 1
523021 99523021 1001 86380 86390 1
523035 99523035 1001 86380 86390 1
523077 99523077 1001 86380 86390 1
523052 99523052 1001 86380 86390 1
522747 99522747 1001 86380 86390 1
522736 99522736 1001 86380 86390 1
522816 99522816 1001 86380 86390 1
522807 99522807 1001 86380 86390 1
522911 99522911 1001 86380 86390 1
522657 99522657 1001 86380 86390 1
522509 99522509 1001 86380 86390 1
523128 99523128 1001 86380 86390 1
523160 99523160 1001 86380 86390 1
523176 99523176 1001 86380 86390 1
523241 99523241 1001 86380 86390 1
523309 99523309 1001 86380 86390 1
523897 99523897 1001 86380 86390 1
523758 99523758 1001 86380 86390 1
523650 99523650 1001 86380 86390 1
523577 99523577 1001 86380 86390 1
523429 99523429 1001 86380 86390 1
523445 99523445 1001 86380 86390 1
523523 99523523 1001 86380 86390 1
524047 99524047 1001 86380 86390 1
524060 99524060 1001 86380 86390 1
524073 99524073 1001 86380 86390 1
523324 99523324 1001 86380 86390 1
523970 99523970 1001 86380 86390 1
524568 99524568 1001 86380 86390 1
524647 99524647 1001 86380 86390 1
524726 99524726 1001 86380 86390 1
524675 99524675 1001 86380 86390 1
524553 99524553 1001 86380 86390 1
524528 99524528 1001 86380 86390 1
524387 99524387 1001 86380 86390 1
524555 99524555 1001 86380 86390 1
524534 99524534 1001 86380 86390 1
524380 99524380 1001 86380 86390 1
524346 99524346 1001 86380 86390 1
524165 99524165 1001 86380 86390 1
524264 99524264 1001 86380 86390 1
524290 99524290 1001 86380 86390 1
524899 99524899 1001 86380 86390 1
524771 99524771 1001 86380 86390 1
524784 99524784 1001 86380 86390 1
524855 99524855 1001 86380 86390 1
524959 99524959 1001 86380 86390 1
524778 99524778 1001 86380 86390 1
525517 99525517 1001 86380 86390 1
525282 99525282 1001 86380 86390 1
525376 99525376 1001 86380 86390 1
525031 99525031 1001 86380 86390 1
525100 99525100 1001 86380 86390 1
525139 99525139 1001 86380 86390 1
525656 99525656 1001 86380 86390 1
526389 99526389 1001 86380 86390 1
526378 99526378 1001 86380 86390 1
526328 99526328 1001 86380 86390 1
526357 99526357 1001 86380 86390 1
526280 99526280 1001 86380 86390 1
526144 99526144 1001 86380 86390 1
526211 99526211 1001 86380 86390 1
526098 99526098 1001 86380 86390 1
525933 99525933 1001 86380 86390 1
525871 99525871 1001 86380 86390 1
525941 99525941 1001 86380 86390 1
525903 99525903 1001 86380 86390 1
526590 99526590 1001 86380 86390 1
526501 99526501 1001 86380 86390 1
526527 99526527 1001 86380 86390 1
526608 99526608 1001 86380 86390 1
526468 99526468 1001 86380 86390 1
526534 99526534 1001 86380 86390 1
526573 99526573 1001 86380 86390 1
527189 99527189 1001 86380 86390 1
527118 99527118 1001 86380 86390 1
527196 99527196 1001 86380 86390 1
527094 99527094 1001 86380 86390 1
527184 99527184 1001 86380 86390 1
526849 99526849 1001 86380 86390 1
527020 99527020 1001 86380 86390 1
526897 99526897 1001 86380 86390 1
526975 99526975 1001 86380 86390 1
526925 99526925 1001 86380 86390 1
526806 99526806 1001 86380 86390 1
526640 99526640 1001 86380 86390 1
527454 99527454 1001 86380 86390 1
527294 99527294 1001 86380 86390 1
527424 99527424 1001 86380 86390 1
527989 99527989 1001 86380 86390 1
527964 99527964 1001 86380 86390 1
527979 99527979 1001 86380 86390 1
527729 99527729 1001 86380 86390 1
527835 99527835 1001 86380 86390 1
527679 99527679 1001 86380 86390 1
527775 99527775 1001 86380 86390 1
527623 99527623 1001 86380 86390 1
527586 99527586 1001 86380 86390 1
527614 99527614 1001 86380 86390 1
527640 99527640 1001 86380 86390 1
527578 99527578 1001 86380 86390 1
527516 99527516 1001 86380 86390 1
527658 99527658 1001 86380 86390 1
527478 99527478 1001 86380 86390 1
528088 99528088 1001 86380 86390 1
528160 99528160 1001 86380 86390 1
528174 99528174 1001 86380 86390 1
528851 99528851 1001 86380 86390 1
528730 99528730 1001 86380 86390 1
528745 99528745 1001 86380 86390 1
528798 99528798 1001 86380 86390 1
528620 99528620 1001 86380 86390 1
528585 99528585 1001 86380 86390 1
528406 99528406 1001 86380 86390 1
528356 99528356 1001 86380 86390 1
529044 99529044 1001 86380 86390 1
529059 99529059 1001 86380 86390 1
529642 99529642 1001 86380 86390 1
529604 99529604 1001 86380 86390 1
529583 99529583 1001 86380 86390 1
529444 99529444 1001 86380 86390 1
529457 99529457 1001 86380 86390 1
529317 99529317 1001 86380 86390 1
529385 99529385 1001 86380 86390 1
529172 99529172 1001 86380 86390 1
529185 99529185 1001 86380 86390 1
529215 99529215 1001 86380 86390 1
529139 99529139 1001 86380 86390 1
529218 99529218 1001 86380 86390 1
529129 99529129 1001 86380 86390 1
529143 99529143 1001 86380 86390 1
529815 99529815 1001 86380 86390 1
529804 99529804 1001 86380 86390 1
529895 99529895 1001 86380 86390 1
529767 99529767 1001 86380 86390 1
529877 99529877 1001 86380 86390 1
529905 99529905 1001 86380 86390 1
530414 99530414 1001 86380 86390 1
530492 99530492 1001 86380 86390 1
530468 99530468 1001 86380 86390 1
530436 99530436 1001 86380 86390 1
530205 99530205 1001 86380 86390 1
530145 99530145 1001 86380 86390 1
530224 99530224 1001 86380 86390 1
530291 99530291 1001 86380 86390 1
530255 99530255 1001 86380 86390 1
530106 99530106 1001 86380 86390 1
530016 99530016 1001 86380 86390 1
530694 99530694 1001 86380 86390 1
530735 99530735 1001 86380 86390 1
530728 99530728 1001 86380 86390 1
531240 99531240 1001 86380 86390 1
531178 99531178 1001 86380 86390 1
531059 99531059 1001 86380 86390 1
531137 99531137 1001 86380 86390 1
530998 99530998 1001 86380 86390 1
531001 99531001 1001 86380 86390 1
531172 99531172 1001 86380 86390 1
530990 99530990 1001 86380 86390 1
530864 99530864 1001 86380 86390 1
531435 99531435 1001 86380 86390 1
532049 99532049 1001 86380 86390 1
532075 99532075 1001 86380 86390 1
531808 99531808 1001 86380 86390 1
531928 99531928 1001 86380 86390 1
531714 99531714 1001 86380 86390 1
531775 99531775 1001 86380 86390 1
531646 99531646 1001 86380 86390 1
532220 99532220 1001 86380 86390 1
532285 99532285 1001 86380 86390 1
532376 99532376 1001 86380 86390 1
532260 99532260 1001 86380 86390 1
532377 99532377 1001 86380 86390 1
532261 99532261 1001 86380 86390 1
532394 99532394 1001 86380 86390 1
532395 99532395 1001 86380 86390 1
532370 99532370 1001 86380 86390 1
532970 99532970 1001 86380 86390 1
532883 99532883 1001 86380 86390 1
532948 99532948 1001 86380 86390 1
532845 99532845 1001 86380 86390 1
532976 99532976 1001 86380 86390 1
532675 99532675 1001 86380 86390 1
532676 99532676 1001 86380 86390 1
532792 99532792 1001 86380 86390 1
532639 99532639 1001 86380 86390 1
532666 99532666 1001 86380 86390 1
532679 99532679 1001 86380 86390 1
532692 99532692 1001 86380 86390 1
532784 99532784 1001 86380 86390 1
532619 99532619 1001 86380 86390 1
532542 99532542 1001 86380 86390 1
532588 99532588 1001 86380 86390 1
532591 99532591 1001 86380 86390 1
533104 99533104 1001 86380 86390 1
533673 99533673 1001 86380 86390 1
533250 99533250 1001 86380 86390 1
533445 99533445 1001 86380 86390 1
533304 99533304 1001 86380 86390 1
533253 99533253 1001 86380 86390 1
533306 99533306 1001 86380 86390 1
533335 99533335 1001 86380 86390 1
533923 99533923 1001 86380 86390 1
533654 99533654 1001 86380 86390 1
533968 99533968 1001 86380 86390 1
534533 99534533 1001 86380 86390 1
534640 99534640 1001 86380 86390 1
534524 99534524 1001 86380 86390 1
534407 99534407 1001 86380 86390 1
534474 99534474 1001 86380 86390 1
534271 99534271 1001 86380 86390 1
534169 99534169 1001 86380 86390 1
534119 99534119 1001 86380 86390 1
534263 99534263 1001 86380 86390 1
534096 99534096 1001 86380 86390 1
534267 99534267 1001 86380 86390 1
534086 99534086 1001 86380 86390 1
534695 99534695 1001 86380 86390 1
534843 99534843 1001 86380 86390 1
534805 99534805 1001 86380 86390 1
534690 99534690 1001 86380 86390 1
534834 99534834 1001 86380 86390 1
535487 99535487 1001 86380 86390 1
535453 99535453 1001 86380 86390 1
535467 99535467 1001 86380 86390 1
535429 99535429 1001 86380 86390 1
535456 99535456 1001 86380 86390 1
535503 99535503 1001 86380 86390 1
535099 99535099 1001 86380 86390 1
535112 99535112 1001 86380 86390 1
535243 99535243 1001 86380 86390 1
535128 99535128 1001 86380 86390 1
535194 99535194 1001 86380 86390 1
535006 99535006 1001 86380 86390 1
534942 99534942 1001 86380 86390 1
534906 99534906 1001 86380 86390 1
535043 99535043 1001 86380 86390 1
535550 99535550 1001 86380 86390 1
535616 99535616 1001 86380 86390 1
535565 99535565 1001 86380 86390 1
535582 99535582 1001 86380 86390 1
535675 99535675 1001 86380 86390 1
536234 99536234 1001 86380 86390 1
536305 99536305 1001 86380 86390 1
536322 99536322 1001 86380 86390 1
535991 99535991 1001 86380 86390 1
535926 99535926 1001 86380 86390 1
536083 99536083 1001 86380 86390 1
536122 99536122 1001 86380 86390 1
535959 99535959 1001 86380 86390 1
536051 99536051 1001 86380 86390 1
535897 99535897 1001 86380 86390 1
535911 99535911 1001 86380 86390 1
535776 99535776 1001 86380 86390 1
535765 99535765 1001 86380 86390 1
535817 99535817 1001 86380 86390 1
535869 99535869 1001 86380 86390 1
535882 99535882 1001 86380 86390 1
536489 99536489 1001 86380 86390 1
536465 99536465 1001 86380 86390 1
536362 99536362 1001 86380 86390 1
536431 99536431 1001 86380 86390 1
536497 99536497 1001 86380 86390 1
536511 99536511 1001 86380 86390 1
536396 99536396 1001 86380 86390 1
536526 99536526 1001 86380 86390 1
536449 99536449 1001 86380 86390 1
537125 99537125 1001 86380 86390 1
537039 99537039 1001 86380 86390 1
537027 99537027 1001 86380 86390 1
537120 99537120 1001 86380 86390 1
537057 99537057 1001 86380 86390 1
537019 99537019 1001 86380 86390 1
536804 99536804 1001 86380 86390 1
536792 99536792 1001 86380 86390 1
536831 99536831 1001 86380 86390 1
536581 99536581 1001 86380 86390 1
536555 99536555 1001 86380 86390 1
536586 99536586 1001 86380 86390 1
536743 99536743 1001 86380 86390 1
537222 99537222 1001 86380 86390 1
537235 99537235 1001 86380 86390 1
537958 99537958 1001 86380 86390 1
537843 99537843 1001 86380 86390 1
537721 99537721 1001 86380 86390 1
537696 99537696 1001 86380 86390 1
537714 99537714 1001 86380 86390 1
537728 99537728 1001 86380 86390 1
537586 99537586 1001 86380 86390 1
537513 99537513 1001 86380 86390 1
537410 99537410 1001 86380 86390 1
538022 99538022 1001 86380 86390 1
537990 99537990 1001 86380 86390 1
538188 99538188 1001 86380 86390 1
538615 99538615 1001 86380 86390 1
538731 99538731 1001 86380 86390 1
538558 99538558 1001 86380 86390 1
538502 99538502 1001 86380 86390 1
538568 99538568 1001 86380 86390 1
538581 99538581 1001 86380 86390 1
538414 99538414 1001 86380 86390 1
538214 99538214 1001 86380 86390 1
538347 99538347 1001 86380 86390 1
538386 99538386 1001 86380 86390 1
538982 99538982 1001 86380 86390 1
538995 99538995 1001 86380 86390 1
538996 99538996 1001 86380 86390 1
539002 99539002 1001 86380 86390 1
538951 99538951 1001 86380 86390 1
538978 99538978 1001 86380 86390 1
539480 99539480 1001 86380 86390 1
539417 99539417 1001 86380 86390 1
539355 99539355 1001 86380 86390 1
539163 99539163 1001 86380 86390 1
539215 99539215 1001 86380 86390 1
539087 99539087 1001 86380 86390 1
539049 99539049 1001 86380 86390 1
539218 99539218 1001 86380 86390 1
539107 99539107 1001 86380 86390 1
539846 99539846 1001 86380 86390 1
539765 99539765 1001 86380 86390 1
540332 99540332 1001 86380 86390 1
540372 99540372 1001 86380 86390 1
540087 99540087 1001 86380 86390 1
540180 99540180 1001 86380 86390 1
539937 99539937 1001 86380 86390 1
539951 99539951 1001 86380 86390 1
539983 99539983 1001 86380 86390 1
539908 99539908 1001 86380 86390 1
540504 99540504 1001 86380 86390 1
540637 99540637 1001 86380 86390 1
540522 99540522 1001 86380 86390 1
540561 99540561 1001 86380 86390 1
541216 99541216 1001 86380 86390 1
541179 99541179 1001 86380 86390 1
541090 99541090 1001 86380 86390 1
541212 99541212 1001 86380 86390 1
541097 99541097 1001 86380 86390 1
541026 99541026 1001 86380 86390 1
540886 99540886 1001 86380 86390 1
540927 99540927 1001 86380 86390 1
540968 99540968 1001 86380 86390 1
540956 99540956 1001 86380 86390 1
541034 99541034 1001 86380 86390 1
540809 99540809 1001 86380 86390 1
540772 99540772 1001 86380 86390 1
541347 99541347 1001 86380 86390 1
541491 99541491 1001 86380 86390 1
541389 99541389 1001 86380 86390 1
541338 99541338 1001 86380 86390 1
541314 99541314 1001 86380 86390 1
541939 99541939 1001 86380 86390 1
541921 99541921 1001 86380 86390 1
542052 99542052 1001 86380 86390 1
542014 99542014 1001 86380 86390 1
541876 99541876 1001 86380 86390 1
541865 99541865 1001 86380 86390 1
541814 99541814 1001 86380 86390 1
541750 99541750 1001 86380 86390 1
541563 99541563 1001 86380 86390 1
541590 99541590 1001 86380 86390 1
541657 99541657 1001 86380 86390 1
541530 99541530 1001 86380 86390 1
541685 99541685 1001 86380 86390 1
541534 99541534 1001 86380 86390 1
542135 99542135 1001 86380 86390 1
542205 99542205 1001 86380 86390 1
542128 99542128 1001 86380 86390 1
542805 99542805 1001 86380 86390 1
542742 99542742 1001 86380 86390 1
542919 99542919 1001 86380 86390 1
542900 99542900 1001 86380 86390 1
542925 99542925 1001 86380 86390 1
542573 99542573 1001 86380 86390 1
542731 99542731 1001 86380 86390 1
542579 99542579 1001 86380 86390 1
542674 99542674 1001 86380 86390 1
542467 99542467 1001 86380 86390 1
542390 99542390 1001 86380 86390 1
542496 99542496 1001 86380 86390 1
542367 99542367 1001 86380 86390 1
542477 99542477 1001 86380 86390 1
542362 99542362 1001 86380 86390 1
542427 99542427 1001 86380 86390 1
542336 99542336 1001 86380 86390 1
543077 99543077 1001 86380 86390 1
543026 99543026 1001 86380 86390 1
543632 99543632 1001 86380 86390 1
543685 99543685 1001 86380 86390 1
543424 99543424 1001 86380 86390 1
543516 99543516 1001 86380 86390 1
543466 99543466 1001 86380 86390 1
543500 99543500 1001 86380 86390 1
543161 99543161 1001 86380 86390 1
543967 99543967 1001 86380 86390 1
544553 99544553 1001 86380 86390 1
544288 99544288 1001 86380 86390 1
544340 99544340 1001 86380 86390 1
544188 99544188 1001 86380 86390 1
544320 99544320 1001 86380 86390 1
544350 99544350 1001 86380 86390 1
544299 99544299 1001 86380 86390 1
544648 99544648 1001 86380 86390 1
544733 99544733 1001 86380 86390 1
418126 399 1001 83040 83457 1
512352 856 1002 53747 63453 1
532032 798 1002 53528 61988 1
534707 894 1001 50024 50324 1
400092 99400092 1001 86380 86390 1
400104 99400104 1001 86380 86390 1
400150 99400150 1001 86380 86390 1
400130 99400130 1001 86380 86390 1
400453 99400453 1001 86380 86390 1
400720 99400720 1001 86380 86390 1
400655 99400655 1001 86380 86390 1
400726 99400726 1001 86380 86390 1
400821 99400821 1001 86380 86390 1
400775 99400775 1001 86380 86390 1
400925 99400925 1001 86380 86390 1
401008 99401008 1001 86380 86390 1
401044 99401044 1001 86380 86390 1
401090 99401090 1001 86380 86390 1
401154 99401154 1001 86380 86390 1
401268 99401268 1001 86380 86390 1
401859 99401859 1001 86380 86390 1
402021 99402021 1001 86380 86390 1
402043 99402043 1001 86380 86390 1
402309 99402309 1001 86380 86390 1
402511 99402511 1001 86380 86390 1
402580 99402580 1001 86380 86390 1
402489 99402489 1001 86380 86390 1
402626 99402626 1001 86380 86390 1
402782 99402782 1001 86380 86390 1
402858 99402858 1001 86380 86390 1
403192 99403192 1001 86380 86390 1
403242 99403242 1001 86380 86390 1
403434 99403434 1001 86380 86390 1
403504 99403504 1001 86380 86390 1
403545 99403545 1001 86380 86390 1
403676 99403676 1001 86380 86390 1
403725 99403725 1001 86380 86390 1
403627 99403627 1001 86380 86390 1
403961 99403961 1001 86380 86390 1
404048 99404048 1001 86380 86390 1
404665 99404665 1001 86380 86390 1
404715 99404715 1001 86380 86390 1
404972 99404972 1001 86380 86390 1
404931 99404931 1001 86380 86390 1
405573 99405573 1001 86380 86390 1
405642 99405642 1001 86380 86390 1
405727 99405727 1001 86380 86390 1
405788 99405788 1001 86380 86390 1
406155 99406155 1001 86380 86390 1
406422 99406422 1001 86380 86390 1
406485 99406485 1001 86380 86390 1
406739 99406739 1001 86380 86390 1
406760 99406760 1001 86380 86390 1
406969 99406969 1001 86380 86390 1
406948 99406948 1001 86380 86390 1
406962 99406962 1001 86380 86390 1
407350 99407350 1001 86380 86390 1
407427 99407427 1001 86380 86390 1
407459 99407459 1001 86380 86390 1
407604 99407604 1001 86380 86390 1
407602 99407602 1001 86380 86390 1
408294 99408294 1001 86380 86390 1
408387 99408387 1001 86380 86390 1
408435 99408435 1001 86380 86390 1
408681 99408681 1001 86380 86390 1
408896 99408896 1001 86380 86390 1
409007 99409007 1001 86380 86390 1
409239 99409239 1001 86380 86390 1
409377 99409377 1001 86380 86390 1
409398 99409398 1001 86380 86390 1
409469 99409469 1001 86380 86390 1
409549 99409549 1001 86380 86390 1
409650 99409650 1001 86380 86390 1
409792 99409792 1001 86380 86390 1
409952 99409952 1001 86380 86390 1
410281 99410281 1001 86380 86390 1
410668 99410668 1001 86380 86390 1
410810 99410810 1001 86380 86390 1
410844 99410844 1001 86380 86390 1
410912 99410912 1001 86380 86390 1
410869 99410869 1001 86380 86390 1
411138 99411138 1001 86380 86390 1
411298 99411298 1001 86380 86390 1
411229 99411229 1001 86380 86390 1
411631 99411631 1001 86380 86390 1
411644 99411644 1001 86380 86390 1
411423 99411423 1001 86380 86390 1
411718 99411718 1001 86380 86390 1
411824 99411824 1001 86380 86390 1
411859 99411859 1001 86380 86390 1
411857 99411857 1001 86380 86390 1
411863 99411863 1001 86380 86390 1
411975 99411975 1001 86380 86390 1
412210 99412210 1001 86380 86390 1
412366 99412366 1001 86380 86390 1
412352 99412352 1001 86380 86390 1
413341 99413341 1001 86380 86390 1
413559 99413559 1001 86380 86390 1
413116 99413116 1001 86380 86390 1
413043 99413043 1001 86380 86390 1
413105 99413105 1001 86380 86390 1
412698 99412698 1001 86380 86390 1
412652 99412652 1001 86380 86390 1
412786 99412786 1001 86380 86390 1
413876 99413876 1001 86380 86390 1
414637 99414637 1001 86380 86390 1
414567 99414567 1001 86380 86390 1
414621 99414621 1001 86380 86390 1
414889 99414889 1001 86380 86390 1
414891 99414891 1001 86380 86390 1
414221 99414221 1001 86380 86390 1
414231 99414231 1001 86380 86390 1
414158 99414158 1001 86380 86390 1
415714 99415714 1001 86380 86390 1
416930 99416930 1001 86380 86390 1
416843 99416843 1001 86380 86390 1
416150 99416150 1001 86380 86390 1
416311 99416311 1001 86380 86390 1
416395 99416395 1001 86380 86390 1
415914 99415914 1001 86380 86390 1
415989 99415989 1001 86380 86390 1
416099 99416099 1001 86380 86390 1
417298 99417298 1001 86380 86390 1
417364 99417364 1001 86380 86390 1
417424 99417424 1001 86380 86390 1
417504 99417504 1001 86380 86390 1
418284 99418284 1001 86380 86390 1
418167 99418167 1001 86380 86390 1
418256 99418256 1001 86380 86390 1
418379 99418379 1001 86380 86390 1
417711 99417711 1001 86380 86390 1
417926 99417926 1001 86380 86390 1
417988 99417988 1001 86380 86390 1
418950 99418950 1001 86380 86390 1
419206 99419206 1001 86380 86390 1
418844 99418844 1001 86380 86390 1
420194 99420194 1001 86380 86390 1
420076 99420076 1001 86380 86390 1
420087 99420087 1001 86380 86390 1
420071 99420071 1001 86380 86390 1
420424 99420424 1001 86380 86390 1
419800 99419800 1001 86380 86390 1
419983 99419983 1001 86380 86390 1
419852 99419852 1001 86380 86390 1
419946 99419946 1001 86380 86390 1
419730 99419730 1001 86380 86390 1
419716 99419716 1001 86380 86390 1
419449 99419449 1001 86380 86390 1
419311 99419311 1001 86380 86390 1
420464 99420464 1001 86380 86390 1
420468 99420468 1001 86380 86390 1
421782 99421782 1001 86380 86390 1
422018 99422018 1001 86380 86390 1
421886 99421886 1001 86380 86390 1
421302 99421302 1001 86380 86390 1
421676 99421676 1001 86380 86390 1
421583 99421583 1001 86380 86390 1
421006 99421006 1001 86380 86390 1
421010 99421010 1001 86380 86390 1
422479 99422479 1001 86380 86390 1
422405 99422405 1001 86380 86390 1
422515 99422515 1001 86380 86390 1
422292 99422292 1001 86380 86390 1
422341 99422341 1001 86380 86390 1
422454 99422454 1001 86380 86390 1
423658 99423658 1001 86380 86390 1
423705 99423705 1001 86380 86390 1
423455 99423455 1001 86380 86390 1
423194 99423194 1001 86380 86390 1
422905 99422905 1001 86380 86390 1
422628 99422628 1001 86380 86390 1
422657 99422657 1001 86380 86390 1
422579 99422579 1001 86380 86390 1
422762 99422762 1001 86380 86390 1
422763 99422763 1001 86380 86390 1
423795 99423795 1001 86380 86390 1
423918 99423918 1001 86380 86390 1
423888 99423888 1001 86380 86390 1
423998 99423998 1001 86380 86390 1
425125 99425125 1001 86380 86390 1
425336 99425336 1001 86380 86390 1
425009 99425009 1001 86380 86390 1
425245 99425245 1001 86380 86390 1
424707 99424707 1001 86380 86390 1
424715 99424715 1001 86380 86390 1
424213 99424213 1001 86380 86390 1
424265 99424265 1001 86380 86390 1
424541 99424541 1001 86380 86390 1
424242 99424242 1001 86380 86390 1
425610 99425610 1001 86380 86390 1
426751 99426751 1001 86380 86390 1
426772 99426772 1001 86380 86390 1
427022 99427022 1001 86380 86390 1
427086 99427086 1001 86380 86390 1
426535 99426535 1001 86380 86390 1
426231 99426231 1001 86380 86390 1
426025 99426025 1001 86380 86390 1
425951 99425951 1001 86380 86390 1
426210 99426210 1001 86380 86390 1
425855 99425855 1001 86380 86390 1
427148 99427148 1001 86380 86390 1
427519 99427519 1001 86380 86390 1
428540 99428540 1001 86380 86390 1
428600 99428600 1001 86380 86390 1
428487 99428487 1001 86380 86390 1
428512 99428512 1001 86380 86390 1
427774 99427774 1001 86380 86390 1
427561 99427561 1001 86380 86390 1
427664 99427664 1001 86380 86390 1
427842 99427842 1001 86380 86390 1
427551 99427551 1001 86380 86390 1
428791 99428791 1001 86380 86390 1
430235 99430235 1001 86380 86390 1
429883 99429883 1001 86380 86390 1
429934 99429934 1001 86380 86390 1
429935 99429935 1001 86380 86390 1
429886 99429886 1001 86380 86390 1
429938 99429938 1001 86380 86390 1
429751 99429751 1001 86380 86390 1
429346 99429346 1001 86380 86390 1
429253 99429253 1001 86380 86390 1
429446 99429446 1001 86380 86390 1
429261 99429261 1001 86380 86390 1
430425 99430425 1001 86380 86390 1
430549 99430549 1001 86380 86390 1
430775 99430775 1001 86380 86390 1
430807 99430807 1001 86380 86390 1
430474 99430474 1001 86380 86390 1
430787 99430787 1001 86380 86390 1
431782 99431782 1001 86380 86390 1
431979 99431979 1001 86380 86390 1
431335 99431335 1001 86380 86390 1
431582 99431582 1001 86380 86390 1
430837 99430837 1001 86380 86390 1
430857 99430857 1001 86380 86390 1
432072 99432072 1001 86380 86390 1
432370 99432370 1001 86380 86390 1
432372 99432372 1001 86380 86390 1
433411 99433411 1001 86380 86390 1
433447 99433447 1001 86380 86390 1
433331 99433331 1001 86380 86390 1
433028 99433028 1001 86380 86390 1
433301 99433301 1001 86380 86390 1
433124 99433124 1001 86380 86390 1
433188 99433188 1001 86380 86390 1
432654 99432654 1001 86380 86390 1
432658 99432658 1001 86380 86390 1
433828 99433828 1001 86380 86390 1
434114 99434114 1001 86380 86390 1
433863 99433863 1001 86380 86390 1
434001 99434001 1001 86380 86390 1
434072 99434072 1001 86380 86390 1
435434 99435434 1001 86380 86390 1
435388 99435388 1001 86380 86390 1
435140 99435140 1001 86380 86390 1
435354 99435354 1001 86380 86390 1
434971 99434971 1001 86380 86390 1
434604 99434604 1001 86380 86390 1
434794 99434794 1001 86380 86390 1
434982 99434982 1001 86380 86390 1
434752 99434752 1001 86380 86390 1
434813 99434813 1001 86380 86390 1
434452 99434452 1001 86380 86390 1
434581 99434581 1001 86380 86390 1
435623 99435623 1001 86380 86390 1
435627 99435627 1001 86380 86390 1
435577 99435577 1001 86380 86390 1
435693 99435693 1001 86380 86390 1
435563 99435563 1001 86380 86390 1
437011 99437011 1001 86380 86390 1
436752 99436752 1001 86380 86390 1
436345 99436345 1001 86380 86390 1
436485 99436485 1001 86380 86390 1
436748 99436748 1001 86380 86390 1
436182 99436182 1001 86380 86390 1
436304 99436304 1001 86380 86390 1
437191 99437191 1001 86380 86390 1
437248 99437248 1001 86380 86390 1
437252 99437252 1001 86380 86390 1
300026 99300026 1001 86380 86390 1
300603 99300603 1001 86380 86390 1
300490 99300490 1001 86380 86390 1
300468 99300468 1001 86380 86390 1
300469 99300469 1001 86380 86390 1
300457 99300457 1001 86380 86390 1
300200 99300200 1001 86380 86390 1
300242 99300242 1001 86380 86390 1
300191 99300191 1001 86380 86390 1
300118 99300118 1001 86380 86390 1
300740 99300740 1001 86380 86390 1
300761 99300761 1001 86380 86390 1
301363 99301363 1001 86380 86390 1
301468 99301468 1001 86380 86390 1
301535 99301535 1001 86380 86390 1
301473 99301473 1001 86380 86390 1
301358 99301358 1001 86380 86390 1
301411 99301411 1001 86380 86390 1
301194 99301194 1001 86380 86390 1
301217 99301217 1001 86380 86390 1
301283 99301283 1001 86380 86390 1
301038 99301038 1001 86380 86390 1
301027 99301027 1001 86380 86390 1
300937 99300937 1001 86380 86390 1
300954 99300954 1001 86380 86390 1
300982 99300982 1001 86380 86390 1
301736 99301736 1001 86380 86390 1
302179 99302179 1001 86380 86390 1
302308 99302308 1001 86380 86390 1
302366 99302366 1001 86380 86390 1
302235 99302235 1001 86380 86390 1
302328 99302328 1001 86380 86390 1
301943 99301943 1001 86380 86390 1
301918 99301918 1001 86380 86390 1
301795 99301795 1001 86380 86390 1
301821 99301821 1001 86380 86390 1
301835 99301835 1001 86380 86390 1
302474 99302474 1001 86380 86390 1
302464 99302464 1001 86380 86390 1
302439 99302439 1001 86380 86390 1
303043 99303043 1001 86380 86390 1
303109 99303109 1001 86380 86390 1
303187 99303187 1001 86380 86390 1
302989 99302989 1001 86380 86390 1
302848 99302848 1001 86380 86390 1
302837 99302837 1001 86380 86390 1
302890 99302890 1001 86380 86390 1
302869 99302869 1001 86380 86390 1
302709 99302709 1001 86380 86390 1
302607 99302607 1001 86380 86390 1
302737 99302737 1001 86380 86390 1
302661 99302661 1001 86380 86390 1
303385 99303385 1001 86380 86390 1
303366 99303366 1001 86380 86390 1
303370 99303370 1001 86380 86390 1
303397 99303397 1001 86380 86390 1
303918 99303918 1001 86380 86390 1
303985 99303985 1001 86380 86390 1
304024 99304024 1001 86380 86390 1
303903 99303903 1001 86380 86390 1
303793 99303793 1001 86380 86390 1
303625 99303625 1001 86380 86390 1
303451 99303451 1001 86380 86390 1
303434 99303434 1001 86380 86390 1
303512 99303512 1001 86380 86390 1
303552 99303552 1001 86380 86390 1
303604 99303604 1001 86380 86390 1
304185 99304185 1001 86380 86390 1
304109 99304109 1001 86380 86390 1
304128 99304128 1001 86380 86390 1
304145 99304145 1001 86380 86390 1
304847 99304847 1001 86380 86390 1
304666 99304666 1001 86380 86390 1
304472 99304472 1001 86380 86390 1
304564 99304564 1001 86380 86390 1
304629 99304629 1001 86380 86390 1
304596 99304596 1001 86380 86390 1
304584 99304584 1001 86380 86390 1
304650 99304650 1001 86380 86390 1
304483 99304483 1001 86380 86390 1
304562 99304562 1001 86380 86390 1
304337 99304337 1001 86380 86390 1
304287 99304287 1001 86380 86390 1
304289 99304289 1001 86380 86390 1
304882 99304882 1001 86380 86390 1
304938 99304938 1001 86380 86390 1
304861 99304861 1001 86380 86390 1
304874 99304874 1001 86380 86390 1
304953 99304953 1001 86380 86390 1
304928 99304928 1001 86380 86390 1
304980 99304980 1001 86380 86390 1
304985 99304985 1001 86380 86390 1
305583 99305583 1001 86380 86390 1
305685 99305685 1001 86380 86390 1
305580 99305580 1001 86380 86390 1
305313 99305313 1001 86380 86390 1
305356 99305356 1001 86380 86390 1
305135 99305135 1001 86380 86390 1
305213 99305213 1001 86380 86390 1
305100 99305100 1001 86380 86390 1
500000 99500000 1001 86380 86390 1
305686 99305686 1001 86380 86390 1
500003 99500003 1001 86380 86390 1
500638 99500638 1001 86380 86390 1
500716 99500716 1001 86380 86390 1
500736 99500736 1001 86380 86390 1
500439 99500439 1001 86380 86390 1
500501 99500501 1001 86380 86390 1
500245 99500245 1001 86380 86390 1
500207 99500207 1001 86380 86390 1
500351 99500351 1001 86380 86390 1
500227 99500227 1001 86380 86390 1
500912 99500912 1001 86380 86390 1
500951 99500951 1001 86380 86390 1
500874 99500874 1001 86380 86390 1
501516 99501516 1001 86380 86390 1
501584 99501584 1001 86380 86390 1
501390 99501390 1001 86380 86390 1
501192 99501192 1001 86380 86390 1
501182 99501182 1001 86380 86390 1
501706 99501706 1001 86380 86390 1
501824 99501824 1001 86380 86390 1
501825 99501825 1001 86380 86390 1
501725 99501725 1001 86380 86390 1
502274 99502274 1001 86380 86390 1
502383 99502383 1001 86380 86390 1
502450 99502450 1001 86380 86390 1
502271 99502271 1001 86380 86390 1
502079 99502079 1001 86380 86390 1
502121 99502121 1001 86380 86390 1
502147 99502147 1001 86380 86390 1
502237 99502237 1001 86380 86390 1
502187 99502187 1001 86380 86390 1
502204 99502204 1001 86380 86390 1
502243 99502243 1001 86380 86390 1
502167 99502167 1001 86380 86390 1
502232 99502232 1001 86380 86390 1
502245 99502245 1001 86380 86390 1
501975 99501975 1001 86380 86390 1
501901 99501901 1001 86380 86390 1
501955 99501955 1001 86380 86390 1
501981 99501981 1001 86380 86390 1
501969 99501969 1001 86380 86390 1
501853 99501853 1001 86380 86390 1
501958 99501958 1001 86380 86390 1
502049 99502049 1001 86380 86390 1
503270 99503270 1001 86380 86390 1
503097 99503097 1001 86380 86390 1
503289 99503289 1001 86380 86390 1
503288 99503288 1001 86380 86390 1
502893 99502893 1001 86380 86390 1
502972 99502972 1001 86380 86390 1
503012 99503012 1001 86380 86390 1
503003 99503003 1001 86380 86390 1
502879 99502879 1001 86380 86390 1
502679 99502679 1001 86380 86390 1
502835 99502835 1001 86380 86390 1
503380 99503380 1001 86380 86390 1
503437 99503437 1001 86380 86390 1
503337 99503337 1001 86380 86390 1
503494 99503494 1001 86380 86390 1
504089 99504089 1001 86380 86390 1
503947 99503947 1001 86380 86390 1
503849 99503849 1001 86380 86390 1
503734 99503734 1001 86380 86390 1
503775 99503775 1001 86380 86390 1
503715 99503715 1001 86380 86390 1
503767 99503767 1001 86380 86390 1
503639 99503639 1001 86380 86390 1
503654 99503654 1001 86380 86390 1
503616 99503616 1001 86380 86390 1
503584 99503584 1001 86380 86390 1
504257 99504257 1001 86380 86390 1
504233 99504233 1001 86380 86390 1
504912 99504912 1001 86380 86390 1
504738 99504738 1001 86380 86390 1
504571 99504571 1001 86380 86390 1
504612 99504612 1001 86380 86390 1
504651 99504651 1001 86380 86390 1
504588 99504588 1001 86380 86390 1
504589 99504589 1001 86380 86390 1
504667 99504667 1001 86380 86390 1
504389 99504389 1001 86380 86390 1
504441 99504441 1001 86380 86390 1
504431 99504431 1001 86380 86390 1
504386 99504386 1001 86380 86390 1
504971 99504971 1001 86380 86390 1
505116 99505116 1001 86380 86390 1
505057 99505057 1001 86380 86390 1
505569 99505569 1001 86380 86390 1
505761 99505761 1001 86380 86390 1
505666 99505666 1001 86380 86390 1
505397 99505397 1001 86380 86390 1
505524 99505524 1001 86380 86390 1
505333 99505333 1001 86380 86390 1
505197 99505197 1001 86380 86390 1
505150 99505150 1001 86380 86390 1
505964 99505964 1001 86380 86390 1
505822 99505822 1001 86380 86390 1
505947 99505947 1001 86380 86390 1
506406 99506406 1001 86380 86390 1
506213 99506213 1001 86380 86390 1
506215 99506215 1001 86380 86390 1
506195 99506195 1001 86380 86390 1
506154 99506154 1001 86380 86390 1
506762 99506762 1001 86380 86390 1
506635 99506635 1001 86380 86390 1
506728 99506728 1001 86380 86390 1
506716 99506716 1001 86380 86390 1
506707 99506707 1001 86380 86390 1
507384 99507384 1001 86380 86390 1
507350 99507350 1001 86380 86390 1
507250 99507250 1001 86380 86390 1
507075 99507075 1001 86380 86390 1
507038 99507038 1001 86380 86390 1
507107 99507107 1001 86380 86390 1
506815 99506815 1001 86380 86390 1
506809 99506809 1001 86380 86390 1
506849 99506849 1001 86380 86390 1
506876 99506876 1001 86380 86390 1
507005 99507005 1001 86380 86390 1
506813 99506813 1001 86380 86390 1
507472 99507472 1001 86380 86390 1
507614 99507614 1001 86380 86390 1
507577 99507577 1001 86380 86390 1
507622 99507622 1001 86380 86390 1
507507 99507507 1001 86380 86390 1
508059 99508059 1001 86380 86390 1
508165 99508165 1001 86380 86390 1
508232 99508232 1001 86380 86390 1
508067 99508067 1001 86380 86390 1
507851 99507851 1001 86380 86390 1
507947 99507947 1001 86380 86390 1
507938 99507938 1001 86380 86390 1
507682 99507682 1001 86380 86390 1
507685 99507685 1001 86380 86390 1
507633 99507633 1001 86380 86390 1
507728 99507728 1001 86380 86390 1
507834 99507834 1001 86380 86390 1
508401 99508401 1001 86380 86390 1
508437 99508437 1001 86380 86390 1
508960 99508960 1001 86380 86390 1
508876 99508876 1001 86380 86390 1
508857 99508857 1001 86380 86390 1
508689 99508689 1001 86380 86390 1
508840 99508840 1001 86380 86390 1
508672 99508672 1001 86380 86390 1
508764 99508764 1001 86380 86390 1
508626 99508626 1001 86380 86390 1
508487 99508487 1001 86380 86390 1
508617 99508617 1001 86380 86390 1
508515 99508515 1001 86380 86390 1
508634 99508634 1001 86380 86390 1
509197 99509197 1001 86380 86390 1
509249 99509249 1001 86380 86390 1
509898 99509898 1001 86380 86390 1
509557 99509557 1001 86380 86390 1
509546 99509546 1001 86380 86390 1
509600 99509600 1001 86380 86390 1
509641 99509641 1001 86380 86390 1
509511 99509511 1001 86380 86390 1
509512 99509512 1001 86380 86390 1
509398 99509398 1001 86380 86390 1
509292 99509292 1001 86380 86390 1
509964 99509964 1001 86380 86390 1
509939 99509939 1001 86380 86390 1
509697 99509697 1001 86380 86390 1
509953 99509953 1001 86380 86390 1
510077 99510077 1001 86380 86390 1
510541 99510541 1001 86380 86390 1
510714 99510714 1001 86380 86390 1
510595 99510595 1001 86380 86390 1
510621 99510621 1001 86380 86390 1
510495 99510495 1001 86380 86390 1
510457 99510457 1001 86380 86390 1
510470 99510470 1001 86380 86390 1
510489 99510489 1001 86380 86390 1
510452 99510452 1001 86380 86390 1
510324 99510324 1001 86380 86390 1
510339 99510339 1001 86380 86390 1
510222 99510222 1001 86380 86390 1
510187 99510187 1001 86380 86390 1
510292 99510292 1001 86380 86390 1
510220 99510220 1001 86380 86390 1
510840 99510840 1001 86380 86390 1
510820 99510820 1001 86380 86390 1
510835 99510835 1001 86380 86390 1
510928 99510928 1001 86380 86390 1
511551 99511551 1001 86380 86390 1
511530 99511530 1001 86380 86390 1
511417 99511417 1001 86380 86390 1
511510 99511510 1001 86380 86390 1
511487 99511487 1001 86380 86390 1
511192 99511192 1001 86380 86390 1
511277 99511277 1001 86380 86390 1
510933 99510933 1001 86380 86390 1
510986 99510986 1001 86380 86390 1
511131 99511131 1001 86380 86390 1
511593 99511593 1001 86380 86390 1
511639 99511639 1001 86380 86390 1
511588 99511588 1001 86380 86390 1
511640 99511640 1001 86380 86390 1
512213 99512213 1001 86380 86390 1
512349 99512349 1001 86380 86390 1
512308 99512308 1001 86380 86390 1
512248 99512248 1001 86380 86390 1
512151 99512151 1001 86380 86390 1
512152 99512152 1001 86380 86390 1
512041 99512041 1001 86380 86390 1
511991 99511991 1001 86380 86390 1
511888 99511888 1001 86380 86390 1
511843 99511843 1001 86380 86390 1
511883 99511883 1001 86380 86390 1
512433 99512433 1001 86380 86390 1
512486 99512486 1001 86380 86390 1
512412 99512412 1001 86380 86390 1
512439 99512439 1001 86380 86390 1
512453 99512453 1001 86380 86390 1
513141 99513141 1001 86380 86390 1
513158 99513158 1001 86380 86390 1
513019 99513019 1001 86380 86390 1
513189 99513189 1001 86380 86390 1
513048 99513048 1001 86380 86390 1
512839 99512839 1001 86380 86390 1
512969 99512969 1001 86380 86390 1
512892 99512892 1001 86380 86390 1
512676 99512676 1001 86380 86390 1
512783 99512783 1001 86380 86390 1
512680 99512680 1001 86380 86390 1
512771 99512771 1001 86380 86390 1
512694 99512694 1001 86380 86390 1
512776 99512776 1001 86380 86390 1
512596 99512596 1001 86380 86390 1
513294 99513294 1001 86380 86390 1
513385 99513385 1001 86380 86390 1
513245 99513245 1001 86380 86390 1
513247 99513247 1001 86380 86390 1
513302 99513302 1001 86380 86390 1
513344 99513344 1001 86380 86390 1
513839 99513839 1001 86380 86390 1
513918 99513918 1001 86380 86390 1
513919 99513919 1001 86380 86390 1
513979 99513979 1001 86380 86390 1
513738 99513738 1001 86380 86390 1
513719 99513719 1001 86380 86390 1
513467 99513467 1001 86380 86390 1
514100 99514100 1001 86380 86390 1
514221 99514221 1001 86380 86390 1
514079 99514079 1001 86380 86390 1
514157 99514157 1001 86380 86390 1
514720 99514720 1001 86380 86390 1
514620 99514620 1001 86380 86390 1
514466 99514466 1001 86380 86390 1
514481 99514481 1001 86380 86390 1
514315 99514315 1001 86380 86390 1
514246 99514246 1001 86380 86390 1
515512 99515512 1001 86380 86390 1
515322 99515322 1001 86380 86390 1
515366 99515366 1001 86380 86390 1
515142 99515142 1001 86380 86390 1
515091 99515091 1001 86380 86390 1
515107 99515107 1001 86380 86390 1
515147 99515147 1001 86380 86390 1
515228 99515228 1001 86380 86390 1
515862 99515862 1001 86380 86390 1
515687 99515687 1001 86380 86390 1
516410 99516410 1001 86380 86390 1
516466 99516466 1001 86380 86390 1
516363 99516363 1001 86380 86390 1
516352 99516352 1001 86380 86390 1
516379 99516379 1001 86380 86390 1
516393 99516393 1001 86380 86390 1
516280 99516280 1001 86380 86390 1
516208 99516208 1001 86380 86390 1
515930 99515930 1001 86380 86390 1
516063 99516063 1001 86380 86390 1
516602 99516602 1001 86380 86390 1
516541 99516541 1001 86380 86390 1
516593 99516593 1001 86380 86390 1
516660 99516660 1001 86380 86390 1
517216 99517216 1001 86380 86390 1
517295 99517295 1001 86380 86390 1
517205 99517205 1001 86380 86390 1
516950 99516950 1001 86380 86390 1
516939 99516939 1001 86380 86390 1
517019 99517019 1001 86380 86390 1
517086 99517086 1001 86380 86390 1
517022 99517022 1001 86380 86390 1
517102 99517102 1001 86380 86390 1
516916 99516916 1001 86380 86390 1
516856 99516856 1001 86380 86390 1
517427 99517427 1001 86380 86390 1
517994 99517994 1001 86380 86390 1
518051 99518051 1001 86380 86390 1
518092 99518092 1001 86380 86390 1
517763 99517763 1001 86380 86390 1
517815 99517815 1001 86380 86390 1
517920 99517920 1001 86380 86390 1
517897 99517897 1001 86380 86390 1
517955 99517955 1001 86380 86390 1
517684 99517684 1001 86380 86390 1
517646 99517646 1001 86380 86390 1
517605 99517605 1001 86380 86390 1
518185 99518185 1001 86380 86390 1
518216 99518216 1001 86380 86390 1
518171 99518171 1001 86380 86390 1
518845 99518845 1001 86380 86390 1
518588 99518588 1001 86380 86390 1
518641 99518641 1001 86380 86390 1
518686 99518686 1001 86380 86390 1
518596 99518596 1001 86380 86390 1
518387 99518387 1001 86380 86390 1
518994 99518994 1001 86380 86390 1
519062 99519062 1001 86380 86390 1
519010 99519010 1001 86380 86390 1
519626 99519626 1001 86380 86390 1
519760 99519760 1001 86380 86390 1
519596 99519596 1001 86380 86390 1
519496 99519496 1001 86380 86390 1
519499 99519499 1001 86380 86390 1
519555 99519555 1001 86380 86390 1
519313 99519313 1001 86380 86390 1
519262 99519262 1001 86380 86390 1
519366 99519366 1001 86380 86390 1
519315 99519315 1001 86380 86390 1
519969 99519969 1001 86380 86390 1
519610 99519610 1001 86380 86390 1
519832 99519832 1001 86380 86390 1
519872 99519872 1001 86380 86390 1
519822 99519822 1001 86380 86390 1
520513 99520513 1001 86380 86390 1
520621 99520621 1001 86380 86390 1
520575 99520575 1001 86380 86390 1
520319 99520319 1001 86380 86390 1
520397 99520397 1001 86380 86390 1
520177 99520177 1001 86380 86390 1
520127 99520127 1001 86380 86390 1
520170 99520170 1001 86380 86390 1
520225 99520225 1001 86380 86390 1
520650 99520650 1001 86380 86390 1
520642 99520642 1001 86380 86390 1
521278 99521278 1001 86380 86390 1
521443 99521443 1001 86380 86390 1
521305 99521305 1001 86380 86390 1
520966 99520966 1001 86380 86390 1
520973 99520973 1001 86380 86390 1
521532 99521532 1001 86380 86390 1
521472 99521472 1001 86380 86390 1
521512 99521512 1001 86380 86390 1
522267 99522267 1001 86380 86390 1
522246 99522246 1001 86380 86390 1
522146 99522146 1001 86380 86390 1
522187 99522187 1001 86380 86390 1
522003 99522003 1001 86380 86390 1
521979 99521979 1001 86380 86390 1
521891 99521891 1001 86380 86390 1
521700 99521700 1001 86380 86390 1
522381 99522381 1001 86380 86390 1
522296 99522296 1001 86380 86390 1
522361 99522361 1001 86380 86390 1
522492 99522492 1001 86380 86390 1
523117 99523117 1001 86380 86390 1
523060 99523060 1001 86380 86390 1
522997 99522997 1001 86380 86390 1
522868 99522868 1001 86380 86390 1
522817 99522817 1001 86380 86390 1
522649 99522649 1001 86380 86390 1
522586 99522586 1001 86380 86390 1
522676 99522676 1001 86380 86390 1
522498 99522498 1001 86380 86390 1
523200 99523200 1001 86380 86390 1
523177 99523177 1001 86380 86390 1
523138 99523138 1001 86380 86390 1
523192 99523192 1001 86380 86390 1
523322 99523322 1001 86380 86390 1
523768 99523768 1001 86380 86390 1
523586 99523586 1001 86380 86390 1
523600 99523600 1001 86380 86390 1
523691 99523691 1001 86380 86390 1
523705 99523705 1001 86380 86390 1
523555 99523555 1001 86380 86390 1
523699 99523699 1001 86380 86390 1
523402 99523402 1001 86380 86390 1
523458 99523458 1001 86380 86390 1
523400 99523400 1001 86380 86390 1
524578 99524578 1001 86380 86390 1
524702 99524702 1001 86380 86390 1
524690 99524690 1001 86380 86390 1
524587 99524587 1001 86380 86390 1
524440 99524440 1001 86380 86390 1
524268 99524268 1001 86380 86390 1
524154 99524154 1001 86380 86390 1
524324 99524324 1001 86380 86390 1
524234 99524234 1001 86380 86390 1
524286 99524286 1001 86380 86390 1
524265 99524265 1001 86380 86390 1
524801 99524801 1001 86380 86390 1
524973 99524973 1001 86380 86390 1
525548 99525548 1001 86380 86390 1
525476 99525476 1001 86380 86390 1
525477 99525477 1001 86380 86390 1
525379 99525379 1001 86380 86390 1
525317 99525317 1001 86380 86390 1
525343 99525343 1001 86380 86390 1
525305 99525305 1001 86380 86390 1
525220 99525220 1001 86380 86390 1
525312 99525312 1001 86380 86390 1
524982 99524982 1001 86380 86390 1
525049 99525049 1001 86380 86390 1
525646 99525646 1001 86380 86390 1
525665 99525665 1001 86380 86390 1
525679 99525679 1001 86380 86390 1
525773 99525773 1001 86380 86390 1
526036 99526036 1001 86380 86390 1
526115 99526115 1001 86380 86390 1
526015 99526015 1001 86380 86390 1
526107 99526107 1001 86380 86390 1
526139 99526139 1001 86380 86390 1
525956 99525956 1001 86380 86390 1
526627 99526627 1001 86380 86390 1
526514 99526514 1001 86380 86390 1
526452 99526452 1001 86380 86390 1
526561 99526561 1001 86380 86390 1
526458 99526458 1001 86380 86390 1
527108 99527108 1001 86380 86390 1
527047 99527047 1001 86380 86390 1
527223 99527223 1001 86380 86390 1
526927 99526927 1001 86380 86390 1
526892 99526892 1001 86380 86390 1
527028 99527028 1001 86380 86390 1
526713 99526713 1001 86380 86390 1
526692 99526692 1001 86380 86390 1
527417 99527417 1001 86380 86390 1
527266 99527266 1001 86380 86390 1
527935 99527935 1001 86380 86390 1
527924 99527924 1001 86380 86390 1
527926 99527926 1001 86380 86390 1
527915 99527915 1001 86380 86390 1
528059 99528059 1001 86380 86390 1
528065 99528065 1001 86380 86390 1
527693 99527693 1001 86380 86390 1
527789 99527789 1001 86380 86390 1
527624 99527624 1001 86380 86390 1
527638 99527638 1001 86380 86390 1
527617 99527617 1001 86380 86390 1
527643 99527643 1001 86380 86390 1
527515 99527515 1001 86380 86390 1
528115 99528115 1001 86380 86390 1
528262 99528262 1001 86380 86390 1
528108 99528108 1001 86380 86390 1
528747 99528747 1001 86380 86390 1
528842 99528842 1001 86380 86390 1
528703 99528703 1001 86380 86390 1
528715 99528715 1001 86380 86390 1
528862 99528862 1001 86380 86390 1
528541 99528541 1001 86380 86390 1
528593 99528593 1001 86380 86390 1
528529 99528529 1001 86380 86390 1
528607 99528607 1001 86380 86390 1
528684 99528684 1001 86380 86390 1
528586 99528586 1001 86380 86390 1
528522 99528522 1001 86380 86390 1
528320 99528320 1001 86380 86390 1
528294 99528294 1001 86380 86390 1
528416 99528416 1001 86380 86390 1
529068 99529068 1001 86380 86390 1
528957 99528957 1001 86380 86390 1
529547 99529547 1001 86380 86390 1
529660 99529660 1001 86380 86390 1
529461 99529461 1001 86380 86390 1
529438 99529438 1001 86380 86390 1
529518 99529518 1001 86380 86390 1
529230 99529230 1001 86380 86390 1
529842 99529842 1001 86380 86390 1
529765 99529765 1001 86380 86390 1
529859 99529859 1001 86380 86390 1
530360 99530360 1001 86380 86390 1
530181 99530181 1001 86380 86390 1
530175 99530175 1001 86380 86390 1
530293 99530293 1001 86380 86390 1
530089 99530089 1001 86380 86390 1
530131 99530131 1001 86380 86390 1
530002 99530002 1001 86380 86390 1
530054 99530054 1001 86380 86390 1
530654 99530654 1001 86380 86390 1
530683 99530683 1001 86380 86390 1
530648 99530648 1001 86380 86390 1
531330 99531330 1001 86380 86390 1
531194 99531194 1001 86380 86390 1
531261 99531261 1001 86380 86390 1
530966 99530966 1001 86380 86390 1
531558 99531558 1001 86380 86390 1
531487 99531487 1001 86380 86390 1
531399 99531399 1001 86380 86390 1
531388 99531388 1001 86380 86390 1
532064 99532064 1001 86380 86390 1
532055 99532055 1001 86380 86390 1
532137 99532137 1001 86380 86390 1
532062 99532062 1001 86380 86390 1
531988 99531988 1001 86380 86390 1
531860 99531860 1001 86380 86390 1
531875 99531875 1001 86380 86390 1
531867 99531867 1001 86380 86390 1
531958 99531958 1001 86380 86390 1
531907 99531907 1001 86380 86390 1
531707 99531707 1001 86380 86390 1
532401 99532401 1001 86380 86390 1
532337 99532337 1001 86380 86390 1
532215 99532215 1001 86380 86390 1
532933 99532933 1001 86380 86390 1
532888 99532888 1001 86380 86390 1
532750 99532750 1001 86380 86390 1
532780 99532780 1001 86380 86390 1
532695 99532695 1001 86380 86390 1
532445 99532445 1001 86380 86390 1
533198 99533198 1001 86380 86390 1
533229 99533229 1001 86380 86390 1
533786 99533786 1001 86380 86390 1
533664 99533664 1001 86380 86390 1
533597 99533597 1001 86380 86390 1
533419 99533419 1001 86380 86390 1
533355 99533355 1001 86380 86390 1
533344 99533344 1001 86380 86390 1
533422 99533422 1001 86380 86390 1
534044 99534044 1001 86380 86390 1
534059 99534059 1001 86380 86390 1
534543 99534543 1001 86380 86390 1
534663 99534663 1001 86380 86390 1
534314 99534314 1001 86380 86390 1
534331 99534331 1001 86380 86390 1
534360 99534360 1001 86380 86390 1
534115 99534115 1001 86380 86390 1
534875 99534875 1001 86380 86390 1
534827 99534827 1001 86380 86390 1
534715 99534715 1001 86380 86390 1
534873 99534873 1001 86380 86390 1
535343 99535343 1001 86380 86390 1
535346 99535346 1001 86380 86390 1
535482 99535482 1001 86380 86390 1
535316 99535316 1001 86380 86390 1
535151 99535151 1001 86380 86390 1
535203 99535203 1001 86380 86390 1
535221 99535221 1001 86380 86390 1
535199 99535199 1001 86380 86390 1
534893 99534893 1001 86380 86390 1
534962 99534962 1001 86380 86390 1
535083 99535083 1001 86380 86390 1
534901 99534901 1001 86380 86390 1
535715 99535715 1001 86380 86390 1
535562 99535562 1001 86380 86390 1
535696 99535696 1001 86380 86390 1
535581 99535581 1001 86380 86390 1
535610 99535610 1001 86380 86390 1
536303 99536303 1001 86380 86390 1
536209 99536209 1001 86380 86390 1
536171 99536171 1001 86380 86390 1
536277 99536277 1001 86380 86390 1
536150 99536150 1001 86380 86390 1
535965 99535965 1001 86380 86390 1
536123 99536123 1001 86380 86390 1
535941 99535941 1001 86380 86390 1
536099 99536099 1001 86380 86390 1
535986 99535986 1001 86380 86390 1
535974 99535974 1001 86380 86390 1
535833 99535833 1001 86380 86390 1
535772 99535772 1001 86380 86390 1
535773 99535773 1001 86380 86390 1
536426 99536426 1001 86380 86390 1
536428 99536428 1001 86380 86390 1
536455 99536455 1001 86380 86390 1
536371 99536371 1001 86380 86390 1
537076 99537076 1001 86380 86390 1
536964 99536964 1001 86380 86390 1
536854 99536854 1001 86380 86390 1
536568 99536568 1001 86380 86390 1
536610 99536610 1001 86380 86390 1
536628 99536628 1001 86380 86390 1
537332 99537332 1001 86380 86390 1
537246 99537246 1001 86380 86390 1
537352 99537352 1001 86380 86390 1
537941 99537941 1001 86380 86390 1
537967 99537967 1001 86380 86390 1
537974 99537974 1001 86380 86390 1
537856 99537856 1001 86380 86390 1
537588 99537588 1001 86380 86390 1
537419 99537419 1001 86380 86390 1
537420 99537420 1001 86380 86390 1
537435 99537435 1001 86380 86390 1
538050 99538050 1001 86380 86390 1
538027 99538027 1001 86380 86390 1
537991 99537991 1001 86380 86390 1
537993 99537993 1001 86380 86390 1
538047 99538047 1001 86380 86390 1
538814 99538814 1001 86380 86390 1
538612 99538612 1001 86380 86390 1
538651 99538651 1001 86380 86390 1
538683 99538683 1001 86380 86390 1
538537 99538537 1001 86380 86390 1
538460 99538460 1001 86380 86390 1
538463 99538463 1001 86380 86390 1
538284 99538284 1001 86380 86390 1
538335 99538335 1001 86380 86390 1
538999 99538999 1001 86380 86390 1
538830 99538830 1001 86380 86390 1
539504 99539504 1001 86380 86390 1
539561 99539561 1001 86380 86390 1
539293 99539293 1001 86380 86390 1
539255 99539255 1001 86380 86390 1
539233 99539233 1001 86380 86390 1
539392 99539392 1001 86380 86390 1
539252 99539252 1001 86380 86390 1
539151 99539151 1001 86380 86390 1
539026 99539026 1001 86380 86390 1
539032 99539032 1001 86380 86390 1
539731 99539731 1001 86380 86390 1
539760 99539760 1001 86380 86390 1
539800 99539800 1001 86380 86390 1
539661 99539661 1001 86380 86390 1
540467 99540467 1001 86380 86390 1
540273 99540273 1001 86380 86390 1
540108 99540108 1001 86380 86390 1
540200 99540200 1001 86380 86390 1
540151 99540151 1001 86380 86390 1
540103 99540103 1001 86380 86390 1
540181 99540181 1001 86380 86390 1
540046 99540046 1001 86380 86390 1
539895 99539895 1001 86380 86390 1
539897 99539897 1001 86380 86390 1
540505 99540505 1001 86380 86390 1
540609 99540609 1001 86380 86390 1
540506 99540506 1001 86380 86390 1
540599 99540599 1001 86380 86390 1
540485 99540485 1001 86380 86390 1
541190 99541190 1001 86380 86390 1
541227 99541227 1001 86380 86390 1
540895 99540895 1001 86380 86390 1
540975 99540975 1001 86380 86390 1
540928 99540928 1001 86380 86390 1
540766 99540766 1001 86380 86390 1
540761 99540761 1001 86380 86390 1
540683 99540683 1001 86380 86390 1
541435 99541435 1001 86380 86390 1
541402 99541402 1001 86380 86390 1
541390 99541390 1001 86380 86390 1
542116 99542116 1001 86380 86390 1
542059 99542059 1001 86380 86390 1
542047 99542047 1001 86380 86390 1
542098 99542098 1001 86380 86390 1
541813 99541813 1001 86380 86390 1
541860 99541860 1001 86380 86390 1
541542 99541542 1001 86380 86390 1
542260 99542260 1001 86380 86390 1
542228 99542228 1001 86380 86390 1
542124 99542124 1001 86380 86390 1
542137 99542137 1001 86380 86390 1
542203 99542203 1001 86380 86390 1
542283 99542283 1001 86380 86390 1
542780 99542780 1001 86380 86390 1
542877 99542877 1001 86380 86390 1
542762 99542762 1001 86380 86390 1
542814 99542814 1001 86380 86390 1
542534 99542534 1001 86380 86390 1
542600 99542600 1001 86380 86390 1
542668 99542668 1001 86380 86390 1
542681 99542681 1001 86380 86390 1
542617 99542617 1001 86380 86390 1
542473 99542473 1001 86380 86390 1
542499 99542499 1001 86380 86390 1
542465 99542465 1001 86380 86390 1
542466 99542466 1001 86380 86390 1
543005 99543005 1001 86380 86390 1
543771 99543771 1001 86380 86390 1
543698 99543698 1001 86380 86390 1
543587 99543587 1001 86380 86390 1
543628 99543628 1001 86380 86390 1
543694 99543694 1001 86380 86390 1
543529 99543529 1001 86380 86390 1
543565 99543565 1001 86380 86390 1
543327 99543327 1001 86380 86390 1
543174 99543174 1001 86380 86390 1
543317 99543317 1001 86380 86390 1
543875 99543875 1001 86380 86390 1
543893 99543893 1001 86380 86390 1
544275 99544275 1001 86380 86390 1
544198 99544198 1001 86380 86390 1
544207 99544207 1001 86380 86390 1
544029 99544029 1001 86380 86390 1
544161 99544161 1001 86380 86390 1
544071 99544071 1001 86380 86390 1
544136 99544136 1001 86380 86390 1
544153 99544153 1001 86380 86390 1
544728 99544728 1001 86380 86390 1
544710 99544710 1001 86380 86390 1
424412 955 1001 61200 63297 1
417534 632 1001 18480 21417 1
512082 794 1002 48430 61535 1
531715 603 1001 69628 69927 1
400050 99400050 1001 86380 86390 1
400053 99400053 1001 86380 86390 1
400158 99400158 1001 86380 86390 1
400501 99400501 1001 86380 86390 1
400601 99400601 1001 86380 86390 1
400659 99400659 1001 86380 86390 1
400907 99400907 1001 86380 86390 1
400947 99400947 1001 86380 86390 1
401345 99401345 1001 86380 86390 1
401543 99401543 1001 86380 86390 1
401637 99401637 1001 86380 86390 1
401785 99401785 1001 86380 86390 1
401866 99401866 1001 86380 86390 1
402063 99402063 1001 86380 86390 1
402072 99402072 1001 86380 86390 1
402340 99402340 1001 86380 86390 1
402384 99402384 1001 86380 86390 1
402686 99402686 1001 86380 86390 1
402709 99402709 1001 86380 86390 1
402701 99402701 1001 86380 86390 1
403021 99403021 1001 86380 86390 1
403028 99403028 1001 86380 86390 1
403206 99403206 1001 86380 86390 1
403179 99403179 1001 86380 86390 1
403269 99403269 1001 86380 86390 1
403377 99403377 1001 86380 86390 1
403478 99403478 1001 86380 86390 1
403528 99403528 1001 86380 86390 1
403694 99403694 1001 86380 86390 1
404193 99404193 1001 86380 86390 1
404303 99404303 1001 86380 86390 1
404593 99404593 1001 86380 86390 1
404690 99404690 1001 86380 86390 1
404790 99404790 1001 86380 86390 1
405049 99405049 1001 86380 86390 1
405189 99405189 1001 86380 86390 1
405191 99405191 1001 86380 86390 1
405419 99405419 1001 86380 86390 1
405718 99405718 1001 86380 86390 1
405940 99405940 1001 86380 86390 1
406064 99406064 1001 86380 86390 1
406091 99406091 1001 86380 86390 1
406113 99406113 1001 86380 86390 1
406224 99406224 1001 86380 86390 1
406249 99406249 1001 86380 86390 1
406315 99406315 1001 86380 86390 1
406343 99406343 1001 86380 86390 1
406458 99406458 1001 86380 86390 1
406433 99406433 1001 86380 86390 1
406397 99406397 1001 86380 86390 1
406475 99406475 1001 86380 86390 1
406506 99406506 1001 86380 86390 1
406501 99406501 1001 86380 86390 1
406700 99406700 1001 86380 86390 1
406735 99406735 1001 86380 86390 1
406731 99406731 1001 86380 86390 1
406783 99406783 1001 86380 86390 1
406870 99406870 1001 86380 86390 1
406860 99406860 1001 86380 86390 1
406978 99406978 1001 86380 86390 1
407021 99407021 1001 86380 86390 1
407078 99407078 1001 86380 86390 1
407151 99407151 1001 86380 86390 1
407179 99407179 1001 86380 86390 1
407308 99407308 1001 86380 86390 1
407385 99407385 1001 86380 86390 1
407612 99407612 1001 86380 86390 1
407617 99407617 1001 86380 86390 1
408018 99408018 1001 86380 86390 1
408235 99408235 1001 86380 86390 1
408287 99408287 1001 86380 86390 1
408590 99408590 1001 86380 86390 1
408706 99408706 1001 86380 86390 1
409588 99409588 1001 86380 86390 1
409778 99409778 1001 86380 86390 1
410160 99410160 1001 86380 86390 1
410364 99410364 1001 86380 86390 1
410380 99410380 1001 86380 86390 1
410409 99410409 1001 86380 86390 1
410551 99410551 1001 86380 86390 1
410609 99410609 1001 86380 86390 1
411551 99411551 1001 86380 86390 1
411843 99411843 1001 86380 86390 1
411924 99411924 1001 86380 86390 1
411880 99411880 1001 86380 86390 1
412329 99412329 1001 86380 86390 1
412348 99412348 1001 86380 86390 1
413652 99413652 1001 86380 86390 1
413668 99413668 1001 86380 86390 1
412931 99412931 1001 86380 86390 1
412940 99412940 1001 86380 86390 1
413224 99413224 1001 86380 86390 1
412964 99412964 1001 86380 86390 1
413130 99413130 1001 86380 86390 1
413132 99413132 1001 86380 86390 1
412528 99412528 1001 86380 86390 1
412530 99412530 1001 86380 86390 1
412781 99412781 1001 86380 86390 1
412623 99412623 1001 86380 86390 1
412625 99412625 1001 86380 86390 1
412680 99412680 1001 86380 86390 1
412519 99412519 1001 86380 86390 1
412733 99412733 1001 86380 86390 1
412660 99412660 1001 86380 86390 1
413756 99413756 1001 86380 86390 1
413785 99413785 1001 86380 86390 1
414076 99414076 1001 86380 86390 1
415213 99415213 1001 86380 86390 1
415241 99415241 1001 86380 86390 1
415231 99415231 1001 86380 86390 1
415126 99415126 1001 86380 86390 1
414512 99414512 1001 86380 86390 1
414714 99414714 1001 86380 86390 1
414746 99414746 1001 86380 86390 1
414903 99414903 1001 86380 86390 1
414634 99414634 1001 86380 86390 1
414275 99414275 1001 86380 86390 1
414386 99414386 1001 86380 86390 1
415718 99415718 1001 86380 86390 1
415603 99415603 1001 86380 86390 1
415372 99415372 1001 86380 86390 1
415391 99415391 1001 86380 86390 1
416612 99416612 1001 86380 86390 1
416442 99416442 1001 86380 86390 1
416514 99416514 1001 86380 86390 1
416035 99416035 1001 86380 86390 1
415790 99415790 1001 86380 86390 1
415924 99415924 1001 86380 86390 1
417284 99417284 1001 86380 86390 1
417384 99417384 1001 86380 86390 1
417060 99417060 1001 86380 86390 1
418619 99418619 1001 86380 86390 1
418435 99418435 1001 86380 86390 1
418655 99418655 1001 86380 86390 1
418539 99418539 1001 86380 86390 1
418565 99418565 1001 86380 86390 1
418082 99418082 1001 86380 86390 1
418282 99418282 1001 86380 86390 1
418060 99418060 1001 86380 86390 1
418259 99418259 1001 86380 86390 1
418386 99418386 1001 86380 86390 1
418807 99418807 1001 86380 86390 1
420375 99420375 1001 86380 86390 1
420148 99420148 1001 86380 86390 1
420134 99420134 1001 86380 86390 1
420226 99420226 1001 86380 86390 1
420302 99420302 1001 86380 86390 1
419938 99419938 1001 86380 86390 1
419988 99419988 1001 86380 86390 1
419540 99419540 1001 86380 86390 1
419593 99419593 1001 86380 86390 1
419230 99419230 1001 86380 86390 1
420562 99420562 1001 86380 86390 1
420591 99420591 1001 86380 86390 1
421965 99421965 1001 86380 86390 1
421766 99421766 1001 86380 86390 1
421828 99421828 1001 86380 86390 1
421587 99421587 1001 86380 86390 1
421277 99421277 1001 86380 86390 1
421449 99421449 1001 86380 86390 1
421119 99421119 1001 86380 86390 1
421106 99421106 1001 86380 86390 1
421227 99421227 1001 86380 86390 1
422160 99422160 1001 86380 86390 1
422222 99422222 1001 86380 86390 1
422214 99422214 1001 86380 86390 1
423584 99423584 1001 86380 86390 1
423454 99423454 1001 86380 86390 1
423664 99423664 1001 86380 86390 1
423525 99423525 1001 86380 86390 1
423175 99423175 1001 86380 86390 1
423154 99423154 1001 86380 86390 1
423017 99423017 1001 86380 86390 1
423053 99423053 1001 86380 86390 1
422786 99422786 1001 86380 86390 1
422563 99422563 1001 86380 86390 1
422589 99422589 1001 86380 86390 1
424017 99424017 1001 86380 86390 1
424103 99424103 1001 86380 86390 1
423754 99423754 1001 86380 86390 1
423857 99423857 1001 86380 86390 1
424007 99424007 1001 86380 86390 1
424115 99424115 1001 86380 86390 1
425029 99425029 1001 86380 86390 1
425103 99425103 1001 86380 86390 1
425327 99425327 1001 86380 86390 1
425257 99425257 1001 86380 86390 1
425091 99425091 1001 86380 86390 1
425062 99425062 1001 86380 86390 1
425349 99425349 1001 86380 86390 1
425209 99425209 1001 86380 86390 1
424762 99424762 1001 86380 86390 1
424829 99424829 1001 86380 86390 1
424996 99424996 1001 86380 86390 1
424655 99424655 1001 86380 86390 1
424609 99424609 1001 86380 86390 1
424294 99424294 1001 86380 86390 1
424296 99424296 1001 86380 86390 1
424346 99424346 1001 86380 86390 1
424158 99424158 1001 86380 86390 1
425570 99425570 1001 86380 86390 1
425697 99425697 1001 86380 86390 1
426920 99426920 1001 86380 86390 1
426473 99426473 1001 86380 86390 1
426484 99426484 1001 86380 86390 1
426333 99426333 1001 86380 86390 1
426289 99426289 1001 86380 86390 1
426252 99426252 1001 86380 86390 1
425904 99425904 1001 86380 86390 1
427245 99427245 1001 86380 86390 1
427339 99427339 1001 86380 86390 1
427453 99427453 1001 86380 86390 1
428669 99428669 1001 86380 86390 1
428504 99428504 1001 86380 86390 1
428449 99428449 1001 86380 86390 1
428002 99428002 1001 86380 86390 1
428195 99428195 1001 86380 86390 1
428174 99428174 1001 86380 86390 1
427875 99427875 1001 86380 86390 1
427605 99427605 1001 86380 86390 1
427594 99427594 1001 86380 86390 1
427645 99427645 1001 86380 86390 1
427672 99427672 1001 86380 86390 1
427818 99427818 1001 86380 86390 1
427550 99427550 1001 86380 86390 1
428972 99428972 1001 86380 86390 1
429165 99429165 1001 86380 86390 1
430117 99430117 1001 86380 86390 1
430165 99430165 1001 86380 86390 1
430147 99430147 1001 86380 86390 1
430204 99430204 1001 86380 86390 1
429632 99429632 1001 86380 86390 1
429723 99429723 1001 86380 86390 1
429384 99429384 1001 86380 86390 1
429343 99429343 1001 86380 86390 1
430645 99430645 1001 86380 86390 1
430538 99430538 1001 86380 86390 1
430632 99430632 1001 86380 86390 1
432014 99432014 1001 86380 86390 1
431975 99431975 1001 86380 86390 1
431847 99431847 1001 86380 86390 1
431606 99431606 1001 86380 86390 1
431320 99431320 1001 86380 86390 1
431625 99431625 1001 86380 86390 1
431644 99431644 1001 86380 86390 1
430952 99430952 1001 86380 86390 1
431054 99431054 1001 86380 86390 1
432380 99432380 1001 86380 86390 1
432183 99432183 1001 86380 86390 1
432098 99432098 1001 86380 86390 1
432213 99432213 1001 86380 86390 1
432195 99432195 1001 86380 86390 1
433635 99433635 1001 86380 86390 1
433436 99433436 1001 86380 86390 1
433550 99433550 1001 86380 86390 1
432831 99432831 1001 86380 86390 1
434019 99434019 1001 86380 86390 1
433897 99433897 1001 86380 86390 1
434104 99434104 1001 86380 86390 1
434826 99434826 1001 86380 86390 1
434946 99434946 1001 86380 86390 1
434950 99434950 1001 86380 86390 1
434978 99434978 1001 86380 86390 1
434727 99434727 1001 86380 86390 1
434143 99434143 1001 86380 86390 1
435574 99435574 1001 86380 86390 1
435656 99435656 1001 86380 86390 1
435837 99435837 1001 86380 86390 1
435494 99435494 1001 86380 86390 1
435495 99435495 1001 86380 86390 1
435743 99435743 1001 86380 86390 1
435566 99435566 1001 86380 86390 1
436759 99436759 1001 86380 86390 1
436965 99436965 1001 86380 86390 1
436967 99436967 1001 86380 86390 1
436445 99436445 1001 86380 86390 1
436494 99436494 1001 86380 86390 1
436547 99436547 1001 86380 86390 1
436433 99436433 1001 86380 86390 1
436290 99436290 1001 86380 86390 1
436240 99436240 1001 86380 86390 1
436005 99436005 1001 86380 86390 1
300561 99300561 1001 86380 86390 1
300679 99300679 1001 86380 86390 1
300675 99300675 1001 86380 86390 1
300559 99300559 1001 86380 86390 1
300475 99300475 1001 86380 86390 1
300325 99300325 1001 86380 86390 1
300921 99300921 1001 86380 86390 1
300844 99300844 1001 86380 86390 1
300108 99300108 1001 86380 86390 1
300758 99300758 1001 86380 86390 1
300862 99300862 1001 86380 86390 1
300825 99300825 1001 86380 86390 1
300866 99300866 1001 86380 86390 1
301323 99301323 1001 86380 86390 1
301157 99301157 1001 86380 86390 1
301185 99301185 1001 86380 86390 1
301198 99301198 1001 86380 86390 1
301277 99301277 1001 86380 86390 1
301231 99301231 1001 86380 86390 1
301103 99301103 1001 86380 86390 1
301026 99301026 1001 86380 86390 1
301041 99301041 1001 86380 86390 1
301056 99301056 1001 86380 86390 1
300953 99300953 1001 86380 86390 1
300968 99300968 1001 86380 86390 1
301112 99301112 1001 86380 86390 1
300956 99300956 1001 86380 86390 1
301682 99301682 1001 86380 86390 1
301684 99301684 1001 86380 86390 1
301596 99301596 1001 86380 86390 1
301626 99301626 1001 86380 86390 1
301627 99301627 1001 86380 86390 1
301641 99301641 1001 86380 86390 1
302322 99302322 1001 86380 86390 1
302047 99302047 1001 86380 86390 1
302036 99302036 1001 86380 86390 1
301989 99301989 1001 86380 86390 1
302107 99302107 1001 86380 86390 1
301947 99301947 1001 86380 86390 1
301847 99301847 1001 86380 86390 1
301848 99301848 1001 86380 86390 1
301785 99301785 1001 86380 86390 1
302432 99302432 1001 86380 86390 1
302539 99302539 1001 86380 86390 1
303057 99303057 1001 86380 86390 1
303148 99303148 1001 86380 86390 1
303126 99303126 1001 86380 86390 1
303088 99303088 1001 86380 86390 1
303141 99303141 1001 86380 86390 1
302825 99302825 1001 86380 86390 1
302864 99302864 1001 86380 86390 1
302881 99302881 1001 86380 86390 1
302959 99302959 1001 86380 86390 1
302972 99302972 1001 86380 86390 1
302921 99302921 1001 86380 86390 1
302591 99302591 1001 86380 86390 1
302688 99302688 1001 86380 86390 1
303325 99303325 1001 86380 86390 1
303264 99303264 1001 86380 86390 1
303865 99303865 1001 86380 86390 1
303622 99303622 1001 86380 86390 1
303804 99303804 1001 86380 86390 1
303663 99303663 1001 86380 86390 1
303641 99303641 1001 86380 86390 1
303642 99303642 1001 86380 86390 1
303619 99303619 1001 86380 86390 1
303548 99303548 1001 86380 86390 1
303553 99303553 1001 86380 86390 1
304085 99304085 1001 86380 86390 1
304192 99304192 1001 86380 86390 1
304771 99304771 1001 86380 86390 1
304804 99304804 1001 86380 86390 1
304455 99304455 1001 86380 86390 1
304396 99304396 1001 86380 86390 1
304359 99304359 1001 86380 86390 1
305025 99305025 1001 86380 86390 1
304948 99304948 1001 86380 86390 1
305016 99305016 1001 86380 86390 1
305572 99305572 1001 86380 86390 1
305641 99305641 1001 86380 86390 1
305458 99305458 1001 86380 86390 1
305208 99305208 1001 86380 86390 1
305184 99305184 1001 86380 86390 1
500065 99500065 1001 86380 86390 1
500171 99500171 1001 86380 86390 1
500188 99500188 1001 86380 86390 1
500008 99500008 1001 86380 86390 1
500701 99500701 1001 86380 86390 1
500632 99500632 1001 86380 86390 1
500749 99500749 1001 86380 86390 1
500534 99500534 1001 86380 86390 1
500573 99500573 1001 86380 86390 1
500555 99500555 1001 86380 86390 1
500368 99500368 1001 86380 86390 1
500347 99500347 1001 86380 86390 1
500836 99500836 1001 86380 86390 1
500876 99500876 1001 86380 86390 1
500916 99500916 1001 86380 86390 1
501609 99501609 1001 86380 86390 1
501254 99501254 1001 86380 86390 1
501274 99501274 1001 86380 86390 1
501250 99501250 1001 86380 86390 1
501187 99501187 1001 86380 86390 1
501164 99501164 1001 86380 86390 1
501074 99501074 1001 86380 86390 1
501193 99501193 1001 86380 86390 1
501121 99501121 1001 86380 86390 1
501810 99501810 1001 86380 86390 1
501722 99501722 1001 86380 86390 1
501672 99501672 1001 86380 86390 1
502338 99502338 1001 86380 86390 1
502287 99502287 1001 86380 86390 1
502392 99502392 1001 86380 86390 1
502341 99502341 1001 86380 86390 1
502145 99502145 1001 86380 86390 1
502133 99502133 1001 86380 86390 1
502226 99502226 1001 86380 86390 1
502123 99502123 1001 86380 86390 1
502150 99502150 1001 86380 86390 1
502114 99502114 1001 86380 86390 1
502104 99502104 1001 86380 86390 1
502026 99502026 1001 86380 86390 1
501910 99501910 1001 86380 86390 1
501923 99501923 1001 86380 86390 1
501962 99501962 1001 86380 86390 1
501858 99501858 1001 86380 86390 1
501925 99501925 1001 86380 86390 1
502005 99502005 1001 86380 86390 1
502516 99502516 1001 86380 86390 1
501845 99501845 1001 86380 86390 1
502634 99502634 1001 86380 86390 1
502480 99502480 1001 86380 86390 1
503242 99503242 1001 86380 86390 1
503256 99503256 1001 86380 86390 1
503155 99503155 1001 86380 86390 1
503271 99503271 1001 86380 86390 1
503121 99503121 1001 86380 86390 1
503050 99503050 1001 86380 86390 1
502921 99502921 1001 86380 86390 1
502725 99502725 1001 86380 86390 1
502768 99502768 1001 86380 86390 1
502794 99502794 1001 86380 86390 1
502718 99502718 1001 86380 86390 1
502747 99502747 1001 86380 86390 1
502877 99502877 1001 86380 86390 1
503312 99503312 1001 86380 86390 1
504085 99504085 1001 86380 86390 1
503940 99503940 1001 86380 86390 1
503995 99503995 1001 86380 86390 1
503949 99503949 1001 86380 86390 1
503733 99503733 1001 86380 86390 1
503785 99503785 1001 86380 86390 1
503837 99503837 1001 86380 86390 1
503905 99503905 1001 86380 86390 1
503780 99503780 1001 86380 86390 1
503821 99503821 1001 86380 86390 1
503666 99503666 1001 86380 86390 1
503705 99503705 1001 86380 86390 1
503696 99503696 1001 86380 86390 1
503515 99503515 1001 86380 86390 1
503531 99503531 1001 86380 86390 1
503686 99503686 1001 86380 86390 1
503548 99503548 1001 86380 86390 1
504157 99504157 1001 86380 86390 1
504132 99504132 1001 86380 86390 1
504263 99504263 1001 86380 86390 1
504893 99504893 1001 86380 86390 1
504897 99504897 1001 86380 86390 1
504745 99504745 1001 86380 86390 1
504761 99504761 1001 86380 86390 1
504800 99504800 1001 86380 86390 1
504813 99504813 1001 86380 86390 1
504653 99504653 1001 86380 86390 1
504550 99504550 1001 86380 86390 1
504695 99504695 1001 86380 86390 1
504466 99504466 1001 86380 86390 1
504421 99504421 1001 86380 86390 1
504413 99504413 1001 86380 86390 1
504995 99504995 1001 86380 86390 1
505060 99505060 1001 86380 86390 1
505568 99505568 1001 86380 86390 1
505503 99505503 1001 86380 86390 1
505360 99505360 1001 86380 86390 1
505374 99505374 1001 86380 86390 1
505479 99505479 1001 86380 86390 1
505376 99505376 1001 86380 86390 1
505472 99505472 1001 86380 86390 1
505486 99505486 1001 86380 86390 1
505305 99505305 1001 86380 86390 1
505859 99505859 1001 86380 86390 1
505969 99505969 1001 86380 86390 1
506545 99506545 1001 86380 86390 1
506446 99506446 1001 86380 86390 1
506575 99506575 1001 86380 86390 1
506453 99506453 1001 86380 86390 1
506274 99506274 1001 86380 86390 1
506316 99506316 1001 86380 86390 1
506346 99506346 1001 86380 86390 1
506286 99506286 1001 86380 86390 1
506068 99506068 1001 86380 86390 1
506069 99506069 1001 86380 86390 1
506150 99506150 1001 86380 86390 1
506142 99506142 1001 86380 86390 1
506697 99506697 1001 86380 86390 1
506763 99506763 1001 86380 86390 1
506673 99506673 1001 86380 86390 1
506609 99506609 1001 86380 86390 1
506637 99506637 1001 86380 86390 1
506677 99506677 1001 86380 86390 1
506690 99506690 1001 86380 86390 1
507271 99507271 1001 86380 86390 1
507336 99507336 1001 86380 86390 1
507341 99507341 1001 86380 86390 1
507290 99507290 1001 86380 86390 1
507048 99507048 1001 86380 86390 1
507092 99507092 1001 86380 86390 1
507055 99507055 1001 86380 86390 1
507177 99507177 1001 86380 86390 1
506814 99506814 1001 86380 86390 1
506932 99506932 1001 86380 86390 1
506987 99506987 1001 86380 86390 1
507006 99507006 1001 86380 86390 1
506825 99506825 1001 86380 86390 1
507567 99507567 1001 86380 86390 1
507468 99507468 1001 86380 86390 1
507482 99507482 1001 86380 86390 1
507626 99507626 1001 86380 86390 1
508056 99508056 1001 86380 86390 1
508190 99508190 1001 86380 86390 1
507994 99507994 1001 86380 86390 1
507893 99507893 1001 86380 86390 1
508011 99508011 1001 86380 86390 1
507742 99507742 1001 86380 86390 1
507781 99507781 1001 86380 86390 1
508414 99508414 1001 86380 86390 1
508443 99508443 1001 86380 86390 1
508432 99508432 1001 86380 86390 1
508420 99508420 1001 86380 86390 1
508306 99508306 1001 86380 86390 1
508267 99508267 1001 86380 86390 1
508952 99508952 1001 86380 86390 1
509056 99509056 1001 86380 86390 1
508956 99508956 1001 86380 86390 1
508870 99508870 1001 86380 86390 1
508680 99508680 1001 86380 86390 1
508799 99508799 1001 86380 86390 1
508800 99508800 1001 86380 86390 1
508585 99508585 1001 86380 86390 1
508469 99508469 1001 86380 86390 1
508614 99508614 1001 86380 86390 1
508541 99508541 1001 86380 86390 1
509180 99509180 1001 86380 86390 1
509278 99509278 1001 86380 86390 1
509886 99509886 1001 86380 86390 1
509658 99509658 1001 86380 86390 1
509581 99509581 1001 86380 86390 1
509596 99509596 1001 86380 86390 1
509551 99509551 1001 86380 86390 1
509967 99509967 1001 86380 86390 1
509923 99509923 1001 86380 86390 1
510654 99510654 1001 86380 86390 1
510508 99510508 1001 86380 86390 1
510393 99510393 1001 86380 86390 1
510345 99510345 1001 86380 86390 1
510322 99510322 1001 86380 86390 1
510190 99510190 1001 86380 86390 1
510309 99510309 1001 86380 86390 1
510259 99510259 1001 86380 86390 1
510312 99510312 1001 86380 86390 1
510866 99510866 1001 86380 86390 1
510780 99510780 1001 86380 86390 1
510837 99510837 1001 86380 86390 1
510865 99510865 1001 86380 86390 1
511451 99511451 1001 86380 86390 1
511493 99511493 1001 86380 86390 1
511381 99511381 1001 86380 86390 1
511245 99511245 1001 86380 86390 1
511170 99511170 1001 86380 86390 1
511590 99511590 1001 86380 86390 1
511721 99511721 1001 86380 86390 1
511663 99511663 1001 86380 86390 1
511755 99511755 1001 86380 86390 1
512188 99512188 1001 86380 86390 1
512207 99512207 1001 86380 86390 1
512233 99512233 1001 86380 86390 1
512273 99512273 1001 86380 86390 1
512368 99512368 1001 86380 86390 1
512097 99512097 1001 86380 86390 1
512085 99512085 1001 86380 86390 1
512143 99512143 1001 86380 86390 1
511974 99511974 1001 86380 86390 1
512040 99512040 1001 86380 86390 1
511836 99511836 1001 86380 86390 1
511812 99511812 1001 86380 86390 1
511947 99511947 1001 86380 86390 1
511872 99511872 1001 86380 86390 1
512564 99512564 1001 86380 86390 1
512387 99512387 1001 86380 86390 1
513205 99513205 1001 86380 86390 1
513056 99513056 1001 86380 86390 1
513057 99513057 1001 86380 86390 1
513190 99513190 1001 86380 86390 1
513193 99513193 1001 86380 86390 1
513152 99513152 1001 86380 86390 1
513101 99513101 1001 86380 86390 1
513140 99513140 1001 86380 86390 1
512820 99512820 1001 86380 86390 1
512876 99512876 1001 86380 86390 1
512971 99512971 1001 86380 86390 1
512972 99512972 1001 86380 86390 1
512843 99512843 1001 86380 86390 1
512727 99512727 1001 86380 86390 1
512758 99512758 1001 86380 86390 1
512759 99512759 1001 86380 86390 1
512695 99512695 1001 86380 86390 1
512748 99512748 1001 86380 86390 1
513246 99513246 1001 86380 86390 1
513349 99513349 1001 86380 86390 1
513208 99513208 1001 86380 86390 1
513954 99513954 1001 86380 86390 1
514030 99514030 1001 86380 86390 1
513973 99513973 1001 86380 86390 1
513898 99513898 1001 86380 86390 1
513990 99513990 1001 86380 86390 1
513849 99513849 1001 86380 86390 1
514029 99514029 1001 86380 86390 1
513674 99513674 1001 86380 86390 1
513464 99513464 1001 86380 86390 1
513512 99513512 1001 86380 86390 1
513577 99513577 1001 86380 86390 1
514057 99514057 1001 86380 86390 1
514060 99514060 1001 86380 86390 1
514113 99514113 1001 86380 86390 1
514218 99514218 1001 86380 86390 1
514684 99514684 1001 86380 86390 1
514673 99514673 1001 86380 86390 1
514803 99514803 1001 86380 86390 1
514599 99514599 1001 86380 86390 1
514355 99514355 1001 86380 86390 1
514252 99514252 1001 86380 86390 1
514306 99514306 1001 86380 86390 1
514411 99514411 1001 86380 86390 1
514283 99514283 1001 86380 86390 1
514945 99514945 1001 86380 86390 1
514949 99514949 1001 86380 86390 1
514859 99514859 1001 86380 86390 1
514917 99514917 1001 86380 86390 1
515335 99515335 1001 86380 86390 1
515350 99515350 1001 86380 86390 1
515377 99515377 1001 86380 86390 1
515393 99515393 1001 86380 86390 1
515475 99515475 1001 86380 86390 1
515087 99515087 1001 86380 86390 1
515708 99515708 1001 86380 86390 1
515877 99515877 1001 86380 86390 1
515848 99515848 1001 86380 86390 1
516360 99516360 1001 86380 86390 1
516426 99516426 1001 86380 86390 1
516504 99516504 1001 86380 86390 1
516222 99516222 1001 86380 86390 1
516300 99516300 1001 86380 86390 1
516018 99516018 1001 86380 86390 1
515982 99515982 1001 86380 86390 1
515904 99515904 1001 86380 86390 1
516714 99516714 1001 86380 86390 1
516678 99516678 1001 86380 86390 1
516537 99516537 1001 86380 86390 1
516544 99516544 1001 86380 86390 1
516648 99516648 1001 86380 86390 1
517293 99517293 1001 86380 86390 1
517229 99517229 1001 86380 86390 1
516989 99516989 1001 86380 86390 1
516927 99516927 1001 86380 86390 1
517099 99517099 1001 86380 86390 1
516931 99516931 1001 86380 86390 1
516824 99516824 1001 86380 86390 1
517385 99517385 1001 86380 86390 1
517337 99517337 1001 86380 86390 1
517532 99517532 1001 86380 86390 1
517508 99517508 1001 86380 86390 1
518034 99518034 1001 86380 86390 1
517973 99517973 1001 86380 86390 1
518014 99518014 1001 86380 86390 1
517782 99517782 1001 86380 86390 1
517860 99517860 1001 86380 86390 1
517953 99517953 1001 86380 86390 1
517555 99517555 1001 86380 86390 1
518213 99518213 1001 86380 86390 1
518178 99518178 1001 86380 86390 1
518297 99518297 1001 86380 86390 1
518694 99518694 1001 86380 86390 1
518697 99518697 1001 86380 86390 1
518406 99518406 1001 86380 86390 1
518420 99518420 1001 86380 86390 1
518462 99518462 1001 86380 86390 1
518402 99518402 1001 86380 86390 1
519121 99519121 1001 86380 86390 1
519096 99519096 1001 86380 86390 1
519112 99519112 1001 86380 86390 1
519048 99519048 1001 86380 86390 1
519676 99519676 1001 86380 86390 1
519668 99519668 1001 86380 86390 1
519722 99519722 1001 86380 86390 1
519547 99519547 1001 86380 86390 1
519406 99519406 1001 86380 86390 1
519312 99519312 1001 86380 86390 1
519332 99519332 1001 86380 86390 1
519229 99519229 1001 86380 86390 1
519889 99519889 1001 86380 86390 1
519930 99519930 1001 86380 86390 1
519402 99519402 1001 86380 86390 1
519974 99519974 1001 86380 86390 1
520016 99520016 1001 86380 86390 1
519861 99519861 1001 86380 86390 1
520527 99520527 1001 86380 86390 1
520610 99520610 1001 86380 86390 1
520568 99520568 1001 86380 86390 1
520270 99520270 1001 86380 86390 1
520428 99520428 1001 86380 86390 1
520032 99520032 1001 86380 86390 1
520164 99520164 1001 86380 86390 1
520121 99520121 1001 86380 86390 1
520109 99520109 1001 86380 86390 1
521280 99521280 1001 86380 86390 1
521413 99521413 1001 86380 86390 1
521170 99521170 1001 86380 86390 1
521184 99521184 1001 86380 86390 1
521204 99521204 1001 86380 86390 1
521192 99521192 1001 86380 86390 1
521208 99521208 1001 86380 86390 1
521020 99521020 1001 86380 86390 1
521009 99521009 1001 86380 86390 1
520998 99520998 1001 86380 86390 1
521554 99521554 1001 86380 86390 1
521649 99521649 1001 86380 86390 1
521500 99521500 1001 86380 86390 1
522135 99522135 1001 86380 86390 1
522200 99522200 1001 86380 86390 1
521924 99521924 1001 86380 86390 1
521963 99521963 1001 86380 86390 1
522081 99522081 1001 86380 86390 1
522043 99522043 1001 86380 86390 1
521792 99521792 1001 86380 86390 1
521857 99521857 1001 86380 86390 1
521848 99521848 1001 86380 86390 1
521748 99521748 1001 86380 86390 1
522390 99522390 1001 86380 86390 1
522299 99522299 1001 86380 86390 1
522352 99522352 1001 86380 86390 1
522930 99522930 1001 86380 86390 1
522971 99522971 1001 86380 86390 1
523106 99523106 1001 86380 86390 1
522905 99522905 1001 86380 86390 1
522855 99522855 1001 86380 86390 1
522845 99522845 1001 86380 86390 1
522567 99522567 1001 86380 86390 1
522556 99522556 1001 86380 86390 1
522685 99522685 1001 86380 86390 1
522517 99522517 1001 86380 86390 1
522518 99522518 1001 86380 86390 1
522702 99522702 1001 86380 86390 1
522638 99522638 1001 86380 86390 1
523251 99523251 1001 86380 86390 1
523886 99523886 1001 86380 86390 1
523729 99523729 1001 86380 86390 1
523732 99523732 1001 86380 86390 1
523441 99523441 1001 86380 86390 1
523343 99523343 1001 86380 86390 1
523502 99523502 1001 86380 86390 1
523981 99523981 1001 86380 86390 1
524014 99524014 1001 86380 86390 1
524068 99524068 1001 86380 86390 1
524096 99524096 1001 86380 86390 1
524657 99524657 1001 86380 86390 1
524684 99524684 1001 86380 86390 1
524487 99524487 1001 86380 86390 1
524565 99524565 1001 86380 86390 1
524408 99524408 1001 86380 86390 1
524349 99524349 1001 86380 86390 1
524781 99524781 1001 86380 86390 1
524900 99524900 1001 86380 86390 1
524850 99524850 1001 86380 86390 1
524806 99524806 1001 86380 86390 1
525482 99525482 1001 86380 86390 1
525419 99525419 1001 86380 86390 1
525570 99525570 1001 86380 86390 1
525539 99525539 1001 86380 86390 1
525553 99525553 1001 86380 86390 1
525506 99525506 1001 86380 86390 1
525370 99525370 1001 86380 86390 1
525256 99525256 1001 86380 86390 1
525218 99525218 1001 86380 86390 1
525080 99525080 1001 86380 86390 1
525175 99525175 1001 86380 86390 1
525779 99525779 1001 86380 86390 1
526264 99526264 1001 86380 86390 1
526265 99526265 1001 86380 86390 1
526063 99526063 1001 86380 86390 1
526028 99526028 1001 86380 86390 1
526158 99526158 1001 86380 86390 1
526137 99526137 1001 86380 86390 1
525960 99525960 1001 86380 86390 1
526000 99526000 1001 86380 86390 1
525989 99525989 1001 86380 86390 1
526589 99526589 1001 86380 86390 1
526487 99526487 1001 86380 86390 1
526566 99526566 1001 86380 86390 1
526543 99526543 1001 86380 86390 1
526596 99526596 1001 86380 86390 1
526482 99526482 1001 86380 86390 1
527173 99527173 1001 86380 86390 1
527105 99527105 1001 86380 86390 1
526942 99526942 1001 86380 86390 1
526846 99526846 1001 86380 86390 1
526721 99526721 1001 86380 86390 1
526661 99526661 1001 86380 86390 1
526675 99526675 1001 86380 86390 1
527377 99527377 1001 86380 86390 1
527287 99527287 1001 86380 86390 1
527395 99527395 1001 86380 86390 1
527270 99527270 1001 86380 86390 1
527991 99527991 1001 86380 86390 1
527889 99527889 1001 86380 86390 1
527904 99527904 1001 86380 86390 1
528066 99528066 1001 86380 86390 1
527807 99527807 1001 86380 86390 1
527749 99527749 1001 86380 86390 1
527649 99527649 1001 86380 86390 1
527633 99527633 1001 86380 86390 1
528879 99528879 1001 86380 86390 1
528704 99528704 1001 86380 86390 1
528743 99528743 1001 86380 86390 1
528543 99528543 1001 86380 86390 1
528509 99528509 1001 86380 86390 1
529054 99529054 1001 86380 86390 1
529082 99529082 1001 86380 86390 1
529019 99529019 1001 86380 86390 1
529064 99529064 1001 86380 86390 1
529615 99529615 1001 86380 86390 1
529641 99529641 1001 86380 86390 1
529658 99529658 1001 86380 86390 1
529532 99529532 1001 86380 86390 1
529649 99529649 1001 86380 86390 1
529433 99529433 1001 86380 86390 1
529345 99529345 1001 86380 86390 1
529410 99529410 1001 86380 86390 1
529449 99529449 1001 86380 86390 1
529346 99529346 1001 86380 86390 1
529450 99529450 1001 86380 86390 1
529502 99529502 1001 86380 86390 1
529362 99529362 1001 86380 86390 1
529363 99529363 1001 86380 86390 1
529416 99529416 1001 86380 86390 1
529289 99529289 1001 86380 86390 1
529201 99529201 1001 86380 86390 1
529152 99529152 1001 86380 86390 1
529256 99529256 1001 86380 86390 1
529867 99529867 1001 86380 86390 1
529774 99529774 1001 86380 86390 1
530550 99530550 1001 86380 86390 1
530452 99530452 1001 86380 86390 1
530144 99530144 1001 86380 86390 1
530163 99530163 1001 86380 86390 1
530014 99530014 1001 86380 86390 1
530066 99530066 1001 86380 86390 1
530020 99530020 1001 86380 86390 1
530033 99530033 1001 86380 86390 1
530035 99530035 1001 86380 86390 1
530061 99530061 1001 86380 86390 1
530592 99530592 1001 86380 86390 1
530599 99530599 1001 86380 86390 1
530756 99530756 1001 86380 86390 1
530666 99530666 1001 86380 86390 1
531251 99531251 1001 86380 86390 1
531343 99531343 1001 86380 86390 1
531180 99531180 1001 86380 86390 1
531186 99531186 1001 86380 86390 1
531011 99531011 1001 86380 86390 1
531102 99531102 1001 86380 86390 1
531143 99531143 1001 86380 86390 1
531066 99531066 1001 86380 86390 1
530901 99530901 1001 86380 86390 1
530893 99530893 1001 86380 86390 1
530924 99530924 1001 86380 86390 1
530886 99530886 1001 86380 86390 1
531442 99531442 1001 86380 86390 1
531575 99531575 1001 86380 86390 1
532040 99532040 1001 86380 86390 1
532175 99532175 1001 86380 86390 1
532188 99532188 1001 86380 86390 1
531846 99531846 1001 86380 86390 1
531927 99531927 1001 86380 86390 1
531944 99531944 1001 86380 86390 1
531740 99531740 1001 86380 86390 1
531770 99531770 1001 86380 86390 1
531746 99531746 1001 86380 86390 1
532332 99532332 1001 86380 86390 1
532387 99532387 1001 86380 86390 1
532311 99532311 1001 86380 86390 1
532379 99532379 1001 86380 86390 1
532302 99532302 1001 86380 86390 1
532341 99532341 1001 86380 86390 1
532355 99532355 1001 86380 86390 1
532252 99532252 1001 86380 86390 1
532265 99532265 1001 86380 86390 1
532330 99532330 1001 86380 86390 1
532382 99532382 1001 86380 86390 1
532942 99532942 1001 86380 86390 1
532878 99532878 1001 86380 86390 1
533028 99533028 1001 86380 86390 1
532638 99532638 1001 86380 86390 1
532641 99532641 1001 86380 86390 1
532825 99532825 1001 86380 86390 1
532630 99532630 1001 86380 86390 1
532529 99532529 1001 86380 86390 1
532491 99532491 1001 86380 86390 1
532517 99532517 1001 86380 86390 1
532429 99532429 1001 86380 86390 1
532471 99532471 1001 86380 86390 1
532461 99532461 1001 86380 86390 1
533185 99533185 1001 86380 86390 1
533056 99533056 1001 86380 86390 1
533108 99533108 1001 86380 86390 1
533190 99533190 1001 86380 86390 1
533203 99533203 1001 86380 86390 1
533776 99533776 1001 86380 86390 1
533852 99533852 1001 86380 86390 1
533854 99533854 1001 86380 86390 1
533592 99533592 1001 86380 86390 1
533494 99533494 1001 86380 86390 1
533444 99533444 1001 86380 86390 1
533331 99533331 1001 86380 86390 1
533308 99533308 1001 86380 86390 1
533986 99533986 1001 86380 86390 1
533910 99533910 1001 86380 86390 1
533975 99533975 1001 86380 86390 1
534015 99534015 1001 86380 86390 1
533927 99533927 1001 86380 86390 1
533863 99533863 1001 86380 86390 1
533980 99533980 1001 86380 86390 1
534007 99534007 1001 86380 86390 1
533893 99533893 1001 86380 86390 1
534558 99534558 1001 86380 86390 1
534585 99534585 1001 86380 86390 1
534534 99534534 1001 86380 86390 1
534575 99534575 1001 86380 86390 1
534488 99534488 1001 86380 86390 1
534592 99534592 1001 86380 86390 1
534389 99534389 1001 86380 86390 1
534468 99534468 1001 86380 86390 1
534367 99534367 1001 86380 86390 1
534361 99534361 1001 86380 86390 1
534206 99534206 1001 86380 86390 1
534135 99534135 1001 86380 86390 1
534202 99534202 1001 86380 86390 1
534881 99534881 1001 86380 86390 1
534887 99534887 1001 86380 86390 1
534758 99534758 1001 86380 86390 1
535459 99535459 1001 86380 86390 1
535476 99535476 1001 86380 86390 1
535374 99535374 1001 86380 86390 1
535326 99535326 1001 86380 86390 1
535127 99535127 1001 86380 86390 1
535244 99535244 1001 86380 86390 1
535196 99535196 1001 86380 86390 1
535210 99535210 1001 86380 86390 1
535262 99535262 1001 86380 86390 1
535160 99535160 1001 86380 86390 1
535237 99535237 1001 86380 86390 1
535109 99535109 1001 86380 86390 1
534929 99534929 1001 86380 86390 1
535009 99535009 1001 86380 86390 1
535533 99535533 1001 86380 86390 1
535560 99535560 1001 86380 86390 1
535577 99535577 1001 86380 86390 1
535514 99535514 1001 86380 86390 1
535567 99535567 1001 86380 86390 1
536156 99536156 1001 86380 86390 1
536208 99536208 1001 86380 86390 1
536299 99536299 1001 86380 86390 1
536184 99536184 1001 86380 86390 1
536265 99536265 1001 86380 86390 1
536202 99536202 1001 86380 86390 1
536281 99536281 1001 86380 86390 1
536192 99536192 1001 86380 86390 1
536270 99536270 1001 86380 86390 1
536047 99536047 1001 86380 86390 1
536050 99536050 1001 86380 86390 1
536077 99536077 1001 86380 86390 1
536013 99536013 1001 86380 86390 1
535782 99535782 1001 86380 86390 1
536398 99536398 1001 86380 86390 1
537021 99537021 1001 86380 86390 1
537060 99537060 1001 86380 86390 1
537000 99537000 1001 86380 86390 1
537014 99537014 1001 86380 86390 1
537081 99537081 1001 86380 86390 1
537154 99537154 1001 86380 86390 1
536883 99536883 1001 86380 86390 1
536885 99536885 1001 86380 86390 1
536798 99536798 1001 86380 86390 1
536611 99536611 1001 86380 86390 1
537221 99537221 1001 86380 86390 1
537366 99537366 1001 86380 86390 1
537797 99537797 1001 86380 86390 1
537836 99537836 1001 86380 86390 1
537851 99537851 1001 86380 86390 1
537813 99537813 1001 86380 86390 1
537963 99537963 1001 86380 86390 1
537919 99537919 1001 86380 86390 1
537920 99537920 1001 86380 86390 1
537604 99537604 1001 86380 86390 1
537605 99537605 1001 86380 86390 1
537723 99537723 1001 86380 86390 1
537775 99537775 1001 86380 86390 1
537750 99537750 1001 86380 86390 1
537776 99537776 1001 86380 86390 1
537581 99537581 1001 86380 86390 1
537712 99537712 1001 86380 86390 1
537610 99537610 1001 86380 86390 1
537753 99537753 1001 86380 86390 1
537528 99537528 1001 86380 86390 1
537417 99537417 1001 86380 86390 1
537573 99537573 1001 86380 86390 1
538090 99538090 1001 86380 86390 1
538040 99538040 1001 86380 86390 1
538060 99538060 1001 86380 86390 1
538154 99538154 1001 86380 86390 1
538480 99538480 1001 86380 86390 1
538442 99538442 1001 86380 86390 1
538497 99538497 1001 86380 86390 1
538448 99538448 1001 86380 86390 1
538465 99538465 1001 86380 86390 1
538259 99538259 1001 86380 86390 1
538252 99538252 1001 86380 86390 1
538255 99538255 1001 86380 86390 1
538203 99538203 1001 86380 86390 1
538219 99538219 1001 86380 86390 1
538854 99538854 1001 86380 86390 1
538912 99538912 1001 86380 86390 1
539482 99539482 1001 86380 86390 1
539637 99539637 1001 86380 86390 1
539247 99539247 1001 86380 86390 1
539352 99539352 1001 86380 86390 1
539021 99539021 1001 86380 86390 1
539036 99539036 1001 86380 86390 1
539090 99539090 1001 86380 86390 1
539095 99539095 1001 86380 86390 1
539057 99539057 1001 86380 86390 1
539694 99539694 1001 86380 86390 1
539697 99539697 1001 86380 86390 1
540435 99540435 1001 86380 86390 1
540322 99540322 1001 86380 86390 1
540456 99540456 1001 86380 86390 1
540172 99540172 1001 86380 86390 1
540152 99540152 1001 86380 86390 1
540220 99540220 1001 86380 86390 1
540131 99540131 1001 86380 86390 1
539927 99539927 1001 86380 86390 1
539879 99539879 1001 86380 86390 1
540621 99540621 1001 86380 86390 1
540498 99540498 1001 86380 86390 1
541143 99541143 1001 86380 86390 1
541184 99541184 1001 86380 86390 1
541147 99541147 1001 86380 86390 1
541076 99541076 1001 86380 86390 1
540923 99540923 1001 86380 86390 1
540990 99540990 1001 86380 86390 1
541004 99541004 1001 86380 86390 1
540915 99540915 1001 86380 86390 1
540942 99540942 1001 86380 86390 1
540738 99540738 1001 86380 86390 1
540704 99540704 1001 86380 86390 1
540782 99540782 1001 86380 86390 1
540746 99540746 1001 86380 86390 1
541461 99541461 1001 86380 86390 1
541414 99541414 1001 86380 86390 1
541927 99541927 1001 86380 86390 1
541935 99541935 1001 86380 86390 1
541974 99541974 1001 86380 86390 1
542078 99542078 1001 86380 86390 1
541760 99541760 1001 86380 86390 1
541739 99541739 1001 86380 86390 1
541844 99541844 1001 86380 86390 1
541769 99541769 1001 86380 86390 1
541564 99541564 1001 86380 86390 1
541500 99541500 1001 86380 86390 1
541533 99541533 1001 86380 86390 1
541611 99541611 1001 86380 86390 1
542144 99542144 1001 86380 86390 1
542317 99542317 1001 86380 86390 1
542268 99542268 1001 86380 86390 1
542153 99542153 1001 86380 86390 1
542907 99542907 1001 86380 86390 1
542781 99542781 1001 86380 86390 1
542938 99542938 1001 86380 86390 1
542636 99542636 1001 86380 86390 1
542578 99542578 1001 86380 86390 1
542698 99542698 1001 86380 86390 1
542713 99542713 1001 86380 86390 1
542389 99542389 1001 86380 86390 1
542532 99542532 1001 86380 86390 1
543034 99543034 1001 86380 86390 1
543145 99543145 1001 86380 86390 1
543149 99543149 1001 86380 86390 1
543768 99543768 1001 86380 86390 1
543620 99543620 1001 86380 86390 1
543747 99543747 1001 86380 86390 1
543666 99543666 1001 86380 86390 1
543764 99543764 1001 86380 86390 1
543577 99543577 1001 86380 86390 1
543528 99543528 1001 86380 86390 1
543558 99543558 1001 86380 86390 1
543471 99543471 1001 86380 86390 1
543233 99543233 1001 86380 86390 1
543274 99543274 1001 86380 86390 1
543300 99543300 1001 86380 86390 1
543201 99543201 1001 86380 86390 1
543344 99543344 1001 86380 86390 1
543850 99543850 1001 86380 86390 1
543785 99543785 1001 86380 86390 1
543970 99543970 1001 86380 86390 1
543895 99543895 1001 86380 86390 1
544527 99544527 1001 86380 86390 1
544588 99544588 1001 86380 86390 1
544224 99544224 1001 86380 86390 1
544200 99544200 1001 86380 86390 1
544191 99544191 1001 86380 86390 1
544115 99544115 1001 86380 86390 1
544675 99544675 1001 86380 86390 1
544624 99544624 1001 86380 86390 1
544654 99544654 1001 86380 86390 1
544618 99544618 1001 86380 86390 1
427456 241 1001 38580 39117 1
414741 306 1001 21060 21657 1
534707 894 1002 50334 55488 1
400000 99400000 1001 86380 86390 1
400195 99400195 1001 86380 86390 1
400239 99400239 1001 86380 86390 1
400129 99400129 1001 86380 86390 1
400376 99400376 1001 86380 86390 1
400409 99400409 1001 86380 86390 1
400345 99400345 1001 86380 86390 1
400493 99400493 1001 86380 86390 1
400801 99400801 1001 86380 86390 1
400837 99400837 1001 86380 86390 1
401020 99401020 1001 86380 86390 1
401097 99401097 1001 86380 86390 1
401102 99401102 1001 86380 86390 1
401308 99401308 1001 86380 86390 1
401312 99401312 1001 86380 86390 1
401778 99401778 1001 86380 86390 1
402106 99402106 1001 86380 86390 1
402166 99402166 1001 86380 86390 1
402257 99402257 1001 86380 86390 1
402336 99402336 1001 86380 86390 1
402358 99402358 1001 86380 86390 1
402346 99402346 1001 86380 86390 1
402464 99402464 1001 86380 86390 1
402765 99402765 1001 86380 86390 1
402958 99402958 1001 86380 86390 1
402897 99402897 1001 86380 86390 1
403023 99403023 1001 86380 86390 1
403044 99403044 1001 86380 86390 1
403146 99403146 1001 86380 86390 1
403254 99403254 1001 86380 86390 1
403297 99403297 1001 86380 86390 1
403300 99403300 1001 86380 86390 1
403521 99403521 1001 86380 86390 1
403457 99403457 1001 86380 86390 1
403590 99403590 1001 86380 86390 1
403699 99403699 1001 86380 86390 1
403690 99403690 1001 86380 86390 1
403806 99403806 1001 86380 86390 1
403894 99403894 1001 86380 86390 1
403910 99403910 1001 86380 86390 1
403916 99403916 1001 86380 86390 1
404110 99404110 1001 86380 86390 1
404285 99404285 1001 86380 86390 1
404379 99404379 1001 86380 86390 1
404418 99404418 1001 86380 86390 1
404472 99404472 1001 86380 86390 1
404509 99404509 1001 86380 86390 1
404906 99404906 1001 86380 86390 1
404825 99404825 1001 86380 86390 1
404916 99404916 1001 86380 86390 1
405002 99405002 1001 86380 86390 1
404954 99404954 1001 86380 86390 1
405103 99405103 1001 86380 86390 1
405026 99405026 1001 86380 86390 1
405148 99405148 1001 86380 86390 1
405464 99405464 1001 86380 86390 1
405572 99405572 1001 86380 86390 1
405619 99405619 1001 86380 86390 1
405661 99405661 1001 86380 86390 1
406051 99406051 1001 86380 86390 1
406032 99406032 1001 86380 86390 1
406103 99406103 1001 86380 86390 1
406331 99406331 1001 86380 86390 1
406418 99406418 1001 86380 86390 1
406676 99406676 1001 86380 86390 1
406662 99406662 1001 86380 86390 1
406820 99406820 1001 86380 86390 1
406955 99406955 1001 86380 86390 1
407002 99407002 1001 86380 86390 1
407039 99407039 1001 86380 86390 1
407172 99407172 1001 86380 86390 1
407329 99407329 1001 86380 86390 1
407538 99407538 1001 86380 86390 1
407446 99407446 1001 86380 86390 1
407513 99407513 1001 86380 86390 1
407708 99407708 1001 86380 86390 1
408194 99408194 1001 86380 86390 1
408184 99408184 1001 86380 86390 1
408284 99408284 1001 86380 86390 1
408303 99408303 1001 86380 86390 1
408441 99408441 1001 86380 86390 1
408457 99408457 1001 86380 86390 1
408564 99408564 1001 86380 86390 1
408693 99408693 1001 86380 86390 1
408921 99408921 1001 86380 86390 1
408959 99408959 1001 86380 86390 1
409380 99409380 1001 86380 86390 1
409420 99409420 1001 86380 86390 1
409423 99409423 1001 86380 86390 1
409459 99409459 1001 86380 86390 1
409538 99409538 1001 86380 86390 1
409571 99409571 1001 86380 86390 1
409572 99409572 1001 86380 86390 1
409646 99409646 1001 86380 86390 1
409796 99409796 1001 86380 86390 1
409809 99409809 1001 86380 86390 1
409934 99409934 1001 86380 86390 1
410385 99410385 1001 86380 86390 1
410331 99410331 1001 86380 86390 1
410576 99410576 1001 86380 86390 1
410672 99410672 1001 86380 86390 1
410877 99410877 1001 86380 86390 1
411304 99411304 1001 86380 86390 1
411781 99411781 1001 86380 86390 1
411809 99411809 1001 86380 86390 1
411789 99411789 1001 86380 86390 1
411900 99411900 1001 86380 86390 1
412044 99412044 1001 86380 86390 1
412146 99412146 1001 86380 86390 1
412150 99412150 1001 86380 86390 1
412104 99412104 1001 86380 86390 1
412163 99412163 1001 86380 86390 1
412476 99412476 1001 86380 86390 1
413525 99413525 1001 86380 86390 1
413663 99413663 1001 86380 86390 1
413413 99413413 1001 86380 86390 1
413307 99413307 1001 86380 86390 1
413488 99413488 1001 86380 86390 1
413091 99413091 1001 86380 86390 1
413206 99413206 1001 86380 86390 1
412508 99412508 1001 86380 86390 1
412728 99412728 1001 86380 86390 1
412496 99412496 1001 86380 86390 1
413781 99413781 1001 86380 86390 1
413990 99413990 1001 86380 86390 1
413768 99413768 1001 86380 86390 1
413955 99413955 1001 86380 86390 1
414015 99414015 1001 86380 86390 1
414066 99414066 1001 86380 86390 1
413959 99413959 1001 86380 86390 1
413934 99413934 1001 86380 86390 1
413982 99413982 1001 86380 86390 1
415222 99415222 1001 86380 86390 1
415195 99415195 1001 86380 86390 1
414984 99414984 1001 86380 86390 1
414508 99414508 1001 86380 86390 1
414909 99414909 1001 86380 86390 1
415386 99415386 1001 86380 86390 1
415573 99415573 1001 86380 86390 1
415703 99415703 1001 86380 86390 1
416784 99416784 1001 86380 86390 1
416743 99416743 1001 86380 86390 1
416849 99416849 1001 86380 86390 1
416321 99416321 1001 86380 86390 1
416294 99416294 1001 86380 86390 1
416248 99416248 1001 86380 86390 1
415827 99415827 1001 86380 86390 1
416080 99416080 1001 86380 86390 1
416013 99416013 1001 86380 86390 1
416022 99416022 1001 86380 86390 1
415742 99415742 1001 86380 86390 1
416051 99416051 1001 86380 86390 1
417115 99417115 1001 86380 86390 1
417339 99417339 1001 86380 86390 1
417150 99417150 1001 86380 86390 1
417318 99417318 1001 86380 86390 1
417197 99417197 1001 86380 86390 1
417503 99417503 1001 86380 86390 1
417418 99417418 1001 86380 86390 1
418486 99418486 1001 86380 86390 1
418758 99418758 1001 86380 86390 1
418638 99418638 1001 86380 86390 1
418493 99418493 1001 86380 86390 1
418218 99418218 1001 86380 86390 1
418063 99418063 1001 86380 86390 1
418092 99418092 1001 86380 86390 1
418213 99418213 1001 86380 86390 1
418409 99418409 1001 86380 86390 1
417695 99417695 1001 86380 86390 1
417914 99417914 1001 86380 86390 1
417915 99417915 1001 86380 86390 1
418911 99418911 1001 86380 86390 1
419060 99419060 1001 86380 86390 1
419203 99419203 1001 86380 86390 1
420178 99420178 1001 86380 86390 1
420068 99420068 1001 86380 86390 1
420166 99420166 1001 86380 86390 1
419725 99419725 1001 86380 86390 1
419968 99419968 1001 86380 86390 1
419978 99419978 1001 86380 86390 1
420028 99420028 1001 86380 86390 1
419237 99419237 1001 86380 86390 1
419516 99419516 1001 86380 86390 1
419306 99419306 1001 86380 86390 1
419463 99419463 1001 86380 86390 1
419557 99419557 1001 86380 86390 1
419444 99419444 1001 86380 86390 1
419315 99419315 1001 86380 86390 1
420494 99420494 1001 86380 86390 1
420638 99420638 1001 86380 86390 1
421944 99421944 1001 86380 86390 1
421548 99421548 1001 86380 86390 1
420841 99420841 1001 86380 86390 1
420976 99420976 1001 86380 86390 1
422285 99422285 1001 86380 86390 1
422131 99422131 1001 86380 86390 1
422324 99422324 1001 86380 86390 1
422269 99422269 1001 86380 86390 1
423751 99423751 1001 86380 86390 1
423413 99423413 1001 86380 86390 1
423176 99423176 1001 86380 86390 1
423008 99423008 1001 86380 86390 1
423259 99423259 1001 86380 86390 1
422826 99422826 1001 86380 86390 1
422813 99422813 1001 86380 86390 1
422612 99422612 1001 86380 86390 1
422547 99422547 1001 86380 86390 1
425033 99425033 1001 86380 86390 1
425260 99425260 1001 86380 86390 1
425364 99425364 1001 86380 86390 1
424623 99424623 1001 86380 86390 1
424976 99424976 1001 86380 86390 1
424611 99424611 1001 86380 86390 1
424154 99424154 1001 86380 86390 1
424269 99424269 1001 86380 86390 1
424501 99424501 1001 86380 86390 1
424205 99424205 1001 86380 86390 1
425776 99425776 1001 86380 86390 1
425410 99425410 1001 86380 86390 1
427116 99427116 1001 86380 86390 1
426948 99426948 1001 86380 86390 1
427015 99427015 1001 86380 86390 1
426758 99426758 1001 86380 86390 1
426892 99426892 1001 86380 86390 1
426429 99426429 1001 86380 86390 1
426385 99426385 1001 86380 86390 1
426391 99426391 1001 86380 86390 1
426393 99426393 1001 86380 86390 1
425981 99425981 1001 86380 86390 1
426157 99426157 1001 86380 86390 1
425902 99425902 1001 86380 86390 1
425875 99425875 1001 86380 86390 1
426044 99426044 1001 86380 86390 1
427219 99427219 1001 86380 86390 1
428411 99428411 1001 86380 86390 1
428359 99428359 1001 86380 86390 1
428337 99428337 1001 86380 86390 1
428321 99428321 1001 86380 86390 1
428009 99428009 1001 86380 86390 1
428271 99428271 1001 86380 86390 1
427946 99427946 1001 86380 86390 1
427807 99427807 1001 86380 86390 1
428937 99428937 1001 86380 86390 1
430331 99430331 1001 86380 86390 1
430356 99430356 1001 86380 86390 1
430010 99430010 1001 86380 86390 1
429884 99429884 1001 86380 86390 1
429790 99429790 1001 86380 86390 1
429701 99429701 1001 86380 86390 1
429604 99429604 1001 86380 86390 1
429222 99429222 1001 86380 86390 1
429180 99429180 1001 86380 86390 1
429358 99429358 1001 86380 86390 1
429493 99429493 1001 86380 86390 1
430376 99430376 1001 86380 86390 1
430694 99430694 1001 86380 86390 1
431678 99431678 1001 86380 86390 1
431973 99431973 1001 86380 86390 1
431664 99431664 1001 86380 86390 1
431955 99431955 1001 86380 86390 1
431399 99431399 1001 86380 86390 1
431441 99431441 1001 86380 86390 1
431575 99431575 1001 86380 86390 1
431302 99431302 1001 86380 86390 1
431642 99431642 1001 86380 86390 1
431643 99431643 1001 86380 86390 1
430853 99430853 1001 86380 86390 1
431112 99431112 1001 86380 86390 1
432221 99432221 1001 86380 86390 1
432379 99432379 1001 86380 86390 1
432271 99432271 1001 86380 86390 1
432340 99432340 1001 86380 86390 1
433397 99433397 1001 86380 86390 1
433470 99433470 1001 86380 86390 1
433629 99433629 1001 86380 86390 1
432496 99432496 1001 86380 86390 1
432574 99432574 1001 86380 86390 1
434118 99434118 1001 86380 86390 1
434128 99434128 1001 86380 86390 1
433741 99433741 1001 86380 86390 1
435083 99435083 1001 86380 86390 1
435380 99435380 1001 86380 86390 1
435329 99435329 1001 86380 86390 1
434920 99434920 1001 86380 86390 1
434270 99434270 1001 86380 86390 1
434389 99434389 1001 86380 86390 1
434416 99434416 1001 86380 86390 1
434364 99434364 1001 86380 86390 1
434221 99434221 1001 86380 86390 1
435480 99435480 1001 86380 86390 1
435730 99435730 1001 86380 86390 1
435762 99435762 1001 86380 86390 1
435830 99435830 1001 86380 86390 1
435735 99435735 1001 86380 86390 1
435802 99435802 1001 86380 86390 1
435552 99435552 1001 86380 86390 1
436856 99436856 1001 86380 86390 1
436959 99436959 1001 86380 86390 1
437092 99437092 1001 86380 86390 1
437099 99437099 1001 86380 86390 1
437133 99437133 1001 86380 86390 1
436675 99436675 1001 86380 86390 1
436377 99436377 1001 86380 86390 1
436746 99436746 1001 86380 86390 1
435962 99435962 1001 86380 86390 1
436148 99436148 1001 86380 86390 1
436188 99436188 1001 86380 86390 1
300023 99300023 1001 86380 86390 1
300038 99300038 1001 86380 86390 1
300692 99300692 1001 86380 86390 1
300551 99300551 1001 86380 86390 1
300499 99300499 1001 86380 86390 1
300344 99300344 1001 86380 86390 1
300479 99300479 1001 86380 86390 1
300198 99300198 1001 86380 86390 1
300139 99300139 1001 86380 86390 1
300236 99300236 1001 86380 86390 1
301378 99301378 1001 86380 86390 1
301536 99301536 1001 86380 86390 1
301360 99301360 1001 86380 86390 1
301272 99301272 1001 86380 86390 1
301316 99301316 1001 86380 86390 1
300963 99300963 1001 86380 86390 1
301618 99301618 1001 86380 86390 1
301567 99301567 1001 86380 86390 1
301750 99301750 1001 86380 86390 1
301663 99301663 1001 86380 86390 1
301715 99301715 1001 86380 86390 1
302375 99302375 1001 86380 86390 1
301994 99301994 1001 86380 86390 1
302059 99302059 1001 86380 86390 1
302058 99302058 1001 86380 86390 1
301773 99301773 1001 86380 86390 1
301956 99301956 1001 86380 86390 1
301831 99301831 1001 86380 86390 1
302408 99302408 1001 86380 86390 1
302537 99302537 1001 86380 86390 1
302542 99302542 1001 86380 86390 1
302467 99302467 1001 86380 86390 1
302442 99302442 1001 86380 86390 1
303145 99303145 1001 86380 86390 1
303099 99303099 1001 86380 86390 1
303166 99303166 1001 86380 86390 1
302915 99302915 1001 86380 86390 1
302957 99302957 1001 86380 86390 1
302682 99302682 1001 86380 86390 1
302708 99302708 1001 86380 86390 1
302713 99302713 1001 86380 86390 1
302663 99302663 1001 86380 86390 1
303360 99303360 1001 86380 86390 1
303399 99303399 1001 86380 86390 1
303348 99303348 1001 86380 86390 1
303213 99303213 1001 86380 86390 1
303384 99303384 1001 86380 86390 1
303216 99303216 1001 86380 86390 1
304018 99304018 1001 86380 86390 1
303672 99303672 1001 86380 86390 1
303568 99303568 1001 86380 86390 1
303581 99303581 1001 86380 86390 1
303531 99303531 1001 86380 86390 1
303415 99303415 1001 86380 86390 1
303507 99303507 1001 86380 86390 1
303572 99303572 1001 86380 86390 1
303562 99303562 1001 86380 86390 1
304043 99304043 1001 86380 86390 1
304206 99304206 1001 86380 86390 1
304118 99304118 1001 86380 86390 1
304731 99304731 1001 86380 86390 1
304720 99304720 1001 86380 86390 1
304854 99304854 1001 86380 86390 1
304497 99304497 1001 86380 86390 1
304523 99304523 1001 86380 86390 1
304433 99304433 1001 86380 86390 1
304257 99304257 1001 86380 86390 1
304877 99304877 1001 86380 86390 1
305037 99305037 1001 86380 86390 1
305658 99305658 1001 86380 86390 1
305562 99305562 1001 86380 86390 1
305614 99305614 1001 86380 86390 1
305589 99305589 1001 86380 86390 1
305645 99305645 1001 86380 86390 1
305366 99305366 1001 86380 86390 1
305405 99305405 1001 86380 86390 1
305479 99305479 1001 86380 86390 1
305171 99305171 1001 86380 86390 1
305189 99305189 1001 86380 86390 1
305231 99305231 1001 86380 86390 1
500118 99500118 1001 86380 86390 1
500185 99500185 1001 86380 86390 1
500137 99500137 1001 86380 86390 1
500779 99500779 1001 86380 86390 1
500662 99500662 1001 86380 86390 1
500624 99500624 1001 86380 86390 1
500719 99500719 1001 86380 86390 1
500507 99500507 1001 86380 86390 1
500405 99500405 1001 86380 86390 1
500552 99500552 1001 86380 86390 1
500288 99500288 1001 86380 86390 1
500202 99500202 1001 86380 86390 1
500332 99500332 1001 86380 86390 1
500321 99500321 1001 86380 86390 1
500888 99500888 1001 86380 86390 1
500994 99500994 1001 86380 86390 1
500986 99500986 1001 86380 86390 1
500961 99500961 1001 86380 86390 1
501617 99501617 1001 86380 86390 1
501616 99501616 1001 86380 86390 1
501468 99501468 1001 86380 86390 1
501337 99501337 1001 86380 86390 1
501417 99501417 1001 86380 86390 1
501116 99501116 1001 86380 86390 1
501181 99501181 1001 86380 86390 1
501156 99501156 1001 86380 86390 1
501221 99501221 1001 86380 86390 1
501688 99501688 1001 86380 86390 1
501640 99501640 1001 86380 86390 1
501772 99501772 1001 86380 86390 1
501826 99501826 1001 86380 86390 1
501724 99501724 1001 86380 86390 1
501739 99501739 1001 86380 86390 1
502313 99502313 1001 86380 86390 1
502339 99502339 1001 86380 86390 1
502157 99502157 1001 86380 86390 1
502055 99502055 1001 86380 86390 1
502175 99502175 1001 86380 86390 1
502028 99502028 1001 86380 86390 1
501888 99501888 1001 86380 86390 1
501917 99501917 1001 86380 86390 1
502643 99502643 1001 86380 86390 1
503275 99503275 1001 86380 86390 1
503035 99503035 1001 86380 86390 1
503001 99503001 1001 86380 86390 1
502911 99502911 1001 86380 86390 1
502781 99502781 1001 86380 86390 1
502704 99502704 1001 86380 86390 1
502836 99502836 1001 86380 86390 1
503472 99503472 1001 86380 86390 1
503476 99503476 1001 86380 86390 1
503438 99503438 1001 86380 86390 1
503451 99503451 1001 86380 86390 1
504032 99504032 1001 86380 86390 1
504007 99504007 1001 86380 86390 1
504062 99504062 1001 86380 86390 1
503900 99503900 1001 86380 86390 1
503737 99503737 1001 86380 86390 1
503751 99503751 1001 86380 86390 1
503568 99503568 1001 86380 86390 1
503571 99503571 1001 86380 86390 1
503689 99503689 1001 86380 86390 1
504261 99504261 1001 86380 86390 1
504223 99504223 1001 86380 86390 1
504198 99504198 1001 86380 86390 1
504778 99504778 1001 86380 86390 1
504909 99504909 1001 86380 86390 1
504688 99504688 1001 86380 86390 1
504624 99504624 1001 86380 86390 1
504652 99504652 1001 86380 86390 1
504564 99504564 1001 86380 86390 1
504655 99504655 1001 86380 86390 1
504721 99504721 1001 86380 86390 1
504325 99504325 1001 86380 86390 1
505730 99505730 1001 86380 86390 1
505409 99505409 1001 86380 86390 1
505478 99505478 1001 86380 86390 1
505364 99505364 1001 86380 86390 1
505562 99505562 1001 86380 86390 1
505268 99505268 1001 86380 86390 1
505206 99505206 1001 86380 86390 1
505348 99505348 1001 86380 86390 1
505338 99505338 1001 86380 86390 1
505328 99505328 1001 86380 86390 1
505938 99505938 1001 86380 86390 1
505921 99505921 1001 86380 86390 1
506314 99506314 1001 86380 86390 1
506217 99506217 1001 86380 86390 1
506218 99506218 1001 86380 86390 1
506205 99506205 1001 86380 86390 1
506112 99506112 1001 86380 86390 1
506643 99506643 1001 86380 86390 1
507309 99507309 1001 86380 86390 1
507235 99507235 1001 86380 86390 1
507087 99507087 1001 86380 86390 1
507180 99507180 1001 86380 86390 1
506898 99506898 1001 86380 86390 1
507515 99507515 1001 86380 86390 1
507478 99507478 1001 86380 86390 1
507519 99507519 1001 86380 86390 1
507443 99507443 1001 86380 86390 1
507979 99507979 1001 86380 86390 1
507844 99507844 1001 86380 86390 1
507697 99507697 1001 86380 86390 1
507776 99507776 1001 86380 86390 1
508313 99508313 1001 86380 86390 1
508404 99508404 1001 86380 86390 1
508283 99508283 1001 86380 86390 1
508974 99508974 1001 86380 86390 1
508726 99508726 1001 86380 86390 1
508665 99508665 1001 86380 86390 1
508795 99508795 1001 86380 86390 1
508835 99508835 1001 86380 86390 1
508771 99508771 1001 86380 86390 1
508695 99508695 1001 86380 86390 1
508747 99508747 1001 86380 86390 1
508825 99508825 1001 86380 86390 1
508466 99508466 1001 86380 86390 1
508613 99508613 1001 86380 86390 1
508529 99508529 1001 86380 86390 1
509228 99509228 1001 86380 86390 1
509089 99509089 1001 86380 86390 1
509207 99509207 1001 86380 86390 1
509107 99509107 1001 86380 86390 1
509147 99509147 1001 86380 86390 1
509160 99509160 1001 86380 86390 1
509187 99509187 1001 86380 86390 1
509735 99509735 1001 86380 86390 1
509832 99509832 1001 86380 86390 1
509532 99509532 1001 86380 86390 1
509599 99509599 1001 86380 86390 1
509614 99509614 1001 86380 86390 1
509293 99509293 1001 86380 86390 1
509467 99509467 1001 86380 86390 1
509455 99509455 1001 86380 86390 1
510080 99510080 1001 86380 86390 1
509979 99509979 1001 86380 86390 1
510629 99510629 1001 86380 86390 1
510704 99510704 1001 86380 86390 1
510594 99510594 1001 86380 86390 1
510430 99510430 1001 86380 86390 1
510289 99510289 1001 86380 86390 1
510253 99510253 1001 86380 86390 1
510740 99510740 1001 86380 86390 1
510870 99510870 1001 86380 86390 1
510858 99510858 1001 86380 86390 1
510809 99510809 1001 86380 86390 1
510930 99510930 1001 86380 86390 1
511413 99511413 1001 86380 86390 1
511431 99511431 1001 86380 86390 1
511367 99511367 1001 86380 86390 1
511393 99511393 1001 86380 86390 1
511168 99511168 1001 86380 86390 1
511337 99511337 1001 86380 86390 1
511288 99511288 1001 86380 86390 1
511250 99511250 1001 86380 86390 1
510998 99510998 1001 86380 86390 1
511050 99511050 1001 86380 86390 1
511078 99511078 1001 86380 86390 1
510979 99510979 1001 86380 86390 1
510967 99510967 1001 86380 86390 1
511623 99511623 1001 86380 86390 1
511688 99511688 1001 86380 86390 1
512225 99512225 1001 86380 86390 1
512303 99512303 1001 86380 86390 1
512319 99512319 1001 86380 86390 1
512072 99512072 1001 86380 86390 1
512166 99512166 1001 86380 86390 1
512102 99512102 1001 86380 86390 1
511939 99511939 1001 86380 86390 1
511952 99511952 1001 86380 86390 1
511928 99511928 1001 86380 86390 1
511800 99511800 1001 86380 86390 1
511801 99511801 1001 86380 86390 1
511855 99511855 1001 86380 86390 1
511897 99511897 1001 86380 86390 1
511795 99511795 1001 86380 86390 1
511873 99511873 1001 86380 86390 1
512560 99512560 1001 86380 86390 1
512568 99512568 1001 86380 86390 1
513102 99513102 1001 86380 86390 1
513028 99513028 1001 86380 86390 1
513125 99513125 1001 86380 86390 1
513062 99513062 1001 86380 86390 1
512987 99512987 1001 86380 86390 1
512833 99512833 1001 86380 86390 1
512861 99512861 1001 86380 86390 1
512983 99512983 1001 86380 86390 1
512920 99512920 1001 86380 86390 1
512766 99512766 1001 86380 86390 1
512625 99512625 1001 86380 86390 1
512631 99512631 1001 86380 86390 1
513346 99513346 1001 86380 86390 1
513331 99513331 1001 86380 86390 1
513995 99513995 1001 86380 86390 1
513879 99513879 1001 86380 86390 1
513859 99513859 1001 86380 86390 1
513927 99513927 1001 86380 86390 1
513597 99513597 1001 86380 86390 1
514184 99514184 1001 86380 86390 1
514074 99514074 1001 86380 86390 1
514154 99514154 1001 86380 86390 1
514038 99514038 1001 86380 86390 1
514825 99514825 1001 86380 86390 1
514731 99514731 1001 86380 86390 1
514760 99514760 1001 86380 86390 1
514737 99514737 1001 86380 86390 1
514652 99514652 1001 86380 86390 1
514640 99514640 1001 86380 86390 1
514590 99514590 1001 86380 86390 1
514616 99514616 1001 86380 86390 1
514526 99514526 1001 86380 86390 1
514422 99514422 1001 86380 86390 1
514241 99514241 1001 86380 86390 1
514323 99514323 1001 86380 86390 1
515049 99515049 1001 86380 86390 1
514931 99514931 1001 86380 86390 1
515618 99515618 1001 86380 86390 1
515632 99515632 1001 86380 86390 1
515312 99515312 1001 86380 86390 1
515449 99515449 1001 86380 86390 1
515122 99515122 1001 86380 86390 1
515792 99515792 1001 86380 86390 1
516335 99516335 1001 86380 86390 1
516493 99516493 1001 86380 86390 1
516312 99516312 1001 86380 86390 1
516353 99516353 1001 86380 86390 1
516166 99516166 1001 86380 86390 1
516233 99516233 1001 86380 86390 1
516286 99516286 1001 86380 86390 1
516236 99516236 1001 86380 86390 1
516289 99516289 1001 86380 86390 1
516086 99516086 1001 86380 86390 1
516572 99516572 1001 86380 86390 1
516521 99516521 1001 86380 86390 1
516601 99516601 1001 86380 86390 1
516565 99516565 1001 86380 86390 1
516592 99516592 1001 86380 86390 1
516605 99516605 1001 86380 86390 1
517195 99517195 1001 86380 86390 1
517200 99517200 1001 86380 86390 1
517201 99517201 1001 86380 86390 1
517085 99517085 1001 86380 86390 1
516946 99516946 1001 86380 86390 1
516898 99516898 1001 86380 86390 1
517470 99517470 1001 86380 86390 1
517485 99517485 1001 86380 86390 1
517926 99517926 1001 86380 86390 1
517671 99517671 1001 86380 86390 1
517650 99517650 1001 86380 86390 1
517652 99517652 1001 86380 86390 1
518291 99518291 1001 86380 86390 1
518217 99518217 1001 86380 86390 1
518296 99518296 1001 86380 86390 1
518209 99518209 1001 86380 86390 1
518893 99518893 1001 86380 86390 1
518590 99518590 1001 86380 86390 1
518773 99518773 1001 86380 86390 1
518585 99518585 1001 86380 86390 1
518598 99518598 1001 86380 86390 1
518561 99518561 1001 86380 86390 1
518553 99518553 1001 86380 86390 1
518566 99518566 1001 86380 86390 1
519129 99519129 1001 86380 86390 1
519082 99519082 1001 86380 86390 1
519187 99519187 1001 86380 86390 1
519784 99519784 1001 86380 86390 1
519565 99519565 1001 86380 86390 1
519478 99519478 1001 86380 86390 1
519273 99519273 1001 86380 86390 1
519196 99519196 1001 86380 86390 1
519202 99519202 1001 86380 86390 1
520005 99520005 1001 86380 86390 1
519824 99519824 1001 86380 86390 1
519921 99519921 1001 86380 86390 1
519901 99519901 1001 86380 86390 1
520473 99520473 1001 86380 86390 1
520487 99520487 1001 86380 86390 1
520488 99520488 1001 86380 86390 1
520244 99520244 1001 86380 86390 1
520149 99520149 1001 86380 86390 1
520217 99520217 1001 86380 86390 1
520168 99520168 1001 86380 86390 1
520146 99520146 1001 86380 86390 1
520199 99520199 1001 86380 86390 1
520161 99520161 1001 86380 86390 1
520213 99520213 1001 86380 86390 1
520776 99520776 1001 86380 86390 1
521315 99521315 1001 86380 86390 1
521420 99521420 1001 86380 86390 1
521389 99521389 1001 86380 86390 1
521210 99521210 1001 86380 86390 1
521161 99521161 1001 86380 86390 1
521099 99521099 1001 86380 86390 1
521019 99521019 1001 86380 86390 1
520958 99520958 1001 86380 86390 1
520908 99520908 1001 86380 86390 1
520999 99520999 1001 86380 86390 1
521632 99521632 1001 86380 86390 1
521627 99521627 1001 86380 86390 1
521656 99521656 1001 86380 86390 1
521618 99521618 1001 86380 86390 1
521644 99521644 1001 86380 86390 1
522112 99522112 1001 86380 86390 1
522256 99522256 1001 86380 86390 1
522206 99522206 1001 86380 86390 1
522271 99522271 1001 86380 86390 1
522214 99522214 1001 86380 86390 1
521933 99521933 1001 86380 86390 1
521934 99521934 1001 86380 86390 1
521866 99521866 1001 86380 86390 1
521750 99521750 1001 86380 86390 1
521767 99521767 1001 86380 86390 1
522340 99522340 1001 86380 86390 1
523073 99523073 1001 86380 86390 1
522936 99522936 1001 86380 86390 1
522989 99522989 1001 86380 86390 1
522861 99522861 1001 86380 86390 1
522713 99522713 1001 86380 86390 1
522858 99522858 1001 86380 86390 1
522542 99522542 1001 86380 86390 1
523255 99523255 1001 86380 86390 1
523153 99523153 1001 86380 86390 1
523166 99523166 1001 86380 86390 1
523916 99523916 1001 86380 86390 1
523798 99523798 1001 86380 86390 1
523905 99523905 1001 86380 86390 1
523675 99523675 1001 86380 86390 1
523590 99523590 1001 86380 86390 1
523553 99523553 1001 86380 86390 1
523670 99523670 1001 86380 86390 1
523541 99523541 1001 86380 86390 1
523418 99523418 1001 86380 86390 1
523370 99523370 1001 86380 86390 1
523980 99523980 1001 86380 86390 1
523948 99523948 1001 86380 86390 1
524107 99524107 1001 86380 86390 1
524616 99524616 1001 86380 86390 1
524642 99524642 1001 86380 86390 1
524463 99524463 1001 86380 86390 1
524388 99524388 1001 86380 86390 1
524382 99524382 1001 86380 86390 1
524336 99524336 1001 86380 86390 1
524207 99524207 1001 86380 86390 1
524157 99524157 1001 86380 86390 1
524251 99524251 1001 86380 86390 1
524788 99524788 1001 86380 86390 1
524818 99524818 1001 86380 86390 1
525420 99525420 1001 86380 86390 1
525572 99525572 1001 86380 86390 1
525447 99525447 1001 86380 86390 1
525551 99525551 1001 86380 86390 1
525593 99525593 1001 86380 86390 1
525188 99525188 1001 86380 86390 1
525297 99525297 1001 86380 86390 1
525106 99525106 1001 86380 86390 1
525021 99525021 1001 86380 86390 1
525179 99525179 1001 86380 86390 1
525001 99525001 1001 86380 86390 1
525775 99525775 1001 86380 86390 1
525622 99525622 1001 86380 86390 1
525663 99525663 1001 86380 86390 1
525742 99525742 1001 86380 86390 1
525691 99525691 1001 86380 86390 1
525604 99525604 1001 86380 86390 1
525683 99525683 1001 86380 86390 1
525684 99525684 1001 86380 86390 1
525748 99525748 1001 86380 86390 1
526373 99526373 1001 86380 86390 1
526322 99526322 1001 86380 86390 1
526221 99526221 1001 86380 86390 1
526023 99526023 1001 86380 86390 1
526141 99526141 1001 86380 86390 1
526116 99526116 1001 86380 86390 1
526105 99526105 1001 86380 86390 1
526082 99526082 1001 86380 86390 1
526070 99526070 1001 86380 86390 1
526096 99526096 1001 86380 86390 1
525895 99525895 1001 86380 86390 1
525806 99525806 1001 86380 86390 1
525995 99525995 1001 86380 86390 1
525918 99525918 1001 86380 86390 1
526473 99526473 1001 86380 86390 1
526565 99526565 1001 86380 86390 1
526606 99526606 1001 86380 86390 1
526518 99526518 1001 86380 86390 1
526441 99526441 1001 86380 86390 1
526574 99526574 1001 86380 86390 1
527190 99527190 1001 86380 86390 1
527087 99527087 1001 86380 86390 1
527245 99527245 1001 86380 86390 1
526875 99526875 1001 86380 86390 1
526971 99526971 1001 86380 86390 1
526693 99526693 1001 86380 86390 1
526835 99526835 1001 86380 86390 1
526630 99526630 1001 86380 86390 1
526643 99526643 1001 86380 86390 1
527267 99527267 1001 86380 86390 1
527411 99527411 1001 86380 86390 1
527895 99527895 1001 86380 86390 1
527911 99527911 1001 86380 86390 1
527912 99527912 1001 86380 86390 1
527990 99527990 1001 86380 86390 1
528020 99528020 1001 86380 86390 1
527676 99527676 1001 86380 86390 1
527664 99527664 1001 86380 86390 1
527847 99527847 1001 86380 86390 1
527852 99527852 1001 86380 86390 1
527710 99527710 1001 86380 86390 1
527869 99527869 1001 86380 86390 1
527497 99527497 1001 86380 86390 1
527472 99527472 1001 86380 86390 1
527486 99527486 1001 86380 86390 1
527655 99527655 1001 86380 86390 1
528196 99528196 1001 86380 86390 1
528266 99528266 1001 86380 86390 1
528729 99528729 1001 86380 86390 1
528807 99528807 1001 86380 86390 1
528516 99528516 1001 86380 86390 1
528555 99528555 1001 86380 86390 1
528651 99528651 1001 86380 86390 1
528372 99528372 1001 86380 86390 1
528991 99528991 1001 86380 86390 1
528985 99528985 1001 86380 86390 1
529027 99529027 1001 86380 86390 1
529092 99529092 1001 86380 86390 1
529625 99529625 1001 86380 86390 1
529576 99529576 1001 86380 86390 1
529603 99529603 1001 86380 86390 1
529684 99529684 1001 86380 86390 1
529458 99529458 1001 86380 86390 1
529423 99529423 1001 86380 86390 1
529333 99529333 1001 86380 86390 1
529365 99529365 1001 86380 86390 1
529210 99529210 1001 86380 86390 1
529308 99529308 1001 86380 86390 1
529298 99529298 1001 86380 86390 1
529260 99529260 1001 86380 86390 1
529299 99529299 1001 86380 86390 1
529761 99529761 1001 86380 86390 1
530535 99530535 1001 86380 86390 1
530474 99530474 1001 86380 86390 1
530169 99530169 1001 86380 86390 1
530301 99530301 1001 86380 86390 1
530187 99530187 1001 86380 86390 1
530202 99530202 1001 86380 86390 1
529958 99529958 1001 86380 86390 1
530049 99530049 1001 86380 86390 1
530011 99530011 1001 86380 86390 1
530067 99530067 1001 86380 86390 1
530004 99530004 1001 86380 86390 1
530720 99530720 1001 86380 86390 1
530723 99530723 1001 86380 86390 1
530724 99530724 1001 86380 86390 1
530673 99530673 1001 86380 86390 1
530718 99530718 1001 86380 86390 1
531227 99531227 1001 86380 86390 1
531269 99531269 1001 86380 86390 1
531322 99531322 1001 86380 86390 1
530972 99530972 1001 86380 86390 1
530999 99530999 1001 86380 86390 1
530838 99530838 1001 86380 86390 1
530827 99530827 1001 86380 86390 1
531417 99531417 1001 86380 86390 1
531445 99531445 1001 86380 86390 1
531580 99531580 1001 86380 86390 1
531426 99531426 1001 86380 86390 1
532117 99532117 1001 86380 86390 1
532156 99532156 1001 86380 86390 1
532004 99532004 1001 86380 86390 1
532031 99532031 1001 86380 86390 1
532063 99532063 1001 86380 86390 1
532000 99532000 1001 86380 86390 1
531884 99531884 1001 86380 86390 1
531911 99531911 1001 86380 86390 1
531864 99531864 1001 86380 86390 1
531741 99531741 1001 86380 86390 1
531757 99531757 1001 86380 86390 1
531693 99531693 1001 86380 86390 1
531759 99531759 1001 86380 86390 1
531649 99531649 1001 86380 86390 1
532361 99532361 1001 86380 86390 1
532338 99532338 1001 86380 86390 1
532378 99532378 1001 86380 86390 1
532369 99532369 1001 86380 86390 1
532226 99532226 1001 86380 86390 1
532831 99532831 1001 86380 86390 1
532897 99532897 1001 86380 86390 1
532694 99532694 1001 86380 86390 1
532747 99532747 1001 86380 86390 1
532533 99532533 1001 86380 86390 1
532559 99532559 1001 86380 86390 1
532444 99532444 1001 86380 86390 1
532483 99532483 1001 86380 86390 1
533133 99533133 1001 86380 86390 1
533095 99533095 1001 86380 86390 1
533772 99533772 1001 86380 86390 1
533671 99533671 1001 86380 86390 1
533775 99533775 1001 86380 86390 1
533752 99533752 1001 86380 86390 1
533641 99533641 1001 86380 86390 1
533507 99533507 1001 86380 86390 1
533612 99533612 1001 86380 86390 1
533651 99533651 1001 86380 86390 1
533359 99533359 1001 86380 86390 1
533424 99533424 1001 86380 86390 1
533297 99533297 1001 86380 86390 1
533336 99533336 1001 86380 86390 1
533949 99533949 1001 86380 86390 1
533913 99533913 1001 86380 86390 1
534622 99534622 1001 86380 86390 1
534493 99534493 1001 86380 86390 1
534654 99534654 1001 86380 86390 1
534523 99534523 1001 86380 86390 1
534642 99534642 1001 86380 86390 1
534618 99534618 1001 86380 86390 1
534443 99534443 1001 86380 86390 1
534373 99534373 1001 86380 86390 1
534451 99534451 1001 86380 86390 1
534208 99534208 1001 86380 86390 1
534157 99534157 1001 86380 86390 1
534079 99534079 1001 86380 86390 1
534110 99534110 1001 86380 86390 1
534164 99534164 1001 86380 86390 1
534864 99534864 1001 86380 86390 1
534718 99534718 1001 86380 86390 1
535483 99535483 1001 86380 86390 1
535484 99535484 1001 86380 86390 1
535426 99535426 1001 86380 86390 1
535492 99535492 1001 86380 86390 1
535197 99535197 1001 86380 86390 1
535146 99535146 1001 86380 86390 1
534894 99534894 1001 86380 86390 1
535547 99535547 1001 86380 86390 1
535678 99535678 1001 86380 86390 1
535605 99535605 1001 86380 86390 1
536199 99536199 1001 86380 86390 1
536215 99536215 1001 86380 86390 1
536106 99536106 1001 86380 86390 1
535979 99535979 1001 86380 86390 1
535948 99535948 1001 86380 86390 1
535775 99535775 1001 86380 86390 1
535844 99535844 1001 86380 86390 1
536345 99536345 1001 86380 86390 1
537051 99537051 1001 86380 86390 1
536977 99536977 1001 86380 86390 1
537032 99537032 1001 86380 86390 1
537158 99537158 1001 86380 86390 1
536893 99536893 1001 86380 86390 1
536873 99536873 1001 86380 86390 1
536636 99536636 1001 86380 86390 1
536720 99536720 1001 86380 86390 1
536553 99536553 1001 86380 86390 1
537315 99537315 1001 86380 86390 1
537863 99537863 1001 86380 86390 1
537845 99537845 1001 86380 86390 1
537672 99537672 1001 86380 86390 1
537425 99537425 1001 86380 86390 1
537490 99537490 1001 86380 86390 1
537480 99537480 1001 86380 86390 1
537468 99537468 1001 86380 86390 1
538064 99538064 1001 86380 86390 1
538155 99538155 1001 86380 86390 1
538119 99538119 1001 86380 86390 1
538107 99538107 1001 86380 86390 1
538676 99538676 1001 86380 86390 1
538754 99538754 1001 86380 86390 1
538767 99538767 1001 86380 86390 1
538617 99538617 1001 86380 86390 1
538812 99538812 1001 86380 86390 1
538609 99538609 1001 86380 86390 1
538573 99538573 1001 86380 86390 1
538444 99538444 1001 86380 86390 1
538565 99538565 1001 86380 86390 1
538411 99538411 1001 86380 86390 1
538362 99538362 1001 86380 86390 1
538351 99538351 1001 86380 86390 1
538276 99538276 1001 86380 86390 1
538328 99538328 1001 86380 86390 1
538954 99538954 1001 86380 86390 1
538822 99538822 1001 86380 86390 1
538862 99538862 1001 86380 86390 1
539500 99539500 1001 86380 86390 1
539513 99539513 1001 86380 86390 1
539514 99539514 1001 86380 86390 1
539515 99539515 1001 86380 86390 1
539612 99539612 1001 86380 86390 1
539555 99539555 1001 86380 86390 1
539467 99539467 1001 86380 86390 1
539536 99539536 1001 86380 86390 1
539636 99539636 1001 86380 86390 1
539162 99539162 1001 86380 86390 1
539061 99539061 1001 86380 86390 1
539204 99539204 1001 86380 86390 1
539079 99539079 1001 86380 86390 1
539767 99539767 1001 86380 86390 1
539678 99539678 1001 86380 86390 1
539783 99539783 1001 86380 86390 1
539683 99539683 1001 86380 86390 1
539749 99539749 1001 86380 86390 1
539685 99539685 1001 86380 86390 1
540301 99540301 1001 86380 86390 1
540368 99540368 1001 86380 86390 1
540126 99540126 1001 86380 86390 1
540192 99540192 1001 86380 86390 1
540233 99540233 1001 86380 86390 1
540028 99540028 1001 86380 86390 1
539852 99539852 1001 86380 86390 1
540622 99540622 1001 86380 86390 1
540263 99540263 1001 86380 86390 1
540469 99540469 1001 86380 86390 1
540534 99540534 1001 86380 86390 1
540525 99540525 1001 86380 86390 1
540973 99540973 1001 86380 86390 1
541053 99541053 1001 86380 86390 1
541033 99541033 1001 86380 86390 1
540815 99540815 1001 86380 86390 1
540716 99540716 1001 86380 86390 1
540811 99540811 1001 86380 86390 1
541355 99541355 1001 86380 86390 1
541421 99541421 1001 86380 86390 1
540881 99540881 1001 86380 86390 1
541372 99541372 1001 86380 86390 1
541411 99541411 1001 86380 86390 1
541301 99541301 1001 86380 86390 1
541954 99541954 1001 86380 86390 1
542008 99542008 1001 86380 86390 1
541945 99541945 1001 86380 86390 1
542065 99542065 1001 86380 86390 1
541772 99541772 1001 86380 86390 1
541791 99541791 1001 86380 86390 1
541715 99541715 1001 86380 86390 1
541899 99541899 1001 86380 86390 1
541615 99541615 1001 86380 86390 1
541511 99541511 1001 86380 86390 1
541642 99541642 1001 86380 86390 1
541669 99541669 1001 86380 86390 1
541580 99541580 1001 86380 86390 1
541516 99541516 1001 86380 86390 1
541609 99541609 1001 86380 86390 1
541586 99541586 1001 86380 86390 1
541653 99541653 1001 86380 86390 1
542254 99542254 1001 86380 86390 1
542179 99542179 1001 86380 86390 1
542813 99542813 1001 86380 86390 1
542752 99542752 1001 86380 86390 1
542868 99542868 1001 86380 86390 1
542547 99542547 1001 86380 86390 1
542382 99542382 1001 86380 86390 1
542409 99542409 1001 86380 86390 1
542332 99542332 1001 86380 86390 1
543074 99543074 1001 86380 86390 1
543065 99543065 1001 86380 86390 1
543109 99543109 1001 86380 86390 1
543045 99543045 1001 86380 86390 1
543683 99543683 1001 86380 86390 1
543573 99543573 1001 86380 86390 1
543704 99543704 1001 86380 86390 1
543437 99543437 1001 86380 86390 1
543554 99543554 1001 86380 86390 1
543491 99543491 1001 86380 86390 1
543455 99543455 1001 86380 86390 1
543404 99543404 1001 86380 86390 1
543378 99543378 1001 86380 86390 1
543534 99543534 1001 86380 86390 1
543176 99543176 1001 86380 86390 1
543328 99543328 1001 86380 86390 1
543778 99543778 1001 86380 86390 1
543973 99543973 1001 86380 86390 1
544568 99544568 1001 86380 86390 1
544531 99544531 1001 86380 86390 1
544276 99544276 1001 86380 86390 1
544344 99544344 1001 86380 86390 1
544158 99544158 1001 86380 86390 1
544109 99544109 1001 86380 86390 1
544720 99544720 1001 86380 86390 1
403969 663 1001 960 1437 1
437300 1140 1001 53700 54237 1
430455 707 1001 23460 26097 1
504095 732 1002 38580 43640 1
529127 662 1002 49101 52358 1
537601 1068 1002 37069 47127 1
400098 99400098 1001 86380 86390 1
400507 99400507 1001 86380 86390 1
400479 99400479 1001 86380 86390 1
400629 99400629 1001 86380 86390 1
400789 99400789 1001 86380 86390 1
400848 99400848 1001 86380 86390 1
400964 99400964 1001 86380 86390 1
401226 99401226 1001 86380 86390 1
401183 99401183 1001 86380 86390 1
401248 99401248 1001 86380 86390 1
401284 99401284 1001 86380 86390 1
401291 99401291 1001 86380 86390 1
401437 99401437 1001 86380 86390 1
401382 99401382 1001 86380 86390 1
401527 99401527 1001 86380 86390 1
401513 99401513 1001 86380 86390 1
401642 99401642 1001 86380 86390 1
401791 99401791 1001 86380 86390 1
401879 99401879 1001 86380 86390 1
401899 99401899 1001 86380 86390 1
402007 99402007 1001 86380 86390 1
402237 99402237 1001 86380 86390 1
402378 99402378 1001 86380 86390 1
402524 99402524 1001 86380 86390 1
402847 99402847 1001 86380 86390 1
402826 99402826 1001 86380 86390 1
402987 99402987 1001 86380 86390 1
403301 99403301 1001 86380 86390 1
403228 99403228 1001 86380 86390 1
403344 99403344 1001 86380 86390 1
403386 99403386 1001 86380 86390 1
403868 99403868 1001 86380 86390 1
404520 99404520 1001 86380 86390 1
404536 99404536 1001 86380 86390 1
404637 99404637 1001 86380 86390 1
404625 99404625 1001 86380 86390 1
404703 99404703 1001 86380 86390 1
404806 99404806 1001 86380 86390 1
404986 99404986 1001 86380 86390 1
405225 99405225 1001 86380 86390 1
405246 99405246 1001 86380 86390 1
405368 99405368 1001 86380 86390 1
405349 99405349 1001 86380 86390 1
405400 99405400 1001 86380 86390 1
405469 99405469 1001 86380 86390 1
405534 99405534 1001 86380 86390 1
405855 99405855 1001 86380 86390 1
405938 99405938 1001 86380 86390 1
406127 99406127 1001 86380 86390 1
406492 99406492 1001 86380 86390 1
406518 99406518 1001 86380 86390 1
406808 99406808 1001 86380 86390 1
407009 99407009 1001 86380 86390 1
407177 99407177 1001 86380 86390 1
407261 99407261 1001 86380 86390 1
407264 99407264 1001 86380 86390 1
407639 99407639 1001 86380 86390 1
407566 99407566 1001 86380 86390 1
407721 99407721 1001 86380 86390 1
407680 99407680 1001 86380 86390 1
408283 99408283 1001 86380 86390 1
408501 99408501 1001 86380 86390 1
408543 99408543 1001 86380 86390 1
408800 99408800 1001 86380 86390 1
409045 99409045 1001 86380 86390 1
409353 99409353 1001 86380 86390 1
409425 99409425 1001 86380 86390 1
409516 99409516 1001 86380 86390 1
409797 99409797 1001 86380 86390 1
410021 99410021 1001 86380 86390 1
410127 99410127 1001 86380 86390 1
410390 99410390 1001 86380 86390 1
410488 99410488 1001 86380 86390 1
410615 99410615 1001 86380 86390 1
410807 99410807 1001 86380 86390 1
410935 99410935 1001 86380 86390 1
411095 99411095 1001 86380 86390 1
411097 99411097 1001 86380 86390 1
411148 99411148 1001 86380 86390 1
411129 99411129 1001 86380 86390 1
411215 99411215 1001 86380 86390 1
411272 99411272 1001 86380 86390 1
411360 99411360 1001 86380 86390 1
411384 99411384 1001 86380 86390 1
411458 99411458 1001 86380 86390 1
411502 99411502 1001 86380 86390 1
411741 99411741 1001 86380 86390 1
411805 99411805 1001 86380 86390 1
411917 99411917 1001 86380 86390 1
411980 99411980 1001 86380 86390 1
412089 99412089 1001 86380 86390 1
412102 99412102 1001 86380 86390 1
412241 99412241 1001 86380 86390 1
412316 99412316 1001 86380 86390 1
412287 99412287 1001 86380 86390 1
413339 99413339 1001 86380 86390 1
413610 99413610 1001 86380 86390 1
413357 99413357 1001 86380 86390 1
413366 99413366 1001 86380 86390 1
413694 99413694 1001 86380 86390 1
413221 99413221 1001 86380 86390 1
413197 99413197 1001 86380 86390 1
413276 99413276 1001 86380 86390 1
412904 99412904 1001 86380 86390 1
412640 99412640 1001 86380 86390 1
412619 99412619 1001 86380 86390 1
412855 99412855 1001 86380 86390 1
412810 99412810 1001 86380 86390 1
412491 99412491 1001 86380 86390 1
413709 99413709 1001 86380 86390 1
415243 99415243 1001 86380 86390 1
415125 99415125 1001 86380 86390 1
414675 99414675 1001 86380 86390 1
414666 99414666 1001 86380 86390 1
414224 99414224 1001 86380 86390 1
414284 99414284 1001 86380 86390 1
414311 99414311 1001 86380 86390 1
414468 99414468 1001 86380 86390 1
414133 99414133 1001 86380 86390 1
414418 99414418 1001 86380 86390 1
415529 99415529 1001 86380 86390 1
415581 99415581 1001 86380 86390 1
415401 99415401 1001 86380 86390 1
416615 99416615 1001 86380 86390 1
416819 99416819 1001 86380 86390 1
416822 99416822 1001 86380 86390 1
416919 99416919 1001 86380 86390 1
416825 99416825 1001 86380 86390 1
416549 99416549 1001 86380 86390 1
416305 99416305 1001 86380 86390 1
416536 99416536 1001 86380 86390 1
416396 99416396 1001 86380 86390 1
416057 99416057 1001 86380 86390 1
415753 99415753 1001 86380 86390 1
415817 99415817 1001 86380 86390 1
415953 99415953 1001 86380 86390 1
417385 99417385 1001 86380 86390 1
417127 99417127 1001 86380 86390 1
417186 99417186 1001 86380 86390 1
417608 99417608 1001 86380 86390 1
417514 99417514 1001 86380 86390 1
418742 99418742 1001 86380 86390 1
418510 99418510 1001 86380 86390 1
418685 99418685 1001 86380 86390 1
418334 99418334 1001 86380 86390 1
418091 99418091 1001 86380 86390 1
417716 99417716 1001 86380 86390 1
417901 99417901 1001 86380 86390 1
417805 99417805 1001 86380 86390 1
417956 99417956 1001 86380 86390 1
418989 99418989 1001 86380 86390 1
420199 99420199 1001 86380 86390 1
420117 99420117 1001 86380 86390 1
420058 99420058 1001 86380 86390 1
419912 99419912 1001 86380 86390 1
419827 99419827 1001 86380 86390 1
420039 99420039 1001 86380 86390 1
419832 99419832 1001 86380 86390 1
419731 99419731 1001 86380 86390 1
419952 99419952 1001 86380 86390 1
419714 99419714 1001 86380 86390 1
420001 99420001 1001 86380 86390 1
419295 99419295 1001 86380 86390 1
419328 99419328 1001 86380 86390 1
419397 99419397 1001 86380 86390 1
420590 99420590 1001 86380 86390 1
420719 99420719 1001 86380 86390 1
420608 99420608 1001 86380 86390 1
422042 99422042 1001 86380 86390 1
422004 99422004 1001 86380 86390 1
421892 99421892 1001 86380 86390 1
421847 99421847 1001 86380 86390 1
421953 99421953 1001 86380 86390 1
421537 99421537 1001 86380 86390 1
421458 99421458 1001 86380 86390 1
421646 99421646 1001 86380 86390 1
421355 99421355 1001 86380 86390 1
421419 99421419 1001 86380 86390 1
420940 99420940 1001 86380 86390 1
421231 99421231 1001 86380 86390 1
421258 99421258 1001 86380 86390 1
420912 99420912 1001 86380 86390 1
420861 99420861 1001 86380 86390 1
421018 99421018 1001 86380 86390 1
421190 99421190 1001 86380 86390 1
421128 99421128 1001 86380 86390 1
421195 99421195 1001 86380 86390 1
421095 99421095 1001 86380 86390 1
421230 99421230 1001 86380 86390 1
422307 99422307 1001 86380 86390 1
422369 99422369 1001 86380 86390 1
422186 99422186 1001 86380 86390 1
422158 99422158 1001 86380 86390 1
423465 99423465 1001 86380 86390 1
423710 99423710 1001 86380 86390 1
423091 99423091 1001 86380 86390 1
423219 99423219 1001 86380 86390 1
423115 99423115 1001 86380 86390 1
423261 99423261 1001 86380 86390 1
422780 99422780 1001 86380 86390 1
422568 99422568 1001 86380 86390 1
422900 99422900 1001 86380 86390 1
422903 99422903 1001 86380 86390 1
424036 99424036 1001 86380 86390 1
424098 99424098 1001 86380 86390 1
423796 99423796 1001 86380 86390 1
424133 99424133 1001 86380 86390 1
423803 99423803 1001 86380 86390 1
423877 99423877 1001 86380 86390 1
423931 99423931 1001 86380 86390 1
425172 99425172 1001 86380 86390 1
425120 99425120 1001 86380 86390 1
425244 99425244 1001 86380 86390 1
425371 99425371 1001 86380 86390 1
425005 99425005 1001 86380 86390 1
424981 99424981 1001 86380 86390 1
424816 99424816 1001 86380 86390 1
424389 99424389 1001 86380 86390 1
424246 99424246 1001 86380 86390 1
424373 99424373 1001 86380 86390 1
424254 99424254 1001 86380 86390 1
424234 99424234 1001 86380 86390 1
425565 99425565 1001 86380 86390 1
426815 99426815 1001 86380 86390 1
426842 99426842 1001 86380 86390 1
426746 99426746 1001 86380 86390 1
427069 99427069 1001 86380 86390 1
427073 99427073 1001 86380 86390 1
426446 99426446 1001 86380 86390 1
426307 99426307 1001 86380 86390 1
426458 99426458 1001 86380 86390 1
427483 99427483 1001 86380 86390 1
427157 99427157 1001 86380 86390 1
428450 99428450 1001 86380 86390 1
427924 99427924 1001 86380 86390 1
428244 99428244 1001 86380 86390 1
427897 99427897 1001 86380 86390 1
427760 99427760 1001 86380 86390 1
427830 99427830 1001 86380 86390 1
427884 99427884 1001 86380 86390 1
427789 99427789 1001 86380 86390 1
427610 99427610 1001 86380 86390 1
428782 99428782 1001 86380 86390 1
428841 99428841 1001 86380 86390 1
429020 99429020 1001 86380 86390 1
429161 99429161 1001 86380 86390 1
430208 99430208 1001 86380 86390 1
430338 99430338 1001 86380 86390 1
430199 99430199 1001 86380 86390 1
430109 99430109 1001 86380 86390 1
429738 99429738 1001 86380 86390 1
429726 99429726 1001 86380 86390 1
429853 99429853 1001 86380 86390 1
430713 99430713 1001 86380 86390 1
430422 99430422 1001 86380 86390 1
432006 99432006 1001 86380 86390 1
432021 99432021 1001 86380 86390 1
431473 99431473 1001 86380 86390 1
431298 99431298 1001 86380 86390 1
431510 99431510 1001 86380 86390 1
431300 99431300 1001 86380 86390 1
431519 99431519 1001 86380 86390 1
431122 99431122 1001 86380 86390 1
430836 99430836 1001 86380 86390 1
432129 99432129 1001 86380 86390 1
432396 99432396 1001 86380 86390 1
432115 99432115 1001 86380 86390 1
432989 99432989 1001 86380 86390 1
433297 99433297 1001 86380 86390 1
433300 99433300 1001 86380 86390 1
432915 99432915 1001 86380 86390 1
433065 99433065 1001 86380 86390 1
433069 99433069 1001 86380 86390 1
432853 99432853 1001 86380 86390 1
432638 99432638 1001 86380 86390 1
432874 99432874 1001 86380 86390 1
433829 99433829 1001 86380 86390 1
434787 99434787 1001 86380 86390 1
434764 99434764 1001 86380 86390 1
434921 99434921 1001 86380 86390 1
434608 99434608 1001 86380 86390 1
434832 99434832 1001 86380 86390 1
434906 99434906 1001 86380 86390 1
434651 99434651 1001 86380 86390 1
434909 99434909 1001 86380 86390 1
434634 99434634 1001 86380 86390 1
434914 99434914 1001 86380 86390 1
434635 99434635 1001 86380 86390 1
434339 99434339 1001 86380 86390 1
434396 99434396 1001 86380 86390 1
434423 99434423 1001 86380 86390 1
434469 99434469 1001 86380 86390 1
434561 99434561 1001 86380 86390 1
434367 99434367 1001 86380 86390 1
434467 99434467 1001 86380 86390 1
435651 99435651 1001 86380 86390 1
435772 99435772 1001 86380 86390 1
435532 99435532 1001 86380 86390 1
435610 99435610 1001 86380 86390 1
435720 99435720 1001 86380 86390 1
437019 99437019 1001 86380 86390 1
437078 99437078 1001 86380 86390 1
437022 99437022 1001 86380 86390 1
437024 99437024 1001 86380 86390 1
436919 99436919 1001 86380 86390 1
436875 99436875 1001 86380 86390 1
436876 99436876 1001 86380 86390 1
436791 99436791 1001 86380 86390 1
437043 99437043 1001 86380 86390 1
436414 99436414 1001 86380 86390 1
436461 99436461 1001 86380 86390 1
435925 99435925 1001 86380 86390 1
435938 99435938 1001 86380 86390 1
436225 99436225 1001 86380 86390 1
436328 99436328 1001 86380 86390 1
435945 99435945 1001 86380 86390 1
300050 99300050 1001 86380 86390 1
437309 99437309 1001 86380 86390 1
300606 99300606 1001 86380 86390 1
300484 99300484 1001 86380 86390 1
300422 99300422 1001 86380 86390 1
300500 99300500 1001 86380 86390 1
300436 99300436 1001 86380 86390 1
300359 99300359 1001 86380 86390 1
300240 99300240 1001 86380 86390 1
300270 99300270 1001 86380 86390 1
300298 99300298 1001 86380 86390 1
300130 99300130 1001 86380 86390 1
300738 99300738 1001 86380 86390 1
300813 99300813 1001 86380 86390 1
301416 99301416 1001 86380 86390 1
301530 99301530 1001 86380 86390 1
301463 99301463 1001 86380 86390 1
301251 99301251 1001 86380 86390 1
301330 99301330 1001 86380 86390 1
301214 99301214 1001 86380 86390 1
301176 99301176 1001 86380 86390 1
301116 99301116 1001 86380 86390 1
301142 99301142 1001 86380 86390 1
301630 99301630 1001 86380 86390 1
301760 99301760 1001 86380 86390 1
301664 99301664 1001 86380 86390 1
302253 99302253 1001 86380 86390 1
302195 99302195 1001 86380 86390 1
302337 99302337 1001 86380 86390 1
302111 99302111 1001 86380 86390 1
302052 99302052 1001 86380 86390 1
302130 99302130 1001 86380 86390 1
302169 99302169 1001 86380 86390 1
302041 99302041 1001 86380 86390 1
302172 99302172 1001 86380 86390 1
301992 99301992 1001 86380 86390 1
302097 99302097 1001 86380 86390 1
301885 99301885 1001 86380 86390 1
302560 99302560 1001 86380 86390 1
302447 99302447 1001 86380 86390 1
302580 99302580 1001 86380 86390 1
303157 99303157 1001 86380 86390 1
303067 99303067 1001 86380 86390 1
303063 99303063 1001 86380 86390 1
302977 99302977 1001 86380 86390 1
302984 99302984 1001 86380 86390 1
302832 99302832 1001 86380 86390 1
302652 99302652 1001 86380 86390 1
302722 99302722 1001 86380 86390 1
302660 99302660 1001 86380 86390 1
303365 99303365 1001 86380 86390 1
303859 99303859 1001 86380 86390 1
303899 99303899 1001 86380 86390 1
303862 99303862 1001 86380 86390 1
303877 99303877 1001 86380 86390 1
303726 99303726 1001 86380 86390 1
303689 99303689 1001 86380 86390 1
303716 99303716 1001 86380 86390 1
303819 99303819 1001 86380 86390 1
303722 99303722 1001 86380 86390 1
303495 99303495 1001 86380 86390 1
304756 99304756 1001 86380 86390 1
304824 99304824 1001 86380 86390 1
304815 99304815 1001 86380 86390 1
304563 99304563 1001 86380 86390 1
304307 99304307 1001 86380 86390 1
304243 99304243 1001 86380 86390 1
304869 99304869 1001 86380 86390 1
304914 99304914 1001 86380 86390 1
304941 99304941 1001 86380 86390 1
304917 99304917 1001 86380 86390 1
304969 99304969 1001 86380 86390 1
305022 99305022 1001 86380 86390 1
305510 99305510 1001 86380 86390 1
305664 99305664 1001 86380 86390 1
305669 99305669 1001 86380 86390 1
305673 99305673 1001 86380 86390 1
305606 99305606 1001 86380 86390 1
305363 99305363 1001 86380 86390 1
305360 99305360 1001 86380 86390 1
305144 99305144 1001 86380 86390 1
305196 99305196 1001 86380 86390 1
500786 99500786 1001 86380 86390 1
500702 99500702 1001 86380 86390 1
500641 99500641 1001 86380 86390 1
500468 99500468 1001 86380 86390 1
500560 99500560 1001 86380 86390 1
500483 99500483 1001 86380 86390 1
500548 99500548 1001 86380 86390 1
500474 99500474 1001 86380 86390 1
500213 99500213 1001 86380 86390 1
500279 99500279 1001 86380 86390 1
500384 99500384 1001 86380 86390 1
500294 99500294 1001 86380 86390 1
500863 99500863 1001 86380 86390 1
500903 99500903 1001 86380 86390 1
500982 99500982 1001 86380 86390 1
500892 99500892 1001 86380 86390 1
500974 99500974 1001 86380 86390 1
501015 99501015 1001 86380 86390 1
500899 99500899 1001 86380 86390 1
501578 99501578 1001 86380 86390 1
501449 99501449 1001 86380 86390 1
501530 99501530 1001 86380 86390 1
501467 99501467 1001 86380 86390 1
501523 99501523 1001 86380 86390 1
501308 99501308 1001 86380 86390 1
501377 99501377 1001 86380 86390 1
501365 99501365 1001 86380 86390 1
501379 99501379 1001 86380 86390 1
501354 99501354 1001 86380 86390 1
501163 99501163 1001 86380 86390 1
501052 99501052 1001 86380 86390 1
501782 99501782 1001 86380 86390 1
501821 99501821 1001 86380 86390 1
502431 99502431 1001 86380 86390 1
502395 99502395 1001 86380 86390 1
502396 99502396 1001 86380 86390 1
502319 99502319 1001 86380 86390 1
502335 99502335 1001 86380 86390 1
502131 99502131 1001 86380 86390 1
502185 99502185 1001 86380 86390 1
502062 99502062 1001 86380 86390 1
502117 99502117 1001 86380 86390 1
501964 99501964 1001 86380 86390 1
502579 99502579 1001 86380 86390 1
502623 99502623 1001 86380 86390 1
502613 99502613 1001 86380 86390 1
503285 99503285 1001 86380 86390 1
502998 99502998 1001 86380 86390 1
502969 99502969 1001 86380 86390 1
502803 99502803 1001 86380 86390 1
502831 99502831 1001 86380 86390 1
502694 99502694 1001 86380 86390 1
503376 99503376 1001 86380 86390 1
503326 99503326 1001 86380 86390 1
504055 99504055 1001 86380 86390 1
504082 99504082 1001 86380 86390 1
503919 99503919 1001 86380 86390 1
503996 99503996 1001 86380 86390 1
503998 99503998 1001 86380 86390 1
504112 99504112 1001 86380 86390 1
503901 99503901 1001 86380 86390 1
503825 99503825 1001 86380 86390 1
503846 99503846 1001 86380 86390 1
503600 99503600 1001 86380 86390 1
503642 99503642 1001 86380 86390 1
503542 99503542 1001 86380 86390 1
504297 99504297 1001 86380 86390 1
504287 99504287 1001 86380 86390 1
504149 99504149 1001 86380 86390 1
504214 99504214 1001 86380 86390 1
504803 99504803 1001 86380 86390 1
504915 99504915 1001 86380 86390 1
504749 99504749 1001 86380 86390 1
504648 99504648 1001 86380 86390 1
504546 99504546 1001 86380 86390 1
504447 99504447 1001 86380 86390 1
504959 99504959 1001 86380 86390 1
505037 99505037 1001 86380 86390 1
505133 99505133 1001 86380 86390 1
505641 99505641 1001 86380 86390 1
505681 99505681 1001 86380 86390 1
505765 99505765 1001 86380 86390 1
505500 99505500 1001 86380 86390 1
505450 99505450 1001 86380 86390 1
505455 99505455 1001 86380 86390 1
505208 99505208 1001 86380 86390 1
505250 99505250 1001 86380 86390 1
505941 99505941 1001 86380 86390 1
505803 99505803 1001 86380 86390 1
506457 99506457 1001 86380 86390 1
506409 99506409 1001 86380 86390 1
506425 99506425 1001 86380 86390 1
506189 99506189 1001 86380 86390 1
506293 99506293 1001 86380 86390 1
506307 99506307 1001 86380 86390 1
506361 99506361 1001 86380 86390 1
506375 99506375 1001 86380 86390 1
506108 99506108 1001 86380 86390 1
506046 99506046 1001 86380 86390 1
506650 99506650 1001 86380 86390 1
506680 99506680 1001 86380 86390 1
506760 99506760 1001 86380 86390 1
507298 99507298 1001 86380 86390 1
507267 99507267 1001 86380 86390 1
507084 99507084 1001 86380 86390 1
507214 99507214 1001 86380 86390 1
506986 99506986 1001 86380 86390 1
506859 99506859 1001 86380 86390 1
506834 99506834 1001 86380 86390 1
507460 99507460 1001 86380 86390 1
507589 99507589 1001 86380 86390 1
507501 99507501 1001 86380 86390 1
507492 99507492 1001 86380 86390 1
507599 99507599 1001 86380 86390 1
508060 99508060 1001 86380 86390 1
508087 99508087 1001 86380 86390 1
508141 99508141 1001 86380 86390 1
507900 99507900 1001 86380 86390 1
508026 99508026 1001 86380 86390 1
507731 99507731 1001 86380 86390 1
507667 99507667 1001 86380 86390 1
507694 99507694 1001 86380 86390 1
507802 99507802 1001 86380 86390 1
507766 99507766 1001 86380 86390 1
507754 99507754 1001 86380 86390 1
507651 99507651 1001 86380 86390 1
507820 99507820 1001 86380 86390 1
508303 99508303 1001 86380 86390 1
508309 99508309 1001 86380 86390 1
509038 99509038 1001 86380 86390 1
508979 99508979 1001 86380 86390 1
508768 99508768 1001 86380 86390 1
508821 99508821 1001 86380 86390 1
508697 99508697 1001 86380 86390 1
508520 99508520 1001 86380 86390 1
508547 99508547 1001 86380 86390 1
508470 99508470 1001 86380 86390 1
508502 99508502 1001 86380 86390 1
509124 99509124 1001 86380 86390 1
509143 99509143 1001 86380 86390 1
509759 99509759 1001 86380 86390 1
509820 99509820 1001 86380 86390 1
509756 99509756 1001 86380 86390 1
509896 99509896 1001 86380 86390 1
509527 99509527 1001 86380 86390 1
509605 99509605 1001 86380 86390 1
509684 99509684 1001 86380 86390 1
509493 99509493 1001 86380 86390 1
509552 99509552 1001 86380 86390 1
509331 99509331 1001 86380 86390 1
509409 99509409 1001 86380 86390 1
509436 99509436 1001 86380 86390 1
509369 99509369 1001 86380 86390 1
509957 99509957 1001 86380 86390 1
510706 99510706 1001 86380 86390 1
510648 99510648 1001 86380 86390 1
510444 99510444 1001 86380 86390 1
510474 99510474 1001 86380 86390 1
510437 99510437 1001 86380 86390 1
510386 99510386 1001 86380 86390 1
510374 99510374 1001 86380 86390 1
510516 99510516 1001 86380 86390 1
510478 99510478 1001 86380 86390 1
510263 99510263 1001 86380 86390 1
510221 99510221 1001 86380 86390 1
510311 99510311 1001 86380 86390 1
510926 99510926 1001 86380 86390 1
510823 99510823 1001 86380 86390 1
510813 99510813 1001 86380 86390 1
511521 99511521 1001 86380 86390 1
511334 99511334 1001 86380 86390 1
511223 99511223 1001 86380 86390 1
511315 99511315 1001 86380 86390 1
511290 99511290 1001 86380 86390 1
510973 99510973 1001 86380 86390 1
511117 99511117 1001 86380 86390 1
510949 99510949 1001 86380 86390 1
511119 99511119 1001 86380 86390 1
511631 99511631 1001 86380 86390 1
511736 99511736 1001 86380 86390 1
512199 99512199 1001 86380 86390 1
512050 99512050 1001 86380 86390 1
512090 99512090 1001 86380 86390 1
512065 99512065 1001 86380 86390 1
512171 99512171 1001 86380 86390 1
511823 99511823 1001 86380 86390 1
511892 99511892 1001 86380 86390 1
511830 99511830 1001 86380 86390 1
512458 99512458 1001 86380 86390 1
512555 99512555 1001 86380 86390 1
513128 99513128 1001 86380 86390 1
513171 99513171 1001 86380 86390 1
513175 99513175 1001 86380 86390 1
513176 99513176 1001 86380 86390 1
513121 99513121 1001 86380 86390 1
513134 99513134 1001 86380 86390 1
513046 99513046 1001 86380 86390 1
513191 99513191 1001 86380 86390 1
513047 99513047 1001 86380 86390 1
512883 99512883 1001 86380 86390 1
512949 99512949 1001 86380 86390 1
512847 99512847 1001 86380 86390 1
512968 99512968 1001 86380 86390 1
512882 99512882 1001 86380 86390 1
512667 99512667 1001 86380 86390 1
512603 99512603 1001 86380 86390 1
512749 99512749 1001 86380 86390 1
513334 99513334 1001 86380 86390 1
513262 99513262 1001 86380 86390 1
513251 99513251 1001 86380 86390 1
513895 99513895 1001 86380 86390 1
513861 99513861 1001 86380 86390 1
513876 99513876 1001 86380 86390 1
513753 99513753 1001 86380 86390 1
513678 99513678 1001 86380 86390 1
513799 99513799 1001 86380 86390 1
513476 99513476 1001 86380 86390 1
513479 99513479 1001 86380 86390 1
513508 99513508 1001 86380 86390 1
513564 99513564 1001 86380 86390 1
514173 99514173 1001 86380 86390 1
514092 99514092 1001 86380 86390 1
514822 99514822 1001 86380 86390 1
514708 99514708 1001 86380 86390 1
514840 99514840 1001 86380 86390 1
514841 99514841 1001 86380 86390 1
514726 99514726 1001 86380 86390 1
514471 99514471 1001 86380 86390 1
514511 99514511 1001 86380 86390 1
514649 99514649 1001 86380 86390 1
514468 99514468 1001 86380 86390 1
514379 99514379 1001 86380 86390 1
514290 99514290 1001 86380 86390 1
514383 99514383 1001 86380 86390 1
514371 99514371 1001 86380 86390 1
514322 99514322 1001 86380 86390 1
515002 99515002 1001 86380 86390 1
514938 99514938 1001 86380 86390 1
515005 99515005 1001 86380 86390 1
514878 99514878 1001 86380 86390 1
515522 99515522 1001 86380 86390 1
515550 99515550 1001 86380 86390 1
515310 99515310 1001 86380 86390 1
515352 99515352 1001 86380 86390 1
515368 99515368 1001 86380 86390 1
515420 99515420 1001 86380 86390 1
515218 99515218 1001 86380 86390 1
515771 99515771 1001 86380 86390 1
515749 99515749 1001 86380 86390 1
515697 99515697 1001 86380 86390 1
515841 99515841 1001 86380 86390 1
515765 99515765 1001 86380 86390 1
515689 99515689 1001 86380 86390 1
516343 99516343 1001 86380 86390 1
516448 99516448 1001 86380 86390 1
516411 99516411 1001 86380 86390 1
516413 99516413 1001 86380 86390 1
516471 99516471 1001 86380 86390 1
516506 99516506 1001 86380 86390 1
516137 99516137 1001 86380 86390 1
516190 99516190 1001 86380 86390 1
516141 99516141 1001 86380 86390 1
516172 99516172 1001 86380 86390 1
515893 99515893 1001 86380 86390 1
515946 99515946 1001 86380 86390 1
516043 99516043 1001 86380 86390 1
516663 99516663 1001 86380 86390 1
516627 99516627 1001 86380 86390 1
516657 99516657 1001 86380 86390 1
516515 99516515 1001 86380 86390 1
516713 99516713 1001 86380 86390 1
517287 99517287 1001 86380 86390 1
517308 99517308 1001 86380 86390 1
517173 99517173 1001 86380 86390 1
517254 99517254 1001 86380 86390 1
517280 99517280 1001 86380 86390 1
517193 99517193 1001 86380 86390 1
517032 99517032 1001 86380 86390 1
517045 99517045 1001 86380 86390 1
517010 99517010 1001 86380 86390 1
516879 99516879 1001 86380 86390 1
516815 99516815 1001 86380 86390 1
516894 99516894 1001 86380 86390 1
517386 99517386 1001 86380 86390 1
517440 99517440 1001 86380 86390 1
517467 99517467 1001 86380 86390 1
517393 99517393 1001 86380 86390 1
518023 99518023 1001 86380 86390 1
518119 99518119 1001 86380 86390 1
517766 99517766 1001 86380 86390 1
517771 99517771 1001 86380 86390 1
517940 99517940 1001 86380 86390 1
517725 99517725 1001 86380 86390 1
518276 99518276 1001 86380 86390 1
518227 99518227 1001 86380 86390 1
518279 99518279 1001 86380 86390 1
518166 99518166 1001 86380 86390 1
518179 99518179 1001 86380 86390 1
518824 99518824 1001 86380 86390 1
518929 99518929 1001 86380 86390 1
518878 99518878 1001 86380 86390 1
518842 99518842 1001 86380 86390 1
518910 99518910 1001 86380 86390 1
518762 99518762 1001 86380 86390 1
518622 99518622 1001 86380 86390 1
518650 99518650 1001 86380 86390 1
518730 99518730 1001 86380 86390 1
518484 99518484 1001 86380 86390 1
518510 99518510 1001 86380 86390 1
518464 99518464 1001 86380 86390 1
518390 99518390 1001 86380 86390 1
519142 99519142 1001 86380 86390 1
519080 99519080 1001 86380 86390 1
519135 99519135 1001 86380 86390 1
519163 99519163 1001 86380 86390 1
519047 99519047 1001 86380 86390 1
519164 99519164 1001 86380 86390 1
519036 99519036 1001 86380 86390 1
519750 99519750 1001 86380 86390 1
519649 99519649 1001 86380 86390 1
519741 99519741 1001 86380 86390 1
519807 99519807 1001 86380 86390 1
519467 99519467 1001 86380 86390 1
519495 99519495 1001 86380 86390 1
519423 99519423 1001 86380 86390 1
519464 99519464 1001 86380 86390 1
519503 99519503 1001 86380 86390 1
519516 99519516 1001 86380 86390 1
519237 99519237 1001 86380 86390 1
519291 99519291 1001 86380 86390 1
519371 99519371 1001 86380 86390 1
519268 99519268 1001 86380 86390 1
519865 99519865 1001 86380 86390 1
519934 99519934 1001 86380 86390 1
519846 99519846 1001 86380 86390 1
519926 99519926 1001 86380 86390 1
520526 99520526 1001 86380 86390 1
520298 99520298 1001 86380 86390 1
520265 99520265 1001 86380 86390 1
520115 99520115 1001 86380 86390 1
520156 99520156 1001 86380 86390 1
520094 99520094 1001 86380 86390 1
520198 99520198 1001 86380 86390 1
520718 99520718 1001 86380 86390 1
520815 99520815 1001 86380 86390 1
520792 99520792 1001 86380 86390 1
521390 99521390 1001 86380 86390 1
521352 99521352 1001 86380 86390 1
521441 99521441 1001 86380 86390 1
521279 99521279 1001 86380 86390 1
521357 99521357 1001 86380 86390 1
521445 99521445 1001 86380 86390 1
521324 99521324 1001 86380 86390 1
521105 99521105 1001 86380 86390 1
521119 99521119 1001 86380 86390 1
521211 99521211 1001 86380 86390 1
521115 99521115 1001 86380 86390 1
520912 99520912 1001 86380 86390 1
521045 99521045 1001 86380 86390 1
520960 99520960 1001 86380 86390 1
521476 99521476 1001 86380 86390 1
521621 99521621 1001 86380 86390 1
521602 99521602 1001 86380 86390 1
522222 99522222 1001 86380 86390 1
522249 99522249 1001 86380 86390 1
521913 99521913 1001 86380 86390 1
521992 99521992 1001 86380 86390 1
522008 99522008 1001 86380 86390 1
521764 99521764 1001 86380 86390 1
521673 99521673 1001 86380 86390 1
521856 99521856 1001 86380 86390 1
521754 99521754 1001 86380 86390 1
522472 99522472 1001 86380 86390 1
522426 99522426 1001 86380 86390 1
522466 99522466 1001 86380 86390 1
522456 99522456 1001 86380 86390 1
522924 99522924 1001 86380 86390 1
522777 99522777 1001 86380 86390 1
522632 99522632 1001 86380 86390 1
522587 99522587 1001 86380 86390 1
523271 99523271 1001 86380 86390 1
523155 99523155 1001 86380 86390 1
523145 99523145 1001 86380 86390 1
523314 99523314 1001 86380 86390 1
523237 99523237 1001 86380 86390 1
523779 99523779 1001 86380 86390 1
523850 99523850 1001 86380 86390 1
523876 99523876 1001 86380 86390 1
523828 99523828 1001 86380 86390 1
523701 99523701 1001 86380 86390 1
523613 99523613 1001 86380 86390 1
523618 99523618 1001 86380 86390 1
523353 99523353 1001 86380 86390 1
523509 99523509 1001 86380 86390 1
523513 99523513 1001 86380 86390 1
524000 99524000 1001 86380 86390 1
524604 99524604 1001 86380 86390 1
524363 99524363 1001 86380 86390 1
524548 99524548 1001 86380 86390 1
524563 99524563 1001 86380 86390 1
524395 99524395 1001 86380 86390 1
524308 99524308 1001 86380 86390 1
524174 99524174 1001 86380 86390 1
524877 99524877 1001 86380 86390 1
524904 99524904 1001 86380 86390 1
524934 99524934 1001 86380 86390 1
525559 99525559 1001 86380 86390 1
525496 99525496 1001 86380 86390 1
525535 99525535 1001 86380 86390 1
525434 99525434 1001 86380 86390 1
525232 99525232 1001 86380 86390 1
525208 99525208 1001 86380 86390 1
525664 99525664 1001 86380 86390 1
526282 99526282 1001 86380 86390 1
526222 99526222 1001 86380 86390 1
526292 99526292 1001 86380 86390 1
526255 99526255 1001 86380 86390 1
526192 99526192 1001 86380 86390 1
526118 99526118 1001 86380 86390 1
526029 99526029 1001 86380 86390 1
526030 99526030 1001 86380 86390 1
526201 99526201 1001 86380 86390 1
526021 99526021 1001 86380 86390 1
526034 99526034 1001 86380 86390 1
526009 99526009 1001 86380 86390 1
525883 99525883 1001 86380 86390 1
525846 99525846 1001 86380 86390 1
525964 99525964 1001 86380 86390 1
525915 99525915 1001 86380 86390 1
526579 99526579 1001 86380 86390 1
526592 99526592 1001 86380 86390 1
526609 99526609 1001 86380 86390 1
526571 99526571 1001 86380 86390 1
526625 99526625 1001 86380 86390 1
526444 99526444 1001 86380 86390 1
527083 99527083 1001 86380 86390 1
527132 99527132 1001 86380 86390 1
527011 99527011 1001 86380 86390 1
526991 99526991 1001 86380 86390 1
526802 99526802 1001 86380 86390 1
526687 99526687 1001 86380 86390 1
526740 99526740 1001 86380 86390 1
526833 99526833 1001 86380 86390 1
527418 99527418 1001 86380 86390 1
527305 99527305 1001 86380 86390 1
527883 99527883 1001 86380 86390 1
528050 99528050 1001 86380 86390 1
527977 99527977 1001 86380 86390 1
528049 99528049 1001 86380 86390 1
527955 99527955 1001 86380 86390 1
527893 99527893 1001 86380 86390 1
527744 99527744 1001 86380 86390 1
527863 99527863 1001 86380 86390 1
527816 99527816 1001 86380 86390 1
527480 99527480 1001 86380 86390 1
527456 99527456 1001 86380 86390 1
527489 99527489 1001 86380 86390 1
527529 99527529 1001 86380 86390 1
527544 99527544 1001 86380 86390 1
528229 99528229 1001 86380 86390 1
528244 99528244 1001 86380 86390 1
528105 99528105 1001 86380 86390 1
528721 99528721 1001 86380 86390 1
528900 99528900 1001 86380 86390 1
528748 99528748 1001 86380 86390 1
528725 99528725 1001 86380 86390 1
528779 99528779 1001 86380 86390 1
528660 99528660 1001 86380 86390 1
528609 99528609 1001 86380 86390 1
528635 99528635 1001 86380 86390 1
528662 99528662 1001 86380 86390 1
528694 99528694 1001 86380 86390 1
528399 99528399 1001 86380 86390 1
528301 99528301 1001 86380 86390 1
528380 99528380 1001 86380 86390 1
528434 99528434 1001 86380 86390 1
529043 99529043 1001 86380 86390 1
528940 99528940 1001 86380 86390 1
528932 99528932 1001 86380 86390 1
529688 99529688 1001 86380 86390 1
529585 99529585 1001 86380 86390 1
529334 99529334 1001 86380 86390 1
529225 99529225 1001 86380 86390 1
529175 99529175 1001 86380 86390 1
529282 99529282 1001 86380 86390 1
529759 99529759 1001 86380 86390 1
530388 99530388 1001 86380 86390 1
530418 99530418 1001 86380 86390 1
530286 99530286 1001 86380 86390 1
530289 99530289 1001 86380 86390 1
530226 99530226 1001 86380 86390 1
530176 99530176 1001 86380 86390 1
530190 99530190 1001 86380 86390 1
530128 99530128 1001 86380 86390 1
529987 99529987 1001 86380 86390 1
530603 99530603 1001 86380 86390 1
530597 99530597 1001 86380 86390 1
530573 99530573 1001 86380 86390 1
531291 99531291 1001 86380 86390 1
531228 99531228 1001 86380 86390 1
531231 99531231 1001 86380 86390 1
531208 99531208 1001 86380 86390 1
531089 99531089 1001 86380 86390 1
530760 99530760 1001 86380 86390 1
530882 99530882 1001 86380 86390 1
530947 99530947 1001 86380 86390 1
531515 99531515 1001 86380 86390 1
531557 99531557 1001 86380 86390 1
531402 99531402 1001 86380 86390 1
532029 99532029 1001 86380 86390 1
532072 99532072 1001 86380 86390 1
532037 99532037 1001 86380 86390 1
531876 99531876 1001 86380 86390 1
531883 99531883 1001 86380 86390 1
531728 99531728 1001 86380 86390 1
531755 99531755 1001 86380 86390 1
531679 99531679 1001 86380 86390 1
531591 99531591 1001 86380 86390 1
532319 99532319 1001 86380 86390 1
532398 99532398 1001 86380 86390 1
532407 99532407 1001 86380 86390 1
532984 99532984 1001 86380 86390 1
532856 99532856 1001 86380 86390 1
533006 99533006 1001 86380 86390 1
532871 99532871 1001 86380 86390 1
532778 99532778 1001 86380 86390 1
532805 99532805 1001 86380 86390 1
532824 99532824 1001 86380 86390 1
532812 99532812 1001 86380 86390 1
532606 99532606 1001 86380 86390 1
532441 99532441 1001 86380 86390 1
532418 99532418 1001 86380 86390 1
532487 99532487 1001 86380 86390 1
533044 99533044 1001 86380 86390 1
533086 99533086 1001 86380 86390 1
533858 99533858 1001 86380 86390 1
533489 99533489 1001 86380 86390 1
533556 99533556 1001 86380 86390 1
533596 99533596 1001 86380 86390 1
533493 99533493 1001 86380 86390 1
533481 99533481 1001 86380 86390 1
533249 99533249 1001 86380 86390 1
534021 99534021 1001 86380 86390 1
534660 99534660 1001 86380 86390 1
534666 99534666 1001 86380 86390 1
534643 99534643 1001 86380 86390 1
534324 99534324 1001 86380 86390 1
534302 99534302 1001 86380 86390 1
534433 99534433 1001 86380 86390 1
534421 99534421 1001 86380 86390 1
534078 99534078 1001 86380 86390 1
534184 99534184 1001 86380 86390 1
534262 99534262 1001 86380 86390 1
534218 99534218 1001 86380 86390 1
534708 99534708 1001 86380 86390 1
534760 99534760 1001 86380 86390 1
534807 99534807 1001 86380 86390 1
534704 99534704 1001 86380 86390 1
535502 99535502 1001 86380 86390 1
535136 99535136 1001 86380 86390 1
535209 99535209 1001 86380 86390 1
535133 99535133 1001 86380 86390 1
534928 99534928 1001 86380 86390 1
535032 99535032 1001 86380 86390 1
534955 99534955 1001 86380 86390 1
535653 99535653 1001 86380 86390 1
535658 99535658 1001 86380 86390 1
536300 99536300 1001 86380 86390 1
536178 99536178 1001 86380 86390 1
536030 99536030 1001 86380 86390 1
536006 99536006 1001 86380 86390 1
535935 99535935 1001 86380 86390 1
536026 99536026 1001 86380 86390 1
535819 99535819 1001 86380 86390 1
535770 99535770 1001 86380 86390 1
535826 99535826 1001 86380 86390 1
535839 99535839 1001 86380 86390 1
535842 99535842 1001 86380 86390 1
535805 99535805 1001 86380 86390 1
536359 99536359 1001 86380 86390 1
536346 99536346 1001 86380 86390 1
536360 99536360 1001 86380 86390 1
536409 99536409 1001 86380 86390 1
536982 99536982 1001 86380 86390 1
537064 99537064 1001 86380 86390 1
537054 99537054 1001 86380 86390 1
537055 99537055 1001 86380 86390 1
537095 99537095 1001 86380 86390 1
537070 99537070 1001 86380 86390 1
536910 99536910 1001 86380 86390 1
536863 99536863 1001 86380 86390 1
536928 99536928 1001 86380 86390 1
536772 99536772 1001 86380 86390 1
536671 99536671 1001 86380 86390 1
536672 99536672 1001 86380 86390 1
536575 99536575 1001 86380 86390 1
536744 99536744 1001 86380 86390 1
537186 99537186 1001 86380 86390 1
537244 99537244 1001 86380 86390 1
537299 99537299 1001 86380 86390 1
537874 99537874 1001 86380 86390 1
537928 99537928 1001 86380 86390 1
537903 99537903 1001 86380 86390 1
537897 99537897 1001 86380 86390 1
537709 99537709 1001 86380 86390 1
537606 99537606 1001 86380 86390 1
537756 99537756 1001 86380 86390 1
537484 99537484 1001 86380 86390 1
537498 99537498 1001 86380 86390 1
537509 99537509 1001 86380 86390 1
538141 99538141 1001 86380 86390 1
538623 99538623 1001 86380 86390 1
538768 99538768 1001 86380 86390 1
538616 99538616 1001 86380 86390 1
538667 99538667 1001 86380 86390 1
538562 99538562 1001 86380 86390 1
538396 99538396 1001 86380 86390 1
538293 99538293 1001 86380 86390 1
538883 99538883 1001 86380 86390 1
539556 99539556 1001 86380 86390 1
539481 99539481 1001 86380 86390 1
539600 99539600 1001 86380 86390 1
539397 99539397 1001 86380 86390 1
539297 99539297 1001 86380 86390 1
539024 99539024 1001 86380 86390 1
539197 99539197 1001 86380 86390 1
540355 99540355 1001 86380 86390 1
540452 99540452 1001 86380 86390 1
540461 99540461 1001 86380 86390 1
540080 99540080 1001 86380 86390 1
540059 99540059 1001 86380 86390 1
540193 99540193 1001 86380 86390 1
540017 99540017 1001 86380 86390 1
540608 99540608 1001 86380 86390 1
540533 99540533 1001 86380 86390 1
540650 99540650 1001 86380 86390 1
540655 99540655 1001 86380 86390 1
541182 99541182 1001 86380 86390 1
540884 99540884 1001 86380 86390 1
540924 99540924 1001 86380 86390 1
541084 99541084 1001 86380 86390 1
540816 99540816 1001 86380 86390 1
540713 99540713 1001 86380 86390 1
540830 99540830 1001 86380 86390 1
540756 99540756 1001 86380 86390 1
540696 99540696 1001 86380 86390 1
541494 99541494 1001 86380 86390 1
542086 99542086 1001 86380 86390 1
542022 99542022 1001 86380 86390 1
541932 99541932 1001 86380 86390 1
541947 99541947 1001 86380 86390 1
542115 99542115 1001 86380 86390 1
541875 99541875 1001 86380 86390 1
541820 99541820 1001 86380 86390 1
542313 99542313 1001 86380 86390 1
542278 99542278 1001 86380 86390 1
542163 99542163 1001 86380 86390 1
542882 99542882 1001 86380 86390 1
542837 99542837 1001 86380 86390 1
542774 99542774 1001 86380 86390 1
542558 99542558 1001 86380 86390 1
542584 99542584 1001 86380 86390 1
542562 99542562 1001 86380 86390 1
542640 99542640 1001 86380 86390 1
542634 99542634 1001 86380 86390 1
542726 99542726 1001 86380 86390 1
542471 99542471 1001 86380 86390 1
542462 99542462 1001 86380 86390 1
543101 99543101 1001 86380 86390 1
543028 99543028 1001 86380 86390 1
542992 99542992 1001 86380 86390 1
543687 99543687 1001 86380 86390 1
543675 99543675 1001 86380 86390 1
543574 99543574 1001 86380 86390 1
543462 99543462 1001 86380 86390 1
543411 99543411 1001 86380 86390 1
543543 99543543 1001 86380 86390 1
543375 99543375 1001 86380 86390 1
543519 99543519 1001 86380 86390 1
543524 99543524 1001 86380 86390 1
543308 99543308 1001 86380 86390 1
543314 99543314 1001 86380 86390 1
543276 99543276 1001 86380 86390 1
543950 99543950 1001 86380 86390 1
543822 99543822 1001 86380 86390 1
543151 99543151 1001 86380 86390 1
543941 99543941 1001 86380 86390 1
543864 99543864 1001 86380 86390 1
543880 99543880 1001 86380 86390 1
543959 99543959 1001 86380 86390 1
544447 99544447 1001 86380 86390 1
544574 99544574 1001 86380 86390 1
544279 99544279 1001 86380 86390 1
544209 99544209 1001 86380 86390 1
544093 99544093 1001 86380 86390 1
544042 99544042 1001 86380 86390 1
544134 99544134 1001 86380 86390 1
544063 99544063 1001 86380 86390 1
544001 99544001 1001 86380 86390 1
544609 99544609 1001 86380 86390 1
544649 99544649 1001 86380 86390 1
544695 99544695 1001 86380 86390 1
544671 99544671 1001 86380 86390 1
540428 689 1002 39952 48794 1
400037 99400037 1001 86380 86390 1
400216 99400216 1001 86380 86390 1
400293 99400293 1001 86380 86390 1
400377 99400377 1001 86380 86390 1
400883 99400883 1001 86380 86390 1
401261 99401261 1001 86380 86390 1
401188 99401188 1001 86380 86390 1
401189 99401189 1001 86380 86390 1
401436 99401436 1001 86380 86390 1
401596 99401596 1001 86380 86390 1
401749 99401749 1001 86380 86390 1
402023 99402023 1001 86380 86390 1
402003 99402003 1001 86380 86390 1
402143 99402143 1001 86380 86390 1
402357 99402357 1001 86380 86390 1
402731 99402731 1001 86380 86390 1
402777 99402777 1001 86380 86390 1
402784 99402784 1001 86380 86390 1
402865 99402865 1001 86380 86390 1
403098 99403098 1001 86380 86390 1
403392 99403392 1001 86380 86390 1
403514 99403514 1001 86380 86390 1
403555 99403555 1001 86380 86390 1
403711 99403711 1001 86380 86390 1
403925 99403925 1001 86380 86390 1
404298 99404298 1001 86380 86390 1
404334 99404334 1001 86380 86390 1
404743 99404743 1001 86380 86390 1
405007 99405007 1001 86380 86390 1
405065 99405065 1001 86380 86390 1
405164 99405164 1001 86380 86390 1
405288 99405288 1001 86380 86390 1
405289 99405289 1001 86380 86390 1
405323 99405323 1001 86380 86390 1
405406 99405406 1001 86380 86390 1
405314 99405314 1001 86380 86390 1
405375 99405375 1001 86380 86390 1
405416 99405416 1001 86380 86390 1
405655 99405655 1001 86380 86390 1
405740 99405740 1001 86380 86390 1
405693 99405693 1001 86380 86390 1
405838 99405838 1001 86380 86390 1
405820 99405820 1001 86380 86390 1
406146 99406146 1001 86380 86390 1
406216 99406216 1001 86380 86390 1
406255 99406255 1001 86380 86390 1
406380 99406380 1001 86380 86390 1
406425 99406425 1001 86380 86390 1
406517 99406517 1001 86380 86390 1
406657 99406657 1001 86380 86390 1
406840 99406840 1001 86380 86390 1
406911 99406911 1001 86380 86390 1
407036 99407036 1001 86380 86390 1
407226 99407226 1001 86380 86390 1
407147 99407147 1001 86380 86390 1
407410 99407410 1001 86380 86390 1
407738 99407738 1001 86380 86390 1
407950 99407950 1001 86380 86390 1
407938 99407938 1001 86380 86390 1
408345 99408345 1001 86380 86390 1
408377 99408377 1001 86380 86390 1
408749 99408749 1001 86380 86390 1
408754 99408754 1001 86380 86390 1
408736 99408736 1001 86380 86390 1
408700 99408700 1001 86380 86390 1
409138 99409138 1001 86380 86390 1
409297 99409297 1001 86380 86390 1
409473 99409473 1001 86380 86390 1
409704 99409704 1001 86380 86390 1
410207 99410207 1001 86380 86390 1
410159 99410159 1001 86380 86390 1
410193 99410193 1001 86380 86390 1
411009 99411009 1001 86380 86390 1
411251 99411251 1001 86380 86390 1
411628 99411628 1001 86380 86390 1
411683 99411683 1001 86380 86390 1
411732 99411732 1001 86380 86390 1
411777 99411777 1001 86380 86390 1
411892 99411892 1001 86380 86390 1
412000 99412000 1001 86380 86390 1
412165 99412165 1001 86380 86390 1
412218 99412218 1001 86380 86390 1
412278 99412278 1001 86380 86390 1
412326 99412326 1001 86380 86390 1
413404 99413404 1001 86380 86390 1
413269 99413269 1001 86380 86390 1
412902 99412902 1001 86380 86390 1
412538 99412538 1001 86380 86390 1
412547 99412547 1001 86380 86390 1
413764 99413764 1001 86380 86390 1
415058 99415058 1001 86380 86390 1
414868 99414868 1001 86380 86390 1
414745 99414745 1001 86380 86390 1
414748 99414748 1001 86380 86390 1
414601 99414601 1001 86380 86390 1
414585 99414585 1001 86380 86390 1
414480 99414480 1001 86380 86390 1
414276 99414276 1001 86380 86390 1
414334 99414334 1001 86380 86390 1
414217 99414217 1001 86380 86390 1
415478 99415478 1001 86380 86390 1
415422 99415422 1001 86380 86390 1
416593 99416593 1001 86380 86390 1
416744 99416744 1001 86380 86390 1
416748 99416748 1001 86380 86390 1
416350 99416350 1001 86380 86390 1
416225 99416225 1001 86380 86390 1
416180 99416180 1001 86380 86390 1
416096 99416096 1001 86380 86390 1
416070 99416070 1001 86380 86390 1
416106 99416106 1001 86380 86390 1
417321 99417321 1001 86380 86390 1
417472 99417472 1001 86380 86390 1
417485 99417485 1001 86380 86390 1
417593 99417593 1001 86380 86390 1
418674 99418674 1001 86380 86390 1
418459 99418459 1001 86380 86390 1
418657 99418657 1001 86380 86390 1
418544 99418544 1001 86380 86390 1
418571 99418571 1001 86380 86390 1
417843 99417843 1001 86380 86390 1
418877 99418877 1001 86380 86390 1
419161 99419161 1001 86380 86390 1
419112 99419112 1001 86380 86390 1
418992 99418992 1001 86380 86390 1
418948 99418948 1001 86380 86390 1
419046 99419046 1001 86380 86390 1
419157 99419157 1001 86380 86390 1
420122 99420122 1001 86380 86390 1
420341 99420341 1001 86380 86390 1
420428 99420428 1001 86380 86390 1
420435 99420435 1001 86380 86390 1
420034 99420034 1001 86380 86390 1
419975 99419975 1001 86380 86390 1
419215 99419215 1001 86380 86390 1
419389 99419389 1001 86380 86390 1
419216 99419216 1001 86380 86390 1
419217 99419217 1001 86380 86390 1
420589 99420589 1001 86380 86390 1
420753 99420753 1001 86380 86390 1
420799 99420799 1001 86380 86390 1
420687 99420687 1001 86380 86390 1
420805 99420805 1001 86380 86390 1
421720 99421720 1001 86380 86390 1
421783 99421783 1001 86380 86390 1
422084 99422084 1001 86380 86390 1
421566 99421566 1001 86380 86390 1
421432 99421432 1001 86380 86390 1
421371 99421371 1001 86380 86390 1
421273 99421273 1001 86380 86390 1
421328 99421328 1001 86380 86390 1
421632 99421632 1001 86380 86390 1
421534 99421534 1001 86380 86390 1
421661 99421661 1001 86380 86390 1
420955 99420955 1001 86380 86390 1
421113 99421113 1001 86380 86390 1
420956 99420956 1001 86380 86390 1
422444 99422444 1001 86380 86390 1
422226 99422226 1001 86380 86390 1
422338 99422338 1001 86380 86390 1
422394 99422394 1001 86380 86390 1
423699 99423699 1001 86380 86390 1
423524 99423524 1001 86380 86390 1
423646 99423646 1001 86380 86390 1
423058 99423058 1001 86380 86390 1
423207 99423207 1001 86380 86390 1
422973 99422973 1001 86380 86390 1
423142 99423142 1001 86380 86390 1
422907 99422907 1001 86380 86390 1
422663 99422663 1001 86380 86390 1
423819 99423819 1001 86380 86390 1
423801 99423801 1001 86380 86390 1
425274 99425274 1001 86380 86390 1
425263 99425263 1001 86380 86390 1
425019 99425019 1001 86380 86390 1
424879 99424879 1001 86380 86390 1
424957 99424957 1001 86380 86390 1
424828 99424828 1001 86380 86390 1
424899 99424899 1001 86380 86390 1
424728 99424728 1001 86380 86390 1
424847 99424847 1001 86380 86390 1
424338 99424338 1001 86380 86390 1
424247 99424247 1001 86380 86390 1
424297 99424297 1001 86380 86390 1
424416 99424416 1001 86380 86390 1
425531 99425531 1001 86380 86390 1
425592 99425592 1001 86380 86390 1
425398 99425398 1001 86380 86390 1
426790 99426790 1001 86380 86390 1
426718 99426718 1001 86380 86390 1
427036 99427036 1001 86380 86390 1
426851 99426851 1001 86380 86390 1
426993 99426993 1001 86380 86390 1
427001 99427001 1001 86380 86390 1
427025 99427025 1001 86380 86390 1
426478 99426478 1001 86380 86390 1
426654 99426654 1001 86380 86390 1
426677 99426677 1001 86380 86390 1
425938 99425938 1001 86380 86390 1
426079 99426079 1001 86380 86390 1
426004 99426004 1001 86380 86390 1
427303 99427303 1001 86380 86390 1
427495 99427495 1001 86380 86390 1
428363 99428363 1001 86380 86390 1
428615 99428615 1001 86380 86390 1
428452 99428452 1001 86380 86390 1
428627 99428627 1001 86380 86390 1
428438 99428438 1001 86380 86390 1
427955 99427955 1001 86380 86390 1
427961 99427961 1001 86380 86390 1
428316 99428316 1001 86380 86390 1
427640 99427640 1001 86380 86390 1
427911 99427911 1001 86380 86390 1
428970 99428970 1001 86380 86390 1
428922 99428922 1001 86380 86390 1
428833 99428833 1001 86380 86390 1
428779 99428779 1001 86380 86390 1
430122 99430122 1001 86380 86390 1
430079 99430079 1001 86380 86390 1
430129 99430129 1001 86380 86390 1
429656 99429656 1001 86380 86390 1
429863 99429863 1001 86380 86390 1
429941 99429941 1001 86380 86390 1
429895 99429895 1001 86380 86390 1
429705 99429705 1001 86380 86390 1
429496 99429496 1001 86380 86390 1
429205 99429205 1001 86380 86390 1
429313 99429313 1001 86380 86390 1
430554 99430554 1001 86380 86390 1
430745 99430745 1001 86380 86390 1
431698 99431698 1001 86380 86390 1
431459 99431459 1001 86380 86390 1
431386 99431386 1001 86380 86390 1
431593 99431593 1001 86380 86390 1
431218 99431218 1001 86380 86390 1
431138 99431138 1001 86380 86390 1
431058 99431058 1001 86380 86390 1
431141 99431141 1001 86380 86390 1
430887 99430887 1001 86380 86390 1
431144 99431144 1001 86380 86390 1
432427 99432427 1001 86380 86390 1
432158 99432158 1001 86380 86390 1
432134 99432134 1001 86380 86390 1
432068 99432068 1001 86380 86390 1
433486 99433486 1001 86380 86390 1
433412 99433412 1001 86380 86390 1
433454 99433454 1001 86380 86390 1
432991 99432991 1001 86380 86390 1
433081 99433081 1001 86380 86390 1
433205 99433205 1001 86380 86390 1
433265 99433265 1001 86380 86390 1
432698 99432698 1001 86380 86390 1
432566 99432566 1001 86380 86390 1
432538 99432538 1001 86380 86390 1
432839 99432839 1001 86380 86390 1
433811 99433811 1001 86380 86390 1
433815 99433815 1001 86380 86390 1
433974 99433974 1001 86380 86390 1
433838 99433838 1001 86380 86390 1
434030 99434030 1001 86380 86390 1
434015 99434015 1001 86380 86390 1
434034 99434034 1001 86380 86390 1
435217 99435217 1001 86380 86390 1
435039 99435039 1001 86380 86390 1
435332 99435332 1001 86380 86390 1
435051 99435051 1001 86380 86390 1
434759 99434759 1001 86380 86390 1
434970 99434970 1001 86380 86390 1
434976 99434976 1001 86380 86390 1
434702 99434702 1001 86380 86390 1
434450 99434450 1001 86380 86390 1
434378 99434378 1001 86380 86390 1
434553 99434553 1001 86380 86390 1
434362 99434362 1001 86380 86390 1
434281 99434281 1001 86380 86390 1
435694 99435694 1001 86380 86390 1
436366 99436366 1001 86380 86390 1
436561 99436561 1001 86380 86390 1
436010 99436010 1001 86380 86390 1
437185 99437185 1001 86380 86390 1
437216 99437216 1001 86380 86390 1
300076 99300076 1001 86380 86390 1
437206 99437206 1001 86380 86390 1
437232 99437232 1001 86380 86390 1
300697 99300697 1001 86380 86390 1
300722 99300722 1001 86380 86390 1
300426 99300426 1001 86380 86390 1
300431 99300431 1001 86380 86390 1
300161 99300161 1001 86380 86390 1
300153 99300153 1001 86380 86390 1
300234 99300234 1001 86380 86390 1
300197 99300197 1001 86380 86390 1
300836 99300836 1001 86380 86390 1
300789 99300789 1001 86380 86390 1
301520 99301520 1001 86380 86390 1
301311 99301311 1001 86380 86390 1
301260 99301260 1001 86380 86390 1
301159 99301159 1001 86380 86390 1
301315 99301315 1001 86380 86390 1
301189 99301189 1001 86380 86390 1
300974 99300974 1001 86380 86390 1
301108 99301108 1001 86380 86390 1
300939 99300939 1001 86380 86390 1
301005 99301005 1001 86380 86390 1
301060 99301060 1001 86380 86390 1
301728 99301728 1001 86380 86390 1
301639 99301639 1001 86380 86390 1
302216 99302216 1001 86380 86390 1
302350 99302350 1001 86380 86390 1
302072 99302072 1001 86380 86390 1
302014 99302014 1001 86380 86390 1
302144 99302144 1001 86380 86390 1
301906 99301906 1001 86380 86390 1
301946 99301946 1001 86380 86390 1
301819 99301819 1001 86380 86390 1
301953 99301953 1001 86380 86390 1
302418 99302418 1001 86380 86390 1
303087 99303087 1001 86380 86390 1
303023 99303023 1001 86380 86390 1
303128 99303128 1001 86380 86390 1
303203 99303203 1001 86380 86390 1
302954 99302954 1001 86380 86390 1
302893 99302893 1001 86380 86390 1
302642 99302642 1001 86380 86390 1
302593 99302593 1001 86380 86390 1
302636 99302636 1001 86380 86390 1
302701 99302701 1001 86380 86390 1
303220 99303220 1001 86380 86390 1
303350 99303350 1001 86380 86390 1
303313 99303313 1001 86380 86390 1
303263 99303263 1001 86380 86390 1
303277 99303277 1001 86380 86390 1
303304 99303304 1001 86380 86390 1
303895 99303895 1001 86380 86390 1
303978 99303978 1001 86380 86390 1
303954 99303954 1001 86380 86390 1
303851 99303851 1001 86380 86390 1
303659 99303659 1001 86380 86390 1
303751 99303751 1001 86380 86390 1
303739 99303739 1001 86380 86390 1
303680 99303680 1001 86380 86390 1
303826 99303826 1001 86380 86390 1
303504 99303504 1001 86380 86390 1
303585 99303585 1001 86380 86390 1
303509 99303509 1001 86380 86390 1
304044 99304044 1001 86380 86390 1
304568 99304568 1001 86380 86390 1
304594 99304594 1001 86380 86390 1
304638 99304638 1001 86380 86390 1
304614 99304614 1001 86380 86390 1
304342 99304342 1001 86380 86390 1
304241 99304241 1001 86380 86390 1
304269 99304269 1001 86380 86390 1
304334 99304334 1001 86380 86390 1
304270 99304270 1001 86380 86390 1
304283 99304283 1001 86380 86390 1
304431 99304431 1001 86380 86390 1
305052 99305052 1001 86380 86390 1
304890 99304890 1001 86380 86390 1
305008 99305008 1001 86380 86390 1
305339 99305339 1001 86380 86390 1
305431 99305431 1001 86380 86390 1
305290 99305290 1001 86380 86390 1
305357 99305357 1001 86380 86390 1
305224 99305224 1001 86380 86390 1
305212 99305212 1001 86380 86390 1
305232 99305232 1001 86380 86390 1
305245 99305245 1001 86380 86390 1
500068 99500068 1001 86380 86390 1
500083 99500083 1001 86380 86390 1
500610 99500610 1001 86380 86390 1
500713 99500713 1001 86380 86390 1
500639 99500639 1001 86380 86390 1
500453 99500453 1001 86380 86390 1
500500 99500500 1001 86380 86390 1
500591 99500591 1001 86380 86390 1
500592 99500592 1001 86380 86390 1
500568 99500568 1001 86380 86390 1
500298 99500298 1001 86380 86390 1
500306 99500306 1001 86380 86390 1
500215 99500215 1001 86380 86390 1
500921 99500921 1001 86380 86390 1
500858 99500858 1001 86380 86390 1
500913 99500913 1001 86380 86390 1
501577 99501577 1001 86380 86390 1
501585 99501585 1001 86380 86390 1
501574 99501574 1001 86380 86390 1
501510 99501510 1001 86380 86390 1
501253 99501253 1001 86380 86390 1
501362 99501362 1001 86380 86390 1
501247 99501247 1001 86380 86390 1
501204 99501204 1001 86380 86390 1
501040 99501040 1001 86380 86390 1
501043 99501043 1001 86380 86390 1
501650 99501650 1001 86380 86390 1
501717 99501717 1001 86380 86390 1
501735 99501735 1001 86380 86390 1
501749 99501749 1001 86380 86390 1
501762 99501762 1001 86380 86390 1
501801 99501801 1001 86380 86390 1
502337 99502337 1001 86380 86390 1
502402 99502402 1001 86380 86390 1
502273 99502273 1001 86380 86390 1
502361 99502361 1001 86380 86390 1
502203 99502203 1001 86380 86390 1
501872 99501872 1001 86380 86390 1
501993 99501993 1001 86380 86390 1
501857 99501857 1001 86380 86390 1
502622 99502622 1001 86380 86390 1
502483 99502483 1001 86380 86390 1
502616 99502616 1001 86380 86390 1
502642 99502642 1001 86380 86390 1
503137 99503137 1001 86380 86390 1
503265 99503265 1001 86380 86390 1
503183 99503183 1001 86380 86390 1
503209 99503209 1001 86380 86390 1
503201 99503201 1001 86380 86390 1
503084 99503084 1001 86380 86390 1
502891 99502891 1001 86380 86390 1
502788 99502788 1001 86380 86390 1
502737 99502737 1001 86380 86390 1
502778 99502778 1001 86380 86390 1
502767 99502767 1001 86380 86390 1
502709 99502709 1001 86380 86390 1
503474 99503474 1001 86380 86390 1
503362 99503362 1001 86380 86390 1
503980 99503980 1001 86380 86390 1
504021 99504021 1001 86380 86390 1
504097 99504097 1001 86380 86390 1
503877 99503877 1001 86380 86390 1
503819 99503819 1001 86380 86390 1
503833 99503833 1001 86380 86390 1
503859 99503859 1001 86380 86390 1
503911 99503911 1001 86380 86390 1
503626 99503626 1001 86380 86390 1
503532 99503532 1001 86380 86390 1
504199 99504199 1001 86380 86390 1
504165 99504165 1001 86380 86390 1
504780 99504780 1001 86380 86390 1
504858 99504858 1001 86380 86390 1
504799 99504799 1001 86380 86390 1
504611 99504611 1001 86380 86390 1
504605 99504605 1001 86380 86390 1
504657 99504657 1001 86380 86390 1
504696 99504696 1001 86380 86390 1
504541 99504541 1001 86380 86390 1
504365 99504365 1001 86380 86390 1
505009 99505009 1001 86380 86390 1
504989 99504989 1001 86380 86390 1
505054 99505054 1001 86380 86390 1
505598 99505598 1001 86380 86390 1
505386 99505386 1001 86380 86390 1
505529 99505529 1001 86380 86390 1
505466 99505466 1001 86380 86390 1
505216 99505216 1001 86380 86390 1
505313 99505313 1001 86380 86390 1
505314 99505314 1001 86380 86390 1
505212 99505212 1001 86380 86390 1
505961 99505961 1001 86380 86390 1
505939 99505939 1001 86380 86390 1
505850 99505850 1001 86380 86390 1
505776 99505776 1001 86380 86390 1
506471 99506471 1001 86380 86390 1
506538 99506538 1001 86380 86390 1
506488 99506488 1001 86380 86390 1
506240 99506240 1001 86380 86390 1
506271 99506271 1001 86380 86390 1
506131 99506131 1001 86380 86390 1
506170 99506170 1001 86380 86390 1
506149 99506149 1001 86380 86390 1
506099 99506099 1001 86380 86390 1
506180 99506180 1001 86380 86390 1
506026 99506026 1001 86380 86390 1
506622 99506622 1001 86380 86390 1
506726 99506726 1001 86380 86390 1
506701 99506701 1001 86380 86390 1
506745 99506745 1001 86380 86390 1
506695 99506695 1001 86380 86390 1
507391 99507391 1001 86380 86390 1
507337 99507337 1001 86380 86390 1
507328 99507328 1001 86380 86390 1
507330 99507330 1001 86380 86390 1
507036 99507036 1001 86380 86390 1
507132 99507132 1001 86380 86390 1
506869 99506869 1001 86380 86390 1
506973 99506973 1001 86380 86390 1
507002 99507002 1001 86380 86390 1
506861 99506861 1001 86380 86390 1
506890 99506890 1001 86380 86390 1
506904 99506904 1001 86380 86390 1
507502 99507502 1001 86380 86390 1
507580 99507580 1001 86380 86390 1
507558 99507558 1001 86380 86390 1
508137 99508137 1001 86380 86390 1
508099 99508099 1001 86380 86390 1
507940 99507940 1001 86380 86390 1
507890 99507890 1001 86380 86390 1
507932 99507932 1001 86380 86390 1
507868 99507868 1001 86380 86390 1
507895 99507895 1001 86380 86390 1
507847 99507847 1001 86380 86390 1
507799 99507799 1001 86380 86390 1
507683 99507683 1001 86380 86390 1
507724 99507724 1001 86380 86390 1
508388 99508388 1001 86380 86390 1
508311 99508311 1001 86380 86390 1
508343 99508343 1001 86380 86390 1
508967 99508967 1001 86380 86390 1
508933 99508933 1001 86380 86390 1
508494 99508494 1001 86380 86390 1
508468 99508468 1001 86380 86390 1
508573 99508573 1001 86380 86390 1
508575 99508575 1001 86380 86390 1
508589 99508589 1001 86380 86390 1
508542 99508542 1001 86380 86390 1
508647 99508647 1001 86380 86390 1
509178 99509178 1001 86380 86390 1
509102 99509102 1001 86380 86390 1
509714 99509714 1001 86380 86390 1
509793 99509793 1001 86380 86390 1
509894 99509894 1001 86380 86390 1
509514 99509514 1001 86380 86390 1
509656 99509656 1001 86380 86390 1
509696 99509696 1001 86380 86390 1
509489 99509489 1001 86380 86390 1
509533 99509533 1001 86380 86390 1
509574 99509574 1001 86380 86390 1
509587 99509587 1001 86380 86390 1
509589 99509589 1001 86380 86390 1
509413 99509413 1001 86380 86390 1
509415 99509415 1001 86380 86390 1
509327 99509327 1001 86380 86390 1
509366 99509366 1001 86380 86390 1
509484 99509484 1001 86380 86390 1
509316 99509316 1001 86380 86390 1
509926 99509926 1001 86380 86390 1
509978 99509978 1001 86380 86390 1
510094 99510094 1001 86380 86390 1
509954 99509954 1001 86380 86390 1
510511 99510511 1001 86380 86390 1
510338 99510338 1001 86380 86390 1
510352 99510352 1001 86380 86390 1
510261 99510261 1001 86380 86390 1
510107 99510107 1001 86380 86390 1
510109 99510109 1001 86380 86390 1
510175 99510175 1001 86380 86390 1
510114 99510114 1001 86380 86390 1
510285 99510285 1001 86380 86390 1
510144 99510144 1001 86380 86390 1
510286 99510286 1001 86380 86390 1
510841 99510841 1001 86380 86390 1
510893 99510893 1001 86380 86390 1
510757 99510757 1001 86380 86390 1
510863 99510863 1001 86380 86390 1
511463 99511463 1001 86380 86390 1
511376 99511376 1001 86380 86390 1
511543 99511543 1001 86380 86390 1
511129 99511129 1001 86380 86390 1
511130 99511130 1001 86380 86390 1
511616 99511616 1001 86380 86390 1
511683 99511683 1001 86380 86390 1
511660 99511660 1001 86380 86390 1
511612 99511612 1001 86380 86390 1
511625 99511625 1001 86380 86390 1
512316 99512316 1001 86380 86390 1
512234 99512234 1001 86380 86390 1
512301 99512301 1001 86380 86390 1
512045 99512045 1001 86380 86390 1
512028 99512028 1001 86380 86390 1
511889 99511889 1001 86380 86390 1
511854 99511854 1001 86380 86390 1
511804 99511804 1001 86380 86390 1
511818 99511818 1001 86380 86390 1
511961 99511961 1001 86380 86390 1
512518 99512518 1001 86380 86390 1
512549 99512549 1001 86380 86390 1
512437 99512437 1001 86380 86390 1
512556 99512556 1001 86380 86390 1
513157 99513157 1001 86380 86390 1
513196 99513196 1001 86380 86390 1
512825 99512825 1001 86380 86390 1
512867 99512867 1001 86380 86390 1
512855 99512855 1001 86380 86390 1
512792 99512792 1001 86380 86390 1
512652 99512652 1001 86380 86390 1
512762 99512762 1001 86380 86390 1
513242 99513242 1001 86380 86390 1
513353 99513353 1001 86380 86390 1
513213 99513213 1001 86380 86390 1
513893 99513893 1001 86380 86390 1
513830 99513830 1001 86380 86390 1
513869 99513869 1001 86380 86390 1
513975 99513975 1001 86380 86390 1
513925 99513925 1001 86380 86390 1
513632 99513632 1001 86380 86390 1
513620 99513620 1001 86380 86390 1
513726 99513726 1001 86380 86390 1
513706 99513706 1001 86380 86390 1
513822 99513822 1001 86380 86390 1
513451 99513451 1001 86380 86390 1
513576 99513576 1001 86380 86390 1
513617 99513617 1001 86380 86390 1
514068 99514068 1001 86380 86390 1
514185 99514185 1001 86380 86390 1
514198 99514198 1001 86380 86390 1
514679 99514679 1001 86380 86390 1
514850 99514850 1001 86380 86390 1
514818 99514818 1001 86380 86390 1
514853 99514853 1001 86380 86390 1
514459 99514459 1001 86380 86390 1
514490 99514490 1001 86380 86390 1
514381 99514381 1001 86380 86390 1
514279 99514279 1001 86380 86390 1
514424 99514424 1001 86380 86390 1
514984 99514984 1001 86380 86390 1
514907 99514907 1001 86380 86390 1
514985 99514985 1001 86380 86390 1
515014 99515014 1001 86380 86390 1
515595 99515595 1001 86380 86390 1
515652 99515652 1001 86380 86390 1
515478 99515478 1001 86380 86390 1
515314 99515314 1001 86380 86390 1
515458 99515458 1001 86380 86390 1
515280 99515280 1001 86380 86390 1
515307 99515307 1001 86380 86390 1
515347 99515347 1001 86380 86390 1
515114 99515114 1001 86380 86390 1
515233 99515233 1001 86380 86390 1
515259 99515259 1001 86380 86390 1
515739 99515739 1001 86380 86390 1
515872 99515872 1001 86380 86390 1
515874 99515874 1001 86380 86390 1
516510 99516510 1001 86380 86390 1
516456 99516456 1001 86380 86390 1
516432 99516432 1001 86380 86390 1
516140 99516140 1001 86380 86390 1
516115 99516115 1001 86380 86390 1
516134 99516134 1001 86380 86390 1
515979 99515979 1001 86380 86390 1
515916 99515916 1001 86380 86390 1
516059 99516059 1001 86380 86390 1
515944 99515944 1001 86380 86390 1
515919 99515919 1001 86380 86390 1
515934 99515934 1001 86380 86390 1
515949 99515949 1001 86380 86390 1
515978 99515978 1001 86380 86390 1
516683 99516683 1001 86380 86390 1
516581 99516581 1001 86380 86390 1
516674 99516674 1001 86380 86390 1
517237 99517237 1001 86380 86390 1
517188 99517188 1001 86380 86390 1
517330 99517330 1001 86380 86390 1
517231 99517231 1001 86380 86390 1
517043 99517043 1001 86380 86390 1
517071 99517071 1001 86380 86390 1
516968 99516968 1001 86380 86390 1
516997 99516997 1001 86380 86390 1
517050 99517050 1001 86380 86390 1
516947 99516947 1001 86380 86390 1
517013 99517013 1001 86380 86390 1
516728 99516728 1001 86380 86390 1
516864 99516864 1001 86380 86390 1
517346 99517346 1001 86380 86390 1
517425 99517425 1001 86380 86390 1
517389 99517389 1001 86380 86390 1
518035 99518035 1001 86380 86390 1
518087 99518087 1001 86380 86390 1
518116 99518116 1001 86380 86390 1
518005 99518005 1001 86380 86390 1
517817 99517817 1001 86380 86390 1
517871 99517871 1001 86380 86390 1
517809 99517809 1001 86380 86390 1
517663 99517663 1001 86380 86390 1
517548 99517548 1001 86380 86390 1
517551 99517551 1001 86380 86390 1
518173 99518173 1001 86380 86390 1
518292 99518292 1001 86380 86390 1
518320 99518320 1001 86380 86390 1
518218 99518218 1001 86380 86390 1
518206 99518206 1001 86380 86390 1
518336 99518336 1001 86380 86390 1
518880 99518880 1001 86380 86390 1
518975 99518975 1001 86380 86390 1
518627 99518627 1001 86380 86390 1
518668 99518668 1001 86380 86390 1
518660 99518660 1001 86380 86390 1
518739 99518739 1001 86380 86390 1
518637 99518637 1001 86380 86390 1
518743 99518743 1001 86380 86390 1
518475 99518475 1001 86380 86390 1
518476 99518476 1001 86380 86390 1
518399 99518399 1001 86380 86390 1
518415 99518415 1001 86380 86390 1
518481 99518481 1001 86380 86390 1
519180 99519180 1001 86380 86390 1
519005 99519005 1001 86380 86390 1
519149 99519149 1001 86380 86390 1
519715 99519715 1001 86380 86390 1
519692 99519692 1001 86380 86390 1
519748 99519748 1001 86380 86390 1
519416 99519416 1001 86380 86390 1
519442 99519442 1001 86380 86390 1
519561 99519561 1001 86380 86390 1
519588 99519588 1001 86380 86390 1
519421 99519421 1001 86380 86390 1
519439 99519439 1001 86380 86390 1
519286 99519286 1001 86380 86390 1
519274 99519274 1001 86380 86390 1
519392 99519392 1001 86380 86390 1
519280 99519280 1001 86380 86390 1
519399 99519399 1001 86380 86390 1
519864 99519864 1001 86380 86390 1
519194 99519194 1001 86380 86390 1
519874 99519874 1001 86380 86390 1
520460 99520460 1001 86380 86390 1
520605 99520605 1001 86380 86390 1
520515 99520515 1001 86380 86390 1
520464 99520464 1001 86380 86390 1
520479 99520479 1001 86380 86390 1
520384 99520384 1001 86380 86390 1
520411 99520411 1001 86380 86390 1
520388 99520388 1001 86380 86390 1
520287 99520287 1001 86380 86390 1
520394 99520394 1001 86380 86390 1
520128 99520128 1001 86380 86390 1
520135 99520135 1001 86380 86390 1
520668 99520668 1001 86380 86390 1
520721 99520721 1001 86380 86390 1
521409 99521409 1001 86380 86390 1
521332 99521332 1001 86380 86390 1
521456 99521456 1001 86380 86390 1
521376 99521376 1001 86380 86390 1
521133 99521133 1001 86380 86390 1
521244 99521244 1001 86380 86390 1
520988 99520988 1001 86380 86390 1
520964 99520964 1001 86380 86390 1
521029 99521029 1001 86380 86390 1
520942 99520942 1001 86380 86390 1
521529 99521529 1001 86380 86390 1
521545 99521545 1001 86380 86390 1
521520 99521520 1001 86380 86390 1
521663 99521663 1001 86380 86390 1
521538 99521538 1001 86380 86390 1
521526 99521526 1001 86380 86390 1
521578 99521578 1001 86380 86390 1
521999 99521999 1001 86380 86390 1
522054 99522054 1001 86380 86390 1
521698 99521698 1001 86380 86390 1
521822 99521822 1001 86380 86390 1
521732 99521732 1001 86380 86390 1
522490 99522490 1001 86380 86390 1
522429 99522429 1001 86380 86390 1
522313 99522313 1001 86380 86390 1
522392 99522392 1001 86380 86390 1
522405 99522405 1001 86380 86390 1
523029 99523029 1001 86380 86390 1
523056 99523056 1001 86380 86390 1
522993 99522993 1001 86380 86390 1
522775 99522775 1001 86380 86390 1
522867 99522867 1001 86380 86390 1
522895 99522895 1001 86380 86390 1
522511 99522511 1001 86380 86390 1
522617 99522617 1001 86380 86390 1
522647 99522647 1001 86380 86390 1
522635 99522635 1001 86380 86390 1
522687 99522687 1001 86380 86390 1
522664 99522664 1001 86380 86390 1
523272 99523272 1001 86380 86390 1
523213 99523213 1001 86380 86390 1
523765 99523765 1001 86380 86390 1
523750 99523750 1001 86380 86390 1
523554 99523554 1001 86380 86390 1
523660 99523660 1001 86380 86390 1
523521 99523521 1001 86380 86390 1
523499 99523499 1001 86380 86390 1
523515 99523515 1001 86380 86390 1
524022 99524022 1001 86380 86390 1
524074 99524074 1001 86380 86390 1
524090 99524090 1001 86380 86390 1
524030 99524030 1001 86380 86390 1
524057 99524057 1001 86380 86390 1
524580 99524580 1001 86380 86390 1
524743 99524743 1001 86380 86390 1
524597 99524597 1001 86380 86390 1
524762 99524762 1001 86380 86390 1
524422 99524422 1001 86380 86390 1
524545 99524545 1001 86380 86390 1
524253 99524253 1001 86380 86390 1
524307 99524307 1001 86380 86390 1
524169 99524169 1001 86380 86390 1
524170 99524170 1001 86380 86390 1
524252 99524252 1001 86380 86390 1
524884 99524884 1001 86380 86390 1
524885 99524885 1001 86380 86390 1
524939 99524939 1001 86380 86390 1
524908 99524908 1001 86380 86390 1
524793 99524793 1001 86380 86390 1
525595 99525595 1001 86380 86390 1
525527 99525527 1001 86380 86390 1
525585 99525585 1001 86380 86390 1
525531 99525531 1001 86380 86390 1
525224 99525224 1001 86380 86390 1
525181 99525181 1001 86380 86390 1
525792 99525792 1001 86380 86390 1
525678 99525678 1001 86380 86390 1
525666 99525666 1001 86380 86390 1
525682 99525682 1001 86380 86390 1
525671 99525671 1001 86380 86390 1
526385 99526385 1001 86380 86390 1
526285 99526285 1001 86380 86390 1
526248 99526248 1001 86380 86390 1
526064 99526064 1001 86380 86390 1
526155 99526155 1001 86380 86390 1
526123 99526123 1001 86380 86390 1
526072 99526072 1001 86380 86390 1
526022 99526022 1001 86380 86390 1
525863 99525863 1001 86380 86390 1
526488 99526488 1001 86380 86390 1
526531 99526531 1001 86380 86390 1
526510 99526510 1001 86380 86390 1
527211 99527211 1001 86380 86390 1
527061 99527061 1001 86380 86390 1
527180 99527180 1001 86380 86390 1
527195 99527195 1001 86380 86390 1
527119 99527119 1001 86380 86390 1
526931 99526931 1001 86380 86390 1
526854 99526854 1001 86380 86390 1
526973 99526973 1001 86380 86390 1
526926 99526926 1001 86380 86390 1
526952 99526952 1001 86380 86390 1
527004 99527004 1001 86380 86390 1
526722 99526722 1001 86380 86390 1
526697 99526697 1001 86380 86390 1
526703 99526703 1001 86380 86390 1
526756 99526756 1001 86380 86390 1
526782 99526782 1001 86380 86390 1
527292 99527292 1001 86380 86390 1
527331 99527331 1001 86380 86390 1
527271 99527271 1001 86380 86390 1
527973 99527973 1001 86380 86390 1
527897 99527897 1001 86380 86390 1
527925 99527925 1001 86380 86390 1
528019 99528019 1001 86380 86390 1
528068 99528068 1001 86380 86390 1
527858 99527858 1001 86380 86390 1
527723 99527723 1001 86380 86390 1
527550 99527550 1001 86380 86390 1
527602 99527602 1001 86380 86390 1
527565 99527565 1001 86380 86390 1
527607 99527607 1001 86380 86390 1
527595 99527595 1001 86380 86390 1
528176 99528176 1001 86380 86390 1
528228 99528228 1001 86380 86390 1
528116 99528116 1001 86380 86390 1
528195 99528195 1001 86380 86390 1
528170 99528170 1001 86380 86390 1
528751 99528751 1001 86380 86390 1
528876 99528876 1001 86380 86390 1
528817 99528817 1001 86380 86390 1
528845 99528845 1001 86380 86390 1
528808 99528808 1001 86380 86390 1
528744 99528744 1001 86380 86390 1
528527 99528527 1001 86380 86390 1
528492 99528492 1001 86380 86390 1
528452 99528452 1001 86380 86390 1
528470 99528470 1001 86380 86390 1
528290 99528290 1001 86380 86390 1
528305 99528305 1001 86380 86390 1
528925 99528925 1001 86380 86390 1
529080 99529080 1001 86380 86390 1
528979 99528979 1001 86380 86390 1
528902 99528902 1001 86380 86390 1
529048 99529048 1001 86380 86390 1
528958 99528958 1001 86380 86390 1
529062 99529062 1001 86380 86390 1
528919 99528919 1001 86380 86390 1
529560 99529560 1001 86380 86390 1
529573 99529573 1001 86380 86390 1
529653 99529653 1001 86380 86390 1
529406 99529406 1001 86380 86390 1
529419 99529419 1001 86380 86390 1
529445 99529445 1001 86380 86390 1
529369 99529369 1001 86380 86390 1
529476 99529476 1001 86380 86390 1
529376 99529376 1001 86380 86390 1
529391 99529391 1001 86380 86390 1
529158 99529158 1001 86380 86390 1
529166 99529166 1001 86380 86390 1
529118 99529118 1001 86380 86390 1
529919 99529919 1001 86380 86390 1
529884 99529884 1001 86380 86390 1
529821 99529821 1001 86380 86390 1
530553 99530553 1001 86380 86390 1
530369 99530369 1001 86380 86390 1
530540 99530540 1001 86380 86390 1
530194 99530194 1001 86380 86390 1
530156 99530156 1001 86380 86390 1
530223 99530223 1001 86380 86390 1
530340 99530340 1001 86380 86390 1
530329 99530329 1001 86380 86390 1
530240 99530240 1001 86380 86390 1
530013 99530013 1001 86380 86390 1
530107 99530107 1001 86380 86390 1
529967 99529967 1001 86380 86390 1
529981 99529981 1001 86380 86390 1
530589 99530589 1001 86380 86390 1
530710 99530710 1001 86380 86390 1
530725 99530725 1001 86380 86390 1
530638 99530638 1001 86380 86390 1
530639 99530639 1001 86380 86390 1
531347 99531347 1001 86380 86390 1
531349 99531349 1001 86380 86390 1
530983 99530983 1001 86380 86390 1
531039 99531039 1001 86380 86390 1
530799 99530799 1001 86380 86390 1
530916 99530916 1001 86380 86390 1
530775 99530775 1001 86380 86390 1
530879 99530879 1001 86380 86390 1
530815 99530815 1001 86380 86390 1
530932 99530932 1001 86380 86390 1
531566 99531566 1001 86380 86390 1
532082 99532082 1001 86380 86390 1
531885 99531885 1001 86380 86390 1
531966 99531966 1001 86380 86390 1
531863 99531863 1001 86380 86390 1
531984 99531984 1001 86380 86390 1
531792 99531792 1001 86380 86390 1
531771 99531771 1001 86380 86390 1
531681 99531681 1001 86380 86390 1
531790 99531790 1001 86380 86390 1
531623 99531623 1001 86380 86390 1
532334 99532334 1001 86380 86390 1
532400 99532400 1001 86380 86390 1
532272 99532272 1001 86380 86390 1
532314 99532314 1001 86380 86390 1
532214 99532214 1001 86380 86390 1
532968 99532968 1001 86380 86390 1
532836 99532836 1001 86380 86390 1
532927 99532927 1001 86380 86390 1
533025 99533025 1001 86380 86390 1
532690 99532690 1001 86380 86390 1
532580 99532580 1001 86380 86390 1
532570 99532570 1001 86380 86390 1
532522 99532522 1001 86380 86390 1
532613 99532613 1001 86380 86390 1
532589 99532589 1001 86380 86390 1
532486 99532486 1001 86380 86390 1
532474 99532474 1001 86380 86390 1
533130 99533130 1001 86380 86390 1
533093 99533093 1001 86380 86390 1
533815 99533815 1001 86380 86390 1
533447 99533447 1001 86380 86390 1
533626 99533626 1001 86380 86390 1
533395 99533395 1001 86380 86390 1
533318 99533318 1001 86380 86390 1
533348 99533348 1001 86380 86390 1
533325 99533325 1001 86380 86390 1
533898 99533898 1001 86380 86390 1
533873 99533873 1001 86380 86390 1
534597 99534597 1001 86380 86390 1
534494 99534494 1001 86380 86390 1
534323 99534323 1001 86380 86390 1
534455 99534455 1001 86380 86390 1
534472 99534472 1001 86380 86390 1
534385 99534385 1001 86380 86390 1
534476 99534476 1001 86380 86390 1
534258 99534258 1001 86380 86390 1
534149 99534149 1001 86380 86390 1
534075 99534075 1001 86380 86390 1
534817 99534817 1001 86380 86390 1
534689 99534689 1001 86380 86390 1
534795 99534795 1001 86380 86390 1
534770 99534770 1001 86380 86390 1
535414 99535414 1001 86380 86390 1
535325 99535325 1001 86380 86390 1
535497 99535497 1001 86380 86390 1
535150 99535150 1001 86380 86390 1
535022 99535022 1001 86380 86390 1
535024 99535024 1001 86380 86390 1
534986 99534986 1001 86380 86390 1
535002 99535002 1001 86380 86390 1
535637 99535637 1001 86380 86390 1
535613 99535613 1001 86380 86390 1
535576 99535576 1001 86380 86390 1
535554 99535554 1001 86380 86390 1
535596 99535596 1001 86380 86390 1
536224 99536224 1001 86380 86390 1
536314 99536314 1001 86380 86390 1
536268 99536268 1001 86380 86390 1
535820 99535820 1001 86380 86390 1
535821 99535821 1001 86380 86390 1
535851 99535851 1001 86380 86390 1
535905 99535905 1001 86380 86390 1
536349 99536349 1001 86380 86390 1
536534 99536534 1001 86380 86390 1
536434 99536434 1001 86380 86390 1
537101 99537101 1001 86380 86390 1
537083 99537083 1001 86380 86390 1
537123 99537123 1001 86380 86390 1
536945 99536945 1001 86380 86390 1
536763 99536763 1001 86380 86390 1
536718 99536718 1001 86380 86390 1
536731 99536731 1001 86380 86390 1
536550 99536550 1001 86380 86390 1
536683 99536683 1001 86380 86390 1
537361 99537361 1001 86380 86390 1
537284 99537284 1001 86380 86390 1
537838 99537838 1001 86380 86390 1
537806 99537806 1001 86380 86390 1
537682 99537682 1001 86380 86390 1
537683 99537683 1001 86380 86390 1
537725 99537725 1001 86380 86390 1
537678 99537678 1001 86380 86390 1
537531 99537531 1001 86380 86390 1
538007 99538007 1001 86380 86390 1
538192 99538192 1001 86380 86390 1
538534 99538534 1001 86380 86390 1
538419 99538419 1001 86380 86390 1
538588 99538588 1001 86380 86390 1
538420 99538420 1001 86380 86390 1
538514 99538514 1001 86380 86390 1
538323 99538323 1001 86380 86390 1
538349 99538349 1001 86380 86390 1
538196 99538196 1001 86380 86390 1
538289 99538289 1001 86380 86390 1
538307 99538307 1001 86380 86390 1
539010 99539010 1001 86380 86390 1
539640 99539640 1001 86380 86390 1
539608 99539608 1001 86380 86390 1
539563 99539563 1001 86380 86390 1
539602 99539602 1001 86380 86390 1
539270 99539270 1001 86380 86390 1
539232 99539232 1001 86380 86390 1
539414 99539414 1001 86380 86390 1
539124 99539124 1001 86380 86390 1
539137 99539137 1001 86380 86390 1
539202 99539202 1001 86380 86390 1
539099 99539099 1001 86380 86390 1
539051 99539051 1001 86380 86390 1
539077 99539077 1001 86380 86390 1
539119 99539119 1001 86380 86390 1
539210 99539210 1001 86380 86390 1
539771 99539771 1001 86380 86390 1
539656 99539656 1001 86380 86390 1
540418 99540418 1001 86380 86390 1
540317 99540317 1001 86380 86390 1
540283 99540283 1001 86380 86390 1
540237 99540237 1001 86380 86390 1
540215 99540215 1001 86380 86390 1
540244 99540244 1001 86380 86390 1
540606 99540606 1001 86380 86390 1
540584 99540584 1001 86380 86390 1
540600 99540600 1001 86380 86390 1
540487 99540487 1001 86380 86390 1
540631 99540631 1001 86380 86390 1
541091 99541091 1001 86380 86390 1
541232 99541232 1001 86380 86390 1
541221 99541221 1001 86380 86390 1
541277 99541277 1001 86380 86390 1
541122 99541122 1001 86380 86390 1
540896 99540896 1001 86380 86390 1
540925 99540925 1001 86380 86390 1
540784 99540784 1001 86380 86390 1
540838 99540838 1001 86380 86390 1
541377 99541377 1001 86380 86390 1
542017 99542017 1001 86380 86390 1
542089 99542089 1001 86380 86390 1
541748 99541748 1001 86380 86390 1
541789 99541789 1001 86380 86390 1
541711 99541711 1001 86380 86390 1
541870 99541870 1001 86380 86390 1
541858 99541858 1001 86380 86390 1
541912 99541912 1001 86380 86390 1
541809 99541809 1001 86380 86390 1
541576 99541576 1001 86380 86390 1
541677 99541677 1001 86380 86390 1
541679 99541679 1001 86380 86390 1
542164 99542164 1001 86380 86390 1
542821 99542821 1001 86380 86390 1
542836 99542836 1001 86380 86390 1
542855 99542855 1001 86380 86390 1
542718 99542718 1001 86380 86390 1
542455 99542455 1001 86380 86390 1
542507 99542507 1001 86380 86390 1
542508 99542508 1001 86380 86390 1
542461 99542461 1001 86380 86390 1
542333 99542333 1001 86380 86390 1
542479 99542479 1001 86380 86390 1
543021 99543021 1001 86380 86390 1
542983 99542983 1001 86380 86390 1
543102 99543102 1001 86380 86390 1
542959 99542959 1001 86380 86390 1
543042 99543042 1001 86380 86390 1
543758 99543758 1001 86380 86390 1
543493 99543493 1001 86380 86390 1
543564 99543564 1001 86380 86390 1
543203 99543203 1001 86380 86390 1
543229 99543229 1001 86380 86390 1
543218 99543218 1001 86380 86390 1
543285 99543285 1001 86380 86390 1
543235 99543235 1001 86380 86390 1
543223 99543223 1001 86380 86390 1
543263 99543263 1001 86380 86390 1
543188 99543188 1001 86380 86390 1
543954 99543954 1001 86380 86390 1
543853 99543853 1001 86380 86390 1
543957 99543957 1001 86380 86390 1
544525 99544525 1001 86380 86390 1
544409 99544409 1001 86380 86390 1
544250 99544250 1001 86380 86390 1
544238 99544238 1001 86380 86390 1
544370 99544370 1001 86380 86390 1
544337 99544337 1001 86380 86390 1
544376 99544376 1001 86380 86390 1
543990 99543990 1001 86380 86390 1
543992 99543992 1001 86380 86390 1
544033 99544033 1001 86380 86390 1
544738 99544738 1001 86380 86390 1
544701 99544701 1001 86380 86390 1
544690 99544690 1001 86380 86390 1
544629 99544629 1001 86380 86390 1
544642 99544642 1001 86380 86390 1
544735 99544735 1001 86380 86390 1
544619 99544619 1001 86380 86390 1
403383 699 1001 72840 73737 1
418126 215 1001 76560 77697 1
501302 992 1001 26665 26964 1
503853 760 1001 68639 68938 1
512393 789 1002 36808 49286 1
520722 1043 1001 38669 38969 1
400044 99400044 1001 86380 86390 1
400435 99400435 1001 86380 86390 1
400550 99400550 1001 86380 86390 1
400727 99400727 1001 86380 86390 1
401048 99401048 1001 86380 86390 1
401415 99401415 1001 86380 86390 1
401458 99401458 1001 86380 86390 1
401710 99401710 1001 86380 86390 1
401988 99401988 1001 86380 86390 1
402470 99402470 1001 86380 86390 1
402566 99402566 1001 86380 86390 1
402902 99402902 1001 86380 86390 1
403011 99403011 1001 86380 86390 1
403161 99403161 1001 86380 86390 1
403115 99403115 1001 86380 86390 1
403215 99403215 1001 86380 86390 1
403641 99403641 1001 86380 86390 1
403767 99403767 1001 86380 86390 1
404022 99404022 1001 86380 86390 1
404296 99404296 1001 86380 86390 1
404305 99404305 1001 86380 86390 1
404259 99404259 1001 86380 86390 1
404533 99404533 1001 86380 86390 1
405175 99405175 1001 86380 86390 1
405240 99405240 1001 86380 86390 1
405269 99405269 1001 86380 86390 1
405372 99405372 1001 86380 86390 1
405645 99405645 1001 86380 86390 1
405600 99405600 1001 86380 86390 1
405606 99405606 1001 86380 86390 1
405700 99405700 1001 86380 86390 1
405744 99405744 1001 86380 86390 1
405948 99405948 1001 86380 86390 1
406177 99406177 1001 86380 86390 1
406355 99406355 1001 86380 86390 1
406457 99406457 1001 86380 86390 1
406439 99406439 1001 86380 86390 1
406869 99406869 1001 86380 86390 1
406852 99406852 1001 86380 86390 1
407121 99407121 1001 86380 86390 1
407037 99407037 1001 86380 86390 1
407059 99407059 1001 86380 86390 1
407213 99407213 1001 86380 86390 1
407316 99407316 1001 86380 86390 1
407341 99407341 1001 86380 86390 1
407420 99407420 1001 86380 86390 1
407530 99407530 1001 86380 86390 1
407737 99407737 1001 86380 86390 1
407742 99407742 1001 86380 86390 1
407770 99407770 1001 86380 86390 1
407896 99407896 1001 86380 86390 1
407899 99407899 1001 86380 86390 1
408179 99408179 1001 86380 86390 1
408187 99408187 1001 86380 86390 1
408326 99408326 1001 86380 86390 1
408333 99408333 1001 86380 86390 1
408551 99408551 1001 86380 86390 1
408806 99408806 1001 86380 86390 1
409266 99409266 1001 86380 86390 1
409221 99409221 1001 86380 86390 1
409318 99409318 1001 86380 86390 1
409366 99409366 1001 86380 86390 1
409565 99409565 1001 86380 86390 1
409567 99409567 1001 86380 86390 1
409554 99409554 1001 86380 86390 1
409774 99409774 1001 86380 86390 1
410190 99410190 1001 86380 86390 1
410213 99410213 1001 86380 86390 1
410144 99410144 1001 86380 86390 1
410174 99410174 1001 86380 86390 1
410270 99410270 1001 86380 86390 1
410228 99410228 1001 86380 86390 1
410508 99410508 1001 86380 86390 1
410722 99410722 1001 86380 86390 1
410769 99410769 1001 86380 86390 1
410855 99410855 1001 86380 86390 1
410898 99410898 1001 86380 86390 1
411152 99411152 1001 86380 86390 1
411336 99411336 1001 86380 86390 1
411377 99411377 1001 86380 86390 1
411398 99411398 1001 86380 86390 1
411498 99411498 1001 86380 86390 1
411427 99411427 1001 86380 86390 1
411637 99411637 1001 86380 86390 1
411965 99411965 1001 86380 86390 1
412121 99412121 1001 86380 86390 1
412339 99412339 1001 86380 86390 1
412302 99412302 1001 86380 86390 1
413515 99413515 1001 86380 86390 1
413672 99413672 1001 86380 86390 1
413541 99413541 1001 86380 86390 1
413214 99413214 1001 86380 86390 1
413189 99413189 1001 86380 86390 1
413094 99413094 1001 86380 86390 1
412973 99412973 1001 86380 86390 1
412555 99412555 1001 86380 86390 1
412851 99412851 1001 86380 86390 1
412852 99412852 1001 86380 86390 1
412677 99412677 1001 86380 86390 1
414098 99414098 1001 86380 86390 1
413956 99413956 1001 86380 86390 1
414022 99414022 1001 86380 86390 1
413942 99413942 1001 86380 86390 1
415155 99415155 1001 86380 86390 1
415073 99415073 1001 86380 86390 1
414829 99414829 1001 86380 86390 1
414722 99414722 1001 86380 86390 1
414910 99414910 1001 86380 86390 1
414793 99414793 1001 86380 86390 1
414450 99414450 1001 86380 86390 1
414440 99414440 1001 86380 86390 1
415323 99415323 1001 86380 86390 1
415595 99415595 1001 86380 86390 1
416833 99416833 1001 86380 86390 1
416757 99416757 1001 86380 86390 1
416817 99416817 1001 86380 86390 1
416715 99416715 1001 86380 86390 1
416959 99416959 1001 86380 86390 1
416872 99416872 1001 86380 86390 1
416965 99416965 1001 86380 86390 1
416900 99416900 1001 86380 86390 1
416882 99416882 1001 86380 86390 1
416231 99416231 1001 86380 86390 1
416219 99416219 1001 86380 86390 1
415899 99415899 1001 86380 86390 1
417232 99417232 1001 86380 86390 1
417356 99417356 1001 86380 86390 1
417227 99417227 1001 86380 86390 1
417132 99417132 1001 86380 86390 1
417015 99417015 1001 86380 86390 1
418536 99418536 1001 86380 86390 1
418677 99418677 1001 86380 86390 1
418611 99418611 1001 86380 86390 1
418686 99418686 1001 86380 86390 1
418522 99418522 1001 86380 86390 1
418177 99418177 1001 86380 86390 1
418220 99418220 1001 86380 86390 1
418124 99418124 1001 86380 86390 1
418356 99418356 1001 86380 86390 1
418952 99418952 1001 86380 86390 1
417611 99417611 1001 86380 86390 1
419097 99419097 1001 86380 86390 1
420288 99420288 1001 86380 86390 1
419966 99419966 1001 86380 86390 1
419704 99419704 1001 86380 86390 1
419425 99419425 1001 86380 86390 1
419382 99419382 1001 86380 86390 1
419302 99419302 1001 86380 86390 1
419274 99419274 1001 86380 86390 1
420744 99420744 1001 86380 86390 1
420620 99420620 1001 86380 86390 1
420797 99420797 1001 86380 86390 1
420453 99420453 1001 86380 86390 1
420758 99420758 1001 86380 86390 1
421949 99421949 1001 86380 86390 1
421959 99421959 1001 86380 86390 1
421618 99421618 1001 86380 86390 1
421174 99421174 1001 86380 86390 1
420919 99420919 1001 86380 86390 1
420971 99420971 1001 86380 86390 1
421245 99421245 1001 86380 86390 1
421155 99421155 1001 86380 86390 1
421246 99421246 1001 86380 86390 1
420905 99420905 1001 86380 86390 1
421225 99421225 1001 86380 86390 1
421262 99421262 1001 86380 86390 1
422499 99422499 1001 86380 86390 1
423555 99423555 1001 86380 86390 1
423468 99423468 1001 86380 86390 1
423723 99423723 1001 86380 86390 1
423215 99423215 1001 86380 86390 1
423055 99423055 1001 86380 86390 1
422965 99422965 1001 86380 86390 1
423166 99423166 1001 86380 86390 1
422598 99422598 1001 86380 86390 1
422577 99422577 1001 86380 86390 1
422560 99422560 1001 86380 86390 1
422840 99422840 1001 86380 86390 1
422643 99422643 1001 86380 86390 1
422672 99422672 1001 86380 86390 1
422795 99422795 1001 86380 86390 1
422825 99422825 1001 86380 86390 1
423844 99423844 1001 86380 86390 1
423805 99423805 1001 86380 86390 1
424089 99424089 1001 86380 86390 1
425184 99425184 1001 86380 86390 1
424930 99424930 1001 86380 86390 1
424894 99424894 1001 86380 86390 1
424974 99424974 1001 86380 86390 1
424975 99424975 1001 86380 86390 1
424290 99424290 1001 86380 86390 1
424184 99424184 1001 86380 86390 1
424285 99424285 1001 86380 86390 1
425588 99425588 1001 86380 86390 1
425589 99425589 1001 86380 86390 1
426865 99426865 1001 86380 86390 1
426943 99426943 1001 86380 86390 1
426707 99426707 1001 86380 86390 1
426885 99426885 1001 86380 86390 1
426761 99426761 1001 86380 86390 1
427002 99427002 1001 86380 86390 1
426534 99426534 1001 86380 86390 1
426335 99426335 1001 86380 86390 1
426274 99426274 1001 86380 86390 1
426190 99426190 1001 86380 86390 1
427500 99427500 1001 86380 86390 1
427505 99427505 1001 86380 86390 1
428033 99428033 1001 86380 86390 1
428143 99428143 1001 86380 86390 1
428243 99428243 1001 86380 86390 1
428154 99428154 1001 86380 86390 1
427803 99427803 1001 86380 86390 1
427719 99427719 1001 86380 86390 1
427799 99427799 1001 86380 86390 1
427895 99427895 1001 86380 86390 1
428763 99428763 1001 86380 86390 1
430167 99430167 1001 86380 86390 1
430280 99430280 1001 86380 86390 1
429204 99429204 1001 86380 86390 1
429260 99429260 1001 86380 86390 1
429339 99429339 1001 86380 86390 1
429961 99429961 1001 86380 86390 1
430774 99430774 1001 86380 86390 1
430573 99430573 1001 86380 86390 1
431998 99431998 1001 86380 86390 1
431917 99431917 1001 86380 86390 1
431896 99431896 1001 86380 86390 1
432032 99432032 1001 86380 86390 1
431669 99431669 1001 86380 86390 1
431735 99431735 1001 86380 86390 1
431763 99431763 1001 86380 86390 1
431392 99431392 1001 86380 86390 1
431220 99431220 1001 86380 86390 1
432435 99432435 1001 86380 86390 1
432330 99432330 1001 86380 86390 1
432388 99432388 1001 86380 86390 1
433634 99433634 1001 86380 86390 1
433587 99433587 1001 86380 86390 1
433472 99433472 1001 86380 86390 1
433483 99433483 1001 86380 86390 1
432668 99432668 1001 86380 86390 1
432630 99432630 1001 86380 86390 1
432803 99432803 1001 86380 86390 1
432861 99432861 1001 86380 86390 1
432759 99432759 1001 86380 86390 1
433914 99433914 1001 86380 86390 1
433868 99433868 1001 86380 86390 1
435131 99435131 1001 86380 86390 1
435364 99435364 1001 86380 86390 1
435248 99435248 1001 86380 86390 1
435057 99435057 1001 86380 86390 1
435256 99435256 1001 86380 86390 1
435383 99435383 1001 86380 86390 1
435350 99435350 1001 86380 86390 1
434664 99434664 1001 86380 86390 1
434669 99434669 1001 86380 86390 1
434322 99434322 1001 86380 86390 1
434189 99434189 1001 86380 86390 1
434579 99434579 1001 86380 86390 1
435868 99435868 1001 86380 86390 1
435489 99435489 1001 86380 86390 1
435805 99435805 1001 86380 86390 1
435877 99435877 1001 86380 86390 1
435473 99435473 1001 86380 86390 1
435564 99435564 1001 86380 86390 1
435723 99435723 1001 86380 86390 1
435755 99435755 1001 86380 86390 1
436806 99436806 1001 86380 86390 1
436897 99436897 1001 86380 86390 1
437114 99437114 1001 86380 86390 1
436792 99436792 1001 86380 86390 1
436503 99436503 1001 86380 86390 1
436596 99436596 1001 86380 86390 1
436426 99436426 1001 86380 86390 1
436647 99436647 1001 86380 86390 1
436363 99436363 1001 86380 86390 1
436751 99436751 1001 86380 86390 1
436215 99436215 1001 86380 86390 1
436044 99436044 1001 86380 86390 1
436157 99436157 1001 86380 86390 1
436287 99436287 1001 86380 86390 1
300066 99300066 1001 86380 86390 1
300652 99300652 1001 86380 86390 1
300654 99300654 1001 86380 86390 1
300529 99300529 1001 86380 86390 1
300471 99300471 1001 86380 86390 1
300317 99300317 1001 86380 86390 1
300346 99300346 1001 86380 86390 1
300362 99300362 1001 86380 86390 1
300149 99300149 1001 86380 86390 1
300163 99300163 1001 86380 86390 1
300246 99300246 1001 86380 86390 1
300753 99300753 1001 86380 86390 1
300831 99300831 1001 86380 86390 1
300888 99300888 1001 86380 86390 1
300799 99300799 1001 86380 86390 1
301497 99301497 1001 86380 86390 1
301474 99301474 1001 86380 86390 1
301212 99301212 1001 86380 86390 1
301308 99301308 1001 86380 86390 1
301115 99301115 1001 86380 86390 1
301057 99301057 1001 86380 86390 1
301058 99301058 1001 86380 86390 1
301020 99301020 1001 86380 86390 1
301707 99301707 1001 86380 86390 1
301607 99301607 1001 86380 86390 1
301699 99301699 1001 86380 86390 1
301610 99301610 1001 86380 86390 1
301727 99301727 1001 86380 86390 1
301638 99301638 1001 86380 86390 1
301758 99301758 1001 86380 86390 1
302269 99302269 1001 86380 86390 1
302354 99302354 1001 86380 86390 1
302360 99302360 1001 86380 86390 1
302373 99302373 1001 86380 86390 1
302140 99302140 1001 86380 86390 1
301973 99301973 1001 86380 86390 1
302025 99302025 1001 86380 86390 1
302131 99302131 1001 86380 86390 1
302067 99302067 1001 86380 86390 1
302018 99302018 1001 86380 86390 1
302148 99302148 1001 86380 86390 1
301864 99301864 1001 86380 86390 1
301790 99301790 1001 86380 86390 1
301880 99301880 1001 86380 86390 1
301797 99301797 1001 86380 86390 1
302460 99302460 1001 86380 86390 1
302488 99302488 1001 86380 86390 1
302540 99302540 1001 86380 86390 1
302490 99302490 1001 86380 86390 1
303138 99303138 1001 86380 86390 1
303165 99303165 1001 86380 86390 1
302849 99302849 1001 86380 86390 1
302942 99302942 1001 86380 86390 1
302625 99302625 1001 86380 86390 1
302610 99302610 1001 86380 86390 1
302650 99302650 1001 86380 86390 1
303364 99303364 1001 86380 86390 1
303394 99303394 1001 86380 86390 1
303306 99303306 1001 86380 86390 1
303930 99303930 1001 86380 86390 1
303854 99303854 1001 86380 86390 1
303868 99303868 1001 86380 86390 1
303856 99303856 1001 86380 86390 1
303897 99303897 1001 86380 86390 1
303980 99303980 1001 86380 86390 1
303686 99303686 1001 86380 86390 1
303700 99303700 1001 86380 86390 1
303809 99303809 1001 86380 86390 1
303735 99303735 1001 86380 86390 1
303632 99303632 1001 86380 86390 1
303613 99303613 1001 86380 86390 1
303578 99303578 1001 86380 86390 1
304097 99304097 1001 86380 86390 1
304814 99304814 1001 86380 86390 1
304738 99304738 1001 86380 86390 1
304713 99304713 1001 86380 86390 1
304739 99304739 1001 86380 86390 1
304498 99304498 1001 86380 86390 1
304569 99304569 1001 86380 86390 1
304480 99304480 1001 86380 86390 1
304281 99304281 1001 86380 86390 1
304349 99304349 1001 86380 86390 1
305553 99305553 1001 86380 86390 1
305480 99305480 1001 86380 86390 1
305370 99305370 1001 86380 86390 1
305201 99305201 1001 86380 86390 1
500164 99500164 1001 86380 86390 1
500636 99500636 1001 86380 86390 1
500740 99500740 1001 86380 86390 1
500795 99500795 1001 86380 86390 1
500682 99500682 1001 86380 86390 1
500498 99500498 1001 86380 86390 1
500447 99500447 1001 86380 86390 1
500539 99500539 1001 86380 86390 1
500409 99500409 1001 86380 86390 1
500449 99500449 1001 86380 86390 1
500233 99500233 1001 86380 86390 1
500376 99500376 1001 86380 86390 1
500942 99500942 1001 86380 86390 1
501008 99501008 1001 86380 86390 1
500854 99500854 1001 86380 86390 1
500973 99500973 1001 86380 86390 1
500884 99500884 1001 86380 86390 1
500873 99500873 1001 86380 86390 1
501448 99501448 1001 86380 86390 1
501539 99501539 1001 86380 86390 1
501580 99501580 1001 86380 86390 1
501408 99501408 1001 86380 86390 1
501331 99501331 1001 86380 86390 1
501281 99501281 1001 86380 86390 1
501230 99501230 1001 86380 86390 1
501311 99501311 1001 86380 86390 1
501033 99501033 1001 86380 86390 1
501770 99501770 1001 86380 86390 1
502312 99502312 1001 86380 86390 1
502419 99502419 1001 86380 86390 1
502454 99502454 1001 86380 86390 1
502182 99502182 1001 86380 86390 1
502084 99502084 1001 86380 86390 1
502192 99502192 1001 86380 86390 1
502019 99502019 1001 86380 86390 1
502032 99502032 1001 86380 86390 1
502507 99502507 1001 86380 86390 1
502546 99502546 1001 86380 86390 1
502524 99502524 1001 86380 86390 1
502667 99502667 1001 86380 86390 1
503100 99503100 1001 86380 86390 1
503267 99503267 1001 86380 86390 1
503131 99503131 1001 86380 86390 1
503049 99503049 1001 86380 86390 1
502959 99502959 1001 86380 86390 1
503051 99503051 1001 86380 86390 1
503081 99503081 1001 86380 86390 1
502927 99502927 1001 86380 86390 1
502815 99502815 1001 86380 86390 1
502703 99502703 1001 86380 86390 1
502823 99502823 1001 86380 86390 1
503449 99503449 1001 86380 86390 1
503295 99503295 1001 86380 86390 1
503404 99503404 1001 86380 86390 1
503482 99503482 1001 86380 86390 1
503941 99503941 1001 86380 86390 1
503982 99503982 1001 86380 86390 1
504066 99504066 1001 86380 86390 1
503773 99503773 1001 86380 86390 1
503829 99503829 1001 86380 86390 1
503793 99503793 1001 86380 86390 1
503659 99503659 1001 86380 86390 1
503637 99503637 1001 86380 86390 1
504322 99504322 1001 86380 86390 1
504250 99504250 1001 86380 86390 1
504240 99504240 1001 86380 86390 1
504229 99504229 1001 86380 86390 1
504255 99504255 1001 86380 86390 1
504140 99504140 1001 86380 86390 1
504882 99504882 1001 86380 86390 1
504805 99504805 1001 86380 86390 1
504793 99504793 1001 86380 86390 1
504898 99504898 1001 86380 86390 1
504689 99504689 1001 86380 86390 1
504716 99504716 1001 86380 86390 1
504563 99504563 1001 86380 86390 1
504580 99504580 1001 86380 86390 1
504555 99504555 1001 86380 86390 1
504520 99504520 1001 86380 86390 1
504339 99504339 1001 86380 86390 1
504513 99504513 1001 86380 86390 1
504425 99504425 1001 86380 86390 1
504970 99504970 1001 86380 86390 1
505050 99505050 1001 86380 86390 1
505589 99505589 1001 86380 86390 1
505555 99505555 1001 86380 86390 1
505505 99505505 1001 86380 86390 1
505508 99505508 1001 86380 86390 1
505537 99505537 1001 86380 86390 1
505550 99505550 1001 86380 86390 1
505460 99505460 1001 86380 86390 1
505261 99505261 1001 86380 86390 1
505199 99505199 1001 86380 86390 1
505799 99505799 1001 86380 86390 1
506498 99506498 1001 86380 86390 1
506573 99506573 1001 86380 86390 1
506503 99506503 1001 86380 86390 1
506283 99506283 1001 86380 86390 1
506362 99506362 1001 86380 86390 1
506082 99506082 1001 86380 86390 1
505995 99505995 1001 86380 86390 1
506114 99506114 1001 86380 86390 1
506000 99506000 1001 86380 86390 1
506702 99506702 1001 86380 86390 1
506729 99506729 1001 86380 86390 1
506628 99506628 1001 86380 86390 1
506786 99506786 1001 86380 86390 1
507318 99507318 1001 86380 86390 1
507134 99507134 1001 86380 86390 1
506842 99506842 1001 86380 86390 1
506985 99506985 1001 86380 86390 1
506998 99506998 1001 86380 86390 1
507539 99507539 1001 86380 86390 1
507604 99507604 1001 86380 86390 1
507427 99507427 1001 86380 86390 1
507534 99507534 1001 86380 86390 1
508075 99508075 1001 86380 86390 1
508140 99508140 1001 86380 86390 1
508089 99508089 1001 86380 86390 1
508208 99508208 1001 86380 86390 1
508030 99508030 1001 86380 86390 1
507865 99507865 1001 86380 86390 1
507882 99507882 1001 86380 86390 1
508016 99508016 1001 86380 86390 1
507692 99507692 1001 86380 86390 1
507796 99507796 1001 86380 86390 1
507720 99507720 1001 86380 86390 1
507803 99507803 1001 86380 86390 1
507818 99507818 1001 86380 86390 1
508363 99508363 1001 86380 86390 1
508274 99508274 1001 86380 86390 1
509040 99509040 1001 86380 86390 1
508989 99508989 1001 86380 86390 1
508917 99508917 1001 86380 86390 1
508729 99508729 1001 86380 86390 1
508673 99508673 1001 86380 86390 1
508522 99508522 1001 86380 86390 1
509201 99509201 1001 86380 86390 1
509140 99509140 1001 86380 86390 1
509220 99509220 1001 86380 86390 1
509213 99509213 1001 86380 86390 1
509226 99509226 1001 86380 86390 1
509775 99509775 1001 86380 86390 1
509776 99509776 1001 86380 86390 1
509829 99509829 1001 86380 86390 1
509672 99509672 1001 86380 86390 1
509507 99509507 1001 86380 86390 1
509612 99509612 1001 86380 86390 1
509358 99509358 1001 86380 86390 1
509424 99509424 1001 86380 86390 1
509390 99509390 1001 86380 86390 1
510079 99510079 1001 86380 86390 1
510063 99510063 1001 86380 86390 1
510587 99510587 1001 86380 86390 1
510538 99510538 1001 86380 86390 1
510527 99510527 1001 86380 86390 1
510485 99510485 1001 86380 86390 1
510382 99510382 1001 86380 86390 1
510435 99510435 1001 86380 86390 1
510373 99510373 1001 86380 86390 1
510326 99510326 1001 86380 86390 1
510174 99510174 1001 86380 86390 1
510252 99510252 1001 86380 86390 1
510208 99510208 1001 86380 86390 1
510919 99510919 1001 86380 86390 1
510819 99510819 1001 86380 86390 1
510770 99510770 1001 86380 86390 1
510824 99510824 1001 86380 86390 1
511522 99511522 1001 86380 86390 1
511458 99511458 1001 86380 86390 1
511545 99511545 1001 86380 86390 1
511335 99511335 1001 86380 86390 1
511260 99511260 1001 86380 86390 1
511209 99511209 1001 86380 86390 1
511003 99511003 1001 86380 86390 1
511568 99511568 1001 86380 86390 1
512293 99512293 1001 86380 86390 1
512122 99512122 1001 86380 86390 1
512111 99512111 1001 86380 86390 1
512092 99512092 1001 86380 86390 1
512107 99512107 1001 86380 86390 1
511945 99511945 1001 86380 86390 1
511803 99511803 1001 86380 86390 1
511778 99511778 1001 86380 86390 1
511766 99511766 1001 86380 86390 1
511861 99511861 1001 86380 86390 1
512532 99512532 1001 86380 86390 1
512482 99512482 1001 86380 86390 1
512431 99512431 1001 86380 86390 1
512434 99512434 1001 86380 86390 1
512427 99512427 1001 86380 86390 1
512440 99512440 1001 86380 86390 1
513032 99513032 1001 86380 86390 1
513110 99513110 1001 86380 86390 1
513059 99513059 1001 86380 86390 1
512802 99512802 1001 86380 86390 1
512588 99512588 1001 86380 86390 1
512635 99512635 1001 86380 86390 1
513276 99513276 1001 86380 86390 1
513907 99513907 1001 86380 86390 1
513935 99513935 1001 86380 86390 1
513948 99513948 1001 86380 86390 1
513858 99513858 1001 86380 86390 1
513634 99513634 1001 86380 86390 1
513626 99513626 1001 86380 86390 1
513809 99513809 1001 86380 86390 1
513758 99513758 1001 86380 86390 1
513734 99513734 1001 86380 86390 1
513566 99513566 1001 86380 86390 1
513454 99513454 1001 86380 86390 1
513455 99513455 1001 86380 86390 1
513495 99513495 1001 86380 86390 1
513523 99513523 1001 86380 86390 1
514094 99514094 1001 86380 86390 1
514162 99514162 1001 86380 86390 1
514217 99514217 1001 86380 86390 1
514053 99514053 1001 86380 86390 1
514680 99514680 1001 86380 86390 1
514832 99514832 1001 86380 86390 1
514835 99514835 1001 86380 86390 1
514660 99514660 1001 86380 86390 1
514847 99514847 1001 86380 86390 1
514663 99514663 1001 86380 86390 1
514239 99514239 1001 86380 86390 1
514310 99514310 1001 86380 86390 1
514923 99514923 1001 86380 86390 1
514975 99514975 1001 86380 86390 1
514890 99514890 1001 86380 86390 1
515597 99515597 1001 86380 86390 1
515538 99515538 1001 86380 86390 1
515316 99515316 1001 86380 86390 1
515192 99515192 1001 86380 86390 1
515223 99515223 1001 86380 86390 1
515133 99515133 1001 86380 86390 1
515150 99515150 1001 86380 86390 1
515099 99515099 1001 86380 86390 1
515761 99515761 1001 86380 86390 1
515776 99515776 1001 86380 86390 1
516356 99516356 1001 86380 86390 1
516162 99516162 1001 86380 86390 1
516305 99516305 1001 86380 86390 1
516191 99516191 1001 86380 86390 1
516275 99516275 1001 86380 86390 1
516083 99516083 1001 86380 86390 1
516533 99516533 1001 86380 86390 1
516575 99516575 1001 86380 86390 1
516667 99516667 1001 86380 86390 1
516642 99516642 1001 86380 86390 1
516606 99516606 1001 86380 86390 1
517197 99517197 1001 86380 86390 1
517263 99517263 1001 86380 86390 1
517206 99517206 1001 86380 86390 1
517041 99517041 1001 86380 86390 1
516990 99516990 1001 86380 86390 1
517113 99517113 1001 86380 86390 1
516754 99516754 1001 86380 86390 1
516717 99516717 1001 86380 86390 1
516783 99516783 1001 86380 86390 1
516775 99516775 1001 86380 86390 1
516737 99516737 1001 86380 86390 1
517364 99517364 1001 86380 86390 1
517497 99517497 1001 86380 86390 1
517447 99517447 1001 86380 86390 1
517960 99517960 1001 86380 86390 1
518103 99518103 1001 86380 86390 1
517868 99517868 1001 86380 86390 1
517820 99517820 1001 86380 86390 1
517724 99517724 1001 86380 86390 1
517703 99517703 1001 86380 86390 1
517742 99517742 1001 86380 86390 1
517705 99517705 1001 86380 86390 1
517668 99517668 1001 86380 86390 1
518290 99518290 1001 86380 86390 1
518253 99518253 1001 86380 86390 1
518266 99518266 1001 86380 86390 1
518331 99518331 1001 86380 86390 1
518357 99518357 1001 86380 86390 1
518293 99518293 1001 86380 86390 1
518260 99518260 1001 86380 86390 1
518299 99518299 1001 86380 86390 1
518196 99518196 1001 86380 86390 1
518970 99518970 1001 86380 86390 1
518601 99518601 1001 86380 86390 1
518702 99518702 1001 86380 86390 1
518393 99518393 1001 86380 86390 1
518433 99518433 1001 86380 86390 1
518540 99518540 1001 86380 86390 1
519014 99519014 1001 86380 86390 1
519068 99519068 1001 86380 86390 1
519162 99519162 1001 86380 86390 1
518997 99518997 1001 86380 86390 1
519704 99519704 1001 86380 86390 1
519794 99519794 1001 86380 86390 1
519619 99519619 1001 86380 86390 1
519671 99519671 1001 86380 86390 1
519523 99519523 1001 86380 86390 1
519434 99519434 1001 86380 86390 1
519448 99519448 1001 86380 86390 1
519211 99519211 1001 86380 86390 1
519289 99519289 1001 86380 86390 1
519343 99519343 1001 86380 86390 1
519382 99519382 1001 86380 86390 1
519826 99519826 1001 86380 86390 1
519840 99519840 1001 86380 86390 1
519998 99519998 1001 86380 86390 1
519960 99519960 1001 86380 86390 1
519922 99519922 1001 86380 86390 1
519912 99519912 1001 86380 86390 1
520556 99520556 1001 86380 86390 1
520506 99520506 1001 86380 86390 1
520318 99520318 1001 86380 86390 1
520344 99520344 1001 86380 86390 1
520301 99520301 1001 86380 86390 1
520087 99520087 1001 86380 86390 1
520119 99520119 1001 86380 86390 1
520184 99520184 1001 86380 86390 1
520678 99520678 1001 86380 86390 1
520691 99520691 1001 86380 86390 1
520654 99520654 1001 86380 86390 1
520766 99520766 1001 86380 86390 1
521381 99521381 1001 86380 86390 1
521309 99521309 1001 86380 86390 1
521363 99521363 1001 86380 86390 1
521214 99521214 1001 86380 86390 1
521062 99521062 1001 86380 86390 1
520924 99520924 1001 86380 86390 1
520965 99520965 1001 86380 86390 1
521662 99521662 1001 86380 86390 1
522292 99522292 1001 86380 86390 1
522140 99522140 1001 86380 86390 1
522262 99522262 1001 86380 86390 1
522069 99522069 1001 86380 86390 1
522086 99522086 1001 86380 86390 1
521843 99521843 1001 86380 86390 1
521727 99521727 1001 86380 86390 1
522328 99522328 1001 86380 86390 1
522441 99522441 1001 86380 86390 1
523008 99523008 1001 86380 86390 1
523079 99523079 1001 86380 86390 1
522710 99522710 1001 86380 86390 1
522524 99522524 1001 86380 86390 1
522602 99522602 1001 86380 86390 1
522689 99522689 1001 86380 86390 1
523222 99523222 1001 86380 86390 1
523276 99523276 1001 86380 86390 1
523743 99523743 1001 86380 86390 1
523931 99523931 1001 86380 86390 1
523572 99523572 1001 86380 86390 1
523653 99523653 1001 86380 86390 1
523563 99523563 1001 86380 86390 1
523641 99523641 1001 86380 86390 1
523512 99523512 1001 86380 86390 1
524027 99524027 1001 86380 86390 1
523992 99523992 1001 86380 86390 1
524082 99524082 1001 86380 86390 1
524668 99524668 1001 86380 86390 1
524591 99524591 1001 86380 86390 1
524664 99524664 1001 86380 86390 1
524575 99524575 1001 86380 86390 1
524536 99524536 1001 86380 86390 1
524261 99524261 1001 86380 86390 1
524236 99524236 1001 86380 86390 1
524211 99524211 1001 86380 86390 1
524159 99524159 1001 86380 86390 1
524161 99524161 1001 86380 86390 1
524832 99524832 1001 86380 86390 1
524949 99524949 1001 86380 86390 1
524798 99524798 1001 86380 86390 1
524813 99524813 1001 86380 86390 1
524830 99524830 1001 86380 86390 1
525394 99525394 1001 86380 86390 1
525467 99525467 1001 86380 86390 1
525226 99525226 1001 86380 86390 1
525358 99525358 1001 86380 86390 1
525145 99525145 1001 86380 86390 1
525044 99525044 1001 86380 86390 1
525046 99525046 1001 86380 86390 1
525790 99525790 1001 86380 86390 1
525652 99525652 1001 86380 86390 1
526335 99526335 1001 86380 86390 1
526348 99526348 1001 86380 86390 1
526393 99526393 1001 86380 86390 1
526234 99526234 1001 86380 86390 1
526038 99526038 1001 86380 86390 1
526161 99526161 1001 86380 86390 1
526084 99526084 1001 86380 86390 1
526178 99526178 1001 86380 86390 1
525966 99525966 1001 86380 86390 1
525813 99525813 1001 86380 86390 1
526459 99526459 1001 86380 86390 1
526506 99526506 1001 86380 86390 1
526533 99526533 1001 86380 86390 1
527069 99527069 1001 86380 86390 1
527122 99527122 1001 86380 86390 1
527176 99527176 1001 86380 86390 1
527156 99527156 1001 86380 86390 1
527145 99527145 1001 86380 86390 1
526996 99526996 1001 86380 86390 1
526984 99526984 1001 86380 86390 1
526887 99526887 1001 86380 86390 1
526656 99526656 1001 86380 86390 1
526737 99526737 1001 86380 86390 1
526634 99526634 1001 86380 86390 1
526780 99526780 1001 86380 86390 1
527444 99527444 1001 86380 86390 1
527917 99527917 1001 86380 86390 1
527782 99527782 1001 86380 86390 1
527762 99527762 1001 86380 86390 1
527476 99527476 1001 86380 86390 1
528138 99528138 1001 86380 86390 1
528271 99528271 1001 86380 86390 1
528814 99528814 1001 86380 86390 1
528633 99528633 1001 86380 86390 1
528646 99528646 1001 86380 86390 1
528596 99528596 1001 86380 86390 1
528572 99528572 1001 86380 86390 1
528496 99528496 1001 86380 86390 1
528535 99528535 1001 86380 86390 1
528297 99528297 1001 86380 86390 1
528287 99528287 1001 86380 86390 1
528456 99528456 1001 86380 86390 1
528457 99528457 1001 86380 86390 1
528956 99528956 1001 86380 86390 1
529022 99529022 1001 86380 86390 1
529074 99529074 1001 86380 86390 1
528922 99528922 1001 86380 86390 1
529698 99529698 1001 86380 86390 1
529538 99529538 1001 86380 86390 1
529381 99529381 1001 86380 86390 1
529401 99529401 1001 86380 86390 1
529305 99529305 1001 86380 86390 1
529285 99529285 1001 86380 86390 1
529300 99529300 1001 86380 86390 1
529733 99529733 1001 86380 86390 1
529747 99529747 1001 86380 86390 1
529916 99529916 1001 86380 86390 1
529775 99529775 1001 86380 86390 1
530361 99530361 1001 86380 86390 1
530538 99530538 1001 86380 86390 1
530487 99530487 1001 86380 86390 1
530384 99530384 1001 86380 86390 1
530249 99530249 1001 86380 86390 1
530200 99530200 1001 86380 86390 1
530279 99530279 1001 86380 86390 1
530269 99530269 1001 86380 86390 1
530321 99530321 1001 86380 86390 1
529975 99529975 1001 86380 86390 1
529952 99529952 1001 86380 86390 1
529969 99529969 1001 86380 86390 1
530681 99530681 1001 86380 86390 1
530583 99530583 1001 86380 86390 1
531200 99531200 1001 86380 86390 1
531337 99531337 1001 86380 86390 1
531302 99531302 1001 86380 86390 1
531153 99531153 1001 86380 86390 1
531142 99531142 1001 86380 86390 1
531052 99531052 1001 86380 86390 1
530798 99530798 1001 86380 86390 1
530915 99530915 1001 86380 86390 1
530967 99530967 1001 86380 86390 1
530871 99530871 1001 86380 86390 1
530807 99530807 1001 86380 86390 1
531495 99531495 1001 86380 86390 1
531395 99531395 1001 86380 86390 1
531897 99531897 1001 86380 86390 1
531975 99531975 1001 86380 86390 1
531963 99531963 1001 86380 86390 1
531834 99531834 1001 86380 86390 1
531890 99531890 1001 86380 86390 1
531930 99531930 1001 86380 86390 1
531788 99531788 1001 86380 86390 1
531778 99531778 1001 86380 86390 1
532322 99532322 1001 86380 86390 1
532274 99532274 1001 86380 86390 1
533003 99533003 1001 86380 86390 1
532920 99532920 1001 86380 86390 1
532908 99532908 1001 86380 86390 1
532889 99532889 1001 86380 86390 1
532622 99532622 1001 86380 86390 1
532625 99532625 1001 86380 86390 1
532540 99532540 1001 86380 86390 1
532506 99532506 1001 86380 86390 1
533158 99533158 1001 86380 86390 1
533094 99533094 1001 86380 86390 1
533116 99533116 1001 86380 86390 1
533091 99533091 1001 86380 86390 1
533814 99533814 1001 86380 86390 1
533575 99533575 1001 86380 86390 1
533602 99533602 1001 86380 86390 1
533546 99533546 1001 86380 86390 1
533598 99533598 1001 86380 86390 1
533276 99533276 1001 86380 86390 1
533393 99533393 1001 86380 86390 1
533374 99533374 1001 86380 86390 1
533959 99533959 1001 86380 86390 1
534052 99534052 1001 86380 86390 1
533874 99533874 1001 86380 86390 1
534058 99534058 1001 86380 86390 1
533942 99533942 1001 86380 86390 1
533879 99533879 1001 86380 86390 1
534530 99534530 1001 86380 86390 1
534469 99534469 1001 86380 86390 1
534239 99534239 1001 86380 86390 1
534759 99534759 1001 86380 86390 1
534787 99534787 1001 86380 86390 1
535425 99535425 1001 86380 86390 1
535452 99535452 1001 86380 86390 1
535401 99535401 1001 86380 86390 1
535280 99535280 1001 86380 86390 1
534891 99534891 1001 86380 86390 1
534969 99534969 1001 86380 86390 1
534905 99534905 1001 86380 86390 1
535003 99535003 1001 86380 86390 1
535587 99535587 1001 86380 86390 1
535681 99535681 1001 86380 86390 1
535656 99535656 1001 86380 86390 1
535674 99535674 1001 86380 86390 1
536236 99536236 1001 86380 86390 1
536308 99536308 1001 86380 86390 1
536166 99536166 1001 86380 86390 1
536105 99536105 1001 86380 86390 1
536021 99536021 1001 86380 86390 1
535985 99535985 1001 86380 86390 1
536128 99536128 1001 86380 86390 1
535923 99535923 1001 86380 86390 1
535862 99535862 1001 86380 86390 1
535866 99535866 1001 86380 86390 1
536401 99536401 1001 86380 86390 1
536532 99536532 1001 86380 86390 1
536496 99536496 1001 86380 86390 1
536380 99536380 1001 86380 86390 1
536369 99536369 1001 86380 86390 1
536527 99536527 1001 86380 86390 1
537047 99537047 1001 86380 86390 1
537073 99537073 1001 86380 86390 1
537061 99537061 1001 86380 86390 1
537087 99537087 1001 86380 86390 1
536915 99536915 1001 86380 86390 1
536546 99536546 1001 86380 86390 1
536729 99536729 1001 86380 86390 1
536722 99536722 1001 86380 86390 1
537356 99537356 1001 86380 86390 1
537232 99537232 1001 86380 86390 1
537954 99537954 1001 86380 86390 1
537812 99537812 1001 86380 86390 1
537948 99537948 1001 86380 86390 1
537764 99537764 1001 86380 86390 1
537702 99537702 1001 86380 86390 1
537716 99537716 1001 86380 86390 1
537446 99537446 1001 86380 86390 1
537550 99537550 1001 86380 86390 1
537464 99537464 1001 86380 86390 1
538009 99538009 1001 86380 86390 1
538129 99538129 1001 86380 86390 1
538136 99538136 1001 86380 86390 1
538097 99538097 1001 86380 86390 1
538772 99538772 1001 86380 86390 1
538481 99538481 1001 86380 86390 1
538521 99538521 1001 86380 86390 1
538418 99538418 1001 86380 86390 1
538548 99538548 1001 86380 86390 1
538574 99538574 1001 86380 86390 1
538488 99538488 1001 86380 86390 1
538224 99538224 1001 86380 86390 1
538226 99538226 1001 86380 86390 1
538825 99538825 1001 86380 86390 1
538970 99538970 1001 86380 86390 1
538908 99538908 1001 86380 86390 1
539506 99539506 1001 86380 86390 1
539624 99539624 1001 86380 86390 1
539633 99539633 1001 86380 86390 1
539549 99539549 1001 86380 86390 1
539376 99539376 1001 86380 86390 1
539338 99539338 1001 86380 86390 1
539235 99539235 1001 86380 86390 1
539343 99539343 1001 86380 86390 1
539028 99539028 1001 86380 86390 1
539223 99539223 1001 86380 86390 1
539826 99539826 1001 86380 86390 1
539659 99539659 1001 86380 86390 1
539676 99539676 1001 86380 86390 1
540364 99540364 1001 86380 86390 1
540464 99540464 1001 86380 86390 1
540378 99540378 1001 86380 86390 1
540216 99540216 1001 86380 86390 1
540242 99540242 1001 86380 86390 1
540256 99540256 1001 86380 86390 1
539939 99539939 1001 86380 86390 1
540645 99540645 1001 86380 86390 1
540614 99540614 1001 86380 86390 1
540512 99540512 1001 86380 86390 1
541205 99541205 1001 86380 86390 1
540989 99540989 1001 86380 86390 1
540914 99540914 1001 86380 86390 1
540817 99540817 1001 86380 86390 1
540687 99540687 1001 86380 86390 1
540818 99540818 1001 86380 86390 1
540783 99540783 1001 86380 86390 1
541484 99541484 1001 86380 86390 1
541436 99541436 1001 86380 86390 1
541490 99541490 1001 86380 86390 1
541322 99541322 1001 86380 86390 1
541341 99541341 1001 86380 86390 1
541302 99541302 1001 86380 86390 1
542029 99542029 1001 86380 86390 1
541914 99541914 1001 86380 86390 1
541695 99541695 1001 86380 86390 1
541619 99541619 1001 86380 86390 1
541544 99541544 1001 86380 86390 1
541601 99541601 1001 86380 86390 1
542207 99542207 1001 86380 86390 1
542202 99542202 1001 86380 86390 1
542912 99542912 1001 86380 86390 1
542857 99542857 1001 86380 86390 1
542793 99542793 1001 86380 86390 1
542846 99542846 1001 86380 86390 1
542756 99542756 1001 86380 86390 1
542822 99542822 1001 86380 86390 1
542816 99542816 1001 86380 86390 1
542590 99542590 1001 86380 86390 1
542656 99542656 1001 86380 86390 1
542595 99542595 1001 86380 86390 1
542661 99542661 1001 86380 86390 1
542480 99542480 1001 86380 86390 1
542522 99542522 1001 86380 86390 1
542413 99542413 1001 86380 86390 1
543697 99543697 1001 86380 86390 1
543677 99543677 1001 86380 86390 1
543325 99543325 1001 86380 86390 1
543185 99543185 1001 86380 86390 1
543938 99543938 1001 86380 86390 1
543966 99543966 1001 86380 86390 1
543928 99543928 1001 86380 86390 1
543903 99543903 1001 86380 86390 1
543942 99543942 1001 86380 86390 1
543780 99543780 1001 86380 86390 1
544549 99544549 1001 86380 86390 1
544421 99544421 1001 86380 86390 1
544449 99544449 1001 86380 86390 1
544225 99544225 1001 86380 86390 1
544304 99544304 1001 86380 86390 1
544245 99544245 1001 86380 86390 1
544258 99544258 1001 86380 86390 1
544005 99544005 1001 86380 86390 1
544007 99544007 1001 86380 86390 1
543994 99543994 1001 86380 86390 1
544100 99544100 1001 86380 86390 1
544088 99544088 1001 86380 86390 1
544742 99544742 1001 86380 86390 1
544640 99544640 1001 86380 86390 1
544731 99544731 1001 86380 86390 1
544643 99544643 1001 86380 86390 1
403678 381 1001 18960 19797 1
419797 361 1001 27180 27537 1
515123 886 1001 51102 51402 1
540195 878 1002 44818 48700 1
400110 99400110 1001 86380 86390 1
400060 99400060 1001 86380 86390 1
400300 99400300 1001 86380 86390 1
400399 99400399 1001 86380 86390 1
400917 99400917 1001 86380 86390 1
401076 99401076 1001 86380 86390 1
401105 99401105 1001 86380 86390 1
401246 99401246 1001 86380 86390 1
401344 99401344 1001 86380 86390 1
401686 99401686 1001 86380 86390 1
401585 99401585 1001 86380 86390 1
402075 99402075 1001 86380 86390 1
402218 99402218 1001 86380 86390 1
402447 99402447 1001 86380 86390 1
402550 99402550 1001 86380 86390 1
402818 99402818 1001 86380 86390 1
402813 99402813 1001 86380 86390 1
402795 99402795 1001 86380 86390 1
403212 99403212 1001 86380 86390 1
403338 99403338 1001 86380 86390 1
403607 99403607 1001 86380 86390 1
403660 99403660 1001 86380 86390 1
403756 99403756 1001 86380 86390 1
403879 99403879 1001 86380 86390 1
404106 99404106 1001 86380 86390 1
404367 99404367 1001 86380 86390 1
404523 99404523 1001 86380 86390 1
404733 99404733 1001 86380 86390 1
404857 99404857 1001 86380 86390 1
404952 99404952 1001 86380 86390 1
405099 99405099 1001 86380 86390 1
405156 99405156 1001 86380 86390 1
405236 99405236 1001 86380 86390 1
405363 99405363 1001 86380 86390 1
405535 99405535 1001 86380 86390 1
405785 99405785 1001 86380 86390 1
406005 99406005 1001 86380 86390 1
406037 99406037 1001 86380 86390 1
406084 99406084 1001 86380 86390 1
406087 99406087 1001 86380 86390 1
406185 99406185 1001 86380 86390 1
406241 99406241 1001 86380 86390 1
406302 99406302 1001 86380 86390 1
406342 99406342 1001 86380 86390 1
406672 99406672 1001 86380 86390 1
406803 99406803 1001 86380 86390 1
406850 99406850 1001 86380 86390 1
406853 99406853 1001 86380 86390 1
406986 99406986 1001 86380 86390 1
407323 99407323 1001 86380 86390 1
407354 99407354 1001 86380 86390 1
407549 99407549 1001 86380 86390 1
407558 99407558 1001 86380 86390 1
407467 99407467 1001 86380 86390 1
407504 99407504 1001 86380 86390 1
407657 99407657 1001 86380 86390 1
407724 99407724 1001 86380 86390 1
407862 99407862 1001 86380 86390 1
407947 99407947 1001 86380 86390 1
408000 99408000 1001 86380 86390 1
408172 99408172 1001 86380 86390 1
408138 99408138 1001 86380 86390 1
408288 99408288 1001 86380 86390 1
408488 99408488 1001 86380 86390 1
408622 99408622 1001 86380 86390 1
408607 99408607 1001 86380 86390 1
408688 99408688 1001 86380 86390 1
409198 99409198 1001 86380 86390 1
409457 99409457 1001 86380 86390 1
409518 99409518 1001 86380 86390 1
409604 99409604 1001 86380 86390 1
409753 99409753 1001 86380 86390 1
409868 99409868 1001 86380 86390 1
409983 99409983 1001 86380 86390 1
410060 99410060 1001 86380 86390 1
410122 99410122 1001 86380 86390 1
410261 99410261 1001 86380 86390 1
410315 99410315 1001 86380 86390 1
410460 99410460 1001 86380 86390 1
410608 99410608 1001 86380 86390 1
410686 99410686 1001 86380 86390 1
410736 99410736 1001 86380 86390 1
410782 99410782 1001 86380 86390 1
411288 99411288 1001 86380 86390 1
411374 99411374 1001 86380 86390 1
411436 99411436 1001 86380 86390 1
411510 99411510 1001 86380 86390 1
411426 99411426 1001 86380 86390 1
411542 99411542 1001 86380 86390 1
411616 99411616 1001 86380 86390 1
411871 99411871 1001 86380 86390 1
412183 99412183 1001 86380 86390 1
412131 99412131 1001 86380 86390 1
412277 99412277 1001 86380 86390 1
412203 99412203 1001 86380 86390 1
412217 99412217 1001 86380 86390 1
412314 99412314 1001 86380 86390 1
412446 99412446 1001 86380 86390 1
412291 99412291 1001 86380 86390 1
412386 99412386 1001 86380 86390 1
412311 99412311 1001 86380 86390 1
412387 99412387 1001 86380 86390 1
413621 99413621 1001 86380 86390 1
413531 99413531 1001 86380 86390 1
413396 99413396 1001 86380 86390 1
412723 99412723 1001 86380 86390 1
414044 99414044 1001 86380 86390 1
415075 99415075 1001 86380 86390 1
415008 99415008 1001 86380 86390 1
415017 99415017 1001 86380 86390 1
415307 99415307 1001 86380 86390 1
414757 99414757 1001 86380 86390 1
414568 99414568 1001 86380 86390 1
414864 99414864 1001 86380 86390 1
414692 99414692 1001 86380 86390 1
414549 99414549 1001 86380 86390 1
414809 99414809 1001 86380 86390 1
414523 99414523 1001 86380 86390 1
414630 99414630 1001 86380 86390 1
414887 99414887 1001 86380 86390 1
414186 99414186 1001 86380 86390 1
414172 99414172 1001 86380 86390 1
414155 99414155 1001 86380 86390 1
414290 99414290 1001 86380 86390 1
415621 99415621 1001 86380 86390 1
415338 99415338 1001 86380 86390 1
415374 99415374 1001 86380 86390 1
415608 99415608 1001 86380 86390 1
415410 99415410 1001 86380 86390 1
416753 99416753 1001 86380 86390 1
416587 99416587 1001 86380 86390 1
416766 99416766 1001 86380 86390 1
416806 99416806 1001 86380 86390 1
416184 99416184 1001 86380 86390 1
416189 99416189 1001 86380 86390 1
416450 99416450 1001 86380 86390 1
416489 99416489 1001 86380 86390 1
415970 99415970 1001 86380 86390 1
415806 99415806 1001 86380 86390 1
417059 99417059 1001 86380 86390 1
417248 99417248 1001 86380 86390 1
417042 99417042 1001 86380 86390 1
417455 99417455 1001 86380 86390 1
418504 99418504 1001 86380 86390 1
418598 99418598 1001 86380 86390 1
418628 99418628 1001 86380 86390 1
418766 99418766 1001 86380 86390 1
418569 99418569 1001 86380 86390 1
418798 99418798 1001 86380 86390 1
418314 99418314 1001 86380 86390 1
418172 99418172 1001 86380 86390 1
418126 99418126 1001 86380 86390 1
417925 99417925 1001 86380 86390 1
417618 99417618 1001 86380 86390 1
418821 99418821 1001 86380 86390 1
418827 99418827 1001 86380 86390 1
419085 99419085 1001 86380 86390 1
419698 99419698 1001 86380 86390 1
419783 99419783 1001 86380 86390 1
419740 99419740 1001 86380 86390 1
419576 99419576 1001 86380 86390 1
419555 99419555 1001 86380 86390 1
419417 99419417 1001 86380 86390 1
419341 99419341 1001 86380 86390 1
419401 99419401 1001 86380 86390 1
419445 99419445 1001 86380 86390 1
421853 99421853 1001 86380 86390 1
421810 99421810 1001 86380 86390 1
422113 99422113 1001 86380 86390 1
421353 99421353 1001 86380 86390 1
421487 99421487 1001 86380 86390 1
421600 99421600 1001 86380 86390 1
421308 99421308 1001 86380 86390 1
420961 99420961 1001 86380 86390 1
421145 99421145 1001 86380 86390 1
421071 99421071 1001 86380 86390 1
420870 99420870 1001 86380 86390 1
420884 99420884 1001 86380 86390 1
421096 99421096 1001 86380 86390 1
422271 99422271 1001 86380 86390 1
422358 99422358 1001 86380 86390 1
422360 99422360 1001 86380 86390 1
422197 99422197 1001 86380 86390 1
422291 99422291 1001 86380 86390 1
422179 99422179 1001 86380 86390 1
423307 99423307 1001 86380 86390 1
423630 99423630 1001 86380 86390 1
423714 99423714 1001 86380 86390 1
423216 99423216 1001 86380 86390 1
423291 99423291 1001 86380 86390 1
423178 99423178 1001 86380 86390 1
423156 99423156 1001 86380 86390 1
422971 99422971 1001 86380 86390 1
422696 99422696 1001 86380 86390 1
422679 99422679 1001 86380 86390 1
424058 99424058 1001 86380 86390 1
425198 99425198 1001 86380 86390 1
425232 99425232 1001 86380 86390 1
425264 99425264 1001 86380 86390 1
425214 99425214 1001 86380 86390 1
424761 99424761 1001 86380 86390 1
424636 99424636 1001 86380 86390 1
424846 99424846 1001 86380 86390 1
424730 99424730 1001 86380 86390 1
424561 99424561 1001 86380 86390 1
424189 99424189 1001 86380 86390 1
425827 99425827 1001 86380 86390 1
425407 99425407 1001 86380 86390 1
425807 99425807 1001 86380 86390 1
425391 99425391 1001 86380 86390 1
425813 99425813 1001 86380 86390 1
425619 99425619 1001 86380 86390 1
425492 99425492 1001 86380 86390 1
425772 99425772 1001 86380 86390 1
427005 99427005 1001 86380 86390 1
426702 99426702 1001 86380 86390 1
426769 99426769 1001 86380 86390 1
426960 99426960 1001 86380 86390 1
426966 99426966 1001 86380 86390 1
426809 99426809 1001 86380 86390 1
426862 99426862 1001 86380 86390 1
426942 99426942 1001 86380 86390 1
426397 99426397 1001 86380 86390 1
426300 99426300 1001 86380 86390 1
426330 99426330 1001 86380 86390 1
426582 99426582 1001 86380 86390 1
426066 99426066 1001 86380 86390 1
425991 99425991 1001 86380 86390 1
426126 99426126 1001 86380 86390 1
426099 99426099 1001 86380 86390 1
427473 99427473 1001 86380 86390 1
427523 99427523 1001 86380 86390 1
427383 99427383 1001 86380 86390 1
428423 99428423 1001 86380 86390 1
428497 99428497 1001 86380 86390 1
428372 99428372 1001 86380 86390 1
428580 99428580 1001 86380 86390 1
428386 99428386 1001 86380 86390 1
428006 99428006 1001 86380 86390 1
427802 99427802 1001 86380 86390 1
427904 99427904 1001 86380 86390 1
428959 99428959 1001 86380 86390 1
429040 99429040 1001 86380 86390 1
429022 99429022 1001 86380 86390 1
428799 99428799 1001 86380 86390 1
430241 99430241 1001 86380 86390 1
430148 99430148 1001 86380 86390 1
430083 99430083 1001 86380 86390 1
429776 99429776 1001 86380 86390 1
429839 99429839 1001 86380 86390 1
429699 99429699 1001 86380 86390 1
429702 99429702 1001 86380 86390 1
429655 99429655 1001 86380 86390 1
429231 99429231 1001 86380 86390 1
429503 99429503 1001 86380 86390 1
429349 99429349 1001 86380 86390 1
430494 99430494 1001 86380 86390 1
430595 99430595 1001 86380 86390 1
430700 99430700 1001 86380 86390 1
432008 99432008 1001 86380 86390 1
431874 99431874 1001 86380 86390 1
431373 99431373 1001 86380 86390 1
431363 99431363 1001 86380 86390 1
431387 99431387 1001 86380 86390 1
431623 99431623 1001 86380 86390 1
431005 99431005 1001 86380 86390 1
431032 99431032 1001 86380 86390 1
432277 99432277 1001 86380 86390 1
432305 99432305 1001 86380 86390 1
432384 99432384 1001 86380 86390 1
432334 99432334 1001 86380 86390 1
432389 99432389 1001 86380 86390 1
432483 99432483 1001 86380 86390 1
433678 99433678 1001 86380 86390 1
433708 99433708 1001 86380 86390 1
432656 99432656 1001 86380 86390 1
432835 99432835 1001 86380 86390 1
433758 99433758 1001 86380 86390 1
434060 99434060 1001 86380 86390 1
434132 99434132 1001 86380 86390 1
433995 99433995 1001 86380 86390 1
435318 99435318 1001 86380 86390 1
435304 99435304 1001 86380 86390 1
435306 99435306 1001 86380 86390 1
435357 99435357 1001 86380 86390 1
435415 99435415 1001 86380 86390 1
434609 99434609 1001 86380 86390 1
434726 99434726 1001 86380 86390 1
434200 99434200 1001 86380 86390 1
434401 99434401 1001 86380 86390 1
434428 99434428 1001 86380 86390 1
434496 99434496 1001 86380 86390 1
435445 99435445 1001 86380 86390 1
435840 99435840 1001 86380 86390 1
436895 99436895 1001 86380 86390 1
436811 99436811 1001 86380 86390 1
436859 99436859 1001 86380 86390 1
436518 99436518 1001 86380 86390 1
436638 99436638 1001 86380 86390 1
436339 99436339 1001 86380 86390 1
435973 99435973 1001 86380 86390 1
436019 99436019 1001 86380 86390 1
436055 99436055 1001 86380 86390 1
436029 99436029 1001 86380 86390 1
436280 99436280 1001 86380 86390 1
300034 99300034 1001 86380 86390 1
437328 99437328 1001 86380 86390 1
437339 99437339 1001 86380 86390 1
300041 99300041 1001 86380 86390 1
300579 99300579 1001 86380 86390 1
300371 99300371 1001 86380 86390 1
300212 99300212 1001 86380 86390 1
300135 99300135 1001 86380 86390 1
300213 99300213 1001 86380 86390 1
300168 99300168 1001 86380 86390 1
300784 99300784 1001 86380 86390 1
300733 99300733 1001 86380 86390 1
300785 99300785 1001 86380 86390 1
300902 99300902 1001 86380 86390 1
300905 99300905 1001 86380 86390 1
301376 99301376 1001 86380 86390 1
301533 99301533 1001 86380 86390 1
301545 99301545 1001 86380 86390 1
301274 99301274 1001 86380 86390 1
301236 99301236 1001 86380 86390 1
301341 99301341 1001 86380 86390 1
301348 99301348 1001 86380 86390 1
301091 99301091 1001 86380 86390 1
301003 99301003 1001 86380 86390 1
301623 99301623 1001 86380 86390 1
301615 99301615 1001 86380 86390 1
301563 99301563 1001 86380 86390 1
302279 99302279 1001 86380 86390 1
302294 99302294 1001 86380 86390 1
302271 99302271 1001 86380 86390 1
302288 99302288 1001 86380 86390 1
302079 99302079 1001 86380 86390 1
302159 99302159 1001 86380 86390 1
301968 99301968 1001 86380 86390 1
301833 99301833 1001 86380 86390 1
302470 99302470 1001 86380 86390 1
302574 99302574 1001 86380 86390 1
302412 99302412 1001 86380 86390 1
302517 99302517 1001 86380 86390 1
302571 99302571 1001 86380 86390 1
303134 99303134 1001 86380 86390 1
303179 99303179 1001 86380 86390 1
303011 99303011 1001 86380 86390 1
303140 99303140 1001 86380 86390 1
303103 99303103 1001 86380 86390 1
302846 99302846 1001 86380 86390 1
302888 99302888 1001 86380 86390 1
302914 99302914 1001 86380 86390 1
302815 99302815 1001 86380 86390 1
302971 99302971 1001 86380 86390 1
302704 99302704 1001 86380 86390 1
302589 99302589 1001 86380 86390 1
302694 99302694 1001 86380 86390 1
302759 99302759 1001 86380 86390 1
302748 99302748 1001 86380 86390 1
302752 99302752 1001 86380 86390 1
302597 99302597 1001 86380 86390 1
303289 99303289 1001 86380 86390 1
303354 99303354 1001 86380 86390 1
303212 99303212 1001 86380 86390 1
303409 99303409 1001 86380 86390 1
303995 99303995 1001 86380 86390 1
303957 99303957 1001 86380 86390 1
304001 99304001 1001 86380 86390 1
304010 99304010 1001 86380 86390 1
303977 99303977 1001 86380 86390 1
303634 99303634 1001 86380 86390 1
303542 99303542 1001 86380 86390 1
303545 99303545 1001 86380 86390 1
303559 99303559 1001 86380 86390 1
304113 99304113 1001 86380 86390 1
304221 99304221 1001 86380 86390 1
304197 99304197 1001 86380 86390 1
304527 99304527 1001 86380 86390 1
304644 99304644 1001 86380 86390 1
304609 99304609 1001 86380 86390 1
304454 99304454 1001 86380 86390 1
304252 99304252 1001 86380 86390 1
304408 99304408 1001 86380 86390 1
304389 99304389 1001 86380 86390 1
304897 99304897 1001 86380 86390 1
304949 99304949 1001 86380 86390 1
304885 99304885 1001 86380 86390 1
305056 99305056 1001 86380 86390 1
305045 99305045 1001 86380 86390 1
305625 99305625 1001 86380 86390 1
305581 99305581 1001 86380 86390 1
305337 99305337 1001 86380 86390 1
305423 99305423 1001 86380 86390 1
305282 99305282 1001 86380 86390 1
305246 99305246 1001 86380 86390 1
305106 99305106 1001 86380 86390 1
305107 99305107 1001 86380 86390 1
305243 99305243 1001 86380 86390 1
500168 99500168 1001 86380 86390 1
500041 99500041 1001 86380 86390 1
500054 99500054 1001 86380 86390 1
500146 99500146 1001 86380 86390 1
500149 99500149 1001 86380 86390 1
500178 99500178 1001 86380 86390 1
500714 99500714 1001 86380 86390 1
500783 99500783 1001 86380 86390 1
500644 99500644 1001 86380 86390 1
500505 99500505 1001 86380 86390 1
500570 99500570 1001 86380 86390 1
500583 99500583 1001 86380 86390 1
500599 99500599 1001 86380 86390 1
500535 99500535 1001 86380 86390 1
500459 99500459 1001 86380 86390 1
500601 99500601 1001 86380 86390 1
500342 99500342 1001 86380 86390 1
501005 99501005 1001 86380 86390 1
500828 99500828 1001 86380 86390 1
500908 99500908 1001 86380 86390 1
500922 99500922 1001 86380 86390 1
501016 99501016 1001 86380 86390 1
501505 99501505 1001 86380 86390 1
501371 99501371 1001 86380 86390 1
501229 99501229 1001 86380 86390 1
501244 99501244 1001 86380 86390 1
501324 99501324 1001 86380 86390 1
501260 99501260 1001 86380 86390 1
501366 99501366 1001 86380 86390 1
501367 99501367 1001 86380 86390 1
501124 99501124 1001 86380 86390 1
501034 99501034 1001 86380 86390 1
501727 99501727 1001 86380 86390 1
501780 99501780 1001 86380 86390 1
502442 99502442 1001 86380 86390 1
502356 99502356 1001 86380 86390 1
502449 99502449 1001 86380 86390 1
502296 99502296 1001 86380 86390 1
502056 99502056 1001 86380 86390 1
502186 99502186 1001 86380 86390 1
502070 99502070 1001 86380 86390 1
501896 99501896 1001 86380 86390 1
502042 99502042 1001 86380 86390 1
501967 99501967 1001 86380 86390 1
501850 99501850 1001 86380 86390 1
502045 99502045 1001 86380 86390 1
501906 99501906 1001 86380 86390 1
501972 99501972 1001 86380 86390 1
502544 99502544 1001 86380 86390 1
502469 99502469 1001 86380 86390 1
502562 99502562 1001 86380 86390 1
502628 99502628 1001 86380 86390 1
502590 99502590 1001 86380 86390 1
503263 99503263 1001 86380 86390 1
503245 99503245 1001 86380 86390 1
503034 99503034 1001 86380 86390 1
502999 99502999 1001 86380 86390 1
502926 99502926 1001 86380 86390 1
503083 99503083 1001 86380 86390 1
502942 99502942 1001 86380 86390 1
503085 99503085 1001 86380 86390 1
502822 99502822 1001 86380 86390 1
503448 99503448 1001 86380 86390 1
503332 99503332 1001 86380 86390 1
503372 99503372 1001 86380 86390 1
503489 99503489 1001 86380 86390 1
503349 99503349 1001 86380 86390 1
503440 99503440 1001 86380 86390 1
504034 99504034 1001 86380 86390 1
504060 99504060 1001 86380 86390 1
504022 99504022 1001 86380 86390 1
503920 99503920 1001 86380 86390 1
503744 99503744 1001 86380 86390 1
503812 99503812 1001 86380 86390 1
503814 99503814 1001 86380 86390 1
503867 99503867 1001 86380 86390 1
503883 99503883 1001 86380 86390 1
503910 99503910 1001 86380 86390 1
503500 99503500 1001 86380 86390 1
503529 99503529 1001 86380 86390 1
503660 99503660 1001 86380 86390 1
503699 99503699 1001 86380 86390 1
503535 99503535 1001 86380 86390 1
504260 99504260 1001 86380 86390 1
504196 99504196 1001 86380 86390 1
504179 99504179 1001 86380 86390 1
504880 99504880 1001 86380 86390 1
504804 99504804 1001 86380 86390 1
504822 99504822 1001 86380 86390 1
504928 99504928 1001 86380 86390 1
504683 99504683 1001 86380 86390 1
504684 99504684 1001 86380 86390 1
504453 99504453 1001 86380 86390 1
504337 99504337 1001 86380 86390 1
504454 99504454 1001 86380 86390 1
504434 99504434 1001 86380 86390 1
504435 99504435 1001 86380 86390 1
504400 99504400 1001 86380 86390 1
505058 99505058 1001 86380 86390 1
505098 99505098 1001 86380 86390 1
505086 99505086 1001 86380 86390 1
505022 99505022 1001 86380 86390 1
505011 99505011 1001 86380 86390 1
504988 99504988 1001 86380 86390 1
505014 99505014 1001 86380 86390 1
505720 99505720 1001 86380 86390 1
505737 99505737 1001 86380 86390 1
505371 99505371 1001 86380 86390 1
505543 99505543 1001 86380 86390 1
505402 99505402 1001 86380 86390 1
505429 99505429 1001 86380 86390 1
505563 99505563 1001 86380 86390 1
505447 99505447 1001 86380 86390 1
505293 99505293 1001 86380 86390 1
505209 99505209 1001 86380 86390 1
505353 99505353 1001 86380 86390 1
505928 99505928 1001 86380 86390 1
505825 99505825 1001 86380 86390 1
506546 99506546 1001 86380 86390 1
506566 99506566 1001 86380 86390 1
506489 99506489 1001 86380 86390 1
506414 99506414 1001 86380 86390 1
506415 99506415 1001 86380 86390 1
506480 99506480 1001 86380 86390 1
506275 99506275 1001 86380 86390 1
506198 99506198 1001 86380 86390 1
506322 99506322 1001 86380 86390 1
506374 99506374 1001 86380 86390 1
506233 99506233 1001 86380 86390 1
506083 99506083 1001 86380 86390 1
506045 99506045 1001 86380 86390 1
505993 99505993 1001 86380 86390 1
506020 99506020 1001 86380 86390 1
506060 99506060 1001 86380 86390 1
506115 99506115 1001 86380 86390 1
506790 99506790 1001 86380 86390 1
506665 99506665 1001 86380 86390 1
507376 99507376 1001 86380 86390 1
507406 99507406 1001 86380 86390 1
507358 99507358 1001 86380 86390 1
507063 99507063 1001 86380 86390 1
507089 99507089 1001 86380 86390 1
507143 99507143 1001 86380 86390 1
507157 99507157 1001 86380 86390 1
507018 99507018 1001 86380 86390 1
507175 99507175 1001 86380 86390 1
506991 99506991 1001 86380 86390 1
506837 99506837 1001 86380 86390 1
507588 99507588 1001 86380 86390 1
507564 99507564 1001 86380 86390 1
507426 99507426 1001 86380 86390 1
507453 99507453 1001 86380 86390 1
507597 99507597 1001 86380 86390 1
507624 99507624 1001 86380 86390 1
508097 99508097 1001 86380 86390 1
508239 99508239 1001 86380 86390 1
507927 99507927 1001 86380 86390 1
507883 99507883 1001 86380 86390 1
507810 99507810 1001 86380 86390 1
507659 99507659 1001 86380 86390 1
507763 99507763 1001 86380 86390 1
507791 99507791 1001 86380 86390 1
508337 99508337 1001 86380 86390 1
508405 99508405 1001 86380 86390 1
508382 99508382 1001 86380 86390 1
508409 99508409 1001 86380 86390 1
508372 99508372 1001 86380 86390 1
508374 99508374 1001 86380 86390 1
508930 99508930 1001 86380 86390 1
508982 99508982 1001 86380 86390 1
508919 99508919 1001 86380 86390 1
508798 99508798 1001 86380 86390 1
508627 99508627 1001 86380 86390 1
508524 99508524 1001 86380 86390 1
508490 99508490 1001 86380 86390 1
508581 99508581 1001 86380 86390 1
509194 99509194 1001 86380 86390 1
509105 99509105 1001 86380 86390 1
509837 99509837 1001 86380 86390 1
509548 99509548 1001 86380 86390 1
509601 99509601 1001 86380 86390 1
509640 99509640 1001 86380 86390 1
509325 99509325 1001 86380 86390 1
509965 99509965 1001 86380 86390 1
510058 99510058 1001 86380 86390 1
509943 99509943 1001 86380 86390 1
510717 99510717 1001 86380 86390 1
510451 99510451 1001 86380 86390 1
510234 99510234 1001 86380 86390 1
510763 99510763 1001 86380 86390 1
510759 99510759 1001 86380 86390 1
510812 99510812 1001 86380 86390 1
510851 99510851 1001 86380 86390 1
511507 99511507 1001 86380 86390 1
511409 99511409 1001 86380 86390 1
511347 99511347 1001 86380 86390 1
511145 99511145 1001 86380 86390 1
511320 99511320 1001 86380 86390 1
511164 99511164 1001 86380 86390 1
511256 99511256 1001 86380 86390 1
511106 99511106 1001 86380 86390 1
511016 99511016 1001 86380 86390 1
511068 99511068 1001 86380 86390 1
510991 99510991 1001 86380 86390 1
511043 99511043 1001 86380 86390 1
511554 99511554 1001 86380 86390 1
511677 99511677 1001 86380 86390 1
511703 99511703 1001 86380 86390 1
512341 99512341 1001 86380 86390 1
512378 99512378 1001 86380 86390 1
512375 99512375 1001 86380 86390 1
512044 99512044 1001 86380 86390 1
512020 99512020 1001 86380 86390 1
512086 99512086 1001 86380 86390 1
512022 99512022 1001 86380 86390 1
512116 99512116 1001 86380 86390 1
511771 99511771 1001 86380 86390 1
511826 99511826 1001 86380 86390 1
511817 99511817 1001 86380 86390 1
512558 99512558 1001 86380 86390 1
512386 99512386 1001 86380 86390 1
513091 99513091 1001 86380 86390 1
513130 99513130 1001 86380 86390 1
513170 99513170 1001 86380 86390 1
512858 99512858 1001 86380 86390 1
512884 99512884 1001 86380 86390 1
512942 99512942 1001 86380 86390 1
512895 99512895 1001 86380 86390 1
512817 99512817 1001 86380 86390 1
512702 99512702 1001 86380 86390 1
512651 99512651 1001 86380 86390 1
512613 99512613 1001 86380 86390 1
512761 99512761 1001 86380 86390 1
513229 99513229 1001 86380 86390 1
513332 99513332 1001 86380 86390 1
513398 99513398 1001 86380 86390 1
513259 99513259 1001 86380 86390 1
513987 99513987 1001 86380 86390 1
513924 99513924 1001 86380 86390 1
513761 99513761 1001 86380 86390 1
513649 99513649 1001 86380 86390 1
513465 99513465 1001 86380 86390 1
513610 99513610 1001 86380 86390 1
513417 99513417 1001 86380 86390 1
513444 99513444 1001 86380 86390 1
514122 99514122 1001 86380 86390 1
514105 99514105 1001 86380 86390 1
514691 99514691 1001 86380 86390 1
514733 99514733 1001 86380 86390 1
514657 99514657 1001 86380 86390 1
514761 99514761 1001 86380 86390 1
514451 99514451 1001 86380 86390 1
514288 99514288 1001 86380 86390 1
514385 99514385 1001 86380 86390 1
515062 99515062 1001 86380 86390 1
514961 99514961 1001 86380 86390 1
514940 99514940 1001 86380 86390 1
515495 99515495 1001 86380 86390 1
515508 99515508 1001 86380 86390 1
515626 99515626 1001 86380 86390 1
515405 99515405 1001 86380 86390 1
515354 99515354 1001 86380 86390 1
515220 99515220 1001 86380 86390 1
515131 99515131 1001 86380 86390 1
515079 99515079 1001 86380 86390 1
515184 99515184 1001 86380 86390 1
515197 99515197 1001 86380 86390 1
515204 99515204 1001 86380 86390 1
515777 99515777 1001 86380 86390 1
515790 99515790 1001 86380 86390 1
515699 99515699 1001 86380 86390 1
515794 99515794 1001 86380 86390 1
515861 99515861 1001 86380 86390 1
516330 99516330 1001 86380 86390 1
516439 99516439 1001 86380 86390 1
516328 99516328 1001 86380 86390 1
516229 99516229 1001 86380 86390 1
516132 99516132 1001 86380 86390 1
515914 99515914 1001 86380 86390 1
516088 99516088 1001 86380 86390 1
516051 99516051 1001 86380 86390 1
516689 99516689 1001 86380 86390 1
516664 99516664 1001 86380 86390 1
516567 99516567 1001 86380 86390 1
517186 99517186 1001 86380 86390 1
517154 99517154 1001 86380 86390 1
517052 99517052 1001 86380 86390 1
516978 99516978 1001 86380 86390 1
517009 99517009 1001 86380 86390 1
516987 99516987 1001 86380 86390 1
516744 99516744 1001 86380 86390 1
516875 99516875 1001 86380 86390 1
516816 99516816 1001 86380 86390 1
516766 99516766 1001 86380 86390 1
517488 99517488 1001 86380 86390 1
517476 99517476 1001 86380 86390 1
517499 99517499 1001 86380 86390 1
517998 99517998 1001 86380 86390 1
518148 99518148 1001 86380 86390 1
518030 99518030 1001 86380 86390 1
518019 99518019 1001 86380 86390 1
517887 99517887 1001 86380 86390 1
517661 99517661 1001 86380 86390 1
517636 99517636 1001 86380 86390 1
517599 99517599 1001 86380 86390 1
517653 99517653 1001 86380 86390 1
517579 99517579 1001 86380 86390 1
518814 99518814 1001 86380 86390 1
518817 99518817 1001 86380 86390 1
518922 99518922 1001 86380 86390 1
518705 99518705 1001 86380 86390 1
518457 99518457 1001 86380 86390 1
519184 99519184 1001 86380 86390 1
519493 99519493 1001 86380 86390 1
519507 99519507 1001 86380 86390 1
519482 99519482 1001 86380 86390 1
519340 99519340 1001 86380 86390 1
519380 99519380 1001 86380 86390 1
519345 99519345 1001 86380 86390 1
519386 99519386 1001 86380 86390 1
519837 99519837 1001 86380 86390 1
519979 99519979 1001 86380 86390 1
519993 99519993 1001 86380 86390 1
519841 99519841 1001 86380 86390 1
519882 99519882 1001 86380 86390 1
519948 99519948 1001 86380 86390 1
519989 99519989 1001 86380 86390 1
520313 99520313 1001 86380 86390 1
520381 99520381 1001 86380 86390 1
520252 99520252 1001 86380 86390 1
520150 99520150 1001 86380 86390 1
520151 99520151 1001 86380 86390 1
520024 99520024 1001 86380 86390 1
520223 99520223 1001 86380 86390 1
520689 99520689 1001 86380 86390 1
521209 99521209 1001 86380 86390 1
521110 99521110 1001 86380 86390 1
521162 99521162 1001 86380 86390 1
521216 99521216 1001 86380 86390 1
520858 99520858 1001 86380 86390 1
520861 99520861 1001 86380 86390 1
520933 99520933 1001 86380 86390 1
521530 99521530 1001 86380 86390 1
521608 99521608 1001 86380 86390 1
521661 99521661 1001 86380 86390 1
521625 99521625 1001 86380 86390 1
521577 99521577 1001 86380 86390 1
521539 99521539 1001 86380 86390 1
521475 99521475 1001 86380 86390 1
522255 99522255 1001 86380 86390 1
521900 99521900 1001 86380 86390 1
522073 99522073 1001 86380 86390 1
521684 99521684 1001 86380 86390 1
521752 99521752 1001 86380 86390 1
521847 99521847 1001 86380 86390 1
521875 99521875 1001 86380 86390 1
521851 99521851 1001 86380 86390 1
521864 99521864 1001 86380 86390 1
522373 99522373 1001 86380 86390 1
522338 99522338 1001 86380 86390 1
522980 99522980 1001 86380 86390 1
523023 99523023 1001 86380 86390 1
522946 99522946 1001 86380 86390 1
523104 99523104 1001 86380 86390 1
522783 99522783 1001 86380 86390 1
522785 99522785 1001 86380 86390 1
522876 99522876 1001 86380 86390 1
522722 99522722 1001 86380 86390 1
523150 99523150 1001 86380 86390 1
523231 99523231 1001 86380 86390 1
523817 99523817 1001 86380 86390 1
523909 99523909 1001 86380 86390 1
523935 99523935 1001 86380 86390 1
523696 99523696 1001 86380 86390 1
523570 99523570 1001 86380 86390 1
523338 99523338 1001 86380 86390 1
523357 99523357 1001 86380 86390 1
523423 99523423 1001 86380 86390 1
523529 99523529 1001 86380 86390 1
524006 99524006 1001 86380 86390 1
523968 99523968 1001 86380 86390 1
524124 99524124 1001 86380 86390 1
524648 99524648 1001 86380 86390 1
524729 99524729 1001 86380 86390 1
524461 99524461 1001 86380 86390 1
524428 99524428 1001 86380 86390 1
524561 99524561 1001 86380 86390 1
524368 99524368 1001 86380 86390 1
524192 99524192 1001 86380 86390 1
524194 99524194 1001 86380 86390 1
524222 99524222 1001 86380 86390 1
524356 99524356 1001 86380 86390 1
524859 99524859 1001 86380 86390 1
524956 99524956 1001 86380 86390 1
524893 99524893 1001 86380 86390 1
524921 99524921 1001 86380 86390 1
525597 99525597 1001 86380 86390 1
525461 99525461 1001 86380 86390 1
525583 99525583 1001 86380 86390 1
525586 99525586 1001 86380 86390 1
525300 99525300 1001 86380 86390 1
525183 99525183 1001 86380 86390 1
525096 99525096 1001 86380 86390 1
525101 99525101 1001 86380 86390 1
525040 99525040 1001 86380 86390 1
525079 99525079 1001 86380 86390 1
525635 99525635 1001 86380 86390 1
525677 99525677 1001 86380 86390 1
525681 99525681 1001 86380 86390 1
526220 99526220 1001 86380 86390 1
526343 99526343 1001 86380 86390 1
526415 99526415 1001 86380 86390 1
526344 99526344 1001 86380 86390 1
526087 99526087 1001 86380 86390 1
526551 99526551 1001 86380 86390 1
526568 99526568 1001 86380 86390 1
526494 99526494 1001 86380 86390 1
527093 99527093 1001 86380 86390 1
526863 99526863 1001 86380 86390 1
526929 99526929 1001 86380 86390 1
526904 99526904 1001 86380 86390 1
527009 99527009 1001 86380 86390 1
527024 99527024 1001 86380 86390 1
527025 99527025 1001 86380 86390 1
526961 99526961 1001 86380 86390 1
526977 99526977 1001 86380 86390 1
527030 99527030 1001 86380 86390 1
526771 99526771 1001 86380 86390 1
526726 99526726 1001 86380 86390 1
526629 99526629 1001 86380 86390 1
528013 99528013 1001 86380 86390 1
527885 99527885 1001 86380 86390 1
528047 99528047 1001 86380 86390 1
528062 99528062 1001 86380 86390 1
527945 99527945 1001 86380 86390 1
527824 99527824 1001 86380 86390 1
527764 99527764 1001 86380 86390 1
527532 99527532 1001 86380 86390 1
527632 99527632 1001 86380 86390 1
527479 99527479 1001 86380 86390 1
528143 99528143 1001 86380 86390 1
528209 99528209 1001 86380 86390 1
528777 99528777 1001 86380 86390 1
528754 99528754 1001 86380 86390 1
528846 99528846 1001 86380 86390 1
528579 99528579 1001 86380 86390 1
528690 99528690 1001 86380 86390 1
528601 99528601 1001 86380 86390 1
528384 99528384 1001 86380 86390 1
528336 99528336 1001 86380 86390 1
528315 99528315 1001 86380 86390 1
529524 99529524 1001 86380 86390 1
529659 99529659 1001 86380 86390 1
529531 99529531 1001 86380 86390 1
529721 99529721 1001 86380 86390 1
529425 99529425 1001 86380 86390 1
529321 99529321 1001 86380 86390 1
529426 99529426 1001 86380 86390 1
529323 99529323 1001 86380 86390 1
529442 99529442 1001 86380 86390 1
529443 99529443 1001 86380 86390 1
529279 99529279 1001 86380 86390 1
529110 99529110 1001 86380 86390 1
529130 99529130 1001 86380 86390 1
529858 99529858 1001 86380 86390 1
529732 99529732 1001 86380 86390 1
529929 99529929 1001 86380 86390 1
529917 99529917 1001 86380 86390 1
529866 99529866 1001 86380 86390 1
529918 99529918 1001 86380 86390 1
530355 99530355 1001 86380 86390 1
530326 99530326 1001 86380 86390 1
530328 99530328 1001 86380 86390 1
530147 99530147 1001 86380 86390 1
529977 99529977 1001 86380 86390 1
530568 99530568 1001 86380 86390 1
531344 99531344 1001 86380 86390 1
531353 99531353 1001 86380 86390 1
531220 99531220 1001 86380 86390 1
531007 99531007 1001 86380 86390 1
531152 99531152 1001 86380 86390 1
531028 99531028 1001 86380 86390 1
530810 99530810 1001 86380 86390 1
530942 99530942 1001 86380 86390 1
531481 99531481 1001 86380 86390 1
531522 99531522 1001 86380 86390 1
531488 99531488 1001 86380 86390 1
531540 99531540 1001 86380 86390 1
531438 99531438 1001 86380 86390 1
531581 99531581 1001 86380 86390 1
531386 99531386 1001 86380 86390 1
532182 99532182 1001 86380 86390 1
532045 99532045 1001 86380 86390 1
532089 99532089 1001 86380 86390 1
531835 99531835 1001 86380 86390 1
531888 99531888 1001 86380 86390 1
531830 99531830 1001 86380 86390 1
531768 99531768 1001 86380 86390 1
531658 99531658 1001 86380 86390 1
531687 99531687 1001 86380 86390 1
532313 99532313 1001 86380 86390 1
532305 99532305 1001 86380 86390 1
532969 99532969 1001 86380 86390 1
532844 99532844 1001 86380 86390 1
532909 99532909 1001 86380 86390 1
532884 99532884 1001 86380 86390 1
532632 99532632 1001 86380 86390 1
532633 99532633 1001 86380 86390 1
532803 99532803 1001 86380 86390 1
532653 99532653 1001 86380 86390 1
532770 99532770 1001 86380 86390 1
532629 99532629 1001 86380 86390 1
532567 99532567 1001 86380 86390 1
532485 99532485 1001 86380 86390 1
532511 99532511 1001 86380 86390 1
533072 99533072 1001 86380 86390 1
533178 99533178 1001 86380 86390 1
533132 99533132 1001 86380 86390 1
533716 99533716 1001 86380 86390 1
533821 99533821 1001 86380 86390 1
533799 99533799 1001 86380 86390 1
533851 99533851 1001 86380 86390 1
533461 99533461 1001 86380 86390 1
533382 99533382 1001 86380 86390 1
533410 99533410 1001 86380 86390 1
533322 99533322 1001 86380 86390 1
533299 99533299 1001 86380 86390 1
533908 99533908 1001 86380 86390 1
534025 99534025 1001 86380 86390 1
534033 99534033 1001 86380 86390 1
534482 99534482 1001 86380 86390 1
534577 99534577 1001 86380 86390 1
534528 99534528 1001 86380 86390 1
534679 99534679 1001 86380 86390 1
534460 99534460 1001 86380 86390 1
534424 99534424 1001 86380 86390 1
534225 99534225 1001 86380 86390 1
534201 99534201 1001 86380 86390 1
534084 99534084 1001 86380 86390 1
534256 99534256 1001 86380 86390 1
534101 99534101 1001 86380 86390 1
534688 99534688 1001 86380 86390 1
534702 99534702 1001 86380 86390 1
535436 99535436 1001 86380 86390 1
535188 99535188 1001 86380 86390 1
535296 99535296 1001 86380 86390 1
535219 99535219 1001 86380 86390 1
535233 99535233 1001 86380 86390 1
535159 99535159 1001 86380 86390 1
534892 99534892 1001 86380 86390 1
534920 99534920 1001 86380 86390 1
534998 99534998 1001 86380 86390 1
535078 99535078 1001 86380 86390 1
535053 99535053 1001 86380 86390 1
534951 99534951 1001 86380 86390 1
535096 99535096 1001 86380 86390 1
535600 99535600 1001 86380 86390 1
535679 99535679 1001 86380 86390 1
535642 99535642 1001 86380 86390 1
535635 99535635 1001 86380 86390 1
536286 99536286 1001 86380 86390 1
536262 99536262 1001 86380 86390 1
536309 99536309 1001 86380 86390 1
536317 99536317 1001 86380 86390 1
536177 99536177 1001 86380 86390 1
536320 99536320 1001 86380 86390 1
536324 99536324 1001 86380 86390 1
536295 99536295 1001 86380 86390 1
535984 99535984 1001 86380 86390 1
535932 99535932 1001 86380 86390 1
535874 99535874 1001 86380 86390 1
535721 99535721 1001 86380 86390 1
535736 99535736 1001 86380 86390 1
536533 99536533 1001 86380 86390 1
536352 99536352 1001 86380 86390 1
536405 99536405 1001 86380 86390 1
536406 99536406 1001 86380 86390 1
536368 99536368 1001 86380 86390 1
536344 99536344 1001 86380 86390 1
537089 99537089 1001 86380 86390 1
537065 99537065 1001 86380 86390 1
536981 99536981 1001 86380 86390 1
536843 99536843 1001 86380 86390 1
536948 99536948 1001 86380 86390 1
536835 99536835 1001 86380 86390 1
536901 99536901 1001 86380 86390 1
536787 99536787 1001 86380 86390 1
536557 99536557 1001 86380 86390 1
536662 99536662 1001 86380 86390 1
536652 99536652 1001 86380 86390 1
537325 99537325 1001 86380 86390 1
537860 99537860 1001 86380 86390 1
537894 99537894 1001 86380 86390 1
537934 99537934 1001 86380 86390 1
537744 99537744 1001 86380 86390 1
537578 99537578 1001 86380 86390 1
537619 99537619 1001 86380 86390 1
537485 99537485 1001 86380 86390 1
537412 99537412 1001 86380 86390 1
537543 99537543 1001 86380 86390 1
537482 99537482 1001 86380 86390 1
537522 99537522 1001 86380 86390 1
538152 99538152 1001 86380 86390 1
538622 99538622 1001 86380 86390 1
538785 99538785 1001 86380 86390 1
538677 99538677 1001 86380 86390 1
538788 99538788 1001 86380 86390 1
538557 99538557 1001 86380 86390 1
538500 99538500 1001 86380 86390 1
538449 99538449 1001 86380 86390 1
538527 99538527 1001 86380 86390 1
538543 99538543 1001 86380 86390 1
538301 99538301 1001 86380 86390 1
538333 99538333 1001 86380 86390 1
538232 99538232 1001 86380 86390 1
538348 99538348 1001 86380 86390 1
538876 99538876 1001 86380 86390 1
539006 99539006 1001 86380 86390 1
538919 99538919 1001 86380 86390 1
538858 99538858 1001 86380 86390 1
539623 99539623 1001 86380 86390 1
539484 99539484 1001 86380 86390 1
539634 99539634 1001 86380 86390 1
539334 99539334 1001 86380 86390 1
539309 99539309 1001 86380 86390 1
539428 99539428 1001 86380 86390 1
539287 99539287 1001 86380 86390 1
539419 99539419 1001 86380 86390 1
539181 99539181 1001 86380 86390 1
539838 99539838 1001 86380 86390 1
539736 99539736 1001 86380 86390 1
539751 99539751 1001 86380 86390 1
539647 99539647 1001 86380 86390 1
539739 99539739 1001 86380 86390 1
539792 99539792 1001 86380 86390 1
539857 99539857 1001 86380 86390 1
540516 99540516 1001 86380 86390 1
540547 99540547 1001 86380 86390 1
540562 99540562 1001 86380 86390 1
540937 99540937 1001 86380 86390 1
541067 99541067 1001 86380 86390 1
540916 99540916 1001 86380 86390 1
540768 99540768 1001 86380 86390 1
540680 99540680 1001 86380 86390 1
540693 99540693 1001 86380 86390 1
540722 99540722 1001 86380 86390 1
541359 99541359 1001 86380 86390 1
541466 99541466 1001 86380 86390 1
541479 99541479 1001 86380 86390 1
541366 99541366 1001 86380 86390 1
541849 99541849 1001 86380 86390 1
541759 99541759 1001 86380 86390 1
541867 99541867 1001 86380 86390 1
541740 99541740 1001 86380 86390 1
541833 99541833 1001 86380 86390 1
541603 99541603 1001 86380 86390 1
541549 99541549 1001 86380 86390 1
542196 99542196 1001 86380 86390 1
542200 99542200 1001 86380 86390 1
542150 99542150 1001 86380 86390 1
542152 99542152 1001 86380 86390 1
542791 99542791 1001 86380 86390 1
542910 99542910 1001 86380 86390 1
542772 99542772 1001 86380 86390 1
542851 99542851 1001 86380 86390 1
542789 99542789 1001 86380 86390 1
542649 99542649 1001 86380 86390 1
542603 99542603 1001 86380 86390 1
542539 99542539 1001 86380 86390 1
542708 99542708 1001 86380 86390 1
542735 99542735 1001 86380 86390 1
542421 99542421 1001 86380 86390 1
542447 99542447 1001 86380 86390 1
542331 99542331 1001 86380 86390 1
542399 99542399 1001 86380 86390 1
542529 99542529 1001 86380 86390 1
543144 99543144 1001 86380 86390 1
543043 99543043 1001 86380 86390 1
543579 99543579 1001 86380 86390 1
543648 99543648 1001 86380 86390 1
543757 99543757 1001 86380 86390 1
543640 99543640 1001 86380 86390 1
543514 99543514 1001 86380 86390 1
543379 99543379 1001 86380 86390 1
543549 99543549 1001 86380 86390 1
543381 99543381 1001 86380 86390 1
543232 99543232 1001 86380 86390 1
543169 99543169 1001 86380 86390 1
543305 99543305 1001 86380 86390 1
543786 99543786 1001 86380 86390 1
543842 99543842 1001 86380 86390 1
544508 99544508 1001 86380 86390 1
544424 99544424 1001 86380 86390 1
544428 99544428 1001 86380 86390 1
544532 99544532 1001 86380 86390 1
544546 99544546 1001 86380 86390 1
544301 99544301 1001 86380 86390 1
544327 99544327 1001 86380 86390 1
544354 99544354 1001 86380 86390 1
544264 99544264 1001 86380 86390 1
544203 99544203 1001 86380 86390 1
544323 99544323 1001 86380 86390 1
544362 99544362 1001 86380 86390 1
544351 99544351 1001 86380 86390 1
544123 99544123 1001 86380 86390 1
544049 99544049 1001 86380 86390 1
544076 99544076 1001 86380 86390 1
544672 99544672 1001 86380 86390 1
544737 99544737 1001 86380 86390 1
428465 1028 1001 3060 4797 1
526300 866 1002 28812 29426 1
540484 870 1001 43764 44064 1
400155 99400155 1001 86380 86390 1
400250 99400250 1001 86380 86390 1
400613 99400613 1001 86380 86390 1
400747 99400747 1001 86380 86390 1
400722 99400722 1001 86380 86390 1
400832 99400832 1001 86380 86390 1
401016 99401016 1001 86380 86390 1
401339 99401339 1001 86380 86390 1
401576 99401576 1001 86380 86390 1
401584 99401584 1001 86380 86390 1
401661 99401661 1001 86380 86390 1
401919 99401919 1001 86380 86390 1
401963 99401963 1001 86380 86390 1
402230 99402230 1001 86380 86390 1
402290 99402290 1001 86380 86390 1
402373 99402373 1001 86380 86390 1
402347 99402347 1001 86380 86390 1
402276 99402276 1001 86380 86390 1
402888 99402888 1001 86380 86390 1
402829 99402829 1001 86380 86390 1
402856 99402856 1001 86380 86390 1
402900 99402900 1001 86380 86390 1
402936 99402936 1001 86380 86390 1
403769 99403769 1001 86380 86390 1
404061 99404061 1001 86380 86390 1
404126 99404126 1001 86380 86390 1
404423 99404423 1001 86380 86390 1
404412 99404412 1001 86380 86390 1
404489 99404489 1001 86380 86390 1
404521 99404521 1001 86380 86390 1
404545 99404545 1001 86380 86390 1
404641 99404641 1001 86380 86390 1
404767 99404767 1001 86380 86390 1
404697 99404697 1001 86380 86390 1
405384 99405384 1001 86380 86390 1
405346 99405346 1001 86380 86390 1
405482 99405482 1001 86380 86390 1
405508 99405508 1001 86380 86390 1
405583 99405583 1001 86380 86390 1
405706 99405706 1001 86380 86390 1
405737 99405737 1001 86380 86390 1
405843 99405843 1001 86380 86390 1
405767 99405767 1001 86380 86390 1
406067 99406067 1001 86380 86390 1
406171 99406171 1001 86380 86390 1
406346 99406346 1001 86380 86390 1
406339 99406339 1001 86380 86390 1
406545 99406545 1001 86380 86390 1
406575 99406575 1001 86380 86390 1
406708 99406708 1001 86380 86390 1
407017 99407017 1001 86380 86390 1
407129 99407129 1001 86380 86390 1
407108 99407108 1001 86380 86390 1
407150 99407150 1001 86380 86390 1
407630 99407630 1001 86380 86390 1
407723 99407723 1001 86380 86390 1
407959 99407959 1001 86380 86390 1
407978 99407978 1001 86380 86390 1
407932 99407932 1001 86380 86390 1
408119 99408119 1001 86380 86390 1
408625 99408625 1001 86380 86390 1
408584 99408584 1001 86380 86390 1
408934 99408934 1001 86380 86390 1
409071 99409071 1001 86380 86390 1
409121 99409121 1001 86380 86390 1
409261 99409261 1001 86380 86390 1
409752 99409752 1001 86380 86390 1
409709 99409709 1001 86380 86390 1
409842 99409842 1001 86380 86390 1
409888 99409888 1001 86380 86390 1
409950 99409950 1001 86380 86390 1
409898 99409898 1001 86380 86390 1
409967 99409967 1001 86380 86390 1
410044 99410044 1001 86380 86390 1
410103 99410103 1001 86380 86390 1
410077 99410077 1001 86380 86390 1
410191 99410191 1001 86380 86390 1
410243 99410243 1001 86380 86390 1
410265 99410265 1001 86380 86390 1
410487 99410487 1001 86380 86390 1
410623 99410623 1001 86380 86390 1
410650 99410650 1001 86380 86390 1
410876 99410876 1001 86380 86390 1
410930 99410930 1001 86380 86390 1
410944 99410944 1001 86380 86390 1
410945 99410945 1001 86380 86390 1
411291 99411291 1001 86380 86390 1
411440 99411440 1001 86380 86390 1
411692 99411692 1001 86380 86390 1
411867 99411867 1001 86380 86390 1
412172 99412172 1001 86380 86390 1
412404 99412404 1001 86380 86390 1
413045 99413045 1001 86380 86390 1
412918 99412918 1001 86380 86390 1
412553 99412553 1001 86380 86390 1
412537 99412537 1001 86380 86390 1
413804 99413804 1001 86380 86390 1
414052 99414052 1001 86380 86390 1
414106 99414106 1001 86380 86390 1
415168 99415168 1001 86380 86390 1
415320 99415320 1001 86380 86390 1
415227 99415227 1001 86380 86390 1
415275 99415275 1001 86380 86390 1
414703 99414703 1001 86380 86390 1
414673 99414673 1001 86380 86390 1
414892 99414892 1001 86380 86390 1
414180 99414180 1001 86380 86390 1
414326 99414326 1001 86380 86390 1
414374 99414374 1001 86380 86390 1
414316 99414316 1001 86380 86390 1
414352 99414352 1001 86380 86390 1
415609 99415609 1001 86380 86390 1
415636 99415636 1001 86380 86390 1
415409 99415409 1001 86380 86390 1
416887 99416887 1001 86380 86390 1
416897 99416897 1001 86380 86390 1
416977 99416977 1001 86380 86390 1
416750 99416750 1001 86380 86390 1
416527 99416527 1001 86380 86390 1
416166 99416166 1001 86380 86390 1
416531 99416531 1001 86380 86390 1
416339 99416339 1001 86380 86390 1
416033 99416033 1001 86380 86390 1
415871 99415871 1001 86380 86390 1
417093 99417093 1001 86380 86390 1
417047 99417047 1001 86380 86390 1
417078 99417078 1001 86380 86390 1
417003 99417003 1001 86380 86390 1
417264 99417264 1001 86380 86390 1
417226 99417226 1001 86380 86390 1
417090 99417090 1001 86380 86390 1
418512 99418512 1001 86380 86390 1
418612 99418612 1001 86380 86390 1
418144 99418144 1001 86380 86390 1
418273 99418273 1001 86380 86390 1
417945 99417945 1001 86380 86390 1
417651 99417651 1001 86380 86390 1
419165 99419165 1001 86380 86390 1
418990 99418990 1001 86380 86390 1
420353 99420353 1001 86380 86390 1
420152 99420152 1001 86380 86390 1
420338 99420338 1001 86380 86390 1
420283 99420283 1001 86380 86390 1
420139 99420139 1001 86380 86390 1
420228 99420228 1001 86380 86390 1
420267 99420267 1001 86380 86390 1
420213 99420213 1001 86380 86390 1
419268 99419268 1001 86380 86390 1
419390 99419390 1001 86380 86390 1
419607 99419607 1001 86380 86390 1
420500 99420500 1001 86380 86390 1
420554 99420554 1001 86380 86390 1
420507 99420507 1001 86380 86390 1
420767 99420767 1001 86380 86390 1
421858 99421858 1001 86380 86390 1
421369 99421369 1001 86380 86390 1
421348 99421348 1001 86380 86390 1
421446 99421446 1001 86380 86390 1
421492 99421492 1001 86380 86390 1
421039 99421039 1001 86380 86390 1
420936 99420936 1001 86380 86390 1
422247 99422247 1001 86380 86390 1
422219 99422219 1001 86380 86390 1
422461 99422461 1001 86380 86390 1
422350 99422350 1001 86380 86390 1
423464 99423464 1001 86380 86390 1
423520 99423520 1001 86380 86390 1
423469 99423469 1001 86380 86390 1
423054 99423054 1001 86380 86390 1
423234 99423234 1001 86380 86390 1
423101 99423101 1001 86380 86390 1
423186 99423186 1001 86380 86390 1
422810 99422810 1001 86380 86390 1
422610 99422610 1001 86380 86390 1
422545 99422545 1001 86380 86390 1
423943 99423943 1001 86380 86390 1
423949 99423949 1001 86380 86390 1
424132 99424132 1001 86380 86390 1
423833 99423833 1001 86380 86390 1
425196 99425196 1001 86380 86390 1
425276 99425276 1001 86380 86390 1
425028 99425028 1001 86380 86390 1
424665 99424665 1001 86380 86390 1
424649 99424649 1001 86380 86390 1
424399 99424399 1001 86380 86390 1
424193 99424193 1001 86380 86390 1
425406 99425406 1001 86380 86390 1
425744 99425744 1001 86380 86390 1
425782 99425782 1001 86380 86390 1
425760 99425760 1001 86380 86390 1
425767 99425767 1001 86380 86390 1
427048 99427048 1001 86380 86390 1
427049 99427049 1001 86380 86390 1
426952 99426952 1001 86380 86390 1
426861 99426861 1001 86380 86390 1
426621 99426621 1001 86380 86390 1
426580 99426580 1001 86380 86390 1
426581 99426581 1001 86380 86390 1
426310 99426310 1001 86380 86390 1
426565 99426565 1001 86380 86390 1
426016 99426016 1001 86380 86390 1
426209 99426209 1001 86380 86390 1
427388 99427388 1001 86380 86390 1
427455 99427455 1001 86380 86390 1
427395 99427395 1001 86380 86390 1
428574 99428574 1001 86380 86390 1
428577 99428577 1001 86380 86390 1
428482 99428482 1001 86380 86390 1
428554 99428554 1001 86380 86390 1
428625 99428625 1001 86380 86390 1
428465 99428465 1001 86380 86390 1
428257 99428257 1001 86380 86390 1
428170 99428170 1001 86380 86390 1
428155 99428155 1001 86380 86390 1
427532 99427532 1001 86380 86390 1
430120 99430120 1001 86380 86390 1
430029 99430029 1001 86380 86390 1
430348 99430348 1001 86380 86390 1
430158 99430158 1001 86380 86390 1
429675 99429675 1001 86380 86390 1
429624 99429624 1001 86380 86390 1
429703 99429703 1001 86380 86390 1
429925 99429925 1001 86380 86390 1
429529 99429529 1001 86380 86390 1
429254 99429254 1001 86380 86390 1
429181 99429181 1001 86380 86390 1
429305 99429305 1001 86380 86390 1
429509 99429509 1001 86380 86390 1
430733 99430733 1001 86380 86390 1
430607 99430607 1001 86380 86390 1
430720 99430720 1001 86380 86390 1
430750 99430750 1001 86380 86390 1
430522 99430522 1001 86380 86390 1
431882 99431882 1001 86380 86390 1
431961 99431961 1001 86380 86390 1
431876 99431876 1001 86380 86390 1
431949 99431949 1001 86380 86390 1
431756 99431756 1001 86380 86390 1
431707 99431707 1001 86380 86390 1
431589 99431589 1001 86380 86390 1
431097 99431097 1001 86380 86390 1
431074 99431074 1001 86380 86390 1
430906 99430906 1001 86380 86390 1
432418 99432418 1001 86380 86390 1
433322 99433322 1001 86380 86390 1
433716 99433716 1001 86380 86390 1
433159 99433159 1001 86380 86390 1
433247 99433247 1001 86380 86390 1
433200 99433200 1001 86380 86390 1
433304 99433304 1001 86380 86390 1
433208 99433208 1001 86380 86390 1
432798 99432798 1001 86380 86390 1
432757 99432757 1001 86380 86390 1
432743 99432743 1001 86380 86390 1
434029 99434029 1001 86380 86390 1
434011 99434011 1001 86380 86390 1
434105 99434105 1001 86380 86390 1
434106 99434106 1001 86380 86390 1
435184 99435184 1001 86380 86390 1
434638 99434638 1001 86380 86390 1
434704 99434704 1001 86380 86390 1
434740 99434740 1001 86380 86390 1
434972 99434972 1001 86380 86390 1
434931 99434931 1001 86380 86390 1
434798 99434798 1001 86380 86390 1
434286 99434286 1001 86380 86390 1
434518 99434518 1001 86380 86390 1
434543 99434543 1001 86380 86390 1
434327 99434327 1001 86380 86390 1
434417 99434417 1001 86380 86390 1
434562 99434562 1001 86380 86390 1
437076 99437076 1001 86380 86390 1
437062 99437062 1001 86380 86390 1
436509 99436509 1001 86380 86390 1
436583 99436583 1001 86380 86390 1
435989 99435989 1001 86380 86390 1
435940 99435940 1001 86380 86390 1
436065 99436065 1001 86380 86390 1
300068 99300068 1001 86380 86390 1
437356 99437356 1001 86380 86390 1
300011 99300011 1001 86380 86390 1
300587 99300587 1001 86380 86390 1
300653 99300653 1001 86380 86390 1
300567 99300567 1001 86380 86390 1
300717 99300717 1001 86380 86390 1
300623 99300623 1001 86380 86390 1
300651 99300651 1001 86380 86390 1
300148 99300148 1001 86380 86390 1
300194 99300194 1001 86380 86390 1
300207 99300207 1001 86380 86390 1
301439 99301439 1001 86380 86390 1
301375 99301375 1001 86380 86390 1
301525 99301525 1001 86380 86390 1
301403 99301403 1001 86380 86390 1
301456 99301456 1001 86380 86390 1
301459 99301459 1001 86380 86390 1
301460 99301460 1001 86380 86390 1
301275 99301275 1001 86380 86390 1
301206 99301206 1001 86380 86390 1
300995 99300995 1001 86380 86390 1
301010 99301010 1001 86380 86390 1
301668 99301668 1001 86380 86390 1
301561 99301561 1001 86380 86390 1
302215 99302215 1001 86380 86390 1
302254 99302254 1001 86380 86390 1
302217 99302217 1001 86380 86390 1
302258 99302258 1001 86380 86390 1
302125 99302125 1001 86380 86390 1
301996 99301996 1001 86380 86390 1
302152 99302152 1001 86380 86390 1
301998 99301998 1001 86380 86390 1
302011 99302011 1001 86380 86390 1
302167 99302167 1001 86380 86390 1
302065 99302065 1001 86380 86390 1
301892 99301892 1001 86380 86390 1
301960 99301960 1001 86380 86390 1
303147 99303147 1001 86380 86390 1
303185 99303185 1001 86380 86390 1
303113 99303113 1001 86380 86390 1
303049 99303049 1001 86380 86390 1
302841 99302841 1001 86380 86390 1
302857 99302857 1001 86380 86390 1
302806 99302806 1001 86380 86390 1
302754 99302754 1001 86380 86390 1
302782 99302782 1001 86380 86390 1
302673 99302673 1001 86380 86390 1
303346 99303346 1001 86380 86390 1
303284 99303284 1001 86380 86390 1
303405 99303405 1001 86380 86390 1
303290 99303290 1001 86380 86390 1
303342 99303342 1001 86380 86390 1
303252 99303252 1001 86380 86390 1
303356 99303356 1001 86380 86390 1
303967 99303967 1001 86380 86390 1
303725 99303725 1001 86380 86390 1
303731 99303731 1001 86380 86390 1
303823 99303823 1001 86380 86390 1
303760 99303760 1001 86380 86390 1
303602 99303602 1001 86380 86390 1
303615 99303615 1001 86380 86390 1
304121 99304121 1001 86380 86390 1
304150 99304150 1001 86380 86390 1
304141 99304141 1001 86380 86390 1
304041 99304041 1001 86380 86390 1
304055 99304055 1001 86380 86390 1
304754 99304754 1001 86380 86390 1
304478 99304478 1001 86380 86390 1
304636 99304636 1001 86380 86390 1
304649 99304649 1001 86380 86390 1
304398 99304398 1001 86380 86390 1
305039 99305039 1001 86380 86390 1
304898 99304898 1001 86380 86390 1
304939 99304939 1001 86380 86390 1
305598 99305598 1001 86380 86390 1
305612 99305612 1001 86380 86390 1
305402 99305402 1001 86380 86390 1
305404 99305404 1001 86380 86390 1
305353 99305353 1001 86380 86390 1
305444 99305444 1001 86380 86390 1
305344 99305344 1001 86380 86390 1
305146 99305146 1001 86380 86390 1
305096 99305096 1001 86380 86390 1
305227 99305227 1001 86380 86390 1
305084 99305084 1001 86380 86390 1
305114 99305114 1001 86380 86390 1
305167 99305167 1001 86380 86390 1
500114 99500114 1001 86380 86390 1
500077 99500077 1001 86380 86390 1
500155 99500155 1001 86380 86390 1
500780 99500780 1001 86380 86390 1
500753 99500753 1001 86380 86390 1
500789 99500789 1001 86380 86390 1
500666 99500666 1001 86380 86390 1
500758 99500758 1001 86380 86390 1
500643 99500643 1001 86380 86390 1
500519 99500519 1001 86380 86390 1
500598 99500598 1001 86380 86390 1
500418 99500418 1001 86380 86390 1
500511 99500511 1001 86380 86390 1
500524 99500524 1001 86380 86390 1
500554 99500554 1001 86380 86390 1
500244 99500244 1001 86380 86390 1
500284 99500284 1001 86380 86390 1
500907 99500907 1001 86380 86390 1
500845 99500845 1001 86380 86390 1
500859 99500859 1001 86380 86390 1
501014 99501014 1001 86380 86390 1
500820 99500820 1001 86380 86390 1
500938 99500938 1001 86380 86390 1
500861 99500861 1001 86380 86390 1
501592 99501592 1001 86380 86390 1
501587 99501587 1001 86380 86390 1
501374 99501374 1001 86380 86390 1
501072 99501072 1001 86380 86390 1
501104 99501104 1001 86380 86390 1
501664 99501664 1001 86380 86390 1
501834 99501834 1001 86380 86390 1
501719 99501719 1001 86380 86390 1
502432 99502432 1001 86380 86390 1
502278 99502278 1001 86380 86390 1
502369 99502369 1001 86380 86390 1
502171 99502171 1001 86380 86390 1
502111 99502111 1001 86380 86390 1
502178 99502178 1001 86380 86390 1
501884 99501884 1001 86380 86390 1
501912 99501912 1001 86380 86390 1
501876 99501876 1001 86380 86390 1
502008 99502008 1001 86380 86390 1
501869 99501869 1001 86380 86390 1
502593 99502593 1001 86380 86390 1
502504 99502504 1001 86380 86390 1
502518 99502518 1001 86380 86390 1
502506 99502506 1001 86380 86390 1
502627 99502627 1001 86380 86390 1
502564 99502564 1001 86380 86390 1
503127 99503127 1001 86380 86390 1
503107 99503107 1001 86380 86390 1
502896 99502896 1001 86380 86390 1
503029 99503029 1001 86380 86390 1
502887 99502887 1001 86380 86390 1
502953 99502953 1001 86380 86390 1
502701 99502701 1001 86380 86390 1
502729 99502729 1001 86380 86390 1
502796 99502796 1001 86380 86390 1
503316 99503316 1001 86380 86390 1
503435 99503435 1001 86380 86390 1
503293 99503293 1001 86380 86390 1
503463 99503463 1001 86380 86390 1
503360 99503360 1001 86380 86390 1
503427 99503427 1001 86380 86390 1
503325 99503325 1001 86380 86390 1
503364 99503364 1001 86380 86390 1
504074 99504074 1001 86380 86390 1
504105 99504105 1001 86380 86390 1
504064 99504064 1001 86380 86390 1
503988 99503988 1001 86380 86390 1
503840 99503840 1001 86380 86390 1
503856 99503856 1001 86380 86390 1
503499 99503499 1001 86380 86390 1
503574 99503574 1001 86380 86390 1
504221 99504221 1001 86380 86390 1
504183 99504183 1001 86380 86390 1
504171 99504171 1001 86380 86390 1
504187 99504187 1001 86380 86390 1
504205 99504205 1001 86380 86390 1
504802 99504802 1001 86380 86390 1
504917 99504917 1001 86380 86390 1
504929 99504929 1001 86380 86390 1
504725 99504725 1001 86380 86390 1
504539 99504539 1001 86380 86390 1
504336 99504336 1001 86380 86390 1
504492 99504492 1001 86380 86390 1
504390 99504390 1001 86380 86390 1
504508 99504508 1001 86380 86390 1
504515 99504515 1001 86380 86390 1
504983 99504983 1001 86380 86390 1
505088 99505088 1001 86380 86390 1
505114 99505114 1001 86380 86390 1
504973 99504973 1001 86380 86390 1
505625 99505625 1001 86380 86390 1
505359 99505359 1001 86380 86390 1
505451 99505451 1001 86380 86390 1
505535 99505535 1001 86380 86390 1
505538 99505538 1001 86380 86390 1
505223 99505223 1001 86380 86390 1
505326 99505326 1001 86380 86390 1
505858 99505858 1001 86380 86390 1
505884 99505884 1001 86380 86390 1
505898 99505898 1001 86380 86390 1
505796 99505796 1001 86380 86390 1
505798 99505798 1001 86380 86390 1
505827 99505827 1001 86380 86390 1
505856 99505856 1001 86380 86390 1
506559 99506559 1001 86380 86390 1
506434 99506434 1001 86380 86390 1
506487 99506487 1001 86380 86390 1
506410 99506410 1001 86380 86390 1
506236 99506236 1001 86380 86390 1
506249 99506249 1001 86380 86390 1
506315 99506315 1001 86380 86390 1
506297 99506297 1001 86380 86390 1
506158 99506158 1001 86380 86390 1
506138 99506138 1001 86380 86390 1
506737 99506737 1001 86380 86390 1
507389 99507389 1001 86380 86390 1
507304 99507304 1001 86380 86390 1
507317 99507317 1001 86380 86390 1
507192 99507192 1001 86380 86390 1
507071 99507071 1001 86380 86390 1
507189 99507189 1001 86380 86390 1
507034 99507034 1001 86380 86390 1
506866 99506866 1001 86380 86390 1
506962 99506962 1001 86380 86390 1
507540 99507540 1001 86380 86390 1
507621 99507621 1001 86380 86390 1
508126 99508126 1001 86380 86390 1
508025 99508025 1001 86380 86390 1
507859 99507859 1001 86380 86390 1
507745 99507745 1001 86380 86390 1
507733 99507733 1001 86380 86390 1
507772 99507772 1001 86380 86390 1
507774 99507774 1001 86380 86390 1
507832 99507832 1001 86380 86390 1
508366 99508366 1001 86380 86390 1
508328 99508328 1001 86380 86390 1
508436 99508436 1001 86380 86390 1
508399 99508399 1001 86380 86390 1
508387 99508387 1001 86380 86390 1
508874 99508874 1001 86380 86390 1
509060 99509060 1001 86380 86390 1
508741 99508741 1001 86380 86390 1
508807 99508807 1001 86380 86390 1
508759 99508759 1001 86380 86390 1
508686 99508686 1001 86380 86390 1
508790 99508790 1001 86380 86390 1
509175 99509175 1001 86380 86390 1
509272 99509272 1001 86380 86390 1
509734 99509734 1001 86380 86390 1
509748 99509748 1001 86380 86390 1
509804 99509804 1001 86380 86390 1
509887 99509887 1001 86380 86390 1
509705 99509705 1001 86380 86390 1
509730 99509730 1001 86380 86390 1
509617 99509617 1001 86380 86390 1
509671 99509671 1001 86380 86390 1
509660 99509660 1001 86380 86390 1
509661 99509661 1001 86380 86390 1
509598 99509598 1001 86380 86390 1
509513 99509513 1001 86380 86390 1
509443 99509443 1001 86380 86390 1
509447 99509447 1001 86380 86390 1
510027 99510027 1001 86380 86390 1
510105 99510105 1001 86380 86390 1
509984 99509984 1001 86380 86390 1
510038 99510038 1001 86380 86390 1
510599 99510599 1001 86380 86390 1
510665 99510665 1001 86380 86390 1
510644 99510644 1001 86380 86390 1
510571 99510571 1001 86380 86390 1
510330 99510330 1001 86380 86390 1
510486 99510486 1001 86380 86390 1
510491 99510491 1001 86380 86390 1
510248 99510248 1001 86380 86390 1
510262 99510262 1001 86380 86390 1
510224 99510224 1001 86380 86390 1
510154 99510154 1001 86380 86390 1
510168 99510168 1001 86380 86390 1
510753 99510753 1001 86380 86390 1
510872 99510872 1001 86380 86390 1
510924 99510924 1001 86380 86390 1
510743 99510743 1001 86380 86390 1
511516 99511516 1001 86380 86390 1
511150 99511150 1001 86380 86390 1
511177 99511177 1001 86380 86390 1
511178 99511178 1001 86380 86390 1
511052 99511052 1001 86380 86390 1
511030 99511030 1001 86380 86390 1
510952 99510952 1001 86380 86390 1
510968 99510968 1001 86380 86390 1
511726 99511726 1001 86380 86390 1
511572 99511572 1001 86380 86390 1
511741 99511741 1001 86380 86390 1
512344 99512344 1001 86380 86390 1
512201 99512201 1001 86380 86390 1
512337 99512337 1001 86380 86390 1
512377 99512377 1001 86380 86390 1
512173 99512173 1001 86380 86390 1
511985 99511985 1001 86380 86390 1
512169 99512169 1001 86380 86390 1
512054 99512054 1001 86380 86390 1
512108 99512108 1001 86380 86390 1
511913 99511913 1001 86380 86390 1
511905 99511905 1001 86380 86390 1
511869 99511869 1001 86380 86390 1
512389 99512389 1001 86380 86390 1
512572 99512572 1001 86380 86390 1
512471 99512471 1001 86380 86390 1
512484 99512484 1001 86380 86390 1
512510 99512510 1001 86380 86390 1
512435 99512435 1001 86380 86390 1
512567 99512567 1001 86380 86390 1
513002 99513002 1001 86380 86390 1
513055 99513055 1001 86380 86390 1
512742 99512742 1001 86380 86390 1
512770 99512770 1001 86380 86390 1
512786 99512786 1001 86380 86390 1
512684 99512684 1001 86380 86390 1
512606 99512606 1001 86380 86390 1
512737 99512737 1001 86380 86390 1
513383 99513383 1001 86380 86390 1
513220 99513220 1001 86380 86390 1
513390 99513390 1001 86380 86390 1
513379 99513379 1001 86380 86390 1
513980 99513980 1001 86380 86390 1
513931 99513931 1001 86380 86390 1
513908 99513908 1001 86380 86390 1
513897 99513897 1001 86380 86390 1
513901 99513901 1001 86380 86390 1
513966 99513966 1001 86380 86390 1
513774 99513774 1001 86380 86390 1
513658 99513658 1001 86380 86390 1
513463 99513463 1001 86380 86390 1
513519 99513519 1001 86380 86390 1
513418 99513418 1001 86380 86390 1
513575 99513575 1001 86380 86390 1
513511 99513511 1001 86380 86390 1
514132 99514132 1001 86380 86390 1
514108 99514108 1001 86380 86390 1
514136 99514136 1001 86380 86390 1
514208 99514208 1001 86380 86390 1
514797 99514797 1001 86380 86390 1
514772 99514772 1001 86380 86390 1
514812 99514812 1001 86380 86390 1
514560 99514560 1001 86380 86390 1
514331 99514331 1001 86380 86390 1
514298 99514298 1001 86380 86390 1
514350 99514350 1001 86380 86390 1
514977 99514977 1001 86380 86390 1
514914 99514914 1001 86380 86390 1
515583 99515583 1001 86380 86390 1
515497 99515497 1001 86380 86390 1
515667 99515667 1001 86380 86390 1
515386 99515386 1001 86380 86390 1
515141 99515141 1001 86380 86390 1
515158 99515158 1001 86380 86390 1
515172 99515172 1001 86380 86390 1
515095 99515095 1001 86380 86390 1
515735 99515735 1001 86380 86390 1
515865 99515865 1001 86380 86390 1
516336 99516336 1001 86380 86390 1
516349 99516349 1001 86380 86390 1
516350 99516350 1001 86380 86390 1
516180 99516180 1001 86380 86390 1
515969 99515969 1001 86380 86390 1
516012 99516012 1001 86380 86390 1
516015 99516015 1001 86380 86390 1
516545 99516545 1001 86380 86390 1
516550 99516550 1001 86380 86390 1
516615 99516615 1001 86380 86390 1
516542 99516542 1001 86380 86390 1
516699 99516699 1001 86380 86390 1
517224 99517224 1001 86380 86390 1
517318 99517318 1001 86380 86390 1
517120 99517120 1001 86380 86390 1
517083 99517083 1001 86380 86390 1
516832 99516832 1001 86380 86390 1
516859 99516859 1001 86380 86390 1
516847 99516847 1001 86380 86390 1
516798 99516798 1001 86380 86390 1
516850 99516850 1001 86380 86390 1
516908 99516908 1001 86380 86390 1
517527 99517527 1001 86380 86390 1
517463 99517463 1001 86380 86390 1
517412 99517412 1001 86380 86390 1
517516 99517516 1001 86380 86390 1
517495 99517495 1001 86380 86390 1
518073 99518073 1001 86380 86390 1
517972 99517972 1001 86380 86390 1
518042 99518042 1001 86380 86390 1
518108 99518108 1001 86380 86390 1
517762 99517762 1001 86380 86390 1
517847 99517847 1001 86380 86390 1
517664 99517664 1001 86380 86390 1
517618 99517618 1001 86380 86390 1
518353 99518353 1001 86380 86390 1
518186 99518186 1001 86380 86390 1
518192 99518192 1001 86380 86390 1
518322 99518322 1001 86380 86390 1
518860 99518860 1001 86380 86390 1
518874 99518874 1001 86380 86390 1
518897 99518897 1001 86380 86390 1
518693 99518693 1001 86380 86390 1
518703 99518703 1001 86380 86390 1
518498 99518498 1001 86380 86390 1
518547 99518547 1001 86380 86390 1
519179 99519179 1001 86380 86390 1
519103 99519103 1001 86380 86390 1
519097 99519097 1001 86380 86390 1
519717 99519717 1001 86380 86390 1
519427 99519427 1001 86380 86390 1
519453 99519453 1001 86380 86390 1
519577 99519577 1001 86380 86390 1
519528 99519528 1001 86380 86390 1
519208 99519208 1001 86380 86390 1
519378 99519378 1001 86380 86390 1
519251 99519251 1001 86380 86390 1
519908 99519908 1001 86380 86390 1
520588 99520588 1001 86380 86390 1
520373 99520373 1001 86380 86390 1
520285 99520285 1001 86380 86390 1
520325 99520325 1001 86380 86390 1
520367 99520367 1001 86380 86390 1
520100 99520100 1001 86380 86390 1
520191 99520191 1001 86380 86390 1
520159 99520159 1001 86380 86390 1
520664 99520664 1001 86380 86390 1
520798 99520798 1001 86380 86390 1
520828 99520828 1001 86380 86390 1
521314 99521314 1001 86380 86390 1
521266 99521266 1001 86380 86390 1
521452 99521452 1001 86380 86390 1
521348 99521348 1001 86380 86390 1
521248 99521248 1001 86380 86390 1
521201 99521201 1001 86380 86390 1
521180 99521180 1001 86380 86390 1
521007 99521007 1001 86380 86390 1
520904 99520904 1001 86380 86390 1
520945 99520945 1001 86380 86390 1
521038 99521038 1001 86380 86390 1
521580 99521580 1001 86380 86390 1
521504 99521504 1001 86380 86390 1
521665 99521665 1001 86380 86390 1
521513 99521513 1001 86380 86390 1
522169 99522169 1001 86380 86390 1
522248 99522248 1001 86380 86390 1
522107 99522107 1001 86380 86390 1
522036 99522036 1001 86380 86390 1
522037 99522037 1001 86380 86390 1
521753 99521753 1001 86380 86390 1
521676 99521676 1001 86380 86390 1
521677 99521677 1001 86380 86390 1
522293 99522293 1001 86380 86390 1
522413 99522413 1001 86380 86390 1
522297 99522297 1001 86380 86390 1
522378 99522378 1001 86380 86390 1
523084 99523084 1001 86380 86390 1
523036 99523036 1001 86380 86390 1
523108 99523108 1001 86380 86390 1
523195 99523195 1001 86380 86390 1
523144 99523144 1001 86380 86390 1
523157 99523157 1001 86380 86390 1
523209 99523209 1001 86380 86390 1
523313 99523313 1001 86380 86390 1
523135 99523135 1001 86380 86390 1
523278 99523278 1001 86380 86390 1
523240 99523240 1001 86380 86390 1
523164 99523164 1001 86380 86390 1
523807 99523807 1001 86380 86390 1
523893 99523893 1001 86380 86390 1
523575 99523575 1001 86380 86390 1
523595 99523595 1001 86380 86390 1
523519 99523519 1001 86380 86390 1
523438 99523438 1001 86380 86390 1
524075 99524075 1001 86380 86390 1
524694 99524694 1001 86380 86390 1
524569 99524569 1001 86380 86390 1
524766 99524766 1001 86380 86390 1
524384 99524384 1001 86380 86390 1
524254 99524254 1001 86380 86390 1
524167 99524167 1001 86380 86390 1
524260 99524260 1001 86380 86390 1
524351 99524351 1001 86380 86390 1
524862 99524862 1001 86380 86390 1
524839 99524839 1001 86380 86390 1
524865 99524865 1001 86380 86390 1
524841 99524841 1001 86380 86390 1
524779 99524779 1001 86380 86390 1
525443 99525443 1001 86380 86390 1
525435 99525435 1001 86380 86390 1
525582 99525582 1001 86380 86390 1
525529 99525529 1001 86380 86390 1
525413 99525413 1001 86380 86390 1
525439 99525439 1001 86380 86390 1
525301 99525301 1001 86380 86390 1
525081 99525081 1001 86380 86390 1
525059 99525059 1001 86380 86390 1
525048 99525048 1001 86380 86390 1
524999 99524999 1001 86380 86390 1
525740 99525740 1001 86380 86390 1
525641 99525641 1001 86380 86390 1
525757 99525757 1001 86380 86390 1
525771 99525771 1001 86380 86390 1
526366 99526366 1001 86380 86390 1
526302 99526302 1001 86380 86390 1
526342 99526342 1001 86380 86390 1
526204 99526204 1001 86380 86390 1
526140 99526140 1001 86380 86390 1
526026 99526026 1001 86380 86390 1
525990 99525990 1001 86380 86390 1
525891 99525891 1001 86380 86390 1
526446 99526446 1001 86380 86390 1
526449 99526449 1001 86380 86390 1
526475 99526475 1001 86380 86390 1
526515 99526515 1001 86380 86390 1
526554 99526554 1001 86380 86390 1
526477 99526477 1001 86380 86390 1
526470 99526470 1001 86380 86390 1
526600 99526600 1001 86380 86390 1
527188 99527188 1001 86380 86390 1
527164 99527164 1001 86380 86390 1
527227 99527227 1001 86380 86390 1
527234 99527234 1001 86380 86390 1
527130 99527130 1001 86380 86390 1
527056 99527056 1001 86380 86390 1
526966 99526966 1001 86380 86390 1
526893 99526893 1001 86380 86390 1
526985 99526985 1001 86380 86390 1
526882 99526882 1001 86380 86390 1
526936 99526936 1001 86380 86390 1
526886 99526886 1001 86380 86390 1
526641 99526641 1001 86380 86390 1
526750 99526750 1001 86380 86390 1
526727 99526727 1001 86380 86390 1
528058 99528058 1001 86380 86390 1
527903 99527903 1001 86380 86390 1
527771 99527771 1001 86380 86390 1
527839 99527839 1001 86380 86390 1
527828 99527828 1001 86380 86390 1
527560 99527560 1001 86380 86390 1
527522 99527522 1001 86380 86390 1
527551 99527551 1001 86380 86390 1
527500 99527500 1001 86380 86390 1
528125 99528125 1001 86380 86390 1
528216 99528216 1001 86380 86390 1
528179 99528179 1001 86380 86390 1
528106 99528106 1001 86380 86390 1
528186 99528186 1001 86380 86390 1
528109 99528109 1001 86380 86390 1
528762 99528762 1001 86380 86390 1
528837 99528837 1001 86380 86390 1
528605 99528605 1001 86380 86390 1
528670 99528670 1001 86380 86390 1
528502 99528502 1001 86380 86390 1
528627 99528627 1001 86380 86390 1
528590 99528590 1001 86380 86390 1
528462 99528462 1001 86380 86390 1
528337 99528337 1001 86380 86390 1
528350 99528350 1001 86380 86390 1
528331 99528331 1001 86380 86390 1
529093 99529093 1001 86380 86390 1
529106 99529106 1001 86380 86390 1
529613 99529613 1001 86380 86390 1
529627 99529627 1001 86380 86390 1
529595 99529595 1001 86380 86390 1
529687 99529687 1001 86380 86390 1
529371 99529371 1001 86380 86390 1
529373 99529373 1001 86380 86390 1
529348 99529348 1001 86380 86390 1
529414 99529414 1001 86380 86390 1
529197 99529197 1001 86380 86390 1
529140 99529140 1001 86380 86390 1
529144 99529144 1001 86380 86390 1
529752 99529752 1001 86380 86390 1
529894 99529894 1001 86380 86390 1
529857 99529857 1001 86380 86390 1
529870 99529870 1001 86380 86390 1
529889 99529889 1001 86380 86390 1
529746 99529746 1001 86380 86390 1
529799 99529799 1001 86380 86390 1
530518 99530518 1001 86380 86390 1
530417 99530417 1001 86380 86390 1
530437 99530437 1001 86380 86390 1
530211 99530211 1001 86380 86390 1
530256 99530256 1001 86380 86390 1
529986 99529986 1001 86380 86390 1
530133 99530133 1001 86380 86390 1
530008 99530008 1001 86380 86390 1
531199 99531199 1001 86380 86390 1
531341 99531341 1001 86380 86390 1
530762 99530762 1001 86380 86390 1
530958 99530958 1001 86380 86390 1
530959 99530959 1001 86380 86390 1
530939 99530939 1001 86380 86390 1
531573 99531573 1001 86380 86390 1
531406 99531406 1001 86380 86390 1
531564 99531564 1001 86380 86390 1
531451 99531451 1001 86380 86390 1
532124 99532124 1001 86380 86390 1
532023 99532023 1001 86380 86390 1
532153 99532153 1001 86380 86390 1
531826 99531826 1001 86380 86390 1
531943 99531943 1001 86380 86390 1
531843 99531843 1001 86380 86390 1
532320 99532320 1001 86380 86390 1
532389 99532389 1001 86380 86390 1
532326 99532326 1001 86380 86390 1
532237 99532237 1001 86380 86390 1
532343 99532343 1001 86380 86390 1
532983 99532983 1001 86380 86390 1
532964 99532964 1001 86380 86390 1
533023 99533023 1001 86380 86390 1
532876 99532876 1001 86380 86390 1
532729 99532729 1001 86380 86390 1
532744 99532744 1001 86380 86390 1
532745 99532745 1001 86380 86390 1
533057 99533057 1001 86380 86390 1
533166 99533166 1001 86380 86390 1
533155 99533155 1001 86380 86390 1
533758 99533758 1001 86380 86390 1
533663 99533663 1001 86380 86390 1
533715 99533715 1001 86380 86390 1
533565 99533565 1001 86380 86390 1
533532 99533532 1001 86380 86390 1
533572 99533572 1001 86380 86390 1
533638 99533638 1001 86380 86390 1
533509 99533509 1001 86380 86390 1
533265 99533265 1001 86380 86390 1
533361 99533361 1001 86380 86390 1
533248 99533248 1001 86380 86390 1
534036 99534036 1001 86380 86390 1
533972 99533972 1001 86380 86390 1
533921 99533921 1001 86380 86390 1
533938 99533938 1001 86380 86390 1
533929 99533929 1001 86380 86390 1
533955 99533955 1001 86380 86390 1
533917 99533917 1001 86380 86390 1
534556 99534556 1001 86380 86390 1
534499 99534499 1001 86380 86390 1
534327 99534327 1001 86380 86390 1
534089 99534089 1001 86380 86390 1
534245 99534245 1001 86380 86390 1
534160 99534160 1001 86380 86390 1
534087 99534087 1001 86380 86390 1
534179 99534179 1001 86380 86390 1
534876 99534876 1001 86380 86390 1
535397 99535397 1001 86380 86390 1
535310 99535310 1001 86380 86390 1
535416 99535416 1001 86380 86390 1
535505 99535505 1001 86380 86390 1
535139 99535139 1001 86380 86390 1
535121 99535121 1001 86380 86390 1
534989 99534989 1001 86380 86390 1
535615 99535615 1001 86380 86390 1
535513 99535513 1001 86380 86390 1
535632 99535632 1001 86380 86390 1
535518 99535518 1001 86380 86390 1
535519 99535519 1001 86380 86390 1
536186 99536186 1001 86380 86390 1
536142 99536142 1001 86380 86390 1
536001 99536001 1001 86380 86390 1
536003 99536003 1001 86380 86390 1
535982 99535982 1001 86380 86390 1
535957 99535957 1001 86380 86390 1
536063 99536063 1001 86380 86390 1
536076 99536076 1001 86380 86390 1
536129 99536129 1001 86380 86390 1
535731 99535731 1001 86380 86390 1
535758 99535758 1001 86380 86390 1
535890 99535890 1001 86380 86390 1
535829 99535829 1001 86380 86390 1
536414 99536414 1001 86380 86390 1
536340 99536340 1001 86380 86390 1
536485 99536485 1001 86380 86390 1
536370 99536370 1001 86380 86390 1
537024 99537024 1001 86380 86390 1
537092 99537092 1001 86380 86390 1
537094 99537094 1001 86380 86390 1
537017 99537017 1001 86380 86390 1
537045 99537045 1001 86380 86390 1
536955 99536955 1001 86380 86390 1
536608 99536608 1001 86380 86390 1
537204 99537204 1001 86380 86390 1
537256 99537256 1001 86380 86390 1
537347 99537347 1001 86380 86390 1
537868 99537868 1001 86380 86390 1
537976 99537976 1001 86380 86390 1
537804 99537804 1001 86380 86390 1
537936 99537936 1001 86380 86390 1
537655 99537655 1001 86380 86390 1
537676 99537676 1001 86380 86390 1
537768 99537768 1001 86380 86390 1
537381 99537381 1001 86380 86390 1
537526 99537526 1001 86380 86390 1
537463 99537463 1001 86380 86390 1
537477 99537477 1001 86380 86390 1
537414 99537414 1001 86380 86390 1
537533 99537533 1001 86380 86390 1
537390 99537390 1001 86380 86390 1
538065 99538065 1001 86380 86390 1
538147 99538147 1001 86380 86390 1
538110 99538110 1001 86380 86390 1
538706 99538706 1001 86380 86390 1
538519 99538519 1001 86380 86390 1
538584 99538584 1001 86380 86390 1
538427 99538427 1001 86380 86390 1
538204 99538204 1001 86380 86390 1
538905 99538905 1001 86380 86390 1
538819 99538819 1001 86380 86390 1
538949 99538949 1001 86380 86390 1
539564 99539564 1001 86380 86390 1
539610 99539610 1001 86380 86390 1
539569 99539569 1001 86380 86390 1
539629 99539629 1001 86380 86390 1
539272 99539272 1001 86380 86390 1
539431 99539431 1001 86380 86390 1
539277 99539277 1001 86380 86390 1
539214 99539214 1001 86380 86390 1
539059 99539059 1001 86380 86390 1
539228 99539228 1001 86380 86390 1
539219 99539219 1001 86380 86390 1
539184 99539184 1001 86380 86390 1
540265 99540265 1001 86380 86390 1
540443 99540443 1001 86380 86390 1
540412 99540412 1001 86380 86390 1
540459 99540459 1001 86380 86390 1
540171 99540171 1001 86380 86390 1
540016 99540016 1001 86380 86390 1
539888 99539888 1001 86380 86390 1
539953 99539953 1001 86380 86390 1
540529 99540529 1001 86380 86390 1
540659 99540659 1001 86380 86390 1
540493 99540493 1001 86380 86390 1
540519 99540519 1001 86380 86390 1
540514 99540514 1001 86380 86390 1
540528 99540528 1001 86380 86390 1
541180 99541180 1001 86380 86390 1
541207 99541207 1001 86380 86390 1
541157 99541157 1001 86380 86390 1
541273 99541273 1001 86380 86390 1
541000 99541000 1001 86380 86390 1
540901 99540901 1001 86380 86390 1
540996 99540996 1001 86380 86390 1
540712 99540712 1001 86380 86390 1
540822 99540822 1001 86380 86390 1
540706 99540706 1001 86380 86390 1
541486 99541486 1001 86380 86390 1
541493 99541493 1001 86380 86390 1
541979 99541979 1001 86380 86390 1
541997 99541997 1001 86380 86390 1
542003 99542003 1001 86380 86390 1
541774 99541774 1001 86380 86390 1
541853 99541853 1001 86380 86390 1
541777 99541777 1001 86380 86390 1
541819 99541819 1001 86380 86390 1
541655 99541655 1001 86380 86390 1
542274 99542274 1001 86380 86390 1
542921 99542921 1001 86380 86390 1
542849 99542849 1001 86380 86390 1
542863 99542863 1001 86380 86390 1
542716 99542716 1001 86380 86390 1
542639 99542639 1001 86380 86390 1
542627 99542627 1001 86380 86390 1
542596 99542596 1001 86380 86390 1
542392 99542392 1001 86380 86390 1
542434 99542434 1001 86380 86390 1
542422 99542422 1001 86380 86390 1
542371 99542371 1001 86380 86390 1
542438 99542438 1001 86380 86390 1
543110 99543110 1001 86380 86390 1
543681 99543681 1001 86380 86390 1
543384 99543384 1001 86380 86390 1
543398 99543398 1001 86380 86390 1
543451 99543451 1001 86380 86390 1
543267 99543267 1001 86380 86390 1
543319 99543319 1001 86380 86390 1
543222 99543222 1001 86380 86390 1
543862 99543862 1001 86380 86390 1
543916 99543916 1001 86380 86390 1
544419 99544419 1001 86380 86390 1
544524 99544524 1001 86380 86390 1
544411 99544411 1001 86380 86390 1
544214 99544214 1001 86380 86390 1
544016 99544016 1001 86380 86390 1
544045 99544045 1001 86380 86390 1
544165 99544165 1001 86380 86390 1
543984 99543984 1001 86380 86390 1
544090 99544090 1001 86380 86390 1
544130 99544130 1001 86380 86390 1
544144 99544144 1001 86380 86390 1
544687 99544687 1001 86380 86390 1
543977 99543977 1001 86380 86390 1
504126 958 1001 67019 67319 1
537588 471 1002 54435 66550 1
400169 99400169 1001 86380 86390 1
400238 99400238 1001 86380 86390 1
400404 99400404 1001 86380 86390 1
400396 99400396 1001 86380 86390 1
400460 99400460 1001 86380 86390 1
400504 99400504 1001 86380 86390 1
400530 99400530 1001 86380 86390 1
401257 99401257 1001 86380 86390 1
401302 99401302 1001 86380 86390 1
401544 99401544 1001 86380 86390 1
401542 99401542 1001 86380 86390 1
401931 99401931 1001 86380 86390 1
401938 99401938 1001 86380 86390 1
401929 99401929 1001 86380 86390 1
402298 99402298 1001 86380 86390 1
402475 99402475 1001 86380 86390 1
402554 99402554 1001 86380 86390 1
402641 99402641 1001 86380 86390 1
402815 99402815 1001 86380 86390 1
403003 99403003 1001 86380 86390 1
403037 99403037 1001 86380 86390 1
403251 99403251 1001 86380 86390 1
403705 99403705 1001 86380 86390 1
404429 99404429 1001 86380 86390 1
404640 99404640 1001 86380 86390 1
404953 99404953 1001 86380 86390 1
405066 99405066 1001 86380 86390 1
405125 99405125 1001 86380 86390 1
405259 99405259 1001 86380 86390 1
405295 99405295 1001 86380 86390 1
405688 99405688 1001 86380 86390 1
405906 99405906 1001 86380 86390 1
406071 99406071 1001 86380 86390 1
406086 99406086 1001 86380 86390 1
406535 99406535 1001 86380 86390 1
406827 99406827 1001 86380 86390 1
406805 99406805 1001 86380 86390 1
407199 99407199 1001 86380 86390 1
407281 99407281 1001 86380 86390 1
407296 99407296 1001 86380 86390 1
407324 99407324 1001 86380 86390 1
407362 99407362 1001 86380 86390 1
407608 99407608 1001 86380 86390 1
407592 99407592 1001 86380 86390 1
407753 99407753 1001 86380 86390 1
408307 99408307 1001 86380 86390 1
408702 99408702 1001 86380 86390 1
408971 99408971 1001 86380 86390 1
408981 99408981 1001 86380 86390 1
409133 99409133 1001 86380 86390 1
408980 99408980 1001 86380 86390 1
409282 99409282 1001 86380 86390 1
409256 99409256 1001 86380 86390 1
409330 99409330 1001 86380 86390 1
409618 99409618 1001 86380 86390 1
409930 99409930 1001 86380 86390 1
409955 99409955 1001 86380 86390 1
410063 99410063 1001 86380 86390 1
410196 99410196 1001 86380 86390 1
410319 99410319 1001 86380 86390 1
410452 99410452 1001 86380 86390 1
410521 99410521 1001 86380 86390 1
410636 99410636 1001 86380 86390 1
410667 99410667 1001 86380 86390 1
410643 99410643 1001 86380 86390 1
410670 99410670 1001 86380 86390 1
410864 99410864 1001 86380 86390 1
410984 99410984 1001 86380 86390 1
410998 99410998 1001 86380 86390 1
411394 99411394 1001 86380 86390 1
411445 99411445 1001 86380 86390 1
411749 99411749 1001 86380 86390 1
412079 99412079 1001 86380 86390 1
411861 99411861 1001 86380 86390 1
412267 99412267 1001 86380 86390 1
412223 99412223 1001 86380 86390 1
412208 99412208 1001 86380 86390 1
412450 99412450 1001 86380 86390 1
412458 99412458 1001 86380 86390 1
412472 99412472 1001 86380 86390 1
413421 99413421 1001 86380 86390 1
413700 99413700 1001 86380 86390 1
412952 99412952 1001 86380 86390 1
412958 99412958 1001 86380 86390 1
413144 99413144 1001 86380 86390 1
413129 99413129 1001 86380 86390 1
413081 99413081 1001 86380 86390 1
412563 99412563 1001 86380 86390 1
413736 99413736 1001 86380 86390 1
413972 99413972 1001 86380 86390 1
413792 99413792 1001 86380 86390 1
413708 99413708 1001 86380 86390 1
413774 99413774 1001 86380 86390 1
415187 99415187 1001 86380 86390 1
415076 99415076 1001 86380 86390 1
414951 99414951 1001 86380 86390 1
414929 99414929 1001 86380 86390 1
415228 99415228 1001 86380 86390 1
415149 99415149 1001 86380 86390 1
415296 99415296 1001 86380 86390 1
415074 99415074 1001 86380 86390 1
414893 99414893 1001 86380 86390 1
414804 99414804 1001 86380 86390 1
414474 99414474 1001 86380 86390 1
414132 99414132 1001 86380 86390 1
414134 99414134 1001 86380 86390 1
415681 99415681 1001 86380 86390 1
415515 99415515 1001 86380 86390 1
416706 99416706 1001 86380 86390 1
416956 99416956 1001 86380 86390 1
416622 99416622 1001 86380 86390 1
416411 99416411 1001 86380 86390 1
416310 99416310 1001 86380 86390 1
416429 99416429 1001 86380 86390 1
415786 99415786 1001 86380 86390 1
415890 99415890 1001 86380 86390 1
417289 99417289 1001 86380 86390 1
417358 99417358 1001 86380 86390 1
417367 99417367 1001 86380 86390 1
417133 99417133 1001 86380 86390 1
418556 99418556 1001 86380 86390 1
418643 99418643 1001 86380 86390 1
418497 99418497 1001 86380 86390 1
418080 99418080 1001 86380 86390 1
418278 99418278 1001 86380 86390 1
418184 99418184 1001 86380 86390 1
418210 99418210 1001 86380 86390 1
418028 99418028 1001 86380 86390 1
418980 99418980 1001 86380 86390 1
419057 99419057 1001 86380 86390 1
418831 99418831 1001 86380 86390 1
420133 99420133 1001 86380 86390 1
419803 99419803 1001 86380 86390 1
419835 99419835 1001 86380 86390 1
419470 99419470 1001 86380 86390 1
419522 99419522 1001 86380 86390 1
419433 99419433 1001 86380 86390 1
420456 99420456 1001 86380 86390 1
420634 99420634 1001 86380 86390 1
420764 99420764 1001 86380 86390 1
422090 99422090 1001 86380 86390 1
421961 99421961 1001 86380 86390 1
421532 99421532 1001 86380 86390 1
421582 99421582 1001 86380 86390 1
420859 99420859 1001 86380 86390 1
421241 99421241 1001 86380 86390 1
420922 99420922 1001 86380 86390 1
420977 99420977 1001 86380 86390 1
422527 99422527 1001 86380 86390 1
422174 99422174 1001 86380 86390 1
422154 99422154 1001 86380 86390 1
422156 99422156 1001 86380 86390 1
423320 99423320 1001 86380 86390 1
423287 99423287 1001 86380 86390 1
423198 99423198 1001 86380 86390 1
423120 99423120 1001 86380 86390 1
422700 99422700 1001 86380 86390 1
423915 99423915 1001 86380 86390 1
423829 99423829 1001 86380 86390 1
424000 99424000 1001 86380 86390 1
423837 99423837 1001 86380 86390 1
423878 99423878 1001 86380 86390 1
425300 99425300 1001 86380 86390 1
425326 99425326 1001 86380 86390 1
425130 99425130 1001 86380 86390 1
425237 99425237 1001 86380 86390 1
425243 99425243 1001 86380 86390 1
425374 99425374 1001 86380 86390 1
424884 99424884 1001 86380 86390 1
424967 99424967 1001 86380 86390 1
424739 99424739 1001 86380 86390 1
424603 99424603 1001 86380 86390 1
424727 99424727 1001 86380 86390 1
424317 99424317 1001 86380 86390 1
424582 99424582 1001 86380 86390 1
425608 99425608 1001 86380 86390 1
425537 99425537 1001 86380 86390 1
425573 99425573 1001 86380 86390 1
425523 99425523 1001 86380 86390 1
426652 99426652 1001 86380 86390 1
426336 99426336 1001 86380 86390 1
426586 99426586 1001 86380 86390 1
426273 99426273 1001 86380 86390 1
425942 99425942 1001 86380 86390 1
426206 99426206 1001 86380 86390 1
425955 99425955 1001 86380 86390 1
427347 99427347 1001 86380 86390 1
427150 99427150 1001 86380 86390 1
427130 99427130 1001 86380 86390 1
428039 99428039 1001 86380 86390 1
428044 99428044 1001 86380 86390 1
428209 99428209 1001 86380 86390 1
427704 99427704 1001 86380 86390 1
427596 99427596 1001 86380 86390 1
427819 99427819 1001 86380 86390 1
429174 99429174 1001 86380 86390 1
428827 99428827 1001 86380 86390 1
428834 99428834 1001 86380 86390 1
430069 99430069 1001 86380 86390 1
429761 99429761 1001 86380 86390 1
429767 99429767 1001 86380 86390 1
429953 99429953 1001 86380 86390 1
429630 99429630 1001 86380 86390 1
429178 99429178 1001 86380 86390 1
429334 99429334 1001 86380 86390 1
429458 99429458 1001 86380 86390 1
429405 99429405 1001 86380 86390 1
430627 99430627 1001 86380 86390 1
431863 99431863 1001 86380 86390 1
431708 99431708 1001 86380 86390 1
431572 99431572 1001 86380 86390 1
430972 99430972 1001 86380 86390 1
430998 99430998 1001 86380 86390 1
432166 99432166 1001 86380 86390 1
433399 99433399 1001 86380 86390 1
433501 99433501 1001 86380 86390 1
433165 99433165 1001 86380 86390 1
432977 99432977 1001 86380 86390 1
432525 99432525 1001 86380 86390 1
433754 99433754 1001 86380 86390 1
433872 99433872 1001 86380 86390 1
435077 99435077 1001 86380 86390 1
435362 99435362 1001 86380 86390 1
435132 99435132 1001 86380 86390 1
435360 99435360 1001 86380 86390 1
435105 99435105 1001 86380 86390 1
434671 99434671 1001 86380 86390 1
434314 99434314 1001 86380 86390 1
434459 99434459 1001 86380 86390 1
435457 99435457 1001 86380 86390 1
435601 99435601 1001 86380 86390 1
435879 99435879 1001 86380 86390 1
435452 99435452 1001 86380 86390 1
437085 99437085 1001 86380 86390 1
437035 99437035 1001 86380 86390 1
436682 99436682 1001 86380 86390 1
436550 99436550 1001 86380 86390 1
436696 99436696 1001 86380 86390 1
435955 99435955 1001 86380 86390 1
436138 99436138 1001 86380 86390 1
436140 99436140 1001 86380 86390 1
436297 99436297 1001 86380 86390 1
300084 99300084 1001 86380 86390 1
300001 99300001 1001 86380 86390 1
300620 99300620 1001 86380 86390 1
300531 99300531 1001 86380 86390 1
300420 99300420 1001 86380 86390 1
300516 99300516 1001 86380 86390 1
300508 99300508 1001 86380 86390 1
300241 99300241 1001 86380 86390 1
300258 99300258 1001 86380 86390 1
300145 99300145 1001 86380 86390 1
300210 99300210 1001 86380 86390 1
301481 99301481 1001 86380 86390 1
301419 99301419 1001 86380 86390 1
301432 99301432 1001 86380 86390 1
301407 99301407 1001 86380 86390 1
301222 99301222 1001 86380 86390 1
301199 99301199 1001 86380 86390 1
301227 99301227 1001 86380 86390 1
301149 99301149 1001 86380 86390 1
301216 99301216 1001 86380 86390 1
300988 99300988 1001 86380 86390 1
301067 99301067 1001 86380 86390 1
301109 99301109 1001 86380 86390 1
300942 99300942 1001 86380 86390 1
301036 99301036 1001 86380 86390 1
301698 99301698 1001 86380 86390 1
301608 99301608 1001 86380 86390 1
301609 99301609 1001 86380 86390 1
301687 99301687 1001 86380 86390 1
302228 99302228 1001 86380 86390 1
302218 99302218 1001 86380 86390 1
302186 99302186 1001 86380 86390 1
302289 99302289 1001 86380 86390 1
302151 99302151 1001 86380 86390 1
302087 99302087 1001 86380 86390 1
301832 99301832 1001 86380 86390 1
301952 99301952 1001 86380 86390 1
302498 99302498 1001 86380 86390 1
303016 99303016 1001 86380 86390 1
303161 99303161 1001 86380 86390 1
302851 99302851 1001 86380 86390 1
302813 99302813 1001 86380 86390 1
302762 99302762 1001 86380 86390 1
302738 99302738 1001 86380 86390 1
303285 99303285 1001 86380 86390 1
303920 99303920 1001 86380 86390 1
303979 99303979 1001 86380 86390 1
303789 99303789 1001 86380 86390 1
303828 99303828 1001 86380 86390 1
303770 99303770 1001 86380 86390 1
303796 99303796 1001 86380 86390 1
303630 99303630 1001 86380 86390 1
303526 99303526 1001 86380 86390 1
304059 99304059 1001 86380 86390 1
304203 99304203 1001 86380 86390 1
304076 99304076 1001 86380 86390 1
304115 99304115 1001 86380 86390 1
304051 99304051 1001 86380 86390 1
304725 99304725 1001 86380 86390 1
304766 99304766 1001 86380 86390 1
304575 99304575 1001 86380 86390 1
304601 99304601 1001 86380 86390 1
304627 99304627 1001 86380 86390 1
304319 99304319 1001 86380 86390 1
304256 99304256 1001 86380 86390 1
304276 99304276 1001 86380 86390 1
304999 99304999 1001 86380 86390 1
304961 99304961 1001 86380 86390 1
304911 99304911 1001 86380 86390 1
304889 99304889 1001 86380 86390 1
304920 99304920 1001 86380 86390 1
305649 99305649 1001 86380 86390 1
305584 99305584 1001 86380 86390 1
305611 99305611 1001 86380 86390 1
305508 99305508 1001 86380 86390 1
305535 99305535 1001 86380 86390 1
305365 99305365 1001 86380 86390 1
305328 99305328 1001 86380 86390 1
305380 99305380 1001 86380 86390 1
305331 99305331 1001 86380 86390 1
305473 99305473 1001 86380 86390 1
305346 99305346 1001 86380 86390 1
305150 99305150 1001 86380 86390 1
305193 99305193 1001 86380 86390 1
500154 99500154 1001 86380 86390 1
500016 99500016 1001 86380 86390 1
500729 99500729 1001 86380 86390 1
500731 99500731 1001 86380 86390 1
500744 99500744 1001 86380 86390 1
500693 99500693 1001 86380 86390 1
500706 99500706 1001 86380 86390 1
500803 99500803 1001 86380 86390 1
500619 99500619 1001 86380 86390 1
500657 99500657 1001 86380 86390 1
500696 99500696 1001 86380 86390 1
500455 99500455 1001 86380 86390 1
500323 99500323 1001 86380 86390 1
500273 99500273 1001 86380 86390 1
500339 99500339 1001 86380 86390 1
500328 99500328 1001 86380 86390 1
500382 99500382 1001 86380 86390 1
500243 99500243 1001 86380 86390 1
500872 99500872 1001 86380 86390 1
500860 99500860 1001 86380 86390 1
501534 99501534 1001 86380 86390 1
501601 99501601 1001 86380 86390 1
501318 99501318 1001 86380 86390 1
501360 99501360 1001 86380 86390 1
501341 99501341 1001 86380 86390 1
501109 99501109 1001 86380 86390 1
501026 99501026 1001 86380 86390 1
501208 99501208 1001 86380 86390 1
501120 99501120 1001 86380 86390 1
501649 99501649 1001 86380 86390 1
501728 99501728 1001 86380 86390 1
501755 99501755 1001 86380 86390 1
501680 99501680 1001 86380 86390 1
501674 99501674 1001 86380 86390 1
502415 99502415 1001 86380 86390 1
502439 99502439 1001 86380 86390 1
502349 99502349 1001 86380 86390 1
502160 99502160 1001 86380 86390 1
502089 99502089 1001 86380 86390 1
502128 99502128 1001 86380 86390 1
502220 99502220 1001 86380 86390 1
501851 99501851 1001 86380 86390 1
502033 99502033 1001 86380 86390 1
502047 99502047 1001 86380 86390 1
501921 99501921 1001 86380 86390 1
502609 99502609 1001 86380 86390 1
502635 99502635 1001 86380 86390 1
502534 99502534 1001 86380 86390 1
502652 99502652 1001 86380 86390 1
503194 99503194 1001 86380 86390 1
503197 99503197 1001 86380 86390 1
503123 99503123 1001 86380 86390 1
503086 99503086 1001 86380 86390 1
502983 99502983 1001 86380 86390 1
503009 99503009 1001 86380 86390 1
502997 99502997 1001 86380 86390 1
502897 99502897 1001 86380 86390 1
503470 99503470 1001 86380 86390 1
503394 99503394 1001 86380 86390 1
503357 99503357 1001 86380 86390 1
503475 99503475 1001 86380 86390 1
504027 99504027 1001 86380 86390 1
503896 99503896 1001 86380 86390 1
503704 99503704 1001 86380 86390 1
503514 99503514 1001 86380 86390 1
503687 99503687 1001 86380 86390 1
503662 99503662 1001 86380 86390 1
503560 99503560 1001 86380 86390 1
504155 99504155 1001 86380 86390 1
504207 99504207 1001 86380 86390 1
504130 99504130 1001 86380 86390 1
504280 99504280 1001 86380 86390 1
504294 99504294 1001 86380 86390 1
504307 99504307 1001 86380 86390 1
504847 99504847 1001 86380 86390 1
504759 99504759 1001 86380 86390 1
504623 99504623 1001 86380 86390 1
504664 99504664 1001 86380 86390 1
504717 99504717 1001 86380 86390 1
504731 99504731 1001 86380 86390 1
504470 99504470 1001 86380 86390 1
504522 99504522 1001 86380 86390 1
505122 99505122 1001 86380 86390 1
505093 99505093 1001 86380 86390 1
505147 99505147 1001 86380 86390 1
505596 99505596 1001 86380 86390 1
505422 99505422 1001 86380 86390 1
505385 99505385 1001 86380 86390 1
505463 99505463 1001 86380 86390 1
505428 99505428 1001 86380 86390 1
505441 99505441 1001 86380 86390 1
505519 99505519 1001 86380 86390 1
505520 99505520 1001 86380 86390 1
505407 99505407 1001 86380 86390 1
505911 99505911 1001 86380 86390 1
505899 99505899 1001 86380 86390 1
505925 99505925 1001 86380 86390 1
505900 99505900 1001 86380 86390 1
505882 99505882 1001 86380 86390 1
506486 99506486 1001 86380 86390 1
506477 99506477 1001 86380 86390 1
506303 99506303 1001 86380 86390 1
506227 99506227 1001 86380 86390 1
506345 99506345 1001 86380 86390 1
506190 99506190 1001 86380 86390 1
506298 99506298 1001 86380 86390 1
506208 99506208 1001 86380 86390 1
505991 99505991 1001 86380 86390 1
505979 99505979 1001 86380 86390 1
505994 99505994 1001 86380 86390 1
506021 99506021 1001 86380 86390 1
506100 99506100 1001 86380 86390 1
506012 99506012 1001 86380 86390 1
506608 99506608 1001 86380 86390 1
506756 99506756 1001 86380 86390 1
506640 99506640 1001 86380 86390 1
506657 99506657 1001 86380 86390 1
507398 99507398 1001 86380 86390 1
507378 99507378 1001 86380 86390 1
507367 99507367 1001 86380 86390 1
507382 99507382 1001 86380 86390 1
507345 99507345 1001 86380 86390 1
507152 99507152 1001 86380 86390 1
507082 99507082 1001 86380 86390 1
507123 99507123 1001 86380 86390 1
506944 99506944 1001 86380 86390 1
507489 99507489 1001 86380 86390 1
507479 99507479 1001 86380 86390 1
508135 99508135 1001 86380 86390 1
[truncated: 4,074,283 more chars]
