# Supplementary material for: Fast and near-optimal monitoring for healthcare acquired infection outbreaks
Source: PLoS Comput Biol. 2019 Sep 16;15(9):e1007284. doi: 10.1371/journal.pcbi.1007284 (PMC6762212; doi:10.1371/journal.pcbi.1007284)
Supplement: S2 Data — (ZIP) [file pcbi.1007284.s007.zip › MobilityLogs2/HAISE_Carilion_all_visits_day_175.txt]

#Person location Sublocation StartTime EndTime Type
406506 347 1001 79140 79497 1
532051 1004 1001 46890 47189 1
534677 732 1002 66786 68670 1
400309 99400309 1001 86380 86390 1
400409 99400409 1001 86380 86390 1
400326 99400326 1001 86380 86390 1
400396 99400396 1001 86380 86390 1
400464 99400464 1001 86380 86390 1
400709 99400709 1001 86380 86390 1
400719 99400719 1001 86380 86390 1
401041 99401041 1001 86380 86390 1
401000 99401000 1001 86380 86390 1
401352 99401352 1001 86380 86390 1
401308 99401308 1001 86380 86390 1
401415 99401415 1001 86380 86390 1
401519 99401519 1001 86380 86390 1
401960 99401960 1001 86380 86390 1
402013 99402013 1001 86380 86390 1
402171 99402171 1001 86380 86390 1
402145 99402145 1001 86380 86390 1
402155 99402155 1001 86380 86390 1
402196 99402196 1001 86380 86390 1
402503 99402503 1001 86380 86390 1
402587 99402587 1001 86380 86390 1
403068 99403068 1001 86380 86390 1
403143 99403143 1001 86380 86390 1
403150 99403150 1001 86380 86390 1
403228 99403228 1001 86380 86390 1
403356 99403356 1001 86380 86390 1
403509 99403509 1001 86380 86390 1
403589 99403589 1001 86380 86390 1
403658 99403658 1001 86380 86390 1
403627 99403627 1001 86380 86390 1
403909 99403909 1001 86380 86390 1
403991 99403991 1001 86380 86390 1
403934 99403934 1001 86380 86390 1
404187 99404187 1001 86380 86390 1
404165 99404165 1001 86380 86390 1
404311 99404311 1001 86380 86390 1
404428 99404428 1001 86380 86390 1
404482 99404482 1001 86380 86390 1
404461 99404461 1001 86380 86390 1
405000 99405000 1001 86380 86390 1
404909 99404909 1001 86380 86390 1
405022 99405022 1001 86380 86390 1
405176 99405176 1001 86380 86390 1
405505 99405505 1001 86380 86390 1
405574 99405574 1001 86380 86390 1
405942 99405942 1001 86380 86390 1
405930 99405930 1001 86380 86390 1
406087 99406087 1001 86380 86390 1
406333 99406333 1001 86380 86390 1
406316 99406316 1001 86380 86390 1
406368 99406368 1001 86380 86390 1
406418 99406418 1001 86380 86390 1
406729 99406729 1001 86380 86390 1
406733 99406733 1001 86380 86390 1
406754 99406754 1001 86380 86390 1
406904 99406904 1001 86380 86390 1
406996 99406996 1001 86380 86390 1
407199 99407199 1001 86380 86390 1
407301 99407301 1001 86380 86390 1
407500 99407500 1001 86380 86390 1
407557 99407557 1001 86380 86390 1
407456 99407456 1001 86380 86390 1
407883 99407883 1001 86380 86390 1
408098 99408098 1001 86380 86390 1
408100 99408100 1001 86380 86390 1
408238 99408238 1001 86380 86390 1
408351 99408351 1001 86380 86390 1
408493 99408493 1001 86380 86390 1
408527 99408527 1001 86380 86390 1
408637 99408637 1001 86380 86390 1
408763 99408763 1001 86380 86390 1
408986 99408986 1001 86380 86390 1
409045 99409045 1001 86380 86390 1
409075 99409075 1001 86380 86390 1
409170 99409170 1001 86380 86390 1
409095 99409095 1001 86380 86390 1
409105 99409105 1001 86380 86390 1
409360 99409360 1001 86380 86390 1
409368 99409368 1001 86380 86390 1
409448 99409448 1001 86380 86390 1
409494 99409494 1001 86380 86390 1
409974 99409974 1001 86380 86390 1
410031 99410031 1001 86380 86390 1
410150 99410150 1001 86380 86390 1
410156 99410156 1001 86380 86390 1
410190 99410190 1001 86380 86390 1
410261 99410261 1001 86380 86390 1
410442 99410442 1001 86380 86390 1
410519 99410519 1001 86380 86390 1
410496 99410496 1001 86380 86390 1
410529 99410529 1001 86380 86390 1
410784 99410784 1001 86380 86390 1
410986 99410986 1001 86380 86390 1
411288 99411288 1001 86380 86390 1
411672 99411672 1001 86380 86390 1
411700 99411700 1001 86380 86390 1
411848 99411848 1001 86380 86390 1
412328 99412328 1001 86380 86390 1
412429 99412429 1001 86380 86390 1
412336 99412336 1001 86380 86390 1
413515 99413515 1001 86380 86390 1
413564 99413564 1001 86380 86390 1
413477 99413477 1001 86380 86390 1
413531 99413531 1001 86380 86390 1
413031 99413031 1001 86380 86390 1
413027 99413027 1001 86380 86390 1
412528 99412528 1001 86380 86390 1
412752 99412752 1001 86380 86390 1
412875 99412875 1001 86380 86390 1
412566 99412566 1001 86380 86390 1
412496 99412496 1001 86380 86390 1
414037 99414037 1001 86380 86390 1
414067 99414067 1001 86380 86390 1
413845 99413845 1001 86380 86390 1
415311 99415311 1001 86380 86390 1
415047 99415047 1001 86380 86390 1
415072 99415072 1001 86380 86390 1
414893 99414893 1001 86380 86390 1
414921 99414921 1001 86380 86390 1
414825 99414825 1001 86380 86390 1
414781 99414781 1001 86380 86390 1
414748 99414748 1001 86380 86390 1
414669 99414669 1001 86380 86390 1
414728 99414728 1001 86380 86390 1
415670 99415670 1001 86380 86390 1
415660 99415660 1001 86380 86390 1
415331 99415331 1001 86380 86390 1
415496 99415496 1001 86380 86390 1
415360 99415360 1001 86380 86390 1
416726 99416726 1001 86380 86390 1
416744 99416744 1001 86380 86390 1
416780 99416780 1001 86380 86390 1
416498 99416498 1001 86380 86390 1
416442 99416442 1001 86380 86390 1
416472 99416472 1001 86380 86390 1
416225 99416225 1001 86380 86390 1
416432 99416432 1001 86380 86390 1
416006 99416006 1001 86380 86390 1
415726 99415726 1001 86380 86390 1
416071 99416071 1001 86380 86390 1
416101 99416101 1001 86380 86390 1
415806 99415806 1001 86380 86390 1
417314 99417314 1001 86380 86390 1
417226 99417226 1001 86380 86390 1
417010 99417010 1001 86380 86390 1
417227 99417227 1001 86380 86390 1
417350 99417350 1001 86380 86390 1
417371 99417371 1001 86380 86390 1
417545 99417545 1001 86380 86390 1
417588 99417588 1001 86380 86390 1
418460 99418460 1001 86380 86390 1
418677 99418677 1001 86380 86390 1
418603 99418603 1001 86380 86390 1
418517 99418517 1001 86380 86390 1
418767 99418767 1001 86380 86390 1
418721 99418721 1001 86380 86390 1
417646 99417646 1001 86380 86390 1
418931 99418931 1001 86380 86390 1
419167 99419167 1001 86380 86390 1
419066 99419066 1001 86380 86390 1
418819 99418819 1001 86380 86390 1
420158 99420158 1001 86380 86390 1
419770 99419770 1001 86380 86390 1
419800 99419800 1001 86380 86390 1
419823 99419823 1001 86380 86390 1
419942 99419942 1001 86380 86390 1
420021 99420021 1001 86380 86390 1
419937 99419937 1001 86380 86390 1
419402 99419402 1001 86380 86390 1
419565 99419565 1001 86380 86390 1
419324 99419324 1001 86380 86390 1
419596 99419596 1001 86380 86390 1
419252 99419252 1001 86380 86390 1
419312 99419312 1001 86380 86390 1
419559 99419559 1001 86380 86390 1
421839 99421839 1001 86380 86390 1
421778 99421778 1001 86380 86390 1
421986 99421986 1001 86380 86390 1
422097 99422097 1001 86380 86390 1
421993 99421993 1001 86380 86390 1
421432 99421432 1001 86380 86390 1
421387 99421387 1001 86380 86390 1
421240 99421240 1001 86380 86390 1
422461 99422461 1001 86380 86390 1
422230 99422230 1001 86380 86390 1
423468 99423468 1001 86380 86390 1
423481 99423481 1001 86380 86390 1
423111 99423111 1001 86380 86390 1
423033 99423033 1001 86380 86390 1
423185 99423185 1001 86380 86390 1
422886 99422886 1001 86380 86390 1
422731 99422731 1001 86380 86390 1
422810 99422810 1001 86380 86390 1
422841 99422841 1001 86380 86390 1
422719 99422719 1001 86380 86390 1
424036 99424036 1001 86380 86390 1
423923 99423923 1001 86380 86390 1
423895 99423895 1001 86380 86390 1
424108 99424108 1001 86380 86390 1
425086 99425086 1001 86380 86390 1
425181 99425181 1001 86380 86390 1
425212 99425212 1001 86380 86390 1
424879 99424879 1001 86380 86390 1
424625 99424625 1001 86380 86390 1
424765 99424765 1001 86380 86390 1
424808 99424808 1001 86380 86390 1
424626 99424626 1001 86380 86390 1
424892 99424892 1001 86380 86390 1
424902 99424902 1001 86380 86390 1
424536 99424536 1001 86380 86390 1
425655 99425655 1001 86380 86390 1
425787 99425787 1001 86380 86390 1
425396 99425396 1001 86380 86390 1
425823 99425823 1001 86380 86390 1
426948 99426948 1001 86380 86390 1
426751 99426751 1001 86380 86390 1
427001 99427001 1001 86380 86390 1
425876 99425876 1001 86380 86390 1
425937 99425937 1001 86380 86390 1
427529 99427529 1001 86380 86390 1
427321 99427321 1001 86380 86390 1
427506 99427506 1001 86380 86390 1
428425 99428425 1001 86380 86390 1
428450 99428450 1001 86380 86390 1
428706 99428706 1001 86380 86390 1
428434 99428434 1001 86380 86390 1
427995 99427995 1001 86380 86390 1
427628 99427628 1001 86380 86390 1
427615 99427615 1001 86380 86390 1
428785 99428785 1001 86380 86390 1
428766 99428766 1001 86380 86390 1
428878 99428878 1001 86380 86390 1
429052 99429052 1001 86380 86390 1
428924 99428924 1001 86380 86390 1
429116 99429116 1001 86380 86390 1
430172 99430172 1001 86380 86390 1
430037 99430037 1001 86380 86390 1
430367 99430367 1001 86380 86390 1
429759 99429759 1001 86380 86390 1
429925 99429925 1001 86380 86390 1
429199 99429199 1001 86380 86390 1
429298 99429298 1001 86380 86390 1
429505 99429505 1001 86380 86390 1
429536 99429536 1001 86380 86390 1
429312 99429312 1001 86380 86390 1
431766 99431766 1001 86380 86390 1
431877 99431877 1001 86380 86390 1
431473 99431473 1001 86380 86390 1
431458 99431458 1001 86380 86390 1
431383 99431383 1001 86380 86390 1
431463 99431463 1001 86380 86390 1
431336 99431336 1001 86380 86390 1
431450 99431450 1001 86380 86390 1
431601 99431601 1001 86380 86390 1
431061 99431061 1001 86380 86390 1
432221 99432221 1001 86380 86390 1
432151 99432151 1001 86380 86390 1
432483 99432483 1001 86380 86390 1
433392 99433392 1001 86380 86390 1
433201 99433201 1001 86380 86390 1
433087 99433087 1001 86380 86390 1
433307 99433307 1001 86380 86390 1
433239 99433239 1001 86380 86390 1
432630 99432630 1001 86380 86390 1
432674 99432674 1001 86380 86390 1
432675 99432675 1001 86380 86390 1
432678 99432678 1001 86380 86390 1
432863 99432863 1001 86380 86390 1
432763 99432763 1001 86380 86390 1
434096 99434096 1001 86380 86390 1
434134 99434134 1001 86380 86390 1
435159 99435159 1001 86380 86390 1
435084 99435084 1001 86380 86390 1
434945 99434945 1001 86380 86390 1
434345 99434345 1001 86380 86390 1
436828 99436828 1001 86380 86390 1
437138 99437138 1001 86380 86390 1
436638 99436638 1001 86380 86390 1
436698 99436698 1001 86380 86390 1
436467 99436467 1001 86380 86390 1
436016 99436016 1001 86380 86390 1
436003 99436003 1001 86380 86390 1
436032 99436032 1001 86380 86390 1
300088 99300088 1001 86380 86390 1
300613 99300613 1001 86380 86390 1
300575 99300575 1001 86380 86390 1
300546 99300546 1001 86380 86390 1
300636 99300636 1001 86380 86390 1
300396 99300396 1001 86380 86390 1
300503 99300503 1001 86380 86390 1
300348 99300348 1001 86380 86390 1
300338 99300338 1001 86380 86390 1
300133 99300133 1001 86380 86390 1
300202 99300202 1001 86380 86390 1
300219 99300219 1001 86380 86390 1
300155 99300155 1001 86380 86390 1
300235 99300235 1001 86380 86390 1
300881 99300881 1001 86380 86390 1
300933 99300933 1001 86380 86390 1
300857 99300857 1001 86380 86390 1
300796 99300796 1001 86380 86390 1
300867 99300867 1001 86380 86390 1
301504 99301504 1001 86380 86390 1
301517 99301517 1001 86380 86390 1
301510 99301510 1001 86380 86390 1
301420 99301420 1001 86380 86390 1
301258 99301258 1001 86380 86390 1
301253 99301253 1001 86380 86390 1
301306 99301306 1001 86380 86390 1
301319 99301319 1001 86380 86390 1
301628 99301628 1001 86380 86390 1
302228 99302228 1001 86380 86390 1
302352 99302352 1001 86380 86390 1
302139 99302139 1001 86380 86390 1
301997 99301997 1001 86380 86390 1
302077 99302077 1001 86380 86390 1
302129 99302129 1001 86380 86390 1
301980 99301980 1001 86380 86390 1
301801 99301801 1001 86380 86390 1
301828 99301828 1001 86380 86390 1
301791 99301791 1001 86380 86390 1
301964 99301964 1001 86380 86390 1
301965 99301965 1001 86380 86390 1
303118 99303118 1001 86380 86390 1
302834 99302834 1001 86380 86390 1
302847 99302847 1001 86380 86390 1
302937 99302937 1001 86380 86390 1
302890 99302890 1001 86380 86390 1
302857 99302857 1001 86380 86390 1
302666 99302666 1001 86380 86390 1
302712 99302712 1001 86380 86390 1
302649 99302649 1001 86380 86390 1
302779 99302779 1001 86380 86390 1
303256 99303256 1001 86380 86390 1
303408 99303408 1001 86380 86390 1
303983 99303983 1001 86380 86390 1
303874 99303874 1001 86380 86390 1
303820 99303820 1001 86380 86390 1
303643 99303643 1001 86380 86390 1
303787 99303787 1001 86380 86390 1
303542 99303542 1001 86380 86390 1
303570 99303570 1001 86380 86390 1
303469 99303469 1001 86380 86390 1
303484 99303484 1001 86380 86390 1
303590 99303590 1001 86380 86390 1
304070 99304070 1001 86380 86390 1
304084 99304084 1001 86380 86390 1
304097 99304097 1001 86380 86390 1
304072 99304072 1001 86380 86390 1
304099 99304099 1001 86380 86390 1
304047 99304047 1001 86380 86390 1
304672 99304672 1001 86380 86390 1
304591 99304591 1001 86380 86390 1
304503 99304503 1001 86380 86390 1
304594 99304594 1001 86380 86390 1
304633 99304633 1001 86380 86390 1
304467 99304467 1001 86380 86390 1
304546 99304546 1001 86380 86390 1
304483 99304483 1001 86380 86390 1
304549 99304549 1001 86380 86390 1
304294 99304294 1001 86380 86390 1
304402 99304402 1001 86380 86390 1
304302 99304302 1001 86380 86390 1
305017 99305017 1001 86380 86390 1
304891 99304891 1001 86380 86390 1
304984 99304984 1001 86380 86390 1
305648 99305648 1001 86380 86390 1
305502 99305502 1001 86380 86390 1
305304 99305304 1001 86380 86390 1
305330 99305330 1001 86380 86390 1
305343 99305343 1001 86380 86390 1
305344 99305344 1001 86380 86390 1
305293 99305293 1001 86380 86390 1
305463 99305463 1001 86380 86390 1
305221 99305221 1001 86380 86390 1
305237 99305237 1001 86380 86390 1
305150 99305150 1001 86380 86390 1
305176 99305176 1001 86380 86390 1
305102 99305102 1001 86380 86390 1
500028 99500028 1001 86380 86390 1
500164 99500164 1001 86380 86390 1
500672 99500672 1001 86380 86390 1
500635 99500635 1001 86380 86390 1
500663 99500663 1001 86380 86390 1
500702 99500702 1001 86380 86390 1
500793 99500793 1001 86380 86390 1
500614 99500614 1001 86380 86390 1
500639 99500639 1001 86380 86390 1
500718 99500718 1001 86380 86390 1
500656 99500656 1001 86380 86390 1
500457 99500457 1001 86380 86390 1
500409 99500409 1001 86380 86390 1
500477 99500477 1001 86380 86390 1
500309 99500309 1001 86380 86390 1
500271 99500271 1001 86380 86390 1
500238 99500238 1001 86380 86390 1
500251 99500251 1001 86380 86390 1
500293 99500293 1001 86380 86390 1
500203 99500203 1001 86380 86390 1
500216 99500216 1001 86380 86390 1
500928 99500928 1001 86380 86390 1
500840 99500840 1001 86380 86390 1
501478 99501478 1001 86380 86390 1
501601 99501601 1001 86380 86390 1
501305 99501305 1001 86380 86390 1
501281 99501281 1001 86380 86390 1
501418 99501418 1001 86380 86390 1
501110 99501110 1001 86380 86390 1
501127 99501127 1001 86380 86390 1
501155 99501155 1001 86380 86390 1
501779 99501779 1001 86380 86390 1
501840 99501840 1001 86380 86390 1
502362 99502362 1001 86380 86390 1
502205 99502205 1001 86380 86390 1
502014 99502014 1001 86380 86390 1
501859 99501859 1001 86380 86390 1
501887 99501887 1001 86380 86390 1
501945 99501945 1001 86380 86390 1
502608 99502608 1001 86380 86390 1
503139 99503139 1001 86380 86390 1
503264 99503264 1001 86380 86390 1
503173 99503173 1001 86380 86390 1
502996 99502996 1001 86380 86390 1
502882 99502882 1001 86380 86390 1
503079 99503079 1001 86380 86390 1
503041 99503041 1001 86380 86390 1
503059 99503059 1001 86380 86390 1
502775 99502775 1001 86380 86390 1
502765 99502765 1001 86380 86390 1
502856 99502856 1001 86380 86390 1
502756 99502756 1001 86380 86390 1
502861 99502861 1001 86380 86390 1
503474 99503474 1001 86380 86390 1
503321 99503321 1001 86380 86390 1
503336 99503336 1001 86380 86390 1
503989 99503989 1001 86380 86390 1
503757 99503757 1001 86380 86390 1
503848 99503848 1001 86380 86390 1
503864 99503864 1001 86380 86390 1
503872 99503872 1001 86380 86390 1
503533 99503533 1001 86380 86390 1
504206 99504206 1001 86380 86390 1
504177 99504177 1001 86380 86390 1
504776 99504776 1001 86380 86390 1
504841 99504841 1001 86380 86390 1
504768 99504768 1001 86380 86390 1
504739 99504739 1001 86380 86390 1
504639 99504639 1001 86380 86390 1
504504 99504504 1001 86380 86390 1
504342 99504342 1001 86380 86390 1
505073 99505073 1001 86380 86390 1
504945 99504945 1001 86380 86390 1
505051 99505051 1001 86380 86390 1
505686 99505686 1001 86380 86390 1
505691 99505691 1001 86380 86390 1
505425 99505425 1001 86380 86390 1
505445 99505445 1001 86380 86390 1
505369 99505369 1001 86380 86390 1
505357 99505357 1001 86380 86390 1
505295 99505295 1001 86380 86390 1
505260 99505260 1001 86380 86390 1
505845 99505845 1001 86380 86390 1
505975 99505975 1001 86380 86390 1
505823 99505823 1001 86380 86390 1
505811 99505811 1001 86380 86390 1
505774 99505774 1001 86380 86390 1
505918 99505918 1001 86380 86390 1
505829 99505829 1001 86380 86390 1
506512 99506512 1001 86380 86390 1
506435 99506435 1001 86380 86390 1
506399 99506399 1001 86380 86390 1
506329 99506329 1001 86380 86390 1
506281 99506281 1001 86380 86390 1
506119 99506119 1001 86380 86390 1
506109 99506109 1001 86380 86390 1
506163 99506163 1001 86380 86390 1
506073 99506073 1001 86380 86390 1
506156 99506156 1001 86380 86390 1
506751 99506751 1001 86380 86390 1
506661 99506661 1001 86380 86390 1
506610 99506610 1001 86380 86390 1
506703 99506703 1001 86380 86390 1
506756 99506756 1001 86380 86390 1
506758 99506758 1001 86380 86390 1
507285 99507285 1001 86380 86390 1
507409 99507409 1001 86380 86390 1
507305 99507305 1001 86380 86390 1
507345 99507345 1001 86380 86390 1
507167 99507167 1001 86380 86390 1
507195 99507195 1001 86380 86390 1
507119 99507119 1001 86380 86390 1
507133 99507133 1001 86380 86390 1
507044 99507044 1001 86380 86390 1
507058 99507058 1001 86380 86390 1
507112 99507112 1001 86380 86390 1
507138 99507138 1001 86380 86390 1
506945 99506945 1001 86380 86390 1
506963 99506963 1001 86380 86390 1
506900 99506900 1001 86380 86390 1
506902 99506902 1001 86380 86390 1
507472 99507472 1001 86380 86390 1
507593 99507593 1001 86380 86390 1
507531 99507531 1001 86380 86390 1
507455 99507455 1001 86380 86390 1
508134 99508134 1001 86380 86390 1
508218 99508218 1001 86380 86390 1
508114 99508114 1001 86380 86390 1
508118 99508118 1001 86380 86390 1
508144 99508144 1001 86380 86390 1
507889 99507889 1001 86380 86390 1
507838 99507838 1001 86380 86390 1
507865 99507865 1001 86380 86390 1
507868 99507868 1001 86380 86390 1
507884 99507884 1001 86380 86390 1
507990 99507990 1001 86380 86390 1
507734 99507734 1001 86380 86390 1
507691 99507691 1001 86380 86390 1
508323 99508323 1001 86380 86390 1
508375 99508375 1001 86380 86390 1
508427 99508427 1001 86380 86390 1
508250 99508250 1001 86380 86390 1
509028 99509028 1001 86380 86390 1
508967 99508967 1001 86380 86390 1
509068 99509068 1001 86380 86390 1
508882 99508882 1001 86380 86390 1
508821 99508821 1001 86380 86390 1
508834 99508834 1001 86380 86390 1
508862 99508862 1001 86380 86390 1
508720 99508720 1001 86380 86390 1
508811 99508811 1001 86380 86390 1
508669 99508669 1001 86380 86390 1
508531 99508531 1001 86380 86390 1
508560 99508560 1001 86380 86390 1
508485 99508485 1001 86380 86390 1
508629 99508629 1001 86380 86390 1
508489 99508489 1001 86380 86390 1
508504 99508504 1001 86380 86390 1
508582 99508582 1001 86380 86390 1
509188 99509188 1001 86380 86390 1
509124 99509124 1001 86380 86390 1
509166 99509166 1001 86380 86390 1
509812 99509812 1001 86380 86390 1
509749 99509749 1001 86380 86390 1
509876 99509876 1001 86380 86390 1
509617 99509617 1001 86380 86390 1
509579 99509579 1001 86380 86390 1
509644 99509644 1001 86380 86390 1
509546 99509546 1001 86380 86390 1
509978 99509978 1001 86380 86390 1
510005 99510005 1001 86380 86390 1
510622 99510622 1001 86380 86390 1
510433 99510433 1001 86380 86390 1
510416 99510416 1001 86380 86390 1
510365 99510365 1001 86380 86390 1
510211 99510211 1001 86380 86390 1
510224 99510224 1001 86380 86390 1
510165 99510165 1001 86380 86390 1
510194 99510194 1001 86380 86390 1
510789 99510789 1001 86380 86390 1
510817 99510817 1001 86380 86390 1
510909 99510909 1001 86380 86390 1
510767 99510767 1001 86380 86390 1
510781 99510781 1001 86380 86390 1
510823 99510823 1001 86380 86390 1
510849 99510849 1001 86380 86390 1
510747 99510747 1001 86380 86390 1
510800 99510800 1001 86380 86390 1
511185 99511185 1001 86380 86390 1
511215 99511215 1001 86380 86390 1
511114 99511114 1001 86380 86390 1
510950 99510950 1001 86380 86390 1
511094 99511094 1001 86380 86390 1
511045 99511045 1001 86380 86390 1
511008 99511008 1001 86380 86390 1
511112 99511112 1001 86380 86390 1
511593 99511593 1001 86380 86390 1
511729 99511729 1001 86380 86390 1
512224 99512224 1001 86380 86390 1
512362 99512362 1001 86380 86390 1
512336 99512336 1001 86380 86390 1
512223 99512223 1001 86380 86390 1
511928 99511928 1001 86380 86390 1
511892 99511892 1001 86380 86390 1
511933 99511933 1001 86380 86390 1
512473 99512473 1001 86380 86390 1
512569 99512569 1001 86380 86390 1
513157 99513157 1001 86380 86390 1
513081 99513081 1001 86380 86390 1
512964 99512964 1001 86380 86390 1
512902 99512902 1001 86380 86390 1
512812 99512812 1001 86380 86390 1
512868 99512868 1001 86380 86390 1
512999 99512999 1001 86380 86390 1
512740 99512740 1001 86380 86390 1
512758 99512758 1001 86380 86390 1
513255 99513255 1001 86380 86390 1
513219 99513219 1001 86380 86390 1
513890 99513890 1001 86380 86390 1
513936 99513936 1001 86380 86390 1
513667 99513667 1001 86380 86390 1
513669 99513669 1001 86380 86390 1
513579 99513579 1001 86380 86390 1
513593 99513593 1001 86380 86390 1
513478 99513478 1001 86380 86390 1
514094 99514094 1001 86380 86390 1
514133 99514133 1001 86380 86390 1
514059 99514059 1001 86380 86390 1
514202 99514202 1001 86380 86390 1
514681 99514681 1001 86380 86390 1
514751 99514751 1001 86380 86390 1
514543 99514543 1001 86380 86390 1
514582 99514582 1001 86380 86390 1
514479 99514479 1001 86380 86390 1
514393 99514393 1001 86380 86390 1
514361 99514361 1001 86380 86390 1
514323 99514323 1001 86380 86390 1
514260 99514260 1001 86380 86390 1
514883 99514883 1001 86380 86390 1
514863 99514863 1001 86380 86390 1
515544 99515544 1001 86380 86390 1
515558 99515558 1001 86380 86390 1
515536 99515536 1001 86380 86390 1
515453 99515453 1001 86380 86390 1
515338 99515338 1001 86380 86390 1
515277 99515277 1001 86380 86390 1
515304 99515304 1001 86380 86390 1
515088 99515088 1001 86380 86390 1
515076 99515076 1001 86380 86390 1
515091 99515091 1001 86380 86390 1
515068 99515068 1001 86380 86390 1
515147 99515147 1001 86380 86390 1
515199 99515199 1001 86380 86390 1
515706 99515706 1001 86380 86390 1
515824 99515824 1001 86380 86390 1
515710 99515710 1001 86380 86390 1
515751 99515751 1001 86380 86390 1
515753 99515753 1001 86380 86390 1
515766 99515766 1001 86380 86390 1
515754 99515754 1001 86380 86390 1
516460 99516460 1001 86380 86390 1
516422 99516422 1001 86380 86390 1
516492 99516492 1001 86380 86390 1
516337 99516337 1001 86380 86390 1
516392 99516392 1001 86380 86390 1
516187 99516187 1001 86380 86390 1
516274 99516274 1001 86380 86390 1
516064 99516064 1001 86380 86390 1
516026 99516026 1001 86380 86390 1
516068 99516068 1001 86380 86390 1
516689 99516689 1001 86380 86390 1
516530 99516530 1001 86380 86390 1
517286 99517286 1001 86380 86390 1
517136 99517136 1001 86380 86390 1
517193 99517193 1001 86380 86390 1
516927 99516927 1001 86380 86390 1
517124 99517124 1001 86380 86390 1
516973 99516973 1001 86380 86390 1
516757 99516757 1001 86380 86390 1
516826 99516826 1001 86380 86390 1
517403 99517403 1001 86380 86390 1
517521 99517521 1001 86380 86390 1
518132 99518132 1001 86380 86390 1
518019 99518019 1001 86380 86390 1
517814 99517814 1001 86380 86390 1
517738 99517738 1001 86380 86390 1
517587 99517587 1001 86380 86390 1
517691 99517691 1001 86380 86390 1
517719 99517719 1001 86380 86390 1
518224 99518224 1001 86380 86390 1
518252 99518252 1001 86380 86390 1
518241 99518241 1001 86380 86390 1
518191 99518191 1001 86380 86390 1
518953 99518953 1001 86380 86390 1
518789 99518789 1001 86380 86390 1
518970 99518970 1001 86380 86390 1
518977 99518977 1001 86380 86390 1
518588 99518588 1001 86380 86390 1
518764 99518764 1001 86380 86390 1
518768 99518768 1001 86380 86390 1
518522 99518522 1001 86380 86390 1
518514 99518514 1001 86380 86390 1
518376 99518376 1001 86380 86390 1
519047 99519047 1001 86380 86390 1
519574 99519574 1001 86380 86390 1
519511 99519511 1001 86380 86390 1
519591 99519591 1001 86380 86390 1
519436 99519436 1001 86380 86390 1
519437 99519437 1001 86380 86390 1
519376 99519376 1001 86380 86390 1
519344 99519344 1001 86380 86390 1
519826 99519826 1001 86380 86390 1
520469 99520469 1001 86380 86390 1
520298 99520298 1001 86380 86390 1
520340 99520340 1001 86380 86390 1
520250 99520250 1001 86380 86390 1
520165 99520165 1001 86380 86390 1
520159 99520159 1001 86380 86390 1
520703 99520703 1001 86380 86390 1
520722 99520722 1001 86380 86390 1
520803 99520803 1001 86380 86390 1
521394 99521394 1001 86380 86390 1
521292 99521292 1001 86380 86390 1
521371 99521371 1001 86380 86390 1
521423 99521423 1001 86380 86390 1
521363 99521363 1001 86380 86390 1
521157 99521157 1001 86380 86390 1
521170 99521170 1001 86380 86390 1
521235 99521235 1001 86380 86390 1
521136 99521136 1001 86380 86390 1
521262 99521262 1001 86380 86390 1
521546 99521546 1001 86380 86390 1
522268 99522268 1001 86380 86390 1
522124 99522124 1001 86380 86390 1
521971 99521971 1001 86380 86390 1
521998 99521998 1001 86380 86390 1
522017 99522017 1001 86380 86390 1
521751 99521751 1001 86380 86390 1
521828 99521828 1001 86380 86390 1
521813 99521813 1001 86380 86390 1
522358 99522358 1001 86380 86390 1
522387 99522387 1001 86380 86390 1
522429 99522429 1001 86380 86390 1
522965 99522965 1001 86380 86390 1
522921 99522921 1001 86380 86390 1
523002 99523002 1001 86380 86390 1
522588 99522588 1001 86380 86390 1
522683 99522683 1001 86380 86390 1
522686 99522686 1001 86380 86390 1
522609 99522609 1001 86380 86390 1
522624 99522624 1001 86380 86390 1
523181 99523181 1001 86380 86390 1
523234 99523234 1001 86380 86390 1
523159 99523159 1001 86380 86390 1
523276 99523276 1001 86380 86390 1
523133 99523133 1001 86380 86390 1
523257 99523257 1001 86380 86390 1
523773 99523773 1001 86380 86390 1
523905 99523905 1001 86380 86390 1
523751 99523751 1001 86380 86390 1
523545 99523545 1001 86380 86390 1
523663 99523663 1001 86380 86390 1
523549 99523549 1001 86380 86390 1
523705 99523705 1001 86380 86390 1
523537 99523537 1001 86380 86390 1
523564 99523564 1001 86380 86390 1
523542 99523542 1001 86380 86390 1
523609 99523609 1001 86380 86390 1
523338 99523338 1001 86380 86390 1
523446 99523446 1001 86380 86390 1
523358 99523358 1001 86380 86390 1
524007 99524007 1001 86380 86390 1
524612 99524612 1001 86380 86390 1
524717 99524717 1001 86380 86390 1
524384 99524384 1001 86380 86390 1
524476 99524476 1001 86380 86390 1
524481 99524481 1001 86380 86390 1
524521 99524521 1001 86380 86390 1
524471 99524471 1001 86380 86390 1
524333 99524333 1001 86380 86390 1
524917 99524917 1001 86380 86390 1
525597 99525597 1001 86380 86390 1
525414 99525414 1001 86380 86390 1
525531 99525531 1001 86380 86390 1
525195 99525195 1001 86380 86390 1
524979 99524979 1001 86380 86390 1
525101 99525101 1001 86380 86390 1
525739 99525739 1001 86380 86390 1
525742 99525742 1001 86380 86390 1
525782 99525782 1001 86380 86390 1
525680 99525680 1001 86380 86390 1
526399 99526399 1001 86380 86390 1
526421 99526421 1001 86380 86390 1
526075 99526075 1001 86380 86390 1
526037 99526037 1001 86380 86390 1
526130 99526130 1001 86380 86390 1
525970 99525970 1001 86380 86390 1
525996 99525996 1001 86380 86390 1
525829 99525829 1001 86380 86390 1
526863 99526863 1001 86380 86390 1
527008 99527008 1001 86380 86390 1
526634 99526634 1001 86380 86390 1
527401 99527401 1001 86380 86390 1
528024 99528024 1001 86380 86390 1
527915 99527915 1001 86380 86390 1
528008 99528008 1001 86380 86390 1
527907 99527907 1001 86380 86390 1
527786 99527786 1001 86380 86390 1
527852 99527852 1001 86380 86390 1
527750 99527750 1001 86380 86390 1
527496 99527496 1001 86380 86390 1
527538 99527538 1001 86380 86390 1
527579 99527579 1001 86380 86390 1
527606 99527606 1001 86380 86390 1
527646 99527646 1001 86380 86390 1
527543 99527543 1001 86380 86390 1
528261 99528261 1001 86380 86390 1
528095 99528095 1001 86380 86390 1
528763 99528763 1001 86380 86390 1
528729 99528729 1001 86380 86390 1
528796 99528796 1001 86380 86390 1
528645 99528645 1001 86380 86390 1
528529 99528529 1001 86380 86390 1
528522 99528522 1001 86380 86390 1
528666 99528666 1001 86380 86390 1
528692 99528692 1001 86380 86390 1
528629 99528629 1001 86380 86390 1
528425 99528425 1001 86380 86390 1
528403 99528403 1001 86380 86390 1
528429 99528429 1001 86380 86390 1
528456 99528456 1001 86380 86390 1
529058 99529058 1001 86380 86390 1
528904 99528904 1001 86380 86390 1
528920 99528920 1001 86380 86390 1
529528 99529528 1001 86380 86390 1
529607 99529607 1001 86380 86390 1
529546 99529546 1001 86380 86390 1
529418 99529418 1001 86380 86390 1
529394 99529394 1001 86380 86390 1
529338 99529338 1001 86380 86390 1
529404 99529404 1001 86380 86390 1
529314 99529314 1001 86380 86390 1
529134 99529134 1001 86380 86390 1
529123 99529123 1001 86380 86390 1
529111 99529111 1001 86380 86390 1
529300 99529300 1001 86380 86390 1
529815 99529815 1001 86380 86390 1
529738 99529738 1001 86380 86390 1
529730 99529730 1001 86380 86390 1
530401 99530401 1001 86380 86390 1
530507 99530507 1001 86380 86390 1
530514 99530514 1001 86380 86390 1
530303 99530303 1001 86380 86390 1
530252 99530252 1001 86380 86390 1
530214 99530214 1001 86380 86390 1
530281 99530281 1001 86380 86390 1
529984 99529984 1001 86380 86390 1
530091 99530091 1001 86380 86390 1
530104 99530104 1001 86380 86390 1
530132 99530132 1001 86380 86390 1
530630 99530630 1001 86380 86390 1
531316 99531316 1001 86380 86390 1
531294 99531294 1001 86380 86390 1
531179 99531179 1001 86380 86390 1
531322 99531322 1001 86380 86390 1
531183 99531183 1001 86380 86390 1
531001 99531001 1001 86380 86390 1
530975 99530975 1001 86380 86390 1
531042 99531042 1001 86380 86390 1
530849 99530849 1001 86380 86390 1
530922 99530922 1001 86380 86390 1
530781 99530781 1001 86380 86390 1
531521 99531521 1001 86380 86390 1
531576 99531576 1001 86380 86390 1
531518 99531518 1001 86380 86390 1
532044 99532044 1001 86380 86390 1
532050 99532050 1001 86380 86390 1
531965 99531965 1001 86380 86390 1
531888 99531888 1001 86380 86390 1
531914 99531914 1001 86380 86390 1
531878 99531878 1001 86380 86390 1
531828 99531828 1001 86380 86390 1
531945 99531945 1001 86380 86390 1
531855 99531855 1001 86380 86390 1
531895 99531895 1001 86380 86390 1
531741 99531741 1001 86380 86390 1
532384 99532384 1001 86380 86390 1
532372 99532372 1001 86380 86390 1
532223 99532223 1001 86380 86390 1
532841 99532841 1001 86380 86390 1
532884 99532884 1001 86380 86390 1
532988 99532988 1001 86380 86390 1
532861 99532861 1001 86380 86390 1
532686 99532686 1001 86380 86390 1
532806 99532806 1001 86380 86390 1
532694 99532694 1001 86380 86390 1
532605 99532605 1001 86380 86390 1
532530 99532530 1001 86380 86390 1
532493 99532493 1001 86380 86390 1
532455 99532455 1001 86380 86390 1
533203 99533203 1001 86380 86390 1
533181 99533181 1001 86380 86390 1
533742 99533742 1001 86380 86390 1
533812 99533812 1001 86380 86390 1
533803 99533803 1001 86380 86390 1
533471 99533471 1001 86380 86390 1
533653 99533653 1001 86380 86390 1
533567 99533567 1001 86380 86390 1
533626 99533626 1001 86380 86390 1
533404 99533404 1001 86380 86390 1
533947 99533947 1001 86380 86390 1
533922 99533922 1001 86380 86390 1
533989 99533989 1001 86380 86390 1
534042 99534042 1001 86380 86390 1
534556 99534556 1001 86380 86390 1
534656 99534656 1001 86380 86390 1
534616 99534616 1001 86380 86390 1
534402 99534402 1001 86380 86390 1
534294 99534294 1001 86380 86390 1
534464 99534464 1001 86380 86390 1
534180 99534180 1001 86380 86390 1
534206 99534206 1001 86380 86390 1
534185 99534185 1001 86380 86390 1
534136 99534136 1001 86380 86390 1
534697 99534697 1001 86380 86390 1
534689 99534689 1001 86380 86390 1
535434 99535434 1001 86380 86390 1
535473 99535473 1001 86380 86390 1
535487 99535487 1001 86380 86390 1
535390 99535390 1001 86380 86390 1
535316 99535316 1001 86380 86390 1
535381 99535381 1001 86380 86390 1
535407 99535407 1001 86380 86390 1
535142 99535142 1001 86380 86390 1
535058 99535058 1001 86380 86390 1
534921 99534921 1001 86380 86390 1
534936 99534936 1001 86380 86390 1
534901 99534901 1001 86380 86390 1
535559 99535559 1001 86380 86390 1
535648 99535648 1001 86380 86390 1
536242 99536242 1001 86380 86390 1
536322 99536322 1001 86380 86390 1
536256 99536256 1001 86380 86390 1
536167 99536167 1001 86380 86390 1
536194 99536194 1001 86380 86390 1
536002 99536002 1001 86380 86390 1
536093 99536093 1001 86380 86390 1
535993 99535993 1001 86380 86390 1
535970 99535970 1001 86380 86390 1
536130 99536130 1001 86380 86390 1
535794 99535794 1001 86380 86390 1
535888 99535888 1001 86380 86390 1
535716 99535716 1001 86380 86390 1
536530 99536530 1001 86380 86390 1
536443 99536443 1001 86380 86390 1
536457 99536457 1001 86380 86390 1
536434 99536434 1001 86380 86390 1
537119 99537119 1001 86380 86390 1
537108 99537108 1001 86380 86390 1
536829 99536829 1001 86380 86390 1
536812 99536812 1001 86380 86390 1
537266 99537266 1001 86380 86390 1
537244 99537244 1001 86380 86390 1
537286 99537286 1001 86380 86390 1
537805 99537805 1001 86380 86390 1
537727 99537727 1001 86380 86390 1
537414 99537414 1001 86380 86390 1
537560 99537560 1001 86380 86390 1
538075 99538075 1001 86380 86390 1
538133 99538133 1001 86380 86390 1
538708 99538708 1001 86380 86390 1
538470 99538470 1001 86380 86390 1
538498 99538498 1001 86380 86390 1
538564 99538564 1001 86380 86390 1
538435 99538435 1001 86380 86390 1
538592 99538592 1001 86380 86390 1
538505 99538505 1001 86380 86390 1
538375 99538375 1001 86380 86390 1
538872 99538872 1001 86380 86390 1
538850 99538850 1001 86380 86390 1
539638 99539638 1001 86380 86390 1
539439 99539439 1001 86380 86390 1
539549 99539549 1001 86380 86390 1
539348 99539348 1001 86380 86390 1
539414 99539414 1001 86380 86390 1
539314 99539314 1001 86380 86390 1
539250 99539250 1001 86380 86390 1
539060 99539060 1001 86380 86390 1
539083 99539083 1001 86380 86390 1
539706 99539706 1001 86380 86390 1
539773 99539773 1001 86380 86390 1
539684 99539684 1001 86380 86390 1
539789 99539789 1001 86380 86390 1
539753 99539753 1001 86380 86390 1
539702 99539702 1001 86380 86390 1
540276 99540276 1001 86380 86390 1
540436 99540436 1001 86380 86390 1
540384 99540384 1001 86380 86390 1
540152 99540152 1001 86380 86390 1
540220 99540220 1001 86380 86390 1
540183 99540183 1001 86380 86390 1
539992 99539992 1001 86380 86390 1
539915 99539915 1001 86380 86390 1
539997 99539997 1001 86380 86390 1
540010 99540010 1001 86380 86390 1
540491 99540491 1001 86380 86390 1
540608 99540608 1001 86380 86390 1
541231 99541231 1001 86380 86390 1
541168 99541168 1001 86380 86390 1
541286 99541286 1001 86380 86390 1
541099 99541099 1001 86380 86390 1
540966 99540966 1001 86380 86390 1
541084 99541084 1001 86380 86390 1
540918 99540918 1001 86380 86390 1
540764 99540764 1001 86380 86390 1
540818 99540818 1001 86380 86390 1
540673 99540673 1001 86380 86390 1
541490 99541490 1001 86380 86390 1
541917 99541917 1001 86380 86390 1
542072 99542072 1001 86380 86390 1
542047 99542047 1001 86380 86390 1
542062 99542062 1001 86380 86390 1
542025 99542025 1001 86380 86390 1
541937 99541937 1001 86380 86390 1
541735 99541735 1001 86380 86390 1
541905 99541905 1001 86380 86390 1
541815 99541815 1001 86380 86390 1
541855 99541855 1001 86380 86390 1
541543 99541543 1001 86380 86390 1
541558 99541558 1001 86380 86390 1
542136 99542136 1001 86380 86390 1
542931 99542931 1001 86380 86390 1
542935 99542935 1001 86380 86390 1
542815 99542815 1001 86380 86390 1
542571 99542571 1001 86380 86390 1
542546 99542546 1001 86380 86390 1
542731 99542731 1001 86380 86390 1
542709 99542709 1001 86380 86390 1
542738 99542738 1001 86380 86390 1
542493 99542493 1001 86380 86390 1
542352 99542352 1001 86380 86390 1
542470 99542470 1001 86380 86390 1
542477 99542477 1001 86380 86390 1
542960 99542960 1001 86380 86390 1
543091 99543091 1001 86380 86390 1
543736 99543736 1001 86380 86390 1
543684 99543684 1001 86380 86390 1
543661 99543661 1001 86380 86390 1
543516 99543516 1001 86380 86390 1
543414 99543414 1001 86380 86390 1
543521 99543521 1001 86380 86390 1
543512 99543512 1001 86380 86390 1
543202 99543202 1001 86380 86390 1
543203 99543203 1001 86380 86390 1
543221 99543221 1001 86380 86390 1
543174 99543174 1001 86380 86390 1
543331 99543331 1001 86380 86390 1
543783 99543783 1001 86380 86390 1
543814 99543814 1001 86380 86390 1
544476 99544476 1001 86380 86390 1
544588 99544588 1001 86380 86390 1
544559 99544559 1001 86380 86390 1
544364 99544364 1001 86380 86390 1
543985 99543985 1001 86380 86390 1
544667 99544667 1001 86380 86390 1
400003 99400003 1001 86380 86390 1
400028 99400028 1001 86380 86390 1
400102 99400102 1001 86380 86390 1
400120 99400120 1001 86380 86390 1
400111 99400111 1001 86380 86390 1
400190 99400190 1001 86380 86390 1
400282 99400282 1001 86380 86390 1
400391 99400391 1001 86380 86390 1
400661 99400661 1001 86380 86390 1
400772 99400772 1001 86380 86390 1
400917 99400917 1001 86380 86390 1
401044 99401044 1001 86380 86390 1
400942 99400942 1001 86380 86390 1
401075 99401075 1001 86380 86390 1
401261 99401261 1001 86380 86390 1
401248 99401248 1001 86380 86390 1
401250 99401250 1001 86380 86390 1
401377 99401377 1001 86380 86390 1
401445 99401445 1001 86380 86390 1
401505 99401505 1001 86380 86390 1
401638 99401638 1001 86380 86390 1
401586 99401586 1001 86380 86390 1
401846 99401846 1001 86380 86390 1
401978 99401978 1001 86380 86390 1
402141 99402141 1001 86380 86390 1
402641 99402641 1001 86380 86390 1
402583 99402583 1001 86380 86390 1
402678 99402678 1001 86380 86390 1
402824 99402824 1001 86380 86390 1
402865 99402865 1001 86380 86390 1
402917 99402917 1001 86380 86390 1
403082 99403082 1001 86380 86390 1
403037 99403037 1001 86380 86390 1
403014 99403014 1001 86380 86390 1
403324 99403324 1001 86380 86390 1
403305 99403305 1001 86380 86390 1
403427 99403427 1001 86380 86390 1
403524 99403524 1001 86380 86390 1
403562 99403562 1001 86380 86390 1
403668 99403668 1001 86380 86390 1
403762 99403762 1001 86380 86390 1
403744 99403744 1001 86380 86390 1
403759 99403759 1001 86380 86390 1
403841 99403841 1001 86380 86390 1
403978 99403978 1001 86380 86390 1
403951 99403951 1001 86380 86390 1
404111 99404111 1001 86380 86390 1
404376 99404376 1001 86380 86390 1
404689 99404689 1001 86380 86390 1
404695 99404695 1001 86380 86390 1
404768 99404768 1001 86380 86390 1
404725 99404725 1001 86380 86390 1
404588 99404588 1001 86380 86390 1
404822 99404822 1001 86380 86390 1
405114 99405114 1001 86380 86390 1
405199 99405199 1001 86380 86390 1
405225 99405225 1001 86380 86390 1
405575 99405575 1001 86380 86390 1
405618 99405618 1001 86380 86390 1
405782 99405782 1001 86380 86390 1
405879 99405879 1001 86380 86390 1
405975 99405975 1001 86380 86390 1
405958 99405958 1001 86380 86390 1
406025 99406025 1001 86380 86390 1
406014 99406014 1001 86380 86390 1
406143 99406143 1001 86380 86390 1
406146 99406146 1001 86380 86390 1
406331 99406331 1001 86380 86390 1
406334 99406334 1001 86380 86390 1
406664 99406664 1001 86380 86390 1
406746 99406746 1001 86380 86390 1
406805 99406805 1001 86380 86390 1
406830 99406830 1001 86380 86390 1
406905 99406905 1001 86380 86390 1
407436 99407436 1001 86380 86390 1
407661 99407661 1001 86380 86390 1
407687 99407687 1001 86380 86390 1
407721 99407721 1001 86380 86390 1
408309 99408309 1001 86380 86390 1
408332 99408332 1001 86380 86390 1
408599 99408599 1001 86380 86390 1
408775 99408775 1001 86380 86390 1
408842 99408842 1001 86380 86390 1
408810 99408810 1001 86380 86390 1
409042 99409042 1001 86380 86390 1
409023 99409023 1001 86380 86390 1
409185 99409185 1001 86380 86390 1
409300 99409300 1001 86380 86390 1
409651 99409651 1001 86380 86390 1
409659 99409659 1001 86380 86390 1
409640 99409640 1001 86380 86390 1
409730 99409730 1001 86380 86390 1
409892 99409892 1001 86380 86390 1
409863 99409863 1001 86380 86390 1
409939 99409939 1001 86380 86390 1
409941 99409941 1001 86380 86390 1
409904 99409904 1001 86380 86390 1
410098 99410098 1001 86380 86390 1
410161 99410161 1001 86380 86390 1
410359 99410359 1001 86380 86390 1
410439 99410439 1001 86380 86390 1
410556 99410556 1001 86380 86390 1
410511 99410511 1001 86380 86390 1
410667 99410667 1001 86380 86390 1
410646 99410646 1001 86380 86390 1
410845 99410845 1001 86380 86390 1
410960 99410960 1001 86380 86390 1
411265 99411265 1001 86380 86390 1
411293 99411293 1001 86380 86390 1
411364 99411364 1001 86380 86390 1
411573 99411573 1001 86380 86390 1
411613 99411613 1001 86380 86390 1
412065 99412065 1001 86380 86390 1
412106 99412106 1001 86380 86390 1
412093 99412093 1001 86380 86390 1
412243 99412243 1001 86380 86390 1
412314 99412314 1001 86380 86390 1
412339 99412339 1001 86380 86390 1
412325 99412325 1001 86380 86390 1
413399 99413399 1001 86380 86390 1
413543 99413543 1001 86380 86390 1
413685 99413685 1001 86380 86390 1
413006 99413006 1001 86380 86390 1
413258 99413258 1001 86380 86390 1
412914 99412914 1001 86380 86390 1
413019 99413019 1001 86380 86390 1
413094 99413094 1001 86380 86390 1
413197 99413197 1001 86380 86390 1
412948 99412948 1001 86380 86390 1
413109 99413109 1001 86380 86390 1
412843 99412843 1001 86380 86390 1
412527 99412527 1001 86380 86390 1
412802 99412802 1001 86380 86390 1
412570 99412570 1001 86380 86390 1
413834 99413834 1001 86380 86390 1
414095 99414095 1001 86380 86390 1
413972 99413972 1001 86380 86390 1
415247 99415247 1001 86380 86390 1
415121 99415121 1001 86380 86390 1
415222 99415222 1001 86380 86390 1
414566 99414566 1001 86380 86390 1
414761 99414761 1001 86380 86390 1
414808 99414808 1001 86380 86390 1
414814 99414814 1001 86380 86390 1
414479 99414479 1001 86380 86390 1
414280 99414280 1001 86380 86390 1
414467 99414467 1001 86380 86390 1
414153 99414153 1001 86380 86390 1
415553 99415553 1001 86380 86390 1
415391 99415391 1001 86380 86390 1
415430 99415430 1001 86380 86390 1
415643 99415643 1001 86380 86390 1
416745 99416745 1001 86380 86390 1
416850 99416850 1001 86380 86390 1
416608 99416608 1001 86380 86390 1
416992 99416992 1001 86380 86390 1
416499 99416499 1001 86380 86390 1
415942 99415942 1001 86380 86390 1
415822 99415822 1001 86380 86390 1
417336 99417336 1001 86380 86390 1
417316 99417316 1001 86380 86390 1
417106 99417106 1001 86380 86390 1
417327 99417327 1001 86380 86390 1
417605 99417605 1001 86380 86390 1
417606 99417606 1001 86380 86390 1
417514 99417514 1001 86380 86390 1
418744 99418744 1001 86380 86390 1
418656 99418656 1001 86380 86390 1
418782 99418782 1001 86380 86390 1
418248 99418248 1001 86380 86390 1
418196 99418196 1001 86380 86390 1
418080 99418080 1001 86380 86390 1
418252 99418252 1001 86380 86390 1
418314 99418314 1001 86380 86390 1
417714 99417714 1001 86380 86390 1
417683 99417683 1001 86380 86390 1
417830 99417830 1001 86380 86390 1
417673 99417673 1001 86380 86390 1
417933 99417933 1001 86380 86390 1
420363 99420363 1001 86380 86390 1
420185 99420185 1001 86380 86390 1
420372 99420372 1001 86380 86390 1
420325 99420325 1001 86380 86390 1
419746 99419746 1001 86380 86390 1
419751 99419751 1001 86380 86390 1
419651 99419651 1001 86380 86390 1
420049 99420049 1001 86380 86390 1
419545 99419545 1001 86380 86390 1
419607 99419607 1001 86380 86390 1
419525 99419525 1001 86380 86390 1
419623 99419623 1001 86380 86390 1
420543 99420543 1001 86380 86390 1
420549 99420549 1001 86380 86390 1
420577 99420577 1001 86380 86390 1
420462 99420462 1001 86380 86390 1
422032 99422032 1001 86380 86390 1
422011 99422011 1001 86380 86390 1
421687 99421687 1001 86380 86390 1
421275 99421275 1001 86380 86390 1
421013 99421013 1001 86380 86390 1
420976 99420976 1001 86380 86390 1
421197 99421197 1001 86380 86390 1
420879 99420879 1001 86380 86390 1
422363 99422363 1001 86380 86390 1
422387 99422387 1001 86380 86390 1
422125 99422125 1001 86380 86390 1
422131 99422131 1001 86380 86390 1
422326 99422326 1001 86380 86390 1
422397 99422397 1001 86380 86390 1
423694 99423694 1001 86380 86390 1
423733 99423733 1001 86380 86390 1
423088 99423088 1001 86380 86390 1
423269 99423269 1001 86380 86390 1
423171 99423171 1001 86380 86390 1
423252 99423252 1001 86380 86390 1
423284 99423284 1001 86380 86390 1
422903 99422903 1001 86380 86390 1
423832 99423832 1001 86380 86390 1
424084 99424084 1001 86380 86390 1
424028 99424028 1001 86380 86390 1
424034 99424034 1001 86380 86390 1
425313 99425313 1001 86380 86390 1
425118 99425118 1001 86380 86390 1
425143 99425143 1001 86380 86390 1
425244 99425244 1001 86380 86390 1
424707 99424707 1001 86380 86390 1
424737 99424737 1001 86380 86390 1
424675 99424675 1001 86380 86390 1
424867 99424867 1001 86380 86390 1
424364 99424364 1001 86380 86390 1
424317 99424317 1001 86380 86390 1
424369 99424369 1001 86380 86390 1
424189 99424189 1001 86380 86390 1
424429 99424429 1001 86380 86390 1
425473 99425473 1001 86380 86390 1
425711 99425711 1001 86380 86390 1
425513 99425513 1001 86380 86390 1
425485 99425485 1001 86380 86390 1
425652 99425652 1001 86380 86390 1
425737 99425737 1001 86380 86390 1
426816 99426816 1001 86380 86390 1
426382 99426382 1001 86380 86390 1
426220 99426220 1001 86380 86390 1
425964 99425964 1001 86380 86390 1
426268 99426268 1001 86380 86390 1
426270 99426270 1001 86380 86390 1
427342 99427342 1001 86380 86390 1
427197 99427197 1001 86380 86390 1
427518 99427518 1001 86380 86390 1
428572 99428572 1001 86380 86390 1
428413 99428413 1001 86380 86390 1
428717 99428717 1001 86380 86390 1
427972 99427972 1001 86380 86390 1
428322 99428322 1001 86380 86390 1
428131 99428131 1001 86380 86390 1
428219 99428219 1001 86380 86390 1
427740 99427740 1001 86380 86390 1
427714 99427714 1001 86380 86390 1
427793 99427793 1001 86380 86390 1
428886 99428886 1001 86380 86390 1
429169 99429169 1001 86380 86390 1
430170 99430170 1001 86380 86390 1
430236 99430236 1001 86380 86390 1
430040 99430040 1001 86380 86390 1
429844 99429844 1001 86380 86390 1
429277 99429277 1001 86380 86390 1
429398 99429398 1001 86380 86390 1
429258 99429258 1001 86380 86390 1
429340 99429340 1001 86380 86390 1
430381 99430381 1001 86380 86390 1
430446 99430446 1001 86380 86390 1
430494 99430494 1001 86380 86390 1
430730 99430730 1001 86380 86390 1
430522 99430522 1001 86380 86390 1
430546 99430546 1001 86380 86390 1
431738 99431738 1001 86380 86390 1
431861 99431861 1001 86380 86390 1
431964 99431964 1001 86380 86390 1
431879 99431879 1001 86380 86390 1
431576 99431576 1001 86380 86390 1
430890 99430890 1001 86380 86390 1
431048 99431048 1001 86380 86390 1
432245 99432245 1001 86380 86390 1
432350 99432350 1001 86380 86390 1
432236 99432236 1001 86380 86390 1
432396 99432396 1001 86380 86390 1
433676 99433676 1001 86380 86390 1
433357 99433357 1001 86380 86390 1
433544 99433544 1001 86380 86390 1
432996 99432996 1001 86380 86390 1
433002 99433002 1001 86380 86390 1
432962 99432962 1001 86380 86390 1
432587 99432587 1001 86380 86390 1
432592 99432592 1001 86380 86390 1
433972 99433972 1001 86380 86390 1
434033 99434033 1001 86380 86390 1
434652 99434652 1001 86380 86390 1
434700 99434700 1001 86380 86390 1
434914 99434914 1001 86380 86390 1
434939 99434939 1001 86380 86390 1
434396 99434396 1001 86380 86390 1
434231 99434231 1001 86380 86390 1
434356 99434356 1001 86380 86390 1
435870 99435870 1001 86380 86390 1
435772 99435772 1001 86380 86390 1
435839 99435839 1001 86380 86390 1
435665 99435665 1001 86380 86390 1
435721 99435721 1001 86380 86390 1
435778 99435778 1001 86380 86390 1
436858 99436858 1001 86380 86390 1
437031 99437031 1001 86380 86390 1
437117 99437117 1001 86380 86390 1
436471 99436471 1001 86380 86390 1
436413 99436413 1001 86380 86390 1
436217 99436217 1001 86380 86390 1
436046 99436046 1001 86380 86390 1
436079 99436079 1001 86380 86390 1
435923 99435923 1001 86380 86390 1
300042 99300042 1001 86380 86390 1
300023 99300023 1001 86380 86390 1
300702 99300702 1001 86380 86390 1
300719 99300719 1001 86380 86390 1
300394 99300394 1001 86380 86390 1
300407 99300407 1001 86380 86390 1
300499 99300499 1001 86380 86390 1
300370 99300370 1001 86380 86390 1
300502 99300502 1001 86380 86390 1
300391 99300391 1001 86380 86390 1
300405 99300405 1001 86380 86390 1
300431 99300431 1001 86380 86390 1
300276 99300276 1001 86380 86390 1
300108 99300108 1001 86380 86390 1
300888 99300888 1001 86380 86390 1
300734 99300734 1001 86380 86390 1
301352 99301352 1001 86380 86390 1
301495 99301495 1001 86380 86390 1
301530 99301530 1001 86380 86390 1
301371 99301371 1001 86380 86390 1
301275 99301275 1001 86380 86390 1
301276 99301276 1001 86380 86390 1
301001 99301001 1001 86380 86390 1
301042 99301042 1001 86380 86390 1
301047 99301047 1001 86380 86390 1
301698 99301698 1001 86380 86390 1
301662 99301662 1001 86380 86390 1
301663 99301663 1001 86380 86390 1
302349 99302349 1001 86380 86390 1
302243 99302243 1001 86380 86390 1
302325 99302325 1001 86380 86390 1
301996 99301996 1001 86380 86390 1
302009 99302009 1001 86380 86390 1
302036 99302036 1001 86380 86390 1
301986 99301986 1001 86380 86390 1
302000 99302000 1001 86380 86390 1
301844 99301844 1001 86380 86390 1
301912 99301912 1001 86380 86390 1
301849 99301849 1001 86380 86390 1
302509 99302509 1001 86380 86390 1
302434 99302434 1001 86380 86390 1
302423 99302423 1001 86380 86390 1
303104 99303104 1001 86380 86390 1
303010 99303010 1001 86380 86390 1
302891 99302891 1001 86380 86390 1
302868 99302868 1001 86380 86390 1
302618 99302618 1001 86380 86390 1
302686 99302686 1001 86380 86390 1
303335 99303335 1001 86380 86390 1
303301 99303301 1001 86380 86390 1
303379 99303379 1001 86380 86390 1
303382 99303382 1001 86380 86390 1
303305 99303305 1001 86380 86390 1
303227 99303227 1001 86380 86390 1
303268 99303268 1001 86380 86390 1
303898 99303898 1001 86380 86390 1
304024 99304024 1001 86380 86390 1
303727 99303727 1001 86380 86390 1
303781 99303781 1001 86380 86390 1
303733 99303733 1001 86380 86390 1
303451 99303451 1001 86380 86390 1
303607 99303607 1001 86380 86390 1
303453 99303453 1001 86380 86390 1
303591 99303591 1001 86380 86390 1
303501 99303501 1001 86380 86390 1
304223 99304223 1001 86380 86390 1
304797 99304797 1001 86380 86390 1
304733 99304733 1001 86380 86390 1
304669 99304669 1001 86380 86390 1
304684 99304684 1001 86380 86390 1
304715 99304715 1001 86380 86390 1
304491 99304491 1001 86380 86390 1
304609 99304609 1001 86380 86390 1
304433 99304433 1001 86380 86390 1
304297 99304297 1001 86380 86390 1
304947 99304947 1001 86380 86390 1
304913 99304913 1001 86380 86390 1
304890 99304890 1001 86380 86390 1
305570 99305570 1001 86380 86390 1
305643 99305643 1001 86380 86390 1
305458 99305458 1001 86380 86390 1
305384 99305384 1001 86380 86390 1
305347 99305347 1001 86380 86390 1
305348 99305348 1001 86380 86390 1
305438 99305438 1001 86380 86390 1
305131 99305131 1001 86380 86390 1
305157 99305157 1001 86380 86390 1
305211 99305211 1001 86380 86390 1
305081 99305081 1001 86380 86390 1
305162 99305162 1001 86380 86390 1
305074 99305074 1001 86380 86390 1
500049 99500049 1001 86380 86390 1
305481 99305481 1001 86380 86390 1
500040 99500040 1001 86380 86390 1
500105 99500105 1001 86380 86390 1
500147 99500147 1001 86380 86390 1
500032 99500032 1001 86380 86390 1
500175 99500175 1001 86380 86390 1
500150 99500150 1001 86380 86390 1
500738 99500738 1001 86380 86390 1
500727 99500727 1001 86380 86390 1
500403 99500403 1001 86380 86390 1
500533 99500533 1001 86380 86390 1
500606 99500606 1001 86380 86390 1
500289 99500289 1001 86380 86390 1
500920 99500920 1001 86380 86390 1
500870 99500870 1001 86380 86390 1
500965 99500965 1001 86380 86390 1
501486 99501486 1001 86380 86390 1
501438 99501438 1001 86380 86390 1
501614 99501614 1001 86380 86390 1
501378 99501378 1001 86380 86390 1
501380 99501380 1001 86380 86390 1
501162 99501162 1001 86380 86390 1
501081 99501081 1001 86380 86390 1
501757 99501757 1001 86380 86390 1
501655 99501655 1001 86380 86390 1
501713 99501713 1001 86380 86390 1
502296 99502296 1001 86380 86390 1
502198 99502198 1001 86380 86390 1
502191 99502191 1001 86380 86390 1
502078 99502078 1001 86380 86390 1
501885 99501885 1001 86380 86390 1
501898 99501898 1001 86380 86390 1
502035 99502035 1001 86380 86390 1
502470 99502470 1001 86380 86390 1
503233 99503233 1001 86380 86390 1
503156 99503156 1001 86380 86390 1
503196 99503196 1001 86380 86390 1
503025 99503025 1001 86380 86390 1
502924 99502924 1001 86380 86390 1
502698 99502698 1001 86380 86390 1
502859 99502859 1001 86380 86390 1
502835 99502835 1001 86380 86390 1
502707 99502707 1001 86380 86390 1
503370 99503370 1001 86380 86390 1
503358 99503358 1001 86380 86390 1
503468 99503468 1001 86380 86390 1
503481 99503481 1001 86380 86390 1
503964 99503964 1001 86380 86390 1
503984 99503984 1001 86380 86390 1
504010 99504010 1001 86380 86390 1
504014 99504014 1001 86380 86390 1
503889 99503889 1001 86380 86390 1
503801 99503801 1001 86380 86390 1
503845 99503845 1001 86380 86390 1
503626 99503626 1001 86380 86390 1
503501 99503501 1001 86380 86390 1
503570 99503570 1001 86380 86390 1
504283 99504283 1001 86380 86390 1
504223 99504223 1001 86380 86390 1
504253 99504253 1001 86380 86390 1
504831 99504831 1001 86380 86390 1
504785 99504785 1001 86380 86390 1
504537 99504537 1001 86380 86390 1
504655 99504655 1001 86380 86390 1
504423 99504423 1001 86380 86390 1
505137 99505137 1001 86380 86390 1
505028 99505028 1001 86380 86390 1
505095 99505095 1001 86380 86390 1
505667 99505667 1001 86380 86390 1
505604 99505604 1001 86380 86390 1
505659 99505659 1001 86380 86390 1
505750 99505750 1001 86380 86390 1
505663 99505663 1001 86380 86390 1
505577 99505577 1001 86380 86390 1
505489 99505489 1001 86380 86390 1
505447 99505447 1001 86380 86390 1
505157 99505157 1001 86380 86390 1
505911 99505911 1001 86380 86390 1
505150 99505150 1001 86380 86390 1
505783 99505783 1001 86380 86390 1
505952 99505952 1001 86380 86390 1
505787 99505787 1001 86380 86390 1
505777 99505777 1001 86380 86390 1
505933 99505933 1001 86380 86390 1
506536 99506536 1001 86380 86390 1
506475 99506475 1001 86380 86390 1
506589 99506589 1001 86380 86390 1
506440 99506440 1001 86380 86390 1
506306 99506306 1001 86380 86390 1
506332 99506332 1001 86380 86390 1
506374 99506374 1001 86380 86390 1
506108 99506108 1001 86380 86390 1
506173 99506173 1001 86380 86390 1
506692 99506692 1001 86380 86390 1
506641 99506641 1001 86380 86390 1
506722 99506722 1001 86380 86390 1
506735 99506735 1001 86380 86390 1
507268 99507268 1001 86380 86390 1
507347 99507347 1001 86380 86390 1
507330 99507330 1001 86380 86390 1
507241 99507241 1001 86380 86390 1
507418 99507418 1001 86380 86390 1
507114 99507114 1001 86380 86390 1
507037 99507037 1001 86380 86390 1
507093 99507093 1001 86380 86390 1
507094 99507094 1001 86380 86390 1
506982 99506982 1001 86380 86390 1
507576 99507576 1001 86380 86390 1
507567 99507567 1001 86380 86390 1
508095 99508095 1001 86380 86390 1
508167 99508167 1001 86380 86390 1
508207 99508207 1001 86380 86390 1
507960 99507960 1001 86380 86390 1
507922 99507922 1001 86380 86390 1
507871 99507871 1001 86380 86390 1
507988 99507988 1001 86380 86390 1
507655 99507655 1001 86380 86390 1
507801 99507801 1001 86380 86390 1
507795 99507795 1001 86380 86390 1
508352 99508352 1001 86380 86390 1
508264 99508264 1001 86380 86390 1
508308 99508308 1001 86380 86390 1
508899 99508899 1001 86380 86390 1
508966 99508966 1001 86380 86390 1
508877 99508877 1001 86380 86390 1
509033 99509033 1001 86380 86390 1
508893 99508893 1001 86380 86390 1
509023 99509023 1001 86380 86390 1
508779 99508779 1001 86380 86390 1
508757 99508757 1001 86380 86390 1
508670 99508670 1001 86380 86390 1
508763 99508763 1001 86380 86390 1
508602 99508602 1001 86380 86390 1
509260 99509260 1001 86380 86390 1
509197 99509197 1001 86380 86390 1
509212 99509212 1001 86380 86390 1
509721 99509721 1001 86380 86390 1
509776 99509776 1001 86380 86390 1
509806 99509806 1001 86380 86390 1
509660 99509660 1001 86380 86390 1
509637 99509637 1001 86380 86390 1
509521 99509521 1001 86380 86390 1
509347 99509347 1001 86380 86390 1
509401 99509401 1001 86380 86390 1
509427 99509427 1001 86380 86390 1
509471 99509471 1001 86380 86390 1
510007 99510007 1001 86380 86390 1
510047 99510047 1001 86380 86390 1
509947 99509947 1001 86380 86390 1
510064 99510064 1001 86380 86390 1
510683 99510683 1001 86380 86390 1
510632 99510632 1001 86380 86390 1
510390 99510390 1001 86380 86390 1
510481 99510481 1001 86380 86390 1
510822 99510822 1001 86380 86390 1
510926 99510926 1001 86380 86390 1
511503 99511503 1001 86380 86390 1
511365 99511365 1001 86380 86390 1
511381 99511381 1001 86380 86390 1
511446 99511446 1001 86380 86390 1
511343 99511343 1001 86380 86390 1
511065 99511065 1001 86380 86390 1
511104 99511104 1001 86380 86390 1
510970 99510970 1001 86380 86390 1
511349 99511349 1001 86380 86390 1
511560 99511560 1001 86380 86390 1
511601 99511601 1001 86380 86390 1
512329 99512329 1001 86380 86390 1
512200 99512200 1001 86380 86390 1
512189 99512189 1001 86380 86390 1
512351 99512351 1001 86380 86390 1
512170 99512170 1001 86380 86390 1
511836 99511836 1001 86380 86390 1
511914 99511914 1001 86380 86390 1
511942 99511942 1001 86380 86390 1
511898 99511898 1001 86380 86390 1
511886 99511886 1001 86380 86390 1
511796 99511796 1001 86380 86390 1
511783 99511783 1001 86380 86390 1
512496 99512496 1001 86380 86390 1
513080 99513080 1001 86380 86390 1
513018 99513018 1001 86380 86390 1
513138 99513138 1001 86380 86390 1
513165 99513165 1001 86380 86390 1
512883 99512883 1001 86380 86390 1
512846 99512846 1001 86380 86390 1
512953 99512953 1001 86380 86390 1
512958 99512958 1001 86380 86390 1
512984 99512984 1001 86380 86390 1
512817 99512817 1001 86380 86390 1
512616 99512616 1001 86380 86390 1
512761 99512761 1001 86380 86390 1
513313 99513313 1001 86380 86390 1
513315 99513315 1001 86380 86390 1
513866 99513866 1001 86380 86390 1
513946 99513946 1001 86380 86390 1
514010 99514010 1001 86380 86390 1
513885 99513885 1001 86380 86390 1
513876 99513876 1001 86380 86390 1
513826 99513826 1001 86380 86390 1
513690 99513690 1001 86380 86390 1
513668 99513668 1001 86380 86390 1
513758 99513758 1001 86380 86390 1
513573 99513573 1001 86380 86390 1
513550 99513550 1001 86380 86390 1
513563 99513563 1001 86380 86390 1
514096 99514096 1001 86380 86390 1
514149 99514149 1001 86380 86390 1
514227 99514227 1001 86380 86390 1
514086 99514086 1001 86380 86390 1
514758 99514758 1001 86380 86390 1
514670 99514670 1001 86380 86390 1
514750 99514750 1001 86380 86390 1
514701 99514701 1001 86380 86390 1
514766 99514766 1001 86380 86390 1
514639 99514639 1001 86380 86390 1
514617 99514617 1001 86380 86390 1
514462 99514462 1001 86380 86390 1
514477 99514477 1001 86380 86390 1
514481 99514481 1001 86380 86390 1
514394 99514394 1001 86380 86390 1
514243 99514243 1001 86380 86390 1
514336 99514336 1001 86380 86390 1
514427 99514427 1001 86380 86390 1
514287 99514287 1001 86380 86390 1
514877 99514877 1001 86380 86390 1
514996 99514996 1001 86380 86390 1
515648 99515648 1001 86380 86390 1
515556 99515556 1001 86380 86390 1
515524 99515524 1001 86380 86390 1
515563 99515563 1001 86380 86390 1
515642 99515642 1001 86380 86390 1
515677 99515677 1001 86380 86390 1
515310 99515310 1001 86380 86390 1
515333 99515333 1001 86380 86390 1
515411 99515411 1001 86380 86390 1
515194 99515194 1001 86380 86390 1
515208 99515208 1001 86380 86390 1
515175 99515175 1001 86380 86390 1
515802 99515802 1001 86380 86390 1
515725 99515725 1001 86380 86390 1
515764 99515764 1001 86380 86390 1
515874 99515874 1001 86380 86390 1
516370 99516370 1001 86380 86390 1
516387 99516387 1001 86380 86390 1
516362 99516362 1001 86380 86390 1
516454 99516454 1001 86380 86390 1
516430 99516430 1001 86380 86390 1
515898 99515898 1001 86380 86390 1
516094 99516094 1001 86380 86390 1
516707 99516707 1001 86380 86390 1
516527 99516527 1001 86380 86390 1
517316 99517316 1001 86380 86390 1
517106 99517106 1001 86380 86390 1
516940 99516940 1001 86380 86390 1
516779 99516779 1001 86380 86390 1
516858 99516858 1001 86380 86390 1
516723 99516723 1001 86380 86390 1
516893 99516893 1001 86380 86390 1
517348 99517348 1001 86380 86390 1
517421 99517421 1001 86380 86390 1
518000 99518000 1001 86380 86390 1
517993 99517993 1001 86380 86390 1
517945 99517945 1001 86380 86390 1
517910 99517910 1001 86380 86390 1
517557 99517557 1001 86380 86390 1
517674 99517674 1001 86380 86390 1
517618 99517618 1001 86380 86390 1
518238 99518238 1001 86380 86390 1
518303 99518303 1001 86380 86390 1
518201 99518201 1001 86380 86390 1
518293 99518293 1001 86380 86390 1
518809 99518809 1001 86380 86390 1
518792 99518792 1001 86380 86390 1
518619 99518619 1001 86380 86390 1
518458 99518458 1001 86380 86390 1
518511 99518511 1001 86380 86390 1
518563 99518563 1001 86380 86390 1
518474 99518474 1001 86380 86390 1
518539 99518539 1001 86380 86390 1
518476 99518476 1001 86380 86390 1
518416 99518416 1001 86380 86390 1
518404 99518404 1001 86380 86390 1
519763 99519763 1001 86380 86390 1
519686 99519686 1001 86380 86390 1
519727 99519727 1001 86380 86390 1
519799 99519799 1001 86380 86390 1
519534 99519534 1001 86380 86390 1
519477 99519477 1001 86380 86390 1
519543 99519543 1001 86380 86390 1
519297 99519297 1001 86380 86390 1
519839 99519839 1001 86380 86390 1
519888 99519888 1001 86380 86390 1
520576 99520576 1001 86380 86390 1
520440 99520440 1001 86380 86390 1
520453 99520453 1001 86380 86390 1
520482 99520482 1001 86380 86390 1
520510 99520510 1001 86380 86390 1
520230 99520230 1001 86380 86390 1
520054 99520054 1001 86380 86390 1
520210 99520210 1001 86380 86390 1
520146 99520146 1001 86380 86390 1
520185 99520185 1001 86380 86390 1
520044 99520044 1001 86380 86390 1
520767 99520767 1001 86380 86390 1
520656 99520656 1001 86380 86390 1
520684 99520684 1001 86380 86390 1
520751 99520751 1001 86380 86390 1
520687 99520687 1001 86380 86390 1
520700 99520700 1001 86380 86390 1
520843 99520843 1001 86380 86390 1
521402 99521402 1001 86380 86390 1
521364 99521364 1001 86380 86390 1
521403 99521403 1001 86380 86390 1
521314 99521314 1001 86380 86390 1
521441 99521441 1001 86380 86390 1
521446 99521446 1001 86380 86390 1
521331 99521331 1001 86380 86390 1
521370 99521370 1001 86380 86390 1
521401 99521401 1001 86380 86390 1
521217 99521217 1001 86380 86390 1
521127 99521127 1001 86380 86390 1
521167 99521167 1001 86380 86390 1
521077 99521077 1001 86380 86390 1
520914 99520914 1001 86380 86390 1
521619 99521619 1001 86380 86390 1
522138 99522138 1001 86380 86390 1
522205 99522205 1001 86380 86390 1
522163 99522163 1001 86380 86390 1
522083 99522083 1001 86380 86390 1
521941 99521941 1001 86380 86390 1
521955 99521955 1001 86380 86390 1
521804 99521804 1001 86380 86390 1
521696 99521696 1001 86380 86390 1
522462 99522462 1001 86380 86390 1
522483 99522483 1001 86380 86390 1
522999 99522999 1001 86380 86390 1
523108 99523108 1001 86380 86390 1
523110 99523110 1001 86380 86390 1
523014 99523014 1001 86380 86390 1
522989 99522989 1001 86380 86390 1
522783 99522783 1001 86380 86390 1
522784 99522784 1001 86380 86390 1
522788 99522788 1001 86380 86390 1
522870 99522870 1001 86380 86390 1
522846 99522846 1001 86380 86390 1
522512 99522512 1001 86380 86390 1
522504 99522504 1001 86380 86390 1
523128 99523128 1001 86380 86390 1
523122 99523122 1001 86380 86390 1
523816 99523816 1001 86380 86390 1
523856 99523856 1001 86380 86390 1
523869 99523869 1001 86380 86390 1
523917 99523917 1001 86380 86390 1
523923 99523923 1001 86380 86390 1
523888 99523888 1001 86380 86390 1
523633 99523633 1001 86380 86390 1
523497 99523497 1001 86380 86390 1
523485 99523485 1001 86380 86390 1
523447 99523447 1001 86380 86390 1
523530 99523530 1001 86380 86390 1
524008 99524008 1001 86380 86390 1
524112 99524112 1001 86380 86390 1
524061 99524061 1001 86380 86390 1
523974 99523974 1001 86380 86390 1
524094 99524094 1001 86380 86390 1
523966 99523966 1001 86380 86390 1
524631 99524631 1001 86380 86390 1
524448 99524448 1001 86380 86390 1
524546 99524546 1001 86380 86390 1
524156 99524156 1001 86380 86390 1
524898 99524898 1001 86380 86390 1
524952 99524952 1001 86380 86390 1
524901 99524901 1001 86380 86390 1
524927 99524927 1001 86380 86390 1
524954 99524954 1001 86380 86390 1
524819 99524819 1001 86380 86390 1
525436 99525436 1001 86380 86390 1
525527 99525527 1001 86380 86390 1
525210 99525210 1001 86380 86390 1
525277 99525277 1001 86380 86390 1
525146 99525146 1001 86380 86390 1
525096 99525096 1001 86380 86390 1
525032 99525032 1001 86380 86390 1
525007 99525007 1001 86380 86390 1
525117 99525117 1001 86380 86390 1
525638 99525638 1001 86380 86390 1
525768 99525768 1001 86380 86390 1
525643 99525643 1001 86380 86390 1
525658 99525658 1001 86380 86390 1
526273 99526273 1001 86380 86390 1
526315 99526315 1001 86380 86390 1
526067 99526067 1001 86380 86390 1
526214 99526214 1001 86380 86390 1
525843 99525843 1001 86380 86390 1
525999 99525999 1001 86380 86390 1
525898 99525898 1001 86380 86390 1
526006 99526006 1001 86380 86390 1
525840 99525840 1001 86380 86390 1
526501 99526501 1001 86380 86390 1
526477 99526477 1001 86380 86390 1
526542 99526542 1001 86380 86390 1
527058 99527058 1001 86380 86390 1
527111 99527111 1001 86380 86390 1
527091 99527091 1001 86380 86390 1
527170 99527170 1001 86380 86390 1
526905 99526905 1001 86380 86390 1
526975 99526975 1001 86380 86390 1
526668 99526668 1001 86380 86390 1
526793 99526793 1001 86380 86390 1
527298 99527298 1001 86380 86390 1
527428 99527428 1001 86380 86390 1
527287 99527287 1001 86380 86390 1
527045 99527045 1001 86380 86390 1
528005 99528005 1001 86380 86390 1
527848 99527848 1001 86380 86390 1
527668 99527668 1001 86380 86390 1
527612 99527612 1001 86380 86390 1
527511 99527511 1001 86380 86390 1
527653 99527653 1001 86380 86390 1
527566 99527566 1001 86380 86390 1
527492 99527492 1001 86380 86390 1
527583 99527583 1001 86380 86390 1
528121 99528121 1001 86380 86390 1
528709 99528709 1001 86380 86390 1
528790 99528790 1001 86380 86390 1
528701 99528701 1001 86380 86390 1
528778 99528778 1001 86380 86390 1
528753 99528753 1001 86380 86390 1
528658 99528658 1001 86380 86390 1
528542 99528542 1001 86380 86390 1
528499 99528499 1001 86380 86390 1
528319 99528319 1001 86380 86390 1
528440 99528440 1001 86380 86390 1
528300 99528300 1001 86380 86390 1
528365 99528365 1001 86380 86390 1
528290 99528290 1001 86380 86390 1
528951 99528951 1001 86380 86390 1
529057 99529057 1001 86380 86390 1
528973 99528973 1001 86380 86390 1
529601 99529601 1001 86380 86390 1
529537 99529537 1001 86380 86390 1
529685 99529685 1001 86380 86390 1
529717 99529717 1001 86380 86390 1
529624 99529624 1001 86380 86390 1
529355 99529355 1001 86380 86390 1
529381 99529381 1001 86380 86390 1
529129 99529129 1001 86380 86390 1
529791 99529791 1001 86380 86390 1
529811 99529811 1001 86380 86390 1
529736 99529736 1001 86380 86390 1
530491 99530491 1001 86380 86390 1
530366 99530366 1001 86380 86390 1
530405 99530405 1001 86380 86390 1
530395 99530395 1001 86380 86390 1
530398 99530398 1001 86380 86390 1
530193 99530193 1001 86380 86390 1
530242 99530242 1001 86380 86390 1
530027 99530027 1001 86380 86390 1
530092 99530092 1001 86380 86390 1
530029 99530029 1001 86380 86390 1
530632 99530632 1001 86380 86390 1
530725 99530725 1001 86380 86390 1
530614 99530614 1001 86380 86390 1
531239 99531239 1001 86380 86390 1
531227 99531227 1001 86380 86390 1
531034 99531034 1001 86380 86390 1
530918 99530918 1001 86380 86390 1
530868 99530868 1001 86380 86390 1
531394 99531394 1001 86380 86390 1
531577 99531577 1001 86380 86390 1
532117 99532117 1001 86380 86390 1
532008 99532008 1001 86380 86390 1
532111 99532111 1001 86380 86390 1
532114 99532114 1001 86380 86390 1
531864 99531864 1001 86380 86390 1
531968 99531968 1001 86380 86390 1
531856 99531856 1001 86380 86390 1
531652 99531652 1001 86380 86390 1
531734 99531734 1001 86380 86390 1
532320 99532320 1001 86380 86390 1
532217 99532217 1001 86380 86390 1
532253 99532253 1001 86380 86390 1
532254 99532254 1001 86380 86390 1
532852 99532852 1001 86380 86390 1
532930 99532930 1001 86380 86390 1
532983 99532983 1001 86380 86390 1
533025 99533025 1001 86380 86390 1
532645 99532645 1001 86380 86390 1
532608 99532608 1001 86380 86390 1
532599 99532599 1001 86380 86390 1
532527 99532527 1001 86380 86390 1
533090 99533090 1001 86380 86390 1
533170 99533170 1001 86380 86390 1
533757 99533757 1001 86380 86390 1
533832 99533832 1001 86380 86390 1
533619 99533619 1001 86380 86390 1
533610 99533610 1001 86380 86390 1
533328 99533328 1001 86380 86390 1
533316 99533316 1001 86380 86390 1
533291 99533291 1001 86380 86390 1
533318 99533318 1001 86380 86390 1
533323 99533323 1001 86380 86390 1
533964 99533964 1001 86380 86390 1
533980 99533980 1001 86380 86390 1
534610 99534610 1001 86380 86390 1
534507 99534507 1001 86380 86390 1
534342 99534342 1001 86380 86390 1
534452 99534452 1001 86380 86390 1
534234 99534234 1001 86380 86390 1
534067 99534067 1001 86380 86390 1
534198 99534198 1001 86380 86390 1
534109 99534109 1001 86380 86390 1
534161 99534161 1001 86380 86390 1
534226 99534226 1001 86380 86390 1
534204 99534204 1001 86380 86390 1
534850 99534850 1001 86380 86390 1
534800 99534800 1001 86380 86390 1
534705 99534705 1001 86380 86390 1
535423 99535423 1001 86380 86390 1
535387 99535387 1001 86380 86390 1
535508 99535508 1001 86380 86390 1
535355 99535355 1001 86380 86390 1
535168 99535168 1001 86380 86390 1
535237 99535237 1001 86380 86390 1
535303 99535303 1001 86380 86390 1
534993 99534993 1001 86380 86390 1
535036 99535036 1001 86380 86390 1
535038 99535038 1001 86380 86390 1
534992 99534992 1001 86380 86390 1
534914 99534914 1001 86380 86390 1
535548 99535548 1001 86380 86390 1
535666 99535666 1001 86380 86390 1
535679 99535679 1001 86380 86390 1
535580 99535580 1001 86380 86390 1
535529 99535529 1001 86380 86390 1
535636 99535636 1001 86380 86390 1
536214 99536214 1001 86380 86390 1
536181 99536181 1001 86380 86390 1
536015 99536015 1001 86380 86390 1
535965 99535965 1001 86380 86390 1
536084 99536084 1001 86380 86390 1
535956 99535956 1001 86380 86390 1
535983 99535983 1001 86380 86390 1
535768 99535768 1001 86380 86390 1
535872 99535872 1001 86380 86390 1
535791 99535791 1001 86380 86390 1
536484 99536484 1001 86380 86390 1
536526 99536526 1001 86380 86390 1
537159 99537159 1001 86380 86390 1
537113 99537113 1001 86380 86390 1
536967 99536967 1001 86380 86390 1
536818 99536818 1001 86380 86390 1
536875 99536875 1001 86380 86390 1
536544 99536544 1001 86380 86390 1
536676 99536676 1001 86380 86390 1
537891 99537891 1001 86380 86390 1
537827 99537827 1001 86380 86390 1
537965 99537965 1001 86380 86390 1
537831 99537831 1001 86380 86390 1
537980 99537980 1001 86380 86390 1
537897 99537897 1001 86380 86390 1
537653 99537653 1001 86380 86390 1
537447 99537447 1001 86380 86390 1
537499 99537499 1001 86380 86390 1
537397 99537397 1001 86380 86390 1
537384 99537384 1001 86380 86390 1
537437 99537437 1001 86380 86390 1
537529 99537529 1001 86380 86390 1
537454 99537454 1001 86380 86390 1
538037 99538037 1001 86380 86390 1
538157 99538157 1001 86380 86390 1
538639 99538639 1001 86380 86390 1
538747 99538747 1001 86380 86390 1
538572 99538572 1001 86380 86390 1
538574 99538574 1001 86380 86390 1
538562 99538562 1001 86380 86390 1
538486 99538486 1001 86380 86390 1
538478 99538478 1001 86380 86390 1
538286 99538286 1001 86380 86390 1
538980 99538980 1001 86380 86390 1
538933 99538933 1001 86380 86390 1
539005 99539005 1001 86380 86390 1
539412 99539412 1001 86380 86390 1
539235 99539235 1001 86380 86390 1
539327 99539327 1001 86380 86390 1
539034 99539034 1001 86380 86390 1
539166 99539166 1001 86380 86390 1
539028 99539028 1001 86380 86390 1
539106 99539106 1001 86380 86390 1
539045 99539045 1001 86380 86390 1
539806 99539806 1001 86380 86390 1
539690 99539690 1001 86380 86390 1
539679 99539679 1001 86380 86390 1
539694 99539694 1001 86380 86390 1
540464 99540464 1001 86380 86390 1
540365 99540365 1001 86380 86390 1
540357 99540357 1001 86380 86390 1
540066 99540066 1001 86380 86390 1
539981 99539981 1001 86380 86390 1
539930 99539930 1001 86380 86390 1
539906 99539906 1001 86380 86390 1
540634 99540634 1001 86380 86390 1
540505 99540505 1001 86380 86390 1
540557 99540557 1001 86380 86390 1
540622 99540622 1001 86380 86390 1
540577 99540577 1001 86380 86390 1
541170 99541170 1001 86380 86390 1
541235 99541235 1001 86380 86390 1
541134 99541134 1001 86380 86390 1
540882 99540882 1001 86380 86390 1
540986 99540986 1001 86380 86390 1
540910 99540910 1001 86380 86390 1
540929 99540929 1001 86380 86390 1
540714 99540714 1001 86380 86390 1
540870 99540870 1001 86380 86390 1
541317 99541317 1001 86380 86390 1
541369 99541369 1001 86380 86390 1
541421 99541421 1001 86380 86390 1
541399 99541399 1001 86380 86390 1
541362 99541362 1001 86380 86390 1
541310 99541310 1001 86380 86390 1
541339 99541339 1001 86380 86390 1
541353 99541353 1001 86380 86390 1
541418 99541418 1001 86380 86390 1
541862 99541862 1001 86380 86390 1
541806 99541806 1001 86380 86390 1
541641 99541641 1001 86380 86390 1
541539 99541539 1001 86380 86390 1
541674 99541674 1001 86380 86390 1
541636 99541636 1001 86380 86390 1
541689 99541689 1001 86380 86390 1
541625 99541625 1001 86380 86390 1
542172 99542172 1001 86380 86390 1
542186 99542186 1001 86380 86390 1
542128 99542128 1001 86380 86390 1
542818 99542818 1001 86380 86390 1
542885 99542885 1001 86380 86390 1
542860 99542860 1001 86380 86390 1
542545 99542545 1001 86380 86390 1
542638 99542638 1001 86380 86390 1
542621 99542621 1001 86380 86390 1
542711 99542711 1001 86380 86390 1
542673 99542673 1001 86380 86390 1
542506 99542506 1001 86380 86390 1
542340 99542340 1001 86380 86390 1
542407 99542407 1001 86380 86390 1
542485 99542485 1001 86380 86390 1
542453 99542453 1001 86380 86390 1
543047 99543047 1001 86380 86390 1
543104 99543104 1001 86380 86390 1
543145 99543145 1001 86380 86390 1
543094 99543094 1001 86380 86390 1
543669 99543669 1001 86380 86390 1
543618 99543618 1001 86380 86390 1
543753 99543753 1001 86380 86390 1
543730 99543730 1001 86380 86390 1
543230 99543230 1001 86380 86390 1
543156 99543156 1001 86380 86390 1
543159 99543159 1001 86380 86390 1
543951 99543951 1001 86380 86390 1
543842 99543842 1001 86380 86390 1
543831 99543831 1001 86380 86390 1
544553 99544553 1001 86380 86390 1
544314 99544314 1001 86380 86390 1
544307 99544307 1001 86380 86390 1
544028 99544028 1001 86380 86390 1
544055 99544055 1001 86380 86390 1
544058 99544058 1001 86380 86390 1
544086 99544086 1001 86380 86390 1
544138 99544138 1001 86380 86390 1
544636 99544636 1001 86380 86390 1
544717 99544717 1001 86380 86390 1
421277 1018 1001 25020 29517 1
506591 759 1001 27198 27498 1
512395 789 1002 28707 31942 1
517888 1029 1001 38657 38956 1
534709 751 1002 25442 31932 1
400257 99400257 1001 86380 86390 1
400818 99400818 1001 86380 86390 1
400771 99400771 1001 86380 86390 1
401107 99401107 1001 86380 86390 1
401053 99401053 1001 86380 86390 1
401544 99401544 1001 86380 86390 1
401571 99401571 1001 86380 86390 1
401642 99401642 1001 86380 86390 1
402063 99402063 1001 86380 86390 1
402137 99402137 1001 86380 86390 1
402320 99402320 1001 86380 86390 1
402559 99402559 1001 86380 86390 1
403008 99403008 1001 86380 86390 1
403717 99403717 1001 86380 86390 1
404237 99404237 1001 86380 86390 1
404759 99404759 1001 86380 86390 1
404877 99404877 1001 86380 86390 1
404943 99404943 1001 86380 86390 1
405143 99405143 1001 86380 86390 1
405297 99405297 1001 86380 86390 1
405349 99405349 1001 86380 86390 1
405617 99405617 1001 86380 86390 1
405744 99405744 1001 86380 86390 1
405821 99405821 1001 86380 86390 1
405876 99405876 1001 86380 86390 1
406061 99406061 1001 86380 86390 1
406020 99406020 1001 86380 86390 1
406099 99406099 1001 86380 86390 1
406734 99406734 1001 86380 86390 1
406955 99406955 1001 86380 86390 1
407316 99407316 1001 86380 86390 1
407671 99407671 1001 86380 86390 1
407709 99407709 1001 86380 86390 1
407760 99407760 1001 86380 86390 1
407742 99407742 1001 86380 86390 1
407962 99407962 1001 86380 86390 1
408058 99408058 1001 86380 86390 1
408296 99408296 1001 86380 86390 1
408410 99408410 1001 86380 86390 1
408545 99408545 1001 86380 86390 1
408823 99408823 1001 86380 86390 1
409353 99409353 1001 86380 86390 1
409341 99409341 1001 86380 86390 1
409375 99409375 1001 86380 86390 1
409542 99409542 1001 86380 86390 1
409571 99409571 1001 86380 86390 1
409611 99409611 1001 86380 86390 1
409806 99409806 1001 86380 86390 1
409861 99409861 1001 86380 86390 1
410002 99410002 1001 86380 86390 1
410133 99410133 1001 86380 86390 1
410277 99410277 1001 86380 86390 1
410468 99410468 1001 86380 86390 1
410482 99410482 1001 86380 86390 1
410541 99410541 1001 86380 86390 1
410807 99410807 1001 86380 86390 1
410944 99410944 1001 86380 86390 1
411023 99411023 1001 86380 86390 1
411153 99411153 1001 86380 86390 1
411202 99411202 1001 86380 86390 1
411637 99411637 1001 86380 86390 1
411909 99411909 1001 86380 86390 1
412164 99412164 1001 86380 86390 1
412262 99412262 1001 86380 86390 1
413635 99413635 1001 86380 86390 1
413438 99413438 1001 86380 86390 1
413614 99413614 1001 86380 86390 1
413116 99413116 1001 86380 86390 1
412782 99412782 1001 86380 86390 1
412772 99412772 1001 86380 86390 1
413756 99413756 1001 86380 86390 1
414089 99414089 1001 86380 86390 1
413793 99413793 1001 86380 86390 1
414072 99414072 1001 86380 86390 1
413778 99413778 1001 86380 86390 1
413830 99413830 1001 86380 86390 1
415320 99415320 1001 86380 86390 1
415249 99415249 1001 86380 86390 1
414868 99414868 1001 86380 86390 1
414779 99414779 1001 86380 86390 1
414549 99414549 1001 86380 86390 1
414751 99414751 1001 86380 86390 1
414673 99414673 1001 86380 86390 1
414354 99414354 1001 86380 86390 1
414468 99414468 1001 86380 86390 1
415533 99415533 1001 86380 86390 1
416909 99416909 1001 86380 86390 1
416721 99416721 1001 86380 86390 1
416168 99416168 1001 86380 86390 1
416447 99416447 1001 86380 86390 1
416202 99416202 1001 86380 86390 1
416227 99416227 1001 86380 86390 1
416538 99416538 1001 86380 86390 1
415747 99415747 1001 86380 86390 1
415832 99415832 1001 86380 86390 1
416010 99416010 1001 86380 86390 1
415922 99415922 1001 86380 86390 1
417150 99417150 1001 86380 86390 1
417319 99417319 1001 86380 86390 1
417250 99417250 1001 86380 86390 1
417303 99417303 1001 86380 86390 1
417351 99417351 1001 86380 86390 1
417533 99417533 1001 86380 86390 1
418652 99418652 1001 86380 86390 1
418509 99418509 1001 86380 86390 1
418209 99418209 1001 86380 86390 1
418422 99418422 1001 86380 86390 1
418145 99418145 1001 86380 86390 1
417678 99417678 1001 86380 86390 1
417769 99417769 1001 86380 86390 1
417850 99417850 1001 86380 86390 1
417874 99417874 1001 86380 86390 1
417812 99417812 1001 86380 86390 1
417911 99417911 1001 86380 86390 1
417843 99417843 1001 86380 86390 1
417889 99417889 1001 86380 86390 1
420099 99420099 1001 86380 86390 1
420410 99420410 1001 86380 86390 1
420411 99420411 1001 86380 86390 1
420417 99420417 1001 86380 86390 1
419862 99419862 1001 86380 86390 1
419864 99419864 1001 86380 86390 1
419654 99419654 1001 86380 86390 1
419657 99419657 1001 86380 86390 1
419743 99419743 1001 86380 86390 1
419524 99419524 1001 86380 86390 1
419217 99419217 1001 86380 86390 1
419277 99419277 1001 86380 86390 1
419393 99419393 1001 86380 86390 1
419399 99419399 1001 86380 86390 1
419289 99419289 1001 86380 86390 1
421865 99421865 1001 86380 86390 1
421926 99421926 1001 86380 86390 1
421828 99421828 1001 86380 86390 1
421639 99421639 1001 86380 86390 1
421493 99421493 1001 86380 86390 1
421021 99421021 1001 86380 86390 1
420938 99420938 1001 86380 86390 1
422192 99422192 1001 86380 86390 1
422247 99422247 1001 86380 86390 1
422146 99422146 1001 86380 86390 1
422406 99422406 1001 86380 86390 1
422149 99422149 1001 86380 86390 1
422311 99422311 1001 86380 86390 1
422448 99422448 1001 86380 86390 1
422214 99422214 1001 86380 86390 1
423436 99423436 1001 86380 86390 1
423558 99423558 1001 86380 86390 1
423716 99423716 1001 86380 86390 1
423331 99423331 1001 86380 86390 1
423304 99423304 1001 86380 86390 1
423191 99423191 1001 86380 86390 1
423068 99423068 1001 86380 86390 1
423182 99423182 1001 86380 86390 1
423161 99423161 1001 86380 86390 1
422747 99422747 1001 86380 86390 1
422905 99422905 1001 86380 86390 1
422610 99422610 1001 86380 86390 1
423828 99423828 1001 86380 86390 1
424050 99424050 1001 86380 86390 1
423763 99423763 1001 86380 86390 1
423840 99423840 1001 86380 86390 1
425196 99425196 1001 86380 86390 1
425226 99425226 1001 86380 86390 1
425335 99425335 1001 86380 86390 1
425263 99425263 1001 86380 86390 1
425161 99425161 1001 86380 86390 1
425165 99425165 1001 86380 86390 1
425371 99425371 1001 86380 86390 1
424793 99424793 1001 86380 86390 1
424663 99424663 1001 86380 86390 1
424500 99424500 1001 86380 86390 1
424159 99424159 1001 86380 86390 1
424409 99424409 1001 86380 86390 1
425470 99425470 1001 86380 86390 1
425710 99425710 1001 86380 86390 1
425666 99425666 1001 86380 86390 1
425480 99425480 1001 86380 86390 1
425677 99425677 1001 86380 86390 1
425600 99425600 1001 86380 86390 1
426710 99426710 1001 86380 86390 1
427089 99427089 1001 86380 86390 1
426646 99426646 1001 86380 86390 1
426356 99426356 1001 86380 86390 1
426668 99426668 1001 86380 86390 1
426454 99426454 1001 86380 86390 1
426457 99426457 1001 86380 86390 1
426310 99426310 1001 86380 86390 1
426500 99426500 1001 86380 86390 1
426114 99426114 1001 86380 86390 1
426016 99426016 1001 86380 86390 1
425842 99425842 1001 86380 86390 1
425952 99425952 1001 86380 86390 1
427251 99427251 1001 86380 86390 1
428468 99428468 1001 86380 86390 1
428350 99428350 1001 86380 86390 1
428703 99428703 1001 86380 86390 1
428578 99428578 1001 86380 86390 1
428282 99428282 1001 86380 86390 1
427643 99427643 1001 86380 86390 1
427571 99427571 1001 86380 86390 1
427845 99427845 1001 86380 86390 1
429108 99429108 1001 86380 86390 1
428802 99428802 1001 86380 86390 1
430166 99430166 1001 86380 86390 1
429840 99429840 1001 86380 86390 1
429344 99429344 1001 86380 86390 1
429434 99429434 1001 86380 86390 1
429209 99429209 1001 86380 86390 1
429453 99429453 1001 86380 86390 1
430818 99430818 1001 86380 86390 1
430447 99430447 1001 86380 86390 1
430449 99430449 1001 86380 86390 1
431941 99431941 1001 86380 86390 1
431750 99431750 1001 86380 86390 1
431459 99431459 1001 86380 86390 1
431571 99431571 1001 86380 86390 1
431636 99431636 1001 86380 86390 1
431469 99431469 1001 86380 86390 1
431545 99431545 1001 86380 86390 1
431258 99431258 1001 86380 86390 1
431077 99431077 1001 86380 86390 1
432268 99432268 1001 86380 86390 1
432106 99432106 1001 86380 86390 1
433634 99433634 1001 86380 86390 1
433330 99433330 1001 86380 86390 1
433247 99433247 1001 86380 86390 1
433272 99433272 1001 86380 86390 1
432908 99432908 1001 86380 86390 1
432940 99432940 1001 86380 86390 1
433286 99433286 1001 86380 86390 1
432565 99432565 1001 86380 86390 1
432734 99432734 1001 86380 86390 1
432816 99432816 1001 86380 86390 1
432770 99432770 1001 86380 86390 1
432824 99432824 1001 86380 86390 1
433980 99433980 1001 86380 86390 1
433741 99433741 1001 86380 86390 1
435036 99435036 1001 86380 86390 1
435205 99435205 1001 86380 86390 1
434787 99434787 1001 86380 86390 1
434640 99434640 1001 86380 86390 1
434464 99434464 1001 86380 86390 1
434465 99434465 1001 86380 86390 1
435466 99435466 1001 86380 86390 1
435720 99435720 1001 86380 86390 1
437078 99437078 1001 86380 86390 1
436859 99436859 1001 86380 86390 1
436384 99436384 1001 86380 86390 1
436480 99436480 1001 86380 86390 1
436376 99436376 1001 86380 86390 1
436405 99436405 1001 86380 86390 1
436438 99436438 1001 86380 86390 1
436319 99436319 1001 86380 86390 1
436325 99436325 1001 86380 86390 1
436055 99436055 1001 86380 86390 1
436330 99436330 1001 86380 86390 1
436335 99436335 1001 86380 86390 1
300030 99300030 1001 86380 86390 1
300027 99300027 1001 86380 86390 1
300668 99300668 1001 86380 86390 1
300594 99300594 1001 86380 86390 1
300676 99300676 1001 86380 86390 1
300446 99300446 1001 86380 86390 1
300511 99300511 1001 86380 86390 1
300401 99300401 1001 86380 86390 1
300378 99300378 1001 86380 86390 1
300198 99300198 1001 86380 86390 1
300238 99300238 1001 86380 86390 1
300794 99300794 1001 86380 86390 1
301553 99301553 1001 86380 86390 1
301494 99301494 1001 86380 86390 1
301277 99301277 1001 86380 86390 1
301151 99301151 1001 86380 86390 1
300949 99300949 1001 86380 86390 1
301048 99301048 1001 86380 86390 1
301603 99301603 1001 86380 86390 1
301686 99301686 1001 86380 86390 1
301704 99301704 1001 86380 86390 1
301693 99301693 1001 86380 86390 1
302331 99302331 1001 86380 86390 1
302309 99302309 1001 86380 86390 1
302248 99302248 1001 86380 86390 1
302212 99302212 1001 86380 86390 1
302187 99302187 1001 86380 86390 1
302064 99302064 1001 86380 86390 1
301989 99301989 1001 86380 86390 1
302068 99302068 1001 86380 86390 1
301892 99301892 1001 86380 86390 1
301804 99301804 1001 86380 86390 1
301947 99301947 1001 86380 86390 1
302496 99302496 1001 86380 86390 1
303156 99303156 1001 86380 86390 1
303182 99303182 1001 86380 86390 1
303023 99303023 1001 86380 86390 1
302898 99302898 1001 86380 86390 1
302823 99302823 1001 86380 86390 1
302955 99302955 1001 86380 86390 1
302826 99302826 1001 86380 86390 1
302601 99302601 1001 86380 86390 1
302603 99302603 1001 86380 86390 1
302698 99302698 1001 86380 86390 1
302753 99302753 1001 86380 86390 1
303244 99303244 1001 86380 86390 1
303283 99303283 1001 86380 86390 1
303310 99303310 1001 86380 86390 1
303365 99303365 1001 86380 86390 1
303315 99303315 1001 86380 86390 1
303265 99303265 1001 86380 86390 1
303344 99303344 1001 86380 86390 1
303228 99303228 1001 86380 86390 1
303917 99303917 1001 86380 86390 1
304004 99304004 1001 86380 86390 1
304029 99304029 1001 86380 86390 1
303782 99303782 1001 86380 86390 1
303657 99303657 1001 86380 86390 1
303518 99303518 1001 86380 86390 1
303560 99303560 1001 86380 86390 1
303470 99303470 1001 86380 86390 1
304200 99304200 1001 86380 86390 1
304073 99304073 1001 86380 86390 1
304140 99304140 1001 86380 86390 1
304166 99304166 1001 86380 86390 1
304077 99304077 1001 86380 86390 1
304052 99304052 1001 86380 86390 1
304813 99304813 1001 86380 86390 1
304846 99304846 1001 86380 86390 1
304806 99304806 1001 86380 86390 1
304642 99304642 1001 86380 86390 1
304448 99304448 1001 86380 86390 1
304342 99304342 1001 86380 86390 1
304240 99304240 1001 86380 86390 1
304273 99304273 1001 86380 86390 1
304315 99304315 1001 86380 86390 1
304961 99304961 1001 86380 86390 1
304937 99304937 1001 86380 86390 1
304886 99304886 1001 86380 86390 1
304941 99304941 1001 86380 86390 1
305482 99305482 1001 86380 86390 1
305573 99305573 1001 86380 86390 1
305669 99305669 1001 86380 86390 1
305444 99305444 1001 86380 86390 1
305367 99305367 1001 86380 86390 1
305419 99305419 1001 86380 86390 1
305233 99305233 1001 86380 86390 1
305254 99305254 1001 86380 86390 1
305164 99305164 1001 86380 86390 1
305229 99305229 1001 86380 86390 1
500143 99500143 1001 86380 86390 1
500764 99500764 1001 86380 86390 1
500613 99500613 1001 86380 86390 1
500767 99500767 1001 86380 86390 1
500761 99500761 1001 86380 86390 1
500441 99500441 1001 86380 86390 1
500520 99500520 1001 86380 86390 1
500469 99500469 1001 86380 86390 1
500435 99500435 1001 86380 86390 1
500500 99500500 1001 86380 86390 1
500552 99500552 1001 86380 86390 1
500541 99500541 1001 86380 86390 1
500400 99500400 1001 86380 86390 1
500310 99500310 1001 86380 86390 1
500272 99500272 1001 86380 86390 1
500215 99500215 1001 86380 86390 1
500914 99500914 1001 86380 86390 1
500979 99500979 1001 86380 86390 1
500981 99500981 1001 86380 86390 1
500878 99500878 1001 86380 86390 1
500856 99500856 1001 86380 86390 1
501000 99501000 1001 86380 86390 1
500858 99500858 1001 86380 86390 1
500885 99500885 1001 86380 86390 1
500925 99500925 1001 86380 86390 1
501538 99501538 1001 86380 86390 1
501500 99501500 1001 86380 86390 1
501475 99501475 1001 86380 86390 1
501465 99501465 1001 86380 86390 1
501441 99501441 1001 86380 86390 1
501240 99501240 1001 86380 86390 1
501282 99501282 1001 86380 86390 1
501355 99501355 1001 86380 86390 1
501666 99501666 1001 86380 86390 1
501697 99501697 1001 86380 86390 1
502415 99502415 1001 86380 86390 1
502274 99502274 1001 86380 86390 1
502404 99502404 1001 86380 86390 1
502304 99502304 1001 86380 86390 1
502420 99502420 1001 86380 86390 1
502396 99502396 1001 86380 86390 1
502451 99502451 1001 86380 86390 1
502235 99502235 1001 86380 86390 1
502005 99502005 1001 86380 86390 1
501890 99501890 1001 86380 86390 1
502631 99502631 1001 86380 86390 1
502502 99502502 1001 86380 86390 1
502581 99502581 1001 86380 86390 1
502609 99502609 1001 86380 86390 1
502584 99502584 1001 86380 86390 1
502662 99502662 1001 86380 86390 1
502494 99502494 1001 86380 86390 1
503129 99503129 1001 86380 86390 1
503223 99503223 1001 86380 86390 1
503148 99503148 1001 86380 86390 1
503051 99503051 1001 86380 86390 1
502899 99502899 1001 86380 86390 1
503017 99503017 1001 86380 86390 1
502685 99502685 1001 86380 86390 1
502777 99502777 1001 86380 86390 1
502790 99502790 1001 86380 86390 1
502805 99502805 1001 86380 86390 1
503426 99503426 1001 86380 86390 1
503442 99503442 1001 86380 86390 1
504042 99504042 1001 86380 86390 1
503926 99503926 1001 86380 86390 1
504032 99504032 1001 86380 86390 1
504074 99504074 1001 86380 86390 1
504036 99504036 1001 86380 86390 1
503887 99503887 1001 86380 86390 1
503759 99503759 1001 86380 86390 1
503837 99503837 1001 86380 86390 1
503799 99503799 1001 86380 86390 1
503728 99503728 1001 86380 86390 1
503679 99503679 1001 86380 86390 1
503668 99503668 1001 86380 86390 1
503556 99503556 1001 86380 86390 1
503573 99503573 1001 86380 86390 1
504161 99504161 1001 86380 86390 1
504151 99504151 1001 86380 86390 1
504166 99504166 1001 86380 86390 1
504896 99504896 1001 86380 86390 1
504846 99504846 1001 86380 86390 1
504770 99504770 1001 86380 86390 1
504900 99504900 1001 86380 86390 1
504718 99504718 1001 86380 86390 1
504628 99504628 1001 86380 86390 1
504632 99504632 1001 86380 86390 1
504607 99504607 1001 86380 86390 1
504634 99504634 1001 86380 86390 1
504524 99504524 1001 86380 86390 1
504515 99504515 1001 86380 86390 1
504464 99504464 1001 86380 86390 1
504954 99504954 1001 86380 86390 1
504994 99504994 1001 86380 86390 1
505088 99505088 1001 86380 86390 1
505747 99505747 1001 86380 86390 1
505701 99505701 1001 86380 86390 1
505714 99505714 1001 86380 86390 1
505397 99505397 1001 86380 86390 1
505372 99505372 1001 86380 86390 1
505360 99505360 1001 86380 86390 1
505269 99505269 1001 86380 86390 1
505340 99505340 1001 86380 86390 1
505806 99505806 1001 86380 86390 1
505866 99505866 1001 86380 86390 1
505867 99505867 1001 86380 86390 1
505945 99505945 1001 86380 86390 1
506429 99506429 1001 86380 86390 1
506417 99506417 1001 86380 86390 1
506432 99506432 1001 86380 86390 1
506486 99506486 1001 86380 86390 1
506414 99506414 1001 86380 86390 1
506304 99506304 1001 86380 86390 1
506331 99506331 1001 86380 86390 1
506370 99506370 1001 86380 86390 1
506189 99506189 1001 86380 86390 1
506284 99506284 1001 86380 86390 1
506160 99506160 1001 86380 86390 1
506110 99506110 1001 86380 86390 1
506011 99506011 1001 86380 86390 1
506065 99506065 1001 86380 86390 1
506699 99506699 1001 86380 86390 1
507220 99507220 1001 86380 86390 1
507404 99507404 1001 86380 86390 1
507193 99507193 1001 86380 86390 1
507169 99507169 1001 86380 86390 1
507028 99507028 1001 86380 86390 1
507134 99507134 1001 86380 86390 1
507215 99507215 1001 86380 86390 1
506824 99506824 1001 86380 86390 1
507427 99507427 1001 86380 86390 1
508097 99508097 1001 86380 86390 1
508158 99508158 1001 86380 86390 1
507919 99507919 1001 86380 86390 1
507858 99507858 1001 86380 86390 1
507951 99507951 1001 86380 86390 1
507771 99507771 1001 86380 86390 1
507776 99507776 1001 86380 86390 1
507789 99507789 1001 86380 86390 1
507778 99507778 1001 86380 86390 1
507664 99507664 1001 86380 86390 1
508273 99508273 1001 86380 86390 1
508417 99508417 1001 86380 86390 1
508896 99508896 1001 86380 86390 1
508955 99508955 1001 86380 86390 1
508945 99508945 1001 86380 86390 1
509010 99509010 1001 86380 86390 1
508677 99508677 1001 86380 86390 1
508797 99508797 1001 86380 86390 1
508849 99508849 1001 86380 86390 1
508601 99508601 1001 86380 86390 1
508501 99508501 1001 86380 86390 1
509136 99509136 1001 86380 86390 1
509185 99509185 1001 86380 86390 1
509148 99509148 1001 86380 86390 1
509838 99509838 1001 86380 86390 1
509569 99509569 1001 86380 86390 1
509662 99509662 1001 86380 86390 1
509384 99509384 1001 86380 86390 1
509451 99509451 1001 86380 86390 1
510080 99510080 1001 86380 86390 1
509979 99509979 1001 86380 86390 1
509928 99509928 1001 86380 86390 1
509995 99509995 1001 86380 86390 1
510009 99510009 1001 86380 86390 1
510091 99510091 1001 86380 86390 1
510613 99510613 1001 86380 86390 1
510695 99510695 1001 86380 86390 1
510713 99510713 1001 86380 86390 1
510545 99510545 1001 86380 86390 1
510446 99510446 1001 86380 86390 1
510464 99510464 1001 86380 86390 1
510187 99510187 1001 86380 86390 1
510154 99510154 1001 86380 86390 1
510894 99510894 1001 86380 86390 1
510739 99510739 1001 86380 86390 1
510785 99510785 1001 86380 86390 1
510760 99510760 1001 86380 86390 1
510890 99510890 1001 86380 86390 1
511515 99511515 1001 86380 86390 1
511530 99511530 1001 86380 86390 1
511367 99511367 1001 86380 86390 1
511368 99511368 1001 86380 86390 1
511369 99511369 1001 86380 86390 1
511260 99511260 1001 86380 86390 1
511183 99511183 1001 86380 86390 1
511344 99511344 1001 86380 86390 1
511202 99511202 1001 86380 86390 1
511268 99511268 1001 86380 86390 1
511000 99511000 1001 86380 86390 1
511059 99511059 1001 86380 86390 1
511582 99511582 1001 86380 86390 1
511675 99511675 1001 86380 86390 1
511702 99511702 1001 86380 86390 1
511562 99511562 1001 86380 86390 1
512352 99512352 1001 86380 86390 1
512361 99512361 1001 86380 86390 1
512363 99512363 1001 86380 86390 1
512020 99512020 1001 86380 86390 1
511995 99511995 1001 86380 86390 1
511966 99511966 1001 86380 86390 1
511798 99511798 1001 86380 86390 1
512574 99512574 1001 86380 86390 1
512487 99512487 1001 86380 86390 1
513070 99513070 1001 86380 86390 1
513164 99513164 1001 86380 86390 1
513063 99513063 1001 86380 86390 1
512950 99512950 1001 86380 86390 1
512821 99512821 1001 86380 86390 1
512967 99512967 1001 86380 86390 1
512838 99512838 1001 86380 86390 1
512895 99512895 1001 86380 86390 1
512613 99512613 1001 86380 86390 1
512647 99512647 1001 86380 86390 1
513353 99513353 1001 86380 86390 1
513864 99513864 1001 86380 86390 1
513942 99513942 1001 86380 86390 1
513998 99513998 1001 86380 86390 1
513997 99513997 1001 86380 86390 1
513948 99513948 1001 86380 86390 1
513728 99513728 1001 86380 86390 1
513821 99513821 1001 86380 86390 1
513479 99513479 1001 86380 86390 1
513571 99513571 1001 86380 86390 1
513523 99513523 1001 86380 86390 1
513591 99513591 1001 86380 86390 1
514224 99514224 1001 86380 86390 1
514044 99514044 1001 86380 86390 1
514166 99514166 1001 86380 86390 1
514667 99514667 1001 86380 86390 1
514683 99514683 1001 86380 86390 1
514702 99514702 1001 86380 86390 1
514473 99514473 1001 86380 86390 1
514461 99514461 1001 86380 86390 1
514464 99514464 1001 86380 86390 1
514569 99514569 1001 86380 86390 1
514612 99514612 1001 86380 86390 1
514263 99514263 1001 86380 86390 1
514356 99514356 1001 86380 86390 1
514385 99514385 1001 86380 86390 1
514908 99514908 1001 86380 86390 1
515026 99515026 1001 86380 86390 1
514862 99514862 1001 86380 86390 1
514889 99514889 1001 86380 86390 1
515625 99515625 1001 86380 86390 1
515523 99515523 1001 86380 86390 1
515297 99515297 1001 86380 86390 1
515390 99515390 1001 86380 86390 1
515327 99515327 1001 86380 86390 1
515305 99515305 1001 86380 86390 1
515423 99515423 1001 86380 86390 1
515449 99515449 1001 86380 86390 1
515267 99515267 1001 86380 86390 1
515696 99515696 1001 86380 86390 1
515803 99515803 1001 86380 86390 1
516457 99516457 1001 86380 86390 1
516138 99516138 1001 86380 86390 1
516151 99516151 1001 86380 86390 1
516129 99516129 1001 86380 86390 1
516181 99516181 1001 86380 86390 1
516194 99516194 1001 86380 86390 1
516057 99516057 1001 86380 86390 1
515968 99515968 1001 86380 86390 1
516010 99516010 1001 86380 86390 1
515988 99515988 1001 86380 86390 1
516619 99516619 1001 86380 86390 1
516710 99516710 1001 86380 86390 1
517274 99517274 1001 86380 86390 1
517140 99517140 1001 86380 86390 1
517243 99517243 1001 86380 86390 1
516977 99516977 1001 86380 86390 1
516941 99516941 1001 86380 86390 1
516968 99516968 1001 86380 86390 1
517112 99517112 1001 86380 86390 1
517009 99517009 1001 86380 86390 1
516932 99516932 1001 86380 86390 1
516735 99516735 1001 86380 86390 1
516813 99516813 1001 86380 86390 1
516778 99516778 1001 86380 86390 1
517520 99517520 1001 86380 86390 1
517351 99517351 1001 86380 86390 1
517393 99517393 1001 86380 86390 1
518160 99518160 1001 86380 86390 1
518088 99518088 1001 86380 86390 1
518050 99518050 1001 86380 86390 1
517990 99517990 1001 86380 86390 1
518055 99518055 1001 86380 86390 1
518006 99518006 1001 86380 86390 1
517776 99517776 1001 86380 86390 1
517937 99517937 1001 86380 86390 1
517847 99517847 1001 86380 86390 1
517862 99517862 1001 86380 86390 1
517902 99517902 1001 86380 86390 1
517661 99517661 1001 86380 86390 1
517599 99517599 1001 86380 86390 1
517612 99517612 1001 86380 86390 1
517614 99517614 1001 86380 86390 1
518266 99518266 1001 86380 86390 1
518324 99518324 1001 86380 86390 1
518222 99518222 1001 86380 86390 1
518834 99518834 1001 86380 86390 1
518914 99518914 1001 86380 86390 1
518825 99518825 1001 86380 86390 1
518838 99518838 1001 86380 86390 1
518790 99518790 1001 86380 86390 1
518979 99518979 1001 86380 86390 1
518871 99518871 1001 86380 86390 1
518756 99518756 1001 86380 86390 1
518693 99518693 1001 86380 86390 1
518644 99518644 1001 86380 86390 1
518580 99518580 1001 86380 86390 1
518750 99518750 1001 86380 86390 1
518562 99518562 1001 86380 86390 1
518421 99518421 1001 86380 86390 1
518370 99518370 1001 86380 86390 1
518412 99518412 1001 86380 86390 1
519014 99519014 1001 86380 86390 1
519028 99519028 1001 86380 86390 1
519131 99519131 1001 86380 86390 1
519112 99519112 1001 86380 86390 1
519662 99519662 1001 86380 86390 1
519625 99519625 1001 86380 86390 1
519809 99519809 1001 86380 86390 1
519547 99519547 1001 86380 86390 1
519560 99519560 1001 86380 86390 1
519470 99519470 1001 86380 86390 1
519525 99519525 1001 86380 86390 1
519538 99519538 1001 86380 86390 1
519208 99519208 1001 86380 86390 1
519276 99519276 1001 86380 86390 1
519277 99519277 1001 86380 86390 1
519212 99519212 1001 86380 86390 1
519321 99519321 1001 86380 86390 1
519961 99519961 1001 86380 86390 1
519949 99519949 1001 86380 86390 1
520550 99520550 1001 86380 86390 1
520564 99520564 1001 86380 86390 1
520541 99520541 1001 86380 86390 1
520518 99520518 1001 86380 86390 1
520633 99520633 1001 86380 86390 1
520409 99520409 1001 86380 86390 1
520415 99520415 1001 86380 86390 1
520405 99520405 1001 86380 86390 1
520420 99520420 1001 86380 86390 1
520105 99520105 1001 86380 86390 1
520147 99520147 1001 86380 86390 1
520199 99520199 1001 86380 86390 1
520706 99520706 1001 86380 86390 1
520655 99520655 1001 86380 86390 1
520812 99520812 1001 86380 86390 1
520826 99520826 1001 86380 86390 1
520672 99520672 1001 86380 86390 1
521458 99521458 1001 86380 86390 1
521400 99521400 1001 86380 86390 1
521459 99521459 1001 86380 86390 1
521067 99521067 1001 86380 86390 1
521082 99521082 1001 86380 86390 1
521137 99521137 1001 86380 86390 1
521258 99521258 1001 86380 86390 1
521078 99521078 1001 86380 86390 1
520871 99520871 1001 86380 86390 1
520927 99520927 1001 86380 86390 1
520905 99520905 1001 86380 86390 1
520983 99520983 1001 86380 86390 1
520960 99520960 1001 86380 86390 1
521557 99521557 1001 86380 86390 1
521506 99521506 1001 86380 86390 1
521599 99521599 1001 86380 86390 1
521509 99521509 1001 86380 86390 1
521497 99521497 1001 86380 86390 1
521667 99521667 1001 86380 86390 1
522230 99522230 1001 86380 86390 1
522245 99522245 1001 86380 86390 1
522221 99522221 1001 86380 86390 1
522135 99522135 1001 86380 86390 1
522047 99522047 1001 86380 86390 1
521756 99521756 1001 86380 86390 1
522417 99522417 1001 86380 86390 1
522405 99522405 1001 86380 86390 1
522929 99522929 1001 86380 86390 1
523022 99523022 1001 86380 86390 1
522800 99522800 1001 86380 86390 1
522891 99522891 1001 86380 86390 1
522726 99522726 1001 86380 86390 1
522793 99522793 1001 86380 86390 1
522819 99522819 1001 86380 86390 1
522728 99522728 1001 86380 86390 1
522566 99522566 1001 86380 86390 1
522685 99522685 1001 86380 86390 1
522647 99522647 1001 86380 86390 1
522560 99522560 1001 86380 86390 1
523271 99523271 1001 86380 86390 1
523182 99523182 1001 86380 86390 1
523195 99523195 1001 86380 86390 1
523149 99523149 1001 86380 86390 1
523241 99523241 1001 86380 86390 1
523908 99523908 1001 86380 86390 1
523624 99523624 1001 86380 86390 1
523637 99523637 1001 86380 86390 1
523738 99523738 1001 86380 86390 1
523467 99523467 1001 86380 86390 1
523390 99523390 1001 86380 86390 1
523503 99523503 1001 86380 86390 1
524071 99524071 1001 86380 86390 1
524132 99524132 1001 86380 86390 1
524109 99524109 1001 86380 86390 1
523954 99523954 1001 86380 86390 1
524609 99524609 1001 86380 86390 1
524424 99524424 1001 86380 86390 1
524542 99524542 1001 86380 86390 1
524519 99524519 1001 86380 86390 1
524431 99524431 1001 86380 86390 1
524176 99524176 1001 86380 86390 1
524217 99524217 1001 86380 86390 1
524231 99524231 1001 86380 86390 1
524297 99524297 1001 86380 86390 1
524349 99524349 1001 86380 86390 1
524262 99524262 1001 86380 86390 1
524353 99524353 1001 86380 86390 1
524910 99524910 1001 86380 86390 1
524837 99524837 1001 86380 86390 1
524943 99524943 1001 86380 86390 1
524969 99524969 1001 86380 86390 1
524841 99524841 1001 86380 86390 1
524946 99524946 1001 86380 86390 1
524908 99524908 1001 86380 86390 1
525562 99525562 1001 86380 86390 1
525472 99525472 1001 86380 86390 1
525551 99525551 1001 86380 86390 1
525392 99525392 1001 86380 86390 1
525240 99525240 1001 86380 86390 1
525373 99525373 1001 86380 86390 1
525148 99525148 1001 86380 86390 1
525176 99525176 1001 86380 86390 1
525156 99525156 1001 86380 86390 1
525664 99525664 1001 86380 86390 1
525756 99525756 1001 86380 86390 1
526230 99526230 1001 86380 86390 1
526231 99526231 1001 86380 86390 1
526322 99526322 1001 86380 86390 1
526361 99526361 1001 86380 86390 1
526220 99526220 1001 86380 86390 1
526258 99526258 1001 86380 86390 1
526221 99526221 1001 86380 86390 1
526331 99526331 1001 86380 86390 1
526384 99526384 1001 86380 86390 1
526129 99526129 1001 86380 86390 1
526182 99526182 1001 86380 86390 1
525847 99525847 1001 86380 86390 1
525861 99525861 1001 86380 86390 1
526435 99526435 1001 86380 86390 1
526527 99526527 1001 86380 86390 1
526568 99526568 1001 86380 86390 1
526440 99526440 1001 86380 86390 1
527171 99527171 1001 86380 86390 1
527007 99527007 1001 86380 86390 1
526971 99526971 1001 86380 86390 1
526859 99526859 1001 86380 86390 1
526681 99526681 1001 86380 86390 1
526799 99526799 1001 86380 86390 1
526729 99526729 1001 86380 86390 1
527361 99527361 1001 86380 86390 1
527922 99527922 1001 86380 86390 1
527937 99527937 1001 86380 86390 1
528048 99528048 1001 86380 86390 1
527714 99527714 1001 86380 86390 1
527835 99527835 1001 86380 86390 1
527804 99527804 1001 86380 86390 1
527662 99527662 1001 86380 86390 1
527542 99527542 1001 86380 86390 1
527581 99527581 1001 86380 86390 1
527491 99527491 1001 86380 86390 1
527569 99527569 1001 86380 86390 1
527660 99527660 1001 86380 86390 1
528101 99528101 1001 86380 86390 1
528644 99528644 1001 86380 86390 1
528505 99528505 1001 86380 86390 1
528325 99528325 1001 86380 86390 1
528379 99528379 1001 86380 86390 1
528315 99528315 1001 86380 86390 1
528289 99528289 1001 86380 86390 1
528329 99528329 1001 86380 86390 1
529037 99529037 1001 86380 86390 1
529631 99529631 1001 86380 86390 1
529580 99529580 1001 86380 86390 1
529555 99529555 1001 86380 86390 1
529716 99529716 1001 86380 86390 1
529637 99529637 1001 86380 86390 1
529316 99529316 1001 86380 86390 1
529395 99529395 1001 86380 86390 1
529200 99529200 1001 86380 86390 1
529883 99529883 1001 86380 86390 1
529838 99529838 1001 86380 86390 1
530425 99530425 1001 86380 86390 1
530400 99530400 1001 86380 86390 1
530377 99530377 1001 86380 86390 1
530396 99530396 1001 86380 86390 1
530309 99530309 1001 86380 86390 1
530273 99530273 1001 86380 86390 1
530286 99530286 1001 86380 86390 1
530328 99530328 1001 86380 86390 1
530175 99530175 1001 86380 86390 1
530176 99530176 1001 86380 86390 1
530105 99530105 1001 86380 86390 1
529969 99529969 1001 86380 86390 1
529956 99529956 1001 86380 86390 1
530061 99530061 1001 86380 86390 1
530579 99530579 1001 86380 86390 1
530645 99530645 1001 86380 86390 1
530596 99530596 1001 86380 86390 1
530573 99530573 1001 86380 86390 1
531200 99531200 1001 86380 86390 1
531203 99531203 1001 86380 86390 1
531309 99531309 1001 86380 86390 1
531162 99531162 1001 86380 86390 1
531086 99531086 1001 86380 86390 1
531039 99531039 1001 86380 86390 1
530863 99530863 1001 86380 86390 1
530928 99530928 1001 86380 86390 1
530919 99530919 1001 86380 86390 1
530818 99530818 1001 86380 86390 1
530910 99530910 1001 86380 86390 1
531428 99531428 1001 86380 86390 1
531585 99531585 1001 86380 86390 1
531404 99531404 1001 86380 86390 1
531391 99531391 1001 86380 86390 1
531393 99531393 1001 86380 86390 1
531448 99531448 1001 86380 86390 1
532109 99532109 1001 86380 86390 1
532032 99532032 1001 86380 86390 1
532011 99532011 1001 86380 86390 1
531948 99531948 1001 86380 86390 1
531887 99531887 1001 86380 86390 1
531823 99531823 1001 86380 86390 1
531836 99531836 1001 86380 86390 1
531927 99531927 1001 86380 86390 1
531824 99531824 1001 86380 86390 1
531967 99531967 1001 86380 86390 1
531611 99531611 1001 86380 86390 1
531715 99531715 1001 86380 86390 1
531638 99531638 1001 86380 86390 1
531690 99531690 1001 86380 86390 1
531680 99531680 1001 86380 86390 1
531635 99531635 1001 86380 86390 1
532231 99532231 1001 86380 86390 1
532240 99532240 1001 86380 86390 1
532866 99532866 1001 86380 86390 1
533001 99533001 1001 86380 86390 1
533009 99533009 1001 86380 86390 1
532951 99532951 1001 86380 86390 1
532738 99532738 1001 86380 86390 1
532634 99532634 1001 86380 86390 1
532792 99532792 1001 86380 86390 1
532558 99532558 1001 86380 86390 1
532550 99532550 1001 86380 86390 1
532473 99532473 1001 86380 86390 1
532449 99532449 1001 86380 86390 1
533083 99533083 1001 86380 86390 1
533794 99533794 1001 86380 86390 1
533817 99533817 1001 86380 86390 1
533616 99533616 1001 86380 86390 1
533584 99533584 1001 86380 86390 1
533639 99533639 1001 86380 86390 1
533346 99533346 1001 86380 86390 1
533973 99533973 1001 86380 86390 1
533910 99533910 1001 86380 86390 1
533875 99533875 1001 86380 86390 1
534058 99534058 1001 86380 86390 1
533983 99533983 1001 86380 86390 1
534035 99534035 1001 86380 86390 1
534620 99534620 1001 86380 86390 1
534649 99534649 1001 86380 86390 1
534584 99534584 1001 86380 86390 1
534521 99534521 1001 86380 86390 1
534483 99534483 1001 86380 86390 1
534625 99534625 1001 86380 86390 1
534551 99534551 1001 86380 86390 1
534275 99534275 1001 86380 86390 1
534328 99534328 1001 86380 86390 1
534371 99534371 1001 86380 86390 1
534114 99534114 1001 86380 86390 1
534854 99534854 1001 86380 86390 1
534855 99534855 1001 86380 86390 1
535436 99535436 1001 86380 86390 1
535361 99535361 1001 86380 86390 1
535456 99535456 1001 86380 86390 1
535394 99535394 1001 86380 86390 1
535240 99535240 1001 86380 86390 1
535280 99535280 1001 86380 86390 1
535115 99535115 1001 86380 86390 1
535259 99535259 1001 86380 86390 1
535156 99535156 1001 86380 86390 1
535182 99535182 1001 86380 86390 1
535238 99535238 1001 86380 86390 1
535265 99535265 1001 86380 86390 1
534952 99534952 1001 86380 86390 1
534890 99534890 1001 86380 86390 1
535618 99535618 1001 86380 86390 1
535657 99535657 1001 86380 86390 1
536136 99536136 1001 86380 86390 1
536138 99536138 1001 86380 86390 1
536177 99536177 1001 86380 86390 1
536294 99536294 1001 86380 86390 1
536180 99536180 1001 86380 86390 1
535994 99535994 1001 86380 86390 1
536111 99536111 1001 86380 86390 1
536088 99536088 1001 86380 86390 1
535974 99535974 1001 86380 86390 1
535770 99535770 1001 86380 86390 1
535722 99535722 1001 86380 86390 1
536386 99536386 1001 86380 86390 1
536412 99536412 1001 86380 86390 1
536413 99536413 1001 86380 86390 1
536485 99536485 1001 86380 86390 1
537133 99537133 1001 86380 86390 1
537103 99537103 1001 86380 86390 1
537144 99537144 1001 86380 86390 1
536898 99536898 1001 86380 86390 1
536796 99536796 1001 86380 86390 1
536736 99536736 1001 86380 86390 1
537289 99537289 1001 86380 86390 1
537264 99537264 1001 86380 86390 1
537278 99537278 1001 86380 86390 1
537183 99537183 1001 86380 86390 1
537274 99537274 1001 86380 86390 1
537262 99537262 1001 86380 86390 1
537863 99537863 1001 86380 86390 1
537889 99537889 1001 86380 86390 1
537944 99537944 1001 86380 86390 1
537880 99537880 1001 86380 86390 1
537832 99537832 1001 86380 86390 1
537605 99537605 1001 86380 86390 1
537644 99537644 1001 86380 86390 1
537575 99537575 1001 86380 86390 1
537524 99537524 1001 86380 86390 1
537530 99537530 1001 86380 86390 1
537493 99537493 1001 86380 86390 1
537520 99537520 1001 86380 86390 1
537572 99537572 1001 86380 86390 1
537522 99537522 1001 86380 86390 1
538023 99538023 1001 86380 86390 1
538050 99538050 1001 86380 86390 1
538016 99538016 1001 86380 86390 1
538029 99538029 1001 86380 86390 1
538142 99538142 1001 86380 86390 1
538118 99538118 1001 86380 86390 1
538097 99538097 1001 86380 86390 1
538627 99538627 1001 86380 86390 1
538718 99538718 1001 86380 86390 1
538710 99538710 1001 86380 86390 1
538698 99538698 1001 86380 86390 1
538417 99538417 1001 86380 86390 1
538497 99538497 1001 86380 86390 1
538949 99538949 1001 86380 86390 1
538962 99538962 1001 86380 86390 1
538924 99538924 1001 86380 86390 1
539486 99539486 1001 86380 86390 1
539440 99539440 1001 86380 86390 1
539441 99539441 1001 86380 86390 1
539494 99539494 1001 86380 86390 1
539510 99539510 1001 86380 86390 1
539284 99539284 1001 86380 86390 1
539342 99539342 1001 86380 86390 1
539252 99539252 1001 86380 86390 1
539192 99539192 1001 86380 86390 1
539117 99539117 1001 86380 86390 1
539132 99539132 1001 86380 86390 1
539705 99539705 1001 86380 86390 1
539657 99539657 1001 86380 86390 1
539740 99539740 1001 86380 86390 1
540366 99540366 1001 86380 86390 1
540316 99540316 1001 86380 86390 1
540421 99540421 1001 86380 86390 1
540412 99540412 1001 86380 86390 1
540106 99540106 1001 86380 86390 1
540198 99540198 1001 86380 86390 1
540237 99540237 1001 86380 86390 1
540160 99540160 1001 86380 86390 1
540174 99540174 1001 86380 86390 1
540202 99540202 1001 86380 86390 1
540101 99540101 1001 86380 86390 1
540257 99540257 1001 86380 86390 1
540143 99540143 1001 86380 86390 1
540131 99540131 1001 86380 86390 1
540222 99540222 1001 86380 86390 1
539949 99539949 1001 86380 86390 1
540633 99540633 1001 86380 86390 1
540609 99540609 1001 86380 86390 1
540493 99540493 1001 86380 86390 1
540532 99540532 1001 86380 86390 1
540623 99540623 1001 86380 86390 1
540578 99540578 1001 86380 86390 1
540580 99540580 1001 86380 86390 1
541195 99541195 1001 86380 86390 1
541199 99541199 1001 86380 86390 1
541283 99541283 1001 86380 86390 1
541175 99541175 1001 86380 86390 1
541137 99541137 1001 86380 86390 1
540972 99540972 1001 86380 86390 1
540980 99540980 1001 86380 86390 1
541071 99541071 1001 86380 86390 1
541072 99541072 1001 86380 86390 1
540820 99540820 1001 86380 86390 1
540745 99540745 1001 86380 86390 1
540748 99540748 1001 86380 86390 1
541316 99541316 1001 86380 86390 1
541368 99541368 1001 86380 86390 1
541461 99541461 1001 86380 86390 1
541089 99541089 1001 86380 86390 1
541752 99541752 1001 86380 86390 1
541730 99541730 1001 86380 86390 1
541899 99541899 1001 86380 86390 1
541530 99541530 1001 86380 86390 1
542236 99542236 1001 86380 86390 1
542174 99542174 1001 86380 86390 1
542164 99542164 1001 86380 86390 1
542139 99542139 1001 86380 86390 1
542844 99542844 1001 86380 86390 1
542884 99542884 1001 86380 86390 1
542905 99542905 1001 86380 86390 1
542550 99542550 1001 86380 86390 1
542595 99542595 1001 86380 86390 1
542391 99542391 1001 86380 86390 1
542473 99542473 1001 86380 86390 1
542375 99542375 1001 86380 86390 1
543632 99543632 1001 86380 86390 1
543536 99543536 1001 86380 86390 1
543191 99543191 1001 86380 86390 1
543312 99543312 1001 86380 86390 1
543197 99543197 1001 86380 86390 1
543836 99543836 1001 86380 86390 1
543869 99543869 1001 86380 86390 1
543959 99543959 1001 86380 86390 1
544575 99544575 1001 86380 86390 1
544423 99544423 1001 86380 86390 1
544580 99544580 1001 86380 86390 1
544503 99544503 1001 86380 86390 1
544301 99544301 1001 86380 86390 1
544328 99544328 1001 86380 86390 1
544199 99544199 1001 86380 86390 1
544339 99544339 1001 86380 86390 1
544106 99544106 1001 86380 86390 1
544042 99544042 1001 86380 86390 1
544160 99544160 1001 86380 86390 1
544024 99544024 1001 86380 86390 1
544728 99544728 1001 86380 86390 1
432853 306 1001 85440 86037 1
422786 596 1001 65400 66777 1
515149 1016 1001 59806 60106 1
526264 950 1001 71145 71444 1
400112 99400112 1001 86380 86390 1
400119 99400119 1001 86380 86390 1
400075 99400075 1001 86380 86390 1
400089 99400089 1001 86380 86390 1
400153 99400153 1001 86380 86390 1
400350 99400350 1001 86380 86390 1
400370 99400370 1001 86380 86390 1
400537 99400537 1001 86380 86390 1
400580 99400580 1001 86380 86390 1
400717 99400717 1001 86380 86390 1
400860 99400860 1001 86380 86390 1
401102 99401102 1001 86380 86390 1
401254 99401254 1001 86380 86390 1
401216 99401216 1001 86380 86390 1
401529 99401529 1001 86380 86390 1
401533 99401533 1001 86380 86390 1
401556 99401556 1001 86380 86390 1
401496 99401496 1001 86380 86390 1
402184 99402184 1001 86380 86390 1
402359 99402359 1001 86380 86390 1
402664 99402664 1001 86380 86390 1
402741 99402741 1001 86380 86390 1
402863 99402863 1001 86380 86390 1
402972 99402972 1001 86380 86390 1
403091 99403091 1001 86380 86390 1
403152 99403152 1001 86380 86390 1
403254 99403254 1001 86380 86390 1
403617 99403617 1001 86380 86390 1
403800 99403800 1001 86380 86390 1
403879 99403879 1001 86380 86390 1
403848 99403848 1001 86380 86390 1
403963 99403963 1001 86380 86390 1
404527 99404527 1001 86380 86390 1
404514 99404514 1001 86380 86390 1
404606 99404606 1001 86380 86390 1
405171 99405171 1001 86380 86390 1
405152 99405152 1001 86380 86390 1
405691 99405691 1001 86380 86390 1
405834 99405834 1001 86380 86390 1
405893 99405893 1001 86380 86390 1
406123 99406123 1001 86380 86390 1
406253 99406253 1001 86380 86390 1
406501 99406501 1001 86380 86390 1
406836 99406836 1001 86380 86390 1
406762 99406762 1001 86380 86390 1
406861 99406861 1001 86380 86390 1
406957 99406957 1001 86380 86390 1
406958 99406958 1001 86380 86390 1
406946 99406946 1001 86380 86390 1
407574 99407574 1001 86380 86390 1
407577 99407577 1001 86380 86390 1
407651 99407651 1001 86380 86390 1
407809 99407809 1001 86380 86390 1
407967 99407967 1001 86380 86390 1
408280 99408280 1001 86380 86390 1
408234 99408234 1001 86380 86390 1
408284 99408284 1001 86380 86390 1
408260 99408260 1001 86380 86390 1
408299 99408299 1001 86380 86390 1
408392 99408392 1001 86380 86390 1
408749 99408749 1001 86380 86390 1
408800 99408800 1001 86380 86390 1
408940 99408940 1001 86380 86390 1
408927 99408927 1001 86380 86390 1
409150 99409150 1001 86380 86390 1
409202 99409202 1001 86380 86390 1
409209 99409209 1001 86380 86390 1
409251 99409251 1001 86380 86390 1
409778 99409778 1001 86380 86390 1
409940 99409940 1001 86380 86390 1
410006 99410006 1001 86380 86390 1
409990 99409990 1001 86380 86390 1
410143 99410143 1001 86380 86390 1
410447 99410447 1001 86380 86390 1
410465 99410465 1001 86380 86390 1
410450 99410450 1001 86380 86390 1
410409 99410409 1001 86380 86390 1
410554 99410554 1001 86380 86390 1
410557 99410557 1001 86380 86390 1
410699 99410699 1001 86380 86390 1
410958 99410958 1001 86380 86390 1
411163 99411163 1001 86380 86390 1
411502 99411502 1001 86380 86390 1
411551 99411551 1001 86380 86390 1
411595 99411595 1001 86380 86390 1
411896 99411896 1001 86380 86390 1
412426 99412426 1001 86380 86390 1
412308 99412308 1001 86380 86390 1
413599 99413599 1001 86380 86390 1
413470 99413470 1001 86380 86390 1
413084 99413084 1001 86380 86390 1
413115 99413115 1001 86380 86390 1
413042 99413042 1001 86380 86390 1
412996 99412996 1001 86380 86390 1
412624 99412624 1001 86380 86390 1
412729 99412729 1001 86380 86390 1
412543 99412543 1001 86380 86390 1
412795 99412795 1001 86380 86390 1
414057 99414057 1001 86380 86390 1
413831 99413831 1001 86380 86390 1
415241 99415241 1001 86380 86390 1
415243 99415243 1001 86380 86390 1
415191 99415191 1001 86380 86390 1
414925 99414925 1001 86380 86390 1
415287 99415287 1001 86380 86390 1
415295 99415295 1001 86380 86390 1
414589 99414589 1001 86380 86390 1
414616 99414616 1001 86380 86390 1
414766 99414766 1001 86380 86390 1
414536 99414536 1001 86380 86390 1
414879 99414879 1001 86380 86390 1
414909 99414909 1001 86380 86390 1
414672 99414672 1001 86380 86390 1
414920 99414920 1001 86380 86390 1
414382 99414382 1001 86380 86390 1
414434 99414434 1001 86380 86390 1
414419 99414419 1001 86380 86390 1
414290 99414290 1001 86380 86390 1
415573 99415573 1001 86380 86390 1
415371 99415371 1001 86380 86390 1
415374 99415374 1001 86380 86390 1
416870 99416870 1001 86380 86390 1
416800 99416800 1001 86380 86390 1
416718 99416718 1001 86380 86390 1
416370 99416370 1001 86380 86390 1
416351 99416351 1001 86380 86390 1
416562 99416562 1001 86380 86390 1
416306 99416306 1001 86380 86390 1
416250 99416250 1001 86380 86390 1
417175 99417175 1001 86380 86390 1
417491 99417491 1001 86380 86390 1
418775 99418775 1001 86380 86390 1
418668 99418668 1001 86380 86390 1
417827 99417827 1001 86380 86390 1
417748 99417748 1001 86380 86390 1
417929 99417929 1001 86380 86390 1
417914 99417914 1001 86380 86390 1
418877 99418877 1001 86380 86390 1
419130 99419130 1001 86380 86390 1
419114 99419114 1001 86380 86390 1
420293 99420293 1001 86380 86390 1
420071 99420071 1001 86380 86390 1
419869 99419869 1001 86380 86390 1
419819 99419819 1001 86380 86390 1
419310 99419310 1001 86380 86390 1
419227 99419227 1001 86380 86390 1
419509 99419509 1001 86380 86390 1
420708 99420708 1001 86380 86390 1
420651 99420651 1001 86380 86390 1
420817 99420817 1001 86380 86390 1
420581 99420581 1001 86380 86390 1
421818 99421818 1001 86380 86390 1
421982 99421982 1001 86380 86390 1
421325 99421325 1001 86380 86390 1
421647 99421647 1001 86380 86390 1
421304 99421304 1001 86380 86390 1
421424 99421424 1001 86380 86390 1
420942 99420942 1001 86380 86390 1
421010 99421010 1001 86380 86390 1
422330 99422330 1001 86380 86390 1
422293 99422293 1001 86380 86390 1
422242 99422242 1001 86380 86390 1
423370 99423370 1001 86380 86390 1
423690 99423690 1001 86380 86390 1
423387 99423387 1001 86380 86390 1
423345 99423345 1001 86380 86390 1
423600 99423600 1001 86380 86390 1
423038 99423038 1001 86380 86390 1
423239 99423239 1001 86380 86390 1
423261 99423261 1001 86380 86390 1
422579 99422579 1001 86380 86390 1
422580 99422580 1001 86380 86390 1
422562 99422562 1001 86380 86390 1
422790 99422790 1001 86380 86390 1
425276 99425276 1001 86380 86390 1
425095 99425095 1001 86380 86390 1
425147 99425147 1001 86380 86390 1
424982 99424982 1001 86380 86390 1
424373 99424373 1001 86380 86390 1
424310 99424310 1001 86380 86390 1
425533 99425533 1001 86380 86390 1
425640 99425640 1001 86380 86390 1
427049 99427049 1001 86380 86390 1
426406 99426406 1001 86380 86390 1
426582 99426582 1001 86380 86390 1
426461 99426461 1001 86380 86390 1
426536 99426536 1001 86380 86390 1
425957 99425957 1001 86380 86390 1
425834 99425834 1001 86380 86390 1
426237 99426237 1001 86380 86390 1
425879 99425879 1001 86380 86390 1
427146 99427146 1001 86380 86390 1
427245 99427245 1001 86380 86390 1
427452 99427452 1001 86380 86390 1
428734 99428734 1001 86380 86390 1
428501 99428501 1001 86380 86390 1
428449 99428449 1001 86380 86390 1
428646 99428646 1001 86380 86390 1
428724 99428724 1001 86380 86390 1
428333 99428333 1001 86380 86390 1
428087 99428087 1001 86380 86390 1
427653 99427653 1001 86380 86390 1
427757 99427757 1001 86380 86390 1
427761 99427761 1001 86380 86390 1
428930 99428930 1001 86380 86390 1
430106 99430106 1001 86380 86390 1
429853 99429853 1001 86380 86390 1
429545 99429545 1001 86380 86390 1
429416 99429416 1001 86380 86390 1
429562 99429562 1001 86380 86390 1
430526 99430526 1001 86380 86390 1
430644 99430644 1001 86380 86390 1
430603 99430603 1001 86380 86390 1
431742 99431742 1001 86380 86390 1
431678 99431678 1001 86380 86390 1
432015 99432015 1001 86380 86390 1
431328 99431328 1001 86380 86390 1
431372 99431372 1001 86380 86390 1
431311 99431311 1001 86380 86390 1
430923 99430923 1001 86380 86390 1
431131 99431131 1001 86380 86390 1
430833 99430833 1001 86380 86390 1
431016 99431016 1001 86380 86390 1
430996 99430996 1001 86380 86390 1
432083 99432083 1001 86380 86390 1
432224 99432224 1001 86380 86390 1
432087 99432087 1001 86380 86390 1
432186 99432186 1001 86380 86390 1
432389 99432389 1001 86380 86390 1
432426 99432426 1001 86380 86390 1
432319 99432319 1001 86380 86390 1
433522 99433522 1001 86380 86390 1
433320 99433320 1001 86380 86390 1
433350 99433350 1001 86380 86390 1
433540 99433540 1001 86380 86390 1
433387 99433387 1001 86380 86390 1
433165 99433165 1001 86380 86390 1
433124 99433124 1001 86380 86390 1
433202 99433202 1001 86380 86390 1
432694 99432694 1001 86380 86390 1
433812 99433812 1001 86380 86390 1
434117 99434117 1001 86380 86390 1
433756 99433756 1001 86380 86390 1
434082 99434082 1001 86380 86390 1
435000 99435000 1001 86380 86390 1
434876 99434876 1001 86380 86390 1
434770 99434770 1001 86380 86390 1
434339 99434339 1001 86380 86390 1
434543 99434543 1001 86380 86390 1
435637 99435637 1001 86380 86390 1
435844 99435844 1001 86380 86390 1
435724 99435724 1001 86380 86390 1
436893 99436893 1001 86380 86390 1
436886 99436886 1001 86380 86390 1
436731 99436731 1001 86380 86390 1
436737 99436737 1001 86380 86390 1
436359 99436359 1001 86380 86390 1
436751 99436751 1001 86380 86390 1
436215 99436215 1001 86380 86390 1
435928 99435928 1001 86380 86390 1
436342 99436342 1001 86380 86390 1
437223 99437223 1001 86380 86390 1
300102 99300102 1001 86380 86390 1
300576 99300576 1001 86380 86390 1
300644 99300644 1001 86380 86390 1
300581 99300581 1001 86380 86390 1
300690 99300690 1001 86380 86390 1
300488 99300488 1001 86380 86390 1
300334 99300334 1001 86380 86390 1
300350 99300350 1001 86380 86390 1
300480 99300480 1001 86380 86390 1
300254 99300254 1001 86380 86390 1
300209 99300209 1001 86380 86390 1
300840 99300840 1001 86380 86390 1
301465 99301465 1001 86380 86390 1
301263 99301263 1001 86380 86390 1
301252 99301252 1001 86380 86390 1
301279 99301279 1001 86380 86390 1
301270 99301270 1001 86380 86390 1
300993 99300993 1001 86380 86390 1
301695 99301695 1001 86380 86390 1
301612 99301612 1001 86380 86390 1
301717 99301717 1001 86380 86390 1
302279 99302279 1001 86380 86390 1
302333 99302333 1001 86380 86390 1
302236 99302236 1001 86380 86390 1
302020 99302020 1001 86380 86390 1
302046 99302046 1001 86380 86390 1
302134 99302134 1001 86380 86390 1
302083 99302083 1001 86380 86390 1
302161 99302161 1001 86380 86390 1
301865 99301865 1001 86380 86390 1
301816 99301816 1001 86380 86390 1
301768 99301768 1001 86380 86390 1
301872 99301872 1001 86380 86390 1
301899 99301899 1001 86380 86390 1
302483 99302483 1001 86380 86390 1
302522 99302522 1001 86380 86390 1
302561 99302561 1001 86380 86390 1
302389 99302389 1001 86380 86390 1
303044 99303044 1001 86380 86390 1
303138 99303138 1001 86380 86390 1
303051 99303051 1001 86380 86390 1
302911 99302911 1001 86380 86390 1
302865 99302865 1001 86380 86390 1
302878 99302878 1001 86380 86390 1
302932 99302932 1001 86380 86390 1
302843 99302843 1001 86380 86390 1
302999 99302999 1001 86380 86390 1
302922 99302922 1001 86380 86390 1
302638 99302638 1001 86380 86390 1
302645 99302645 1001 86380 86390 1
303270 99303270 1001 86380 86390 1
303284 99303284 1001 86380 86390 1
303893 99303893 1001 86380 86390 1
303900 99303900 1001 86380 86390 1
303966 99303966 1001 86380 86390 1
303766 99303766 1001 86380 86390 1
303452 99303452 1001 86380 86390 1
303536 99303536 1001 86380 86390 1
304121 99304121 1001 86380 86390 1
304136 99304136 1001 86380 86390 1
304188 99304188 1001 86380 86390 1
304111 99304111 1001 86380 86390 1
304218 99304218 1001 86380 86390 1
304078 99304078 1001 86380 86390 1
304207 99304207 1001 86380 86390 1
304182 99304182 1001 86380 86390 1
304787 99304787 1001 86380 86390 1
304697 99304697 1001 86380 86390 1
304455 99304455 1001 86380 86390 1
304601 99304601 1001 86380 86390 1
304396 99304396 1001 86380 86390 1
304271 99304271 1001 86380 86390 1
305025 99305025 1001 86380 86390 1
304989 99304989 1001 86380 86390 1
304861 99304861 1001 86380 86390 1
305062 99305062 1001 86380 86390 1
305682 99305682 1001 86380 86390 1
305622 99305622 1001 86380 86390 1
305522 99305522 1001 86380 86390 1
305665 99305665 1001 86380 86390 1
305324 99305324 1001 86380 86390 1
305317 99305317 1001 86380 86390 1
305408 99305408 1001 86380 86390 1
305434 99305434 1001 86380 86390 1
500065 99500065 1001 86380 86390 1
500117 99500117 1001 86380 86390 1
500714 99500714 1001 86380 86390 1
500753 99500753 1001 86380 86390 1
500757 99500757 1001 86380 86390 1
500616 99500616 1001 86380 86390 1
500805 99500805 1001 86380 86390 1
500683 99500683 1001 86380 86390 1
500455 99500455 1001 86380 86390 1
500607 99500607 1001 86380 86390 1
500320 99500320 1001 86380 86390 1
500269 99500269 1001 86380 86390 1
500866 99500866 1001 86380 86390 1
500833 99500833 1001 86380 86390 1
501512 99501512 1001 86380 86390 1
501630 99501630 1001 86380 86390 1
501562 99501562 1001 86380 86390 1
501358 99501358 1001 86380 86390 1
501139 99501139 1001 86380 86390 1
501152 99501152 1001 86380 86390 1
501038 99501038 1001 86380 86390 1
501026 99501026 1001 86380 86390 1
501144 99501144 1001 86380 86390 1
501158 99501158 1001 86380 86390 1
501706 99501706 1001 86380 86390 1
501732 99501732 1001 86380 86390 1
501745 99501745 1001 86380 86390 1
501837 99501837 1001 86380 86390 1
502434 99502434 1001 86380 86390 1
502369 99502369 1001 86380 86390 1
502165 99502165 1001 86380 86390 1
502154 99502154 1001 86380 86390 1
502016 99502016 1001 86380 86390 1
501888 99501888 1001 86380 86390 1
501998 99501998 1001 86380 86390 1
502542 99502542 1001 86380 86390 1
502633 99502633 1001 86380 86390 1
502596 99502596 1001 86380 86390 1
502507 99502507 1001 86380 86390 1
502537 99502537 1001 86380 86390 1
502538 99502538 1001 86380 86390 1
503190 99503190 1001 86380 86390 1
503094 99503094 1001 86380 86390 1
502983 99502983 1001 86380 86390 1
503074 99503074 1001 86380 86390 1
502852 99502852 1001 86380 86390 1
502840 99502840 1001 86380 86390 1
502803 99502803 1001 86380 86390 1
502713 99502713 1001 86380 86390 1
502846 99502846 1001 86380 86390 1
502678 99502678 1001 86380 86390 1
502810 99502810 1001 86380 86390 1
502836 99502836 1001 86380 86390 1
502811 99502811 1001 86380 86390 1
502877 99502877 1001 86380 86390 1
503433 99503433 1001 86380 86390 1
503334 99503334 1001 86380 86390 1
503322 99503322 1001 86380 86390 1
503391 99503391 1001 86380 86390 1
503941 99503941 1001 86380 86390 1
504019 99504019 1001 86380 86390 1
503994 99503994 1001 86380 86390 1
504099 99504099 1001 86380 86390 1
504102 99504102 1001 86380 86390 1
504051 99504051 1001 86380 86390 1
504053 99504053 1001 86380 86390 1
503890 99503890 1001 86380 86390 1
503691 99503691 1001 86380 86390 1
503618 99503618 1001 86380 86390 1
503697 99503697 1001 86380 86390 1
503502 99503502 1001 86380 86390 1
503698 99503698 1001 86380 86390 1
504310 99504310 1001 86380 86390 1
504870 99504870 1001 86380 86390 1
504845 99504845 1001 86380 86390 1
504701 99504701 1001 86380 86390 1
504569 99504569 1001 86380 86390 1
504363 99504363 1001 86380 86390 1
504390 99504390 1001 86380 86390 1
504468 99504468 1001 86380 86390 1
504432 99504432 1001 86380 86390 1
504959 99504959 1001 86380 86390 1
505056 99505056 1001 86380 86390 1
505591 99505591 1001 86380 86390 1
505569 99505569 1001 86380 86390 1
505702 99505702 1001 86380 86390 1
505677 99505677 1001 86380 86390 1
505396 99505396 1001 86380 86390 1
505502 99505502 1001 86380 86390 1
505465 99505465 1001 86380 86390 1
505558 99505558 1001 86380 86390 1
505508 99505508 1001 86380 86390 1
505459 99505459 1001 86380 86390 1
505348 99505348 1001 86380 86390 1
505212 99505212 1001 86380 86390 1
505809 99505809 1001 86380 86390 1
505848 99505848 1001 86380 86390 1
506469 99506469 1001 86380 86390 1
506424 99506424 1001 86380 86390 1
506402 99506402 1001 86380 86390 1
506196 99506196 1001 86380 86390 1
506303 99506303 1001 86380 86390 1
506345 99506345 1001 86380 86390 1
506242 99506242 1001 86380 86390 1
506005 99506005 1001 86380 86390 1
506034 99506034 1001 86380 86390 1
505996 99505996 1001 86380 86390 1
506037 99506037 1001 86380 86390 1
506050 99506050 1001 86380 86390 1
506666 99506666 1001 86380 86390 1
506748 99506748 1001 86380 86390 1
507232 99507232 1001 86380 86390 1
507392 99507392 1001 86380 86390 1
507379 99507379 1001 86380 86390 1
507155 99507155 1001 86380 86390 1
507065 99507065 1001 86380 86390 1
507170 99507170 1001 86380 86390 1
507185 99507185 1001 86380 86390 1
506961 99506961 1001 86380 86390 1
507577 99507577 1001 86380 86390 1
507429 99507429 1001 86380 86390 1
507496 99507496 1001 86380 86390 1
508162 99508162 1001 86380 86390 1
508228 99508228 1001 86380 86390 1
508050 99508050 1001 86380 86390 1
508171 99508171 1001 86380 86390 1
507861 99507861 1001 86380 86390 1
507874 99507874 1001 86380 86390 1
507918 99507918 1001 86380 86390 1
507907 99507907 1001 86380 86390 1
508025 99508025 1001 86380 86390 1
507975 99507975 1001 86380 86390 1
507741 99507741 1001 86380 86390 1
507820 99507820 1001 86380 86390 1
507704 99507704 1001 86380 86390 1
508450 99508450 1001 86380 86390 1
508805 99508805 1001 86380 86390 1
508850 99508850 1001 86380 86390 1
508855 99508855 1001 86380 86390 1
508630 99508630 1001 86380 86390 1
509110 99509110 1001 86380 86390 1
509079 99509079 1001 86380 86390 1
509120 99509120 1001 86380 86390 1
509121 99509121 1001 86380 86390 1
509791 99509791 1001 86380 86390 1
509767 99509767 1001 86380 86390 1
509674 99509674 1001 86380 86390 1
509636 99509636 1001 86380 86390 1
509370 99509370 1001 86380 86390 1
509435 99509435 1001 86380 86390 1
509437 99509437 1001 86380 86390 1
509294 99509294 1001 86380 86390 1
509386 99509386 1001 86380 86390 1
509954 99509954 1001 86380 86390 1
510104 99510104 1001 86380 86390 1
510524 99510524 1001 86380 86390 1
510353 99510353 1001 86380 86390 1
510367 99510367 1001 86380 86390 1
510422 99510422 1001 86380 86390 1
510466 99510466 1001 86380 86390 1
510198 99510198 1001 86380 86390 1
510263 99510263 1001 86380 86390 1
510153 99510153 1001 86380 86390 1
510270 99510270 1001 86380 86390 1
510860 99510860 1001 86380 86390 1
510796 99510796 1001 86380 86390 1
510759 99510759 1001 86380 86390 1
511437 99511437 1001 86380 86390 1
511452 99511452 1001 86380 86390 1
511353 99511353 1001 86380 86390 1
511533 99511533 1001 86380 86390 1
511358 99511358 1001 86380 86390 1
511475 99511475 1001 86380 86390 1
511232 99511232 1001 86380 86390 1
511302 99511302 1001 86380 86390 1
511255 99511255 1001 86380 86390 1
511074 99511074 1001 86380 86390 1
511100 99511100 1001 86380 86390 1
510989 99510989 1001 86380 86390 1
511735 99511735 1001 86380 86390 1
512337 99512337 1001 86380 86390 1
512261 99512261 1001 86380 86390 1
512326 99512326 1001 86380 86390 1
512032 99512032 1001 86380 86390 1
512075 99512075 1001 86380 86390 1
512144 99512144 1001 86380 86390 1
511824 99511824 1001 86380 86390 1
511787 99511787 1001 86380 86390 1
511776 99511776 1001 86380 86390 1
511766 99511766 1001 86380 86390 1
511911 99511911 1001 86380 86390 1
512493 99512493 1001 86380 86390 1
512409 99512409 1001 86380 86390 1
512383 99512383 1001 86380 86390 1
512504 99512504 1001 86380 86390 1
512492 99512492 1001 86380 86390 1
513025 99513025 1001 86380 86390 1
513054 99513054 1001 86380 86390 1
513106 99513106 1001 86380 86390 1
513119 99513119 1001 86380 86390 1
513188 99513188 1001 86380 86390 1
512864 99512864 1001 86380 86390 1
512654 99512654 1001 86380 86390 1
512746 99512746 1001 86380 86390 1
512630 99512630 1001 86380 86390 1
512695 99512695 1001 86380 86390 1
512698 99512698 1001 86380 86390 1
512790 99512790 1001 86380 86390 1
513280 99513280 1001 86380 86390 1
513362 99513362 1001 86380 86390 1
513260 99513260 1001 86380 86390 1
513263 99513263 1001 86380 86390 1
513264 99513264 1001 86380 86390 1
513903 99513903 1001 86380 86390 1
513750 99513750 1001 86380 86390 1
513702 99513702 1001 86380 86390 1
513706 99513706 1001 86380 86390 1
513540 99513540 1001 86380 86390 1
513530 99513530 1001 86380 86390 1
513493 99513493 1001 86380 86390 1
513519 99513519 1001 86380 86390 1
514185 99514185 1001 86380 86390 1
514225 99514225 1001 86380 86390 1
514856 99514856 1001 86380 86390 1
514737 99514737 1001 86380 86390 1
514448 99514448 1001 86380 86390 1
514568 99514568 1001 86380 86390 1
514583 99514583 1001 86380 86390 1
514252 99514252 1001 86380 86390 1
514278 99514278 1001 86380 86390 1
514374 99514374 1001 86380 86390 1
514415 99514415 1001 86380 86390 1
515586 99515586 1001 86380 86390 1
515567 99515567 1001 86380 86390 1
515466 99515466 1001 86380 86390 1
515290 99515290 1001 86380 86390 1
515382 99515382 1001 86380 86390 1
515153 99515153 1001 86380 86390 1
515171 99515171 1001 86380 86390 1
515734 99515734 1001 86380 86390 1
515701 99515701 1001 86380 86390 1
515884 99515884 1001 86380 86390 1
515783 99515783 1001 86380 86390 1
516421 99516421 1001 86380 86390 1
516436 99516436 1001 86380 86390 1
516351 99516351 1001 86380 86390 1
516259 99516259 1001 86380 86390 1
516250 99516250 1001 86380 86390 1
515890 99515890 1001 86380 86390 1
515932 99515932 1001 86380 86390 1
516532 99516532 1001 86380 86390 1
516524 99516524 1001 86380 86390 1
516531 99516531 1001 86380 86390 1
516648 99516648 1001 86380 86390 1
517227 99517227 1001 86380 86390 1
517031 99517031 1001 86380 86390 1
516994 99516994 1001 86380 86390 1
516961 99516961 1001 86380 86390 1
516730 99516730 1001 86380 86390 1
516862 99516862 1001 86380 86390 1
516855 99516855 1001 86380 86390 1
516830 99516830 1001 86380 86390 1
517503 99517503 1001 86380 86390 1
517376 99517376 1001 86380 86390 1
517493 99517493 1001 86380 86390 1
517497 99517497 1001 86380 86390 1
517473 99517473 1001 86380 86390 1
517538 99517538 1001 86380 86390 1
517973 99517973 1001 86380 86390 1
518081 99518081 1001 86380 86390 1
517763 99517763 1001 86380 86390 1
518275 99518275 1001 86380 86390 1
518237 99518237 1001 86380 86390 1
518289 99518289 1001 86380 86390 1
518317 99518317 1001 86380 86390 1
518205 99518205 1001 86380 86390 1
518865 99518865 1001 86380 86390 1
518512 99518512 1001 86380 86390 1
518566 99518566 1001 86380 86390 1
518505 99518505 1001 86380 86390 1
518481 99518481 1001 86380 86390 1
519102 99519102 1001 86380 86390 1
519142 99519142 1001 86380 86390 1
519172 99519172 1001 86380 86390 1
519185 99519185 1001 86380 86390 1
519188 99519188 1001 86380 86390 1
519778 99519778 1001 86380 86390 1
519663 99519663 1001 86380 86390 1
519690 99519690 1001 86380 86390 1
519640 99519640 1001 86380 86390 1
519793 99519793 1001 86380 86390 1
519446 99519446 1001 86380 86390 1
519434 99519434 1001 86380 86390 1
519451 99519451 1001 86380 86390 1
519238 99519238 1001 86380 86390 1
520010 99520010 1001 86380 86390 1
519909 99519909 1001 86380 86390 1
519910 99519910 1001 86380 86390 1
519975 99519975 1001 86380 86390 1
519977 99519977 1001 86380 86390 1
520563 99520563 1001 86380 86390 1
520579 99520579 1001 86380 86390 1
520594 99520594 1001 86380 86390 1
520318 99520318 1001 86380 86390 1
520329 99520329 1001 86380 86390 1
520291 99520291 1001 86380 86390 1
520176 99520176 1001 86380 86390 1
520157 99520157 1001 86380 86390 1
520183 99520183 1001 86380 86390 1
520679 99520679 1001 86380 86390 1
520686 99520686 1001 86380 86390 1
520675 99520675 1001 86380 86390 1
521302 99521302 1001 86380 86390 1
521419 99521419 1001 86380 86390 1
521079 99521079 1001 86380 86390 1
521122 99521122 1001 86380 86390 1
521075 99521075 1001 86380 86390 1
521045 99521045 1001 86380 86390 1
521645 99521645 1001 86380 86390 1
521571 99521571 1001 86380 86390 1
521636 99521636 1001 86380 86390 1
521534 99521534 1001 86380 86390 1
522198 99522198 1001 86380 86390 1
522038 99522038 1001 86380 86390 1
521883 99521883 1001 86380 86390 1
521909 99521909 1001 86380 86390 1
522013 99522013 1001 86380 86390 1
521943 99521943 1001 86380 86390 1
521853 99521853 1001 86380 86390 1
521685 99521685 1001 86380 86390 1
521764 99521764 1001 86380 86390 1
521790 99521790 1001 86380 86390 1
521716 99521716 1001 86380 86390 1
521873 99521873 1001 86380 86390 1
522342 99522342 1001 86380 86390 1
522435 99522435 1001 86380 86390 1
522474 99522474 1001 86380 86390 1
522359 99522359 1001 86380 86390 1
522297 99522297 1001 86380 86390 1
522298 99522298 1001 86380 86390 1
522493 99522493 1001 86380 86390 1
522312 99522312 1001 86380 86390 1
523005 99523005 1001 86380 86390 1
523067 99523067 1001 86380 86390 1
522796 99522796 1001 86380 86390 1
522759 99522759 1001 86380 86390 1
522724 99522724 1001 86380 86390 1
522718 99522718 1001 86380 86390 1
522556 99522556 1001 86380 86390 1
522595 99522595 1001 86380 86390 1
522625 99522625 1001 86380 86390 1
522639 99522639 1001 86380 86390 1
523167 99523167 1001 86380 86390 1
523201 99523201 1001 86380 86390 1
523319 99523319 1001 86380 86390 1
523281 99523281 1001 86380 86390 1
523294 99523294 1001 86380 86390 1
523857 99523857 1001 86380 86390 1
523767 99523767 1001 86380 86390 1
523899 99523899 1001 86380 86390 1
523850 99523850 1001 86380 86390 1
523865 99523865 1001 86380 86390 1
523713 99523713 1001 86380 86390 1
523548 99523548 1001 86380 86390 1
523736 99523736 1001 86380 86390 1
523570 99523570 1001 86380 86390 1
523699 99523699 1001 86380 86390 1
523453 99523453 1001 86380 86390 1
523492 99523492 1001 86380 86390 1
523431 99523431 1001 86380 86390 1
523512 99523512 1001 86380 86390 1
524147 99524147 1001 86380 86390 1
524720 99524720 1001 86380 86390 1
524684 99524684 1001 86380 86390 1
524697 99524697 1001 86380 86390 1
524624 99524624 1001 86380 86390 1
524730 99524730 1001 86380 86390 1
524529 99524529 1001 86380 86390 1
524453 99524453 1001 86380 86390 1
524420 99524420 1001 86380 86390 1
524177 99524177 1001 86380 86390 1
524243 99524243 1001 86380 86390 1
524209 99524209 1001 86380 86390 1
524339 99524339 1001 86380 86390 1
524329 99524329 1001 86380 86390 1
524187 99524187 1001 86380 86390 1
524885 99524885 1001 86380 86390 1
524816 99524816 1001 86380 86390 1
524806 99524806 1001 86380 86390 1
524922 99524922 1001 86380 86390 1
525498 99525498 1001 86380 86390 1
525487 99525487 1001 86380 86390 1
525223 99525223 1001 86380 86390 1
525360 99525360 1001 86380 86390 1
524990 99524990 1001 86380 86390 1
525023 99525023 1001 86380 86390 1
524997 99524997 1001 86380 86390 1
524985 99524985 1001 86380 86390 1
525053 99525053 1001 86380 86390 1
525791 99525791 1001 86380 86390 1
525793 99525793 1001 86380 86390 1
525626 99525626 1001 86380 86390 1
525604 99525604 1001 86380 86390 1
526392 99526392 1001 86380 86390 1
526394 99526394 1001 86380 86390 1
526275 99526275 1001 86380 86390 1
526042 99526042 1001 86380 86390 1
526124 99526124 1001 86380 86390 1
526022 99526022 1001 86380 86390 1
525983 99525983 1001 86380 86390 1
525904 99525904 1001 86380 86390 1
525905 99525905 1001 86380 86390 1
526475 99526475 1001 86380 86390 1
526574 99526574 1001 86380 86390 1
527246 99527246 1001 86380 86390 1
527084 99527084 1001 86380 86390 1
527047 99527047 1001 86380 86390 1
527194 99527194 1001 86380 86390 1
526966 99526966 1001 86380 86390 1
527034 99527034 1001 86380 86390 1
526960 99526960 1001 86380 86390 1
526883 99526883 1001 86380 86390 1
526702 99526702 1001 86380 86390 1
527324 99527324 1001 86380 86390 1
527350 99527350 1001 86380 86390 1
527427 99527427 1001 86380 86390 1
527331 99527331 1001 86380 86390 1
527438 99527438 1001 86380 86390 1
528019 99528019 1001 86380 86390 1
528070 99528070 1001 86380 86390 1
527796 99527796 1001 86380 86390 1
527734 99527734 1001 86380 86390 1
527494 99527494 1001 86380 86390 1
527457 99527457 1001 86380 86390 1
527460 99527460 1001 86380 86390 1
527527 99527527 1001 86380 86390 1
528167 99528167 1001 86380 86390 1
528142 99528142 1001 86380 86390 1
528248 99528248 1001 86380 86390 1
528224 99528224 1001 86380 86390 1
528787 99528787 1001 86380 86390 1
528724 99528724 1001 86380 86390 1
528766 99528766 1001 86380 86390 1
528533 99528533 1001 86380 86390 1
528591 99528591 1001 86380 86390 1
528604 99528604 1001 86380 86390 1
528411 99528411 1001 86380 86390 1
528400 99528400 1001 86380 86390 1
528443 99528443 1001 86380 86390 1
528302 99528302 1001 86380 86390 1
528911 99528911 1001 86380 86390 1
529081 99529081 1001 86380 86390 1
529082 99529082 1001 86380 86390 1
528929 99528929 1001 86380 86390 1
528942 99528942 1001 86380 86390 1
529024 99529024 1001 86380 86390 1
529052 99529052 1001 86380 86390 1
529562 99529562 1001 86380 86390 1
529584 99529584 1001 86380 86390 1
529393 99529393 1001 86380 86390 1
529484 99529484 1001 86380 86390 1
529462 99529462 1001 86380 86390 1
529519 99529519 1001 86380 86390 1
529184 99529184 1001 86380 86390 1
529307 99529307 1001 86380 86390 1
529295 99529295 1001 86380 86390 1
529847 99529847 1001 86380 86390 1
530517 99530517 1001 86380 86390 1
530543 99530543 1001 86380 86390 1
530448 99530448 1001 86380 86390 1
530513 99530513 1001 86380 86390 1
530270 99530270 1001 86380 86390 1
530227 99530227 1001 86380 86390 1
530074 99530074 1001 86380 86390 1
530087 99530087 1001 86380 86390 1
530126 99530126 1001 86380 86390 1
530708 99530708 1001 86380 86390 1
530741 99530741 1001 86380 86390 1
530703 99530703 1001 86380 86390 1
531351 99531351 1001 86380 86390 1
531302 99531302 1001 86380 86390 1
531059 99531059 1001 86380 86390 1
531067 99531067 1001 86380 86390 1
531004 99531004 1001 86380 86390 1
530837 99530837 1001 86380 86390 1
530908 99530908 1001 86380 86390 1
530846 99530846 1001 86380 86390 1
531470 99531470 1001 86380 86390 1
531548 99531548 1001 86380 86390 1
531561 99531561 1001 86380 86390 1
531421 99531421 1001 86380 86390 1
531447 99531447 1001 86380 86390 1
532203 99532203 1001 86380 86390 1
532067 99532067 1001 86380 86390 1
532058 99532058 1001 86380 86390 1
532061 99532061 1001 86380 86390 1
531908 99531908 1001 86380 86390 1
531960 99531960 1001 86380 86390 1
531768 99531768 1001 86380 86390 1
531743 99531743 1001 86380 86390 1
531618 99531618 1001 86380 86390 1
531738 99531738 1001 86380 86390 1
532371 99532371 1001 86380 86390 1
532411 99532411 1001 86380 86390 1
532361 99532361 1001 86380 86390 1
532380 99532380 1001 86380 86390 1
532394 99532394 1001 86380 86390 1
532279 99532279 1001 86380 86390 1
532357 99532357 1001 86380 86390 1
532942 99532942 1001 86380 86390 1
532936 99532936 1001 86380 86390 1
532992 99532992 1001 86380 86390 1
532665 99532665 1001 86380 86390 1
532810 99532810 1001 86380 86390 1
532476 99532476 1001 86380 86390 1
532580 99532580 1001 86380 86390 1
532522 99532522 1001 86380 86390 1
532445 99532445 1001 86380 86390 1
532588 99532588 1001 86380 86390 1
533186 99533186 1001 86380 86390 1
533168 99533168 1001 86380 86390 1
533132 99533132 1001 86380 86390 1
533785 99533785 1001 86380 86390 1
533798 99533798 1001 86380 86390 1
533699 99533699 1001 86380 86390 1
533725 99533725 1001 86380 86390 1
533664 99533664 1001 86380 86390 1
533524 99533524 1001 86380 86390 1
533517 99533517 1001 86380 86390 1
533595 99533595 1001 86380 86390 1
533493 99533493 1001 86380 86390 1
533651 99533651 1001 86380 86390 1
533600 99533600 1001 86380 86390 1
533264 99533264 1001 86380 86390 1
533384 99533384 1001 86380 86390 1
533942 99533942 1001 86380 86390 1
534608 99534608 1001 86380 86390 1
534519 99534519 1001 86380 86390 1
534659 99534659 1001 86380 86390 1
534671 99534671 1001 86380 86390 1
534490 99534490 1001 86380 86390 1
534376 99534376 1001 86380 86390 1
534431 99534431 1001 86380 86390 1
534130 99534130 1001 86380 86390 1
534160 99534160 1001 86380 86390 1
534123 99534123 1001 86380 86390 1
534124 99534124 1001 86380 86390 1
534216 99534216 1001 86380 86390 1
534880 99534880 1001 86380 86390 1
534778 99534778 1001 86380 86390 1
534714 99534714 1001 86380 86390 1
534797 99534797 1001 86380 86390 1
535409 99535409 1001 86380 86390 1
535332 99535332 1001 86380 86390 1
535454 99535454 1001 86380 86390 1
535151 99535151 1001 86380 86390 1
535282 99535282 1001 86380 86390 1
535283 99535283 1001 86380 86390 1
535193 99535193 1001 86380 86390 1
535248 99535248 1001 86380 86390 1
535599 99535599 1001 86380 86390 1
535667 99535667 1001 86380 86390 1
535655 99535655 1001 86380 86390 1
535621 99535621 1001 86380 86390 1
536260 99536260 1001 86380 86390 1
536301 99536301 1001 86380 86390 1
536262 99536262 1001 86380 86390 1
535969 99535969 1001 86380 86390 1
535931 99535931 1001 86380 86390 1
536101 99536101 1001 86380 86390 1
535999 99535999 1001 86380 86390 1
535864 99535864 1001 86380 86390 1
535916 99535916 1001 86380 86390 1
535762 99535762 1001 86380 86390 1
536442 99536442 1001 86380 86390 1
536521 99536521 1001 86380 86390 1
536447 99536447 1001 86380 86390 1
536512 99536512 1001 86380 86390 1
536962 99536962 1001 86380 86390 1
536976 99536976 1001 86380 86390 1
536944 99536944 1001 86380 86390 1
536791 99536791 1001 86380 86390 1
536856 99536856 1001 86380 86390 1
536920 99536920 1001 86380 86390 1
536909 99536909 1001 86380 86390 1
536849 99536849 1001 86380 86390 1
536684 99536684 1001 86380 86390 1
536635 99536635 1001 86380 86390 1
536706 99536706 1001 86380 86390 1
537351 99537351 1001 86380 86390 1
537620 99537620 1001 86380 86390 1
537776 99537776 1001 86380 86390 1
537601 99537601 1001 86380 86390 1
537436 99537436 1001 86380 86390 1
538080 99538080 1001 86380 86390 1
538177 99538177 1001 86380 86390 1
538171 99538171 1001 86380 86390 1
538176 99538176 1001 86380 86390 1
538687 99538687 1001 86380 86390 1
538625 99538625 1001 86380 86390 1
538730 99538730 1001 86380 86390 1
538544 99538544 1001 86380 86390 1
538508 99538508 1001 86380 86390 1
538509 99538509 1001 86380 86390 1
538556 99538556 1001 86380 86390 1
538315 99538315 1001 86380 86390 1
538322 99538322 1001 86380 86390 1
538969 99538969 1001 86380 86390 1
539002 99539002 1001 86380 86390 1
539639 99539639 1001 86380 86390 1
539514 99539514 1001 86380 86390 1
539445 99539445 1001 86380 86390 1
539458 99539458 1001 86380 86390 1
539238 99539238 1001 86380 86390 1
539162 99539162 1001 86380 86390 1
539038 99539038 1001 86380 86390 1
539104 99539104 1001 86380 86390 1
539027 99539027 1001 86380 86390 1
539157 99539157 1001 86380 86390 1
539804 99539804 1001 86380 86390 1
540379 99540379 1001 86380 86390 1
540266 99540266 1001 86380 86390 1
540370 99540370 1001 86380 86390 1
540371 99540371 1001 86380 86390 1
540425 99540425 1001 86380 86390 1
540149 99540149 1001 86380 86390 1
539988 99539988 1001 86380 86390 1
539952 99539952 1001 86380 86390 1
539848 99539848 1001 86380 86390 1
539850 99539850 1001 86380 86390 1
540011 99540011 1001 86380 86390 1
540052 99540052 1001 86380 86390 1
540478 99540478 1001 86380 86390 1
540650 99540650 1001 86380 86390 1
540644 99540644 1001 86380 86390 1
541240 99541240 1001 86380 86390 1
540984 99540984 1001 86380 86390 1
541044 99541044 1001 86380 86390 1
541007 99541007 1001 86380 86390 1
540777 99540777 1001 86380 86390 1
540727 99540727 1001 86380 86390 1
540857 99540857 1001 86380 86390 1
540768 99540768 1001 86380 86390 1
540788 99540788 1001 86380 86390 1
542029 99542029 1001 86380 86390 1
541923 99541923 1001 86380 86390 1
541864 99541864 1001 86380 86390 1
541852 99541852 1001 86380 86390 1
541802 99541802 1001 86380 86390 1
541511 99541511 1001 86380 86390 1
541578 99541578 1001 86380 86390 1
541647 99541647 1001 86380 86390 1
541651 99541651 1001 86380 86390 1
542251 99542251 1001 86380 86390 1
542256 99542256 1001 86380 86390 1
542756 99542756 1001 86380 86390 1
542834 99542834 1001 86380 86390 1
542573 99542573 1001 86380 86390 1
542574 99542574 1001 86380 86390 1
542703 99542703 1001 86380 86390 1
542666 99542666 1001 86380 86390 1
542735 99542735 1001 86380 86390 1
542447 99542447 1001 86380 86390 1
542385 99542385 1001 86380 86390 1
543147 99543147 1001 86380 86390 1
542967 99542967 1001 86380 86390 1
543631 99543631 1001 86380 86390 1
543737 99543737 1001 86380 86390 1
543710 99543710 1001 86380 86390 1
543569 99543569 1001 86380 86390 1
543503 99543503 1001 86380 86390 1
543494 99543494 1001 86380 86390 1
543550 99543550 1001 86380 86390 1
543422 99543422 1001 86380 86390 1
543324 99543324 1001 86380 86390 1
543247 99543247 1001 86380 86390 1
543210 99543210 1001 86380 86390 1
543262 99543262 1001 86380 86390 1
543175 99543175 1001 86380 86390 1
543930 99543930 1001 86380 86390 1
544446 99544446 1001 86380 86390 1
544527 99544527 1001 86380 86390 1
544442 99544442 1001 86380 86390 1
544520 99544520 1001 86380 86390 1
544238 99544238 1001 86380 86390 1
544150 99544150 1001 86380 86390 1
544699 99544699 1001 86380 86390 1
544623 99544623 1001 86380 86390 1
544720 99544720 1001 86380 86390 1
405669 380 1001 59940 60297 1
422402 873 1001 72420 75837 1
509589 1012 1002 42749 43701 1
531712 623 1002 58316 66701 1
537605 892 1001 69812 70111 1
400317 99400317 1001 86380 86390 1
400414 99400414 1001 86380 86390 1
400425 99400425 1001 86380 86390 1
400626 99400626 1001 86380 86390 1
400780 99400780 1001 86380 86390 1
400970 99400970 1001 86380 86390 1
401124 99401124 1001 86380 86390 1
401305 99401305 1001 86380 86390 1
401506 99401506 1001 86380 86390 1
401859 99401859 1001 86380 86390 1
402018 99402018 1001 86380 86390 1
402340 99402340 1001 86380 86390 1
402356 99402356 1001 86380 86390 1
402424 99402424 1001 86380 86390 1
402640 99402640 1001 86380 86390 1
402643 99402643 1001 86380 86390 1
402747 99402747 1001 86380 86390 1
402720 99402720 1001 86380 86390 1
402818 99402818 1001 86380 86390 1
402842 99402842 1001 86380 86390 1
403011 99403011 1001 86380 86390 1
403107 99403107 1001 86380 86390 1
403115 99403115 1001 86380 86390 1
403221 99403221 1001 86380 86390 1
403407 99403407 1001 86380 86390 1
403689 99403689 1001 86380 86390 1
404028 99404028 1001 86380 86390 1
404135 99404135 1001 86380 86390 1
404125 99404125 1001 86380 86390 1
404295 99404295 1001 86380 86390 1
404394 99404394 1001 86380 86390 1
404480 99404480 1001 86380 86390 1
404610 99404610 1001 86380 86390 1
404734 99404734 1001 86380 86390 1
404875 99404875 1001 86380 86390 1
405191 99405191 1001 86380 86390 1
405207 99405207 1001 86380 86390 1
405400 99405400 1001 86380 86390 1
405497 99405497 1001 86380 86390 1
405473 99405473 1001 86380 86390 1
405636 99405636 1001 86380 86390 1
405677 99405677 1001 86380 86390 1
405848 99405848 1001 86380 86390 1
405872 99405872 1001 86380 86390 1
405902 99405902 1001 86380 86390 1
406005 99406005 1001 86380 86390 1
406145 99406145 1001 86380 86390 1
406395 99406395 1001 86380 86390 1
406359 99406359 1001 86380 86390 1
406417 99406417 1001 86380 86390 1
406553 99406553 1001 86380 86390 1
406868 99406868 1001 86380 86390 1
406938 99406938 1001 86380 86390 1
406969 99406969 1001 86380 86390 1
407095 99407095 1001 86380 86390 1
407187 99407187 1001 86380 86390 1
407197 99407197 1001 86380 86390 1
407276 99407276 1001 86380 86390 1
407423 99407423 1001 86380 86390 1
407506 99407506 1001 86380 86390 1
407632 99407632 1001 86380 86390 1
407733 99407733 1001 86380 86390 1
407991 99407991 1001 86380 86390 1
408123 99408123 1001 86380 86390 1
408241 99408241 1001 86380 86390 1
408377 99408377 1001 86380 86390 1
408625 99408625 1001 86380 86390 1
408607 99408607 1001 86380 86390 1
408977 99408977 1001 86380 86390 1
409053 99409053 1001 86380 86390 1
409109 99409109 1001 86380 86390 1
409204 99409204 1001 86380 86390 1
409546 99409546 1001 86380 86390 1
409765 99409765 1001 86380 86390 1
409691 99409691 1001 86380 86390 1
410126 99410126 1001 86380 86390 1
410144 99410144 1001 86380 86390 1
410331 99410331 1001 86380 86390 1
410414 99410414 1001 86380 86390 1
410463 99410463 1001 86380 86390 1
410660 99410660 1001 86380 86390 1
410734 99410734 1001 86380 86390 1
411445 99411445 1001 86380 86390 1
411840 99411840 1001 86380 86390 1
411982 99411982 1001 86380 86390 1
412152 99412152 1001 86380 86390 1
412250 99412250 1001 86380 86390 1
412206 99412206 1001 86380 86390 1
412355 99412355 1001 86380 86390 1
412477 99412477 1001 86380 86390 1
413549 99413549 1001 86380 86390 1
413230 99413230 1001 86380 86390 1
413206 99413206 1001 86380 86390 1
412904 99412904 1001 86380 86390 1
412850 99412850 1001 86380 86390 1
412531 99412531 1001 86380 86390 1
412881 99412881 1001 86380 86390 1
413726 99413726 1001 86380 86390 1
413871 99413871 1001 86380 86390 1
413743 99413743 1001 86380 86390 1
415138 99415138 1001 86380 86390 1
415042 99415042 1001 86380 86390 1
415234 99415234 1001 86380 86390 1
414617 99414617 1001 86380 86390 1
414881 99414881 1001 86380 86390 1
414697 99414697 1001 86380 86390 1
414731 99414731 1001 86380 86390 1
414430 99414430 1001 86380 86390 1
414232 99414232 1001 86380 86390 1
414437 99414437 1001 86380 86390 1
414387 99414387 1001 86380 86390 1
414188 99414188 1001 86380 86390 1
414217 99414217 1001 86380 86390 1
415484 99415484 1001 86380 86390 1
416842 99416842 1001 86380 86390 1
416950 99416950 1001 86380 86390 1
416683 99416683 1001 86380 86390 1
416771 99416771 1001 86380 86390 1
416214 99416214 1001 86380 86390 1
416555 99416555 1001 86380 86390 1
416164 99416164 1001 86380 86390 1
416545 99416545 1001 86380 86390 1
416114 99416114 1001 86380 86390 1
415938 99415938 1001 86380 86390 1
415874 99415874 1001 86380 86390 1
415975 99415975 1001 86380 86390 1
416026 99416026 1001 86380 86390 1
416130 99416130 1001 86380 86390 1
417074 99417074 1001 86380 86390 1
417127 99417127 1001 86380 86390 1
417154 99417154 1001 86380 86390 1
417451 99417451 1001 86380 86390 1
417562 99417562 1001 86380 86390 1
418691 99418691 1001 86380 86390 1
418796 99418796 1001 86380 86390 1
418552 99418552 1001 86380 86390 1
418653 99418653 1001 86380 86390 1
418442 99418442 1001 86380 86390 1
418706 99418706 1001 86380 86390 1
418643 99418643 1001 86380 86390 1
418470 99418470 1001 86380 86390 1
418308 99418308 1001 86380 86390 1
418167 99418167 1001 86380 86390 1
418321 99418321 1001 86380 86390 1
418147 99418147 1001 86380 86390 1
418213 99418213 1001 86380 86390 1
418173 99418173 1001 86380 86390 1
417893 99417893 1001 86380 86390 1
417725 99417725 1001 86380 86390 1
417934 99417934 1001 86380 86390 1
417936 99417936 1001 86380 86390 1
420076 99420076 1001 86380 86390 1
420134 99420134 1001 86380 86390 1
420183 99420183 1001 86380 86390 1
420086 99420086 1001 86380 86390 1
420164 99420164 1001 86380 86390 1
419809 99419809 1001 86380 86390 1
419787 99419787 1001 86380 86390 1
419756 99419756 1001 86380 86390 1
419813 99419813 1001 86380 86390 1
419894 99419894 1001 86380 86390 1
419965 99419965 1001 86380 86390 1
419352 99419352 1001 86380 86390 1
419429 99419429 1001 86380 86390 1
419368 99419368 1001 86380 86390 1
420613 99420613 1001 86380 86390 1
420499 99420499 1001 86380 86390 1
420547 99420547 1001 86380 86390 1
422018 99422018 1001 86380 86390 1
421913 99421913 1001 86380 86390 1
421830 99421830 1001 86380 86390 1
421366 99421366 1001 86380 86390 1
421667 99421667 1001 86380 86390 1
421621 99421621 1001 86380 86390 1
421440 99421440 1001 86380 86390 1
421447 99421447 1001 86380 86390 1
420896 99420896 1001 86380 86390 1
420918 99420918 1001 86380 86390 1
421208 99421208 1001 86380 86390 1
421104 99421104 1001 86380 86390 1
421246 99421246 1001 86380 86390 1
421201 99421201 1001 86380 86390 1
422197 99422197 1001 86380 86390 1
422409 99422409 1001 86380 86390 1
422155 99422155 1001 86380 86390 1
423513 99423513 1001 86380 86390 1
423610 99423610 1001 86380 86390 1
423736 99423736 1001 86380 86390 1
423353 99423353 1001 86380 86390 1
423288 99423288 1001 86380 86390 1
422989 99422989 1001 86380 86390 1
423155 99423155 1001 86380 86390 1
423286 99423286 1001 86380 86390 1
422754 99422754 1001 86380 86390 1
422732 99422732 1001 86380 86390 1
424091 99424091 1001 86380 86390 1
423987 99423987 1001 86380 86390 1
423994 99423994 1001 86380 86390 1
424073 99424073 1001 86380 86390 1
423863 99423863 1001 86380 86390 1
425081 99425081 1001 86380 86390 1
425357 99425357 1001 86380 86390 1
425372 99425372 1001 86380 86390 1
424755 99424755 1001 86380 86390 1
424606 99424606 1001 86380 86390 1
424730 99424730 1001 86380 86390 1
424223 99424223 1001 86380 86390 1
424251 99424251 1001 86380 86390 1
424190 99424190 1001 86380 86390 1
424258 99424258 1001 86380 86390 1
424558 99424558 1001 86380 86390 1
425529 99425529 1001 86380 86390 1
425777 99425777 1001 86380 86390 1
425768 99425768 1001 86380 86390 1
426951 99426951 1001 86380 86390 1
426699 99426699 1001 86380 86390 1
426822 99426822 1001 86380 86390 1
427055 99427055 1001 86380 86390 1
426748 99426748 1001 86380 86390 1
427062 99427062 1001 86380 86390 1
426956 99426956 1001 86380 86390 1
427025 99427025 1001 86380 86390 1
427095 99427095 1001 86380 86390 1
426473 99426473 1001 86380 86390 1
426286 99426286 1001 86380 86390 1
426535 99426535 1001 86380 86390 1
426639 99426639 1001 86380 86390 1
426342 99426342 1001 86380 86390 1
425975 99425975 1001 86380 86390 1
426044 99426044 1001 86380 86390 1
427258 99427258 1001 86380 86390 1
427443 99427443 1001 86380 86390 1
427158 99427158 1001 86380 86390 1
427340 99427340 1001 86380 86390 1
428439 99428439 1001 86380 86390 1
428590 99428590 1001 86380 86390 1
428550 99428550 1001 86380 86390 1
428725 99428725 1001 86380 86390 1
428202 99428202 1001 86380 86390 1
428246 99428246 1001 86380 86390 1
427968 99427968 1001 86380 86390 1
427747 99427747 1001 86380 86390 1
429039 99429039 1001 86380 86390 1
429126 99429126 1001 86380 86390 1
428845 99428845 1001 86380 86390 1
429058 99429058 1001 86380 86390 1
429141 99429141 1001 86380 86390 1
428754 99428754 1001 86380 86390 1
430317 99430317 1001 86380 86390 1
430307 99430307 1001 86380 86390 1
429991 99429991 1001 86380 86390 1
429934 99429934 1001 86380 86390 1
429862 99429862 1001 86380 86390 1
429677 99429677 1001 86380 86390 1
429681 99429681 1001 86380 86390 1
429456 99429456 1001 86380 86390 1
429492 99429492 1001 86380 86390 1
429240 99429240 1001 86380 86390 1
430474 99430474 1001 86380 86390 1
431820 99431820 1001 86380 86390 1
431667 99431667 1001 86380 86390 1
431732 99431732 1001 86380 86390 1
431707 99431707 1001 86380 86390 1
431528 99431528 1001 86380 86390 1
431464 99431464 1001 86380 86390 1
431298 99431298 1001 86380 86390 1
430974 99430974 1001 86380 86390 1
431097 99431097 1001 86380 86390 1
431164 99431164 1001 86380 86390 1
432428 99432428 1001 86380 86390 1
432473 99432473 1001 86380 86390 1
433412 99433412 1001 86380 86390 1
433399 99433399 1001 86380 86390 1
433709 99433709 1001 86380 86390 1
433428 99433428 1001 86380 86390 1
432991 99432991 1001 86380 86390 1
433252 99433252 1001 86380 86390 1
432933 99432933 1001 86380 86390 1
432978 99432978 1001 86380 86390 1
432876 99432876 1001 86380 86390 1
432715 99432715 1001 86380 86390 1
433911 99433911 1001 86380 86390 1
435382 99435382 1001 86380 86390 1
435323 99435323 1001 86380 86390 1
435202 99435202 1001 86380 86390 1
435238 99435238 1001 86380 86390 1
434920 99434920 1001 86380 86390 1
434343 99434343 1001 86380 86390 1
434456 99434456 1001 86380 86390 1
434389 99434389 1001 86380 86390 1
434445 99434445 1001 86380 86390 1
435802 99435802 1001 86380 86390 1
435552 99435552 1001 86380 86390 1
435543 99435543 1001 86380 86390 1
435453 99435453 1001 86380 86390 1
436806 99436806 1001 86380 86390 1
436799 99436799 1001 86380 86390 1
436461 99436461 1001 86380 86390 1
436148 99436148 1001 86380 86390 1
436328 99436328 1001 86380 86390 1
435939 99435939 1001 86380 86390 1
435965 99435965 1001 86380 86390 1
300070 99300070 1001 86380 86390 1
300085 99300085 1001 86380 86390 1
437282 99437282 1001 86380 86390 1
300603 99300603 1001 86380 86390 1
300642 99300642 1001 86380 86390 1
300708 99300708 1001 86380 86390 1
300607 99300607 1001 86380 86390 1
300713 99300713 1001 86380 86390 1
300608 99300608 1001 86380 86390 1
300674 99300674 1001 86380 86390 1
300598 99300598 1001 86380 86390 1
300510 99300510 1001 86380 86390 1
300460 99300460 1001 86380 86390 1
300487 99300487 1001 86380 86390 1
300441 99300441 1001 86380 86390 1
300777 99300777 1001 86380 86390 1
300907 99300907 1001 86380 86390 1
300871 99300871 1001 86380 86390 1
300925 99300925 1001 86380 86390 1
300731 99300731 1001 86380 86390 1
300771 99300771 1001 86380 86390 1
300836 99300836 1001 86380 86390 1
301466 99301466 1001 86380 86390 1
301418 99301418 1001 86380 86390 1
301486 99301486 1001 86380 86390 1
301503 99301503 1001 86380 86390 1
301172 99301172 1001 86380 86390 1
301301 99301301 1001 86380 86390 1
301240 99301240 1001 86380 86390 1
301063 99301063 1001 86380 86390 1
301077 99301077 1001 86380 86390 1
300975 99300975 1001 86380 86390 1
301655 99301655 1001 86380 86390 1
301649 99301649 1001 86380 86390 1
301598 99301598 1001 86380 86390 1
301743 99301743 1001 86380 86390 1
301732 99301732 1001 86380 86390 1
302239 99302239 1001 86380 86390 1
302343 99302343 1001 86380 86390 1
302215 99302215 1001 86380 86390 1
302235 99302235 1001 86380 86390 1
302110 99302110 1001 86380 86390 1
302112 99302112 1001 86380 86390 1
301972 99301972 1001 86380 86390 1
302156 99302156 1001 86380 86390 1
302108 99302108 1001 86380 86390 1
302148 99302148 1001 86380 86390 1
301763 99301763 1001 86380 86390 1
301922 99301922 1001 86380 86390 1
302550 99302550 1001 86380 86390 1
302563 99302563 1001 86380 86390 1
302499 99302499 1001 86380 86390 1
303085 99303085 1001 86380 86390 1
303164 99303164 1001 86380 86390 1
303191 99303191 1001 86380 86390 1
303140 99303140 1001 86380 86390 1
303077 99303077 1001 86380 86390 1
302951 99302951 1001 86380 86390 1
302966 99302966 1001 86380 86390 1
302828 99302828 1001 86380 86390 1
302972 99302972 1001 86380 86390 1
302909 99302909 1001 86380 86390 1
302615 99302615 1001 86380 86390 1
302605 99302605 1001 86380 86390 1
303003 99303003 1001 86380 86390 1
303289 99303289 1001 86380 86390 1
303290 99303290 1001 86380 86390 1
303924 99303924 1001 86380 86390 1
304019 99304019 1001 86380 86390 1
303632 99303632 1001 86380 86390 1
303546 99303546 1001 86380 86390 1
303510 99303510 1001 86380 86390 1
303446 99303446 1001 86380 86390 1
303603 99303603 1001 86380 86390 1
304095 99304095 1001 86380 86390 1
304237 99304237 1001 86380 86390 1
304213 99304213 1001 86380 86390 1
304175 99304175 1001 86380 86390 1
304229 99304229 1001 86380 86390 1
304126 99304126 1001 86380 86390 1
304115 99304115 1001 86380 86390 1
304104 99304104 1001 86380 86390 1
304826 99304826 1001 86380 86390 1
304774 99304774 1001 86380 86390 1
304500 99304500 1001 86380 86390 1
304516 99304516 1001 86380 86390 1
304621 99304621 1001 86380 86390 1
304252 99304252 1001 86380 86390 1
304257 99304257 1001 86380 86390 1
304284 99304284 1001 86380 86390 1
304443 99304443 1001 86380 86390 1
304444 99304444 1001 86380 86390 1
305013 99305013 1001 86380 86390 1
305003 99305003 1001 86380 86390 1
304965 99304965 1001 86380 86390 1
305006 99305006 1001 86380 86390 1
304942 99304942 1001 86380 86390 1
304892 99304892 1001 86380 86390 1
305035 99305035 1001 86380 86390 1
305601 99305601 1001 86380 86390 1
305551 99305551 1001 86380 86390 1
305542 99305542 1001 86380 86390 1
305378 99305378 1001 86380 86390 1
305345 99305345 1001 86380 86390 1
305439 99305439 1001 86380 86390 1
305284 99305284 1001 86380 86390 1
305098 99305098 1001 86380 86390 1
500080 99500080 1001 86380 86390 1
500057 99500057 1001 86380 86390 1
500669 99500669 1001 86380 86390 1
500481 99500481 1001 86380 86390 1
500507 99500507 1001 86380 86390 1
500434 99500434 1001 86380 86390 1
500563 99500563 1001 86380 86390 1
500488 99500488 1001 86380 86390 1
500322 99500322 1001 86380 86390 1
500300 99500300 1001 86380 86390 1
500929 99500929 1001 86380 86390 1
500899 99500899 1001 86380 86390 1
501490 99501490 1001 86380 86390 1
501521 99501521 1001 86380 86390 1
501510 99501510 1001 86380 86390 1
501258 99501258 1001 86380 86390 1
501340 99501340 1001 86380 86390 1
501226 99501226 1001 86380 86390 1
501059 99501059 1001 86380 86390 1
501061 99501061 1001 86380 86390 1
501074 99501074 1001 86380 86390 1
501140 99501140 1001 86380 86390 1
501024 99501024 1001 86380 86390 1
501207 99501207 1001 86380 86390 1
501814 99501814 1001 86380 86390 1
501686 99501686 1001 86380 86390 1
501661 99501661 1001 86380 86390 1
502432 99502432 1001 86380 86390 1
502277 99502277 1001 86380 86390 1
502208 99502208 1001 86380 86390 1
502125 99502125 1001 86380 86390 1
502167 99502167 1001 86380 86390 1
502065 99502065 1001 86380 86390 1
501872 99501872 1001 86380 86390 1
501997 99501997 1001 86380 86390 1
503154 99503154 1001 86380 86390 1
503226 99503226 1001 86380 86390 1
502970 99502970 1001 86380 86390 1
503080 99503080 1001 86380 86390 1
503003 99503003 1001 86380 86390 1
502739 99502739 1001 86380 86390 1
502727 99502727 1001 86380 86390 1
502728 99502728 1001 86380 86390 1
502742 99502742 1001 86380 86390 1
502732 99502732 1001 86380 86390 1
502784 99502784 1001 86380 86390 1
503378 99503378 1001 86380 86390 1
504080 99504080 1001 86380 86390 1
504021 99504021 1001 86380 86390 1
503924 99503924 1001 86380 86390 1
503886 99503886 1001 86380 86390 1
503862 99503862 1001 86380 86390 1
503767 99503767 1001 86380 86390 1
503608 99503608 1001 86380 86390 1
504183 99504183 1001 86380 86390 1
504172 99504172 1001 86380 86390 1
504120 99504120 1001 86380 86390 1
504139 99504139 1001 86380 86390 1
504874 99504874 1001 86380 86390 1
504823 99504823 1001 86380 86390 1
504933 99504933 1001 86380 86390 1
504942 99504942 1001 86380 86390 1
504727 99504727 1001 86380 86390 1
504711 99504711 1001 86380 86390 1
504493 99504493 1001 86380 86390 1
504443 99504443 1001 86380 86390 1
504982 99504982 1001 86380 86390 1
505040 99505040 1001 86380 86390 1
505641 99505641 1001 86380 86390 1
505734 99505734 1001 86380 86390 1
505631 99505631 1001 86380 86390 1
505644 99505644 1001 86380 86390 1
505748 99505748 1001 86380 86390 1
505458 99505458 1001 86380 86390 1
505302 99505302 1001 86380 86390 1
505341 99505341 1001 86380 86390 1
505238 99505238 1001 86380 86390 1
505926 99505926 1001 86380 86390 1
505840 99505840 1001 86380 86390 1
505853 99505853 1001 86380 86390 1
505971 99505971 1001 86380 86390 1
505855 99505855 1001 86380 86390 1
506395 99506395 1001 86380 86390 1
506528 99506528 1001 86380 86390 1
506400 99506400 1001 86380 86390 1
506201 99506201 1001 86380 86390 1
506309 99506309 1001 86380 86390 1
506258 99506258 1001 86380 86390 1
506272 99506272 1001 86380 86390 1
506299 99506299 1001 86380 86390 1
505977 99505977 1001 86380 86390 1
505991 99505991 1001 86380 86390 1
506096 99506096 1001 86380 86390 1
505983 99505983 1001 86380 86390 1
506103 99506103 1001 86380 86390 1
506723 99506723 1001 86380 86390 1
506698 99506698 1001 86380 86390 1
506705 99506705 1001 86380 86390 1
506757 99506757 1001 86380 86390 1
506617 99506617 1001 86380 86390 1
507296 99507296 1001 86380 86390 1
507336 99507336 1001 86380 86390 1
507227 99507227 1001 86380 86390 1
507370 99507370 1001 86380 86390 1
507091 99507091 1001 86380 86390 1
507026 99507026 1001 86380 86390 1
507157 99507157 1001 86380 86390 1
507031 99507031 1001 86380 86390 1
506933 99506933 1001 86380 86390 1
506895 99506895 1001 86380 86390 1
506901 99506901 1001 86380 86390 1
506891 99506891 1001 86380 86390 1
507453 99507453 1001 86380 86390 1
507443 99507443 1001 86380 86390 1
508190 99508190 1001 86380 86390 1
508049 99508049 1001 86380 86390 1
508004 99508004 1001 86380 86390 1
507956 99507956 1001 86380 86390 1
508038 99508038 1001 86380 86390 1
507909 99507909 1001 86380 86390 1
507937 99507937 1001 86380 86390 1
507976 99507976 1001 86380 86390 1
507860 99507860 1001 86380 86390 1
507654 99507654 1001 86380 86390 1
507748 99507748 1001 86380 86390 1
507644 99507644 1001 86380 86390 1
507749 99507749 1001 86380 86390 1
507635 99507635 1001 86380 86390 1
507703 99507703 1001 86380 86390 1
507819 99507819 1001 86380 86390 1
507639 99507639 1001 86380 86390 1
508284 99508284 1001 86380 86390 1
508366 99508366 1001 86380 86390 1
508341 99508341 1001 86380 86390 1
508382 99508382 1001 86380 86390 1
508283 99508283 1001 86380 86390 1
508439 99508439 1001 86380 86390 1
508948 99508948 1001 86380 86390 1
508993 99508993 1001 86380 86390 1
508764 99508764 1001 86380 86390 1
508505 99508505 1001 86380 86390 1
508597 99508597 1001 86380 86390 1
508652 99508652 1001 86380 86390 1
508640 99508640 1001 86380 86390 1
508578 99508578 1001 86380 86390 1
508503 99508503 1001 86380 86390 1
508621 99508621 1001 86380 86390 1
509227 99509227 1001 86380 86390 1
509086 99509086 1001 86380 86390 1
509093 99509093 1001 86380 86390 1
509277 99509277 1001 86380 86390 1
509265 99509265 1001 86380 86390 1
509752 99509752 1001 86380 86390 1
509782 99509782 1001 86380 86390 1
509596 99509596 1001 86380 86390 1
509648 99509648 1001 86380 86390 1
509545 99509545 1001 86380 86390 1
509626 99509626 1001 86380 86390 1
509577 99509577 1001 86380 86390 1
509357 99509357 1001 86380 86390 1
509333 99509333 1001 86380 86390 1
509334 99509334 1001 86380 86390 1
509467 99509467 1001 86380 86390 1
509365 99509365 1001 86380 86390 1
510059 99510059 1001 86380 86390 1
509930 99509930 1001 86380 86390 1
510563 99510563 1001 86380 86390 1
510630 99510630 1001 86380 86390 1
510328 99510328 1001 86380 86390 1
510387 99510387 1001 86380 86390 1
510465 99510465 1001 86380 86390 1
510375 99510375 1001 86380 86390 1
510467 99510467 1001 86380 86390 1
510119 99510119 1001 86380 86390 1
510160 99510160 1001 86380 86390 1
510202 99510202 1001 86380 86390 1
510157 99510157 1001 86380 86390 1
510247 99510247 1001 86380 86390 1
510754 99510754 1001 86380 86390 1
510845 99510845 1001 86380 86390 1
510924 99510924 1001 86380 86390 1
511463 99511463 1001 86380 86390 1
511508 99511508 1001 86380 86390 1
511458 99511458 1001 86380 86390 1
511436 99511436 1001 86380 86390 1
511271 99511271 1001 86380 86390 1
511093 99511093 1001 86380 86390 1
511137 99511137 1001 86380 86390 1
511748 99511748 1001 86380 86390 1
511717 99511717 1001 86380 86390 1
512291 99512291 1001 86380 86390 1
512344 99512344 1001 86380 86390 1
512273 99512273 1001 86380 86390 1
512369 99512369 1001 86380 86390 1
512185 99512185 1001 86380 86390 1
512060 99512060 1001 86380 86390 1
512118 99512118 1001 86380 86390 1
511788 99511788 1001 86380 86390 1
511867 99511867 1001 86380 86390 1
511958 99511958 1001 86380 86390 1
512418 99512418 1001 86380 86390 1
512445 99512445 1001 86380 86390 1
512394 99512394 1001 86380 86390 1
512474 99512474 1001 86380 86390 1
512387 99512387 1001 86380 86390 1
513045 99513045 1001 86380 86390 1
513136 99513136 1001 86380 86390 1
513036 99513036 1001 86380 86390 1
513140 99513140 1001 86380 86390 1
512939 99512939 1001 86380 86390 1
512952 99512952 1001 86380 86390 1
512828 99512828 1001 86380 86390 1
512998 99512998 1001 86380 86390 1
512653 99512653 1001 86380 86390 1
512693 99512693 1001 86380 86390 1
512760 99512760 1001 86380 86390 1
512722 99512722 1001 86380 86390 1
512712 99512712 1001 86380 86390 1
513216 99513216 1001 86380 86390 1
513247 99513247 1001 86380 86390 1
513211 99513211 1001 86380 86390 1
513224 99513224 1001 86380 86390 1
514009 99514009 1001 86380 86390 1
513858 99513858 1001 86380 86390 1
513804 99513804 1001 86380 86390 1
513767 99513767 1001 86380 86390 1
513625 99513625 1001 86380 86390 1
513677 99513677 1001 86380 86390 1
513626 99513626 1001 86380 86390 1
513666 99513666 1001 86380 86390 1
513773 99513773 1001 86380 86390 1
513415 99513415 1001 86380 86390 1
513457 99513457 1001 86380 86390 1
513549 99513549 1001 86380 86390 1
514095 99514095 1001 86380 86390 1
514189 99514189 1001 86380 86390 1
514051 99514051 1001 86380 86390 1
514208 99514208 1001 86380 86390 1
514823 99514823 1001 86380 86390 1
514806 99514806 1001 86380 86390 1
514249 99514249 1001 86380 86390 1
514241 99514241 1001 86380 86390 1
514388 99514388 1001 86380 86390 1
514326 99514326 1001 86380 86390 1
515053 99515053 1001 86380 86390 1
514989 99514989 1001 86380 86390 1
515634 99515634 1001 86380 86390 1
515494 99515494 1001 86380 86390 1
515577 99515577 1001 86380 86390 1
515606 99515606 1001 86380 86390 1
515323 99515323 1001 86380 86390 1
515376 99515376 1001 86380 86390 1
515445 99515445 1001 86380 86390 1
515329 99515329 1001 86380 86390 1
515394 99515394 1001 86380 86390 1
515295 99515295 1001 86380 86390 1
515220 99515220 1001 86380 86390 1
515066 99515066 1001 86380 86390 1
515151 99515151 1001 86380 86390 1
515746 99515746 1001 86380 86390 1
515799 99515799 1001 86380 86390 1
515801 99515801 1001 86380 86390 1
515779 99515779 1001 86380 86390 1
515792 99515792 1001 86380 86390 1
515691 99515691 1001 86380 86390 1
516317 99516317 1001 86380 86390 1
516448 99516448 1001 86380 86390 1
516278 99516278 1001 86380 86390 1
516177 99516177 1001 86380 86390 1
516154 99516154 1001 86380 86390 1
516031 99516031 1001 86380 86390 1
515942 99515942 1001 86380 86390 1
515957 99515957 1001 86380 86390 1
515965 99515965 1001 86380 86390 1
516545 99516545 1001 86380 86390 1
516644 99516644 1001 86380 86390 1
516709 99516709 1001 86380 86390 1
517222 99517222 1001 86380 86390 1
517225 99517225 1001 86380 86390 1
517148 99517148 1001 86380 86390 1
517176 99517176 1001 86380 86390 1
517152 99517152 1001 86380 86390 1
516979 99516979 1001 86380 86390 1
517058 99517058 1001 86380 86390 1
517097 99517097 1001 86380 86390 1
516834 99516834 1001 86380 86390 1
516797 99516797 1001 86380 86390 1
516790 99516790 1001 86380 86390 1
517475 99517475 1001 86380 86390 1
517515 99517515 1001 86380 86390 1
517360 99517360 1001 86380 86390 1
517495 99517495 1001 86380 86390 1
517510 99517510 1001 86380 86390 1
518159 99518159 1001 86380 86390 1
517959 99517959 1001 86380 86390 1
517984 99517984 1001 86380 86390 1
518113 99518113 1001 86380 86390 1
518075 99518075 1001 86380 86390 1
518141 99518141 1001 86380 86390 1
517838 99517838 1001 86380 86390 1
517652 99517652 1001 86380 86390 1
517656 99517656 1001 86380 86390 1
517682 99517682 1001 86380 86390 1
518226 99518226 1001 86380 86390 1
518194 99518194 1001 86380 86390 1
518197 99518197 1001 86380 86390 1
518795 99518795 1001 86380 86390 1
518925 99518925 1001 86380 86390 1
518802 99518802 1001 86380 86390 1
518918 99518918 1001 86380 86390 1
518817 99518817 1001 86380 86390 1
518603 99518603 1001 86380 86390 1
518609 99518609 1001 86380 86390 1
518596 99518596 1001 86380 86390 1
518381 99518381 1001 86380 86390 1
518424 99518424 1001 86380 86390 1
518518 99518518 1001 86380 86390 1
518570 99518570 1001 86380 86390 1
518519 99518519 1001 86380 86390 1
518532 99518532 1001 86380 86390 1
519168 99519168 1001 86380 86390 1
519023 99519023 1001 86380 86390 1
519664 99519664 1001 86380 86390 1
519428 99519428 1001 86380 86390 1
519454 99519454 1001 86380 86390 1
519389 99519389 1001 86380 86390 1
519365 99519365 1001 86380 86390 1
519840 99519840 1001 86380 86390 1
519938 99519938 1001 86380 86390 1
519913 99519913 1001 86380 86390 1
520636 99520636 1001 86380 86390 1
520422 99520422 1001 86380 86390 1
520256 99520256 1001 86380 86390 1
520426 99520426 1001 86380 86390 1
520378 99520378 1001 86380 86390 1
520369 99520369 1001 86380 86390 1
520033 99520033 1001 86380 86390 1
520155 99520155 1001 86380 86390 1
520207 99520207 1001 86380 86390 1
520730 99520730 1001 86380 86390 1
520670 99520670 1001 86380 86390 1
520788 99520788 1001 86380 86390 1
520814 99520814 1001 86380 86390 1
520816 99520816 1001 86380 86390 1
520727 99520727 1001 86380 86390 1
521339 99521339 1001 86380 86390 1
521435 99521435 1001 86380 86390 1
521290 99521290 1001 86380 86390 1
521421 99521421 1001 86380 86390 1
521199 99521199 1001 86380 86390 1
521113 99521113 1001 86380 86390 1
521089 99521089 1001 86380 86390 1
521050 99521050 1001 86380 86390 1
521632 99521632 1001 86380 86390 1
521620 99521620 1001 86380 86390 1
521582 99521582 1001 86380 86390 1
521513 99521513 1001 86380 86390 1
522151 99522151 1001 86380 86390 1
522248 99522248 1001 86380 86390 1
522054 99522054 1001 86380 86390 1
522081 99522081 1001 86380 86390 1
521687 99521687 1001 86380 86390 1
521824 99521824 1001 86380 86390 1
521787 99521787 1001 86380 86390 1
522461 99522461 1001 86380 86390 1
522450 99522450 1001 86380 86390 1
522413 99522413 1001 86380 86390 1
522481 99522481 1001 86380 86390 1
523072 99523072 1001 86380 86390 1
522824 99522824 1001 86380 86390 1
522814 99522814 1001 86380 86390 1
522892 99522892 1001 86380 86390 1
523742 99523742 1001 86380 86390 1
523864 99523864 1001 86380 86390 1
523622 99523622 1001 86380 86390 1
523534 99523534 1001 86380 86390 1
523606 99523606 1001 86380 86390 1
523583 99523583 1001 86380 86390 1
523518 99523518 1001 86380 86390 1
523511 99523511 1001 86380 86390 1
523342 99523342 1001 86380 86390 1
523524 99523524 1001 86380 86390 1
523359 99523359 1001 86380 86390 1
523386 99523386 1001 86380 86390 1
524045 99524045 1001 86380 86390 1
523971 99523971 1001 86380 86390 1
524078 99524078 1001 86380 86390 1
524054 99524054 1001 86380 86390 1
524134 99524134 1001 86380 86390 1
524594 99524594 1001 86380 86390 1
524574 99524574 1001 86380 86390 1
524664 99524664 1001 86380 86390 1
524575 99524575 1001 86380 86390 1
524478 99524478 1001 86380 86390 1
524491 99524491 1001 86380 86390 1
524428 99524428 1001 86380 86390 1
524210 99524210 1001 86380 86390 1
524327 99524327 1001 86380 86390 1
524185 99524185 1001 86380 86390 1
524302 99524302 1001 86380 86390 1
524225 99524225 1001 86380 86390 1
524251 99524251 1001 86380 86390 1
524970 99524970 1001 86380 86390 1
524933 99524933 1001 86380 86390 1
525546 99525546 1001 86380 86390 1
525524 99525524 1001 86380 86390 1
525449 99525449 1001 86380 86390 1
525584 99525584 1001 86380 86390 1
525542 99525542 1001 86380 86390 1
525583 99525583 1001 86380 86390 1
525235 99525235 1001 86380 86390 1
525132 99525132 1001 86380 86390 1
525018 99525018 1001 86380 86390 1
525687 99525687 1001 86380 86390 1
525727 99525727 1001 86380 86390 1
525614 99525614 1001 86380 86390 1
525784 99525784 1001 86380 86390 1
525603 99525603 1001 86380 86390 1
526269 99526269 1001 86380 86390 1
526169 99526169 1001 86380 86390 1
526195 99526195 1001 86380 86390 1
526054 99526054 1001 86380 86390 1
525906 99525906 1001 86380 86390 1
525846 99525846 1001 86380 86390 1
526460 99526460 1001 86380 86390 1
526461 99526461 1001 86380 86390 1
526592 99526592 1001 86380 86390 1
526543 99526543 1001 86380 86390 1
526493 99526493 1001 86380 86390 1
526456 99526456 1001 86380 86390 1
526612 99526612 1001 86380 86390 1
526535 99526535 1001 86380 86390 1
527227 99527227 1001 86380 86390 1
527179 99527179 1001 86380 86390 1
526798 99526798 1001 86380 86390 1
526787 99526787 1001 86380 86390 1
526701 99526701 1001 86380 86390 1
526677 99526677 1001 86380 86390 1
527352 99527352 1001 86380 86390 1
527430 99527430 1001 86380 86390 1
527974 99527974 1001 86380 86390 1
527910 99527910 1001 86380 86390 1
527953 99527953 1001 86380 86390 1
527972 99527972 1001 86380 86390 1
527866 99527866 1001 86380 86390 1
527686 99527686 1001 86380 86390 1
527765 99527765 1001 86380 86390 1
527589 99527589 1001 86380 86390 1
527628 99527628 1001 86380 86390 1
527655 99527655 1001 86380 86390 1
527591 99527591 1001 86380 86390 1
528242 99528242 1001 86380 86390 1
528218 99528218 1001 86380 86390 1
528082 99528082 1001 86380 86390 1
528773 99528773 1001 86380 86390 1
528737 99528737 1001 86380 86390 1
528874 99528874 1001 86380 86390 1
528889 99528889 1001 86380 86390 1
528502 99528502 1001 86380 86390 1
528671 99528671 1001 86380 86390 1
528646 99528646 1001 86380 86390 1
528680 99528680 1001 86380 86390 1
528308 99528308 1001 86380 86390 1
528438 99528438 1001 86380 86390 1
528401 99528401 1001 86380 86390 1
528441 99528441 1001 86380 86390 1
528341 99528341 1001 86380 86390 1
529060 99529060 1001 86380 86390 1
529605 99529605 1001 86380 86390 1
529708 99529708 1001 86380 86390 1
529633 99529633 1001 86380 86390 1
529329 99529329 1001 86380 86390 1
529384 99529384 1001 86380 86390 1
529288 99529288 1001 86380 86390 1
529119 99529119 1001 86380 86390 1
529213 99529213 1001 86380 86390 1
529284 99529284 1001 86380 86390 1
529117 99529117 1001 86380 86390 1
529752 99529752 1001 86380 86390 1
529856 99529856 1001 86380 86390 1
529800 99529800 1001 86380 86390 1
529905 99529905 1001 86380 86390 1
530554 99530554 1001 86380 86390 1
530427 99530427 1001 86380 86390 1
530520 99530520 1001 86380 86390 1
530469 99530469 1001 86380 86390 1
530356 99530356 1001 86380 86390 1
530472 99530472 1001 86380 86390 1
530283 99530283 1001 86380 86390 1
530324 99530324 1001 86380 86390 1
530262 99530262 1001 86380 86390 1
530076 99530076 1001 86380 86390 1
530016 99530016 1001 86380 86390 1
530046 99530046 1001 86380 86390 1
530586 99530586 1001 86380 86390 1
531291 99531291 1001 86380 86390 1
531111 99531111 1001 86380 86390 1
531073 99531073 1001 86380 86390 1
530973 99530973 1001 86380 86390 1
531094 99531094 1001 86380 86390 1
531107 99531107 1001 86380 86390 1
530772 99530772 1001 86380 86390 1
530825 99530825 1001 86380 86390 1
531495 99531495 1001 86380 86390 1
532156 99532156 1001 86380 86390 1
532028 99532028 1001 86380 86390 1
532181 99532181 1001 86380 86390 1
532123 99532123 1001 86380 86390 1
532001 99532001 1001 86380 86390 1
531978 99531978 1001 86380 86390 1
531956 99531956 1001 86380 86390 1
531870 99531870 1001 86380 86390 1
531784 99531784 1001 86380 86390 1
531604 99531604 1001 86380 86390 1
531763 99531763 1001 86380 86390 1
531621 99531621 1001 86380 86390 1
532257 99532257 1001 86380 86390 1
532221 99532221 1001 86380 86390 1
532341 99532341 1001 86380 86390 1
532639 99532639 1001 86380 86390 1
532758 99532758 1001 86380 86390 1
532707 99532707 1001 86380 86390 1
532554 99532554 1001 86380 86390 1
532464 99532464 1001 86380 86390 1
532612 99532612 1001 86380 86390 1
533147 99533147 1001 86380 86390 1
533135 99533135 1001 86380 86390 1
533101 99533101 1001 86380 86390 1
533717 99533717 1001 86380 86390 1
533679 99533679 1001 86380 86390 1
533835 99533835 1001 86380 86390 1
533671 99533671 1001 86380 86390 1
533685 99533685 1001 86380 86390 1
533750 99533750 1001 86380 86390 1
533500 99533500 1001 86380 86390 1
533491 99533491 1001 86380 86390 1
533533 99533533 1001 86380 86390 1
533638 99533638 1001 86380 86390 1
533385 99533385 1001 86380 86390 1
533414 99533414 1001 86380 86390 1
533351 99533351 1001 86380 86390 1
533972 99533972 1001 86380 86390 1
533961 99533961 1001 86380 86390 1
533979 99533979 1001 86380 86390 1
534583 99534583 1001 86380 86390 1
534597 99534597 1001 86380 86390 1
534574 99534574 1001 86380 86390 1
534630 99534630 1001 86380 86390 1
534592 99534592 1001 86380 86390 1
534677 99534677 1001 86380 86390 1
534428 99534428 1001 86380 86390 1
534462 99534462 1001 86380 86390 1
534143 99534143 1001 86380 86390 1
534163 99534163 1001 86380 86390 1
534241 99534241 1001 86380 86390 1
534138 99534138 1001 86380 86390 1
534203 99534203 1001 86380 86390 1
534759 99534759 1001 86380 86390 1
534774 99534774 1001 86380 86390 1
534826 99534826 1001 86380 86390 1
534853 99534853 1001 86380 86390 1
534725 99534725 1001 86380 86390 1
534843 99534843 1001 86380 86390 1
534779 99534779 1001 86380 86390 1
534780 99534780 1001 86380 86390 1
534756 99534756 1001 86380 86390 1
535357 99535357 1001 86380 86390 1
535483 99535483 1001 86380 86390 1
535374 99535374 1001 86380 86390 1
535495 99535495 1001 86380 86390 1
535365 99535365 1001 86380 86390 1
535501 99535501 1001 86380 86390 1
535244 99535244 1001 86380 86390 1
535288 99535288 1001 86380 86390 1
535075 99535075 1001 86380 86390 1
535018 99535018 1001 86380 86390 1
535587 99535587 1001 86380 86390 1
535552 99535552 1001 86380 86390 1
536290 99536290 1001 86380 86390 1
536190 99536190 1001 86380 86390 1
536244 99536244 1001 86380 86390 1
536206 99536206 1001 86380 86390 1
535936 99535936 1001 86380 86390 1
535928 99535928 1001 86380 86390 1
535968 99535968 1001 86380 86390 1
536098 99536098 1001 86380 86390 1
536035 99536035 1001 86380 86390 1
535782 99535782 1001 86380 86390 1
536502 99536502 1001 86380 86390 1
536349 99536349 1001 86380 86390 1
536429 99536429 1001 86380 86390 1
536339 99536339 1001 86380 86390 1
536422 99536422 1001 86380 86390 1
536991 99536991 1001 86380 86390 1
536879 99536879 1001 86380 86390 1
536958 99536958 1001 86380 86390 1
536817 99536817 1001 86380 86390 1
536872 99536872 1001 86380 86390 1
536809 99536809 1001 86380 86390 1
536927 99536927 1001 86380 86390 1
536837 99536837 1001 86380 86390 1
536772 99536772 1001 86380 86390 1
536554 99536554 1001 86380 86390 1
536555 99536555 1001 86380 86390 1
536550 99536550 1001 86380 86390 1
536552 99536552 1001 86380 86390 1
537354 99537354 1001 86380 86390 1
537199 99537199 1001 86380 86390 1
537277 99537277 1001 86380 86390 1
537173 99537173 1001 86380 86390 1
537216 99537216 1001 86380 86390 1
537335 99537335 1001 86380 86390 1
537167 99537167 1001 86380 86390 1
537299 99537299 1001 86380 86390 1
537938 99537938 1001 86380 86390 1
537851 99537851 1001 86380 86390 1
537757 99537757 1001 86380 86390 1
537652 99537652 1001 86380 86390 1
537421 99537421 1001 86380 86390 1
537512 99537512 1001 86380 86390 1
537553 99537553 1001 86380 86390 1
537456 99537456 1001 86380 86390 1
537573 99537573 1001 86380 86390 1
538012 99538012 1001 86380 86390 1
538143 99538143 1001 86380 86390 1
538677 99538677 1001 86380 86390 1
538755 99538755 1001 86380 86390 1
538745 99538745 1001 86380 86390 1
538694 99538694 1001 86380 86390 1
538588 99538588 1001 86380 86390 1
538424 99538424 1001 86380 86390 1
538582 99538582 1001 86380 86390 1
538259 99538259 1001 86380 86390 1
538278 99538278 1001 86380 86390 1
538383 99538383 1001 86380 86390 1
539020 99539020 1001 86380 86390 1
538906 99538906 1001 86380 86390 1
538923 99538923 1001 86380 86390 1
538992 99538992 1001 86380 86390 1
538837 99538837 1001 86380 86390 1
539607 99539607 1001 86380 86390 1
539490 99539490 1001 86380 86390 1
539582 99539582 1001 86380 86390 1
539622 99539622 1001 86380 86390 1
539599 99539599 1001 86380 86390 1
539310 99539310 1001 86380 86390 1
539351 99539351 1001 86380 86390 1
539394 99539394 1001 86380 86390 1
539408 99539408 1001 86380 86390 1
539239 99539239 1001 86380 86390 1
539113 99539113 1001 86380 86390 1
539022 99539022 1001 86380 86390 1
539096 99539096 1001 86380 86390 1
539122 99539122 1001 86380 86390 1
539682 99539682 1001 86380 86390 1
539709 99539709 1001 86380 86390 1
539725 99539725 1001 86380 86390 1
539648 99539648 1001 86380 86390 1
539701 99539701 1001 86380 86390 1
540323 99540323 1001 86380 86390 1
540111 99540111 1001 86380 86390 1
540129 99540129 1001 86380 86390 1
540130 99540130 1001 86380 86390 1
540169 99540169 1001 86380 86390 1
539991 99539991 1001 86380 86390 1
539943 99539943 1001 86380 86390 1
539983 99539983 1001 86380 86390 1
540026 99540026 1001 86380 86390 1
540480 99540480 1001 86380 86390 1
540625 99540625 1001 86380 86390 1
540614 99540614 1001 86380 86390 1
540473 99540473 1001 86380 86390 1
540487 99540487 1001 86380 86390 1
541290 99541290 1001 86380 86390 1
541192 99541192 1001 86380 86390 1
541145 99541145 1001 86380 86390 1
541284 99541284 1001 86380 86390 1
540919 99540919 1001 86380 86390 1
540899 99540899 1001 86380 86390 1
540978 99540978 1001 86380 86390 1
540956 99540956 1001 86380 86390 1
540879 99540879 1001 86380 86390 1
540829 99540829 1001 86380 86390 1
540678 99540678 1001 86380 86390 1
540743 99540743 1001 86380 86390 1
540798 99540798 1001 86380 86390 1
541449 99541449 1001 86380 86390 1
541387 99541387 1001 86380 86390 1
541428 99541428 1001 86380 86390 1
541467 99541467 1001 86380 86390 1
541494 99541494 1001 86380 86390 1
541430 99541430 1001 86380 86390 1
542096 99542096 1001 86380 86390 1
542099 99542099 1001 86380 86390 1
541973 99541973 1001 86380 86390 1
541976 99541976 1001 86380 86390 1
541737 99541737 1001 86380 86390 1
541882 99541882 1001 86380 86390 1
541831 99541831 1001 86380 86390 1
541741 99541741 1001 86380 86390 1
541783 99541783 1001 86380 86390 1
541913 99541913 1001 86380 86390 1
541592 99541592 1001 86380 86390 1
542303 99542303 1001 86380 86390 1
542202 99542202 1001 86380 86390 1
542308 99542308 1001 86380 86390 1
542244 99542244 1001 86380 86390 1
542193 99542193 1001 86380 86390 1
542918 99542918 1001 86380 86390 1
542799 99542799 1001 86380 86390 1
542553 99542553 1001 86380 86390 1
543140 99543140 1001 86380 86390 1
542947 99542947 1001 86380 86390 1
543106 99543106 1001 86380 86390 1
543032 99543032 1001 86380 86390 1
543580 99543580 1001 86380 86390 1
543570 99543570 1001 86380 86390 1
543763 99543763 1001 86380 86390 1
543642 99543642 1001 86380 86390 1
543733 99543733 1001 86380 86390 1
543541 99543541 1001 86380 86390 1
543440 99543440 1001 86380 86390 1
543495 99543495 1001 86380 86390 1
543459 99543459 1001 86380 86390 1
543383 99543383 1001 86380 86390 1
543314 99543314 1001 86380 86390 1
543224 99543224 1001 86380 86390 1
543928 99543928 1001 86380 86390 1
544486 99544486 1001 86380 86390 1
544500 99544500 1001 86380 86390 1
544587 99544587 1001 86380 86390 1
544589 99544589 1001 86380 86390 1
544029 99544029 1001 86380 86390 1
544107 99544107 1001 86380 86390 1
544630 99544630 1001 86380 86390 1
426181 297 1001 41460 42837 1
426947 631 1001 74280 77157 1
432493 382 1001 78600 79077 1
407154 239 1001 55440 55857 1
506789 952 1002 48743 50493 1
501331 488 1001 42830 43129 1
526265 950 1002 47843 49563 1
531712 623 1001 58006 58305 1
400038 99400038 1001 86380 86390 1
400287 99400287 1001 86380 86390 1
400357 99400357 1001 86380 86390 1
400787 99400787 1001 86380 86390 1
400928 99400928 1001 86380 86390 1
400946 99400946 1001 86380 86390 1
400986 99400986 1001 86380 86390 1
401626 99401626 1001 86380 86390 1
401830 99401830 1001 86380 86390 1
402131 99402131 1001 86380 86390 1
402220 99402220 1001 86380 86390 1
402448 99402448 1001 86380 86390 1
402452 99402452 1001 86380 86390 1
402568 99402568 1001 86380 86390 1
402830 99402830 1001 86380 86390 1
402815 99402815 1001 86380 86390 1
403005 99403005 1001 86380 86390 1
403142 99403142 1001 86380 86390 1
403581 99403581 1001 86380 86390 1
403537 99403537 1001 86380 86390 1
403860 99403860 1001 86380 86390 1
403985 99403985 1001 86380 86390 1
404082 99404082 1001 86380 86390 1
404367 99404367 1001 86380 86390 1
404907 99404907 1001 86380 86390 1
404825 99404825 1001 86380 86390 1
404971 99404971 1001 86380 86390 1
405006 99405006 1001 86380 86390 1
405309 99405309 1001 86380 86390 1
405265 99405265 1001 86380 86390 1
405658 99405658 1001 86380 86390 1
405599 99405599 1001 86380 86390 1
405605 99405605 1001 86380 86390 1
405606 99405606 1001 86380 86390 1
405616 99405616 1001 86380 86390 1
405696 99405696 1001 86380 86390 1
405681 99405681 1001 86380 86390 1
405738 99405738 1001 86380 86390 1
405786 99405786 1001 86380 86390 1
406270 99406270 1001 86380 86390 1
406360 99406360 1001 86380 86390 1
406578 99406578 1001 86380 86390 1
406620 99406620 1001 86380 86390 1
406662 99406662 1001 86380 86390 1
406696 99406696 1001 86380 86390 1
406896 99406896 1001 86380 86390 1
407073 99407073 1001 86380 86390 1
407345 99407345 1001 86380 86390 1
407559 99407559 1001 86380 86390 1
407570 99407570 1001 86380 86390 1
407712 99407712 1001 86380 86390 1
407783 99407783 1001 86380 86390 1
407981 99407981 1001 86380 86390 1
408010 99408010 1001 86380 86390 1
408198 99408198 1001 86380 86390 1
408175 99408175 1001 86380 86390 1
408157 99408157 1001 86380 86390 1
408283 99408283 1001 86380 86390 1
408380 99408380 1001 86380 86390 1
408419 99408419 1001 86380 86390 1
408824 99408824 1001 86380 86390 1
408879 99408879 1001 86380 86390 1
409064 99409064 1001 86380 86390 1
409114 99409114 1001 86380 86390 1
409216 99409216 1001 86380 86390 1
409333 99409333 1001 86380 86390 1
409534 99409534 1001 86380 86390 1
409632 99409632 1001 86380 86390 1
409747 99409747 1001 86380 86390 1
409749 99409749 1001 86380 86390 1
409881 99409881 1001 86380 86390 1
409952 99409952 1001 86380 86390 1
410012 99410012 1001 86380 86390 1
410155 99410155 1001 86380 86390 1
410219 99410219 1001 86380 86390 1
410633 99410633 1001 86380 86390 1
411007 99411007 1001 86380 86390 1
411000 99411000 1001 86380 86390 1
411476 99411476 1001 86380 86390 1
411686 99411686 1001 86380 86390 1
412083 99412083 1001 86380 86390 1
412168 99412168 1001 86380 86390 1
412334 99412334 1001 86380 86390 1
413338 99413338 1001 86380 86390 1
412988 99412988 1001 86380 86390 1
412950 99412950 1001 86380 86390 1
412930 99412930 1001 86380 86390 1
412723 99412723 1001 86380 86390 1
412557 99412557 1001 86380 86390 1
412858 99412858 1001 86380 86390 1
413804 99413804 1001 86380 86390 1
413846 99413846 1001 86380 86390 1
413919 99413919 1001 86380 86390 1
415028 99415028 1001 86380 86390 1
415192 99415192 1001 86380 86390 1
415291 99415291 1001 86380 86390 1
414572 99414572 1001 86380 86390 1
414519 99414519 1001 86380 86390 1
414853 99414853 1001 86380 86390 1
414326 99414326 1001 86380 86390 1
415488 99415488 1001 86380 86390 1
415432 99415432 1001 86380 86390 1
416592 99416592 1001 86380 86390 1
416682 99416682 1001 86380 86390 1
416688 99416688 1001 86380 86390 1
416160 99416160 1001 86380 86390 1
416348 99416348 1001 86380 86390 1
416293 99416293 1001 86380 86390 1
416416 99416416 1001 86380 86390 1
416559 99416559 1001 86380 86390 1
416172 99416172 1001 86380 86390 1
416174 99416174 1001 86380 86390 1
415838 99415838 1001 86380 86390 1
415792 99415792 1001 86380 86390 1
417343 99417343 1001 86380 86390 1
417060 99417060 1001 86380 86390 1
417090 99417090 1001 86380 86390 1
418758 99418758 1001 86380 86390 1
418565 99418565 1001 86380 86390 1
418103 99418103 1001 86380 86390 1
418375 99418375 1001 86380 86390 1
418341 99418341 1001 86380 86390 1
418182 99418182 1001 86380 86390 1
418183 99418183 1001 86380 86390 1
418273 99418273 1001 86380 86390 1
417863 99417863 1001 86380 86390 1
417932 99417932 1001 86380 86390 1
417762 99417762 1001 86380 86390 1
417611 99417611 1001 86380 86390 1
419046 99419046 1001 86380 86390 1
420147 99420147 1001 86380 86390 1
420311 99420311 1001 86380 86390 1
420414 99420414 1001 86380 86390 1
420420 99420420 1001 86380 86390 1
420422 99420422 1001 86380 86390 1
419729 99419729 1001 86380 86390 1
419347 99419347 1001 86380 86390 1
419329 99419329 1001 86380 86390 1
419284 99419284 1001 86380 86390 1
419631 99419631 1001 86380 86390 1
420795 99420795 1001 86380 86390 1
420629 99420629 1001 86380 86390 1
420554 99420554 1001 86380 86390 1
422056 99422056 1001 86380 86390 1
421758 99421758 1001 86380 86390 1
421820 99421820 1001 86380 86390 1
422012 99422012 1001 86380 86390 1
421724 99421724 1001 86380 86390 1
421804 99421804 1001 86380 86390 1
422113 99422113 1001 86380 86390 1
421831 99421831 1001 86380 86390 1
421391 99421391 1001 86380 86390 1
421549 99421549 1001 86380 86390 1
421202 99421202 1001 86380 86390 1
422166 99422166 1001 86380 86390 1
422385 99422385 1001 86380 86390 1
422509 99422509 1001 86380 86390 1
422203 99422203 1001 86380 86390 1
422324 99422324 1001 86380 86390 1
423684 99423684 1001 86380 86390 1
423692 99423692 1001 86380 86390 1
423584 99423584 1001 86380 86390 1
423030 99423030 1001 86380 86390 1
423247 99423247 1001 86380 86390 1
423142 99423142 1001 86380 86390 1
422955 99422955 1001 86380 86390 1
423302 99423302 1001 86380 86390 1
422757 99422757 1001 86380 86390 1
423794 99423794 1001 86380 86390 1
423857 99423857 1001 86380 86390 1
424007 99424007 1001 86380 86390 1
425013 99425013 1001 86380 86390 1
425065 99425065 1001 86380 86390 1
425141 99425141 1001 86380 86390 1
425296 99425296 1001 86380 86390 1
424732 99424732 1001 86380 86390 1
424766 99424766 1001 86380 86390 1
424943 99424943 1001 86380 86390 1
424412 99424412 1001 86380 86390 1
424395 99424395 1001 86380 86390 1
424484 99424484 1001 86380 86390 1
424363 99424363 1001 86380 86390 1
424528 99424528 1001 86380 86390 1
425531 99425531 1001 86380 86390 1
425410 99425410 1001 86380 86390 1
425578 99425578 1001 86380 86390 1
427063 99427063 1001 86380 86390 1
427002 99427002 1001 86380 86390 1
426422 99426422 1001 86380 86390 1
426285 99426285 1001 86380 86390 1
426490 99426490 1001 86380 86390 1
426605 99426605 1001 86380 86390 1
426413 99426413 1001 86380 86390 1
426208 99426208 1001 86380 86390 1
426210 99426210 1001 86380 86390 1
427239 99427239 1001 86380 86390 1
427120 99427120 1001 86380 86390 1
427295 99427295 1001 86380 86390 1
427134 99427134 1001 86380 86390 1
427229 99427229 1001 86380 86390 1
428391 99428391 1001 86380 86390 1
428356 99428356 1001 86380 86390 1
428722 99428722 1001 86380 86390 1
428436 99428436 1001 86380 86390 1
428164 99428164 1001 86380 86390 1
428177 99428177 1001 86380 86390 1
428309 99428309 1001 86380 86390 1
428252 99428252 1001 86380 86390 1
427602 99427602 1001 86380 86390 1
429053 99429053 1001 86380 86390 1
428776 99428776 1001 86380 86390 1
428839 99428839 1001 86380 86390 1
430273 99430273 1001 86380 86390 1
430319 99430319 1001 86380 86390 1
430054 99430054 1001 86380 86390 1
430154 99430154 1001 86380 86390 1
429809 99429809 1001 86380 86390 1
429770 99429770 1001 86380 86390 1
429917 99429917 1001 86380 86390 1
429946 99429946 1001 86380 86390 1
429826 99429826 1001 86380 86390 1
429827 99429827 1001 86380 86390 1
429369 99429369 1001 86380 86390 1
429335 99429335 1001 86380 86390 1
429365 99429365 1001 86380 86390 1
430796 99430796 1001 86380 86390 1
430616 99430616 1001 86380 86390 1
430802 99430802 1001 86380 86390 1
430597 99430597 1001 86380 86390 1
431717 99431717 1001 86380 86390 1
431763 99431763 1001 86380 86390 1
431626 99431626 1001 86380 86390 1
431465 99431465 1001 86380 86390 1
431364 99431364 1001 86380 86390 1
430920 99430920 1001 86380 86390 1
431242 99431242 1001 86380 86390 1
432279 99432279 1001 86380 86390 1
432142 99432142 1001 86380 86390 1
433653 99433653 1001 86380 86390 1
433588 99433588 1001 86380 86390 1
433714 99433714 1001 86380 86390 1
433609 99433609 1001 86380 86390 1
433260 99433260 1001 86380 86390 1
433069 99433069 1001 86380 86390 1
432772 99432772 1001 86380 86390 1
432823 99432823 1001 86380 86390 1
434128 99434128 1001 86380 86390 1
434060 99434060 1001 86380 86390 1
434793 99434793 1001 86380 86390 1
434963 99434963 1001 86380 86390 1
434536 99434536 1001 86380 86390 1
434287 99434287 1001 86380 86390 1
434440 99434440 1001 86380 86390 1
435704 99435704 1001 86380 86390 1
435741 99435741 1001 86380 86390 1
435561 99435561 1001 86380 86390 1
437003 99437003 1001 86380 86390 1
436937 99436937 1001 86380 86390 1
436822 99436822 1001 86380 86390 1
437136 99437136 1001 86380 86390 1
436752 99436752 1001 86380 86390 1
436637 99436637 1001 86380 86390 1
436368 99436368 1001 86380 86390 1
436555 99436555 1001 86380 86390 1
436714 99436714 1001 86380 86390 1
436651 99436651 1001 86380 86390 1
436036 99436036 1001 86380 86390 1
436161 99436161 1001 86380 86390 1
437191 99437191 1001 86380 86390 1
300022 99300022 1001 86380 86390 1
300563 99300563 1001 86380 86390 1
300729 99300729 1001 86380 86390 1
300725 99300725 1001 86380 86390 1
300459 99300459 1001 86380 86390 1
300373 99300373 1001 86380 86390 1
300328 99300328 1001 86380 86390 1
300271 99300271 1001 86380 86390 1
300184 99300184 1001 86380 86390 1
300742 99300742 1001 86380 86390 1
300862 99300862 1001 86380 86390 1
300928 99300928 1001 86380 86390 1
300761 99300761 1001 86380 86390 1
301364 99301364 1001 86380 86390 1
301490 99301490 1001 86380 86390 1
301156 99301156 1001 86380 86390 1
301197 99301197 1001 86380 86390 1
301185 99301185 1001 86380 86390 1
301304 99301304 1001 86380 86390 1
301011 99301011 1001 86380 86390 1
301014 99301014 1001 86380 86390 1
300977 99300977 1001 86380 86390 1
300942 99300942 1001 86380 86390 1
301060 99301060 1001 86380 86390 1
301685 99301685 1001 86380 86390 1
301690 99301690 1001 86380 86390 1
301600 99301600 1001 86380 86390 1
302234 99302234 1001 86380 86390 1
302024 99302024 1001 86380 86390 1
302063 99302063 1001 86380 86390 1
302084 99302084 1001 86380 86390 1
301838 99301838 1001 86380 86390 1
301775 99301775 1001 86380 86390 1
302498 99302498 1001 86380 86390 1
302500 99302500 1001 86380 86390 1
302477 99302477 1001 86380 86390 1
303033 99303033 1001 86380 86390 1
303153 99303153 1001 86380 86390 1
302950 99302950 1001 86380 86390 1
302912 99302912 1001 86380 86390 1
302938 99302938 1001 86380 86390 1
302809 99302809 1001 86380 86390 1
302894 99302894 1001 86380 86390 1
302672 99302672 1001 86380 86390 1
302751 99302751 1001 86380 86390 1
302764 99302764 1001 86380 86390 1
303337 99303337 1001 86380 86390 1
303221 99303221 1001 86380 86390 1
303327 99303327 1001 86380 86390 1
303214 99303214 1001 86380 86390 1
303833 99303833 1001 86380 86390 1
304013 99304013 1001 86380 86390 1
304026 99304026 1001 86380 86390 1
303807 99303807 1001 86380 86390 1
303746 99303746 1001 86380 86390 1
303722 99303722 1001 86380 86390 1
303619 99303619 1001 86380 86390 1
303600 99303600 1001 86380 86390 1
304056 99304056 1001 86380 86390 1
304158 99304158 1001 86380 86390 1
304041 99304041 1001 86380 86390 1
304054 99304054 1001 86380 86390 1
304695 99304695 1001 86380 86390 1
304488 99304488 1001 86380 86390 1
304618 99304618 1001 86380 86390 1
304515 99304515 1001 86380 86390 1
304354 99304354 1001 86380 86390 1
304895 99304895 1001 86380 86390 1
304864 99304864 1001 86380 86390 1
305584 99305584 1001 86380 86390 1
305623 99305623 1001 86380 86390 1
305520 99305520 1001 86380 86390 1
305533 99305533 1001 86380 86390 1
305606 99305606 1001 86380 86390 1
305683 99305683 1001 86380 86390 1
305339 99305339 1001 86380 86390 1
305431 99305431 1001 86380 86390 1
305329 99305329 1001 86380 86390 1
305397 99305397 1001 86380 86390 1
305424 99305424 1001 86380 86390 1
305283 99305283 1001 86380 86390 1
305220 99305220 1001 86380 86390 1
305268 99305268 1001 86380 86390 1
305243 99305243 1001 86380 86390 1
305088 99305088 1001 86380 86390 1
305205 99305205 1001 86380 86390 1
305115 99305115 1001 86380 86390 1
500063 99500063 1001 86380 86390 1
500146 99500146 1001 86380 86390 1
500135 99500135 1001 86380 86390 1
500136 99500136 1001 86380 86390 1
500784 99500784 1001 86380 86390 1
500485 99500485 1001 86380 86390 1
500233 99500233 1001 86380 86390 1
501018 99501018 1001 86380 86390 1
500871 99500871 1001 86380 86390 1
500847 99500847 1001 86380 86390 1
500989 99500989 1001 86380 86390 1
501483 99501483 1001 86380 86390 1
501422 99501422 1001 86380 86390 1
501376 99501376 1001 86380 86390 1
501353 99501353 1001 86380 86390 1
501315 99501315 1001 86380 86390 1
501393 99501393 1001 86380 86390 1
501419 99501419 1001 86380 86390 1
501178 99501178 1001 86380 86390 1
501179 99501179 1001 86380 86390 1
501119 99501119 1001 86380 86390 1
501768 99501768 1001 86380 86390 1
501807 99501807 1001 86380 86390 1
501719 99501719 1001 86380 86390 1
501696 99501696 1001 86380 86390 1
501700 99501700 1001 86380 86390 1
502389 99502389 1001 86380 86390 1
502338 99502338 1001 86380 86390 1
502436 99502436 1001 86380 86390 1
502237 99502237 1001 86380 86390 1
502110 99502110 1001 86380 86390 1
502246 99502246 1001 86380 86390 1
501896 99501896 1001 86380 86390 1
501911 99501911 1001 86380 86390 1
501976 99501976 1001 86380 86390 1
501964 99501964 1001 86380 86390 1
501991 99501991 1001 86380 86390 1
502033 99502033 1001 86380 86390 1
501956 99501956 1001 86380 86390 1
501918 99501918 1001 86380 86390 1
502010 99502010 1001 86380 86390 1
501857 99501857 1001 86380 86390 1
502620 99502620 1001 86380 86390 1
502558 99502558 1001 86380 86390 1
502520 99502520 1001 86380 86390 1
502585 99502585 1001 86380 86390 1
502483 99502483 1001 86380 86390 1
502576 99502576 1001 86380 86390 1
503136 99503136 1001 86380 86390 1
503201 99503201 1001 86380 86390 1
502947 99502947 1001 86380 86390 1
502895 99502895 1001 86380 86390 1
502961 99502961 1001 86380 86390 1
502981 99502981 1001 86380 86390 1
502982 99502982 1001 86380 86390 1
502736 99502736 1001 86380 86390 1
502755 99502755 1001 86380 86390 1
502807 99502807 1001 86380 86390 1
502735 99502735 1001 86380 86390 1
503410 99503410 1001 86380 86390 1
503429 99503429 1001 86380 86390 1
504002 99504002 1001 86380 86390 1
504115 99504115 1001 86380 86390 1
504044 99504044 1001 86380 86390 1
503986 99503986 1001 86380 86390 1
503896 99503896 1001 86380 86390 1
503793 99503793 1001 86380 86390 1
503636 99503636 1001 86380 86390 1
503521 99503521 1001 86380 86390 1
504220 99504220 1001 86380 86390 1
504262 99504262 1001 86380 86390 1
504238 99504238 1001 86380 86390 1
504318 99504318 1001 86380 86390 1
504191 99504191 1001 86380 86390 1
504886 99504886 1001 86380 86390 1
504534 99504534 1001 86380 86390 1
504483 99504483 1001 86380 86390 1
505074 99505074 1001 86380 86390 1
504999 99504999 1001 86380 86390 1
504978 99504978 1001 86380 86390 1
504979 99504979 1001 86380 86390 1
505735 99505735 1001 86380 86390 1
505671 99505671 1001 86380 86390 1
505570 99505570 1001 86380 86390 1
505634 99505634 1001 86380 86390 1
505753 99505753 1001 86380 86390 1
505560 99505560 1001 86380 86390 1
505562 99505562 1001 86380 86390 1
505151 99505151 1001 86380 86390 1
505192 99505192 1001 86380 86390 1
505235 99505235 1001 86380 86390 1
505172 99505172 1001 86380 86390 1
505832 99505832 1001 86380 86390 1
505780 99505780 1001 86380 86390 1
505807 99505807 1001 86380 86390 1
505951 99505951 1001 86380 86390 1
505838 99505838 1001 86380 86390 1
505828 99505828 1001 86380 86390 1
506419 99506419 1001 86380 86390 1
506460 99506460 1001 86380 86390 1
506252 99506252 1001 86380 86390 1
506278 99506278 1001 86380 86390 1
506203 99506203 1001 86380 86390 1
506308 99506308 1001 86380 86390 1
506231 99506231 1001 86380 86390 1
505984 99505984 1001 86380 86390 1
506115 99506115 1001 86380 86390 1
506799 99506799 1001 86380 86390 1
507380 99507380 1001 86380 86390 1
507316 99507316 1001 86380 86390 1
507239 99507239 1001 86380 86390 1
507051 99507051 1001 86380 86390 1
507199 99507199 1001 86380 86390 1
506853 99506853 1001 86380 86390 1
506923 99506923 1001 86380 86390 1
506977 99506977 1001 86380 86390 1
506810 99506810 1001 86380 86390 1
506981 99506981 1001 86380 86390 1
507486 99507486 1001 86380 86390 1
507480 99507480 1001 86380 86390 1
507468 99507468 1001 86380 86390 1
507573 99507573 1001 86380 86390 1
508110 99508110 1001 86380 86390 1
508153 99508153 1001 86380 86390 1
508237 99508237 1001 86380 86390 1
508210 99508210 1001 86380 86390 1
508043 99508043 1001 86380 86390 1
507841 99507841 1001 86380 86390 1
507962 99507962 1001 86380 86390 1
508015 99508015 1001 86380 86390 1
507668 99507668 1001 86380 86390 1
507775 99507775 1001 86380 86390 1
507802 99507802 1001 86380 86390 1
508991 99508991 1001 86380 86390 1
508889 99508889 1001 86380 86390 1
508918 99508918 1001 86380 86390 1
508704 99508704 1001 86380 86390 1
508808 99508808 1001 86380 86390 1
508758 99508758 1001 86380 86390 1
508673 99508673 1001 86380 86390 1
508650 99508650 1001 86380 86390 1
508522 99508522 1001 86380 86390 1
508537 99508537 1001 86380 86390 1
508565 99508565 1001 86380 86390 1
508592 99508592 1001 86380 86390 1
509176 99509176 1001 86380 86390 1
509091 99509091 1001 86380 86390 1
509208 99509208 1001 86380 86390 1
509184 99509184 1001 86380 86390 1
509760 99509760 1001 86380 86390 1
509724 99509724 1001 86380 86390 1
509781 99509781 1001 86380 86390 1
509891 99509891 1001 86380 86390 1
509661 99509661 1001 86380 86390 1
509639 99509639 1001 86380 86390 1
509614 99509614 1001 86380 86390 1
509640 99509640 1001 86380 86390 1
509383 99509383 1001 86380 86390 1
509482 99509482 1001 86380 86390 1
509472 99509472 1001 86380 86390 1
510057 99510057 1001 86380 86390 1
510677 99510677 1001 86380 86390 1
510639 99510639 1001 86380 86390 1
510659 99510659 1001 86380 86390 1
510543 99510543 1001 86380 86390 1
510686 99510686 1001 86380 86390 1
510610 99510610 1001 86380 86390 1
510688 99510688 1001 86380 86390 1
510342 99510342 1001 86380 86390 1
510447 99510447 1001 86380 86390 1
510412 99510412 1001 86380 86390 1
510364 99510364 1001 86380 86390 1
510261 99510261 1001 86380 86390 1
510314 99510314 1001 86380 86390 1
510175 99510175 1001 86380 86390 1
510246 99510246 1001 86380 86390 1
510765 99510765 1001 86380 86390 1
510883 99510883 1001 86380 86390 1
511374 99511374 1001 86380 86390 1
511414 99511414 1001 86380 86390 1
511498 99511498 1001 86380 86390 1
511357 99511357 1001 86380 86390 1
511408 99511408 1001 86380 86390 1
511410 99511410 1001 86380 86390 1
511310 99511310 1001 86380 86390 1
511285 99511285 1001 86380 86390 1
511281 99511281 1001 86380 86390 1
511151 99511151 1001 86380 86390 1
511064 99511064 1001 86380 86390 1
511091 99511091 1001 86380 86390 1
511618 99511618 1001 86380 86390 1
511709 99511709 1001 86380 86390 1
511567 99511567 1001 86380 86390 1
512284 99512284 1001 86380 86390 1
512310 99512310 1001 86380 86390 1
512312 99512312 1001 86380 86390 1
512196 99512196 1001 86380 86390 1
512011 99512011 1001 86380 86390 1
512167 99512167 1001 86380 86390 1
511917 99511917 1001 86380 86390 1
511759 99511759 1001 86380 86390 1
512482 99512482 1001 86380 86390 1
512538 99512538 1001 86380 86390 1
512490 99512490 1001 86380 86390 1
512542 99512542 1001 86380 86390 1
513115 99513115 1001 86380 86390 1
513077 99513077 1001 86380 86390 1
513016 99513016 1001 86380 86390 1
513033 99513033 1001 86380 86390 1
512976 99512976 1001 86380 86390 1
512703 99512703 1001 86380 86390 1
512671 99512671 1001 86380 86390 1
512620 99512620 1001 86380 86390 1
512621 99512621 1001 86380 86390 1
513271 99513271 1001 86380 86390 1
513324 99513324 1001 86380 86390 1
513391 99513391 1001 86380 86390 1
513226 99513226 1001 86380 86390 1
513829 99513829 1001 86380 86390 1
513842 99513842 1001 86380 86390 1
513910 99513910 1001 86380 86390 1
513962 99513962 1001 86380 86390 1
514019 99514019 1001 86380 86390 1
513622 99513622 1001 86380 86390 1
513462 99513462 1001 86380 86390 1
513439 99513439 1001 86380 86390 1
513520 99513520 1001 86380 86390 1
513526 99513526 1001 86380 86390 1
513604 99513604 1001 86380 86390 1
514032 99514032 1001 86380 86390 1
514150 99514150 1001 86380 86390 1
514215 99514215 1001 86380 86390 1
514178 99514178 1001 86380 86390 1
514153 99514153 1001 86380 86390 1
514090 99514090 1001 86380 86390 1
514796 99514796 1001 86380 86390 1
514760 99514760 1001 86380 86390 1
514763 99514763 1001 86380 86390 1
514848 99514848 1001 86380 86390 1
514851 99514851 1001 86380 86390 1
514495 99514495 1001 86380 86390 1
514277 99514277 1001 86380 86390 1
514368 99514368 1001 86380 86390 1
514333 99514333 1001 86380 86390 1
514881 99514881 1001 86380 86390 1
515583 99515583 1001 86380 86390 1
515495 99515495 1001 86380 86390 1
515527 99515527 1001 86380 86390 1
515465 99515465 1001 86380 86390 1
515388 99515388 1001 86380 86390 1
515294 99515294 1001 86380 86390 1
515140 99515140 1001 86380 86390 1
515102 99515102 1001 86380 86390 1
515181 99515181 1001 86380 86390 1
515207 99515207 1001 86380 86390 1
515183 99515183 1001 86380 86390 1
516125 99516125 1001 86380 86390 1
516130 99516130 1001 86380 86390 1
516182 99516182 1001 86380 86390 1
516170 99516170 1001 86380 86390 1
516133 99516133 1001 86380 86390 1
516044 99516044 1001 86380 86390 1
516039 99516039 1001 86380 86390 1
516702 99516702 1001 86380 86390 1
516664 99516664 1001 86380 86390 1
516705 99516705 1001 86380 86390 1
516582 99516582 1001 86380 86390 1
517241 99517241 1001 86380 86390 1
517109 99517109 1001 86380 86390 1
517122 99517122 1001 86380 86390 1
516809 99516809 1001 86380 86390 1
516852 99516852 1001 86380 86390 1
516881 99516881 1001 86380 86390 1
516804 99516804 1001 86380 86390 1
517462 99517462 1001 86380 86390 1
517458 99517458 1001 86380 86390 1
517409 99517409 1001 86380 86390 1
517526 99517526 1001 86380 86390 1
518091 99518091 1001 86380 86390 1
518092 99518092 1001 86380 86390 1
517992 99517992 1001 86380 86390 1
518153 99518153 1001 86380 86390 1
517594 99517594 1001 86380 86390 1
517638 99517638 1001 86380 86390 1
517626 99517626 1001 86380 86390 1
518295 99518295 1001 86380 86390 1
518270 99518270 1001 86380 86390 1
518879 99518879 1001 86380 86390 1
518981 99518981 1001 86380 86390 1
518617 99518617 1001 86380 86390 1
518607 99518607 1001 86380 86390 1
518751 99518751 1001 86380 86390 1
518408 99518408 1001 86380 86390 1
518463 99518463 1001 86380 86390 1
519174 99519174 1001 86380 86390 1
519741 99519741 1001 86380 86390 1
519789 99519789 1001 86380 86390 1
519653 99519653 1001 86380 86390 1
519642 99519642 1001 86380 86390 1
519620 99519620 1001 86380 86390 1
519466 99519466 1001 86380 86390 1
519443 99519443 1001 86380 86390 1
519355 99519355 1001 86380 86390 1
519334 99519334 1001 86380 86390 1
520008 99520008 1001 86380 86390 1
519925 99519925 1001 86380 86390 1
519991 99519991 1001 86380 86390 1
520553 99520553 1001 86380 86390 1
520531 99520531 1001 86380 86390 1
520562 99520562 1001 86380 86390 1
520396 99520396 1001 86380 86390 1
520373 99520373 1001 86380 86390 1
520414 99520414 1001 86380 86390 1
520377 99520377 1001 86380 86390 1
520129 99520129 1001 86380 86390 1
520771 99520771 1001 86380 86390 1
520654 99520654 1001 86380 86390 1
520774 99520774 1001 86380 86390 1
520839 99520839 1001 86380 86390 1
520671 99520671 1001 86380 86390 1
520778 99520778 1001 86380 86390 1
520805 99520805 1001 86380 86390 1
521433 99521433 1001 86380 86390 1
521215 99521215 1001 86380 86390 1
521142 99521142 1001 86380 86390 1
520887 99520887 1001 86380 86390 1
520995 99520995 1001 86380 86390 1
520909 99520909 1001 86380 86390 1
521477 99521477 1001 86380 86390 1
521570 99521570 1001 86380 86390 1
521524 99521524 1001 86380 86390 1
521499 99521499 1001 86380 86390 1
521578 99521578 1001 86380 86390 1
521579 99521579 1001 86380 86390 1
522192 99522192 1001 86380 86390 1
522239 99522239 1001 86380 86390 1
521957 99521957 1001 86380 86390 1
521986 99521986 1001 86380 86390 1
522472 99522472 1001 86380 86390 1
522360 99522360 1001 86380 86390 1
522850 99522850 1001 86380 86390 1
522904 99522904 1001 86380 86390 1
522841 99522841 1001 86380 86390 1
522868 99522868 1001 86380 86390 1
522605 99522605 1001 86380 86390 1
523298 99523298 1001 86380 86390 1
523188 99523188 1001 86380 86390 1
523215 99523215 1001 86380 86390 1
523243 99523243 1001 86380 86390 1
523898 99523898 1001 86380 86390 1
523852 99523852 1001 86380 86390 1
523879 99523879 1001 86380 86390 1
523625 99523625 1001 86380 86390 1
523340 99523340 1001 86380 86390 1
523405 99523405 1001 86380 86390 1
523336 99523336 1001 86380 86390 1
523983 99523983 1001 86380 86390 1
524012 99524012 1001 86380 86390 1
524130 99524130 1001 86380 86390 1
524641 99524641 1001 86380 86390 1
524719 99524719 1001 86380 86390 1
524752 99524752 1001 86380 86390 1
524572 99524572 1001 86380 86390 1
524383 99524383 1001 86380 86390 1
524397 99524397 1001 86380 86390 1
524490 99524490 1001 86380 86390 1
524433 99524433 1001 86380 86390 1
524459 99524459 1001 86380 86390 1
524395 99524395 1001 86380 86390 1
524151 99524151 1001 86380 86390 1
524246 99524246 1001 86380 86390 1
524247 99524247 1001 86380 86390 1
524248 99524248 1001 86380 86390 1
524797 99524797 1001 86380 86390 1
524915 99524915 1001 86380 86390 1
524801 99524801 1001 86380 86390 1
525469 99525469 1001 86380 86390 1
525412 99525412 1001 86380 86390 1
525555 99525555 1001 86380 86390 1
525403 99525403 1001 86380 86390 1
525237 99525237 1001 86380 86390 1
525289 99525289 1001 86380 86390 1
525305 99525305 1001 86380 86390 1
525295 99525295 1001 86380 86390 1
525119 99525119 1001 86380 86390 1
525108 99525108 1001 86380 86390 1
525134 99525134 1001 86380 86390 1
524993 99524993 1001 86380 86390 1
524986 99524986 1001 86380 86390 1
525620 99525620 1001 86380 86390 1
525610 99525610 1001 86380 86390 1
525785 99525785 1001 86380 86390 1
526326 99526326 1001 86380 86390 1
526410 99526410 1001 86380 86390 1
526114 99526114 1001 86380 86390 1
526089 99526089 1001 86380 86390 1
526156 99526156 1001 86380 86390 1
526159 99526159 1001 86380 86390 1
525883 99525883 1001 86380 86390 1
525948 99525948 1001 86380 86390 1
525989 99525989 1001 86380 86390 1
525850 99525850 1001 86380 86390 1
525890 99525890 1001 86380 86390 1
525879 99525879 1001 86380 86390 1
526473 99526473 1001 86380 86390 1
526566 99526566 1001 86380 86390 1
526458 99526458 1001 86380 86390 1
526471 99526471 1001 86380 86390 1
527087 99527087 1001 86380 86390 1
526853 99526853 1001 86380 86390 1
526986 99526986 1001 86380 86390 1
526826 99526826 1001 86380 86390 1
526819 99526819 1001 86380 86390 1
527259 99527259 1001 86380 86390 1
527394 99527394 1001 86380 86390 1
527448 99527448 1001 86380 86390 1
527306 99527306 1001 86380 86390 1
527321 99527321 1001 86380 86390 1
527949 99527949 1001 86380 86390 1
527911 99527911 1001 86380 86390 1
527965 99527965 1001 86380 86390 1
527916 99527916 1001 86380 86390 1
527917 99527917 1001 86380 86390 1
528021 99528021 1001 86380 86390 1
527742 99527742 1001 86380 86390 1
527783 99527783 1001 86380 86390 1
527709 99527709 1001 86380 86390 1
527590 99527590 1001 86380 86390 1
527552 99527552 1001 86380 86390 1
527630 99527630 1001 86380 86390 1
527568 99527568 1001 86380 86390 1
527582 99527582 1001 86380 86390 1
528168 99528168 1001 86380 86390 1
528259 99528259 1001 86380 86390 1
528118 99528118 1001 86380 86390 1
528240 99528240 1001 86380 86390 1
528323 99528323 1001 86380 86390 1
528297 99528297 1001 86380 86390 1
528376 99528376 1001 86380 86390 1
528338 99528338 1001 86380 86390 1
528380 99528380 1001 86380 86390 1
529005 99529005 1001 86380 86390 1
528915 99528915 1001 86380 86390 1
528934 99528934 1001 86380 86390 1
529653 99529653 1001 86380 86390 1
529602 99529602 1001 86380 86390 1
529431 99529431 1001 86380 86390 1
529511 99529511 1001 86380 86390 1
529411 99529411 1001 86380 86390 1
529493 99529493 1001 86380 86390 1
529122 99529122 1001 86380 86390 1
529217 99529217 1001 86380 86390 1
529232 99529232 1001 86380 86390 1
529271 99529271 1001 86380 86390 1
529182 99529182 1001 86380 86390 1
529195 99529195 1001 86380 86390 1
530364 99530364 1001 86380 86390 1
530433 99530433 1001 86380 86390 1
530369 99530369 1001 86380 86390 1
530488 99530488 1001 86380 86390 1
530261 99530261 1001 86380 86390 1
530198 99530198 1001 86380 86390 1
530318 99530318 1001 86380 86390 1
530217 99530217 1001 86380 86390 1
530116 99530116 1001 86380 86390 1
530130 99530130 1001 86380 86390 1
530081 99530081 1001 86380 86390 1
530098 99530098 1001 86380 86390 1
530571 99530571 1001 86380 86390 1
530690 99530690 1001 86380 86390 1
531225 99531225 1001 86380 86390 1
531277 99531277 1001 86380 86390 1
531323 99531323 1001 86380 86390 1
531099 99531099 1001 86380 86390 1
530985 99530985 1001 86380 86390 1
530878 99530878 1001 86380 86390 1
530955 99530955 1001 86380 86390 1
530892 99530892 1001 86380 86390 1
530905 99530905 1001 86380 86390 1
530944 99530944 1001 86380 86390 1
530963 99530963 1001 86380 86390 1
530887 99530887 1001 86380 86390 1
531578 99531578 1001 86380 86390 1
531527 99531527 1001 86380 86390 1
531439 99531439 1001 86380 86390 1
531479 99531479 1001 86380 86390 1
532079 99532079 1001 86380 86390 1
532147 99532147 1001 86380 86390 1
532189 99532189 1001 86380 86390 1
531820 99531820 1001 86380 86390 1
531833 99531833 1001 86380 86390 1
531838 99531838 1001 86380 86390 1
531999 99531999 1001 86380 86390 1
531651 99531651 1001 86380 86390 1
531774 99531774 1001 86380 86390 1
532375 99532375 1001 86380 86390 1
532234 99532234 1001 86380 86390 1
532892 99532892 1001 86380 86390 1
532921 99532921 1001 86380 86390 1
532952 99532952 1001 86380 86390 1
532698 99532698 1001 86380 86390 1
532661 99532661 1001 86380 86390 1
532774 99532774 1001 86380 86390 1
532526 99532526 1001 86380 86390 1
532552 99532552 1001 86380 86390 1
533159 99533159 1001 86380 86390 1
533174 99533174 1001 86380 86390 1
533033 99533033 1001 86380 86390 1
533196 99533196 1001 86380 86390 1
533814 99533814 1001 86380 86390 1
533556 99533556 1001 86380 86390 1
533546 99533546 1001 86380 86390 1
533547 99533547 1001 86380 86390 1
533393 99533393 1001 86380 86390 1
533356 99533356 1001 86380 86390 1
533424 99533424 1001 86380 86390 1
533937 99533937 1001 86380 86390 1
533859 99533859 1001 86380 86390 1
533901 99533901 1001 86380 86390 1
534541 99534541 1001 86380 86390 1
534417 99534417 1001 86380 86390 1
534446 99534446 1001 86380 86390 1
534331 99534331 1001 86380 86390 1
534449 99534449 1001 86380 86390 1
534296 99534296 1001 86380 86390 1
534221 99534221 1001 86380 86390 1
534119 99534119 1001 86380 86390 1
534175 99534175 1001 86380 86390 1
534266 99534266 1001 86380 86390 1
534165 99534165 1001 86380 86390 1
534269 99534269 1001 86380 86390 1
534720 99534720 1001 86380 86390 1
534815 99534815 1001 86380 86390 1
534758 99534758 1001 86380 86390 1
534693 99534693 1001 86380 86390 1
535479 99535479 1001 86380 86390 1
535484 99535484 1001 86380 86390 1
535362 99535362 1001 86380 86390 1
535342 99535342 1001 86380 86390 1
535219 99535219 1001 86380 86390 1
535271 99535271 1001 86380 86390 1
535025 99535025 1001 86380 86390 1
535055 99535055 1001 86380 86390 1
535700 99535700 1001 86380 86390 1
536234 99536234 1001 86380 86390 1
536309 99536309 1001 86380 86390 1
536318 99536318 1001 86380 86390 1
536246 99536246 1001 86380 86390 1
535979 99535979 1001 86380 86390 1
535933 99535933 1001 86380 86390 1
535832 99535832 1001 86380 86390 1
535758 99535758 1001 86380 86390 1
535761 99535761 1001 86380 86390 1
535827 99535827 1001 86380 86390 1
537023 99537023 1001 86380 86390 1
537039 99537039 1001 86380 86390 1
536789 99536789 1001 86380 86390 1
536803 99536803 1001 86380 86390 1
536660 99536660 1001 86380 86390 1
536687 99536687 1001 86380 86390 1
536614 99536614 1001 86380 86390 1
536667 99536667 1001 86380 86390 1
537253 99537253 1001 86380 86390 1
537217 99537217 1001 86380 86390 1
537193 99537193 1001 86380 86390 1
537246 99537246 1001 86380 86390 1
537260 99537260 1001 86380 86390 1
537836 99537836 1001 86380 86390 1
537918 99537918 1001 86380 86390 1
537625 99537625 1001 86380 86390 1
537528 99537528 1001 86380 86390 1
538074 99538074 1001 86380 86390 1
538169 99538169 1001 86380 86390 1
538137 99538137 1001 86380 86390 1
538164 99538164 1001 86380 86390 1
538779 99538779 1001 86380 86390 1
538680 99538680 1001 86380 86390 1
538800 99538800 1001 86380 86390 1
538659 99538659 1001 86380 86390 1
538421 99538421 1001 86380 86390 1
538465 99538465 1001 86380 86390 1
538413 99538413 1001 86380 86390 1
538595 99538595 1001 86380 86390 1
538608 99538608 1001 86380 86390 1
538289 99538289 1001 86380 86390 1
538199 99538199 1001 86380 86390 1
538252 99538252 1001 86380 86390 1
538293 99538293 1001 86380 86390 1
538358 99538358 1001 86380 86390 1
538361 99538361 1001 86380 86390 1
538999 99538999 1001 86380 86390 1
538870 99538870 1001 86380 86390 1
538818 99538818 1001 86380 86390 1
538989 99538989 1001 86380 86390 1
538847 99538847 1001 86380 86390 1
539450 99539450 1001 86380 86390 1
539541 99539541 1001 86380 86390 1
539481 99539481 1001 86380 86390 1
539628 99539628 1001 86380 86390 1
539361 99539361 1001 86380 86390 1
539417 99539417 1001 86380 86390 1
539171 99539171 1001 86380 86390 1
539680 99539680 1001 86380 86390 1
539693 99539693 1001 86380 86390 1
539708 99539708 1001 86380 86390 1
539747 99539747 1001 86380 86390 1
540431 99540431 1001 86380 86390 1
540275 99540275 1001 86380 86390 1
540442 99540442 1001 86380 86390 1
540369 99540369 1001 86380 86390 1
540397 99540397 1001 86380 86390 1
540454 99540454 1001 86380 86390 1
540321 99540321 1001 86380 86390 1
540081 99540081 1001 86380 86390 1
540082 99540082 1001 86380 86390 1
540186 99540186 1001 86380 86390 1
540176 99540176 1001 86380 86390 1
540241 99540241 1001 86380 86390 1
540256 99540256 1001 86380 86390 1
540076 99540076 1001 86380 86390 1
539939 99539939 1001 86380 86390 1
540490 99540490 1001 86380 86390 1
540547 99540547 1001 86380 86390 1
541203 99541203 1001 86380 86390 1
541127 99541127 1001 86380 86390 1
541234 99541234 1001 86380 86390 1
541285 99541285 1001 86380 86390 1
541110 99541110 1001 86380 86390 1
541241 99541241 1001 86380 86390 1
541062 99541062 1001 86380 86390 1
540941 99540941 1001 86380 86390 1
540969 99540969 1001 86380 86390 1
540821 99540821 1001 86380 86390 1
540835 99540835 1001 86380 86390 1
540837 99540837 1001 86380 86390 1
541371 99541371 1001 86380 86390 1
541415 99541415 1001 86380 86390 1
542010 99542010 1001 86380 86390 1
541749 99541749 1001 86380 86390 1
541694 99541694 1001 86380 86390 1
541698 99541698 1001 86380 86390 1
541545 99541545 1001 86380 86390 1
541601 99541601 1001 86380 86390 1
542276 99542276 1001 86380 86390 1
542165 99542165 1001 86380 86390 1
542915 99542915 1001 86380 86390 1
542822 99542822 1001 86380 86390 1
542879 99542879 1001 86380 86390 1
542880 99542880 1001 86380 86390 1
542613 99542613 1001 86380 86390 1
542698 99542698 1001 86380 86390 1
542480 99542480 1001 86380 86390 1
542338 99542338 1001 86380 86390 1
542468 99542468 1001 86380 86390 1
542430 99542430 1001 86380 86390 1
542460 99542460 1001 86380 86390 1
542500 99542500 1001 86380 86390 1
542401 99542401 1001 86380 86390 1
543015 99543015 1001 86380 86390 1
543132 99543132 1001 86380 86390 1
543704 99543704 1001 86380 86390 1
543404 99543404 1001 86380 86390 1
543533 99543533 1001 86380 86390 1
543366 99543366 1001 86380 86390 1
543523 99543523 1001 86380 86390 1
543189 99543189 1001 86380 86390 1
543205 99543205 1001 86380 86390 1
543290 99543290 1001 86380 86390 1
543888 99543888 1001 86380 86390 1
543969 99543969 1001 86380 86390 1
543867 99543867 1001 86380 86390 1
543792 99543792 1001 86380 86390 1
544547 99544547 1001 86380 86390 1
544518 99544518 1001 86380 86390 1
544591 99544591 1001 86380 86390 1
544292 99544292 1001 86380 86390 1
544202 99544202 1001 86380 86390 1
544348 99544348 1001 86380 86390 1
544068 99544068 1001 86380 86390 1
544122 99544122 1001 86380 86390 1
544149 99544149 1001 86380 86390 1
544008 99544008 1001 86380 86390 1
544089 99544089 1001 86380 86390 1
544185 99544185 1001 86380 86390 1
544742 99544742 1001 86380 86390 1
400348 99400348 1001 86380 86390 1
400634 99400634 1001 86380 86390 1
400770 99400770 1001 86380 86390 1
401048 99401048 1001 86380 86390 1
401234 99401234 1001 86380 86390 1
401237 99401237 1001 86380 86390 1
401249 99401249 1001 86380 86390 1
401351 99401351 1001 86380 86390 1
401306 99401306 1001 86380 86390 1
401594 99401594 1001 86380 86390 1
401702 99401702 1001 86380 86390 1
401785 99401785 1001 86380 86390 1
402092 99402092 1001 86380 86390 1
402539 99402539 1001 86380 86390 1
402666 99402666 1001 86380 86390 1
402707 99402707 1001 86380 86390 1
402740 99402740 1001 86380 86390 1
403113 99403113 1001 86380 86390 1
403174 99403174 1001 86380 86390 1
403119 99403119 1001 86380 86390 1
403120 99403120 1001 86380 86390 1
403367 99403367 1001 86380 86390 1
403482 99403482 1001 86380 86390 1
403491 99403491 1001 86380 86390 1
403538 99403538 1001 86380 86390 1
403787 99403787 1001 86380 86390 1
403838 99403838 1001 86380 86390 1
404419 99404419 1001 86380 86390 1
404455 99404455 1001 86380 86390 1
404696 99404696 1001 86380 86390 1
404750 99404750 1001 86380 86390 1
404733 99404733 1001 86380 86390 1
404739 99404739 1001 86380 86390 1
404847 99404847 1001 86380 86390 1
405458 99405458 1001 86380 86390 1
405587 99405587 1001 86380 86390 1
405706 99405706 1001 86380 86390 1
405670 99405670 1001 86380 86390 1
405885 99405885 1001 86380 86390 1
405951 99405951 1001 86380 86390 1
406072 99406072 1001 86380 86390 1
406007 99406007 1001 86380 86390 1
406070 99406070 1001 86380 86390 1
406162 99406162 1001 86380 86390 1
406491 99406491 1001 86380 86390 1
406698 99406698 1001 86380 86390 1
406922 99406922 1001 86380 86390 1
406976 99406976 1001 86380 86390 1
407150 99407150 1001 86380 86390 1
407230 99407230 1001 86380 86390 1
407165 99407165 1001 86380 86390 1
407274 99407274 1001 86380 86390 1
407444 99407444 1001 86380 86390 1
407639 99407639 1001 86380 86390 1
407909 99407909 1001 86380 86390 1
408151 99408151 1001 86380 86390 1
408178 99408178 1001 86380 86390 1
408337 99408337 1001 86380 86390 1
408445 99408445 1001 86380 86390 1
408556 99408556 1001 86380 86390 1
408696 99408696 1001 86380 86390 1
408785 99408785 1001 86380 86390 1
408851 99408851 1001 86380 86390 1
408921 99408921 1001 86380 86390 1
408959 99408959 1001 86380 86390 1
409077 99409077 1001 86380 86390 1
409358 99409358 1001 86380 86390 1
409592 99409592 1001 86380 86390 1
409618 99409618 1001 86380 86390 1
409599 99409599 1001 86380 86390 1
409740 99409740 1001 86380 86390 1
409725 99409725 1001 86380 86390 1
409910 99409910 1001 86380 86390 1
410068 99410068 1001 86380 86390 1
410084 99410084 1001 86380 86390 1
410063 99410063 1001 86380 86390 1
410197 99410197 1001 86380 86390 1
410294 99410294 1001 86380 86390 1
410241 99410241 1001 86380 86390 1
410670 99410670 1001 86380 86390 1
410811 99410811 1001 86380 86390 1
410772 99410772 1001 86380 86390 1
410867 99410867 1001 86380 86390 1
410975 99410975 1001 86380 86390 1
411082 99411082 1001 86380 86390 1
411209 99411209 1001 86380 86390 1
411220 99411220 1001 86380 86390 1
411313 99411313 1001 86380 86390 1
411742 99411742 1001 86380 86390 1
411866 99411866 1001 86380 86390 1
413303 99413303 1001 86380 86390 1
413581 99413581 1001 86380 86390 1
413664 99413664 1001 86380 86390 1
413060 99413060 1001 86380 86390 1
413244 99413244 1001 86380 86390 1
413092 99413092 1001 86380 86390 1
413276 99413276 1001 86380 86390 1
412917 99412917 1001 86380 86390 1
413052 99413052 1001 86380 86390 1
412768 99412768 1001 86380 86390 1
412838 99412838 1001 86380 86390 1
413788 99413788 1001 86380 86390 1
413815 99413815 1001 86380 86390 1
413960 99413960 1001 86380 86390 1
414025 99414025 1001 86380 86390 1
415017 99415017 1001 86380 86390 1
415020 99415020 1001 86380 86390 1
414641 99414641 1001 86380 86390 1
414828 99414828 1001 86380 86390 1
414120 99414120 1001 86380 86390 1
414480 99414480 1001 86380 86390 1
414366 99414366 1001 86380 86390 1
414213 99414213 1001 86380 86390 1
414394 99414394 1001 86380 86390 1
415525 99415525 1001 86380 86390 1
415372 99415372 1001 86380 86390 1
415682 99415682 1001 86380 86390 1
415628 99415628 1001 86380 86390 1
415712 99415712 1001 86380 86390 1
415522 99415522 1001 86380 86390 1
416703 99416703 1001 86380 86390 1
416614 99416614 1001 86380 86390 1
416646 99416646 1001 86380 86390 1
416805 99416805 1001 86380 86390 1
416853 99416853 1001 86380 86390 1
416692 99416692 1001 86380 86390 1
416236 99416236 1001 86380 86390 1
416294 99416294 1001 86380 86390 1
416327 99416327 1001 86380 86390 1
416343 99416343 1001 86380 86390 1
416052 99416052 1001 86380 86390 1
415741 99415741 1001 86380 86390 1
415823 99415823 1001 86380 86390 1
417024 99417024 1001 86380 86390 1
417284 99417284 1001 86380 86390 1
417321 99417321 1001 86380 86390 1
417428 99417428 1001 86380 86390 1
418762 99418762 1001 86380 86390 1
418334 99418334 1001 86380 86390 1
418057 99418057 1001 86380 86390 1
418214 99418214 1001 86380 86390 1
418386 99418386 1001 86380 86390 1
417668 99417668 1001 86380 86390 1
418941 99418941 1001 86380 86390 1
418947 99418947 1001 86380 86390 1
418978 99418978 1001 86380 86390 1
420093 99420093 1001 86380 86390 1
420095 99420095 1001 86380 86390 1
420178 99420178 1001 86380 86390 1
420100 99420100 1001 86380 86390 1
420104 99420104 1001 86380 86390 1
420212 99420212 1001 86380 86390 1
420487 99420487 1001 86380 86390 1
420502 99420502 1001 86380 86390 1
420798 99420798 1001 86380 86390 1
420823 99420823 1001 86380 86390 1
421781 99421781 1001 86380 86390 1
421824 99421824 1001 86380 86390 1
421825 99421825 1001 86380 86390 1
421954 99421954 1001 86380 86390 1
421881 99421881 1001 86380 86390 1
421345 99421345 1001 86380 86390 1
421635 99421635 1001 86380 86390 1
421587 99421587 1001 86380 86390 1
421511 99421511 1001 86380 86390 1
421380 99421380 1001 86380 86390 1
421215 99421215 1001 86380 86390 1
421061 99421061 1001 86380 86390 1
421037 99421037 1001 86380 86390 1
421096 99421096 1001 86380 86390 1
422268 99422268 1001 86380 86390 1
422476 99422476 1001 86380 86390 1
422188 99422188 1001 86380 86390 1
423554 99423554 1001 86380 86390 1
423492 99423492 1001 86380 86390 1
423635 99423635 1001 86380 86390 1
423642 99423642 1001 86380 86390 1
423246 99423246 1001 86380 86390 1
422735 99422735 1001 86380 86390 1
424118 99424118 1001 86380 86390 1
424103 99424103 1001 86380 86390 1
423961 99423961 1001 86380 86390 1
424065 99424065 1001 86380 86390 1
424895 99424895 1001 86380 86390 1
424899 99424899 1001 86380 86390 1
424640 99424640 1001 86380 86390 1
424529 99424529 1001 86380 86390 1
424413 99424413 1001 86380 86390 1
424331 99424331 1001 86380 86390 1
424408 99424408 1001 86380 86390 1
424526 99424526 1001 86380 86390 1
424454 99424454 1001 86380 86390 1
424487 99424487 1001 86380 86390 1
425664 99425664 1001 86380 86390 1
425450 99425450 1001 86380 86390 1
425617 99425617 1001 86380 86390 1
425399 99425399 1001 86380 86390 1
425467 99425467 1001 86380 86390 1
426923 99426923 1001 86380 86390 1
426752 99426752 1001 86380 86390 1
427075 99427075 1001 86380 86390 1
426376 99426376 1001 86380 86390 1
426305 99426305 1001 86380 86390 1
425837 99425837 1001 86380 86390 1
427200 99427200 1001 86380 86390 1
427439 99427439 1001 86380 86390 1
427274 99427274 1001 86380 86390 1
427425 99427425 1001 86380 86390 1
427130 99427130 1001 86380 86390 1
427255 99427255 1001 86380 86390 1
428591 99428591 1001 86380 86390 1
428615 99428615 1001 86380 86390 1
428428 99428428 1001 86380 86390 1
428720 99428720 1001 86380 86390 1
427950 99427950 1001 86380 86390 1
427932 99427932 1001 86380 86390 1
427874 99427874 1001 86380 86390 1
427699 99427699 1001 86380 86390 1
429065 99429065 1001 86380 86390 1
429076 99429076 1001 86380 86390 1
428829 99428829 1001 86380 86390 1
428834 99428834 1001 86380 86390 1
429084 99429084 1001 86380 86390 1
428929 99428929 1001 86380 86390 1
430059 99430059 1001 86380 86390 1
429576 99429576 1001 86380 86390 1
429923 99429923 1001 86380 86390 1
429465 99429465 1001 86380 86390 1
429535 99429535 1001 86380 86390 1
429235 99429235 1001 86380 86390 1
429384 99429384 1001 86380 86390 1
430551 99430551 1001 86380 86390 1
431712 99431712 1001 86380 86390 1
431771 99431771 1001 86380 86390 1
431307 99431307 1001 86380 86390 1
431480 99431480 1001 86380 86390 1
430872 99430872 1001 86380 86390 1
431249 99431249 1001 86380 86390 1
431257 99431257 1001 86380 86390 1
432065 99432065 1001 86380 86390 1
432331 99432331 1001 86380 86390 1
432134 99432134 1001 86380 86390 1
432137 99432137 1001 86380 86390 1
432237 99432237 1001 86380 86390 1
433347 99433347 1001 86380 86390 1
433537 99433537 1001 86380 86390 1
433478 99433478 1001 86380 86390 1
433251 99433251 1001 86380 86390 1
433205 99433205 1001 86380 86390 1
433016 99433016 1001 86380 86390 1
432665 99432665 1001 86380 86390 1
432530 99432530 1001 86380 86390 1
432590 99432590 1001 86380 86390 1
432646 99432646 1001 86380 86390 1
433967 99433967 1001 86380 86390 1
433969 99433969 1001 86380 86390 1
433734 99433734 1001 86380 86390 1
434126 99434126 1001 86380 86390 1
433957 99433957 1001 86380 86390 1
434130 99434130 1001 86380 86390 1
435308 99435308 1001 86380 86390 1
434788 99434788 1001 86380 86390 1
434741 99434741 1001 86380 86390 1
434203 99434203 1001 86380 86390 1
434407 99434407 1001 86380 86390 1
434144 99434144 1001 86380 86390 1
434249 99434249 1001 86380 86390 1
435862 99435862 1001 86380 86390 1
435830 99435830 1001 86380 86390 1
435818 99435818 1001 86380 86390 1
436785 99436785 1001 86380 86390 1
437055 99437055 1001 86380 86390 1
437033 99437033 1001 86380 86390 1
437002 99437002 1001 86380 86390 1
436564 99436564 1001 86380 86390 1
436628 99436628 1001 86380 86390 1
436365 99436365 1001 86380 86390 1
436550 99436550 1001 86380 86390 1
436346 99436346 1001 86380 86390 1
436508 99436508 1001 86380 86390 1
436509 99436509 1001 86380 86390 1
436442 99436442 1001 86380 86390 1
435945 99435945 1001 86380 86390 1
436211 99436211 1001 86380 86390 1
300055 99300055 1001 86380 86390 1
437212 99437212 1001 86380 86390 1
300056 99300056 1001 86380 86390 1
300059 99300059 1001 86380 86390 1
437336 99437336 1001 86380 86390 1
300714 99300714 1001 86380 86390 1
300340 99300340 1001 86380 86390 1
300341 99300341 1001 86380 86390 1
300121 99300121 1001 86380 86390 1
300253 99300253 1001 86380 86390 1
300192 99300192 1001 86380 86390 1
300210 99300210 1001 86380 86390 1
300833 99300833 1001 86380 86390 1
300795 99300795 1001 86380 86390 1
301378 99301378 1001 86380 86390 1
301417 99301417 1001 86380 86390 1
301394 99301394 1001 86380 86390 1
301488 99301488 1001 86380 86390 1
301438 99301438 1001 86380 86390 1
301176 99301176 1001 86380 86390 1
301000 99301000 1001 86380 86390 1
301101 99301101 1001 86380 86390 1
301758 99301758 1001 86380 86390 1
302304 99302304 1001 86380 86390 1
302334 99302334 1001 86380 86390 1
302209 99302209 1001 86380 86390 1
302211 99302211 1001 86380 86390 1
302315 99302315 1001 86380 86390 1
301981 99301981 1001 86380 86390 1
302065 99302065 1001 86380 86390 1
302002 99302002 1001 86380 86390 1
301906 99301906 1001 86380 86390 1
302420 99302420 1001 86380 86390 1
302440 99302440 1001 86380 86390 1
302403 99302403 1001 86380 86390 1
303124 99303124 1001 86380 86390 1
303086 99303086 1001 86380 86390 1
303089 99303089 1001 86380 86390 1
302808 99302808 1001 86380 86390 1
302900 99302900 1001 86380 86390 1
302978 99302978 1001 86380 86390 1
302827 99302827 1001 86380 86390 1
302641 99302641 1001 86380 86390 1
302772 99302772 1001 86380 86390 1
302739 99302739 1001 86380 86390 1
303369 99303369 1001 86380 86390 1
304003 99304003 1001 86380 86390 1
303651 99303651 1001 86380 86390 1
303745 99303745 1001 86380 86390 1
303580 99303580 1001 86380 86390 1
303467 99303467 1001 86380 86390 1
303545 99303545 1001 86380 86390 1
303585 99303585 1001 86380 86390 1
303565 99303565 1001 86380 86390 1
303502 99303502 1001 86380 86390 1
304123 99304123 1001 86380 86390 1
304843 99304843 1001 86380 86390 1
304521 99304521 1001 86380 86390 1
304312 99304312 1001 86380 86390 1
304404 99304404 1001 86380 86390 1
304341 99304341 1001 86380 86390 1
304406 99304406 1001 86380 86390 1
304921 99304921 1001 86380 86390 1
304239 99304239 1001 86380 86390 1
305004 99305004 1001 86380 86390 1
304868 99304868 1001 86380 86390 1
305598 99305598 1001 86380 86390 1
305390 99305390 1001 86380 86390 1
305416 99305416 1001 86380 86390 1
305352 99305352 1001 86380 86390 1
305306 99305306 1001 86380 86390 1
305436 99305436 1001 86380 86390 1
305280 99305280 1001 86380 86390 1
305414 99305414 1001 86380 86390 1
305159 99305159 1001 86380 86390 1
305253 99305253 1001 86380 86390 1
305073 99305073 1001 86380 86390 1
500179 99500179 1001 86380 86390 1
500077 99500077 1001 86380 86390 1
500148 99500148 1001 86380 86390 1
500763 99500763 1001 86380 86390 1
500785 99500785 1001 86380 86390 1
500651 99500651 1001 86380 86390 1
500729 99500729 1001 86380 86390 1
500707 99500707 1001 86380 86390 1
500427 99500427 1001 86380 86390 1
500468 99500468 1001 86380 86390 1
500430 99500430 1001 86380 86390 1
500522 99500522 1001 86380 86390 1
500514 99500514 1001 86380 86390 1
500316 99500316 1001 86380 86390 1
500329 99500329 1001 86380 86390 1
500384 99500384 1001 86380 86390 1
500397 99500397 1001 86380 86390 1
500828 99500828 1001 86380 86390 1
501506 99501506 1001 86380 86390 1
501457 99501457 1001 86380 86390 1
501265 99501265 1001 86380 86390 1
501023 99501023 1001 86380 86390 1
501051 99501051 1001 86380 86390 1
501169 99501169 1001 86380 86390 1
501132 99501132 1001 86380 86390 1
501133 99501133 1001 86380 86390 1
501755 99501755 1001 86380 86390 1
501769 99501769 1001 86380 86390 1
501736 99501736 1001 86380 86390 1
501647 99501647 1001 86380 86390 1
502353 99502353 1001 86380 86390 1
502395 99502395 1001 86380 86390 1
502387 99502387 1001 86380 86390 1
502349 99502349 1001 86380 86390 1
502171 99502171 1001 86380 86390 1
502184 99502184 1001 86380 86390 1
502172 99502172 1001 86380 86390 1
502068 99502068 1001 86380 86390 1
502199 99502199 1001 86380 86390 1
502164 99502164 1001 86380 86390 1
501972 99501972 1001 86380 86390 1
502506 99502506 1001 86380 86390 1
502468 99502468 1001 86380 86390 1
502601 99502601 1001 86380 86390 1
502511 99502511 1001 86380 86390 1
503188 99503188 1001 86380 86390 1
503253 99503253 1001 86380 86390 1
503054 99503054 1001 86380 86390 1
502886 99502886 1001 86380 86390 1
502939 99502939 1001 86380 86390 1
502710 99502710 1001 86380 86390 1
502815 99502815 1001 86380 86390 1
502771 99502771 1001 86380 86390 1
502680 99502680 1001 86380 86390 1
502837 99502837 1001 86380 86390 1
503976 99503976 1001 86380 86390 1
504069 99504069 1001 86380 86390 1
503810 99503810 1001 86380 86390 1
503773 99503773 1001 86380 86390 1
503789 99503789 1001 86380 86390 1
503898 99503898 1001 86380 86390 1
503591 99503591 1001 86380 86390 1
503695 99503695 1001 86380 86390 1
503593 99503593 1001 86380 86390 1
503530 99503530 1001 86380 86390 1
503660 99503660 1001 86380 86390 1
504141 99504141 1001 86380 86390 1
504149 99504149 1001 86380 86390 1
504909 99504909 1001 86380 86390 1
504857 99504857 1001 86380 86390 1
504742 99504742 1001 86380 86390 1
504925 99504925 1001 86380 86390 1
504788 99504788 1001 86380 86390 1
504337 99504337 1001 86380 86390 1
504418 99504418 1001 86380 86390 1
504485 99504485 1001 86380 86390 1
504330 99504330 1001 86380 86390 1
505119 99505119 1001 86380 86390 1
505108 99505108 1001 86380 86390 1
505693 99505693 1001 86380 86390 1
505682 99505682 1001 86380 86390 1
505657 99505657 1001 86380 86390 1
505744 99505744 1001 86380 86390 1
505625 99505625 1001 86380 86390 1
505666 99505666 1001 86380 86390 1
505461 99505461 1001 86380 86390 1
505476 99505476 1001 86380 86390 1
505438 99505438 1001 86380 86390 1
505464 99505464 1001 86380 86390 1
505477 99505477 1001 86380 86390 1
505452 99505452 1001 86380 86390 1
505524 99505524 1001 86380 86390 1
505537 99505537 1001 86380 86390 1
505190 99505190 1001 86380 86390 1
505180 99505180 1001 86380 86390 1
505350 99505350 1001 86380 86390 1
505183 99505183 1001 86380 86390 1
505327 99505327 1001 86380 86390 1
505239 99505239 1001 86380 86390 1
505797 99505797 1001 86380 86390 1
505802 99505802 1001 86380 86390 1
505841 99505841 1001 86380 86390 1
506457 99506457 1001 86380 86390 1
506397 99506397 1001 86380 86390 1
506224 99506224 1001 86380 86390 1
506353 99506353 1001 86380 86390 1
506186 99506186 1001 86380 86390 1
506270 99506270 1001 86380 86390 1
506035 99506035 1001 86380 86390 1
505997 99505997 1001 86380 86390 1
506063 99506063 1001 86380 86390 1
506076 99506076 1001 86380 86390 1
506597 99506597 1001 86380 86390 1
506630 99506630 1001 86380 86390 1
507340 99507340 1001 86380 86390 1
507074 99507074 1001 86380 86390 1
507198 99507198 1001 86380 86390 1
506973 99506973 1001 86380 86390 1
506837 99506837 1001 86380 86390 1
507549 99507549 1001 86380 86390 1
507604 99507604 1001 86380 86390 1
507558 99507558 1001 86380 86390 1
507587 99507587 1001 86380 86390 1
508138 99508138 1001 86380 86390 1
508157 99508157 1001 86380 86390 1
508170 99508170 1001 86380 86390 1
508036 99508036 1001 86380 86390 1
507869 99507869 1001 86380 86390 1
507859 99507859 1001 86380 86390 1
507804 99507804 1001 86380 86390 1
508260 99508260 1001 86380 86390 1
508392 99508392 1001 86380 86390 1
508447 99508447 1001 86380 86390 1
508422 99508422 1001 86380 86390 1
508387 99508387 1001 86380 86390 1
508921 99508921 1001 86380 86390 1
508976 99508976 1001 86380 86390 1
509007 99509007 1001 86380 86390 1
508792 99508792 1001 86380 86390 1
508506 99508506 1001 86380 86390 1
508595 99508595 1001 86380 86390 1
508608 99508608 1001 86380 86390 1
509268 99509268 1001 86380 86390 1
509273 99509273 1001 86380 86390 1
509199 99509199 1001 86380 86390 1
509865 99509865 1001 86380 86390 1
509816 99509816 1001 86380 86390 1
509702 99509702 1001 86380 86390 1
509885 99509885 1001 86380 86390 1
509754 99509754 1001 86380 86390 1
509756 99509756 1001 86380 86390 1
509669 99509669 1001 86380 86390 1
509682 99509682 1001 86380 86390 1
509541 99509541 1001 86380 86390 1
509551 99509551 1001 86380 86390 1
509413 99509413 1001 86380 86390 1
509453 99509453 1001 86380 86390 1
509337 99509337 1001 86380 86390 1
509363 99509363 1001 86380 86390 1
510019 99510019 1001 86380 86390 1
510020 99510020 1001 86380 86390 1
510024 99510024 1001 86380 86390 1
510621 99510621 1001 86380 86390 1
510517 99510517 1001 86380 86390 1
510520 99510520 1001 86380 86390 1
510326 99510326 1001 86380 86390 1
510176 99510176 1001 86380 86390 1
510166 99510166 1001 86380 86390 1
510182 99510182 1001 86380 86390 1
510905 99510905 1001 86380 86390 1
510867 99510867 1001 86380 86390 1
510908 99510908 1001 86380 86390 1
510824 99510824 1001 86380 86390 1
511351 99511351 1001 86380 86390 1
511417 99511417 1001 86380 86390 1
511154 99511154 1001 86380 86390 1
511224 99511224 1001 86380 86390 1
511243 99511243 1001 86380 86390 1
511024 99511024 1001 86380 86390 1
511641 99511641 1001 86380 86390 1
511555 99511555 1001 86380 86390 1
511738 99511738 1001 86380 86390 1
511596 99511596 1001 86380 86390 1
511640 99511640 1001 86380 86390 1
512332 99512332 1001 86380 86390 1
512338 99512338 1001 86380 86390 1
511992 99511992 1001 86380 86390 1
512039 99512039 1001 86380 86390 1
512054 99512054 1001 86380 86390 1
512132 99512132 1001 86380 86390 1
512160 99512160 1001 86380 86390 1
511805 99511805 1001 86380 86390 1
511948 99511948 1001 86380 86390 1
511936 99511936 1001 86380 86390 1
511949 99511949 1001 86380 86390 1
511768 99511768 1001 86380 86390 1
512544 99512544 1001 86380 86390 1
512559 99512559 1001 86380 86390 1
512511 99512511 1001 86380 86390 1
512475 99512475 1001 86380 86390 1
513104 99513104 1001 86380 86390 1
513098 99513098 1001 86380 86390 1
512919 99512919 1001 86380 86390 1
512637 99512637 1001 86380 86390 1
512704 99512704 1001 86380 86390 1
512633 99512633 1001 86380 86390 1
512724 99512724 1001 86380 86390 1
513333 99513333 1001 86380 86390 1
513222 99513222 1001 86380 86390 1
513210 99513210 1001 86380 86390 1
513893 99513893 1001 86380 86390 1
513855 99513855 1001 86380 86390 1
513923 99513923 1001 86380 86390 1
513787 99513787 1001 86380 86390 1
513707 99513707 1001 86380 86390 1
513630 99513630 1001 86380 86390 1
513812 99513812 1001 86380 86390 1
513566 99513566 1001 86380 86390 1
513595 99513595 1001 86380 86390 1
513494 99513494 1001 86380 86390 1
513613 99513613 1001 86380 86390 1
513537 99513537 1001 86380 86390 1
514184 99514184 1001 86380 86390 1
514091 99514091 1001 86380 86390 1
514840 99514840 1001 86380 86390 1
514686 99514686 1001 86380 86390 1
514725 99514725 1001 86380 86390 1
514553 99514553 1001 86380 86390 1
514507 99514507 1001 86380 86390 1
514469 99514469 1001 86380 86390 1
514408 99514408 1001 86380 86390 1
514976 99514976 1001 86380 86390 1
514861 99514861 1001 86380 86390 1
515582 99515582 1001 86380 86390 1
515572 99515572 1001 86380 86390 1
515640 99515640 1001 86380 86390 1
515681 99515681 1001 86380 86390 1
515632 99515632 1001 86380 86390 1
515404 99515404 1001 86380 86390 1
515396 99515396 1001 86380 86390 1
515346 99515346 1001 86380 86390 1
515236 99515236 1001 86380 86390 1
515094 99515094 1001 86380 86390 1
515271 99515271 1001 86380 86390 1
516381 99516381 1001 86380 86390 1
516462 99516462 1001 86380 86390 1
516503 99516503 1001 86380 86390 1
516216 99516216 1001 86380 86390 1
516101 99516101 1001 86380 86390 1
516701 99516701 1001 86380 86390 1
516561 99516561 1001 86380 86390 1
517226 99517226 1001 86380 86390 1
517242 99517242 1001 86380 86390 1
517165 99517165 1001 86380 86390 1
517297 99517297 1001 86380 86390 1
517022 99517022 1001 86380 86390 1
517011 99517011 1001 86380 86390 1
516999 99516999 1001 86380 86390 1
517038 99517038 1001 86380 86390 1
516899 99516899 1001 86380 86390 1
516722 99516722 1001 86380 86390 1
516737 99516737 1001 86380 86390 1
516816 99516816 1001 86380 86390 1
517407 99517407 1001 86380 86390 1
518053 99518053 1001 86380 86390 1
518120 99518120 1001 86380 86390 1
517785 99517785 1001 86380 86390 1
517683 99517683 1001 86380 86390 1
517660 99517660 1001 86380 86390 1
518315 99518315 1001 86380 86390 1
517750 99517750 1001 86380 86390 1
518927 99518927 1001 86380 86390 1
518957 99518957 1001 86380 86390 1
518744 99518744 1001 86380 86390 1
518657 99518657 1001 86380 86390 1
518688 99518688 1001 86380 86390 1
518677 99518677 1001 86380 86390 1
518742 99518742 1001 86380 86390 1
518691 99518691 1001 86380 86390 1
518513 99518513 1001 86380 86390 1
518475 99518475 1001 86380 86390 1
518501 99518501 1001 86380 86390 1
518529 99518529 1001 86380 86390 1
518401 99518401 1001 86380 86390 1
519054 99519054 1001 86380 86390 1
519031 99519031 1001 86380 86390 1
519135 99519135 1001 86380 86390 1
519660 99519660 1001 86380 86390 1
519728 99519728 1001 86380 86390 1
519618 99519618 1001 86380 86390 1
519596 99519596 1001 86380 86390 1
519430 99519430 1001 86380 86390 1
519420 99519420 1001 86380 86390 1
519485 99519485 1001 86380 86390 1
519435 99519435 1001 86380 86390 1
519367 99519367 1001 86380 86390 1
519329 99519329 1001 86380 86390 1
519306 99519306 1001 86380 86390 1
519983 99519983 1001 86380 86390 1
519827 99519827 1001 86380 86390 1
519984 99519984 1001 86380 86390 1
519927 99519927 1001 86380 86390 1
520473 99520473 1001 86380 86390 1
520515 99520515 1001 86380 86390 1
520596 99520596 1001 86380 86390 1
520458 99520458 1001 86380 86390 1
520523 99520523 1001 86380 86390 1
520282 99520282 1001 86380 86390 1
520232 99520232 1001 86380 86390 1
520262 99520262 1001 86380 86390 1
520277 99520277 1001 86380 86390 1
520037 99520037 1001 86380 86390 1
520228 99520228 1001 86380 86390 1
520736 99520736 1001 86380 86390 1
521293 99521293 1001 86380 86390 1
521282 99521282 1001 86380 86390 1
521066 99521066 1001 86380 86390 1
521177 99521177 1001 86380 86390 1
521203 99521203 1001 86380 86390 1
521178 99521178 1001 86380 86390 1
521166 99521166 1001 86380 86390 1
521053 99521053 1001 86380 86390 1
520912 99520912 1001 86380 86390 1
521047 99521047 1001 86380 86390 1
520855 99520855 1001 86380 86390 1
521052 99521052 1001 86380 86390 1
521504 99521504 1001 86380 86390 1
521572 99521572 1001 86380 86390 1
521472 99521472 1001 86380 86390 1
522108 99522108 1001 86380 86390 1
522061 99522061 1001 86380 86390 1
522076 99522076 1001 86380 86390 1
521912 99521912 1001 86380 86390 1
522032 99522032 1001 86380 86390 1
521792 99521792 1001 86380 86390 1
521746 99521746 1001 86380 86390 1
521785 99521785 1001 86380 86390 1
522373 99522373 1001 86380 86390 1
522469 99522469 1001 86380 86390 1
522916 99522916 1001 86380 86390 1
522918 99522918 1001 86380 86390 1
523074 99523074 1001 86380 86390 1
523023 99523023 1001 86380 86390 1
522881 99522881 1001 86380 86390 1
522907 99522907 1001 86380 86390 1
522807 99522807 1001 86380 86390 1
522743 99522743 1001 86380 86390 1
522898 99522898 1001 86380 86390 1
522528 99522528 1001 86380 86390 1
522673 99522673 1001 86380 86390 1
522545 99522545 1001 86380 86390 1
523219 99523219 1001 86380 86390 1
523130 99523130 1001 86380 86390 1
523247 99523247 1001 86380 86390 1
523251 99523251 1001 86380 86390 1
523200 99523200 1001 86380 86390 1
523943 99523943 1001 86380 86390 1
523885 99523885 1001 86380 86390 1
523863 99523863 1001 86380 86390 1
523890 99523890 1001 86380 86390 1
523774 99523774 1001 86380 86390 1
523853 99523853 1001 86380 86390 1
523558 99523558 1001 86380 86390 1
523656 99523656 1001 86380 86390 1
523634 99523634 1001 86380 86390 1
523509 99523509 1001 86380 86390 1
523516 99523516 1001 86380 86390 1
524667 99524667 1001 86380 86390 1
524569 99524569 1001 86380 86390 1
524362 99524362 1001 86380 86390 1
524469 99524469 1001 86380 86390 1
524535 99524535 1001 86380 86390 1
524562 99524562 1001 86380 86390 1
524550 99524550 1001 86380 86390 1
524358 99524358 1001 86380 86390 1
524256 99524256 1001 86380 86390 1
524334 99524334 1001 86380 86390 1
524968 99524968 1001 86380 86390 1
524961 99524961 1001 86380 86390 1
525456 99525456 1001 86380 86390 1
525535 99525535 1001 86380 86390 1
525544 99525544 1001 86380 86390 1
525251 99525251 1001 86380 86390 1
525219 99525219 1001 86380 86390 1
525193 99525193 1001 86380 86390 1
525107 99525107 1001 86380 86390 1
525162 99525162 1001 86380 86390 1
525025 99525025 1001 86380 86390 1
525142 99525142 1001 86380 86390 1
525698 99525698 1001 86380 86390 1
525647 99525647 1001 86380 86390 1
525674 99525674 1001 86380 86390 1
525625 99525625 1001 86380 86390 1
525667 99525667 1001 86380 86390 1
525655 99525655 1001 86380 86390 1
526293 99526293 1001 86380 86390 1
526070 99526070 1001 86380 86390 1
525978 99525978 1001 86380 86390 1
525823 99525823 1001 86380 86390 1
525941 99525941 1001 86380 86390 1
526495 99526495 1001 86380 86390 1
527095 99527095 1001 86380 86390 1
527134 99527134 1001 86380 86390 1
527214 99527214 1001 86380 86390 1
527203 99527203 1001 86380 86390 1
527231 99527231 1001 86380 86390 1
527078 99527078 1001 86380 86390 1
527183 99527183 1001 86380 86390 1
526940 99526940 1001 86380 86390 1
526982 99526982 1001 86380 86390 1
526909 99526909 1001 86380 86390 1
526844 99526844 1001 86380 86390 1
526873 99526873 1001 86380 86390 1
526635 99526635 1001 86380 86390 1
526780 99526780 1001 86380 86390 1
527285 99527285 1001 86380 86390 1
527454 99527454 1001 86380 86390 1
527392 99527392 1001 86380 86390 1
527329 99527329 1001 86380 86390 1
527409 99527409 1001 86380 86390 1
527296 99527296 1001 86380 86390 1
527284 99527284 1001 86380 86390 1
528043 99528043 1001 86380 86390 1
527966 99527966 1001 86380 86390 1
527931 99527931 1001 86380 86390 1
527812 99527812 1001 86380 86390 1
527485 99527485 1001 86380 86390 1
527567 99527567 1001 86380 86390 1
527658 99527658 1001 86380 86390 1
527621 99527621 1001 86380 86390 1
528279 99528279 1001 86380 86390 1
528276 99528276 1001 86380 86390 1
528252 99528252 1001 86380 86390 1
528727 99528727 1001 86380 86390 1
528740 99528740 1001 86380 86390 1
528719 99528719 1001 86380 86390 1
528772 99528772 1001 86380 86390 1
528540 99528540 1001 86380 86390 1
528685 99528685 1001 86380 86390 1
528647 99528647 1001 86380 86390 1
528613 99528613 1001 86380 86390 1
528640 99528640 1001 86380 86390 1
528695 99528695 1001 86380 86390 1
528914 99528914 1001 86380 86390 1
528917 99528917 1001 86380 86390 1
528962 99528962 1001 86380 86390 1
529699 99529699 1001 86380 86390 1
529681 99529681 1001 86380 86390 1
529611 99529611 1001 86380 86390 1
529510 99529510 1001 86380 86390 1
529413 99529413 1001 86380 86390 1
529390 99529390 1001 86380 86390 1
529139 99529139 1001 86380 86390 1
529178 99529178 1001 86380 86390 1
529790 99529790 1001 86380 86390 1
530550 99530550 1001 86380 86390 1
530430 99530430 1001 86380 86390 1
530547 99530547 1001 86380 86390 1
530549 99530549 1001 86380 86390 1
530158 99530158 1001 86380 86390 1
530211 99530211 1001 86380 86390 1
530225 99530225 1001 86380 86390 1
530065 99530065 1001 86380 86390 1
529976 99529976 1001 86380 86390 1
529990 99529990 1001 86380 86390 1
529991 99529991 1001 86380 86390 1
529993 99529993 1001 86380 86390 1
530753 99530753 1001 86380 86390 1
530611 99530611 1001 86380 86390 1
530715 99530715 1001 86380 86390 1
530627 99530627 1001 86380 86390 1
531181 99531181 1001 86380 86390 1
531115 99531115 1001 86380 86390 1
531031 99531031 1001 86380 86390 1
530895 99530895 1001 86380 86390 1
530759 99530759 1001 86380 86390 1
531492 99531492 1001 86380 86390 1
532206 99532206 1001 86380 86390 1
532171 99532171 1001 86380 86390 1
532176 99532176 1001 86380 86390 1
532005 99532005 1001 86380 86390 1
532056 99532056 1001 86380 86390 1
532033 99532033 1001 86380 86390 1
531911 99531911 1001 86380 86390 1
531891 99531891 1001 86380 86390 1
531957 99531957 1001 86380 86390 1
531829 99531829 1001 86380 86390 1
531783 99531783 1001 86380 86390 1
531654 99531654 1001 86380 86390 1
531758 99531758 1001 86380 86390 1
531646 99531646 1001 86380 86390 1
531674 99531674 1001 86380 86390 1
532299 99532299 1001 86380 86390 1
532879 99532879 1001 86380 86390 1
532858 99532858 1001 86380 86390 1
532993 99532993 1001 86380 86390 1
532441 99532441 1001 86380 86390 1
532484 99532484 1001 86380 86390 1
532523 99532523 1001 86380 86390 1
532562 99532562 1001 86380 86390 1
532538 99532538 1001 86380 86390 1
532513 99532513 1001 86380 86390 1
532501 99532501 1001 86380 86390 1
532423 99532423 1001 86380 86390 1
533223 99533223 1001 86380 86390 1
533236 99533236 1001 86380 86390 1
533096 99533096 1001 86380 86390 1
533162 99533162 1001 86380 86390 1
533217 99533217 1001 86380 86390 1
533051 99533051 1001 86380 86390 1
533116 99533116 1001 86380 86390 1
533667 99533667 1001 86380 86390 1
533555 99533555 1001 86380 86390 1
533433 99533433 1001 86380 86390 1
533309 99533309 1001 86380 86390 1
533428 99533428 1001 86380 86390 1
533988 99533988 1001 86380 86390 1
534018 99534018 1001 86380 86390 1
533916 99533916 1001 86380 86390 1
534034 99534034 1001 86380 86390 1
534585 99534585 1001 86380 86390 1
534497 99534497 1001 86380 86390 1
534577 99534577 1001 86380 86390 1
534514 99534514 1001 86380 86390 1
534336 99534336 1001 86380 86390 1
534435 99534435 1001 86380 86390 1
534439 99534439 1001 86380 86390 1
534223 99534223 1001 86380 86390 1
534201 99534201 1001 86380 86390 1
534071 99534071 1001 86380 86390 1
534125 99534125 1001 86380 86390 1
534736 99534736 1001 86380 86390 1
534762 99534762 1001 86380 86390 1
534765 99534765 1001 86380 86390 1
534792 99534792 1001 86380 86390 1
535459 99535459 1001 86380 86390 1
535103 99535103 1001 86380 86390 1
535132 99535132 1001 86380 86390 1
535198 99535198 1001 86380 86390 1
535045 99535045 1001 86380 86390 1
535714 99535714 1001 86380 86390 1
536317 99536317 1001 86380 86390 1
536140 99536140 1001 86380 86390 1
536009 99536009 1001 86380 86390 1
536089 99536089 1001 86380 86390 1
535987 99535987 1001 86380 86390 1
535874 99535874 1001 86380 86390 1
535812 99535812 1001 86380 86390 1
535904 99535904 1001 86380 86390 1
535853 99535853 1001 86380 86390 1
535738 99535738 1001 86380 86390 1
536478 99536478 1001 86380 86390 1
536351 99536351 1001 86380 86390 1
536537 99536537 1001 86380 86390 1
536423 99536423 1001 86380 86390 1
537060 99537060 1001 86380 86390 1
537003 99537003 1001 86380 86390 1
537081 99537081 1001 86380 86390 1
536907 99536907 1001 86380 86390 1
536899 99536899 1001 86380 86390 1
536900 99536900 1001 86380 86390 1
536623 99536623 1001 86380 86390 1
536598 99536598 1001 86380 86390 1
536722 99536722 1001 86380 86390 1
537303 99537303 1001 86380 86390 1
537343 99537343 1001 86380 86390 1
537875 99537875 1001 86380 86390 1
537948 99537948 1001 86380 86390 1
537747 99537747 1001 86380 86390 1
537725 99537725 1001 86380 86390 1
537611 99537611 1001 86380 86390 1
537755 99537755 1001 86380 86390 1
537473 99537473 1001 86380 86390 1
538039 99538039 1001 86380 86390 1
538069 99538069 1001 86380 86390 1
538005 99538005 1001 86380 86390 1
538152 99538152 1001 86380 86390 1
538127 99538127 1001 86380 86390 1
538193 99538193 1001 86380 86390 1
538768 99538768 1001 86380 86390 1
538626 99538626 1001 86380 86390 1
538717 99538717 1001 86380 86390 1
538240 99538240 1001 86380 86390 1
538877 99538877 1001 86380 86390 1
538890 99538890 1001 86380 86390 1
538852 99538852 1001 86380 86390 1
538883 99538883 1001 86380 86390 1
538938 99538938 1001 86380 86390 1
539501 99539501 1001 86380 86390 1
539581 99539581 1001 86380 86390 1
539479 99539479 1001 86380 86390 1
539454 99539454 1001 86380 86390 1
539320 99539320 1001 86380 86390 1
539264 99539264 1001 86380 86390 1
539021 99539021 1001 86380 86390 1
539100 99539100 1001 86380 86390 1
539078 99539078 1001 86380 86390 1
539054 99539054 1001 86380 86390 1
539695 99539695 1001 86380 86390 1
539699 99539699 1001 86380 86390 1
539779 99539779 1001 86380 86390 1
539663 99539663 1001 86380 86390 1
540364 99540364 1001 86380 86390 1
540390 99540390 1001 86380 86390 1
540429 99540429 1001 86380 86390 1
540302 99540302 1001 86380 86390 1
540298 99540298 1001 86380 86390 1
540117 99540117 1001 86380 86390 1
540054 99540054 1001 86380 86390 1
540006 99540006 1001 86380 86390 1
539944 99539944 1001 86380 86390 1
540025 99540025 1001 86380 86390 1
539870 99539870 1001 86380 86390 1
541148 99541148 1001 86380 86390 1
541123 99541123 1001 86380 86390 1
540971 99540971 1001 86380 86390 1
541049 99541049 1001 86380 86390 1
541026 99541026 1001 86380 86390 1
540923 99540923 1001 86380 86390 1
540885 99540885 1001 86380 86390 1
540992 99540992 1001 86380 86390 1
540700 99540700 1001 86380 86390 1
540778 99540778 1001 86380 86390 1
540775 99540775 1001 86380 86390 1
540684 99540684 1001 86380 86390 1
541407 99541407 1001 86380 86390 1
541434 99541434 1001 86380 86390 1
541487 99541487 1001 86380 86390 1
541305 99541305 1001 86380 86390 1
541372 99541372 1001 86380 86390 1
541295 99541295 1001 86380 86390 1
541400 99541400 1001 86380 86390 1
541297 99541297 1001 86380 86390 1
542030 99542030 1001 86380 86390 1
541949 99541949 1001 86380 86390 1
541784 99541784 1001 86380 86390 1
541875 99541875 1001 86380 86390 1
541876 99541876 1001 86380 86390 1
541843 99541843 1001 86380 86390 1
541618 99541618 1001 86380 86390 1
541541 99541541 1001 86380 86390 1
541556 99541556 1001 86380 86390 1
541506 99541506 1001 86380 86390 1
542146 99542146 1001 86380 86390 1
542167 99542167 1001 86380 86390 1
542767 99542767 1001 86380 86390 1
542600 99542600 1001 86380 86390 1
542668 99542668 1001 86380 86390 1
542552 99542552 1001 86380 86390 1
542734 99542734 1001 86380 86390 1
542520 99542520 1001 86380 86390 1
542432 99542432 1001 86380 86390 1
542381 99542381 1001 86380 86390 1
542978 99542978 1001 86380 86390 1
543573 99543573 1001 86380 86390 1
543411 99543411 1001 86380 86390 1
543372 99543372 1001 86380 86390 1
543399 99543399 1001 86380 86390 1
543299 99543299 1001 86380 86390 1
543291 99543291 1001 86380 86390 1
543787 99543787 1001 86380 86390 1
544421 99544421 1001 86380 86390 1
544425 99544425 1001 86380 86390 1
544263 99544263 1001 86380 86390 1
544225 99544225 1001 86380 86390 1
544370 99544370 1001 86380 86390 1
544230 99544230 1001 86380 86390 1
544375 99544375 1001 86380 86390 1
544376 99544376 1001 86380 86390 1
544196 99544196 1001 86380 86390 1
544300 99544300 1001 86380 86390 1
544183 99544183 1001 86380 86390 1
544674 99544674 1001 86380 86390 1
544731 99544731 1001 86380 86390 1
504054 689 1001 60255 60555 1
520497 1207 1002 39640 51222 1
526070 700 1001 27484 27783 1
526070 700 1002 27794 33334 1
400013 99400013 1001 86380 86390 1
400122 99400122 1001 86380 86390 1
400213 99400213 1001 86380 86390 1
400294 99400294 1001 86380 86390 1
400342 99400342 1001 86380 86390 1
401020 99401020 1001 86380 86390 1
401070 99401070 1001 86380 86390 1
401284 99401284 1001 86380 86390 1
401276 99401276 1001 86380 86390 1
401751 99401751 1001 86380 86390 1
401753 99401753 1001 86380 86390 1
401908 99401908 1001 86380 86390 1
401860 99401860 1001 86380 86390 1
401949 99401949 1001 86380 86390 1
402447 99402447 1001 86380 86390 1
402564 99402564 1001 86380 86390 1
402733 99402733 1001 86380 86390 1
402847 99402847 1001 86380 86390 1
402826 99402826 1001 86380 86390 1
402835 99402835 1001 86380 86390 1
402816 99402816 1001 86380 86390 1
402987 99402987 1001 86380 86390 1
402916 99402916 1001 86380 86390 1
403408 99403408 1001 86380 86390 1
403514 99403514 1001 86380 86390 1
403606 99403606 1001 86380 86390 1
403776 99403776 1001 86380 86390 1
404120 99404120 1001 86380 86390 1
404361 99404361 1001 86380 86390 1
404384 99404384 1001 86380 86390 1
404387 99404387 1001 86380 86390 1
404517 99404517 1001 86380 86390 1
404504 99404504 1001 86380 86390 1
404560 99404560 1001 86380 86390 1
405003 99405003 1001 86380 86390 1
404964 99404964 1001 86380 86390 1
405117 99405117 1001 86380 86390 1
405284 99405284 1001 86380 86390 1
405246 99405246 1001 86380 86390 1
405544 99405544 1001 86380 86390 1
405573 99405573 1001 86380 86390 1
405753 99405753 1001 86380 86390 1
405882 99405882 1001 86380 86390 1
406130 99406130 1001 86380 86390 1
406364 99406364 1001 86380 86390 1
406611 99406611 1001 86380 86390 1
406907 99406907 1001 86380 86390 1
407010 99407010 1001 86380 86390 1
406942 99406942 1001 86380 86390 1
407106 99407106 1001 86380 86390 1
407238 99407238 1001 86380 86390 1
407214 99407214 1001 86380 86390 1
407400 99407400 1001 86380 86390 1
407572 99407572 1001 86380 86390 1
407602 99407602 1001 86380 86390 1
407705 99407705 1001 86380 86390 1
407740 99407740 1001 86380 86390 1
408048 99408048 1001 86380 86390 1
408276 99408276 1001 86380 86390 1
408435 99408435 1001 86380 86390 1
408714 99408714 1001 86380 86390 1
408913 99408913 1001 86380 86390 1
409297 99409297 1001 86380 86390 1
409435 99409435 1001 86380 86390 1
409477 99409477 1001 86380 86390 1
409639 99409639 1001 86380 86390 1
409663 99409663 1001 86380 86390 1
409685 99409685 1001 86380 86390 1
409665 99409665 1001 86380 86390 1
409753 99409753 1001 86380 86390 1
409780 99409780 1001 86380 86390 1
409890 99409890 1001 86380 86390 1
410077 99410077 1001 86380 86390 1
410233 99410233 1001 86380 86390 1
410484 99410484 1001 86380 86390 1
410416 99410416 1001 86380 86390 1
410422 99410422 1001 86380 86390 1
410862 99410862 1001 86380 86390 1
410930 99410930 1001 86380 86390 1
410931 99410931 1001 86380 86390 1
411373 99411373 1001 86380 86390 1
411342 99411342 1001 86380 86390 1
411543 99411543 1001 86380 86390 1
411580 99411580 1001 86380 86390 1
411741 99411741 1001 86380 86390 1
411937 99411937 1001 86380 86390 1
412042 99412042 1001 86380 86390 1
411995 99411995 1001 86380 86390 1
412310 99412310 1001 86380 86390 1
413145 99413145 1001 86380 86390 1
413272 99413272 1001 86380 86390 1
413045 99413045 1001 86380 86390 1
412946 99412946 1001 86380 86390 1
412668 99412668 1001 86380 86390 1
413925 99413925 1001 86380 86390 1
413875 99413875 1001 86380 86390 1
413937 99413937 1001 86380 86390 1
415103 99415103 1001 86380 86390 1
415070 99415070 1001 86380 86390 1
415109 99415109 1001 86380 86390 1
415239 99415239 1001 86380 86390 1
414615 99414615 1001 86380 86390 1
414637 99414637 1001 86380 86390 1
414621 99414621 1001 86380 86390 1
414855 99414855 1001 86380 86390 1
414334 99414334 1001 86380 86390 1
414368 99414368 1001 86380 86390 1
414350 99414350 1001 86380 86390 1
414400 99414400 1001 86380 86390 1
415330 99415330 1001 86380 86390 1
416782 99416782 1001 86380 86390 1
416616 99416616 1001 86380 86390 1
416773 99416773 1001 86380 86390 1
416919 99416919 1001 86380 86390 1
416231 99416231 1001 86380 86390 1
416187 99416187 1001 86380 86390 1
416140 99416140 1001 86380 86390 1
416460 99416460 1001 86380 86390 1
415931 99415931 1001 86380 86390 1
415997 99415997 1001 86380 86390 1
416128 99416128 1001 86380 86390 1
415899 99415899 1001 86380 86390 1
416135 99416135 1001 86380 86390 1
417402 99417402 1001 86380 86390 1
417147 99417147 1001 86380 86390 1
417318 99417318 1001 86380 86390 1
417085 99417085 1001 86380 86390 1
417393 99417393 1001 86380 86390 1
417367 99417367 1001 86380 86390 1
417395 99417395 1001 86380 86390 1
417254 99417254 1001 86380 86390 1
418661 99418661 1001 86380 86390 1
418722 99418722 1001 86380 86390 1
418571 99418571 1001 86380 86390 1
418180 99418180 1001 86380 86390 1
417711 99417711 1001 86380 86390 1
417635 99417635 1001 86380 86390 1
417871 99417871 1001 86380 86390 1
417942 99417942 1001 86380 86390 1
417752 99417752 1001 86380 86390 1
417783 99417783 1001 86380 86390 1
419168 99419168 1001 86380 86390 1
419198 99419198 1001 86380 86390 1
419012 99419012 1001 86380 86390 1
418997 99418997 1001 86380 86390 1
419094 99419094 1001 86380 86390 1
420413 99420413 1001 86380 86390 1
420106 99420106 1001 86380 86390 1
420273 99420273 1001 86380 86390 1
419698 99419698 1001 86380 86390 1
419720 99419720 1001 86380 86390 1
419820 99419820 1001 86380 86390 1
419939 99419939 1001 86380 86390 1
420034 99420034 1001 86380 86390 1
420010 99420010 1001 86380 86390 1
419643 99419643 1001 86380 86390 1
419962 99419962 1001 86380 86390 1
419997 99419997 1001 86380 86390 1
419424 99419424 1001 86380 86390 1
419243 99419243 1001 86380 86390 1
419308 99419308 1001 86380 86390 1
419442 99419442 1001 86380 86390 1
420691 99420691 1001 86380 86390 1
420538 99420538 1001 86380 86390 1
420744 99420744 1001 86380 86390 1
420679 99420679 1001 86380 86390 1
420458 99420458 1001 86380 86390 1
421717 99421717 1001 86380 86390 1
422065 99422065 1001 86380 86390 1
421729 99421729 1001 86380 86390 1
421294 99421294 1001 86380 86390 1
421592 99421592 1001 86380 86390 1
421328 99421328 1001 86380 86390 1
421443 99421443 1001 86380 86390 1
421582 99421582 1001 86380 86390 1
421661 99421661 1001 86380 86390 1
420839 99420839 1001 86380 86390 1
421155 99421155 1001 86380 86390 1
420985 99420985 1001 86380 86390 1
422435 99422435 1001 86380 86390 1
422371 99422371 1001 86380 86390 1
422354 99422354 1001 86380 86390 1
423744 99423744 1001 86380 86390 1
423336 99423336 1001 86380 86390 1
423344 99423344 1001 86380 86390 1
423484 99423484 1001 86380 86390 1
422945 99422945 1001 86380 86390 1
423295 99423295 1001 86380 86390 1
423210 99423210 1001 86380 86390 1
423120 99423120 1001 86380 86390 1
422696 99422696 1001 86380 86390 1
422748 99422748 1001 86380 86390 1
422705 99422705 1001 86380 86390 1
422563 99422563 1001 86380 86390 1
423819 99423819 1001 86380 86390 1
424043 99424043 1001 86380 86390 1
425080 99425080 1001 86380 86390 1
425130 99425130 1001 86380 86390 1
425340 99425340 1001 86380 86390 1
425364 99425364 1001 86380 86390 1
424807 99424807 1001 86380 86390 1
424742 99424742 1001 86380 86390 1
424838 99424838 1001 86380 86390 1
424468 99424468 1001 86380 86390 1
424582 99424582 1001 86380 86390 1
424283 99424283 1001 86380 86390 1
424485 99424485 1001 86380 86390 1
424589 99424589 1001 86380 86390 1
424182 99424182 1001 86380 86390 1
425405 99425405 1001 86380 86390 1
425492 99425492 1001 86380 86390 1
426868 99426868 1001 86380 86390 1
426761 99426761 1001 86380 86390 1
426573 99426573 1001 86380 86390 1
426345 99426345 1001 86380 86390 1
426482 99426482 1001 86380 86390 1
425858 99425858 1001 86380 86390 1
426241 99426241 1001 86380 86390 1
427388 99427388 1001 86380 86390 1
427294 99427294 1001 86380 86390 1
427271 99427271 1001 86380 86390 1
427475 99427475 1001 86380 86390 1
428134 99428134 1001 86380 86390 1
427680 99427680 1001 86380 86390 1
427754 99427754 1001 86380 86390 1
427535 99427535 1001 86380 86390 1
427782 99427782 1001 86380 86390 1
427585 99427585 1001 86380 86390 1
427637 99427637 1001 86380 86390 1
427610 99427610 1001 86380 86390 1
427644 99427644 1001 86380 86390 1
427551 99427551 1001 86380 86390 1
427922 99427922 1001 86380 86390 1
428983 99428983 1001 86380 86390 1
430375 99430375 1001 86380 86390 1
430291 99430291 1001 86380 86390 1
429656 99429656 1001 86380 86390 1
429711 99429711 1001 86380 86390 1
429747 99429747 1001 86380 86390 1
429509 99429509 1001 86380 86390 1
429538 99429538 1001 86380 86390 1
429560 99429560 1001 86380 86390 1
429290 99429290 1001 86380 86390 1
430683 99430683 1001 86380 86390 1
431927 99431927 1001 86380 86390 1
431976 99431976 1001 86380 86390 1
432033 99432033 1001 86380 86390 1
431928 99431928 1001 86380 86390 1
431386 99431386 1001 86380 86390 1
431600 99431600 1001 86380 86390 1
431525 99431525 1001 86380 86390 1
430949 99430949 1001 86380 86390 1
430855 99430855 1001 86380 86390 1
431019 99431019 1001 86380 86390 1
431112 99431112 1001 86380 86390 1
431196 99431196 1001 86380 86390 1
432347 99432347 1001 86380 86390 1
432407 99432407 1001 86380 86390 1
432072 99432072 1001 86380 86390 1
433450 99433450 1001 86380 86390 1
432625 99432625 1001 86380 86390 1
432580 99432580 1001 86380 86390 1
433996 99433996 1001 86380 86390 1
433998 99433998 1001 86380 86390 1
433898 99433898 1001 86380 86390 1
433746 99433746 1001 86380 86390 1
433877 99433877 1001 86380 86390 1
433853 99433853 1001 86380 86390 1
435044 99435044 1001 86380 86390 1
434718 99434718 1001 86380 86390 1
434747 99434747 1001 86380 86390 1
434612 99434612 1001 86380 86390 1
434891 99434891 1001 86380 86390 1
434523 99434523 1001 86380 86390 1
434311 99434311 1001 86380 86390 1
434313 99434313 1001 86380 86390 1
435623 99435623 1001 86380 86390 1
435645 99435645 1001 86380 86390 1
435577 99435577 1001 86380 86390 1
436809 99436809 1001 86380 86390 1
436630 99436630 1001 86380 86390 1
436456 99436456 1001 86380 86390 1
436573 99436573 1001 86380 86390 1
436363 99436363 1001 86380 86390 1
436137 99436137 1001 86380 86390 1
436297 99436297 1001 86380 86390 1
436307 99436307 1001 86380 86390 1
300003 99300003 1001 86380 86390 1
300094 99300094 1001 86380 86390 1
437209 99437209 1001 86380 86390 1
437256 99437256 1001 86380 86390 1
300691 99300691 1001 86380 86390 1
300596 99300596 1001 86380 86390 1
300675 99300675 1001 86380 86390 1
300434 99300434 1001 86380 86390 1
300357 99300357 1001 86380 86390 1
300364 99300364 1001 86380 86390 1
300215 99300215 1001 86380 86390 1
300168 99300168 1001 86380 86390 1
300145 99300145 1001 86380 86390 1
300782 99300782 1001 86380 86390 1
300887 99300887 1001 86380 86390 1
301453 99301453 1001 86380 86390 1
301519 99301519 1001 86380 86390 1
301497 99301497 1001 86380 86390 1
301543 99301543 1001 86380 86390 1
301475 99301475 1001 86380 86390 1
301373 99301373 1001 86380 86390 1
301337 99301337 1001 86380 86390 1
301157 99301157 1001 86380 86390 1
301290 99301290 1001 86380 86390 1
301150 99301150 1001 86380 86390 1
301190 99301190 1001 86380 86390 1
301257 99301257 1001 86380 86390 1
300990 99300990 1001 86380 86390 1
301044 99301044 1001 86380 86390 1
301749 99301749 1001 86380 86390 1
301689 99301689 1001 86380 86390 1
301692 99301692 1001 86380 86390 1
301706 99301706 1001 86380 86390 1
302203 99302203 1001 86380 86390 1
302257 99302257 1001 86380 86390 1
302273 99302273 1001 86380 86390 1
302261 99302261 1001 86380 86390 1
302301 99302301 1001 86380 86390 1
301985 99301985 1001 86380 86390 1
302102 99302102 1001 86380 86390 1
302051 99302051 1001 86380 86390 1
302013 99302013 1001 86380 86390 1
302041 99302041 1001 86380 86390 1
301812 99301812 1001 86380 86390 1
301864 99301864 1001 86380 86390 1
301905 99301905 1001 86380 86390 1
301907 99301907 1001 86380 86390 1
301832 99301832 1001 86380 86390 1
302573 99302573 1001 86380 86390 1
302549 99302549 1001 86380 86390 1
303040 99303040 1001 86380 86390 1
303136 99303136 1001 86380 86390 1
303192 99303192 1001 86380 86390 1
303125 99303125 1001 86380 86390 1
303012 99303012 1001 86380 86390 1
303050 99303050 1001 86380 86390 1
302848 99302848 1001 86380 86390 1
302825 99302825 1001 86380 86390 1
302930 99302930 1001 86380 86390 1
302803 99302803 1001 86380 86390 1
302770 99302770 1001 86380 86390 1
302733 99302733 1001 86380 86390 1
302709 99302709 1001 86380 86390 1
303243 99303243 1001 86380 86390 1
303313 99303313 1001 86380 86390 1
303236 99303236 1001 86380 86390 1
303212 99303212 1001 86380 86390 1
303291 99303291 1001 86380 86390 1
303866 99303866 1001 86380 86390 1
303984 99303984 1001 86380 86390 1
303973 99303973 1001 86380 86390 1
303698 99303698 1001 86380 86390 1
303712 99303712 1001 86380 86390 1
303716 99303716 1001 86380 86390 1
303692 99303692 1001 86380 86390 1
303655 99303655 1001 86380 86390 1
303734 99303734 1001 86380 86390 1
303723 99303723 1001 86380 86390 1
303749 99303749 1001 86380 86390 1
303544 99303544 1001 86380 86390 1
304630 99304630 1001 86380 86390 1
304593 99304593 1001 86380 86390 1
304635 99304635 1001 86380 86390 1
304381 99304381 1001 86380 86390 1
304426 99304426 1001 86380 86390 1
304441 99304441 1001 86380 86390 1
304261 99304261 1001 86380 86390 1
305001 99305001 1001 86380 86390 1
304898 99304898 1001 86380 86390 1
305055 99305055 1001 86380 86390 1
305047 99305047 1001 86380 86390 1
304866 99304866 1001 86380 86390 1
305521 99305521 1001 86380 86390 1
305605 99305605 1001 86380 86390 1
305443 99305443 1001 86380 86390 1
305456 99305456 1001 86380 86390 1
305227 99305227 1001 86380 86390 1
500115 99500115 1001 86380 86390 1
500168 99500168 1001 86380 86390 1
500118 99500118 1001 86380 86390 1
500172 99500172 1001 86380 86390 1
500009 99500009 1001 86380 86390 1
500556 99500556 1001 86380 86390 1
500583 99500583 1001 86380 86390 1
500283 99500283 1001 86380 86390 1
500394 99500394 1001 86380 86390 1
500369 99500369 1001 86380 86390 1
500993 99500993 1001 86380 86390 1
500904 99500904 1001 86380 86390 1
500973 99500973 1001 86380 86390 1
501577 99501577 1001 86380 86390 1
501526 99501526 1001 86380 86390 1
501530 99501530 1001 86380 86390 1
501466 99501466 1001 86380 86390 1
501345 99501345 1001 86380 86390 1
501431 99501431 1001 86380 86390 1
501213 99501213 1001 86380 86390 1
501058 99501058 1001 86380 86390 1
501075 99501075 1001 86380 86390 1
501192 99501192 1001 86380 86390 1
501195 99501195 1001 86380 86390 1
501832 99501832 1001 86380 86390 1
501705 99501705 1001 86380 86390 1
501725 99501725 1001 86380 86390 1
502337 99502337 1001 86380 86390 1
502377 99502377 1001 86380 86390 1
502390 99502390 1001 86380 86390 1
502400 99502400 1001 86380 86390 1
502170 99502170 1001 86380 86390 1
502093 99502093 1001 86380 86390 1
502229 99502229 1001 86380 86390 1
502255 99502255 1001 86380 86390 1
501967 99501967 1001 86380 86390 1
502046 99502046 1001 86380 86390 1
501930 99501930 1001 86380 86390 1
501996 99501996 1001 86380 86390 1
502536 99502536 1001 86380 86390 1
503251 99503251 1001 86380 86390 1
502985 99502985 1001 86380 86390 1
502785 99502785 1001 86380 86390 1
502760 99502760 1001 86380 86390 1
503431 99503431 1001 86380 86390 1
503470 99503470 1001 86380 86390 1
503471 99503471 1001 86380 86390 1
503425 99503425 1001 86380 86390 1
504106 99504106 1001 86380 86390 1
503774 99503774 1001 86380 86390 1
503764 99503764 1001 86380 86390 1
503842 99503842 1001 86380 86390 1
503844 99503844 1001 86380 86390 1
503603 99503603 1001 86380 86390 1
503605 99503605 1001 86380 86390 1
503504 99503504 1001 86380 86390 1
503518 99503518 1001 86380 86390 1
503572 99503572 1001 86380 86390 1
503599 99503599 1001 86380 86390 1
503574 99503574 1001 86380 86390 1
504286 99504286 1001 86380 86390 1
504210 99504210 1001 86380 86390 1
504317 99504317 1001 86380 86390 1
504136 99504136 1001 86380 86390 1
504188 99504188 1001 86380 86390 1
504256 99504256 1001 86380 86390 1
504869 99504869 1001 86380 86390 1
504885 99504885 1001 86380 86390 1
504865 99504865 1001 86380 86390 1
504615 99504615 1001 86380 86390 1
504724 99504724 1001 86380 86390 1
504466 99504466 1001 86380 86390 1
504522 99504522 1001 86380 86390 1
504513 99504513 1001 86380 86390 1
504333 99504333 1001 86380 86390 1
504970 99504970 1001 86380 86390 1
504998 99504998 1001 86380 86390 1
505603 99505603 1001 86380 86390 1
505709 99505709 1001 86380 86390 1
505740 99505740 1001 86380 86390 1
505366 99505366 1001 86380 86390 1
505266 99505266 1001 86380 86390 1
505280 99505280 1001 86380 86390 1
505334 99505334 1001 86380 86390 1
505252 99505252 1001 86380 86390 1
505923 99505923 1001 86380 86390 1
505885 99505885 1001 86380 86390 1
505967 99505967 1001 86380 86390 1
505904 99505904 1001 86380 86390 1
506483 99506483 1001 86380 86390 1
506459 99506459 1001 86380 86390 1
506413 99506413 1001 86380 86390 1
506504 99506504 1001 86380 86390 1
506292 99506292 1001 86380 86390 1
506293 99506293 1001 86380 86390 1
506260 99506260 1001 86380 86390 1
506079 99506079 1001 86380 86390 1
506055 99506055 1001 86380 86390 1
506120 99506120 1001 86380 86390 1
506046 99506046 1001 86380 86390 1
506697 99506697 1001 86380 86390 1
506621 99506621 1001 86380 86390 1
507242 99507242 1001 86380 86390 1
507371 99507371 1001 86380 86390 1
507298 99507298 1001 86380 86390 1
507228 99507228 1001 86380 86390 1
507293 99507293 1001 86380 86390 1
507064 99507064 1001 86380 86390 1
507187 99507187 1001 86380 86390 1
506842 99506842 1001 86380 86390 1
506857 99506857 1001 86380 86390 1
506938 99506938 1001 86380 86390 1
506915 99506915 1001 86380 86390 1
506943 99506943 1001 86380 86390 1
506813 99506813 1001 86380 86390 1
507566 99507566 1001 86380 86390 1
507423 99507423 1001 86380 86390 1
507596 99507596 1001 86380 86390 1
507469 99507469 1001 86380 86390 1
507561 99507561 1001 86380 86390 1
508204 99508204 1001 86380 86390 1
508192 99508192 1001 86380 86390 1
507943 99507943 1001 86380 86390 1
508012 99508012 1001 86380 86390 1
507640 99507640 1001 86380 86390 1
507709 99507709 1001 86380 86390 1
508391 99508391 1001 86380 86390 1
508340 99508340 1001 86380 86390 1
508433 99508433 1001 86380 86390 1
508293 99508293 1001 86380 86390 1
508451 99508451 1001 86380 86390 1
509066 99509066 1001 86380 86390 1
508718 99508718 1001 86380 86390 1
508635 99508635 1001 86380 86390 1
508648 99508648 1001 86380 86390 1
508516 99508516 1001 86380 86390 1
508658 99508658 1001 86380 86390 1
509224 99509224 1001 86380 86390 1
509746 99509746 1001 86380 86390 1
509686 99509686 1001 86380 86390 1
509507 99509507 1001 86380 86390 1
509666 99509666 1001 86380 86390 1
509589 99509589 1001 86380 86390 1
509498 99509498 1001 86380 86390 1
509336 99509336 1001 86380 86390 1
509302 99509302 1001 86380 86390 1
510105 99510105 1001 86380 86390 1
510093 99510093 1001 86380 86390 1
510061 99510061 1001 86380 86390 1
509972 99509972 1001 86380 86390 1
510013 99510013 1001 86380 86390 1
510599 99510599 1001 86380 86390 1
510665 99510665 1001 86380 86390 1
510394 99510394 1001 86380 86390 1
510318 99510318 1001 86380 86390 1
510350 99510350 1001 86380 86390 1
510218 99510218 1001 86380 86390 1
510859 99510859 1001 86380 86390 1
510799 99510799 1001 86380 86390 1
511231 99511231 1001 86380 86390 1
511208 99511208 1001 86380 86390 1
511184 99511184 1001 86380 86390 1
511317 99511317 1001 86380 86390 1
511293 99511293 1001 86380 86390 1
511346 99511346 1001 86380 86390 1
510933 99510933 1001 86380 86390 1
511092 99511092 1001 86380 86390 1
511124 99511124 1001 86380 86390 1
511698 99511698 1001 86380 86390 1
512359 99512359 1001 86380 86390 1
512210 99512210 1001 86380 86390 1
512164 99512164 1001 86380 86390 1
512064 99512064 1001 86380 86390 1
512117 99512117 1001 86380 86390 1
511763 99511763 1001 86380 86390 1
512467 99512467 1001 86380 86390 1
512446 99512446 1001 86380 86390 1
513117 99513117 1001 86380 86390 1
513072 99513072 1001 86380 86390 1
512935 99512935 1001 86380 86390 1
512800 99512800 1001 86380 86390 1
512905 99512905 1001 86380 86390 1
512683 99512683 1001 86380 86390 1
512684 99512684 1001 86380 86390 1
513287 99513287 1001 86380 86390 1
513327 99513327 1001 86380 86390 1
514031 99514031 1001 86380 86390 1
513934 99513934 1001 86380 86390 1
513700 99513700 1001 86380 86390 1
513688 99513688 1001 86380 86390 1
513678 99513678 1001 86380 86390 1
513824 99513824 1001 86380 86390 1
513464 99513464 1001 86380 86390 1
513532 99513532 1001 86380 86390 1
513416 99513416 1001 86380 86390 1
514135 99514135 1001 86380 86390 1
514125 99514125 1001 86380 86390 1
514205 99514205 1001 86380 86390 1
514038 99514038 1001 86380 86390 1
514234 99514234 1001 86380 86390 1
514690 99514690 1001 86380 86390 1
514821 99514821 1001 86380 86390 1
514709 99514709 1001 86380 86390 1
514788 99514788 1001 86380 86390 1
514850 99514850 1001 86380 86390 1
514663 99514663 1001 86380 86390 1
514523 99514523 1001 86380 86390 1
514538 99514538 1001 86380 86390 1
514605 99514605 1001 86380 86390 1
514647 99514647 1001 86380 86390 1
514265 99514265 1001 86380 86390 1
514409 99514409 1001 86380 86390 1
514334 99514334 1001 86380 86390 1
514903 99514903 1001 86380 86390 1
515059 99515059 1001 86380 86390 1
515680 99515680 1001 86380 86390 1
515608 99515608 1001 86380 86390 1
515668 99515668 1001 86380 86390 1
515273 99515273 1001 86380 86390 1
515274 99515274 1001 86380 86390 1
515471 99515471 1001 86380 86390 1
515292 99515292 1001 86380 86390 1
515247 99515247 1001 86380 86390 1
515262 99515262 1001 86380 86390 1
515186 99515186 1001 86380 86390 1
515241 99515241 1001 86380 86390 1
515745 99515745 1001 86380 86390 1
516482 99516482 1001 86380 86390 1
516309 99516309 1001 86380 86390 1
516469 99516469 1001 86380 86390 1
516163 99516163 1001 86380 86390 1
516210 99516210 1001 86380 86390 1
515940 99515940 1001 86380 86390 1
516024 99516024 1001 86380 86390 1
516626 99516626 1001 86380 86390 1
516604 99516604 1001 86380 86390 1
516645 99516645 1001 86380 86390 1
516699 99516699 1001 86380 86390 1
517275 99517275 1001 86380 86390 1
517271 99517271 1001 86380 86390 1
517284 99517284 1001 86380 86390 1
517067 99517067 1001 86380 86390 1
516967 99516967 1001 86380 86390 1
516981 99516981 1001 86380 86390 1
516969 99516969 1001 86380 86390 1
517074 99517074 1001 86380 86390 1
516987 99516987 1001 86380 86390 1
516760 99516760 1001 86380 86390 1
516880 99516880 1001 86380 86390 1
516766 99516766 1001 86380 86390 1
517385 99517385 1001 86380 86390 1
517477 99517477 1001 86380 86390 1
517387 99517387 1001 86380 86390 1
518047 99518047 1001 86380 86390 1
517987 99517987 1001 86380 86390 1
517870 99517870 1001 86380 86390 1
517871 99517871 1001 86380 86390 1
517837 99517837 1001 86380 86390 1
517725 99517725 1001 86380 86390 1
518176 99518176 1001 86380 86390 1
518177 99518177 1001 86380 86390 1
518311 99518311 1001 86380 86390 1
518937 99518937 1001 86380 86390 1
518906 99518906 1001 86380 86390 1
518679 99518679 1001 86380 86390 1
518685 99518685 1001 86380 86390 1
518777 99518777 1001 86380 86390 1
518599 99518599 1001 86380 86390 1
518537 99518537 1001 86380 86390 1
518468 99518468 1001 86380 86390 1
519141 99519141 1001 86380 86390 1
519051 99519051 1001 86380 86390 1
519121 99519121 1001 86380 86390 1
519687 99519687 1001 86380 86390 1
519657 99519657 1001 86380 86390 1
519696 99519696 1001 86380 86390 1
519432 99519432 1001 86380 86390 1
519353 99519353 1001 86380 86390 1
519332 99519332 1001 86380 86390 1
519322 99519322 1001 86380 86390 1
519941 99519941 1001 86380 86390 1
519904 99519904 1001 86380 86390 1
520009 99520009 1001 86380 86390 1
519881 99519881 1001 86380 86390 1
519896 99519896 1001 86380 86390 1
519823 99519823 1001 86380 86390 1
520488 99520488 1001 86380 86390 1
520463 99520463 1001 86380 86390 1
520442 99520442 1001 86380 86390 1
520467 99520467 1001 86380 86390 1
520522 99520522 1001 86380 86390 1
520321 99520321 1001 86380 86390 1
520380 99520380 1001 86380 86390 1
520227 99520227 1001 86380 86390 1
520101 99520101 1001 86380 86390 1
520724 99520724 1001 86380 86390 1
520712 99520712 1001 86380 86390 1
520764 99520764 1001 86380 86390 1
521434 99521434 1001 86380 86390 1
521080 99521080 1001 86380 86390 1
521172 99521172 1001 86380 86390 1
520875 99520875 1001 86380 86390 1
520889 99520889 1001 86380 86390 1
520903 99520903 1001 86380 86390 1
520934 99520934 1001 86380 86390 1
520896 99520896 1001 86380 86390 1
521544 99521544 1001 86380 86390 1
521637 99521637 1001 86380 86390 1
521615 99521615 1001 86380 86390 1
521655 99521655 1001 86380 86390 1
522258 99522258 1001 86380 86390 1
521959 99521959 1001 86380 86390 1
521881 99521881 1001 86380 86390 1
522065 99522065 1001 86380 86390 1
522002 99522002 1001 86380 86390 1
522057 99522057 1001 86380 86390 1
522006 99522006 1001 86380 86390 1
522086 99522086 1001 86380 86390 1
521858 99521858 1001 86380 86390 1
521679 99521679 1001 86380 86390 1
521732 99521732 1001 86380 86390 1
521733 99521733 1001 86380 86390 1
522369 99522369 1001 86380 86390 1
522426 99522426 1001 86380 86390 1
523032 99523032 1001 86380 86390 1
522994 99522994 1001 86380 86390 1
523035 99523035 1001 86380 86390 1
523036 99523036 1001 86380 86390 1
522757 99522757 1001 86380 86390 1
522758 99522758 1001 86380 86390 1
522791 99522791 1001 86380 86390 1
522644 99522644 1001 86380 86390 1
522534 99522534 1001 86380 86390 1
522704 99522704 1001 86380 86390 1
523237 99523237 1001 86380 86390 1
523315 99523315 1001 86380 86390 1
523825 99523825 1001 86380 86390 1
523727 99523727 1001 86380 86390 1
523559 99523559 1001 86380 86390 1
523654 99523654 1001 86380 86390 1
523683 99523683 1001 86380 86390 1
523594 99523594 1001 86380 86390 1
523711 99523711 1001 86380 86390 1
523363 99523363 1001 86380 86390 1
523508 99523508 1001 86380 86390 1
523487 99523487 1001 86380 86390 1
523412 99523412 1001 86380 86390 1
523426 99523426 1001 86380 86390 1
524072 99524072 1001 86380 86390 1
524118 99524118 1001 86380 86390 1
524031 99524031 1001 86380 86390 1
524707 99524707 1001 86380 86390 1
524568 99524568 1001 86380 86390 1
524742 99524742 1001 86380 86390 1
524673 99524673 1001 86380 86390 1
524583 99524583 1001 86380 86390 1
524600 99524600 1001 86380 86390 1
524423 99524423 1001 86380 86390 1
524533 99524533 1001 86380 86390 1
524367 99524367 1001 86380 86390 1
524280 99524280 1001 86380 86390 1
524290 99524290 1001 86380 86390 1
524884 99524884 1001 86380 86390 1
525508 99525508 1001 86380 86390 1
525422 99525422 1001 86380 86390 1
525516 99525516 1001 86380 86390 1
525454 99525454 1001 86380 86390 1
525262 99525262 1001 86380 86390 1
525367 99525367 1001 86380 86390 1
525350 99525350 1001 86380 86390 1
525104 99525104 1001 86380 86390 1
525001 99525001 1001 86380 86390 1
525635 99525635 1001 86380 86390 1
525601 99525601 1001 86380 86390 1
526409 99526409 1001 86380 86390 1
526255 99526255 1001 86380 86390 1
526144 99526144 1001 86380 86390 1
526199 99526199 1001 86380 86390 1
525873 99525873 1001 86380 86390 1
525851 99525851 1001 86380 86390 1
526485 99526485 1001 86380 86390 1
526626 99526626 1001 86380 86390 1
527133 99527133 1001 86380 86390 1
527136 99527136 1001 86380 86390 1
527137 99527137 1001 86380 86390 1
527176 99527176 1001 86380 86390 1
527233 99527233 1001 86380 86390 1
527168 99527168 1001 86380 86390 1
527053 99527053 1001 86380 86390 1
527104 99527104 1001 86380 86390 1
527107 99527107 1001 86380 86390 1
526891 99526891 1001 86380 86390 1
526843 99526843 1001 86380 86390 1
526816 99526816 1001 86380 86390 1
526664 99526664 1001 86380 86390 1
526743 99526743 1001 86380 86390 1
527416 99527416 1001 86380 86390 1
527393 99527393 1001 86380 86390 1
527413 99527413 1001 86380 86390 1
527887 99527887 1001 86380 86390 1
527983 99527983 1001 86380 86390 1
528010 99528010 1001 86380 86390 1
527766 99527766 1001 86380 86390 1
527819 99527819 1001 86380 86390 1
527733 99527733 1001 86380 86390 1
527785 99527785 1001 86380 86390 1
527614 99527614 1001 86380 86390 1
527537 99527537 1001 86380 86390 1
528267 99528267 1001 86380 86390 1
528231 99528231 1001 86380 86390 1
528172 99528172 1001 86380 86390 1
528198 99528198 1001 86380 86390 1
528225 99528225 1001 86380 86390 1
528226 99528226 1001 86380 86390 1
528901 99528901 1001 86380 86390 1
528748 99528748 1001 86380 86390 1
528761 99528761 1001 86380 86390 1
528836 99528836 1001 86380 86390 1
528557 99528557 1001 86380 86390 1
528493 99528493 1001 86380 86390 1
528650 99528650 1001 86380 86390 1
528602 99528602 1001 86380 86390 1
528347 99528347 1001 86380 86390 1
528304 99528304 1001 86380 86390 1
529017 99529017 1001 86380 86390 1
529560 99529560 1001 86380 86390 1
529527 99529527 1001 86380 86390 1
529530 99529530 1001 86380 86390 1
529330 99529330 1001 86380 86390 1
529376 99529376 1001 86380 86390 1
529250 99529250 1001 86380 86390 1
529187 99529187 1001 86380 86390 1
529244 99529244 1001 86380 86390 1
529183 99529183 1001 86380 86390 1
529822 99529822 1001 86380 86390 1
529900 99529900 1001 86380 86390 1
529864 99529864 1001 86380 86390 1
530412 99530412 1001 86380 86390 1
530413 99530413 1001 86380 86390 1
530494 99530494 1001 86380 86390 1
530470 99530470 1001 86380 86390 1
530534 99530534 1001 86380 86390 1
530423 99530423 1001 86380 86390 1
530349 99530349 1001 86380 86390 1
530045 99530045 1001 86380 86390 1
530059 99530059 1001 86380 86390 1
530591 99530591 1001 86380 86390 1
530593 99530593 1001 86380 86390 1
530635 99530635 1001 86380 86390 1
531283 99531283 1001 86380 86390 1
531360 99531360 1001 86380 86390 1
531365 99531365 1001 86380 86390 1
531019 99531019 1001 86380 86390 1
531098 99531098 1001 86380 86390 1
531124 99531124 1001 86380 86390 1
530969 99530969 1001 86380 86390 1
531024 99531024 1001 86380 86390 1
531128 99531128 1001 86380 86390 1
530930 99530930 1001 86380 86390 1
530921 99530921 1001 86380 86390 1
530857 99530857 1001 86380 86390 1
530872 99530872 1001 86380 86390 1
532145 99532145 1001 86380 86390 1
532161 99532161 1001 86380 86390 1
532185 99532185 1001 86380 86390 1
532151 99532151 1001 86380 86390 1
531915 99531915 1001 86380 86390 1
531842 99531842 1001 86380 86390 1
531727 99531727 1001 86380 86390 1
531602 99531602 1001 86380 86390 1
532386 99532386 1001 86380 86390 1
532322 99532322 1001 86380 86390 1
532404 99532404 1001 86380 86390 1
532304 99532304 1001 86380 86390 1
532863 99532863 1001 86380 86390 1
532636 99532636 1001 86380 86390 1
532786 99532786 1001 86380 86390 1
532557 99532557 1001 86380 86390 1
532532 99532532 1001 86380 86390 1
532535 99532535 1001 86380 86390 1
532435 99532435 1001 86380 86390 1
533237 99533237 1001 86380 86390 1
533034 99533034 1001 86380 86390 1
533139 99533139 1001 86380 86390 1
533114 99533114 1001 86380 86390 1
533078 99533078 1001 86380 86390 1
533791 99533791 1001 86380 86390 1
533473 99533473 1001 86380 86390 1
533629 99533629 1001 86380 86390 1
533487 99533487 1001 86380 86390 1
533521 99533521 1001 86380 86390 1
533561 99533561 1001 86380 86390 1
533252 99533252 1001 86380 86390 1
533324 99533324 1001 86380 86390 1
533274 99533274 1001 86380 86390 1
533948 99533948 1001 86380 86390 1
533860 99533860 1001 86380 86390 1
533900 99533900 1001 86380 86390 1
533874 99533874 1001 86380 86390 1
533996 99533996 1001 86380 86390 1
534492 99534492 1001 86380 86390 1
534571 99534571 1001 86380 86390 1
534662 99534662 1001 86380 86390 1
534488 99534488 1001 86380 86390 1
534325 99534325 1001 86380 86390 1
534461 99534461 1001 86380 86390 1
534398 99534398 1001 86380 86390 1
534249 99534249 1001 86380 86390 1
534837 99534837 1001 86380 86390 1
534879 99534879 1001 86380 86390 1
534727 99534727 1001 86380 86390 1
535371 99535371 1001 86380 86390 1
535476 99535476 1001 86380 86390 1
535323 99535323 1001 86380 86390 1
535498 99535498 1001 86380 86390 1
535208 99535208 1001 86380 86390 1
535144 99535144 1001 86380 86390 1
535185 99535185 1001 86380 86390 1
535121 99535121 1001 86380 86390 1
535071 99535071 1001 86380 86390 1
535537 99535537 1001 86380 86390 1
535557 99535557 1001 86380 86390 1
536276 99536276 1001 86380 86390 1
536153 99536153 1001 86380 86390 1
536179 99536179 1001 86380 86390 1
536218 99536218 1001 86380 86390 1
536046 99536046 1001 86380 86390 1
536074 99536074 1001 86380 86390 1
535808 99535808 1001 86380 86390 1
535863 99535863 1001 86380 86390 1
535841 99535841 1001 86380 86390 1
536370 99536370 1001 86380 86390 1
536384 99536384 1001 86380 86390 1
537022 99537022 1001 86380 86390 1
537050 99537050 1001 86380 86390 1
536974 99536974 1001 86380 86390 1
537155 99537155 1001 86380 86390 1
536597 99536597 1001 86380 86390 1
536743 99536743 1001 86380 86390 1
537315 99537315 1001 86380 86390 1
537306 99537306 1001 86380 86390 1
537324 99537324 1001 86380 86390 1
537248 99537248 1001 86380 86390 1
537275 99537275 1001 86380 86390 1
537860 99537860 1001 86380 86390 1
537861 99537861 1001 86380 86390 1
537606 99537606 1001 86380 86390 1
537633 99537633 1001 86380 86390 1
537472 99537472 1001 86380 86390 1
537551 99537551 1001 86380 86390 1
537441 99537441 1001 86380 86390 1
537494 99537494 1001 86380 86390 1
537548 99537548 1001 86380 86390 1
538036 99538036 1001 86380 86390 1
538066 99538066 1001 86380 86390 1
538079 99538079 1001 86380 86390 1
538094 99538094 1001 86380 86390 1
538751 99538751 1001 86380 86390 1
538650 99538650 1001 86380 86390 1
538558 99538558 1001 86380 86390 1
538398 99538398 1001 86380 86390 1
538903 99538903 1001 86380 86390 1
538973 99538973 1001 86380 86390 1
539518 99539518 1001 86380 86390 1
539544 99539544 1001 86380 86390 1
539587 99539587 1001 86380 86390 1
539336 99539336 1001 86380 86390 1
539301 99539301 1001 86380 86390 1
539430 99539430 1001 86380 86390 1
539367 99539367 1001 86380 86390 1
539265 99539265 1001 86380 86390 1
539120 99539120 1001 86380 86390 1
539687 99539687 1001 86380 86390 1
539791 99539791 1001 86380 86390 1
540391 99540391 1001 86380 86390 1
540341 99540341 1001 86380 86390 1
540332 99540332 1001 86380 86390 1
540446 99540446 1001 86380 86390 1
540401 99540401 1001 86380 86390 1
540070 99540070 1001 86380 86390 1
540254 99540254 1001 86380 86390 1
540255 99540255 1001 86380 86390 1
540100 99540100 1001 86380 86390 1
540116 99540116 1001 86380 86390 1
539940 99539940 1001 86380 86390 1
539902 99539902 1001 86380 86390 1
540033 99540033 1001 86380 86390 1
539975 99539975 1001 86380 86390 1
539871 99539871 1001 86380 86390 1
540648 99540648 1001 86380 86390 1
540494 99540494 1001 86380 86390 1
540649 99540649 1001 86380 86390 1
540567 99540567 1001 86380 86390 1
541252 99541252 1001 86380 86390 1
541036 99541036 1001 86380 86390 1
540973 99540973 1001 86380 86390 1
541001 99541001 1001 86380 86390 1
540952 99540952 1001 86380 86390 1
541074 99541074 1001 86380 86390 1
540804 99540804 1001 86380 86390 1
540856 99540856 1001 86380 86390 1
540807 99540807 1001 86380 86390 1
540717 99540717 1001 86380 86390 1
540847 99540847 1001 86380 86390 1
540707 99540707 1001 86380 86390 1
540811 99540811 1001 86380 86390 1
541433 99541433 1001 86380 86390 1
541489 99541489 1001 86380 86390 1
541315 99541315 1001 86380 86390 1
541979 99541979 1001 86380 86390 1
541967 99541967 1001 86380 86390 1
542058 99542058 1001 86380 86390 1
542035 99542035 1001 86380 86390 1
542052 99542052 1001 86380 86390 1
542079 99542079 1001 86380 86390 1
541951 99541951 1001 86380 86390 1
541758 99541758 1001 86380 86390 1
541868 99541868 1001 86380 86390 1
541894 99541894 1001 86380 86390 1
541756 99541756 1001 86380 86390 1
541576 99541576 1001 86380 86390 1
541580 99541580 1001 86380 86390 1
541632 99541632 1001 86380 86390 1
541542 99541542 1001 86380 86390 1
542323 99542323 1001 86380 86390 1
542223 99542223 1001 86380 86390 1
542304 99542304 1001 86380 86390 1
542305 99542305 1001 86380 86390 1
542857 99542857 1001 86380 86390 1
542755 99542755 1001 86380 86390 1
542868 99542868 1001 86380 86390 1
542615 99542615 1001 86380 86390 1
542695 99542695 1001 86380 86390 1
542619 99542619 1001 86380 86390 1
542357 99542357 1001 86380 86390 1
542332 99542332 1001 86380 86390 1
542398 99542398 1001 86380 86390 1
542531 99542531 1001 86380 86390 1
543076 99543076 1001 86380 86390 1
543080 99543080 1001 86380 86390 1
543055 99543055 1001 86380 86390 1
543738 99543738 1001 86380 86390 1
543664 99543664 1001 86380 86390 1
543576 99543576 1001 86380 86390 1
543361 99543361 1001 86380 86390 1
543468 99543468 1001 86380 86390 1
543254 99543254 1001 86380 86390 1
543177 99543177 1001 86380 86390 1
543347 99543347 1001 86380 86390 1
544251 99544251 1001 86380 86390 1
544382 99544382 1001 86380 86390 1
544318 99544318 1001 86380 86390 1
544189 99544189 1001 86380 86390 1
544372 99544372 1001 86380 86390 1
544360 99544360 1001 86380 86390 1
544258 99544258 1001 86380 86390 1
544297 99544297 1001 86380 86390 1
544286 99544286 1001 86380 86390 1
544060 99544060 1001 86380 86390 1
544152 99544152 1001 86380 86390 1
544165 99544165 1001 86380 86390 1
544701 99544701 1001 86380 86390 1
544740 99544740 1001 86380 86390 1
407889 218 1001 73740 75177 1
534747 1017 1002 59152 68474 1
543307 863 1002 49345 59733 1
400258 99400258 1001 86380 86390 1
400318 99400318 1001 86380 86390 1
400271 99400271 1001 86380 86390 1
400278 99400278 1001 86380 86390 1
400710 99400710 1001 86380 86390 1
400682 99400682 1001 86380 86390 1
400734 99400734 1001 86380 86390 1
400912 99400912 1001 86380 86390 1
401005 99401005 1001 86380 86390 1
400963 99400963 1001 86380 86390 1
401203 99401203 1001 86380 86390 1
401451 99401451 1001 86380 86390 1
401683 99401683 1001 86380 86390 1
401812 99401812 1001 86380 86390 1
401791 99401791 1001 86380 86390 1
401944 99401944 1001 86380 86390 1
402055 99402055 1001 86380 86390 1
402068 99402068 1001 86380 86390 1
402187 99402187 1001 86380 86390 1
402450 99402450 1001 86380 86390 1
402425 99402425 1001 86380 86390 1
402515 99402515 1001 86380 86390 1
402651 99402651 1001 86380 86390 1
402929 99402929 1001 86380 86390 1
402964 99402964 1001 86380 86390 1
402977 99402977 1001 86380 86390 1
403062 99403062 1001 86380 86390 1
403242 99403242 1001 86380 86390 1
403280 99403280 1001 86380 86390 1
403437 99403437 1001 86380 86390 1
403415 99403415 1001 86380 86390 1
403519 99403519 1001 86380 86390 1
403620 99403620 1001 86380 86390 1
403767 99403767 1001 86380 86390 1
404005 99404005 1001 86380 86390 1
404214 99404214 1001 86380 86390 1
404304 99404304 1001 86380 86390 1
404464 99404464 1001 86380 86390 1
404528 99404528 1001 86380 86390 1
404383 99404383 1001 86380 86390 1
404724 99404724 1001 86380 86390 1
404701 99404701 1001 86380 86390 1
404944 99404944 1001 86380 86390 1
405056 99405056 1001 86380 86390 1
405157 99405157 1001 86380 86390 1
405195 99405195 1001 86380 86390 1
405254 99405254 1001 86380 86390 1
405406 99405406 1001 86380 86390 1
405588 99405588 1001 86380 86390 1
405728 99405728 1001 86380 86390 1
405777 99405777 1001 86380 86390 1
405779 99405779 1001 86380 86390 1
406031 99406031 1001 86380 86390 1
406166 99406166 1001 86380 86390 1
406147 99406147 1001 86380 86390 1
406279 99406279 1001 86380 86390 1
406506 99406506 1001 86380 86390 1
406685 99406685 1001 86380 86390 1
406769 99406769 1001 86380 86390 1
406780 99406780 1001 86380 86390 1
407002 99407002 1001 86380 86390 1
407022 99407022 1001 86380 86390 1
407294 99407294 1001 86380 86390 1
407493 99407493 1001 86380 86390 1
407471 99407471 1001 86380 86390 1
407805 99407805 1001 86380 86390 1
407832 99407832 1001 86380 86390 1
407947 99407947 1001 86380 86390 1
407964 99407964 1001 86380 86390 1
408138 99408138 1001 86380 86390 1
408253 99408253 1001 86380 86390 1
408703 99408703 1001 86380 86390 1
408896 99408896 1001 86380 86390 1
409041 99409041 1001 86380 86390 1
409043 99409043 1001 86380 86390 1
409021 99409021 1001 86380 86390 1
409070 99409070 1001 86380 86390 1
409589 99409589 1001 86380 86390 1
409686 99409686 1001 86380 86390 1
409644 99409644 1001 86380 86390 1
409824 99409824 1001 86380 86390 1
409810 99409810 1001 86380 86390 1
410034 99410034 1001 86380 86390 1
410229 99410229 1001 86380 86390 1
410374 99410374 1001 86380 86390 1
410444 99410444 1001 86380 86390 1
410705 99410705 1001 86380 86390 1
410771 99410771 1001 86380 86390 1
411061 99411061 1001 86380 86390 1
411129 99411129 1001 86380 86390 1
411290 99411290 1001 86380 86390 1
411835 99411835 1001 86380 86390 1
411924 99411924 1001 86380 86390 1
412074 99412074 1001 86380 86390 1
412097 99412097 1001 86380 86390 1
412154 99412154 1001 86380 86390 1
412213 99412213 1001 86380 86390 1
412428 99412428 1001 86380 86390 1
412298 99412298 1001 86380 86390 1
412431 99412431 1001 86380 86390 1
412462 99412462 1001 86380 86390 1
413566 99413566 1001 86380 86390 1
413316 99413316 1001 86380 86390 1
413500 99413500 1001 86380 86390 1
413407 99413407 1001 86380 86390 1
413503 99413503 1001 86380 86390 1
413058 99413058 1001 86380 86390 1
413112 99413112 1001 86380 86390 1
413010 99413010 1001 86380 86390 1
413113 99413113 1001 86380 86390 1
412958 99412958 1001 86380 86390 1
412820 99412820 1001 86380 86390 1
412638 99412638 1001 86380 86390 1
413734 99413734 1001 86380 86390 1
415266 99415266 1001 86380 86390 1
415124 99415124 1001 86380 86390 1
414674 99414674 1001 86380 86390 1
414739 99414739 1001 86380 86390 1
414707 99414707 1001 86380 86390 1
414715 99414715 1001 86380 86390 1
414851 99414851 1001 86380 86390 1
414791 99414791 1001 86380 86390 1
414225 99414225 1001 86380 86390 1
415716 99415716 1001 86380 86390 1
416622 99416622 1001 86380 86390 1
416856 99416856 1001 86380 86390 1
416254 99416254 1001 86380 86390 1
416217 99416217 1001 86380 86390 1
416256 99416256 1001 86380 86390 1
416384 99416384 1001 86380 86390 1
416264 99416264 1001 86380 86390 1
416506 99416506 1001 86380 86390 1
416434 99416434 1001 86380 86390 1
415932 99415932 1001 86380 86390 1
415933 99415933 1001 86380 86390 1
416035 99416035 1001 86380 86390 1
415955 99415955 1001 86380 86390 1
417281 99417281 1001 86380 86390 1
416138 99416138 1001 86380 86390 1
417219 99417219 1001 86380 86390 1
417156 99417156 1001 86380 86390 1
417521 99417521 1001 86380 86390 1
417418 99417418 1001 86380 86390 1
418458 99418458 1001 86380 86390 1
418597 99418597 1001 86380 86390 1
418585 99418585 1001 86380 86390 1
418594 99418594 1001 86380 86390 1
418177 99418177 1001 86380 86390 1
418276 99418276 1001 86380 86390 1
418091 99418091 1001 86380 86390 1
418257 99418257 1001 86380 86390 1
418064 99418064 1001 86380 86390 1
418381 99418381 1001 86380 86390 1
418383 99418383 1001 86380 86390 1
418405 99418405 1001 86380 86390 1
418101 99418101 1001 86380 86390 1
418072 99418072 1001 86380 86390 1
417613 99417613 1001 86380 86390 1
417664 99417664 1001 86380 86390 1
417770 99417770 1001 86380 86390 1
417690 99417690 1001 86380 86390 1
417844 99417844 1001 86380 86390 1
418433 99418433 1001 86380 86390 1
420439 99420439 1001 86380 86390 1
420337 99420337 1001 86380 86390 1
420066 99420066 1001 86380 86390 1
420290 99420290 1001 86380 86390 1
420424 99420424 1001 86380 86390 1
419950 99419950 1001 86380 86390 1
420027 99420027 1001 86380 86390 1
419519 99419519 1001 86380 86390 1
420788 99420788 1001 86380 86390 1
420678 99420678 1001 86380 86390 1
420738 99420738 1001 86380 86390 1
420767 99420767 1001 86380 86390 1
421743 99421743 1001 86380 86390 1
421730 99421730 1001 86380 86390 1
422024 99422024 1001 86380 86390 1
421737 99421737 1001 86380 86390 1
421267 99421267 1001 86380 86390 1
421568 99421568 1001 86380 86390 1
421302 99421302 1001 86380 86390 1
420994 99420994 1001 86380 86390 1
421255 99421255 1001 86380 86390 1
422457 99422457 1001 86380 86390 1
422376 99422376 1001 86380 86390 1
423163 99423163 1001 86380 86390 1
422622 99422622 1001 86380 86390 1
422632 99422632 1001 86380 86390 1
423820 99423820 1001 86380 86390 1
423847 99423847 1001 86380 86390 1
423775 99423775 1001 86380 86390 1
423998 99423998 1001 86380 86390 1
425326 99425326 1001 86380 86390 1
425114 99425114 1001 86380 86390 1
425209 99425209 1001 86380 86390 1
425356 99425356 1001 86380 86390 1
424889 99424889 1001 86380 86390 1
424999 99424999 1001 86380 86390 1
424657 99424657 1001 86380 86390 1
424794 99424794 1001 86380 86390 1
424561 99424561 1001 86380 86390 1
424315 99424315 1001 86380 86390 1
424370 99424370 1001 86380 86390 1
424273 99424273 1001 86380 86390 1
424327 99424327 1001 86380 86390 1
424403 99424403 1001 86380 86390 1
425483 99425483 1001 86380 86390 1
425644 99425644 1001 86380 86390 1
425705 99425705 1001 86380 86390 1
426767 99426767 1001 86380 86390 1
426243 99426243 1001 86380 86390 1
426051 99426051 1001 86380 86390 1
425848 99425848 1001 86380 86390 1
426056 99426056 1001 86380 86390 1
427301 99427301 1001 86380 86390 1
427399 99427399 1001 86380 86390 1
427523 99427523 1001 86380 86390 1
427231 99427231 1001 86380 86390 1
427136 99427136 1001 86380 86390 1
428574 99428574 1001 86380 86390 1
428655 99428655 1001 86380 86390 1
428453 99428453 1001 86380 86390 1
428711 99428711 1001 86380 86390 1
428456 99428456 1001 86380 86390 1
427822 99427822 1001 86380 86390 1
427829 99427829 1001 86380 86390 1
428841 99428841 1001 86380 86390 1
428833 99428833 1001 86380 86390 1
429059 99429059 1001 86380 86390 1
430164 99430164 1001 86380 86390 1
430025 99430025 1001 86380 86390 1
430229 99430229 1001 86380 86390 1
430035 99430035 1001 86380 86390 1
429633 99429633 1001 86380 86390 1
429686 99429686 1001 86380 86390 1
429644 99429644 1001 86380 86390 1
429624 99429624 1001 86380 86390 1
429893 99429893 1001 86380 86390 1
430495 99430495 1001 86380 86390 1
430538 99430538 1001 86380 86390 1
431906 99431906 1001 86380 86390 1
431883 99431883 1001 86380 86390 1
431888 99431888 1001 86380 86390 1
431925 99431925 1001 86380 86390 1
431701 99431701 1001 86380 86390 1
431702 99431702 1001 86380 86390 1
431640 99431640 1001 86380 86390 1
431641 99431641 1001 86380 86390 1
431032 99431032 1001 86380 86390 1
430854 99430854 1001 86380 86390 1
430928 99430928 1001 86380 86390 1
431233 99431233 1001 86380 86390 1
430859 99430859 1001 86380 86390 1
432421 99432421 1001 86380 86390 1
432446 99432446 1001 86380 86390 1
433521 99433521 1001 86380 86390 1
433344 99433344 1001 86380 86390 1
433405 99433405 1001 86380 86390 1
433391 99433391 1001 86380 86390 1
433241 99433241 1001 86380 86390 1
433219 99433219 1001 86380 86390 1
433038 99433038 1001 86380 86390 1
432877 99432877 1001 86380 86390 1
432632 99432632 1001 86380 86390 1
432616 99432616 1001 86380 86390 1
432786 99432786 1001 86380 86390 1
432549 99432549 1001 86380 86390 1
432875 99432875 1001 86380 86390 1
433318 99433318 1001 86380 86390 1
434072 99434072 1001 86380 86390 1
433804 99433804 1001 86380 86390 1
433995 99433995 1001 86380 86390 1
435077 99435077 1001 86380 86390 1
435217 99435217 1001 86380 86390 1
435282 99435282 1001 86380 86390 1
435037 99435037 1001 86380 86390 1
435391 99435391 1001 86380 86390 1
435271 99435271 1001 86380 86390 1
434637 99434637 1001 86380 86390 1
434638 99434638 1001 86380 86390 1
434658 99434658 1001 86380 86390 1
434972 99434972 1001 86380 86390 1
434766 99434766 1001 86380 86390 1
434453 99434453 1001 86380 86390 1
436986 99436986 1001 86380 86390 1
436835 99436835 1001 86380 86390 1
436905 99436905 1001 86380 86390 1
436865 99436865 1001 86380 86390 1
437039 99437039 1001 86380 86390 1
436517 99436517 1001 86380 86390 1
436547 99436547 1001 86380 86390 1
436574 99436574 1001 86380 86390 1
436581 99436581 1001 86380 86390 1
436617 99436617 1001 86380 86390 1
436074 99436074 1001 86380 86390 1
436287 99436287 1001 86380 86390 1
437342 99437342 1001 86380 86390 1
300019 99300019 1001 86380 86390 1
300046 99300046 1001 86380 86390 1
300076 99300076 1001 86380 86390 1
437178 99437178 1001 86380 86390 1
437285 99437285 1001 86380 86390 1
300040 99300040 1001 86380 86390 1
437339 99437339 1001 86380 86390 1
300619 99300619 1001 86380 86390 1
300658 99300658 1001 86380 86390 1
300461 99300461 1001 86380 86390 1
300516 99300516 1001 86380 86390 1
300191 99300191 1001 86380 86390 1
300298 99300298 1001 86380 86390 1
300183 99300183 1001 86380 86390 1
300755 99300755 1001 86380 86390 1
300821 99300821 1001 86380 86390 1
300813 99300813 1001 86380 86390 1
300904 99300904 1001 86380 86390 1
301429 99301429 1001 86380 86390 1
301181 99301181 1001 86380 86390 1
301247 99301247 1001 86380 86390 1
301145 99301145 1001 86380 86390 1
301239 99301239 1001 86380 86390 1
301317 99301317 1001 86380 86390 1
300960 99300960 1001 86380 86390 1
301064 99301064 1001 86380 86390 1
301035 99301035 1001 86380 86390 1
301010 99301010 1001 86380 86390 1
301760 99301760 1001 86380 86390 1
301614 99301614 1001 86380 86390 1
301745 99301745 1001 86380 86390 1
302050 99302050 1001 86380 86390 1
301774 99301774 1001 86380 86390 1
302444 99302444 1001 86380 86390 1
302581 99302581 1001 86380 86390 1
303046 99303046 1001 86380 86390 1
303114 99303114 1001 86380 86390 1
302720 99302720 1001 86380 86390 1
302671 99302671 1001 86380 86390 1
302766 99302766 1001 86380 86390 1
302663 99302663 1001 86380 86390 1
302598 99302598 1001 86380 86390 1
303296 99303296 1001 86380 86390 1
303260 99303260 1001 86380 86390 1
303390 99303390 1001 86380 86390 1
303209 99303209 1001 86380 86390 1
303252 99303252 1001 86380 86390 1
303396 99303396 1001 86380 86390 1
303892 99303892 1001 86380 86390 1
303907 99303907 1001 86380 86390 1
303959 99303959 1001 86380 86390 1
303962 99303962 1001 86380 86390 1
303846 99303846 1001 86380 86390 1
303878 99303878 1001 86380 86390 1
303763 99303763 1001 86380 86390 1
303725 99303725 1001 86380 86390 1
303681 99303681 1001 86380 86390 1
303498 99303498 1001 86380 86390 1
303447 99303447 1001 86380 86390 1
303473 99303473 1001 86380 86390 1
303615 99303615 1001 86380 86390 1
304185 99304185 1001 86380 86390 1
304172 99304172 1001 86380 86390 1
304731 99304731 1001 86380 86390 1
304720 99304720 1001 86380 86390 1
304775 99304775 1001 86380 86390 1
304778 99304778 1001 86380 86390 1
304779 99304779 1001 86380 86390 1
304852 99304852 1001 86380 86390 1
304781 99304781 1001 86380 86390 1
304266 99304266 1001 86380 86390 1
304305 99304305 1001 86380 86390 1
304282 99304282 1001 86380 86390 1
304308 99304308 1001 86380 86390 1
304309 99304309 1001 86380 86390 1
304870 99304870 1001 86380 86390 1
304949 99304949 1001 86380 86390 1
304992 99304992 1001 86380 86390 1
304920 99304920 1001 86380 86390 1
305650 99305650 1001 86380 86390 1
305599 99305599 1001 86380 86390 1
305469 99305469 1001 86380 86390 1
305381 99305381 1001 86380 86390 1
305130 99305130 1001 86380 86390 1
305119 99305119 1001 86380 86390 1
305187 99305187 1001 86380 86390 1
305112 99305112 1001 86380 86390 1
500022 99500022 1001 86380 86390 1
500074 99500074 1001 86380 86390 1
500634 99500634 1001 86380 86390 1
500713 99500713 1001 86380 86390 1
500765 99500765 1001 86380 86390 1
500637 99500637 1001 86380 86390 1
500665 99500665 1001 86380 86390 1
500734 99500734 1001 86380 86390 1
500559 99500559 1001 86380 86390 1
500509 99500509 1001 86380 86390 1
500549 99500549 1001 86380 86390 1
500407 99500407 1001 86380 86390 1
500474 99500474 1001 86380 86390 1
500422 99500422 1001 86380 86390 1
500244 99500244 1001 86380 86390 1
500323 99500323 1001 86380 86390 1
500273 99500273 1001 86380 86390 1
500395 99500395 1001 86380 86390 1
500240 99500240 1001 86380 86390 1
500306 99500306 1001 86380 86390 1
500373 99500373 1001 86380 86390 1
500839 99500839 1001 86380 86390 1
500843 99500843 1001 86380 86390 1
500882 99500882 1001 86380 86390 1
500988 99500988 1001 86380 86390 1
501540 99501540 1001 86380 86390 1
501566 99501566 1001 86380 86390 1
501421 99501421 1001 86380 86390 1
501288 99501288 1001 86380 86390 1
501176 99501176 1001 86380 86390 1
501125 99501125 1001 86380 86390 1
501103 99501103 1001 86380 86390 1
501219 99501219 1001 86380 86390 1
501211 99501211 1001 86380 86390 1
501225 99501225 1001 86380 86390 1
501796 99501796 1001 86380 86390 1
501772 99501772 1001 86380 86390 1
501824 99501824 1001 86380 86390 1
501673 99501673 1001 86380 86390 1
502340 99502340 1001 86380 86390 1
502372 99502372 1001 86380 86390 1
502163 99502163 1001 86380 86390 1
502142 99502142 1001 86380 86390 1
501910 99501910 1001 86380 86390 1
501975 99501975 1001 86380 86390 1
501924 99501924 1001 86380 86390 1
502041 99502041 1001 86380 86390 1
502488 99502488 1001 86380 86390 1
502644 99502644 1001 86380 86390 1
502646 99502646 1001 86380 86390 1
502545 99502545 1001 86380 86390 1
502666 99502666 1001 86380 86390 1
502471 99502471 1001 86380 86390 1
502655 99502655 1001 86380 86390 1
502565 99502565 1001 86380 86390 1
503254 99503254 1001 86380 86390 1
503165 99503165 1001 86380 86390 1
503249 99503249 1001 86380 86390 1
502889 99502889 1001 86380 86390 1
502942 99502942 1001 86380 86390 1
502968 99502968 1001 86380 86390 1
502737 99502737 1001 86380 86390 1
502763 99502763 1001 86380 86390 1
503394 99503394 1001 86380 86390 1
503440 99503440 1001 86380 86390 1
503969 99503969 1001 86380 86390 1
504022 99504022 1001 86380 86390 1
503959 99503959 1001 86380 86390 1
503923 99503923 1001 86380 86390 1
503739 99503739 1001 86380 86390 1
503792 99503792 1001 86380 86390 1
503870 99503870 1001 86380 86390 1
503696 99503696 1001 86380 86390 1
503610 99503610 1001 86380 86390 1
504162 99504162 1001 86380 86390 1
504176 99504176 1001 86380 86390 1
504282 99504282 1001 86380 86390 1
504923 99504923 1001 86380 86390 1
504931 99504931 1001 86380 86390 1
504700 99504700 1001 86380 86390 1
504714 99504714 1001 86380 86390 1
504715 99504715 1001 86380 86390 1
504694 99504694 1001 86380 86390 1
504631 99504631 1001 86380 86390 1
504567 99504567 1001 86380 86390 1
504407 99504407 1001 86380 86390 1
504449 99504449 1001 86380 86390 1
504385 99504385 1001 86380 86390 1
504348 99504348 1001 86380 86390 1
505636 99505636 1001 86380 86390 1
505676 99505676 1001 86380 86390 1
505383 99505383 1001 86380 86390 1
505542 99505542 1001 86380 86390 1
505456 99505456 1001 86380 86390 1
505338 99505338 1001 86380 86390 1
505263 99505263 1001 86380 86390 1
505186 99505186 1001 86380 86390 1
505833 99505833 1001 86380 86390 1
506430 99506430 1001 86380 86390 1
506537 99506537 1001 86380 86390 1
506275 99506275 1001 86380 86390 1
506302 99506302 1001 86380 86390 1
506330 99506330 1001 86380 86390 1
506280 99506280 1001 86380 86390 1
506390 99506390 1001 86380 86390 1
506030 99506030 1001 86380 86390 1
506099 99506099 1001 86380 86390 1
506075 99506075 1001 86380 86390 1
506779 99506779 1001 86380 86390 1
506639 99506639 1001 86380 86390 1
506718 99506718 1001 86380 86390 1
506786 99506786 1001 86380 86390 1
507386 99507386 1001 86380 86390 1
507230 99507230 1001 86380 86390 1
507377 99507377 1001 86380 86390 1
507088 99507088 1001 86380 86390 1
507206 99507206 1001 86380 86390 1
507041 99507041 1001 86380 86390 1
507160 99507160 1001 86380 86390 1
507203 99507203 1001 86380 86390 1
506951 99506951 1001 86380 86390 1
507459 99507459 1001 86380 86390 1
507476 99507476 1001 86380 86390 1
507515 99507515 1001 86380 86390 1
507492 99507492 1001 86380 86390 1
507610 99507610 1001 86380 86390 1
508058 99508058 1001 86380 86390 1
508130 99508130 1001 86380 86390 1
508195 99508195 1001 86380 86390 1
507940 99507940 1001 86380 86390 1
507645 99507645 1001 86380 86390 1
507650 99507650 1001 86380 86390 1
508376 99508376 1001 86380 86390 1
508301 99508301 1001 86380 86390 1
508419 99508419 1001 86380 86390 1
508263 99508263 1001 86380 86390 1
508279 99508279 1001 86380 86390 1
508305 99508305 1001 86380 86390 1
508280 99508280 1001 86380 86390 1
508897 99508897 1001 86380 86390 1
508875 99508875 1001 86380 86390 1
508744 99508744 1001 86380 86390 1
508457 99508457 1001 86380 86390 1
508567 99508567 1001 86380 86390 1
508619 99508619 1001 86380 86390 1
509085 99509085 1001 86380 86390 1
509204 99509204 1001 86380 86390 1
509104 99509104 1001 86380 86390 1
509239 99509239 1001 86380 86390 1
509841 99509841 1001 86380 86390 1
509854 99509854 1001 86380 86390 1
509877 99509877 1001 86380 86390 1
509844 99509844 1001 86380 86390 1
509717 99509717 1001 86380 86390 1
509770 99509770 1001 86380 86390 1
509848 99509848 1001 86380 86390 1
509745 99509745 1001 86380 86390 1
509689 99509689 1001 86380 86390 1
509487 99509487 1001 86380 86390 1
509360 99509360 1001 86380 86390 1
509288 99509288 1001 86380 86390 1
509291 99509291 1001 86380 86390 1
509988 99509988 1001 86380 86390 1
509912 99509912 1001 86380 86390 1
509926 99509926 1001 86380 86390 1
509956 99509956 1001 86380 86390 1
509945 99509945 1001 86380 86390 1
510065 99510065 1001 86380 86390 1
510643 99510643 1001 86380 86390 1
510717 99510717 1001 86380 86390 1
510648 99510648 1001 86380 86390 1
510383 99510383 1001 86380 86390 1
510323 99510323 1001 86380 86390 1
510480 99510480 1001 86380 86390 1
510192 99510192 1001 86380 86390 1
510257 99510257 1001 86380 86390 1
510297 99510297 1001 86380 86390 1
510129 99510129 1001 86380 86390 1
510183 99510183 1001 86380 86390 1
510286 99510286 1001 86380 86390 1
510879 99510879 1001 86380 86390 1
510752 99510752 1001 86380 86390 1
510847 99510847 1001 86380 86390 1
510927 99510927 1001 86380 86390 1
511478 99511478 1001 86380 86390 1
511352 99511352 1001 86380 86390 1
511447 99511447 1001 86380 86390 1
511473 99511473 1001 86380 86390 1
511179 99511179 1001 86380 86390 1
511335 99511335 1001 86380 86390 1
511144 99511144 1001 86380 86390 1
511212 99511212 1001 86380 86390 1
511304 99511304 1001 86380 86390 1
510945 99510945 1001 86380 86390 1
511014 99511014 1001 86380 86390 1
511133 99511133 1001 86380 86390 1
511708 99511708 1001 86380 86390 1
511671 99511671 1001 86380 86390 1
512355 99512355 1001 86380 86390 1
512258 99512258 1001 86380 86390 1
511955 99511955 1001 86380 86390 1
511817 99511817 1001 86380 86390 1
511935 99511935 1001 86380 86390 1
512500 99512500 1001 86380 86390 1
512581 99512581 1001 86380 86390 1
512807 99512807 1001 86380 86390 1
512814 99512814 1001 86380 86390 1
512854 99512854 1001 86380 86390 1
512815 99512815 1001 86380 86390 1
512907 99512907 1001 86380 86390 1
512830 99512830 1001 86380 86390 1
512634 99512634 1001 86380 86390 1
513410 99513410 1001 86380 86390 1
513336 99513336 1001 86380 86390 1
513402 99513402 1001 86380 86390 1
513902 99513902 1001 86380 86390 1
513745 99513745 1001 86380 86390 1
513506 99513506 1001 86380 86390 1
513481 99513481 1001 86380 86390 1
513600 99513600 1001 86380 86390 1
514049 99514049 1001 86380 86390 1
514115 99514115 1001 86380 86390 1
514116 99514116 1001 86380 86390 1
514117 99514117 1001 86380 86390 1
514665 99514665 1001 86380 86390 1
514579 99514579 1001 86380 86390 1
514515 99514515 1001 86380 86390 1
514560 99514560 1001 86380 86390 1
514638 99514638 1001 86380 86390 1
514392 99514392 1001 86380 86390 1
514444 99514444 1001 86380 86390 1
514294 99514294 1001 86380 86390 1
514320 99514320 1001 86380 86390 1
515052 99515052 1001 86380 86390 1
514859 99514859 1001 86380 86390 1
514925 99514925 1001 86380 86390 1
514957 99514957 1001 86380 86390 1
515488 99515488 1001 86380 86390 1
515644 99515644 1001 86380 86390 1
515459 99515459 1001 86380 86390 1
515234 99515234 1001 86380 86390 1
515229 99515229 1001 86380 86390 1
515074 99515074 1001 86380 86390 1
515139 99515139 1001 86380 86390 1
515697 99515697 1001 86380 86390 1
515821 99515821 1001 86380 86390 1
516394 99516394 1001 86380 86390 1
516201 99516201 1001 86380 86390 1
516245 99516245 1001 86380 86390 1
516008 99516008 1001 86380 86390 1
516534 99516534 1001 86380 86390 1
516638 99516638 1001 86380 86390 1
516679 99516679 1001 86380 86390 1
516669 99516669 1001 86380 86390 1
516647 99516647 1001 86380 86390 1
517258 99517258 1001 86380 86390 1
516949 99516949 1001 86380 86390 1
516963 99516963 1001 86380 86390 1
516955 99516955 1001 86380 86390 1
517037 99517037 1001 86380 86390 1
517064 99517064 1001 86380 86390 1
516831 99516831 1001 86380 86390 1
516836 99516836 1001 86380 86390 1
516824 99516824 1001 86380 86390 1
516753 99516753 1001 86380 86390 1
517386 99517386 1001 86380 86390 1
517367 99517367 1001 86380 86390 1
517882 99517882 1001 86380 86390 1
517915 99517915 1001 86380 86390 1
517709 99517709 1001 86380 86390 1
517729 99517729 1001 86380 86390 1
517743 99517743 1001 86380 86390 1
517640 99517640 1001 86380 86390 1
518366 99518366 1001 86380 86390 1
518272 99518272 1001 86380 86390 1
518285 99518285 1001 86380 86390 1
518313 99518313 1001 86380 86390 1
518846 99518846 1001 86380 86390 1
518796 99518796 1001 86380 86390 1
518913 99518913 1001 86380 86390 1
518788 99518788 1001 86380 86390 1
518801 99518801 1001 86380 86390 1
518922 99518922 1001 86380 86390 1
518642 99518642 1001 86380 86390 1
518622 99518622 1001 86380 86390 1
518755 99518755 1001 86380 86390 1
518461 99518461 1001 86380 86390 1
518425 99518425 1001 86380 86390 1
518478 99518478 1001 86380 86390 1
518530 99518530 1001 86380 86390 1
518428 99518428 1001 86380 86390 1
519129 99519129 1001 86380 86390 1
519078 99519078 1001 86380 86390 1
519016 99519016 1001 86380 86390 1
519711 99519711 1001 86380 86390 1
519705 99519705 1001 86380 86390 1
519800 99519800 1001 86380 86390 1
519633 99519633 1001 86380 86390 1
519571 99519571 1001 86380 86390 1
519598 99519598 1001 86380 86390 1
519412 99519412 1001 86380 86390 1
519299 99519299 1001 86380 86390 1
519331 99519331 1001 86380 86390 1
519359 99519359 1001 86380 86390 1
519928 99519928 1001 86380 86390 1
519955 99519955 1001 86380 86390 1
519982 99519982 1001 86380 86390 1
519868 99519868 1001 86380 86390 1
520014 99520014 1001 86380 86390 1
519952 99519952 1001 86380 86390 1
520539 99520539 1001 86380 86390 1
520568 99520568 1001 86380 86390 1
520614 99520614 1001 86380 86390 1
520597 99520597 1001 86380 86390 1
520267 99520267 1001 86380 86390 1
520308 99520308 1001 86380 86390 1
520322 99520322 1001 86380 86390 1
520363 99520363 1001 86380 86390 1
520428 99520428 1001 86380 86390 1
520084 99520084 1001 86380 86390 1
520149 99520149 1001 86380 86390 1
520100 99520100 1001 86380 86390 1
520139 99520139 1001 86380 86390 1
520179 99520179 1001 86380 86390 1
520770 99520770 1001 86380 86390 1
520693 99520693 1001 86380 86390 1
520798 99520798 1001 86380 86390 1
520786 99520786 1001 86380 86390 1
520840 99520840 1001 86380 86390 1
521456 99521456 1001 86380 86390 1
521092 99521092 1001 86380 86390 1
521118 99521118 1001 86380 86390 1
521041 99521041 1001 86380 86390 1
521005 99521005 1001 86380 86390 1
521600 99521600 1001 86380 86390 1
521523 99521523 1001 86380 86390 1
521576 99521576 1001 86380 86390 1
521514 99521514 1001 86380 86390 1
521670 99521670 1001 86380 86390 1
522291 99522291 1001 86380 86390 1
522219 99522219 1001 86380 86390 1
521951 99521951 1001 86380 86390 1
521699 99521699 1001 86380 86390 1
521794 99521794 1001 86380 86390 1
521811 99521811 1001 86380 86390 1
522484 99522484 1001 86380 86390 1
522475 99522475 1001 86380 86390 1
522463 99522463 1001 86380 86390 1
522336 99522336 1001 86380 86390 1
522430 99522430 1001 86380 86390 1
523069 99523069 1001 86380 86390 1
522867 99522867 1001 86380 86390 1
522701 99522701 1001 86380 86390 1
523878 99523878 1001 86380 86390 1
523657 99523657 1001 86380 86390 1
523684 99523684 1001 86380 86390 1
523672 99523672 1001 86380 86390 1
523596 99523596 1001 86380 86390 1
523428 99523428 1001 86380 86390 1
523439 99523439 1001 86380 86390 1
524046 99524046 1001 86380 86390 1
524034 99524034 1001 86380 86390 1
524074 99524074 1001 86380 86390 1
524027 99524027 1001 86380 86390 1
524693 99524693 1001 86380 86390 1
524632 99524632 1001 86380 86390 1
524611 99524611 1001 86380 86390 1
524601 99524601 1001 86380 86390 1
524589 99524589 1001 86380 86390 1
524474 99524474 1001 86380 86390 1
524337 99524337 1001 86380 86390 1
524299 99524299 1001 86380 86390 1
524236 99524236 1001 86380 86390 1
524829 99524829 1001 86380 86390 1
524869 99524869 1001 86380 86390 1
524947 99524947 1001 86380 86390 1
525510 99525510 1001 86380 86390 1
525462 99525462 1001 86380 86390 1
525452 99525452 1001 86380 86390 1
525386 99525386 1001 86380 86390 1
525271 99525271 1001 86380 86390 1
525093 99525093 1001 86380 86390 1
525042 99525042 1001 86380 86390 1
524983 99524983 1001 86380 86390 1
525075 99525075 1001 86380 86390 1
525609 99525609 1001 86380 86390 1
525663 99525663 1001 86380 86390 1
525745 99525745 1001 86380 86390 1
525669 99525669 1001 86380 86390 1
525708 99525708 1001 86380 86390 1
525722 99525722 1001 86380 86390 1
526268 99526268 1001 86380 86390 1
526287 99526287 1001 86380 86390 1
526226 99526226 1001 86380 86390 1
526128 99526128 1001 86380 86390 1
526141 99526141 1001 86380 86390 1
526106 99526106 1001 86380 86390 1
525857 99525857 1001 86380 86390 1
525862 99525862 1001 86380 86390 1
527138 99527138 1001 86380 86390 1
527223 99527223 1001 86380 86390 1
527088 99527088 1001 86380 86390 1
527143 99527143 1001 86380 86390 1
527158 99527158 1001 86380 86390 1
526849 99526849 1001 86380 86390 1
526907 99526907 1001 86380 86390 1
526961 99526961 1001 86380 86390 1
526775 99526775 1001 86380 86390 1
526751 99526751 1001 86380 86390 1
526767 99526767 1001 86380 86390 1
527341 99527341 1001 86380 86390 1
527374 99527374 1001 86380 86390 1
528065 99528065 1001 86380 86390 1
527672 99527672 1001 86380 86390 1
527633 99527633 1001 86380 86390 1
527504 99527504 1001 86380 86390 1
528098 99528098 1001 86380 86390 1
528217 99528217 1001 86380 86390 1
528169 99528169 1001 86380 86390 1
528105 99528105 1001 86380 86390 1
528183 99528183 1001 86380 86390 1
528852 99528852 1001 86380 86390 1
528842 99528842 1001 86380 86390 1
528704 99528704 1001 86380 86390 1
528794 99528794 1001 86380 86390 1
528899 99528899 1001 86380 86390 1
528588 99528588 1001 86380 86390 1
528524 99528524 1001 86380 86390 1
528463 99528463 1001 86380 86390 1
529067 99529067 1001 86380 86390 1
528966 99528966 1001 86380 86390 1
529097 99529097 1001 86380 86390 1
529085 99529085 1001 86380 86390 1
528919 99528919 1001 86380 86390 1
528960 99528960 1001 86380 86390 1
529025 99529025 1001 86380 86390 1
529092 99529092 1001 86380 86390 1
529684 99529684 1001 86380 86390 1
529557 99529557 1001 86380 86390 1
529407 99529407 1001 86380 86390 1
529350 99529350 1001 86380 86390 1
529306 99529306 1001 86380 86390 1
529194 99529194 1001 86380 86390 1
529208 99529208 1001 86380 86390 1
529728 99529728 1001 86380 86390 1
529771 99529771 1001 86380 86390 1
529824 99529824 1001 86380 86390 1
530350 99530350 1001 86380 86390 1
530485 99530485 1001 86380 86390 1
530181 99530181 1001 86380 86390 1
530189 99530189 1001 86380 86390 1
529953 99529953 1001 86380 86390 1
530706 99530706 1001 86380 86390 1
531303 99531303 1001 86380 86390 1
531214 99531214 1001 86380 86390 1
531269 99531269 1001 86380 86390 1
531206 99531206 1001 86380 86390 1
531340 99531340 1001 86380 86390 1
531122 99531122 1001 86380 86390 1
531032 99531032 1001 86380 86390 1
530982 99530982 1001 86380 86390 1
531142 99531142 1001 86380 86390 1
531130 99531130 1001 86380 86390 1
531134 99531134 1001 86380 86390 1
530902 99530902 1001 86380 86390 1
530814 99530814 1001 86380 86390 1
530856 99530856 1001 86380 86390 1
530792 99530792 1001 86380 86390 1
530768 99530768 1001 86380 86390 1
531493 99531493 1001 86380 86390 1
531562 99531562 1001 86380 86390 1
531437 99531437 1001 86380 86390 1
531542 99531542 1001 86380 86390 1
532179 99532179 1001 86380 86390 1
532043 99532043 1001 86380 86390 1
532140 99532140 1001 86380 86390 1
532167 99532167 1001 86380 86390 1
531807 99531807 1001 86380 86390 1
531886 99531886 1001 86380 86390 1
531797 99531797 1001 86380 86390 1
531876 99531876 1001 86380 86390 1
531689 99531689 1001 86380 86390 1
531643 99531643 1001 86380 86390 1
531657 99531657 1001 86380 86390 1
531788 99531788 1001 86380 86390 1
531636 99531636 1001 86380 86390 1
532235 99532235 1001 86380 86390 1
532222 99532222 1001 86380 86390 1
532275 99532275 1001 86380 86390 1
532315 99532315 1001 86380 86390 1
532396 99532396 1001 86380 86390 1
532970 99532970 1001 86380 86390 1
532829 99532829 1001 86380 86390 1
532989 99532989 1001 86380 86390 1
532874 99532874 1001 86380 86390 1
532926 99532926 1001 86380 86390 1
532715 99532715 1001 86380 86390 1
532741 99532741 1001 86380 86390 1
532690 99532690 1001 86380 86390 1
532629 99532629 1001 86380 86390 1
532681 99532681 1001 86380 86390 1
532576 99532576 1001 86380 86390 1
533590 99533590 1001 86380 86390 1
533642 99533642 1001 86380 86390 1
533492 99533492 1001 86380 86390 1
533598 99533598 1001 86380 86390 1
533279 99533279 1001 86380 86390 1
533247 99533247 1001 86380 86390 1
533926 99533926 1001 86380 86390 1
533890 99533890 1001 86380 86390 1
534505 99534505 1001 86380 86390 1
534544 99534544 1001 86380 86390 1
534650 99534650 1001 86380 86390 1
534637 99534637 1001 86380 86390 1
534587 99534587 1001 86380 86390 1
534615 99534615 1001 86380 86390 1
534606 99534606 1001 86380 86390 1
534468 99534468 1001 86380 86390 1
534465 99534465 1001 86380 86390 1
534193 99534193 1001 86380 86390 1
534210 99534210 1001 86380 86390 1
534178 99534178 1001 86380 86390 1
534754 99534754 1001 86380 86390 1
534809 99534809 1001 86380 86390 1
535396 99535396 1001 86380 86390 1
535385 99535385 1001 86380 86390 1
535489 99535489 1001 86380 86390 1
535364 99535364 1001 86380 86390 1
535352 99535352 1001 86380 86390 1
535328 99535328 1001 86380 86390 1
535217 99535217 1001 86380 86390 1
535130 99535130 1001 86380 86390 1
535143 99535143 1001 86380 86390 1
535221 99535221 1001 86380 86390 1
535263 99535263 1001 86380 86390 1
534956 99534956 1001 86380 86390 1
534969 99534969 1001 86380 86390 1
534996 99534996 1001 86380 86390 1
534986 99534986 1001 86380 86390 1
534935 99534935 1001 86380 86390 1
534988 99534988 1001 86380 86390 1
535054 99535054 1001 86380 86390 1
534939 99534939 1001 86380 86390 1
535703 99535703 1001 86380 86390 1
535652 99535652 1001 86380 86390 1
536172 99536172 1001 86380 86390 1
536308 99536308 1001 86380 86390 1
536108 99536108 1001 86380 86390 1
535984 99535984 1001 86380 86390 1
535932 99535932 1001 86380 86390 1
536414 99536414 1001 86380 86390 1
536456 99536456 1001 86380 86390 1
536405 99536405 1001 86380 86390 1
536367 99536367 1001 86380 86390 1
536382 99536382 1001 86380 86390 1
537104 99537104 1001 86380 86390 1
536968 99536968 1001 86380 86390 1
536766 99536766 1001 86380 86390 1
536922 99536922 1001 86380 86390 1
536897 99536897 1001 86380 86390 1
536822 99536822 1001 86380 86390 1
536797 99536797 1001 86380 86390 1
536953 99536953 1001 86380 86390 1
536891 99536891 1001 86380 86390 1
536649 99536649 1001 86380 86390 1
536587 99536587 1001 86380 86390 1
536576 99536576 1001 86380 86390 1
536563 99536563 1001 86380 86390 1
537926 99537926 1001 86380 86390 1
537865 99537865 1001 86380 86390 1
537893 99537893 1001 86380 86390 1
537722 99537722 1001 86380 86390 1
537660 99537660 1001 86380 86390 1
537754 99537754 1001 86380 86390 1
537781 99537781 1001 86380 86390 1
537558 99537558 1001 86380 86390 1
538778 99538778 1001 86380 86390 1
538727 99538727 1001 86380 86390 1
538676 99538676 1001 86380 86390 1
538792 99538792 1001 86380 86390 1
538757 99538757 1001 86380 86390 1
538798 99538798 1001 86380 86390 1
538811 99538811 1001 86380 86390 1
538493 99538493 1001 86380 86390 1
538459 99538459 1001 86380 86390 1
538563 99538563 1001 86380 86390 1
538238 99538238 1001 86380 86390 1
538956 99538956 1001 86380 86390 1
538880 99538880 1001 86380 86390 1
538846 99538846 1001 86380 86390 1
538899 99538899 1001 86380 86390 1
539552 99539552 1001 86380 86390 1
539634 99539634 1001 86380 86390 1
539373 99539373 1001 86380 86390 1
539375 99539375 1001 86380 86390 1
539318 99539318 1001 86380 86390 1
539047 99539047 1001 86380 86390 1
539077 99539077 1001 86380 86390 1
539130 99539130 1001 86380 86390 1
539169 99539169 1001 86380 86390 1
539118 99539118 1001 86380 86390 1
539221 99539221 1001 86380 86390 1
539811 99539811 1001 86380 86390 1
539749 99539749 1001 86380 86390 1
539658 99539658 1001 86380 86390 1
539828 99539828 1001 86380 86390 1
539765 99539765 1001 86380 86390 1
540417 99540417 1001 86380 86390 1
540445 99540445 1001 86380 86390 1
540460 99540460 1001 86380 86390 1
540120 99540120 1001 86380 86390 1
540118 99540118 1001 86380 86390 1
540018 99540018 1001 86380 86390 1
539877 99539877 1001 86380 86390 1
540543 99540543 1001 86380 86390 1
540611 99540611 1001 86380 86390 1
540488 99540488 1001 86380 86390 1
541100 99541100 1001 86380 86390 1
540997 99540997 1001 86380 86390 1
541020 99541020 1001 86380 86390 1
540737 99540737 1001 86380 86390 1
540725 99540725 1001 86380 86390 1
540855 99540855 1001 86380 86390 1
540677 99540677 1001 86380 86390 1
540860 99540860 1001 86380 86390 1
540731 99540731 1001 86380 86390 1
540786 99540786 1001 86380 86390 1
541462 99541462 1001 86380 86390 1
541361 99541361 1001 86380 86390 1
541468 99541468 1001 86380 86390 1
541380 99541380 1001 86380 86390 1
541406 99541406 1001 86380 86390 1
542019 99542019 1001 86380 86390 1
542063 99542063 1001 86380 86390 1
542054 99542054 1001 86380 86390 1
541891 99541891 1001 86380 86390 1
541762 99541762 1001 86380 86390 1
541751 99541751 1001 86380 86390 1
541795 99541795 1001 86380 86390 1
541860 99541860 1001 86380 86390 1
541568 99541568 1001 86380 86390 1
542301 99542301 1001 86380 86390 1
542148 99542148 1001 86380 86390 1
542229 99542229 1001 86380 86390 1
542218 99542218 1001 86380 86390 1
542754 99542754 1001 86380 86390 1
542825 99542825 1001 86380 86390 1
542787 99542787 1001 86380 86390 1
542903 99542903 1001 86380 86390 1
542934 99542934 1001 86380 86390 1
542829 99542829 1001 86380 86390 1
542710 99542710 1001 86380 86390 1
542482 99542482 1001 86380 86390 1
542457 99542457 1001 86380 86390 1
542410 99542410 1001 86380 86390 1
542475 99542475 1001 86380 86390 1
543021 99543021 1001 86380 86390 1
543118 99543118 1001 86380 86390 1
543592 99543592 1001 86380 86390 1
543566 99543566 1001 86380 86390 1
543371 99543371 1001 86380 86390 1
543386 99543386 1001 86380 86390 1
543504 99543504 1001 86380 86390 1
543362 99543362 1001 86380 86390 1
543367 99543367 1001 86380 86390 1
543565 99543565 1001 86380 86390 1
543179 99543179 1001 86380 86390 1
543208 99543208 1001 86380 86390 1
543341 99543341 1001 86380 86390 1
543330 99543330 1001 86380 86390 1
543807 99543807 1001 86380 86390 1
543782 99543782 1001 86380 86390 1
543866 99543866 1001 86380 86390 1
543819 99543819 1001 86380 86390 1
544444 99544444 1001 86380 86390 1
544434 99544434 1001 86380 86390 1
544477 99544477 1001 86380 86390 1
544304 99544304 1001 86380 86390 1
544266 99544266 1001 86380 86390 1
544219 99544219 1001 86380 86390 1
544108 99544108 1001 86380 86390 1
544109 99544109 1001 86380 86390 1
544646 99544646 1001 86380 86390 1
544634 99544634 1001 86380 86390 1
407853 225 1001 1620 2217 1
506741 649 1002 43735 51645 1
509245 963 1001 33986 34285 1
520715 733 1001 34889 35189 1
400169 99400169 1001 86380 86390 1
400227 99400227 1001 86380 86390 1
400267 99400267 1001 86380 86390 1
400268 99400268 1001 86380 86390 1
400786 99400786 1001 86380 86390 1
400868 99400868 1001 86380 86390 1
400848 99400848 1001 86380 86390 1
401002 99401002 1001 86380 86390 1
400980 99400980 1001 86380 86390 1
401019 99401019 1001 86380 86390 1
400964 99400964 1001 86380 86390 1
401255 99401255 1001 86380 86390 1
401257 99401257 1001 86380 86390 1
401436 99401436 1001 86380 86390 1
401368 99401368 1001 86380 86390 1
401558 99401558 1001 86380 86390 1
401522 99401522 1001 86380 86390 1
401730 99401730 1001 86380 86390 1
401854 99401854 1001 86380 86390 1
402146 99402146 1001 86380 86390 1
402192 99402192 1001 86380 86390 1
402250 99402250 1001 86380 86390 1
402531 99402531 1001 86380 86390 1
402613 99402613 1001 86380 86390 1
402782 99402782 1001 86380 86390 1
402875 99402875 1001 86380 86390 1
402995 99402995 1001 86380 86390 1
403171 99403171 1001 86380 86390 1
403123 99403123 1001 86380 86390 1
403377 99403377 1001 86380 86390 1
403426 99403426 1001 86380 86390 1
404076 99404076 1001 86380 86390 1
404161 99404161 1001 86380 86390 1
404396 99404396 1001 86380 86390 1
404490 99404490 1001 86380 86390 1
404879 99404879 1001 86380 86390 1
405092 99405092 1001 86380 86390 1
405187 99405187 1001 86380 86390 1
405198 99405198 1001 86380 86390 1
405388 99405388 1001 86380 86390 1
405412 99405412 1001 86380 86390 1
405350 99405350 1001 86380 86390 1
405593 99405593 1001 86380 86390 1
405694 99405694 1001 86380 86390 1
405840 99405840 1001 86380 86390 1
406081 99406081 1001 86380 86390 1
406054 99406054 1001 86380 86390 1
405991 99405991 1001 86380 86390 1
406165 99406165 1001 86380 86390 1
406177 99406177 1001 86380 86390 1
406330 99406330 1001 86380 86390 1
406539 99406539 1001 86380 86390 1
406843 99406843 1001 86380 86390 1
407014 99407014 1001 86380 86390 1
407052 99407052 1001 86380 86390 1
407218 99407218 1001 86380 86390 1
407170 99407170 1001 86380 86390 1
407262 99407262 1001 86380 86390 1
407662 99407662 1001 86380 86390 1
407643 99407643 1001 86380 86390 1
407973 99407973 1001 86380 86390 1
408085 99408085 1001 86380 86390 1
408159 99408159 1001 86380 86390 1
408319 99408319 1001 86380 86390 1
408488 99408488 1001 86380 86390 1
408457 99408457 1001 86380 86390 1
408411 99408411 1001 86380 86390 1
408738 99408738 1001 86380 86390 1
408815 99408815 1001 86380 86390 1
408863 99408863 1001 86380 86390 1
408852 99408852 1001 86380 86390 1
409039 99409039 1001 86380 86390 1
409009 99409009 1001 86380 86390 1
409299 99409299 1001 86380 86390 1
409405 99409405 1001 86380 86390 1
409714 99409714 1001 86380 86390 1
409696 99409696 1001 86380 86390 1
409829 99409829 1001 86380 86390 1
409969 99409969 1001 86380 86390 1
410017 99410017 1001 86380 86390 1
410203 99410203 1001 86380 86390 1
410349 99410349 1001 86380 86390 1
410724 99410724 1001 86380 86390 1
410692 99410692 1001 86380 86390 1
410725 99410725 1001 86380 86390 1
410641 99410641 1001 86380 86390 1
410671 99410671 1001 86380 86390 1
410876 99410876 1001 86380 86390 1
410996 99410996 1001 86380 86390 1
411102 99411102 1001 86380 86390 1
411171 99411171 1001 86380 86390 1
411204 99411204 1001 86380 86390 1
411337 99411337 1001 86380 86390 1
411567 99411567 1001 86380 86390 1
411893 99411893 1001 86380 86390 1
411872 99411872 1001 86380 86390 1
412100 99412100 1001 86380 86390 1
412094 99412094 1001 86380 86390 1
412342 99412342 1001 86380 86390 1
412284 99412284 1001 86380 86390 1
413421 99413421 1001 86380 86390 1
413507 99413507 1001 86380 86390 1
412841 99412841 1001 86380 86390 1
412821 99412821 1001 86380 86390 1
412862 99412862 1001 86380 86390 1
412510 99412510 1001 86380 86390 1
412657 99412657 1001 86380 86390 1
412836 99412836 1001 86380 86390 1
412883 99412883 1001 86380 86390 1
413806 99413806 1001 86380 86390 1
413842 99413842 1001 86380 86390 1
414932 99414932 1001 86380 86390 1
414943 99414943 1001 86380 86390 1
414404 99414404 1001 86380 86390 1
414273 99414273 1001 86380 86390 1
414128 99414128 1001 86380 86390 1
414473 99414473 1001 86380 86390 1
415373 99415373 1001 86380 86390 1
415399 99415399 1001 86380 86390 1
416888 99416888 1001 86380 86390 1
416659 99416659 1001 86380 86390 1
416624 99416624 1001 86380 86390 1
416669 99416669 1001 86380 86390 1
416398 99416398 1001 86380 86390 1
416401 99416401 1001 86380 86390 1
416326 99416326 1001 86380 86390 1
416152 99416152 1001 86380 86390 1
415884 99415884 1001 86380 86390 1
415864 99415864 1001 86380 86390 1
415756 99415756 1001 86380 86390 1
415940 99415940 1001 86380 86390 1
416004 99416004 1001 86380 86390 1
417102 99417102 1001 86380 86390 1
417362 99417362 1001 86380 86390 1
417485 99417485 1001 86380 86390 1
417468 99417468 1001 86380 86390 1
418220 99418220 1001 86380 86390 1
418143 99418143 1001 86380 86390 1
418345 99418345 1001 86380 86390 1
417695 99417695 1001 86380 86390 1
417759 99417759 1001 86380 86390 1
419037 99419037 1001 86380 86390 1
419008 99419008 1001 86380 86390 1
418893 99418893 1001 86380 86390 1
420135 99420135 1001 86380 86390 1
419893 99419893 1001 86380 86390 1
419792 99419792 1001 86380 86390 1
419365 99419365 1001 86380 86390 1
419465 99419465 1001 86380 86390 1
420779 99420779 1001 86380 86390 1
420576 99420576 1001 86380 86390 1
421953 99421953 1001 86380 86390 1
422078 99422078 1001 86380 86390 1
421314 99421314 1001 86380 86390 1
421393 99421393 1001 86380 86390 1
421589 99421589 1001 86380 86390 1
421651 99421651 1001 86380 86390 1
421604 99421604 1001 86380 86390 1
421118 99421118 1001 86380 86390 1
420858 99420858 1001 86380 86390 1
421057 99421057 1001 86380 86390 1
422265 99422265 1001 86380 86390 1
423709 99423709 1001 86380 86390 1
423525 99423525 1001 86380 86390 1
423598 99423598 1001 86380 86390 1
423669 99423669 1001 86380 86390 1
423737 99423737 1001 86380 86390 1
422992 99422992 1001 86380 86390 1
422925 99422925 1001 86380 86390 1
423890 99423890 1001 86380 86390 1
424025 99424025 1001 86380 86390 1
425169 99425169 1001 86380 86390 1
424957 99424957 1001 86380 86390 1
424946 99424946 1001 86380 86390 1
424777 99424777 1001 86380 86390 1
424294 99424294 1001 86380 86390 1
424565 99424565 1001 86380 86390 1
425559 99425559 1001 86380 86390 1
425499 99425499 1001 86380 86390 1
425414 99425414 1001 86380 86390 1
425673 99425673 1001 86380 86390 1
425597 99425597 1001 86380 86390 1
425794 99425794 1001 86380 86390 1
426718 99426718 1001 86380 86390 1
426723 99426723 1001 86380 86390 1
427028 99427028 1001 86380 86390 1
426467 99426467 1001 86380 86390 1
426660 99426660 1001 86380 86390 1
425898 99425898 1001 86380 86390 1
425904 99425904 1001 86380 86390 1
427389 99427389 1001 86380 86390 1
427372 99427372 1001 86380 86390 1
427481 99427481 1001 86380 86390 1
428630 99428630 1001 86380 86390 1
428373 99428373 1001 86380 86390 1
428374 99428374 1001 86380 86390 1
428525 99428525 1001 86380 86390 1
428135 99428135 1001 86380 86390 1
427626 99427626 1001 86380 86390 1
427897 99427897 1001 86380 86390 1
427794 99427794 1001 86380 86390 1
427893 99427893 1001 86380 86390 1
429040 99429040 1001 86380 86390 1
429134 99429134 1001 86380 86390 1
429008 99429008 1001 86380 86390 1
428795 99428795 1001 86380 86390 1
430225 99430225 1001 86380 86390 1
430103 99430103 1001 86380 86390 1
430350 99430350 1001 86380 86390 1
430357 99430357 1001 86380 86390 1
429697 99429697 1001 86380 86390 1
429675 99429675 1001 86380 86390 1
429411 99429411 1001 86380 86390 1
429542 99429542 1001 86380 86390 1
430424 99430424 1001 86380 86390 1
429961 99429961 1001 86380 86390 1
430688 99430688 1001 86380 86390 1
430649 99430649 1001 86380 86390 1
430750 99430750 1001 86380 86390 1
431696 99431696 1001 86380 86390 1
432019 99432019 1001 86380 86390 1
431669 99431669 1001 86380 86390 1
431282 99431282 1001 86380 86390 1
431593 99431593 1001 86380 86390 1
431575 99431575 1001 86380 86390 1
430875 99430875 1001 86380 86390 1
432290 99432290 1001 86380 86390 1
432420 99432420 1001 86380 86390 1
432169 99432169 1001 86380 86390 1
433378 99433378 1001 86380 86390 1
433278 99433278 1001 86380 86390 1
432912 99432912 1001 86380 86390 1
433145 99433145 1001 86380 86390 1
432980 99432980 1001 86380 86390 1
432898 99432898 1001 86380 86390 1
432657 99432657 1001 86380 86390 1
434137 99434137 1001 86380 86390 1
434019 99434019 1001 86380 86390 1
434044 99434044 1001 86380 86390 1
433757 99433757 1001 86380 86390 1
433740 99433740 1001 86380 86390 1
435008 99435008 1001 86380 86390 1
435096 99435096 1001 86380 86390 1
434828 99434828 1001 86380 86390 1
434608 99434608 1001 86380 86390 1
434928 99434928 1001 86380 86390 1
434727 99434727 1001 86380 86390 1
434321 99434321 1001 86380 86390 1
434458 99434458 1001 86380 86390 1
434388 99434388 1001 86380 86390 1
435563 99435563 1001 86380 86390 1
437016 99437016 1001 86380 86390 1
437144 99437144 1001 86380 86390 1
436913 99436913 1001 86380 86390 1
436669 99436669 1001 86380 86390 1
436511 99436511 1001 86380 86390 1
436586 99436586 1001 86380 86390 1
436169 99436169 1001 86380 86390 1
436304 99436304 1001 86380 86390 1
436065 99436065 1001 86380 86390 1
437236 99437236 1001 86380 86390 1
437272 99437272 1001 86380 86390 1
300035 99300035 1001 86380 86390 1
300064 99300064 1001 86380 86390 1
300562 99300562 1001 86380 86390 1
300647 99300647 1001 86380 86390 1
300355 99300355 1001 86380 86390 1
300381 99300381 1001 86380 86390 1
300352 99300352 1001 86380 86390 1
300177 99300177 1001 86380 86390 1
300262 99300262 1001 86380 86390 1
300846 99300846 1001 86380 86390 1
300903 99300903 1001 86380 86390 1
300774 99300774 1001 86380 86390 1
300852 99300852 1001 86380 86390 1
300865 99300865 1001 86380 86390 1
301509 99301509 1001 86380 86390 1
301458 99301458 1001 86380 86390 1
301446 99301446 1001 86380 86390 1
301545 99301545 1001 86380 86390 1
301424 99301424 1001 86380 86390 1
301173 99301173 1001 86380 86390 1
301052 99301052 1001 86380 86390 1
301034 99301034 1001 86380 86390 1
301075 99301075 1001 86380 86390 1
301631 99301631 1001 86380 86390 1
301595 99301595 1001 86380 86390 1
301725 99301725 1001 86380 86390 1
301727 99301727 1001 86380 86390 1
302318 99302318 1001 86380 86390 1
302183 99302183 1001 86380 86390 1
302312 99302312 1001 86380 86390 1
302087 99302087 1001 86380 86390 1
302089 99302089 1001 86380 86390 1
302172 99302172 1001 86380 86390 1
302095 99302095 1001 86380 86390 1
302097 99302097 1001 86380 86390 1
301776 99301776 1001 86380 86390 1
301835 99301835 1001 86380 86390 1
302448 99302448 1001 86380 86390 1
302461 99302461 1001 86380 86390 1
302557 99302557 1001 86380 86390 1
303206 99303206 1001 86380 86390 1
302836 99302836 1001 86380 86390 1
302971 99302971 1001 86380 86390 1
302949 99302949 1001 86380 86390 1
302617 99302617 1001 86380 86390 1
303274 99303274 1001 86380 86390 1
303229 99303229 1001 86380 86390 1
303884 99303884 1001 86380 86390 1
304010 99304010 1001 86380 86390 1
303863 99303863 1001 86380 86390 1
303771 99303771 1001 86380 86390 1
303445 99303445 1001 86380 86390 1
303539 99303539 1001 86380 86390 1
304169 99304169 1001 86380 86390 1
304118 99304118 1001 86380 86390 1
304660 99304660 1001 86380 86390 1
304662 99304662 1001 86380 86390 1
304857 99304857 1001 86380 86390 1
304463 99304463 1001 86380 86390 1
304506 99304506 1001 86380 86390 1
304373 99304373 1001 86380 86390 1
304400 99304400 1001 86380 86390 1
304389 99304389 1001 86380 86390 1
304924 99304924 1001 86380 86390 1
304963 99304963 1001 86380 86390 1
304655 99304655 1001 86380 86390 1
305042 99305042 1001 86380 86390 1
305023 99305023 1001 86380 86390 1
305596 99305596 1001 86380 86390 1
305507 99305507 1001 86380 86390 1
305666 99305666 1001 86380 86390 1
305538 99305538 1001 86380 86390 1
305513 99305513 1001 86380 86390 1
305454 99305454 1001 86380 86390 1
305287 99305287 1001 86380 86390 1
305478 99305478 1001 86380 86390 1
305149 99305149 1001 86380 86390 1
305140 99305140 1001 86380 86390 1
305245 99305245 1001 86380 86390 1
500192 99500192 1001 86380 86390 1
500031 99500031 1001 86380 86390 1
500047 99500047 1001 86380 86390 1
500698 99500698 1001 86380 86390 1
500661 99500661 1001 86380 86390 1
500626 99500626 1001 86380 86390 1
500743 99500743 1001 86380 86390 1
500746 99500746 1001 86380 86390 1
500759 99500759 1001 86380 86390 1
500811 99500811 1001 86380 86390 1
500589 99500589 1001 86380 86390 1
500540 99500540 1001 86380 86390 1
500257 99500257 1001 86380 86390 1
500259 99500259 1001 86380 86390 1
500349 99500349 1001 86380 86390 1
500338 99500338 1001 86380 86390 1
500380 99500380 1001 86380 86390 1
500332 99500332 1001 86380 86390 1
500894 99500894 1001 86380 86390 1
500921 99500921 1001 86380 86390 1
501638 99501638 1001 86380 86390 1
501450 99501450 1001 86380 86390 1
501518 99501518 1001 86380 86390 1
501544 99501544 1001 86380 86390 1
501231 99501231 1001 86380 86390 1
501076 99501076 1001 86380 86390 1
501104 99501104 1001 86380 86390 1
501753 99501753 1001 86380 86390 1
501789 99501789 1001 86380 86390 1
502301 99502301 1001 86380 86390 1
502424 99502424 1001 86380 86390 1
502348 99502348 1001 86380 86390 1
502401 99502401 1001 86380 86390 1
502221 99502221 1001 86380 86390 1
502079 99502079 1001 86380 86390 1
502083 99502083 1001 86380 86390 1
502219 99502219 1001 86380 86390 1
502155 99502155 1001 86380 86390 1
502258 99502258 1001 86380 86390 1
501952 99501952 1001 86380 86390 1
501960 99501960 1001 86380 86390 1
502516 99502516 1001 86380 86390 1
502480 99502480 1001 86380 86390 1
502521 99502521 1001 86380 86390 1
502522 99502522 1001 86380 86390 1
503114 99503114 1001 86380 86390 1
503280 99503280 1001 86380 86390 1
503000 99503000 1001 86380 86390 1
503065 99503065 1001 86380 86390 1
502936 99502936 1001 86380 86390 1
503066 99503066 1001 86380 86390 1
502956 99502956 1001 86380 86390 1
502741 99502741 1001 86380 86390 1
502834 99502834 1001 86380 86390 1
503316 99503316 1001 86380 86390 1
503333 99503333 1001 86380 86390 1
503359 99503359 1001 86380 86390 1
503476 99503476 1001 86380 86390 1
503312 99503312 1001 86380 86390 1
503928 99503928 1001 86380 86390 1
504006 99504006 1001 86380 86390 1
503805 99503805 1001 86380 86390 1
503742 99503742 1001 86380 86390 1
503639 99503639 1001 86380 86390 1
503562 99503562 1001 86380 86390 1
503564 99503564 1001 86380 86390 1
503633 99503633 1001 86380 86390 1
503503 99503503 1001 86380 86390 1
503673 99503673 1001 86380 86390 1
504808 99504808 1001 86380 86390 1
504834 99504834 1001 86380 86390 1
504836 99504836 1001 86380 86390 1
504849 99504849 1001 86380 86390 1
504903 99504903 1001 86380 86390 1
504839 99504839 1001 86380 86390 1
504750 99504750 1001 86380 86390 1
504712 99504712 1001 86380 86390 1
504371 99504371 1001 86380 86390 1
504439 99504439 1001 86380 86390 1
505123 99505123 1001 86380 86390 1
504997 99504997 1001 86380 86390 1
505643 99505643 1001 86380 86390 1
505594 99505594 1001 86380 86390 1
505698 99505698 1001 86380 86390 1
505756 99505756 1001 86380 86390 1
505602 99505602 1001 86380 86390 1
505515 99505515 1001 86380 86390 1
505503 99505503 1001 86380 86390 1
505453 99505453 1001 86380 86390 1
505482 99505482 1001 86380 86390 1
505547 99505547 1001 86380 86390 1
505548 99505548 1001 86380 86390 1
505564 99505564 1001 86380 86390 1
505215 99505215 1001 86380 86390 1
505309 99505309 1001 86380 86390 1
505232 99505232 1001 86380 86390 1
505246 99505246 1001 86380 86390 1
505858 99505858 1001 86380 86390 1
505852 99505852 1001 86380 86390 1
505896 99505896 1001 86380 86390 1
506396 99506396 1001 86380 86390 1
506212 99506212 1001 86380 86390 1
506319 99506319 1001 86380 86390 1
506220 99506220 1001 86380 86390 1
506106 99506106 1001 86380 86390 1
506738 99506738 1001 86380 86390 1
506664 99506664 1001 86380 86390 1
506719 99506719 1001 86380 86390 1
506616 99506616 1001 86380 86390 1
507387 99507387 1001 86380 86390 1
507248 99507248 1001 86380 86390 1
507224 99507224 1001 86380 86390 1
507416 99507416 1001 86380 86390 1
507057 99507057 1001 86380 86390 1
506905 99506905 1001 86380 86390 1
506814 99506814 1001 86380 86390 1
506841 99506841 1001 86380 86390 1
506880 99506880 1001 86380 86390 1
507579 99507579 1001 86380 86390 1
507542 99507542 1001 86380 86390 1
507507 99507507 1001 86380 86390 1
508198 99508198 1001 86380 86390 1
508053 99508053 1001 86380 86390 1
508106 99508106 1001 86380 86390 1
508005 99508005 1001 86380 86390 1
507714 99507714 1001 86380 86390 1
507805 99507805 1001 86380 86390 1
508453 99508453 1001 86380 86390 1
508298 99508298 1001 86380 86390 1
508338 99508338 1001 86380 86390 1
508364 99508364 1001 86380 86390 1
508251 99508251 1001 86380 86390 1
508322 99508322 1001 86380 86390 1
509059 99509059 1001 86380 86390 1
508675 99508675 1001 86380 86390 1
508796 99508796 1001 86380 86390 1
508746 99508746 1001 86380 86390 1
508852 99508852 1001 86380 86390 1
508868 99508868 1001 86380 86390 1
508509 99508509 1001 86380 86390 1
508535 99508535 1001 86380 86390 1
508536 99508536 1001 86380 86390 1
509106 99509106 1001 86380 86390 1
509798 99509798 1001 86380 86390 1
509813 99509813 1001 86380 86390 1
509805 99509805 1001 86380 86390 1
509755 99509755 1001 86380 86390 1
509887 99509887 1001 86380 86390 1
509326 99509326 1001 86380 86390 1
509419 99509419 1001 86380 86390 1
510068 99510068 1001 86380 86390 1
510070 99510070 1001 86380 86390 1
510046 99510046 1001 86380 86390 1
510086 99510086 1001 86380 86390 1
510595 99510595 1001 86380 86390 1
510454 99510454 1001 86380 86390 1
510338 99510338 1001 86380 86390 1
510235 99510235 1001 86380 86390 1
510289 99510289 1001 86380 86390 1
510266 99510266 1001 86380 86390 1
510763 99510763 1001 86380 86390 1
510741 99510741 1001 86380 86390 1
510819 99510819 1001 86380 86390 1
510862 99510862 1001 86380 86390 1
510864 99510864 1001 86380 86390 1
510736 99510736 1001 86380 86390 1
511386 99511386 1001 86380 86390 1
511471 99511471 1001 86380 86390 1
511541 99511541 1001 86380 86390 1
511161 99511161 1001 86380 86390 1
511230 99511230 1001 86380 86390 1
511165 99511165 1001 86380 86390 1
511062 99511062 1001 86380 86390 1
511050 99511050 1001 86380 86390 1
511041 99511041 1001 86380 86390 1
511134 99511134 1001 86380 86390 1
511006 99511006 1001 86380 86390 1
511566 99511566 1001 86380 86390 1
511751 99511751 1001 86380 86390 1
512071 99512071 1001 86380 86390 1
512097 99512097 1001 86380 86390 1
512074 99512074 1001 86380 86390 1
511972 99511972 1001 86380 86390 1
512041 99512041 1001 86380 86390 1
511927 99511927 1001 86380 86390 1
511857 99511857 1001 86380 86390 1
511874 99511874 1001 86380 86390 1
512441 99512441 1001 86380 86390 1
512393 99512393 1001 86380 86390 1
512536 99512536 1001 86380 86390 1
512400 99512400 1001 86380 86390 1
513130 99513130 1001 86380 86390 1
513092 99513092 1001 86380 86390 1
513118 99513118 1001 86380 86390 1
513137 99513137 1001 86380 86390 1
513151 99513151 1001 86380 86390 1
512845 99512845 1001 86380 86390 1
512833 99512833 1001 86380 86390 1
512988 99512988 1001 86380 86390 1
512861 99512861 1001 86380 86390 1
512913 99512913 1001 86380 86390 1
512993 99512993 1001 86380 86390 1
512624 99512624 1001 86380 86390 1
512638 99512638 1001 86380 86390 1
512731 99512731 1001 86380 86390 1
512759 99512759 1001 86380 86390 1
512644 99512644 1001 86380 86390 1
513234 99513234 1001 86380 86390 1
513329 99513329 1001 86380 86390 1
513395 99513395 1001 86380 86390 1
513972 99513972 1001 86380 86390 1
513831 99513831 1001 86380 86390 1
513978 99513978 1001 86380 86390 1
513683 99513683 1001 86380 86390 1
513569 99513569 1001 86380 86390 1
513430 99513430 1001 86380 86390 1
513434 99513434 1001 86380 86390 1
513603 99513603 1001 86380 86390 1
513552 99513552 1001 86380 86390 1
514056 99514056 1001 86380 86390 1
514060 99514060 1001 86380 86390 1
514138 99514138 1001 86380 86390 1
514658 99514658 1001 86380 86390 1
514813 99514813 1001 86380 86390 1
514791 99514791 1001 86380 86390 1
514818 99514818 1001 86380 86390 1
514528 99514528 1001 86380 86390 1
514571 99514571 1001 86380 86390 1
514636 99514636 1001 86380 86390 1
514257 99514257 1001 86380 86390 1
514404 99514404 1001 86380 86390 1
515018 99515018 1001 86380 86390 1
515658 99515658 1001 86380 86390 1
515489 99515489 1001 86380 86390 1
515416 99515416 1001 86380 86390 1
515373 99515373 1001 86380 86390 1
515386 99515386 1001 86380 86390 1
515249 99515249 1001 86380 86390 1
515137 99515137 1001 86380 86390 1
515255 99515255 1001 86380 86390 1
515713 99515713 1001 86380 86390 1
515873 99515873 1001 86380 86390 1
516379 99516379 1001 86380 86390 1
516240 99516240 1001 86380 86390 1
516164 99516164 1001 86380 86390 1
516113 99516113 1001 86380 86390 1
516114 99516114 1001 86380 86390 1
516206 99516206 1001 86380 86390 1
516115 99516115 1001 86380 86390 1
516272 99516272 1001 86380 86390 1
516105 99516105 1001 86380 86390 1
516171 99516171 1001 86380 86390 1
515892 99515892 1001 86380 86390 1
516014 99516014 1001 86380 86390 1
516079 99516079 1001 86380 86390 1
516535 99516535 1001 86380 86390 1
516549 99516549 1001 86380 86390 1
516566 99516566 1001 86380 86390 1
516594 99516594 1001 86380 86390 1
516570 99516570 1001 86380 86390 1
516660 99516660 1001 86380 86390 1
517235 99517235 1001 86380 86390 1
517251 99517251 1001 86380 86390 1
517228 99517228 1001 86380 86390 1
517042 99517042 1001 86380 86390 1
517005 99517005 1001 86380 86390 1
517127 99517127 1001 86380 86390 1
516865 99516865 1001 86380 86390 1
516829 99516829 1001 86380 86390 1
517359 99517359 1001 86380 86390 1
517511 99517511 1001 86380 86390 1
517969 99517969 1001 86380 86390 1
518034 99518034 1001 86380 86390 1
517998 99517998 1001 86380 86390 1
518026 99518026 1001 86380 86390 1
518119 99518119 1001 86380 86390 1
518071 99518071 1001 86380 86390 1
517544 99517544 1001 86380 86390 1
517586 99517586 1001 86380 86390 1
518343 99518343 1001 86380 86390 1
518332 99518332 1001 86380 86390 1
518170 99518170 1001 86380 86390 1
518926 99518926 1001 86380 86390 1
518904 99518904 1001 86380 86390 1
518643 99518643 1001 86380 86390 1
518582 99518582 1001 86380 86390 1
518700 99518700 1001 86380 86390 1
518380 99518380 1001 86380 86390 1
518567 99518567 1001 86380 86390 1
519106 99519106 1001 86380 86390 1
519108 99519108 1001 86380 86390 1
519020 99519020 1001 86380 86390 1
519807 99519807 1001 86380 86390 1
519350 99519350 1001 86380 86390 1
519381 99519381 1001 86380 86390 1
519304 99519304 1001 86380 86390 1
519969 99519969 1001 86380 86390 1
519918 99519918 1001 86380 86390 1
519932 99519932 1001 86380 86390 1
519835 99519835 1001 86380 86390 1
520637 99520637 1001 86380 86390 1
520546 99520546 1001 86380 86390 1
520521 99520521 1001 86380 86390 1
520247 99520247 1001 86380 86390 1
520303 99520303 1001 86380 86390 1
520368 99520368 1001 86380 86390 1
520087 99520087 1001 86380 86390 1
520035 99520035 1001 86380 86390 1
520088 99520088 1001 86380 86390 1
520153 99520153 1001 86380 86390 1
520089 99520089 1001 86380 86390 1
520218 99520218 1001 86380 86390 1
520106 99520106 1001 86380 86390 1
520707 99520707 1001 86380 86390 1
521463 99521463 1001 86380 86390 1
521320 99521320 1001 86380 86390 1
521375 99521375 1001 86380 86390 1
521462 99521462 1001 86380 86390 1
521226 99521226 1001 86380 86390 1
521116 99521116 1001 86380 86390 1
520874 99520874 1001 86380 86390 1
520851 99520851 1001 86380 86390 1
521035 99521035 1001 86380 86390 1
521633 99521633 1001 86380 86390 1
522169 99522169 1001 86380 86390 1
522238 99522238 1001 86380 86390 1
521906 99521906 1001 86380 86390 1
521954 99521954 1001 86380 86390 1
522084 99522084 1001 86380 86390 1
522085 99522085 1001 86380 86390 1
521844 99521844 1001 86380 86390 1
521757 99521757 1001 86380 86390 1
521796 99521796 1001 86380 86390 1
521851 99521851 1001 86380 86390 1
521865 99521865 1001 86380 86390 1
522315 99522315 1001 86380 86390 1
522370 99522370 1001 86380 86390 1
522422 99522422 1001 86380 86390 1
522337 99522337 1001 86380 86390 1
522940 99522940 1001 86380 86390 1
522943 99522943 1001 86380 86390 1
523095 99523095 1001 86380 86390 1
522983 99522983 1001 86380 86390 1
523063 99523063 1001 86380 86390 1
522947 99522947 1001 86380 86390 1
522876 99522876 1001 86380 86390 1
522735 99522735 1001 86380 86390 1
522890 99522890 1001 86380 86390 1
522817 99522817 1001 86380 86390 1
522604 99522604 1001 86380 86390 1
522502 99522502 1001 86380 86390 1
522506 99522506 1001 86380 86390 1
523272 99523272 1001 86380 86390 1
523290 99523290 1001 86380 86390 1
523308 99523308 1001 86380 86390 1
523218 99523218 1001 86380 86390 1
523820 99523820 1001 86380 86390 1
523822 99523822 1001 86380 86390 1
523930 99523930 1001 86380 86390 1
523776 99523776 1001 86380 86390 1
523828 99523828 1001 86380 86390 1
523867 99523867 1001 86380 86390 1
523880 99523880 1001 86380 86390 1
523701 99523701 1001 86380 86390 1
523573 99523573 1001 86380 86390 1
523392 99523392 1001 86380 86390 1
523368 99523368 1001 86380 86390 1
523435 99523435 1001 86380 86390 1
524059 99524059 1001 86380 86390 1
523995 99523995 1001 86380 86390 1
524026 99524026 1001 86380 86390 1
523961 99523961 1001 86380 86390 1
524001 99524001 1001 86380 86390 1
524091 99524091 1001 86380 86390 1
523962 99523962 1001 86380 86390 1
524133 99524133 1001 86380 86390 1
524057 99524057 1001 86380 86390 1
524681 99524681 1001 86380 86390 1
524670 99524670 1001 86380 86390 1
524691 99524691 1001 86380 86390 1
524764 99524764 1001 86380 86390 1
524555 99524555 1001 86380 86390 1
524495 99524495 1001 86380 86390 1
524486 99524486 1001 86380 86390 1
524499 99524499 1001 86380 86390 1
524294 99524294 1001 86380 86390 1
524953 99524953 1001 86380 86390 1
524957 99524957 1001 86380 86390 1
525459 99525459 1001 86380 86390 1
525331 99525331 1001 86380 86390 1
525358 99525358 1001 86380 86390 1
525371 99525371 1001 86380 86390 1
525242 99525242 1001 86380 86390 1
525205 99525205 1001 86380 86390 1
525118 99525118 1001 86380 86390 1
525131 99525131 1001 86380 86390 1
525133 99525133 1001 86380 86390 1
525097 99525097 1001 86380 86390 1
525110 99525110 1001 86380 86390 1
524994 99524994 1001 86380 86390 1
526398 99526398 1001 86380 86390 1
526253 99526253 1001 86380 86390 1
526180 99526180 1001 86380 86390 1
526107 99526107 1001 86380 86390 1
526032 99526032 1001 86380 86390 1
525977 99525977 1001 86380 86390 1
526003 99526003 1001 86380 86390 1
525992 99525992 1001 86380 86390 1
526564 99526564 1001 86380 86390 1
526426 99526426 1001 86380 86390 1
526536 99526536 1001 86380 86390 1
527123 99527123 1001 86380 86390 1
527206 99527206 1001 86380 86390 1
527118 99527118 1001 86380 86390 1
527010 99527010 1001 86380 86390 1
526895 99526895 1001 86380 86390 1
526823 99526823 1001 86380 86390 1
526636 99526636 1001 86380 86390 1
526781 99526781 1001 86380 86390 1
527432 99527432 1001 86380 86390 1
527357 99527357 1001 86380 86390 1
527889 99527889 1001 86380 86390 1
527932 99527932 1001 86380 86390 1
527831 99527831 1001 86380 86390 1
527769 99527769 1001 86380 86390 1
527761 99527761 1001 86380 86390 1
527790 99527790 1001 86380 86390 1
527572 99527572 1001 86380 86390 1
527587 99527587 1001 86380 86390 1
527472 99527472 1001 86380 86390 1
527615 99527615 1001 86380 86390 1
527656 99527656 1001 86380 86390 1
527609 99527609 1001 86380 86390 1
527466 99527466 1001 86380 86390 1
528215 99528215 1001 86380 86390 1
528195 99528195 1001 86380 86390 1
528260 99528260 1001 86380 86390 1
528083 99528083 1001 86380 86390 1
528175 99528175 1001 86380 86390 1
528722 99528722 1001 86380 86390 1
528881 99528881 1001 86380 86390 1
528589 99528589 1001 86380 86390 1
528513 99528513 1001 86380 86390 1
528565 99528565 1001 86380 86390 1
528358 99528358 1001 86380 86390 1
528413 99528413 1001 86380 86390 1
528469 99528469 1001 86380 86390 1
528980 99528980 1001 86380 86390 1
528999 99528999 1001 86380 86390 1
529666 99529666 1001 86380 86390 1
529525 99529525 1001 86380 86390 1
529628 99529628 1001 86380 86390 1
529538 99529538 1001 86380 86390 1
529582 99529582 1001 86380 86390 1
529688 99529688 1001 86380 86390 1
529369 99529369 1001 86380 86390 1
529344 99529344 1001 86380 86390 1
529490 99529490 1001 86380 86390 1
529375 99529375 1001 86380 86390 1
529337 99529337 1001 86380 86390 1
529277 99529277 1001 86380 86390 1
529290 99529290 1001 86380 86390 1
529291 99529291 1001 86380 86390 1
529230 99529230 1001 86380 86390 1
529287 99529287 1001 86380 86390 1
529783 99529783 1001 86380 86390 1
530487 99530487 1001 86380 86390 1
530285 99530285 1001 86380 86390 1
530290 99530290 1001 86380 86390 1
530177 99530177 1001 86380 86390 1
530050 99530050 1001 86380 86390 1
530072 99530072 1001 86380 86390 1
530633 99530633 1001 86380 86390 1
530659 99530659 1001 86380 86390 1
531192 99531192 1001 86380 86390 1
531048 99531048 1001 86380 86390 1
530989 99530989 1001 86380 86390 1
530799 99530799 1001 86380 86390 1
530813 99530813 1001 86380 86390 1
530844 99530844 1001 86380 86390 1
530965 99530965 1001 86380 86390 1
531533 99531533 1001 86380 86390 1
531402 99531402 1001 86380 86390 1
532158 99532158 1001 86380 86390 1
532134 99532134 1001 86380 86390 1
532045 99532045 1001 86380 86390 1
532062 99532062 1001 86380 86390 1
532088 99532088 1001 86380 86390 1
531849 99531849 1001 86380 86390 1
531931 99531931 1001 86380 86390 1
531882 99531882 1001 86380 86390 1
531703 99531703 1001 86380 86390 1
531645 99531645 1001 86380 86390 1
531736 99531736 1001 86380 86390 1
531634 99531634 1001 86380 86390 1
532344 99532344 1001 86380 86390 1
533030 99533030 1001 86380 86390 1
532922 99532922 1001 86380 86390 1
532507 99532507 1001 86380 86390 1
533184 99533184 1001 86380 86390 1
533199 99533199 1001 86380 86390 1
533112 99533112 1001 86380 86390 1
533165 99533165 1001 86380 86390 1
533656 99533656 1001 86380 86390 1
533660 99533660 1001 86380 86390 1
533789 99533789 1001 86380 86390 1
533712 99533712 1001 86380 86390 1
533687 99533687 1001 86380 86390 1
533854 99533854 1001 86380 86390 1
533499 99533499 1001 86380 86390 1
533450 99533450 1001 86380 86390 1
533621 99533621 1001 86380 86390 1
533622 99533622 1001 86380 86390 1
533623 99533623 1001 86380 86390 1
533420 99533420 1001 86380 86390 1
533347 99533347 1001 86380 86390 1
533400 99533400 1001 86380 86390 1
533960 99533960 1001 86380 86390 1
533896 99533896 1001 86380 86390 1
533991 99533991 1001 86380 86390 1
533954 99533954 1001 86380 86390 1
534667 99534667 1001 86380 86390 1
534154 99534154 1001 86380 86390 1
534184 99534184 1001 86380 86390 1
534230 99534230 1001 86380 86390 1
534864 99534864 1001 86380 86390 1
534685 99534685 1001 86380 86390 1
535509 99535509 1001 86380 86390 1
535447 99535447 1001 86380 86390 1
535424 99535424 1001 86380 86390 1
535152 99535152 1001 86380 86390 1
535218 99535218 1001 86380 86390 1
535155 99535155 1001 86380 86390 1
535234 99535234 1001 86380 86390 1
535033 99535033 1001 86380 86390 1
535561 99535561 1001 86380 86390 1
535692 99535692 1001 86380 86390 1
535516 99535516 1001 86380 86390 1
535570 99535570 1001 86380 86390 1
535584 99535584 1001 86380 86390 1
535929 99535929 1001 86380 86390 1
535958 99535958 1001 86380 86390 1
536389 99536389 1001 86380 86390 1
536337 99536337 1001 86380 86390 1
537086 99537086 1001 86380 86390 1
536970 99536970 1001 86380 86390 1
537048 99537048 1001 86380 86390 1
537049 99537049 1001 86380 86390 1
537000 99537000 1001 86380 86390 1
537117 99537117 1001 86380 86390 1
536963 99536963 1001 86380 86390 1
537040 99537040 1001 86380 86390 1
537030 99537030 1001 86380 86390 1
537151 99537151 1001 86380 86390 1
537122 99537122 1001 86380 86390 1
536788 99536788 1001 86380 86390 1
536857 99536857 1001 86380 86390 1
536859 99536859 1001 86380 86390 1
536902 99536902 1001 86380 86390 1
536864 99536864 1001 86380 86390 1
536865 99536865 1001 86380 86390 1
536595 99536595 1001 86380 86390 1
536674 99536674 1001 86380 86390 1
536675 99536675 1001 86380 86390 1
536719 99536719 1001 86380 86390 1
536681 99536681 1001 86380 86390 1
537237 99537237 1001 86380 86390 1
537225 99537225 1001 86380 86390 1
537787 99537787 1001 86380 86390 1
537917 99537917 1001 86380 86390 1
537870 99537870 1001 86380 86390 1
537591 99537591 1001 86380 86390 1
537592 99537592 1001 86380 86390 1
537645 99537645 1001 86380 86390 1
537765 99537765 1001 86380 86390 1
537716 99537716 1001 86380 86390 1
537497 99537497 1001 86380 86390 1
537381 99537381 1001 86380 86390 1
537565 99537565 1001 86380 86390 1
537506 99537506 1001 86380 86390 1
537389 99537389 1001 86380 86390 1
538188 99538188 1001 86380 86390 1
538273 99538273 1001 86380 86390 1
538209 99538209 1001 86380 86390 1
538367 99538367 1001 86380 86390 1
538356 99538356 1001 86380 86390 1
538854 99538854 1001 86380 86390 1
538611 99538611 1001 86380 86390 1
538920 99538920 1001 86380 86390 1
538912 99538912 1001 86380 86390 1
539535 99539535 1001 86380 86390 1
539397 99539397 1001 86380 86390 1
539282 99539282 1001 86380 86390 1
539232 99539232 1001 86380 86390 1
539428 99539428 1001 86380 86390 1
539292 99539292 1001 86380 86390 1
539035 99539035 1001 86380 86390 1
539041 99539041 1001 86380 86390 1
539158 99539158 1001 86380 86390 1
539029 99539029 1001 86380 86390 1
539030 99539030 1001 86380 86390 1
539772 99539772 1001 86380 86390 1
539774 99539774 1001 86380 86390 1
539843 99539843 1001 86380 86390 1
540416 99540416 1001 86380 86390 1
540313 99540313 1001 86380 86390 1
540430 99540430 1001 86380 86390 1
540354 99540354 1001 86380 86390 1
540277 99540277 1001 86380 86390 1
540385 99540385 1001 86380 86390 1
540184 99540184 1001 86380 86390 1
540058 99540058 1001 86380 86390 1
540064 99540064 1001 86380 86390 1
540233 99540233 1001 86380 86390 1
540260 99540260 1001 86380 86390 1
539926 99539926 1001 86380 86390 1
540037 99540037 1001 86380 86390 1
539962 99539962 1001 86380 86390 1
540594 99540594 1001 86380 86390 1
540558 99540558 1001 86380 86390 1
540896 99540896 1001 86380 86390 1
541080 99541080 1001 86380 86390 1
540977 99540977 1001 86380 86390 1
541031 99541031 1001 86380 86390 1
541047 99541047 1001 86380 86390 1
540892 99540892 1001 86380 86390 1
540765 99540765 1001 86380 86390 1
540782 99540782 1001 86380 86390 1
541412 99541412 1001 86380 86390 1
541365 99541365 1001 86380 86390 1
541993 99541993 1001 86380 86390 1
542008 99542008 1001 86380 86390 1
542022 99542022 1001 86380 86390 1
542097 99542097 1001 86380 86390 1
542080 99542080 1001 86380 86390 1
541763 99541763 1001 86380 86390 1
541870 99541870 1001 86380 86390 1
541820 99541820 1001 86380 86390 1
541663 99541663 1001 86380 86390 1
541549 99541549 1001 86380 86390 1
542142 99542142 1001 86380 86390 1
542170 99542170 1001 86380 86390 1
542321 99542321 1001 86380 86390 1
542945 99542945 1001 86380 86390 1
542743 99542743 1001 86380 86390 1
542803 99542803 1001 86380 86390 1
542601 99542601 1001 86380 86390 1
542570 99542570 1001 86380 86390 1
542390 99542390 1001 86380 86390 1
542404 99542404 1001 86380 86390 1
542435 99542435 1001 86380 86390 1
542362 99542362 1001 86380 86390 1
543033 99543033 1001 86380 86390 1
542946 99542946 1001 86380 86390 1
543027 99543027 1001 86380 86390 1
543056 99543056 1001 86380 86390 1
543134 99543134 1001 86380 86390 1
543122 99543122 1001 86380 86390 1
543579 99543579 1001 86380 86390 1
543571 99543571 1001 86380 86390 1
543688 99543688 1001 86380 86390 1
543639 99543639 1001 86380 86390 1
543542 99543542 1001 86380 86390 1
543431 99543431 1001 86380 86390 1
543472 99543472 1001 86380 86390 1
543229 99543229 1001 86380 86390 1
543204 99543204 1001 86380 86390 1
543219 99543219 1001 86380 86390 1
543313 99543313 1001 86380 86390 1
543952 99543952 1001 86380 86390 1
543968 99543968 1001 86380 86390 1
543789 99543789 1001 86380 86390 1
543870 99543870 1001 86380 86390 1
544525 99544525 1001 86380 86390 1
544437 99544437 1001 86380 86390 1
544416 99544416 1001 86380 86390 1
544218 99544218 1001 86380 86390 1
544641 99544641 1001 86380 86390 1
544719 99544719 1001 86380 86390 1
544684 99544684 1001 86380 86390 1
544723 99544723 1001 86380 86390 1
428416 238 1001 39180 39537 1
402989 808 1001 71460 72057 1
400053 99400053 1001 86380 86390 1
400150 99400150 1001 86380 86390 1
400285 99400285 1001 86380 86390 1
400300 99400300 1001 86380 86390 1
400602 99400602 1001 86380 86390 1
400829 99400829 1001 86380 86390 1
400853 99400853 1001 86380 86390 1
400936 99400936 1001 86380 86390 1
401074 99401074 1001 86380 86390 1
401281 99401281 1001 86380 86390 1
401291 99401291 1001 86380 86390 1
401440 99401440 1001 86380 86390 1
401383 99401383 1001 86380 86390 1
401717 99401717 1001 86380 86390 1
401931 99401931 1001 86380 86390 1
401890 99401890 1001 86380 86390 1
401836 99401836 1001 86380 86390 1
402003 99402003 1001 86380 86390 1
401976 99401976 1001 86380 86390 1
402283 99402283 1001 86380 86390 1
402295 99402295 1001 86380 86390 1
402376 99402376 1001 86380 86390 1
402386 99402386 1001 86380 86390 1
402579 99402579 1001 86380 86390 1
402743 99402743 1001 86380 86390 1
402737 99402737 1001 86380 86390 1
402738 99402738 1001 86380 86390 1
402763 99402763 1001 86380 86390 1
403282 99403282 1001 86380 86390 1
403319 99403319 1001 86380 86390 1
403291 99403291 1001 86380 86390 1
403793 99403793 1001 86380 86390 1
403888 99403888 1001 86380 86390 1
403921 99403921 1001 86380 86390 1
403964 99403964 1001 86380 86390 1
404545 99404545 1001 86380 86390 1
404487 99404487 1001 86380 86390 1
404751 99404751 1001 86380 86390 1
404711 99404711 1001 86380 86390 1
405162 99405162 1001 86380 86390 1
405466 99405466 1001 86380 86390 1
405454 99405454 1001 86380 86390 1
405506 99405506 1001 86380 86390 1
405500 99405500 1001 86380 86390 1
405625 99405625 1001 86380 86390 1
405649 99405649 1001 86380 86390 1
405674 99405674 1001 86380 86390 1
405736 99405736 1001 86380 86390 1
405764 99405764 1001 86380 86390 1
406033 99406033 1001 86380 86390 1
406348 99406348 1001 86380 86390 1
406448 99406448 1001 86380 86390 1
406621 99406621 1001 86380 86390 1
406660 99406660 1001 86380 86390 1
406736 99406736 1001 86380 86390 1
407074 99407074 1001 86380 86390 1
407229 99407229 1001 86380 86390 1
407224 99407224 1001 86380 86390 1
407306 99407306 1001 86380 86390 1
407391 99407391 1001 86380 86390 1
407630 99407630 1001 86380 86390 1
407804 99407804 1001 86380 86390 1
407830 99407830 1001 86380 86390 1
407972 99407972 1001 86380 86390 1
408081 99408081 1001 86380 86390 1
408315 99408315 1001 86380 86390 1
408597 99408597 1001 86380 86390 1
408614 99408614 1001 86380 86390 1
408742 99408742 1001 86380 86390 1
408945 99408945 1001 86380 86390 1
409046 99409046 1001 86380 86390 1
409007 99409007 1001 86380 86390 1
409252 99409252 1001 86380 86390 1
409241 99409241 1001 86380 86390 1
409709 99409709 1001 86380 86390 1
409948 99409948 1001 86380 86390 1
410094 99410094 1001 86380 86390 1
410095 99410095 1001 86380 86390 1
410192 99410192 1001 86380 86390 1
410421 99410421 1001 86380 86390 1
410721 99410721 1001 86380 86390 1
410703 99410703 1001 86380 86390 1
410810 99410810 1001 86380 86390 1
410868 99410868 1001 86380 86390 1
411282 99411282 1001 86380 86390 1
411259 99411259 1001 86380 86390 1
411344 99411344 1001 86380 86390 1
411353 99411353 1001 86380 86390 1
411623 99411623 1001 86380 86390 1
411718 99411718 1001 86380 86390 1
411793 99411793 1001 86380 86390 1
411752 99411752 1001 86380 86390 1
411753 99411753 1001 86380 86390 1
411910 99411910 1001 86380 86390 1
411874 99411874 1001 86380 86390 1
412121 99412121 1001 86380 86390 1
412202 99412202 1001 86380 86390 1
412291 99412291 1001 86380 86390 1
412316 99412316 1001 86380 86390 1
412347 99412347 1001 86380 86390 1
412441 99412441 1001 86380 86390 1
412415 99412415 1001 86380 86390 1
413433 99413433 1001 86380 86390 1
413309 99413309 1001 86380 86390 1
413333 99413333 1001 86380 86390 1
412978 99412978 1001 86380 86390 1
413032 99413032 1001 86380 86390 1
413037 99413037 1001 86380 86390 1
413166 99413166 1001 86380 86390 1
412891 99412891 1001 86380 86390 1
412960 99412960 1001 86380 86390 1
412968 99412968 1001 86380 86390 1
413108 99413108 1001 86380 86390 1
412694 99412694 1001 86380 86390 1
412698 99412698 1001 86380 86390 1
412554 99412554 1001 86380 86390 1
413725 99413725 1001 86380 86390 1
414064 99414064 1001 86380 86390 1
414007 99414007 1001 86380 86390 1
413779 99413779 1001 86380 86390 1
415232 99415232 1001 86380 86390 1
414944 99414944 1001 86380 86390 1
415137 99415137 1001 86380 86390 1
414567 99414567 1001 86380 86390 1
414640 99414640 1001 86380 86390 1
414746 99414746 1001 86380 86390 1
414809 99414809 1001 86380 86390 1
414854 99414854 1001 86380 86390 1
414634 99414634 1001 86380 86390 1
414138 99414138 1001 86380 86390 1
414381 99414381 1001 86380 86390 1
414386 99414386 1001 86380 86390 1
414237 99414237 1001 86380 86390 1
414193 99414193 1001 86380 86390 1
414446 99414446 1001 86380 86390 1
416859 99416859 1001 86380 86390 1
416938 99416938 1001 86380 86390 1
416896 99416896 1001 86380 86390 1
416965 99416965 1001 86380 86390 1
416232 99416232 1001 86380 86390 1
416262 99416262 1001 86380 86390 1
416196 99416196 1001 86380 86390 1
416490 99416490 1001 86380 86390 1
416579 99416579 1001 86380 86390 1
415766 99415766 1001 86380 86390 1
415982 99415982 1001 86380 86390 1
417003 99417003 1001 86380 86390 1
417009 99417009 1001 86380 86390 1
417013 99417013 1001 86380 86390 1
417190 99417190 1001 86380 86390 1
417572 99417572 1001 86380 86390 1
418512 99418512 1001 86380 86390 1
418493 99418493 1001 86380 86390 1
418662 99418662 1001 86380 86390 1
418077 99418077 1001 86380 86390 1
417848 99417848 1001 86380 86390 1
417777 99417777 1001 86380 86390 1
417853 99417853 1001 86380 86390 1
417902 99417902 1001 86380 86390 1
417652 99417652 1001 86380 86390 1
418939 99418939 1001 86380 86390 1
418804 99418804 1001 86380 86390 1
418966 99418966 1001 86380 86390 1
418869 99418869 1001 86380 86390 1
420094 99420094 1001 86380 86390 1
420309 99420309 1001 86380 86390 1
420399 99420399 1001 86380 86390 1
420229 99420229 1001 86380 86390 1
420089 99420089 1001 86380 86390 1
420011 99420011 1001 86380 86390 1
419832 99419832 1001 86380 86390 1
419685 99419685 1001 86380 86390 1
419660 99419660 1001 86380 86390 1
420003 99420003 1001 86380 86390 1
419374 99419374 1001 86380 86390 1
419267 99419267 1001 86380 86390 1
419450 99419450 1001 86380 86390 1
419213 99419213 1001 86380 86390 1
419576 99419576 1001 86380 86390 1
419273 99419273 1001 86380 86390 1
419249 99419249 1001 86380 86390 1
419556 99419556 1001 86380 86390 1
420560 99420560 1001 86380 86390 1
421870 99421870 1001 86380 86390 1
421871 99421871 1001 86380 86390 1
421801 99421801 1001 86380 86390 1
421935 99421935 1001 86380 86390 1
422200 99422200 1001 86380 86390 1
422427 99422427 1001 86380 86390 1
422185 99422185 1001 86380 86390 1
422350 99422350 1001 86380 86390 1
422141 99422141 1001 86380 86390 1
423646 99423646 1001 86380 86390 1
423216 99423216 1001 86380 86390 1
423162 99423162 1001 86380 86390 1
422571 99422571 1001 86380 86390 1
422656 99422656 1001 86380 86390 1
422806 99422806 1001 86380 86390 1
422605 99422605 1001 86380 86390 1
423792 99423792 1001 86380 86390 1
423796 99423796 1001 86380 86390 1
423854 99423854 1001 86380 86390 1
425061 99425061 1001 86380 86390 1
425287 99425287 1001 86380 86390 1
425374 99425374 1001 86380 86390 1
424942 99424942 1001 86380 86390 1
424726 99424726 1001 86380 86390 1
424348 99424348 1001 86380 86390 1
424407 99424407 1001 86380 86390 1
424166 99424166 1001 86380 86390 1
425495 99425495 1001 86380 86390 1
425691 99425691 1001 86380 86390 1
425743 99425743 1001 86380 86390 1
425555 99425555 1001 86380 86390 1
427039 99427039 1001 86380 86390 1
426747 99426747 1001 86380 86390 1
427057 99427057 1001 86380 86390 1
426825 99426825 1001 86380 86390 1
427094 99427094 1001 86380 86390 1
426941 99426941 1001 86380 86390 1
426574 99426574 1001 86380 86390 1
426664 99426664 1001 86380 86390 1
426484 99426484 1001 86380 86390 1
426566 99426566 1001 86380 86390 1
426221 99426221 1001 86380 86390 1
426194 99426194 1001 86380 86390 1
426103 99426103 1001 86380 86390 1
427376 99427376 1001 86380 86390 1
427387 99427387 1001 86380 86390 1
427164 99427164 1001 86380 86390 1
428521 99428521 1001 86380 86390 1
428551 99428551 1001 86380 86390 1
428488 99428488 1001 86380 86390 1
428063 99428063 1001 86380 86390 1
428235 99428235 1001 86380 86390 1
428044 99428044 1001 86380 86390 1
428143 99428143 1001 86380 86390 1
427934 99427934 1001 86380 86390 1
428055 99428055 1001 86380 86390 1
427876 99427876 1001 86380 86390 1
428779 99428779 1001 86380 86390 1
430014 99430014 1001 86380 86390 1
430193 99430193 1001 86380 86390 1
430227 99430227 1001 86380 86390 1
430285 99430285 1001 86380 86390 1
429804 99429804 1001 86380 86390 1
429689 99429689 1001 86380 86390 1
429575 99429575 1001 86380 86390 1
429214 99429214 1001 86380 86390 1
429404 99429404 1001 86380 86390 1
429262 99429262 1001 86380 86390 1
430511 99430511 1001 86380 86390 1
430775 99430775 1001 86380 86390 1
430647 99430647 1001 86380 86390 1
430421 99430421 1001 86380 86390 1
432050 99432050 1001 86380 86390 1
432002 99432002 1001 86380 86390 1
431679 99431679 1001 86380 86390 1
431788 99431788 1001 86380 86390 1
431287 99431287 1001 86380 86390 1
431561 99431561 1001 86380 86390 1
431434 99431434 1001 86380 86390 1
431390 99431390 1001 86380 86390 1
430980 99430980 1001 86380 86390 1
431096 99431096 1001 86380 86390 1
431010 99431010 1001 86380 86390 1
432129 99432129 1001 86380 86390 1
432263 99432263 1001 86380 86390 1
432264 99432264 1001 86380 86390 1
432081 99432081 1001 86380 86390 1
433685 99433685 1001 86380 86390 1
433592 99433592 1001 86380 86390 1
433686 99433686 1001 86380 86390 1
433694 99433694 1001 86380 86390 1
433649 99433649 1001 86380 86390 1
433548 99433548 1001 86380 86390 1
433717 99433717 1001 86380 86390 1
432976 99432976 1001 86380 86390 1
433003 99433003 1001 86380 86390 1
433253 99433253 1001 86380 86390 1
432981 99432981 1001 86380 86390 1
432919 99432919 1001 86380 86390 1
432650 99432650 1001 86380 86390 1
432651 99432651 1001 86380 86390 1
432511 99432511 1001 86380 86390 1
432622 99432622 1001 86380 86390 1
433749 99433749 1001 86380 86390 1
434067 99434067 1001 86380 86390 1
433817 99433817 1001 86380 86390 1
433737 99433737 1001 86380 86390 1
433873 99433873 1001 86380 86390 1
435201 99435201 1001 86380 86390 1
435045 99435045 1001 86380 86390 1
435399 99435399 1001 86380 86390 1
435128 99435128 1001 86380 86390 1
434870 99434870 1001 86380 86390 1
434802 99434802 1001 86380 86390 1
434283 99434283 1001 86380 86390 1
434284 99434284 1001 86380 86390 1
434264 99434264 1001 86380 86390 1
435701 99435701 1001 86380 86390 1
437107 99437107 1001 86380 86390 1
436706 99436706 1001 86380 86390 1
436472 99436472 1001 86380 86390 1
436494 99436494 1001 86380 86390 1
436686 99436686 1001 86380 86390 1
436556 99436556 1001 86380 86390 1
435901 99435901 1001 86380 86390 1
436173 99436173 1001 86380 86390 1
436177 99436177 1001 86380 86390 1
435967 99435967 1001 86380 86390 1
437320 99437320 1001 86380 86390 1
437176 99437176 1001 86380 86390 1
300092 99300092 1001 86380 86390 1
437289 99437289 1001 86380 86390 1
300684 99300684 1001 86380 86390 1
300532 99300532 1001 86380 86390 1
300611 99300611 1001 86380 86390 1
300599 99300599 1001 86380 86390 1
300356 99300356 1001 86380 86390 1
300320 99300320 1001 86380 86390 1
300386 99300386 1001 86380 86390 1
300456 99300456 1001 86380 86390 1
300206 99300206 1001 86380 86390 1
300284 99300284 1001 86380 86390 1
300738 99300738 1001 86380 86390 1
300889 99300889 1001 86380 86390 1
300891 99300891 1001 86380 86390 1
301439 99301439 1001 86380 86390 1
301526 99301526 1001 86380 86390 1
301354 99301354 1001 86380 86390 1
301460 99301460 1001 86380 86390 1
301187 99301187 1001 86380 86390 1
301154 99301154 1001 86380 86390 1
301068 99301068 1001 86380 86390 1
301567 99301567 1001 86380 86390 1
301599 99301599 1001 86380 86390 1
302214 99302214 1001 86380 86390 1
302074 99302074 1001 86380 86390 1
302052 99302052 1001 86380 86390 1
302092 99302092 1001 86380 86390 1
302028 99302028 1001 86380 86390 1
302081 99302081 1001 86380 86390 1
302107 99302107 1001 86380 86390 1
301850 99301850 1001 86380 86390 1
301799 99301799 1001 86380 86390 1
301878 99301878 1001 86380 86390 1
301894 99301894 1001 86380 86390 1
301820 99301820 1001 86380 86390 1
301795 99301795 1001 86380 86390 1
301836 99301836 1001 86380 86390 1
301771 99301771 1001 86380 86390 1
301784 99301784 1001 86380 86390 1
302572 99302572 1001 86380 86390 1
302511 99302511 1001 86380 86390 1
303093 99303093 1001 86380 86390 1
302991 99302991 1001 86380 86390 1
302897 99302897 1001 86380 86390 1
302677 99302677 1001 86380 86390 1
302704 99302704 1001 86380 86390 1
302637 99302637 1001 86380 86390 1
303309 99303309 1001 86380 86390 1
303279 99303279 1001 86380 86390 1
303925 99303925 1001 86380 86390 1
304017 99304017 1001 86380 86390 1
303889 99303889 1001 86380 86390 1
303633 99303633 1001 86380 86390 1
303741 99303741 1001 86380 86390 1
303768 99303768 1001 86380 86390 1
303471 99303471 1001 86380 86390 1
303551 99303551 1001 86380 86390 1
304180 99304180 1001 86380 86390 1
304194 99304194 1001 86380 86390 1
304042 99304042 1001 86380 86390 1
304815 99304815 1001 86380 86390 1
304804 99304804 1001 86380 86390 1
304849 99304849 1001 86380 86390 1
304552 99304552 1001 86380 86390 1
304581 99304581 1001 86380 86390 1
304595 99304595 1001 86380 86390 1
304355 99304355 1001 86380 86390 1
304285 99304285 1001 86380 86390 1
304418 99304418 1001 86380 86390 1
304927 99304927 1001 86380 86390 1
304955 99304955 1001 86380 86390 1
304877 99304877 1001 86380 86390 1
304959 99304959 1001 86380 86390 1
305657 99305657 1001 86380 86390 1
305587 99305587 1001 86380 86390 1
305549 99305549 1001 86380 86390 1
305588 99305588 1001 86380 86390 1
305488 99305488 1001 86380 86390 1
305278 99305278 1001 86380 86390 1
305410 99305410 1001 86380 86390 1
305156 99305156 1001 86380 86390 1
305185 99305185 1001 86380 86390 1
305186 99305186 1001 86380 86390 1
305212 99305212 1001 86380 86390 1
305097 99305097 1001 86380 86390 1
500016 99500016 1001 86380 86390 1
500109 99500109 1001 86380 86390 1
500789 99500789 1001 86380 86390 1
500680 99500680 1001 86380 86390 1
500736 99500736 1001 86380 86390 1
500452 99500452 1001 86380 86390 1
500585 99500585 1001 86380 86390 1
500604 99500604 1001 86380 86390 1
500437 99500437 1001 86380 86390 1
500438 99500438 1001 86380 86390 1
500355 99500355 1001 86380 86390 1
500268 99500268 1001 86380 86390 1
501005 99501005 1001 86380 86390 1
500868 99500868 1001 86380 86390 1
500816 99500816 1001 86380 86390 1
500986 99500986 1001 86380 86390 1
501621 99501621 1001 86380 86390 1
501509 99501509 1001 86380 86390 1
501363 99501363 1001 86380 86390 1
501420 99501420 1001 86380 86390 1
501083 99501083 1001 86380 86390 1
501201 99501201 1001 86380 86390 1
501221 99501221 1001 86380 86390 1
501740 99501740 1001 86380 86390 1
502379 99502379 1001 86380 86390 1
502435 99502435 1001 86380 86390 1
502345 99502345 1001 86380 86390 1
502360 99502360 1001 86380 86390 1
502085 99502085 1001 86380 86390 1
502151 99502151 1001 86380 86390 1
502254 99502254 1001 86380 86390 1
502073 99502073 1001 86380 86390 1
502039 99502039 1001 86380 86390 1
501966 99501966 1001 86380 86390 1
501903 99501903 1001 86380 86390 1
502541 99502541 1001 86380 86390 1
503140 99503140 1001 86380 86390 1
503244 99503244 1001 86380 86390 1
503141 99503141 1001 86380 86390 1
503247 99503247 1001 86380 86390 1
503108 99503108 1001 86380 86390 1
502906 99502906 1001 86380 86390 1
502881 99502881 1001 86380 86390 1
502949 99502949 1001 86380 86390 1
503042 99503042 1001 86380 86390 1
502776 99502776 1001 86380 86390 1
502672 99502672 1001 86380 86390 1
502753 99502753 1001 86380 86390 1
503497 99503497 1001 86380 86390 1
503375 99503375 1001 86380 86390 1
503430 99503430 1001 86380 86390 1
504092 99504092 1001 86380 86390 1
503921 99503921 1001 86380 86390 1
504108 99504108 1001 86380 86390 1
503723 99503723 1001 86380 86390 1
503741 99503741 1001 86380 86390 1
503910 99503910 1001 86380 86390 1
503885 99503885 1001 86380 86390 1
503513 99503513 1001 86380 86390 1
503541 99503541 1001 86380 86390 1
503674 99503674 1001 86380 86390 1
504260 99504260 1001 86380 86390 1
504278 99504278 1001 86380 86390 1
504280 99504280 1001 86380 86390 1
504880 99504880 1001 86380 86390 1
504806 99504806 1001 86380 86390 1
504797 99504797 1001 86380 86390 1
504927 99504927 1001 86380 86390 1
504824 99504824 1001 86380 86390 1
504650 99504650 1001 86380 86390 1
504652 99504652 1001 86380 86390 1
504376 99504376 1001 86380 86390 1
504391 99504391 1001 86380 86390 1
504470 99504470 1001 86380 86390 1
504344 99504344 1001 86380 86390 1
504463 99504463 1001 86380 86390 1
504947 99504947 1001 86380 86390 1
504974 99504974 1001 86380 86390 1
505145 99505145 1001 86380 86390 1
505629 99505629 1001 86380 86390 1
505736 99505736 1001 86380 86390 1
505723 99505723 1001 86380 86390 1
505749 99505749 1001 86380 86390 1
505716 99505716 1001 86380 86390 1
505766 99505766 1001 86380 86390 1
505436 99505436 1001 86380 86390 1
505565 99505565 1001 86380 86390 1
505538 99505538 1001 86380 86390 1
505256 99505256 1001 86380 86390 1
505166 99505166 1001 86380 86390 1
505349 99505349 1001 86380 86390 1
505156 99505156 1001 86380 86390 1
505974 99505974 1001 86380 86390 1
505938 99505938 1001 86380 86390 1
505836 99505836 1001 86380 86390 1
505941 99505941 1001 86380 86390 1
505815 99505815 1001 86380 86390 1
506485 99506485 1001 86380 86390 1
506488 99506488 1001 86380 86390 1
506502 99506502 1001 86380 86390 1
506556 99506556 1001 86380 86390 1
506250 99506250 1001 86380 86390 1
506265 99506265 1001 86380 86390 1
506234 99506234 1001 86380 86390 1
506312 99506312 1001 86380 86390 1
506155 99506155 1001 86380 86390 1
506662 99506662 1001 86380 86390 1
506769 99506769 1001 86380 86390 1
507323 99507323 1001 86380 86390 1
507397 99507397 1001 86380 86390 1
507152 99507152 1001 86380 86390 1
507070 99507070 1001 86380 86390 1
507086 99507086 1001 86380 86390 1
506866 99506866 1001 86380 86390 1
506958 99506958 1001 86380 86390 1
506971 99506971 1001 86380 86390 1
506843 99506843 1001 86380 86390 1
506808 99506808 1001 86380 86390 1
507003 99507003 1001 86380 86390 1
506993 99506993 1001 86380 86390 1
507498 99507498 1001 86380 86390 1
507460 99507460 1001 86380 86390 1
507487 99507487 1001 86380 86390 1
507436 99507436 1001 86380 86390 1
507505 99507505 1001 86380 86390 1
507544 99507544 1001 86380 86390 1
507612 99507612 1001 86380 86390 1
507548 99507548 1001 86380 86390 1
508045 99508045 1001 86380 86390 1
508057 99508057 1001 86380 86390 1
508071 99508071 1001 86380 86390 1
508086 99508086 1001 86380 86390 1
508152 99508152 1001 86380 86390 1
508101 99508101 1001 86380 86390 1
508232 99508232 1001 86380 86390 1
508155 99508155 1001 86380 86390 1
507982 99507982 1001 86380 86390 1
507880 99507880 1001 86380 86390 1
508027 99508027 1001 86380 86390 1
507728 99507728 1001 86380 86390 1
509022 99509022 1001 86380 86390 1
508729 99508729 1001 86380 86390 1
508665 99508665 1001 86380 86390 1
508771 99508771 1001 86380 86390 1
508671 99508671 1001 86380 86390 1
508508 99508508 1001 86380 86390 1
508624 99508624 1001 86380 86390 1
508637 99508637 1001 86380 86390 1
508606 99508606 1001 86380 86390 1
508476 99508476 1001 86380 86390 1
509140 99509140 1001 86380 86390 1
509143 99509143 1001 86380 86390 1
509873 99509873 1001 86380 86390 1
509830 99509830 1001 86380 86390 1
509818 99509818 1001 86380 86390 1
509794 99509794 1001 86380 86390 1
509731 99509731 1001 86380 86390 1
509436 99509436 1001 86380 86390 1
509478 99509478 1001 86380 86390 1
509310 99509310 1001 86380 86390 1
509429 99509429 1001 86380 86390 1
509444 99509444 1001 86380 86390 1
509341 99509341 1001 86380 86390 1
509458 99509458 1001 86380 86390 1
509976 99509976 1001 86380 86390 1
510525 99510525 1001 86380 86390 1
510708 99510708 1001 86380 86390 1
510506 99510506 1001 86380 86390 1
510201 99510201 1001 86380 86390 1
510268 99510268 1001 86380 86390 1
510259 99510259 1001 86380 86390 1
510118 99510118 1001 86380 86390 1
510856 99510856 1001 86380 86390 1
510897 99510897 1001 86380 86390 1
511419 99511419 1001 86380 86390 1
511512 99511512 1001 86380 86390 1
511462 99511462 1001 86380 86390 1
511287 99511287 1001 86380 86390 1
511241 99511241 1001 86380 86390 1
510958 99510958 1001 86380 86390 1
510935 99510935 1001 86380 86390 1
510956 99510956 1001 86380 86390 1
511604 99511604 1001 86380 86390 1
511683 99511683 1001 86380 86390 1
511727 99511727 1001 86380 86390 1
512294 99512294 1001 86380 86390 1
512180 99512180 1001 86380 86390 1
512061 99512061 1001 86380 86390 1
512100 99512100 1001 86380 86390 1
512037 99512037 1001 86380 86390 1
512004 99512004 1001 86380 86390 1
511952 99511952 1001 86380 86390 1
511864 99511864 1001 86380 86390 1
511957 99511957 1001 86380 86390 1
512583 99512583 1001 86380 86390 1
512470 99512470 1001 86380 86390 1
512459 99512459 1001 86380 86390 1
513042 99513042 1001 86380 86390 1
513044 99513044 1001 86380 86390 1
512897 99512897 1001 86380 86390 1
512899 99512899 1001 86380 86390 1
512965 99512965 1001 86380 86390 1
512973 99512973 1001 86380 86390 1
512610 99512610 1001 86380 86390 1
512769 99512769 1001 86380 86390 1
513396 99513396 1001 86380 86390 1
513346 99513346 1001 86380 86390 1
513283 99513283 1001 86380 86390 1
513309 99513309 1001 86380 86390 1
514001 99514001 1001 86380 86390 1
513792 99513792 1001 86380 86390 1
513637 99513637 1001 86380 86390 1
513730 99513730 1001 86380 86390 1
513795 99513795 1001 86380 86390 1
513653 99513653 1001 86380 86390 1
513785 99513785 1001 86380 86390 1
513529 99513529 1001 86380 86390 1
513452 99513452 1001 86380 86390 1
513576 99513576 1001 86380 86390 1
513590 99513590 1001 86380 86390 1
513461 99513461 1001 86380 86390 1
513500 99513500 1001 86380 86390 1
514042 99514042 1001 86380 86390 1
514830 99514830 1001 86380 86390 1
514831 99514831 1001 86380 86390 1
514589 99514589 1001 86380 86390 1
514558 99514558 1001 86380 86390 1
514317 99514317 1001 86380 86390 1
515011 99515011 1001 86380 86390 1
515056 99515056 1001 86380 86390 1
514915 99514915 1001 86380 86390 1
514968 99514968 1001 86380 86390 1
515656 99515656 1001 86380 86390 1
515546 99515546 1001 86380 86390 1
515498 99515498 1001 86380 86390 1
515316 99515316 1001 86380 86390 1
515410 99515410 1001 86380 86390 1
515307 99515307 1001 86380 86390 1
515065 99515065 1001 86380 86390 1
515157 99515157 1001 86380 86390 1
515178 99515178 1001 86380 86390 1
515707 99515707 1001 86380 86390 1
515851 99515851 1001 86380 86390 1
515814 99515814 1001 86380 86390 1
515739 99515739 1001 86380 86390 1
515816 99515816 1001 86380 86390 1
515869 99515869 1001 86380 86390 1
515846 99515846 1001 86380 86390 1
516398 99516398 1001 86380 86390 1
516364 99516364 1001 86380 86390 1
516391 99516391 1001 86380 86390 1
516280 99516280 1001 86380 86390 1
516242 99516242 1001 86380 86390 1
516234 99516234 1001 86380 86390 1
516273 99516273 1001 86380 86390 1
516223 99516223 1001 86380 86390 1
516013 99516013 1001 86380 86390 1
516042 99516042 1001 86380 86390 1
516703 99516703 1001 86380 86390 1
516659 99516659 1001 86380 86390 1
517146 99517146 1001 86380 86390 1
517159 99517159 1001 86380 86390 1
517163 99517163 1001 86380 86390 1
517139 99517139 1001 86380 86390 1
517322 99517322 1001 86380 86390 1
517269 99517269 1001 86380 86390 1
517054 99517054 1001 86380 86390 1
516990 99516990 1001 86380 86390 1
517056 99517056 1001 86380 86390 1
517098 99517098 1001 86380 86390 1
517126 99517126 1001 86380 86390 1
516719 99516719 1001 86380 86390 1
516746 99516746 1001 86380 86390 1
517384 99517384 1001 86380 86390 1
517454 99517454 1001 86380 86390 1
517420 99517420 1001 86380 86390 1
517446 99517446 1001 86380 86390 1
517512 99517512 1001 86380 86390 1
518023 99518023 1001 86380 86390 1
518150 99518150 1001 86380 86390 1
517846 99517846 1001 86380 86390 1
517685 99517685 1001 86380 86390 1
517740 99517740 1001 86380 86390 1
517667 99517667 1001 86380 86390 1
517733 99517733 1001 86380 86390 1
518230 99518230 1001 86380 86390 1
518360 99518360 1001 86380 86390 1
518195 99518195 1001 86380 86390 1
518602 99518602 1001 86380 86390 1
518620 99518620 1001 86380 86390 1
518781 99518781 1001 86380 86390 1
518717 99518717 1001 86380 86390 1
518432 99518432 1001 86380 86390 1
518574 99518574 1001 86380 86390 1
518526 99518526 1001 86380 86390 1
518437 99518437 1001 86380 86390 1
518378 99518378 1001 86380 86390 1
518405 99518405 1001 86380 86390 1
519154 99519154 1001 86380 86390 1
519015 99519015 1001 86380 86390 1
519032 99519032 1001 86380 86390 1
519126 99519126 1001 86380 86390 1
519088 99519088 1001 86380 86390 1
519613 99519613 1001 86380 86390 1
519415 99519415 1001 86380 86390 1
519483 99519483 1001 86380 86390 1
519589 99519589 1001 86380 86390 1
520604 99520604 1001 86380 86390 1
520608 99520608 1001 86380 86390 1
520626 99520626 1001 86380 86390 1
520323 99520323 1001 86380 86390 1
520429 99520429 1001 86380 86390 1
520128 99520128 1001 86380 86390 1
520172 99520172 1001 86380 86390 1
520691 99520691 1001 86380 86390 1
520669 99520669 1001 86380 86390 1
520772 99520772 1001 86380 86390 1
520838 99520838 1001 86380 86390 1
521286 99521286 1001 86380 86390 1
521299 99521299 1001 86380 86390 1
521366 99521366 1001 86380 86390 1
521354 99521354 1001 86380 86390 1
521317 99521317 1001 86380 86390 1
521449 99521449 1001 86380 86390 1
521173 99521173 1001 86380 86390 1
521141 99521141 1001 86380 86390 1
521181 99521181 1001 86380 86390 1
521117 99521117 1001 86380 86390 1
520964 99520964 1001 86380 86390 1
520953 99520953 1001 86380 86390 1
520932 99520932 1001 86380 86390 1
521649 99521649 1001 86380 86390 1
521475 99521475 1001 86380 86390 1
522256 99522256 1001 86380 86390 1
522089 99522089 1001 86380 86390 1
522206 99522206 1001 86380 86390 1
522185 99522185 1001 86380 86390 1
522097 99522097 1001 86380 86390 1
522099 99522099 1001 86380 86390 1
522074 99522074 1001 86380 86390 1
521984 99521984 1001 86380 86390 1
522036 99522036 1001 86380 86390 1
521761 99521761 1001 86380 86390 1
522308 99522308 1001 86380 86390 1
522479 99522479 1001 86380 86390 1
523088 99523088 1001 86380 86390 1
523101 99523101 1001 86380 86390 1
522997 99522997 1001 86380 86390 1
522797 99522797 1001 86380 86390 1
522909 99522909 1001 86380 86390 1
522873 99522873 1001 86380 86390 1
522510 99522510 1001 86380 86390 1
522537 99522537 1001 86380 86390 1
522592 99522592 1001 86380 86390 1
522567 99522567 1001 86380 86390 1
522610 99522610 1001 86380 86390 1
522650 99522650 1001 86380 86390 1
522508 99522508 1001 86380 86390 1
522561 99522561 1001 86380 86390 1
523179 99523179 1001 86380 86390 1
523759 99523759 1001 86380 86390 1
523598 99523598 1001 86380 86390 1
523466 99523466 1001 86380 86390 1
524011 99524011 1001 86380 86390 1
524129 99524129 1001 86380 86390 1
524066 99524066 1001 86380 86390 1
524736 99524736 1001 86380 86390 1
524741 99524741 1001 86380 86390 1
524393 99524393 1001 86380 86390 1
524292 99524292 1001 86380 86390 1
524252 99524252 1001 86380 86390 1
524771 99524771 1001 86380 86390 1
524804 99524804 1001 86380 86390 1
524882 99524882 1001 86380 86390 1
525554 99525554 1001 86380 86390 1
525441 99525441 1001 86380 86390 1
525340 99525340 1001 86380 86390 1
525316 99525316 1001 86380 86390 1
525253 99525253 1001 86380 86390 1
525356 99525356 1001 86380 86390 1
[truncated: 4,096,247 more chars]
