# Supplementary material for: Fast and near-optimal monitoring for healthcare acquired infection outbreaks
Source: PLoS Comput Biol. 2019 Sep 16;15(9):e1007284. doi: 10.1371/journal.pcbi.1007284 (PMC6762212; doi:10.1371/journal.pcbi.1007284)
Supplement: S2 Data — (ZIP) [file pcbi.1007284.s007.zip › MobilityLogs2/HAISE_Carilion_all_visits_day_176.txt]

#Person location Sublocation StartTime EndTime Type
430060 793 1001 61500 64197 1
501296 981 1002 60039 68309 1
400236 99400236 1001 86380 86390 1
400399 99400399 1001 86380 86390 1
400589 99400589 1001 86380 86390 1
400578 99400578 1001 86380 86390 1
400655 99400655 1001 86380 86390 1
400780 99400780 1001 86380 86390 1
400908 99400908 1001 86380 86390 1
400970 99400970 1001 86380 86390 1
400957 99400957 1001 86380 86390 1
401289 99401289 1001 86380 86390 1
401500 99401500 1001 86380 86390 1
401579 99401579 1001 86380 86390 1
401658 99401658 1001 86380 86390 1
401604 99401604 1001 86380 86390 1
401592 99401592 1001 86380 86390 1
401798 99401798 1001 86380 86390 1
401937 99401937 1001 86380 86390 1
401856 99401856 1001 86380 86390 1
402053 99402053 1001 86380 86390 1
401976 99401976 1001 86380 86390 1
402141 99402141 1001 86380 86390 1
402072 99402072 1001 86380 86390 1
402273 99402273 1001 86380 86390 1
402347 99402347 1001 86380 86390 1
402422 99402422 1001 86380 86390 1
402389 99402389 1001 86380 86390 1
402546 99402546 1001 86380 86390 1
402730 99402730 1001 86380 86390 1
402984 99402984 1001 86380 86390 1
403077 99403077 1001 86380 86390 1
403008 99403008 1001 86380 86390 1
403174 99403174 1001 86380 86390 1
403306 99403306 1001 86380 86390 1
403447 99403447 1001 86380 86390 1
403614 99403614 1001 86380 86390 1
403574 99403574 1001 86380 86390 1
403725 99403725 1001 86380 86390 1
404031 99404031 1001 86380 86390 1
404389 99404389 1001 86380 86390 1
404455 99404455 1001 86380 86390 1
404552 99404552 1001 86380 86390 1
404656 99404656 1001 86380 86390 1
404626 99404626 1001 86380 86390 1
404761 99404761 1001 86380 86390 1
404690 99404690 1001 86380 86390 1
404821 99404821 1001 86380 86390 1
405159 99405159 1001 86380 86390 1
405375 99405375 1001 86380 86390 1
405505 99405505 1001 86380 86390 1
405658 99405658 1001 86380 86390 1
405927 99405927 1001 86380 86390 1
406261 99406261 1001 86380 86390 1
406316 99406316 1001 86380 86390 1
406679 99406679 1001 86380 86390 1
406756 99406756 1001 86380 86390 1
406870 99406870 1001 86380 86390 1
406854 99406854 1001 86380 86390 1
407018 99407018 1001 86380 86390 1
407224 99407224 1001 86380 86390 1
407385 99407385 1001 86380 86390 1
407371 99407371 1001 86380 86390 1
408392 99408392 1001 86380 86390 1
408441 99408441 1001 86380 86390 1
408723 99408723 1001 86380 86390 1
408659 99408659 1001 86380 86390 1
408846 99408846 1001 86380 86390 1
408771 99408771 1001 86380 86390 1
408921 99408921 1001 86380 86390 1
409100 99409100 1001 86380 86390 1
409102 99409102 1001 86380 86390 1
409188 99409188 1001 86380 86390 1
409140 99409140 1001 86380 86390 1
409316 99409316 1001 86380 86390 1
409472 99409472 1001 86380 86390 1
409524 99409524 1001 86380 86390 1
409579 99409579 1001 86380 86390 1
409780 99409780 1001 86380 86390 1
409696 99409696 1001 86380 86390 1
409822 99409822 1001 86380 86390 1
409908 99409908 1001 86380 86390 1
410017 99410017 1001 86380 86390 1
410333 99410333 1001 86380 86390 1
410490 99410490 1001 86380 86390 1
410701 99410701 1001 86380 86390 1
410892 99410892 1001 86380 86390 1
411089 99411089 1001 86380 86390 1
411045 99411045 1001 86380 86390 1
411332 99411332 1001 86380 86390 1
411670 99411670 1001 86380 86390 1
411816 99411816 1001 86380 86390 1
411853 99411853 1001 86380 86390 1
411777 99411777 1001 86380 86390 1
412196 99412196 1001 86380 86390 1
412355 99412355 1001 86380 86390 1
412341 99412341 1001 86380 86390 1
412298 99412298 1001 86380 86390 1
412374 99412374 1001 86380 86390 1
412353 99412353 1001 86380 86390 1
413655 99413655 1001 86380 86390 1
413010 99413010 1001 86380 86390 1
412641 99412641 1001 86380 86390 1
412536 99412536 1001 86380 86390 1
414061 99414061 1001 86380 86390 1
413808 99413808 1001 86380 86390 1
414020 99414020 1001 86380 86390 1
413741 99413741 1001 86380 86390 1
415191 99415191 1001 86380 86390 1
415268 99415268 1001 86380 86390 1
415273 99415273 1001 86380 86390 1
414959 99414959 1001 86380 86390 1
414587 99414587 1001 86380 86390 1
414817 99414817 1001 86380 86390 1
414250 99414250 1001 86380 86390 1
414168 99414168 1001 86380 86390 1
414390 99414390 1001 86380 86390 1
414245 99414245 1001 86380 86390 1
414374 99414374 1001 86380 86390 1
415720 99415720 1001 86380 86390 1
414119 99414119 1001 86380 86390 1
415602 99415602 1001 86380 86390 1
415533 99415533 1001 86380 86390 1
415590 99415590 1001 86380 86390 1
415542 99415542 1001 86380 86390 1
416697 99416697 1001 86380 86390 1
416817 99416817 1001 86380 86390 1
416982 99416982 1001 86380 86390 1
416397 99416397 1001 86380 86390 1
416437 99416437 1001 86380 86390 1
416444 99416444 1001 86380 86390 1
416487 99416487 1001 86380 86390 1
416391 99416391 1001 86380 86390 1
416392 99416392 1001 86380 86390 1
416278 99416278 1001 86380 86390 1
416015 99416015 1001 86380 86390 1
416022 99416022 1001 86380 86390 1
416027 99416027 1001 86380 86390 1
417045 99417045 1001 86380 86390 1
417314 99417314 1001 86380 86390 1
417345 99417345 1001 86380 86390 1
417043 99417043 1001 86380 86390 1
417474 99417474 1001 86380 86390 1
417503 99417503 1001 86380 86390 1
417483 99417483 1001 86380 86390 1
417531 99417531 1001 86380 86390 1
417484 99417484 1001 86380 86390 1
418305 99418305 1001 86380 86390 1
418062 99418062 1001 86380 86390 1
418100 99418100 1001 86380 86390 1
417796 99417796 1001 86380 86390 1
417823 99417823 1001 86380 86390 1
418009 99418009 1001 86380 86390 1
417835 99417835 1001 86380 86390 1
417805 99417805 1001 86380 86390 1
419157 99419157 1001 86380 86390 1
420152 99420152 1001 86380 86390 1
419703 99419703 1001 86380 86390 1
419797 99419797 1001 86380 86390 1
419937 99419937 1001 86380 86390 1
419431 99419431 1001 86380 86390 1
419580 99419580 1001 86380 86390 1
420524 99420524 1001 86380 86390 1
420799 99420799 1001 86380 86390 1
420826 99420826 1001 86380 86390 1
422115 99422115 1001 86380 86390 1
421819 99421819 1001 86380 86390 1
421907 99421907 1001 86380 86390 1
421593 99421593 1001 86380 86390 1
421331 99421331 1001 86380 86390 1
421624 99421624 1001 86380 86390 1
422194 99422194 1001 86380 86390 1
422509 99422509 1001 86380 86390 1
422125 99422125 1001 86380 86390 1
422493 99422493 1001 86380 86390 1
423750 99423750 1001 86380 86390 1
423405 99423405 1001 86380 86390 1
423521 99423521 1001 86380 86390 1
423481 99423481 1001 86380 86390 1
423149 99423149 1001 86380 86390 1
423062 99423062 1001 86380 86390 1
422966 99422966 1001 86380 86390 1
423008 99423008 1001 86380 86390 1
423074 99423074 1001 86380 86390 1
422955 99422955 1001 86380 86390 1
423213 99423213 1001 86380 86390 1
422998 99422998 1001 86380 86390 1
422813 99422813 1001 86380 86390 1
422671 99422671 1001 86380 86390 1
422548 99422548 1001 86380 86390 1
423965 99423965 1001 86380 86390 1
423890 99423890 1001 86380 86390 1
424132 99424132 1001 86380 86390 1
425248 99425248 1001 86380 86390 1
425227 99425227 1001 86380 86390 1
424800 99424800 1001 86380 86390 1
424825 99424825 1001 86380 86390 1
424710 99424710 1001 86380 86390 1
424787 99424787 1001 86380 86390 1
424242 99424242 1001 86380 86390 1
424228 99424228 1001 86380 86390 1
424159 99424159 1001 86380 86390 1
424454 99424454 1001 86380 86390 1
424207 99424207 1001 86380 86390 1
425513 99425513 1001 86380 86390 1
425668 99425668 1001 86380 86390 1
426790 99426790 1001 86380 86390 1
426768 99426768 1001 86380 86390 1
426800 99426800 1001 86380 86390 1
426709 99426709 1001 86380 86390 1
426888 99426888 1001 86380 86390 1
426394 99426394 1001 86380 86390 1
426476 99426476 1001 86380 86390 1
426576 99426576 1001 86380 86390 1
426553 99426553 1001 86380 86390 1
426150 99426150 1001 86380 86390 1
425898 99425898 1001 86380 86390 1
427513 99427513 1001 86380 86390 1
427463 99427463 1001 86380 86390 1
427355 99427355 1001 86380 86390 1
427210 99427210 1001 86380 86390 1
428732 99428732 1001 86380 86390 1
428543 99428543 1001 86380 86390 1
428426 99428426 1001 86380 86390 1
428574 99428574 1001 86380 86390 1
428450 99428450 1001 86380 86390 1
428616 99428616 1001 86380 86390 1
428353 99428353 1001 86380 86390 1
428512 99428512 1001 86380 86390 1
428188 99428188 1001 86380 86390 1
428173 99428173 1001 86380 86390 1
427934 99427934 1001 86380 86390 1
427803 99427803 1001 86380 86390 1
427880 99427880 1001 86380 86390 1
427569 99427569 1001 86380 86390 1
429015 99429015 1001 86380 86390 1
429065 99429065 1001 86380 86390 1
428785 99428785 1001 86380 86390 1
428791 99428791 1001 86380 86390 1
429121 99429121 1001 86380 86390 1
429938 99429938 1001 86380 86390 1
429675 99429675 1001 86380 86390 1
429702 99429702 1001 86380 86390 1
429280 99429280 1001 86380 86390 1
429353 99429353 1001 86380 86390 1
429261 99429261 1001 86380 86390 1
430412 99430412 1001 86380 86390 1
430627 99430627 1001 86380 86390 1
431940 99431940 1001 86380 86390 1
431990 99431990 1001 86380 86390 1
431802 99431802 1001 86380 86390 1
432032 99432032 1001 86380 86390 1
431687 99431687 1001 86380 86390 1
431311 99431311 1001 86380 86390 1
430854 99430854 1001 86380 86390 1
430992 99430992 1001 86380 86390 1
431191 99431191 1001 86380 86390 1
431141 99431141 1001 86380 86390 1
431236 99431236 1001 86380 86390 1
430864 99430864 1001 86380 86390 1
430887 99430887 1001 86380 86390 1
431170 99431170 1001 86380 86390 1
432321 99432321 1001 86380 86390 1
432098 99432098 1001 86380 86390 1
432210 99432210 1001 86380 86390 1
432101 99432101 1001 86380 86390 1
432331 99432331 1001 86380 86390 1
432373 99432373 1001 86380 86390 1
433525 99433525 1001 86380 86390 1
433071 99433071 1001 86380 86390 1
432976 99432976 1001 86380 86390 1
432604 99432604 1001 86380 86390 1
432770 99432770 1001 86380 86390 1
433912 99433912 1001 86380 86390 1
433817 99433817 1001 86380 86390 1
433953 99433953 1001 86380 86390 1
433908 99433908 1001 86380 86390 1
435356 99435356 1001 86380 86390 1
435101 99435101 1001 86380 86390 1
434969 99434969 1001 86380 86390 1
434261 99434261 1001 86380 86390 1
434540 99434540 1001 86380 86390 1
434580 99434580 1001 86380 86390 1
435616 99435616 1001 86380 86390 1
435785 99435785 1001 86380 86390 1
436905 99436905 1001 86380 86390 1
436937 99436937 1001 86380 86390 1
437117 99437117 1001 86380 86390 1
437015 99437015 1001 86380 86390 1
436628 99436628 1001 86380 86390 1
436460 99436460 1001 86380 86390 1
436615 99436615 1001 86380 86390 1
436512 99436512 1001 86380 86390 1
436748 99436748 1001 86380 86390 1
436002 99436002 1001 86380 86390 1
436280 99436280 1001 86380 86390 1
436336 99436336 1001 86380 86390 1
300033 99300033 1001 86380 86390 1
300021 99300021 1001 86380 86390 1
437194 99437194 1001 86380 86390 1
437327 99437327 1001 86380 86390 1
300562 99300562 1001 86380 86390 1
300401 99300401 1001 86380 86390 1
300504 99300504 1001 86380 86390 1
300481 99300481 1001 86380 86390 1
300307 99300307 1001 86380 86390 1
300284 99300284 1001 86380 86390 1
300168 99300168 1001 86380 86390 1
300119 99300119 1001 86380 86390 1
300885 99300885 1001 86380 86390 1
300733 99300733 1001 86380 86390 1
300878 99300878 1001 86380 86390 1
301498 99301498 1001 86380 86390 1
301448 99301448 1001 86380 86390 1
301220 99301220 1001 86380 86390 1
301289 99301289 1001 86380 86390 1
301226 99301226 1001 86380 86390 1
301269 99301269 1001 86380 86390 1
301066 99301066 1001 86380 86390 1
301004 99301004 1001 86380 86390 1
301648 99301648 1001 86380 86390 1
301654 99301654 1001 86380 86390 1
302229 99302229 1001 86380 86390 1
302359 99302359 1001 86380 86390 1
302336 99302336 1001 86380 86390 1
302176 99302176 1001 86380 86390 1
302139 99302139 1001 86380 86390 1
302103 99302103 1001 86380 86390 1
302057 99302057 1001 86380 86390 1
301761 99301761 1001 86380 86390 1
301801 99301801 1001 86380 86390 1
301882 99301882 1001 86380 86390 1
301833 99301833 1001 86380 86390 1
301874 99301874 1001 86380 86390 1
302552 99302552 1001 86380 86390 1
303032 99303032 1001 86380 86390 1
302691 99302691 1001 86380 86390 1
302635 99302635 1001 86380 86390 1
303256 99303256 1001 86380 86390 1
303323 99303323 1001 86380 86390 1
303957 99303957 1001 86380 86390 1
304000 99304000 1001 86380 86390 1
304014 99304014 1001 86380 86390 1
304017 99304017 1001 86380 86390 1
303941 99303941 1001 86380 86390 1
303822 99303822 1001 86380 86390 1
303593 99303593 1001 86380 86390 1
303608 99303608 1001 86380 86390 1
303612 99303612 1001 86380 86390 1
304211 99304211 1001 86380 86390 1
304131 99304131 1001 86380 86390 1
304120 99304120 1001 86380 86390 1
304824 99304824 1001 86380 86390 1
304831 99304831 1001 86380 86390 1
304697 99304697 1001 86380 86390 1
304842 99304842 1001 86380 86390 1
304577 99304577 1001 86380 86390 1
304567 99304567 1001 86380 86390 1
304530 99304530 1001 86380 86390 1
304396 99304396 1001 86380 86390 1
304296 99304296 1001 86380 86390 1
304250 99304250 1001 86380 86390 1
304885 99304885 1001 86380 86390 1
305505 99305505 1001 86380 86390 1
305546 99305546 1001 86380 86390 1
305559 99305559 1001 86380 86390 1
305536 99305536 1001 86380 86390 1
305669 99305669 1001 86380 86390 1
305673 99305673 1001 86380 86390 1
305402 99305402 1001 86380 86390 1
305279 99305279 1001 86380 86390 1
305461 99305461 1001 86380 86390 1
305424 99305424 1001 86380 86390 1
305450 99305450 1001 86380 86390 1
305147 99305147 1001 86380 86390 1
500167 99500167 1001 86380 86390 1
500155 99500155 1001 86380 86390 1
500686 99500686 1001 86380 86390 1
500343 99500343 1001 86380 86390 1
500345 99500345 1001 86380 86390 1
500321 99500321 1001 86380 86390 1
500847 99500847 1001 86380 86390 1
501578 99501578 1001 86380 86390 1
501545 99501545 1001 86380 86390 1
501361 99501361 1001 86380 86390 1
501250 99501250 1001 86380 86390 1
501050 99501050 1001 86380 86390 1
501076 99501076 1001 86380 86390 1
501037 99501037 1001 86380 86390 1
501116 99501116 1001 86380 86390 1
501066 99501066 1001 86380 86390 1
501028 99501028 1001 86380 86390 1
501094 99501094 1001 86380 86390 1
501665 99501665 1001 86380 86390 1
501826 99501826 1001 86380 86390 1
501674 99501674 1001 86380 86390 1
502377 99502377 1001 86380 86390 1
502417 99502417 1001 86380 86390 1
502443 99502443 1001 86380 86390 1
502058 99502058 1001 86380 86390 1
502061 99502061 1001 86380 86390 1
501909 99501909 1001 86380 86390 1
502514 99502514 1001 86380 86390 1
502598 99502598 1001 86380 86390 1
502611 99502611 1001 86380 86390 1
502664 99502664 1001 86380 86390 1
503229 99503229 1001 86380 86390 1
503180 99503180 1001 86380 86390 1
503182 99503182 1001 86380 86390 1
503283 99503283 1001 86380 86390 1
503201 99503201 1001 86380 86390 1
503253 99503253 1001 86380 86390 1
503010 99503010 1001 86380 86390 1
503040 99503040 1001 86380 86390 1
503002 99503002 1001 86380 86390 1
503054 99503054 1001 86380 86390 1
502925 99502925 1001 86380 86390 1
503057 99503057 1001 86380 86390 1
502831 99502831 1001 86380 86390 1
502845 99502845 1001 86380 86390 1
502709 99502709 1001 86380 86390 1
503381 99503381 1001 86380 86390 1
503351 99503351 1001 86380 86390 1
504045 99504045 1001 86380 86390 1
503955 99503955 1001 86380 86390 1
503994 99503994 1001 86380 86390 1
504007 99504007 1001 86380 86390 1
503796 99503796 1001 86380 86390 1
503779 99503779 1001 86380 86390 1
503769 99503769 1001 86380 86390 1
503507 99503507 1001 86380 86390 1
503574 99503574 1001 86380 86390 1
504273 99504273 1001 86380 86390 1
504248 99504248 1001 86380 86390 1
504300 99504300 1001 86380 86390 1
504215 99504215 1001 86380 86390 1
504752 99504752 1001 86380 86390 1
504843 99504843 1001 86380 86390 1
504784 99504784 1001 86380 86390 1
504902 99504902 1001 86380 86390 1
504375 99504375 1001 86380 86390 1
504390 99504390 1001 86380 86390 1
504404 99504404 1001 86380 86390 1
504339 99504339 1001 86380 86390 1
504458 99504458 1001 86380 86390 1
504526 99504526 1001 86380 86390 1
504489 99504489 1001 86380 86390 1
505124 99505124 1001 86380 86390 1
504955 99504955 1001 86380 86390 1
505138 99505138 1001 86380 86390 1
504998 99504998 1001 86380 86390 1
505027 99505027 1001 86380 86390 1
505626 99505626 1001 86380 86390 1
505474 99505474 1001 86380 86390 1
505385 99505385 1001 86380 86390 1
505488 99505488 1001 86380 86390 1
505517 99505517 1001 86380 86390 1
505380 99505380 1001 86380 86390 1
505357 99505357 1001 86380 86390 1
505308 99505308 1001 86380 86390 1
505334 99505334 1001 86380 86390 1
505347 99505347 1001 86380 86390 1
505340 99505340 1001 86380 86390 1
505936 99505936 1001 86380 86390 1
505872 99505872 1001 86380 86390 1
506509 99506509 1001 86380 86390 1
506594 99506594 1001 86380 86390 1
506314 99506314 1001 86380 86390 1
506220 99506220 1001 86380 86390 1
506325 99506325 1001 86380 86390 1
505992 99505992 1001 86380 86390 1
506648 99506648 1001 86380 86390 1
506706 99506706 1001 86380 86390 1
507371 99507371 1001 86380 86390 1
507372 99507372 1001 86380 86390 1
507378 99507378 1001 86380 86390 1
507401 99507401 1001 86380 86390 1
507154 99507154 1001 86380 86390 1
507120 99507120 1001 86380 86390 1
507056 99507056 1001 86380 86390 1
507200 99507200 1001 86380 86390 1
507047 99507047 1001 86380 86390 1
506958 99506958 1001 86380 86390 1
506900 99506900 1001 86380 86390 1
506836 99506836 1001 86380 86390 1
506967 99506967 1001 86380 86390 1
506865 99506865 1001 86380 86390 1
507608 99507608 1001 86380 86390 1
507585 99507585 1001 86380 86390 1
507443 99507443 1001 86380 86390 1
508151 99508151 1001 86380 86390 1
508129 99508129 1001 86380 86390 1
508142 99508142 1001 86380 86390 1
508067 99508067 1001 86380 86390 1
508032 99508032 1001 86380 86390 1
507998 99507998 1001 86380 86390 1
508027 99508027 1001 86380 86390 1
507695 99507695 1001 86380 86390 1
507752 99507752 1001 86380 86390 1
508453 99508453 1001 86380 86390 1
509000 99509000 1001 86380 86390 1
509007 99509007 1001 86380 86390 1
508706 99508706 1001 86380 86390 1
508668 99508668 1001 86380 86390 1
508697 99508697 1001 86380 86390 1
508684 99508684 1001 86380 86390 1
508605 99508605 1001 86380 86390 1
508658 99508658 1001 86380 86390 1
509097 99509097 1001 86380 86390 1
509124 99509124 1001 86380 86390 1
509245 99509245 1001 86380 86390 1
509134 99509134 1001 86380 86390 1
509199 99509199 1001 86380 86390 1
509698 99509698 1001 86380 86390 1
509737 99509737 1001 86380 86390 1
509494 99509494 1001 86380 86390 1
509640 99509640 1001 86380 86390 1
509538 99509538 1001 86380 86390 1
509474 99509474 1001 86380 86390 1
509333 99509333 1001 86380 86390 1
509412 99509412 1001 86380 86390 1
509353 99509353 1001 86380 86390 1
509484 99509484 1001 86380 86390 1
509928 99509928 1001 86380 86390 1
510022 99510022 1001 86380 86390 1
510601 99510601 1001 86380 86390 1
510606 99510606 1001 86380 86390 1
510356 99510356 1001 86380 86390 1
510318 99510318 1001 86380 86390 1
510361 99510361 1001 86380 86390 1
510313 99510313 1001 86380 86390 1
510148 99510148 1001 86380 86390 1
510240 99510240 1001 86380 86390 1
510814 99510814 1001 86380 86390 1
510855 99510855 1001 86380 86390 1
510791 99510791 1001 86380 86390 1
510869 99510869 1001 86380 86390 1
510806 99510806 1001 86380 86390 1
510859 99510859 1001 86380 86390 1
510837 99510837 1001 86380 86390 1
510851 99510851 1001 86380 86390 1
511502 99511502 1001 86380 86390 1
511387 99511387 1001 86380 86390 1
511402 99511402 1001 86380 86390 1
511441 99511441 1001 86380 86390 1
511535 99511535 1001 86380 86390 1
511536 99511536 1001 86380 86390 1
511419 99511419 1001 86380 86390 1
511541 99511541 1001 86380 86390 1
511408 99511408 1001 86380 86390 1
511270 99511270 1001 86380 86390 1
511144 99511144 1001 86380 86390 1
511186 99511186 1001 86380 86390 1
511147 99511147 1001 86380 86390 1
511042 99511042 1001 86380 86390 1
511123 99511123 1001 86380 86390 1
511718 99511718 1001 86380 86390 1
511721 99511721 1001 86380 86390 1
511685 99511685 1001 86380 86390 1
511613 99511613 1001 86380 86390 1
512253 99512253 1001 86380 86390 1
512333 99512333 1001 86380 86390 1
512298 99512298 1001 86380 86390 1
511991 99511991 1001 86380 86390 1
511875 99511875 1001 86380 86390 1
511943 99511943 1001 86380 86390 1
511881 99511881 1001 86380 86390 1
511964 99511964 1001 86380 86390 1
512544 99512544 1001 86380 86390 1
512519 99512519 1001 86380 86390 1
512548 99512548 1001 86380 86390 1
512578 99512578 1001 86380 86390 1
513067 99513067 1001 86380 86390 1
513148 99513148 1001 86380 86390 1
513110 99513110 1001 86380 86390 1
513199 99513199 1001 86380 86390 1
512874 99512874 1001 86380 86390 1
512809 99512809 1001 86380 86390 1
513342 99513342 1001 86380 86390 1
513382 99513382 1001 86380 86390 1
513907 99513907 1001 86380 86390 1
513912 99513912 1001 86380 86390 1
513875 99513875 1001 86380 86390 1
513657 99513657 1001 86380 86390 1
513632 99513632 1001 86380 86390 1
513777 99513777 1001 86380 86390 1
513715 99513715 1001 86380 86390 1
513554 99513554 1001 86380 86390 1
513466 99513466 1001 86380 86390 1
513457 99513457 1001 86380 86390 1
513549 99513549 1001 86380 86390 1
513565 99513565 1001 86380 86390 1
513578 99513578 1001 86380 86390 1
514038 99514038 1001 86380 86390 1
514705 99514705 1001 86380 86390 1
514658 99514658 1001 86380 86390 1
514776 99514776 1001 86380 86390 1
514713 99514713 1001 86380 86390 1
514447 99514447 1001 86380 86390 1
514263 99514263 1001 86380 86390 1
514354 99514354 1001 86380 86390 1
514412 99514412 1001 86380 86390 1
514375 99514375 1001 86380 86390 1
514274 99514274 1001 86380 86390 1
515036 99515036 1001 86380 86390 1
514881 99514881 1001 86380 86390 1
514991 99514991 1001 86380 86390 1
515517 99515517 1001 86380 86390 1
515562 99515562 1001 86380 86390 1
515670 99515670 1001 86380 86390 1
515672 99515672 1001 86380 86390 1
515632 99515632 1001 86380 86390 1
515452 99515452 1001 86380 86390 1
515379 99515379 1001 86380 86390 1
515396 99515396 1001 86380 86390 1
515090 99515090 1001 86380 86390 1
515264 99515264 1001 86380 86390 1
515230 99515230 1001 86380 86390 1
515256 99515256 1001 86380 86390 1
515759 99515759 1001 86380 86390 1
515766 99515766 1001 86380 86390 1
516397 99516397 1001 86380 86390 1
516398 99516398 1001 86380 86390 1
516484 99516484 1001 86380 86390 1
516501 99516501 1001 86380 86390 1
516191 99516191 1001 86380 86390 1
516141 99516141 1001 86380 86390 1
516219 99516219 1001 86380 86390 1
515979 99515979 1001 86380 86390 1
516036 99516036 1001 86380 86390 1
515952 99515952 1001 86380 86390 1
516637 99516637 1001 86380 86390 1
516678 99516678 1001 86380 86390 1
516640 99516640 1001 86380 86390 1
516524 99516524 1001 86380 86390 1
516695 99516695 1001 86380 86390 1
516567 99516567 1001 86380 86390 1
517169 99517169 1001 86380 86390 1
517133 99517133 1001 86380 86390 1
517288 99517288 1001 86380 86390 1
517211 99517211 1001 86380 86390 1
517227 99517227 1001 86380 86390 1
517292 99517292 1001 86380 86390 1
517241 99517241 1001 86380 86390 1
517321 99517321 1001 86380 86390 1
516954 99516954 1001 86380 86390 1
517116 99517116 1001 86380 86390 1
517361 99517361 1001 86380 86390 1
517467 99517467 1001 86380 86390 1
517535 99517535 1001 86380 86390 1
517367 99517367 1001 86380 86390 1
517512 99517512 1001 86380 86390 1
518061 99518061 1001 86380 86390 1
518025 99518025 1001 86380 86390 1
518106 99518106 1001 86380 86390 1
517763 99517763 1001 86380 86390 1
517916 99517916 1001 86380 86390 1
517632 99517632 1001 86380 86390 1
517673 99517673 1001 86380 86390 1
517674 99517674 1001 86380 86390 1
517744 99517744 1001 86380 86390 1
517605 99517605 1001 86380 86390 1
518291 99518291 1001 86380 86390 1
518359 99518359 1001 86380 86390 1
518364 99518364 1001 86380 86390 1
518694 99518694 1001 86380 86390 1
518764 99518764 1001 86380 86390 1
518380 99518380 1001 86380 86390 1
518446 99518446 1001 86380 86390 1
518478 99518478 1001 86380 86390 1
519129 99519129 1001 86380 86390 1
519005 99519005 1001 86380 86390 1
519174 99519174 1001 86380 86390 1
519020 99519020 1001 86380 86390 1
519778 99519778 1001 86380 86390 1
519621 99519621 1001 86380 86390 1
519623 99519623 1001 86380 86390 1
519784 99519784 1001 86380 86390 1
519596 99519596 1001 86380 86390 1
519548 99519548 1001 86380 86390 1
519501 99519501 1001 86380 86390 1
519595 99519595 1001 86380 86390 1
519313 99519313 1001 86380 86390 1
519223 99519223 1001 86380 86390 1
519996 99519996 1001 86380 86390 1
519817 99519817 1001 86380 86390 1
520473 99520473 1001 86380 86390 1
520566 99520566 1001 86380 86390 1
520517 99520517 1001 86380 86390 1
520466 99520466 1001 86380 86390 1
520574 99520574 1001 86380 86390 1
520398 99520398 1001 86380 86390 1
520402 99520402 1001 86380 86390 1
520162 99520162 1001 86380 86390 1
520221 99520221 1001 86380 86390 1
520146 99520146 1001 86380 86390 1
520774 99520774 1001 86380 86390 1
520674 99520674 1001 86380 86390 1
521278 99521278 1001 86380 86390 1
521381 99521381 1001 86380 86390 1
521284 99521284 1001 86380 86390 1
521133 99521133 1001 86380 86390 1
521100 99521100 1001 86380 86390 1
521102 99521102 1001 86380 86390 1
521141 99521141 1001 86380 86390 1
520898 99520898 1001 86380 86390 1
520916 99520916 1001 86380 86390 1
520864 99520864 1001 86380 86390 1
520896 99520896 1001 86380 86390 1
520935 99520935 1001 86380 86390 1
521519 99521519 1001 86380 86390 1
521597 99521597 1001 86380 86390 1
521630 99521630 1001 86380 86390 1
522165 99522165 1001 86380 86390 1
522104 99522104 1001 86380 86390 1
522118 99522118 1001 86380 86390 1
522186 99522186 1001 86380 86390 1
522149 99522149 1001 86380 86390 1
522176 99522176 1001 86380 86390 1
521737 99521737 1001 86380 86390 1
521720 99521720 1001 86380 86390 1
521785 99521785 1001 86380 86390 1
522381 99522381 1001 86380 86390 1
522357 99522357 1001 86380 86390 1
522320 99522320 1001 86380 86390 1
522294 99522294 1001 86380 86390 1
522430 99522430 1001 86380 86390 1
523057 99523057 1001 86380 86390 1
523088 99523088 1001 86380 86390 1
522755 99522755 1001 86380 86390 1
522718 99522718 1001 86380 86390 1
522536 99522536 1001 86380 86390 1
522668 99522668 1001 86380 86390 1
522543 99522543 1001 86380 86390 1
522624 99522624 1001 86380 86390 1
523208 99523208 1001 86380 86390 1
523234 99523234 1001 86380 86390 1
523213 99523213 1001 86380 86390 1
523124 99523124 1001 86380 86390 1
523151 99523151 1001 86380 86390 1
523218 99523218 1001 86380 86390 1
523803 99523803 1001 86380 86390 1
523791 99523791 1001 86380 86390 1
523784 99523784 1001 86380 86390 1
523888 99523888 1001 86380 86390 1
523878 99523878 1001 86380 86390 1
523688 99523688 1001 86380 86390 1
523549 99523549 1001 86380 86390 1
523393 99523393 1001 86380 86390 1
523355 99523355 1001 86380 86390 1
524059 99524059 1001 86380 86390 1
523998 99523998 1001 86380 86390 1
524011 99524011 1001 86380 86390 1
524628 99524628 1001 86380 86390 1
524710 99524710 1001 86380 86390 1
524611 99524611 1001 86380 86390 1
524614 99524614 1001 86380 86390 1
524384 99524384 1001 86380 86390 1
524362 99524362 1001 86380 86390 1
524519 99524519 1001 86380 86390 1
524443 99524443 1001 86380 86390 1
524309 99524309 1001 86380 86390 1
524316 99524316 1001 86380 86390 1
524239 99524239 1001 86380 86390 1
524859 99524859 1001 86380 86390 1
524836 99524836 1001 86380 86390 1
525429 99525429 1001 86380 86390 1
525497 99525497 1001 86380 86390 1
525472 99525472 1001 86380 86390 1
525572 99525572 1001 86380 86390 1
525512 99525512 1001 86380 86390 1
525024 99525024 1001 86380 86390 1
525143 99525143 1001 86380 86390 1
525676 99525676 1001 86380 86390 1
525616 99525616 1001 86380 86390 1
526282 99526282 1001 86380 86390 1
526375 99526375 1001 86380 86390 1
526314 99526314 1001 86380 86390 1
526406 99526406 1001 86380 86390 1
526354 99526354 1001 86380 86390 1
526409 99526409 1001 86380 86390 1
526417 99526417 1001 86380 86390 1
526023 99526023 1001 86380 86390 1
526154 99526154 1001 86380 86390 1
526104 99526104 1001 86380 86390 1
526080 99526080 1001 86380 86390 1
526029 99526029 1001 86380 86390 1
526099 99526099 1001 86380 86390 1
526125 99526125 1001 86380 86390 1
526100 99526100 1001 86380 86390 1
525858 99525858 1001 86380 86390 1
525910 99525910 1001 86380 86390 1
525840 99525840 1001 86380 86390 1
526565 99526565 1001 86380 86390 1
526573 99526573 1001 86380 86390 1
526625 99526625 1001 86380 86390 1
527134 99527134 1001 86380 86390 1
527173 99527173 1001 86380 86390 1
527141 99527141 1001 86380 86390 1
527077 99527077 1001 86380 86390 1
526849 99526849 1001 86380 86390 1
527044 99527044 1001 86380 86390 1
526866 99526866 1001 86380 86390 1
526944 99526944 1001 86380 86390 1
526882 99526882 1001 86380 86390 1
526632 99526632 1001 86380 86390 1
526700 99526700 1001 86380 86390 1
526778 99526778 1001 86380 86390 1
526818 99526818 1001 86380 86390 1
527368 99527368 1001 86380 86390 1
527304 99527304 1001 86380 86390 1
527361 99527361 1001 86380 86390 1
527975 99527975 1001 86380 86390 1
527813 99527813 1001 86380 86390 1
527839 99527839 1001 86380 86390 1
527574 99527574 1001 86380 86390 1
527562 99527562 1001 86380 86390 1
527528 99527528 1001 86380 86390 1
527464 99527464 1001 86380 86390 1
528085 99528085 1001 86380 86390 1
528232 99528232 1001 86380 86390 1
528155 99528155 1001 86380 86390 1
528183 99528183 1001 86380 86390 1
528132 99528132 1001 86380 86390 1
528213 99528213 1001 86380 86390 1
528760 99528760 1001 86380 86390 1
528846 99528846 1001 86380 86390 1
528490 99528490 1001 86380 86390 1
528596 99528596 1001 86380 86390 1
528519 99528519 1001 86380 86390 1
528452 99528452 1001 86380 86390 1
528305 99528305 1001 86380 86390 1
529092 99529092 1001 86380 86390 1
529586 99529586 1001 86380 86390 1
529698 99529698 1001 86380 86390 1
529672 99529672 1001 86380 86390 1
529675 99529675 1001 86380 86390 1
529357 99529357 1001 86380 86390 1
529370 99529370 1001 86380 86390 1
529262 99529262 1001 86380 86390 1
529238 99529238 1001 86380 86390 1
529297 99529297 1001 86380 86390 1
529183 99529183 1001 86380 86390 1
529765 99529765 1001 86380 86390 1
529730 99529730 1001 86380 86390 1
529886 99529886 1001 86380 86390 1
529879 99529879 1001 86380 86390 1
529749 99529749 1001 86380 86390 1
530529 99530529 1001 86380 86390 1
530379 99530379 1001 86380 86390 1
530392 99530392 1001 86380 86390 1
530499 99530499 1001 86380 86390 1
530296 99530296 1001 86380 86390 1
530247 99530247 1001 86380 86390 1
530278 99530278 1001 86380 86390 1
530039 99530039 1001 86380 86390 1
529978 99529978 1001 86380 86390 1
529992 99529992 1001 86380 86390 1
530044 99530044 1001 86380 86390 1
530644 99530644 1001 86380 86390 1
530658 99530658 1001 86380 86390 1
530672 99530672 1001 86380 86390 1
530750 99530750 1001 86380 86390 1
530647 99530647 1001 86380 86390 1
531346 99531346 1001 86380 86390 1
531350 99531350 1001 86380 86390 1
531248 99531248 1001 86380 86390 1
531326 99531326 1001 86380 86390 1
531066 99531066 1001 86380 86390 1
530818 99530818 1001 86380 86390 1
531512 99531512 1001 86380 86390 1
531388 99531388 1001 86380 86390 1
531557 99531557 1001 86380 86390 1
532203 99532203 1001 86380 86390 1
532052 99532052 1001 86380 86390 1
532117 99532117 1001 86380 86390 1
532040 99532040 1001 86380 86390 1
532145 99532145 1001 86380 86390 1
532136 99532136 1001 86380 86390 1
531900 99531900 1001 86380 86390 1
531958 99531958 1001 86380 86390 1
531971 99531971 1001 86380 86390 1
531894 99531894 1001 86380 86390 1
531714 99531714 1001 86380 86390 1
531715 99531715 1001 86380 86390 1
531587 99531587 1001 86380 86390 1
531588 99531588 1001 86380 86390 1
531602 99531602 1001 86380 86390 1
531772 99531772 1001 86380 86390 1
532323 99532323 1001 86380 86390 1
532336 99532336 1001 86380 86390 1
532404 99532404 1001 86380 86390 1
532880 99532880 1001 86380 86390 1
532893 99532893 1001 86380 86390 1
532934 99532934 1001 86380 86390 1
533006 99533006 1001 86380 86390 1
532861 99532861 1001 86380 86390 1
533024 99533024 1001 86380 86390 1
533028 99533028 1001 86380 86390 1
532673 99532673 1001 86380 86390 1
532716 99532716 1001 86380 86390 1
532681 99532681 1001 86380 86390 1
532657 99532657 1001 86380 86390 1
533058 99533058 1001 86380 86390 1
533045 99533045 1001 86380 86390 1
533227 99533227 1001 86380 86390 1
533204 99533204 1001 86380 86390 1
533169 99533169 1001 86380 86390 1
533768 99533768 1001 86380 86390 1
533772 99533772 1001 86380 86390 1
533799 99533799 1001 86380 86390 1
533673 99533673 1001 86380 86390 1
533506 99533506 1001 86380 86390 1
533519 99533519 1001 86380 86390 1
533304 99533304 1001 86380 86390 1
533266 99533266 1001 86380 86390 1
533272 99533272 1001 86380 86390 1
533352 99533352 1001 86380 86390 1
534586 99534586 1001 86380 86390 1
534512 99534512 1001 86380 86390 1
534618 99534618 1001 86380 86390 1
534401 99534401 1001 86380 86390 1
534309 99534309 1001 86380 86390 1
534208 99534208 1001 86380 86390 1
534198 99534198 1001 86380 86390 1
534748 99534748 1001 86380 86390 1
534768 99534768 1001 86380 86390 1
535409 99535409 1001 86380 86390 1
535411 99535411 1001 86380 86390 1
535364 99535364 1001 86380 86390 1
535502 99535502 1001 86380 86390 1
535138 99535138 1001 86380 86390 1
535113 99535113 1001 86380 86390 1
535285 99535285 1001 86380 86390 1
535158 99535158 1001 86380 86390 1
535210 99535210 1001 86380 86390 1
534961 99534961 1001 86380 86390 1
535601 99535601 1001 86380 86390 1
535653 99535653 1001 86380 86390 1
535618 99535618 1001 86380 86390 1
536335 99536335 1001 86380 86390 1
536251 99536251 1001 86380 86390 1
536177 99536177 1001 86380 86390 1
536282 99536282 1001 86380 86390 1
536332 99536332 1001 86380 86390 1
536119 99536119 1001 86380 86390 1
535993 99535993 1001 86380 86390 1
535752 99535752 1001 86380 86390 1
536363 99536363 1001 86380 86390 1
536434 99536434 1001 86380 86390 1
536410 99536410 1001 86380 86390 1
537159 99537159 1001 86380 86390 1
537009 99537009 1001 86380 86390 1
537127 99537127 1001 86380 86390 1
537114 99537114 1001 86380 86390 1
537064 99537064 1001 86380 86390 1
537103 99537103 1001 86380 86390 1
537106 99537106 1001 86380 86390 1
536875 99536875 1001 86380 86390 1
536685 99536685 1001 86380 86390 1
536716 99536716 1001 86380 86390 1
536706 99536706 1001 86380 86390 1
537224 99537224 1001 86380 86390 1
537200 99537200 1001 86380 86390 1
537192 99537192 1001 86380 86390 1
537914 99537914 1001 86380 86390 1
537826 99537826 1001 86380 86390 1
537804 99537804 1001 86380 86390 1
537694 99537694 1001 86380 86390 1
537644 99537644 1001 86380 86390 1
537607 99537607 1001 86380 86390 1
537581 99537581 1001 86380 86390 1
537552 99537552 1001 86380 86390 1
537373 99537373 1001 86380 86390 1
538037 99538037 1001 86380 86390 1
538042 99538042 1001 86380 86390 1
538129 99538129 1001 86380 86390 1
538112 99538112 1001 86380 86390 1
538797 99538797 1001 86380 86390 1
538619 99538619 1001 86380 86390 1
538596 99538596 1001 86380 86390 1
538470 99538470 1001 86380 86390 1
538512 99538512 1001 86380 86390 1
538283 99538283 1001 86380 86390 1
538895 99538895 1001 86380 86390 1
538922 99538922 1001 86380 86390 1
538888 99538888 1001 86380 86390 1
539538 99539538 1001 86380 86390 1
539551 99539551 1001 86380 86390 1
539515 99539515 1001 86380 86390 1
539569 99539569 1001 86380 86390 1
539467 99539467 1001 86380 86390 1
539470 99539470 1001 86380 86390 1
539574 99539574 1001 86380 86390 1
539632 99539632 1001 86380 86390 1
539563 99539563 1001 86380 86390 1
539233 99539233 1001 86380 86390 1
539273 99539273 1001 86380 86390 1
539248 99539248 1001 86380 86390 1
539250 99539250 1001 86380 86390 1
539395 99539395 1001 86380 86390 1
539136 99539136 1001 86380 86390 1
539141 99539141 1001 86380 86390 1
539083 99539083 1001 86380 86390 1
539820 99539820 1001 86380 86390 1
539784 99539784 1001 86380 86390 1
539646 99539646 1001 86380 86390 1
539803 99539803 1001 86380 86390 1
539650 99539650 1001 86380 86390 1
540390 99540390 1001 86380 86390 1
540350 99540350 1001 86380 86390 1
540256 99540256 1001 86380 86390 1
540062 99540062 1001 86380 86390 1
540042 99540042 1001 86380 86390 1
539863 99539863 1001 86380 86390 1
539941 99539941 1001 86380 86390 1
540647 99540647 1001 86380 86390 1
540547 99540547 1001 86380 86390 1
540615 99540615 1001 86380 86390 1
540500 99540500 1001 86380 86390 1
541113 99541113 1001 86380 86390 1
541248 99541248 1001 86380 86390 1
541160 99541160 1001 86380 86390 1
541291 99541291 1001 86380 86390 1
540998 99540998 1001 86380 86390 1
541063 99541063 1001 86380 86390 1
541020 99541020 1001 86380 86390 1
540996 99540996 1001 86380 86390 1
542061 99542061 1001 86380 86390 1
542097 99542097 1001 86380 86390 1
542051 99542051 1001 86380 86390 1
542028 99542028 1001 86380 86390 1
541758 99541758 1001 86380 86390 1
541813 99541813 1001 86380 86390 1
541762 99541762 1001 86380 86390 1
541872 99541872 1001 86380 86390 1
541757 99541757 1001 86380 86390 1
541593 99541593 1001 86380 86390 1
541606 99541606 1001 86380 86390 1
541620 99541620 1001 86380 86390 1
541571 99541571 1001 86380 86390 1
541586 99541586 1001 86380 86390 1
541640 99541640 1001 86380 86390 1
541510 99541510 1001 86380 86390 1
542134 99542134 1001 86380 86390 1
542124 99542124 1001 86380 86390 1
542296 99542296 1001 86380 86390 1
542843 99542843 1001 86380 86390 1
542895 99542895 1001 86380 86390 1
542857 99542857 1001 86380 86390 1
542782 99542782 1001 86380 86390 1
542898 99542898 1001 86380 86390 1
542903 99542903 1001 86380 86390 1
542937 99542937 1001 86380 86390 1
542939 99542939 1001 86380 86390 1
542676 99542676 1001 86380 86390 1
542703 99542703 1001 86380 86390 1
542657 99542657 1001 86380 86390 1
542581 99542581 1001 86380 86390 1
542648 99542648 1001 86380 86390 1
542713 99542713 1001 86380 86390 1
542521 99542521 1001 86380 86390 1
542341 99542341 1001 86380 86390 1
542475 99542475 1001 86380 86390 1
543101 99543101 1001 86380 86390 1
542946 99542946 1001 86380 86390 1
542977 99542977 1001 86380 86390 1
543057 99543057 1001 86380 86390 1
543617 99543617 1001 86380 86390 1
543580 99543580 1001 86380 86390 1
543620 99543620 1001 86380 86390 1
543633 99543633 1001 86380 86390 1
543712 99543712 1001 86380 86390 1
543376 99543376 1001 86380 86390 1
543366 99543366 1001 86380 86390 1
543511 99543511 1001 86380 86390 1
543834 99543834 1001 86380 86390 1
543971 99543971 1001 86380 86390 1
543857 99543857 1001 86380 86390 1
544535 99544535 1001 86380 86390 1
544395 99544395 1001 86380 86390 1
544526 99544526 1001 86380 86390 1
544587 99544587 1001 86380 86390 1
544224 99544224 1001 86380 86390 1
544302 99544302 1001 86380 86390 1
544315 99544315 1001 86380 86390 1
544016 99544016 1001 86380 86390 1
544021 99544021 1001 86380 86390 1
543983 99543983 1001 86380 86390 1
544165 99544165 1001 86380 86390 1
544014 99544014 1001 86380 86390 1
544027 99544027 1001 86380 86390 1
544092 99544092 1001 86380 86390 1
544655 99544655 1001 86380 86390 1
400416 99400416 1001 86380 86390 1
400599 99400599 1001 86380 86390 1
400550 99400550 1001 86380 86390 1
400711 99400711 1001 86380 86390 1
400883 99400883 1001 86380 86390 1
401033 99401033 1001 86380 86390 1
400988 99400988 1001 86380 86390 1
401224 99401224 1001 86380 86390 1
401458 99401458 1001 86380 86390 1
401556 99401556 1001 86380 86390 1
401597 99401597 1001 86380 86390 1
401629 99401629 1001 86380 86390 1
401669 99401669 1001 86380 86390 1
401855 99401855 1001 86380 86390 1
402356 99402356 1001 86380 86390 1
402659 99402659 1001 86380 86390 1
402591 99402591 1001 86380 86390 1
402635 99402635 1001 86380 86390 1
402805 99402805 1001 86380 86390 1
403213 99403213 1001 86380 86390 1
403927 99403927 1001 86380 86390 1
404135 99404135 1001 86380 86390 1
404053 99404053 1001 86380 86390 1
404402 99404402 1001 86380 86390 1
404490 99404490 1001 86380 86390 1
404610 99404610 1001 86380 86390 1
404669 99404669 1001 86380 86390 1
404776 99404776 1001 86380 86390 1
405030 99405030 1001 86380 86390 1
405017 99405017 1001 86380 86390 1
405382 99405382 1001 86380 86390 1
405337 99405337 1001 86380 86390 1
405371 99405371 1001 86380 86390 1
405466 99405466 1001 86380 86390 1
405942 99405942 1001 86380 86390 1
405925 99405925 1001 86380 86390 1
406055 99406055 1001 86380 86390 1
406024 99406024 1001 86380 86390 1
406249 99406249 1001 86380 86390 1
406330 99406330 1001 86380 86390 1
406295 99406295 1001 86380 86390 1
406396 99406396 1001 86380 86390 1
406400 99406400 1001 86380 86390 1
406613 99406613 1001 86380 86390 1
406575 99406575 1001 86380 86390 1
406871 99406871 1001 86380 86390 1
406955 99406955 1001 86380 86390 1
406957 99406957 1001 86380 86390 1
407136 99407136 1001 86380 86390 1
407869 99407869 1001 86380 86390 1
407802 99407802 1001 86380 86390 1
407973 99407973 1001 86380 86390 1
408367 99408367 1001 86380 86390 1
408750 99408750 1001 86380 86390 1
408704 99408704 1001 86380 86390 1
408948 99408948 1001 86380 86390 1
409056 99409056 1001 86380 86390 1
409118 99409118 1001 86380 86390 1
409333 99409333 1001 86380 86390 1
409448 99409448 1001 86380 86390 1
409437 99409437 1001 86380 86390 1
409675 99409675 1001 86380 86390 1
409742 99409742 1001 86380 86390 1
410111 99410111 1001 86380 86390 1
410233 99410233 1001 86380 86390 1
410265 99410265 1001 86380 86390 1
410393 99410393 1001 86380 86390 1
410219 99410219 1001 86380 86390 1
410637 99410637 1001 86380 86390 1
410698 99410698 1001 86380 86390 1
410786 99410786 1001 86380 86390 1
411133 99411133 1001 86380 86390 1
411232 99411232 1001 86380 86390 1
411261 99411261 1001 86380 86390 1
411336 99411336 1001 86380 86390 1
411482 99411482 1001 86380 86390 1
411572 99411572 1001 86380 86390 1
411760 99411760 1001 86380 86390 1
411785 99411785 1001 86380 86390 1
411921 99411921 1001 86380 86390 1
412107 99412107 1001 86380 86390 1
412210 99412210 1001 86380 86390 1
412316 99412316 1001 86380 86390 1
412441 99412441 1001 86380 86390 1
412387 99412387 1001 86380 86390 1
413491 99413491 1001 86380 86390 1
413566 99413566 1001 86380 86390 1
413382 99413382 1001 86380 86390 1
413297 99413297 1001 86380 86390 1
413246 99413246 1001 86380 86390 1
412915 99412915 1001 86380 86390 1
412968 99412968 1001 86380 86390 1
413238 99413238 1001 86380 86390 1
412579 99412579 1001 86380 86390 1
412639 99412639 1001 86380 86390 1
412615 99412615 1001 86380 86390 1
412644 99412644 1001 86380 86390 1
413968 99413968 1001 86380 86390 1
413987 99413987 1001 86380 86390 1
414038 99414038 1001 86380 86390 1
413791 99413791 1001 86380 86390 1
415277 99415277 1001 86380 86390 1
415018 99415018 1001 86380 86390 1
415154 99415154 1001 86380 86390 1
415055 99415055 1001 86380 86390 1
414233 99414233 1001 86380 86390 1
415548 99415548 1001 86380 86390 1
415675 99415675 1001 86380 86390 1
415354 99415354 1001 86380 86390 1
415716 99415716 1001 86380 86390 1
416908 99416908 1001 86380 86390 1
416911 99416911 1001 86380 86390 1
416291 99416291 1001 86380 86390 1
416238 99416238 1001 86380 86390 1
415984 99415984 1001 86380 86390 1
416008 99416008 1001 86380 86390 1
416102 99416102 1001 86380 86390 1
417102 99417102 1001 86380 86390 1
417438 99417438 1001 86380 86390 1
418557 99418557 1001 86380 86390 1
418220 99418220 1001 86380 86390 1
418167 99418167 1001 86380 86390 1
418382 99418382 1001 86380 86390 1
417634 99417634 1001 86380 86390 1
417925 99417925 1001 86380 86390 1
417745 99417745 1001 86380 86390 1
417647 99417647 1001 86380 86390 1
417673 99417673 1001 86380 86390 1
418997 99418997 1001 86380 86390 1
419074 99419074 1001 86380 86390 1
420148 99420148 1001 86380 86390 1
420096 99420096 1001 86380 86390 1
420212 99420212 1001 86380 86390 1
420233 99420233 1001 86380 86390 1
419983 99419983 1001 86380 86390 1
419827 99419827 1001 86380 86390 1
419923 99419923 1001 86380 86390 1
420011 99420011 1001 86380 86390 1
419979 99419979 1001 86380 86390 1
419216 99419216 1001 86380 86390 1
419284 99419284 1001 86380 86390 1
420539 99420539 1001 86380 86390 1
420718 99420718 1001 86380 86390 1
420690 99420690 1001 86380 86390 1
421912 99421912 1001 86380 86390 1
421789 99421789 1001 86380 86390 1
421587 99421587 1001 86380 86390 1
421401 99421401 1001 86380 86390 1
421363 99421363 1001 86380 86390 1
420939 99420939 1001 86380 86390 1
422409 99422409 1001 86380 86390 1
422258 99422258 1001 86380 86390 1
422228 99422228 1001 86380 86390 1
423581 99423581 1001 86380 86390 1
423555 99423555 1001 86380 86390 1
423613 99423613 1001 86380 86390 1
423402 99423402 1001 86380 86390 1
423288 99423288 1001 86380 86390 1
423259 99423259 1001 86380 86390 1
422976 99422976 1001 86380 86390 1
422554 99422554 1001 86380 86390 1
424151 99424151 1001 86380 86390 1
423767 99423767 1001 86380 86390 1
424100 99424100 1001 86380 86390 1
423974 99423974 1001 86380 86390 1
423930 99423930 1001 86380 86390 1
425276 99425276 1001 86380 86390 1
425114 99425114 1001 86380 86390 1
424851 99424851 1001 86380 86390 1
424905 99424905 1001 86380 86390 1
424769 99424769 1001 86380 86390 1
424605 99424605 1001 86380 86390 1
424974 99424974 1001 86380 86390 1
424901 99424901 1001 86380 86390 1
424262 99424262 1001 86380 86390 1
424437 99424437 1001 86380 86390 1
424390 99424390 1001 86380 86390 1
424414 99424414 1001 86380 86390 1
424576 99424576 1001 86380 86390 1
424356 99424356 1001 86380 86390 1
424478 99424478 1001 86380 86390 1
424485 99424485 1001 86380 86390 1
424258 99424258 1001 86380 86390 1
424558 99424558 1001 86380 86390 1
425710 99425710 1001 86380 86390 1
425608 99425608 1001 86380 86390 1
425480 99425480 1001 86380 86390 1
426746 99426746 1001 86380 86390 1
426872 99426872 1001 86380 86390 1
427086 99427086 1001 86380 86390 1
426941 99426941 1001 86380 86390 1
426299 99426299 1001 86380 86390 1
426666 99426666 1001 86380 86390 1
426597 99426597 1001 86380 86390 1
426454 99426454 1001 86380 86390 1
426532 99426532 1001 86380 86390 1
426443 99426443 1001 86380 86390 1
425913 99425913 1001 86380 86390 1
425973 99425973 1001 86380 86390 1
427462 99427462 1001 86380 86390 1
427395 99427395 1001 86380 86390 1
428452 99428452 1001 86380 86390 1
428487 99428487 1001 86380 86390 1
428256 99428256 1001 86380 86390 1
428093 99428093 1001 86380 86390 1
428265 99428265 1001 86380 86390 1
428271 99428271 1001 86380 86390 1
428993 99428993 1001 86380 86390 1
428737 99428737 1001 86380 86390 1
430170 99430170 1001 86380 86390 1
430207 99430207 1001 86380 86390 1
429717 99429717 1001 86380 86390 1
429811 99429811 1001 86380 86390 1
429183 99429183 1001 86380 86390 1
429210 99429210 1001 86380 86390 1
429514 99429514 1001 86380 86390 1
429217 99429217 1001 86380 86390 1
430548 99430548 1001 86380 86390 1
431917 99431917 1001 86380 86390 1
431752 99431752 1001 86380 86390 1
431506 99431506 1001 86380 86390 1
431593 99431593 1001 86380 86390 1
431640 99431640 1001 86380 86390 1
431601 99431601 1001 86380 86390 1
431220 99431220 1001 86380 86390 1
430905 99430905 1001 86380 86390 1
430932 99430932 1001 86380 86390 1
431250 99431250 1001 86380 86390 1
431168 99431168 1001 86380 86390 1
431260 99431260 1001 86380 86390 1
433434 99433434 1001 86380 86390 1
433638 99433638 1001 86380 86390 1
433675 99433675 1001 86380 86390 1
433547 99433547 1001 86380 86390 1
433484 99433484 1001 86380 86390 1
433098 99433098 1001 86380 86390 1
433159 99433159 1001 86380 86390 1
433118 99433118 1001 86380 86390 1
433124 99433124 1001 86380 86390 1
433158 99433158 1001 86380 86390 1
433290 99433290 1001 86380 86390 1
432828 99432828 1001 86380 86390 1
432584 99432584 1001 86380 86390 1
432881 99432881 1001 86380 86390 1
432574 99432574 1001 86380 86390 1
432738 99432738 1001 86380 86390 1
432765 99432765 1001 86380 86390 1
432575 99432575 1001 86380 86390 1
432822 99432822 1001 86380 86390 1
432577 99432577 1001 86380 86390 1
433753 99433753 1001 86380 86390 1
433734 99433734 1001 86380 86390 1
434015 99434015 1001 86380 86390 1
435081 99435081 1001 86380 86390 1
435133 99435133 1001 86380 86390 1
435165 99435165 1001 86380 86390 1
435046 99435046 1001 86380 86390 1
434656 99434656 1001 86380 86390 1
434796 99434796 1001 86380 86390 1
434463 99434463 1001 86380 86390 1
434465 99434465 1001 86380 86390 1
434313 99434313 1001 86380 86390 1
434337 99434337 1001 86380 86390 1
435644 99435644 1001 86380 86390 1
435802 99435802 1001 86380 86390 1
435490 99435490 1001 86380 86390 1
435772 99435772 1001 86380 86390 1
437090 99437090 1001 86380 86390 1
436879 99436879 1001 86380 86390 1
436947 99436947 1001 86380 86390 1
436493 99436493 1001 86380 86390 1
436594 99436594 1001 86380 86390 1
436046 99436046 1001 86380 86390 1
436182 99436182 1001 86380 86390 1
300032 99300032 1001 86380 86390 1
437302 99437302 1001 86380 86390 1
300047 99300047 1001 86380 86390 1
300099 99300099 1001 86380 86390 1
437329 99437329 1001 86380 86390 1
300536 99300536 1001 86380 86390 1
300654 99300654 1001 86380 86390 1
300714 99300714 1001 86380 86390 1
300532 99300532 1001 86380 86390 1
300371 99300371 1001 86380 86390 1
300440 99300440 1001 86380 86390 1
300328 99300328 1001 86380 86390 1
300299 99300299 1001 86380 86390 1
300830 99300830 1001 86380 86390 1
301482 99301482 1001 86380 86390 1
301382 99301382 1001 86380 86390 1
301435 99301435 1001 86380 86390 1
301309 99301309 1001 86380 86390 1
300998 99300998 1001 86380 86390 1
301006 99301006 1001 86380 86390 1
301022 99301022 1001 86380 86390 1
301645 99301645 1001 86380 86390 1
302291 99302291 1001 86380 86390 1
301994 99301994 1001 86380 86390 1
302153 99302153 1001 86380 86390 1
302001 99302001 1001 86380 86390 1
302058 99302058 1001 86380 86390 1
301968 99301968 1001 86380 86390 1
301944 99301944 1001 86380 86390 1
302422 99302422 1001 86380 86390 1
302503 99302503 1001 86380 86390 1
303040 99303040 1001 86380 86390 1
303010 99303010 1001 86380 86390 1
303100 99303100 1001 86380 86390 1
303139 99303139 1001 86380 86390 1
303011 99303011 1001 86380 86390 1
303127 99303127 1001 86380 86390 1
302899 99302899 1001 86380 86390 1
302815 99302815 1001 86380 86390 1
302999 99302999 1001 86380 86390 1
302870 99302870 1001 86380 86390 1
302935 99302935 1001 86380 86390 1
302640 99302640 1001 86380 86390 1
302680 99302680 1001 86380 86390 1
302619 99302619 1001 86380 86390 1
302610 99302610 1001 86380 86390 1
303209 99303209 1001 86380 86390 1
303314 99303314 1001 86380 86390 1
303368 99303368 1001 86380 86390 1
303992 99303992 1001 86380 86390 1
303647 99303647 1001 86380 86390 1
303765 99303765 1001 86380 86390 1
303791 99303791 1001 86380 86390 1
303692 99303692 1001 86380 86390 1
303710 99303710 1001 86380 86390 1
303580 99303580 1001 86380 86390 1
303511 99303511 1001 86380 86390 1
304039 99304039 1001 86380 86390 1
304040 99304040 1001 86380 86390 1
304094 99304094 1001 86380 86390 1
304133 99304133 1001 86380 86390 1
304745 99304745 1001 86380 86390 1
304695 99304695 1001 86380 86390 1
304547 99304547 1001 86380 86390 1
304456 99304456 1001 86380 86390 1
304286 99304286 1001 86380 86390 1
304861 99304861 1001 86380 86390 1
304878 99304878 1001 86380 86390 1
304995 99304995 1001 86380 86390 1
305008 99305008 1001 86380 86390 1
304879 99304879 1001 86380 86390 1
304907 99304907 1001 86380 86390 1
305589 99305589 1001 86380 86390 1
305514 99305514 1001 86380 86390 1
305403 99305403 1001 86380 86390 1
305455 99305455 1001 86380 86390 1
305444 99305444 1001 86380 86390 1
305103 99305103 1001 86380 86390 1
305194 99305194 1001 86380 86390 1
305186 99305186 1001 86380 86390 1
305193 99305193 1001 86380 86390 1
500093 99500093 1001 86380 86390 1
500176 99500176 1001 86380 86390 1
500113 99500113 1001 86380 86390 1
500734 99500734 1001 86380 86390 1
500509 99500509 1001 86380 86390 1
500536 99500536 1001 86380 86390 1
500448 99500448 1001 86380 86390 1
500566 99500566 1001 86380 86390 1
500335 99500335 1001 86380 86390 1
500289 99500289 1001 86380 86390 1
500306 99500306 1001 86380 86390 1
500202 99500202 1001 86380 86390 1
501006 99501006 1001 86380 86390 1
500929 99500929 1001 86380 86390 1
500982 99500982 1001 86380 86390 1
501013 99501013 1001 86380 86390 1
501513 99501513 1001 86380 86390 1
501615 99501615 1001 86380 86390 1
501442 99501442 1001 86380 86390 1
501597 99501597 1001 86380 86390 1
501456 99501456 1001 86380 86390 1
501426 99501426 1001 86380 86390 1
501338 99501338 1001 86380 86390 1
501351 99501351 1001 86380 86390 1
501274 99501274 1001 86380 86390 1
501135 99501135 1001 86380 86390 1
501073 99501073 1001 86380 86390 1
501086 99501086 1001 86380 86390 1
501099 99501099 1001 86380 86390 1
501068 99501068 1001 86380 86390 1
501081 99501081 1001 86380 86390 1
501056 99501056 1001 86380 86390 1
501663 99501663 1001 86380 86390 1
501832 99501832 1001 86380 86390 1
501783 99501783 1001 86380 86390 1
501733 99501733 1001 86380 86390 1
501712 99501712 1001 86380 86390 1
502429 99502429 1001 86380 86390 1
502329 99502329 1001 86380 86390 1
502463 99502463 1001 86380 86390 1
501883 99501883 1001 86380 86390 1
501896 99501896 1001 86380 86390 1
502026 99502026 1001 86380 86390 1
501887 99501887 1001 86380 86390 1
502029 99502029 1001 86380 86390 1
502042 99502042 1001 86380 86390 1
502006 99502006 1001 86380 86390 1
502606 99502606 1001 86380 86390 1
502530 99502530 1001 86380 86390 1
502570 99502570 1001 86380 86390 1
502560 99502560 1001 86380 86390 1
502588 99502588 1001 86380 86390 1
502563 99502563 1001 86380 86390 1
503198 99503198 1001 86380 86390 1
503227 99503227 1001 86380 86390 1
502897 99502897 1001 86380 86390 1
503006 99503006 1001 86380 86390 1
503072 99503072 1001 86380 86390 1
502775 99502775 1001 86380 86390 1
503387 99503387 1001 86380 86390 1
503440 99503440 1001 86380 86390 1
503704 99503704 1001 86380 86390 1
503551 99503551 1001 86380 86390 1
503644 99503644 1001 86380 86390 1
503703 99503703 1001 86380 86390 1
504244 99504244 1001 86380 86390 1
504195 99504195 1001 86380 86390 1
504190 99504190 1001 86380 86390 1
504760 99504760 1001 86380 86390 1
504799 99504799 1001 86380 86390 1
504598 99504598 1001 86380 86390 1
504605 99504605 1001 86380 86390 1
504595 99504595 1001 86380 86390 1
504491 99504491 1001 86380 86390 1
504336 99504336 1001 86380 86390 1
504389 99504389 1001 86380 86390 1
504325 99504325 1001 86380 86390 1
504345 99504345 1001 86380 86390 1
505072 99505072 1001 86380 86390 1
505099 99505099 1001 86380 86390 1
504962 99504962 1001 86380 86390 1
505592 99505592 1001 86380 86390 1
505598 99505598 1001 86380 86390 1
505449 99505449 1001 86380 86390 1
505489 99505489 1001 86380 86390 1
505554 99505554 1001 86380 86390 1
505387 99505387 1001 86380 86390 1
505378 99505378 1001 86380 86390 1
505483 99505483 1001 86380 86390 1
505217 99505217 1001 86380 86390 1
505247 99505247 1001 86380 86390 1
505200 99505200 1001 86380 86390 1
505837 99505837 1001 86380 86390 1
506486 99506486 1001 86380 86390 1
506515 99506515 1001 86380 86390 1
506479 99506479 1001 86380 86390 1
506327 99506327 1001 86380 86390 1
506381 99506381 1001 86380 86390 1
506229 99506229 1001 86380 86390 1
506183 99506183 1001 86380 86390 1
505989 99505989 1001 86380 86390 1
506662 99506662 1001 86380 86390 1
506617 99506617 1001 86380 86390 1
506748 99506748 1001 86380 86390 1
507219 99507219 1001 86380 86390 1
507324 99507324 1001 86380 86390 1
507239 99507239 1001 86380 86390 1
507206 99507206 1001 86380 86390 1
507052 99507052 1001 86380 86390 1
507026 99507026 1001 86380 86390 1
506856 99506856 1001 86380 86390 1
506908 99506908 1001 86380 86390 1
506949 99506949 1001 86380 86390 1
506924 99506924 1001 86380 86390 1
506913 99506913 1001 86380 86390 1
506877 99506877 1001 86380 86390 1
506955 99506955 1001 86380 86390 1
507473 99507473 1001 86380 86390 1
507532 99507532 1001 86380 86390 1
508107 99508107 1001 86380 86390 1
508047 99508047 1001 86380 86390 1
508063 99508063 1001 86380 86390 1
508241 99508241 1001 86380 86390 1
508242 99508242 1001 86380 86390 1
508043 99508043 1001 86380 86390 1
507849 99507849 1001 86380 86390 1
508006 99508006 1001 86380 86390 1
508034 99508034 1001 86380 86390 1
507866 99507866 1001 86380 86390 1
508023 99508023 1001 86380 86390 1
508037 99508037 1001 86380 86390 1
507857 99507857 1001 86380 86390 1
507829 99507829 1001 86380 86390 1
508263 99508263 1001 86380 86390 1
508369 99508369 1001 86380 86390 1
508279 99508279 1001 86380 86390 1
508936 99508936 1001 86380 86390 1
508975 99508975 1001 86380 86390 1
509035 99509035 1001 86380 86390 1
508765 99508765 1001 86380 86390 1
508711 99508711 1001 86380 86390 1
508570 99508570 1001 86380 86390 1
508617 99508617 1001 86380 86390 1
509104 99509104 1001 86380 86390 1
509143 99509143 1001 86380 86390 1
509237 99509237 1001 86380 86390 1
509122 99509122 1001 86380 86390 1
509278 99509278 1001 86380 86390 1
509742 99509742 1001 86380 86390 1
509536 99509536 1001 86380 86390 1
509314 99509314 1001 86380 86390 1
509431 99509431 1001 86380 86390 1
509470 99509470 1001 86380 86390 1
509421 99509421 1001 86380 86390 1
510003 99510003 1001 86380 86390 1
509932 99509932 1001 86380 86390 1
510012 99510012 1001 86380 86390 1
510681 99510681 1001 86380 86390 1
510656 99510656 1001 86380 86390 1
510568 99510568 1001 86380 86390 1
510569 99510569 1001 86380 86390 1
510647 99510647 1001 86380 86390 1
510509 99510509 1001 86380 86390 1
510520 99510520 1001 86380 86390 1
510201 99510201 1001 86380 86390 1
510259 99510259 1001 86380 86390 1
510195 99510195 1001 86380 86390 1
510907 99510907 1001 86380 86390 1
510870 99510870 1001 86380 86390 1
510871 99510871 1001 86380 86390 1
511492 99511492 1001 86380 86390 1
511417 99511417 1001 86380 86390 1
511358 99511358 1001 86380 86390 1
511435 99511435 1001 86380 86390 1
511198 99511198 1001 86380 86390 1
511023 99511023 1001 86380 86390 1
511057 99511057 1001 86380 86390 1
511693 99511693 1001 86380 86390 1
511604 99511604 1001 86380 86390 1
511605 99511605 1001 86380 86390 1
511734 99511734 1001 86380 86390 1
511683 99511683 1001 86380 86390 1
511588 99511588 1001 86380 86390 1
512376 99512376 1001 86380 86390 1
512257 99512257 1001 86380 86390 1
512222 99512222 1001 86380 86390 1
511982 99511982 1001 86380 86390 1
512127 99512127 1001 86380 86390 1
512039 99512039 1001 86380 86390 1
512030 99512030 1001 86380 86390 1
511927 99511927 1001 86380 86390 1
511866 99511866 1001 86380 86390 1
511960 99511960 1001 86380 86390 1
512391 99512391 1001 86380 86390 1
512465 99512465 1001 86380 86390 1
513145 99513145 1001 86380 86390 1
513044 99513044 1001 86380 86390 1
513192 99513192 1001 86380 86390 1
512952 99512952 1001 86380 86390 1
512852 99512852 1001 86380 86390 1
512930 99512930 1001 86380 86390 1
512867 99512867 1001 86380 86390 1
512999 99512999 1001 86380 86390 1
512651 99512651 1001 86380 86390 1
512693 99512693 1001 86380 86390 1
512777 99512777 1001 86380 86390 1
513308 99513308 1001 86380 86390 1
513220 99513220 1001 86380 86390 1
513208 99513208 1001 86380 86390 1
514006 99514006 1001 86380 86390 1
513972 99513972 1001 86380 86390 1
513834 99513834 1001 86380 86390 1
513423 99513423 1001 86380 86390 1
513450 99513450 1001 86380 86390 1
514223 99514223 1001 86380 86390 1
514096 99514096 1001 86380 86390 1
514085 99514085 1001 86380 86390 1
514150 99514150 1001 86380 86390 1
514744 99514744 1001 86380 86390 1
514655 99514655 1001 86380 86390 1
514694 99514694 1001 86380 86390 1
514560 99514560 1001 86380 86390 1
514306 99514306 1001 86380 86390 1
514399 99514399 1001 86380 86390 1
514285 99514285 1001 86380 86390 1
514389 99514389 1001 86380 86390 1
515050 99515050 1001 86380 86390 1
514949 99514949 1001 86380 86390 1
515044 99515044 1001 86380 86390 1
514944 99514944 1001 86380 86390 1
515022 99515022 1001 86380 86390 1
515531 99515531 1001 86380 86390 1
515635 99515635 1001 86380 86390 1
515600 99515600 1001 86380 86390 1
515675 99515675 1001 86380 86390 1
515387 99515387 1001 86380 86390 1
515375 99515375 1001 86380 86390 1
515333 99515333 1001 86380 86390 1
515219 99515219 1001 86380 86390 1
515124 99515124 1001 86380 86390 1
515072 99515072 1001 86380 86390 1
515711 99515711 1001 86380 86390 1
515739 99515739 1001 86380 86390 1
515845 99515845 1001 86380 86390 1
515768 99515768 1001 86380 86390 1
515809 99515809 1001 86380 86390 1
516502 99516502 1001 86380 86390 1
516197 99516197 1001 86380 86390 1
516303 99516303 1001 86380 86390 1
515987 99515987 1001 86380 86390 1
516028 99516028 1001 86380 86390 1
516041 99516041 1001 86380 86390 1
516067 99516067 1001 86380 86390 1
516043 99516043 1001 86380 86390 1
515889 99515889 1001 86380 86390 1
516522 99516522 1001 86380 86390 1
516668 99516668 1001 86380 86390 1
516617 99516617 1001 86380 86390 1
516696 99516696 1001 86380 86390 1
516710 99516710 1001 86380 86390 1
517209 99517209 1001 86380 86390 1
517188 99517188 1001 86380 86390 1
517152 99517152 1001 86380 86390 1
516977 99516977 1001 86380 86390 1
516990 99516990 1001 86380 86390 1
516938 99516938 1001 86380 86390 1
516805 99516805 1001 86380 86390 1
516771 99516771 1001 86380 86390 1
516760 99516760 1001 86380 86390 1
517351 99517351 1001 86380 86390 1
517525 99517525 1001 86380 86390 1
518035 99518035 1001 86380 86390 1
518074 99518074 1001 86380 86390 1
518023 99518023 1001 86380 86390 1
517817 99517817 1001 86380 86390 1
517937 99517937 1001 86380 86390 1
517809 99517809 1001 86380 86390 1
517584 99517584 1001 86380 86390 1
517676 99517676 1001 86380 86390 1
517678 99517678 1001 86380 86390 1
517563 99517563 1001 86380 86390 1
518281 99518281 1001 86380 86390 1
518269 99518269 1001 86380 86390 1
518300 99518300 1001 86380 86390 1
518862 99518862 1001 86380 86390 1
518901 99518901 1001 86380 86390 1
518962 99518962 1001 86380 86390 1
518853 99518853 1001 86380 86390 1
518642 99518642 1001 86380 86390 1
518612 99518612 1001 86380 86390 1
518406 99518406 1001 86380 86390 1
519167 99519167 1001 86380 86390 1
519040 99519040 1001 86380 86390 1
519614 99519614 1001 86380 86390 1
519743 99519743 1001 86380 86390 1
519803 99519803 1001 86380 86390 1
519761 99519761 1001 86380 86390 1
519583 99519583 1001 86380 86390 1
519430 99519430 1001 86380 86390 1
519285 99519285 1001 86380 86390 1
519312 99519312 1001 86380 86390 1
519328 99519328 1001 86380 86390 1
519295 99519295 1001 86380 86390 1
519918 99519918 1001 86380 86390 1
519975 99519975 1001 86380 86390 1
519926 99519926 1001 86380 86390 1
520491 99520491 1001 86380 86390 1
520628 99520628 1001 86380 86390 1
520268 99520268 1001 86380 86390 1
520321 99520321 1001 86380 86390 1
520373 99520373 1001 86380 86390 1
520425 99520425 1001 86380 86390 1
520273 99520273 1001 86380 86390 1
520391 99520391 1001 86380 86390 1
520433 99520433 1001 86380 86390 1
520265 99520265 1001 86380 86390 1
520120 99520120 1001 86380 86390 1
521342 99521342 1001 86380 86390 1
521304 99521304 1001 86380 86390 1
521356 99521356 1001 86380 86390 1
521374 99521374 1001 86380 86390 1
521235 99521235 1001 86380 86390 1
521200 99521200 1001 86380 86390 1
521241 99521241 1001 86380 86390 1
521127 99521127 1001 86380 86390 1
521218 99521218 1001 86380 86390 1
520863 99520863 1001 86380 86390 1
520920 99520920 1001 86380 86390 1
520895 99520895 1001 86380 86390 1
521639 99521639 1001 86380 86390 1
521550 99521550 1001 86380 86390 1
521474 99521474 1001 86380 86390 1
522139 99522139 1001 86380 86390 1
522211 99522211 1001 86380 86390 1
522226 99522226 1001 86380 86390 1
522022 99522022 1001 86380 86390 1
521959 99521959 1001 86380 86390 1
522051 99522051 1001 86380 86390 1
521961 99521961 1001 86380 86390 1
521917 99521917 1001 86380 86390 1
521803 99521803 1001 86380 86390 1
522436 99522436 1001 86380 86390 1
522399 99522399 1001 86380 86390 1
522490 99522490 1001 86380 86390 1
522377 99522377 1001 86380 86390 1
523043 99523043 1001 86380 86390 1
522974 99522974 1001 86380 86390 1
522772 99522772 1001 86380 86390 1
522854 99522854 1001 86380 86390 1
522579 99522579 1001 86380 86390 1
522498 99522498 1001 86380 86390 1
522706 99522706 1001 86380 86390 1
523235 99523235 1001 86380 86390 1
523290 99523290 1001 86380 86390 1
523266 99523266 1001 86380 86390 1
523215 99523215 1001 86380 86390 1
523882 99523882 1001 86380 86390 1
523775 99523775 1001 86380 86390 1
523893 99523893 1001 86380 86390 1
523559 99523559 1001 86380 86390 1
523724 99523724 1001 86380 86390 1
523449 99523449 1001 86380 86390 1
524101 99524101 1001 86380 86390 1
523946 99523946 1001 86380 86390 1
524015 99524015 1001 86380 86390 1
524729 99524729 1001 86380 86390 1
524731 99524731 1001 86380 86390 1
524500 99524500 1001 86380 86390 1
524403 99524403 1001 86380 86390 1
524483 99524483 1001 86380 86390 1
524445 99524445 1001 86380 86390 1
524270 99524270 1001 86380 86390 1
524348 99524348 1001 86380 86390 1
524846 99524846 1001 86380 86390 1
525523 99525523 1001 86380 86390 1
525396 99525396 1001 86380 86390 1
525544 99525544 1001 86380 86390 1
525362 99525362 1001 86380 86390 1
525171 99525171 1001 86380 86390 1
525128 99525128 1001 86380 86390 1
525077 99525077 1001 86380 86390 1
526346 99526346 1001 86380 86390 1
526277 99526277 1001 86380 86390 1
526052 99526052 1001 86380 86390 1
526120 99526120 1001 86380 86390 1
525833 99525833 1001 86380 86390 1
525885 99525885 1001 86380 86390 1
525981 99525981 1001 86380 86390 1
526529 99526529 1001 86380 86390 1
526430 99526430 1001 86380 86390 1
527133 99527133 1001 86380 86390 1
527187 99527187 1001 86380 86390 1
527215 99527215 1001 86380 86390 1
527153 99527153 1001 86380 86390 1
527167 99527167 1001 86380 86390 1
527193 99527193 1001 86380 86390 1
527207 99527207 1001 86380 86390 1
527158 99527158 1001 86380 86390 1
526948 99526948 1001 86380 86390 1
526952 99526952 1001 86380 86390 1
526823 99526823 1001 86380 86390 1
526824 99526824 1001 86380 86390 1
527259 99527259 1001 86380 86390 1
527379 99527379 1001 86380 86390 1
527333 99527333 1001 86380 86390 1
527309 99527309 1001 86380 86390 1
527335 99527335 1001 86380 86390 1
527258 99527258 1001 86380 86390 1
527976 99527976 1001 86380 86390 1
527877 99527877 1001 86380 86390 1
527997 99527997 1001 86380 86390 1
527959 99527959 1001 86380 86390 1
527784 99527784 1001 86380 86390 1
527824 99527824 1001 86380 86390 1
527533 99527533 1001 86380 86390 1
527563 99527563 1001 86380 86390 1
527459 99527459 1001 86380 86390 1
527462 99527462 1001 86380 86390 1
528106 99528106 1001 86380 86390 1
528133 99528133 1001 86380 86390 1
528812 99528812 1001 86380 86390 1
528757 99528757 1001 86380 86390 1
528797 99528797 1001 86380 86390 1
528607 99528607 1001 86380 86390 1
528536 99528536 1001 86380 86390 1
528656 99528656 1001 86380 86390 1
528455 99528455 1001 86380 86390 1
528315 99528315 1001 86380 86390 1
528964 99528964 1001 86380 86390 1
529106 99529106 1001 86380 86390 1
529070 99529070 1001 86380 86390 1
529006 99529006 1001 86380 86390 1
529033 99529033 1001 86380 86390 1
529009 99529009 1001 86380 86390 1
528910 99528910 1001 86380 86390 1
529696 99529696 1001 86380 86390 1
529538 99529538 1001 86380 86390 1
529604 99529604 1001 86380 86390 1
529635 99529635 1001 86380 86390 1
529636 99529636 1001 86380 86390 1
529379 99529379 1001 86380 86390 1
529471 99529471 1001 86380 86390 1
529331 99529331 1001 86380 86390 1
529334 99529334 1001 86380 86390 1
529492 99529492 1001 86380 86390 1
529294 99529294 1001 86380 86390 1
529757 99529757 1001 86380 86390 1
530357 99530357 1001 86380 86390 1
530157 99530157 1001 86380 86390 1
530261 99530261 1001 86380 86390 1
529982 99529982 1001 86380 86390 1
530641 99530641 1001 86380 86390 1
530563 99530563 1001 86380 86390 1
530588 99530588 1001 86380 86390 1
531227 99531227 1001 86380 86390 1
531205 99531205 1001 86380 86390 1
531231 99531231 1001 86380 86390 1
531246 99531246 1001 86380 86390 1
531312 99531312 1001 86380 86390 1
530980 99530980 1001 86380 86390 1
531058 99531058 1001 86380 86390 1
531048 99531048 1001 86380 86390 1
530927 99530927 1001 86380 86390 1
530824 99530824 1001 86380 86390 1
530942 99530942 1001 86380 86390 1
530957 99530957 1001 86380 86390 1
530881 99530881 1001 86380 86390 1
530856 99530856 1001 86380 86390 1
530935 99530935 1001 86380 86390 1
531519 99531519 1001 86380 86390 1
531435 99531435 1001 86380 86390 1
531501 99531501 1001 86380 86390 1
532028 99532028 1001 86380 86390 1
532176 99532176 1001 86380 86390 1
531819 99531819 1001 86380 86390 1
531945 99531945 1001 86380 86390 1
531663 99531663 1001 86380 86390 1
531664 99531664 1001 86380 86390 1
531782 99531782 1001 86380 86390 1
531632 99531632 1001 86380 86390 1
531685 99531685 1001 86380 86390 1
532362 99532362 1001 86380 86390 1
532377 99532377 1001 86380 86390 1
532326 99532326 1001 86380 86390 1
532982 99532982 1001 86380 86390 1
533019 99533019 1001 86380 86390 1
532836 99532836 1001 86380 86390 1
532700 99532700 1001 86380 86390 1
532665 99532665 1001 86380 86390 1
532653 99532653 1001 86380 86390 1
532667 99532667 1001 86380 86390 1
532682 99532682 1001 86380 86390 1
532558 99532558 1001 86380 86390 1
532456 99532456 1001 86380 86390 1
532483 99532483 1001 86380 86390 1
533201 99533201 1001 86380 86390 1
533037 99533037 1001 86380 86390 1
533233 99533233 1001 86380 86390 1
533040 99533040 1001 86380 86390 1
533080 99533080 1001 86380 86390 1
533755 99533755 1001 86380 86390 1
533832 99533832 1001 86380 86390 1
533749 99533749 1001 86380 86390 1
533569 99533569 1001 86380 86390 1
533465 99533465 1001 86380 86390 1
533480 99533480 1001 86380 86390 1
533572 99533572 1001 86380 86390 1
533372 99533372 1001 86380 86390 1
533244 99533244 1001 86380 86390 1
533439 99533439 1001 86380 86390 1
533391 99533391 1001 86380 86390 1
534018 99534018 1001 86380 86390 1
534517 99534517 1001 86380 86390 1
534635 99534635 1001 86380 86390 1
534684 99534684 1001 86380 86390 1
534611 99534611 1001 86380 86390 1
534662 99534662 1001 86380 86390 1
534575 99534575 1001 86380 86390 1
534589 99534589 1001 86380 86390 1
534324 99534324 1001 86380 86390 1
534471 99534471 1001 86380 86390 1
534477 99534477 1001 86380 86390 1
534426 99534426 1001 86380 86390 1
534235 99534235 1001 86380 86390 1
534114 99534114 1001 86380 86390 1
534875 99534875 1001 86380 86390 1
534787 99534787 1001 86380 86390 1
534878 99534878 1001 86380 86390 1
534843 99534843 1001 86380 86390 1
534792 99534792 1001 86380 86390 1
534731 99534731 1001 86380 86390 1
535343 99535343 1001 86380 86390 1
535335 99535335 1001 86380 86390 1
535337 99535337 1001 86380 86390 1
535391 99535391 1001 86380 86390 1
535125 99535125 1001 86380 86390 1
535260 99535260 1001 86380 86390 1
535120 99535120 1001 86380 86390 1
535212 99535212 1001 86380 86390 1
534972 99534972 1001 86380 86390 1
535026 99535026 1001 86380 86390 1
534898 99534898 1001 86380 86390 1
534926 99534926 1001 86380 86390 1
535547 99535547 1001 86380 86390 1
535306 99535306 1001 86380 86390 1
535667 99535667 1001 86380 86390 1
535662 99535662 1001 86380 86390 1
536267 99536267 1001 86380 86390 1
536229 99536229 1001 86380 86390 1
536142 99536142 1001 86380 86390 1
536054 99536054 1001 86380 86390 1
536005 99536005 1001 86380 86390 1
536000 99536000 1001 86380 86390 1
536026 99536026 1001 86380 86390 1
535871 99535871 1001 86380 86390 1
535797 99535797 1001 86380 86390 1
535914 99535914 1001 86380 86390 1
535877 99535877 1001 86380 86390 1
536367 99536367 1001 86380 86390 1
536422 99536422 1001 86380 86390 1
536514 99536514 1001 86380 86390 1
537130 99537130 1001 86380 86390 1
537080 99537080 1001 86380 86390 1
537082 99537082 1001 86380 86390 1
537157 99537157 1001 86380 86390 1
536879 99536879 1001 86380 86390 1
536907 99536907 1001 86380 86390 1
536927 99536927 1001 86380 86390 1
536812 99536812 1001 86380 86390 1
536745 99536745 1001 86380 86390 1
537328 99537328 1001 86380 86390 1
537238 99537238 1001 86380 86390 1
537308 99537308 1001 86380 86390 1
537296 99537296 1001 86380 86390 1
537809 99537809 1001 86380 86390 1
537849 99537849 1001 86380 86390 1
537802 99537802 1001 86380 86390 1
537945 99537945 1001 86380 86390 1
537706 99537706 1001 86380 86390 1
537579 99537579 1001 86380 86390 1
537594 99537594 1001 86380 86390 1
537613 99537613 1001 86380 86390 1
537601 99537601 1001 86380 86390 1
537564 99537564 1001 86380 86390 1
537418 99537418 1001 86380 86390 1
538087 99538087 1001 86380 86390 1
538032 99538032 1001 86380 86390 1
538034 99538034 1001 86380 86390 1
538190 99538190 1001 86380 86390 1
538135 99538135 1001 86380 86390 1
538748 99538748 1001 86380 86390 1
538481 99538481 1001 86380 86390 1
538498 99538498 1001 86380 86390 1
538479 99538479 1001 86380 86390 1
538258 99538258 1001 86380 86390 1
538195 99538195 1001 86380 86390 1
538210 99538210 1001 86380 86390 1
538358 99538358 1001 86380 86390 1
538231 99538231 1001 86380 86390 1
538825 99538825 1001 86380 86390 1
538855 99538855 1001 86380 86390 1
538887 99538887 1001 86380 86390 1
539525 99539525 1001 86380 86390 1
539628 99539628 1001 86380 86390 1
539306 99539306 1001 86380 86390 1
539282 99539282 1001 86380 86390 1
539286 99539286 1001 86380 86390 1
539299 99539299 1001 86380 86390 1
539391 99539391 1001 86380 86390 1
539367 99539367 1001 86380 86390 1
539123 99539123 1001 86380 86390 1
539208 99539208 1001 86380 86390 1
539721 99539721 1001 86380 86390 1
539724 99539724 1001 86380 86390 1
540340 99540340 1001 86380 86390 1
540280 99540280 1001 86380 86390 1
540345 99540345 1001 86380 86390 1
540373 99540373 1001 86380 86390 1
540272 99540272 1001 86380 86390 1
539954 99539954 1001 86380 86390 1
539852 99539852 1001 86380 86390 1
539907 99539907 1001 86380 86390 1
541126 99541126 1001 86380 86390 1
541208 99541208 1001 86380 86390 1
541144 99541144 1001 86380 86390 1
541150 99541150 1001 86380 86390 1
540997 99540997 1001 86380 86390 1
541021 99541021 1001 86380 86390 1
540789 99540789 1001 86380 86390 1
540700 99540700 1001 86380 86390 1
540713 99540713 1001 86380 86390 1
540733 99540733 1001 86380 86390 1
540850 99540850 1001 86380 86390 1
541329 99541329 1001 86380 86390 1
541489 99541489 1001 86380 86390 1
541413 99541413 1001 86380 86390 1
542029 99542029 1001 86380 86390 1
542034 99542034 1001 86380 86390 1
541960 99541960 1001 86380 86390 1
541865 99541865 1001 86380 86390 1
541860 99541860 1001 86380 86390 1
541744 99541744 1001 86380 86390 1
541617 99541617 1001 86380 86390 1
541568 99541568 1001 86380 86390 1
541609 99541609 1001 86380 86390 1
541700 99541700 1001 86380 86390 1
541574 99541574 1001 86380 86390 1
541639 99541639 1001 86380 86390 1
541707 99541707 1001 86380 86390 1
542199 99542199 1001 86380 86390 1
542244 99542244 1001 86380 86390 1
542805 99542805 1001 86380 86390 1
542926 99542926 1001 86380 86390 1
542545 99542545 1001 86380 86390 1
542573 99542573 1001 86380 86390 1
542441 99542441 1001 86380 86390 1
542430 99542430 1001 86380 86390 1
542515 99542515 1001 86380 86390 1
542999 99542999 1001 86380 86390 1
543120 99543120 1001 86380 86390 1
543109 99543109 1001 86380 86390 1
543644 99543644 1001 86380 86390 1
543710 99543710 1001 86380 86390 1
543646 99543646 1001 86380 86390 1
543627 99543627 1001 86380 86390 1
543490 99543490 1001 86380 86390 1
543525 99543525 1001 86380 86390 1
543158 99543158 1001 86380 86390 1
543937 99543937 1001 86380 86390 1
543955 99543955 1001 86380 86390 1
543801 99543801 1001 86380 86390 1
543945 99543945 1001 86380 86390 1
544508 99544508 1001 86380 86390 1
544422 99544422 1001 86380 86390 1
544506 99544506 1001 86380 86390 1
544238 99544238 1001 86380 86390 1
544290 99544290 1001 86380 86390 1
544244 99544244 1001 86380 86390 1
544273 99544273 1001 86380 86390 1
544122 99544122 1001 86380 86390 1
544074 99544074 1001 86380 86390 1
544049 99544049 1001 86380 86390 1
544050 99544050 1001 86380 86390 1
544076 99544076 1001 86380 86390 1
544064 99544064 1001 86380 86390 1
544117 99544117 1001 86380 86390 1
544688 99544688 1001 86380 86390 1
544680 99544680 1001 86380 86390 1
415240 963 1001 21120 21597 1
506768 771 1001 64903 65203 1
506774 629 1002 48370 55681 1
501297 981 1002 62053 71064 1
512372 1117 1001 66983 67282 1
537330 804 1002 60211 68774 1
400007 99400007 1001 86380 86390 1
400225 99400225 1001 86380 86390 1
400409 99400409 1001 86380 86390 1
400512 99400512 1001 86380 86390 1
400612 99400612 1001 86380 86390 1
400607 99400607 1001 86380 86390 1
400771 99400771 1001 86380 86390 1
401203 99401203 1001 86380 86390 1
401179 99401179 1001 86380 86390 1
401250 99401250 1001 86380 86390 1
401374 99401374 1001 86380 86390 1
401547 99401547 1001 86380 86390 1
401686 99401686 1001 86380 86390 1
401647 99401647 1001 86380 86390 1
401997 99401997 1001 86380 86390 1
402227 99402227 1001 86380 86390 1
402448 99402448 1001 86380 86390 1
402565 99402565 1001 86380 86390 1
402539 99402539 1001 86380 86390 1
402643 99402643 1001 86380 86390 1
403005 99403005 1001 86380 86390 1
403524 99403524 1001 86380 86390 1
403583 99403583 1001 86380 86390 1
403820 99403820 1001 86380 86390 1
404163 99404163 1001 86380 86390 1
404295 99404295 1001 86380 86390 1
404727 99404727 1001 86380 86390 1
404899 99404899 1001 86380 86390 1
404857 99404857 1001 86380 86390 1
404789 99404789 1001 86380 86390 1
405198 99405198 1001 86380 86390 1
405307 99405307 1001 86380 86390 1
405294 99405294 1001 86380 86390 1
405482 99405482 1001 86380 86390 1
405475 99405475 1001 86380 86390 1
405642 99405642 1001 86380 86390 1
405776 99405776 1001 86380 86390 1
405879 99405879 1001 86380 86390 1
405764 99405764 1001 86380 86390 1
406156 99406156 1001 86380 86390 1
406363 99406363 1001 86380 86390 1
406425 99406425 1001 86380 86390 1
406417 99406417 1001 86380 86390 1
406667 99406667 1001 86380 86390 1
406752 99406752 1001 86380 86390 1
407114 99407114 1001 86380 86390 1
407246 99407246 1001 86380 86390 1
407363 99407363 1001 86380 86390 1
407367 99407367 1001 86380 86390 1
407515 99407515 1001 86380 86390 1
407665 99407665 1001 86380 86390 1
407587 99407587 1001 86380 86390 1
407686 99407686 1001 86380 86390 1
407758 99407758 1001 86380 86390 1
407933 99407933 1001 86380 86390 1
407989 99407989 1001 86380 86390 1
407937 99407937 1001 86380 86390 1
408240 99408240 1001 86380 86390 1
408310 99408310 1001 86380 86390 1
408741 99408741 1001 86380 86390 1
408857 99408857 1001 86380 86390 1
408824 99408824 1001 86380 86390 1
408899 99408899 1001 86380 86390 1
408986 99408986 1001 86380 86390 1
409156 99409156 1001 86380 86390 1
409772 99409772 1001 86380 86390 1
409857 99409857 1001 86380 86390 1
410401 99410401 1001 86380 86390 1
410514 99410514 1001 86380 86390 1
410741 99410741 1001 86380 86390 1
410747 99410747 1001 86380 86390 1
410817 99410817 1001 86380 86390 1
411112 99411112 1001 86380 86390 1
411243 99411243 1001 86380 86390 1
411508 99411508 1001 86380 86390 1
411612 99411612 1001 86380 86390 1
411846 99411846 1001 86380 86390 1
411925 99411925 1001 86380 86390 1
411931 99411931 1001 86380 86390 1
412036 99412036 1001 86380 86390 1
412301 99412301 1001 86380 86390 1
413551 99413551 1001 86380 86390 1
413653 99413653 1001 86380 86390 1
413503 99413503 1001 86380 86390 1
413656 99413656 1001 86380 86390 1
413664 99413664 1001 86380 86390 1
413586 99413586 1001 86380 86390 1
413146 99413146 1001 86380 86390 1
412895 99412895 1001 86380 86390 1
413276 99413276 1001 86380 86390 1
413028 99413028 1001 86380 86390 1
412758 99412758 1001 86380 86390 1
412810 99412810 1001 86380 86390 1
412707 99412707 1001 86380 86390 1
412607 99412607 1001 86380 86390 1
413834 99413834 1001 86380 86390 1
413792 99413792 1001 86380 86390 1
413958 99413958 1001 86380 86390 1
413937 99413937 1001 86380 86390 1
415175 99415175 1001 86380 86390 1
415294 99415294 1001 86380 86390 1
414667 99414667 1001 86380 86390 1
414646 99414646 1001 86380 86390 1
414701 99414701 1001 86380 86390 1
414326 99414326 1001 86380 86390 1
415575 99415575 1001 86380 86390 1
415541 99415541 1001 86380 86390 1
416955 99416955 1001 86380 86390 1
416289 99416289 1001 86380 86390 1
416534 99416534 1001 86380 86390 1
416201 99416201 1001 86380 86390 1
416490 99416490 1001 86380 86390 1
415931 99415931 1001 86380 86390 1
415961 99415961 1001 86380 86390 1
416035 99416035 1001 86380 86390 1
416094 99416094 1001 86380 86390 1
417079 99417079 1001 86380 86390 1
418796 99418796 1001 86380 86390 1
418434 99418434 1001 86380 86390 1
418512 99418512 1001 86380 86390 1
418493 99418493 1001 86380 86390 1
418276 99418276 1001 86380 86390 1
418080 99418080 1001 86380 86390 1
418187 99418187 1001 86380 86390 1
418323 99418323 1001 86380 86390 1
417666 99417666 1001 86380 86390 1
417619 99417619 1001 86380 86390 1
417945 99417945 1001 86380 86390 1
418011 99418011 1001 86380 86390 1
417875 99417875 1001 86380 86390 1
417932 99417932 1001 86380 86390 1
417954 99417954 1001 86380 86390 1
417934 99417934 1001 86380 86390 1
419193 99419193 1001 86380 86390 1
418828 99418828 1001 86380 86390 1
418994 99418994 1001 86380 86390 1
418947 99418947 1001 86380 86390 1
420062 99420062 1001 86380 86390 1
420222 99420222 1001 86380 86390 1
420288 99420288 1001 86380 86390 1
420068 99420068 1001 86380 86390 1
420372 99420372 1001 86380 86390 1
420235 99420235 1001 86380 86390 1
419676 99419676 1001 86380 86390 1
419862 99419862 1001 86380 86390 1
421826 99421826 1001 86380 86390 1
421567 99421567 1001 86380 86390 1
421298 99421298 1001 86380 86390 1
421277 99421277 1001 86380 86390 1
421681 99421681 1001 86380 86390 1
423367 99423367 1001 86380 86390 1
423608 99423608 1001 86380 86390 1
423632 99423632 1001 86380 86390 1
423123 99423123 1001 86380 86390 1
422598 99422598 1001 86380 86390 1
422533 99422533 1001 86380 86390 1
422681 99422681 1001 86380 86390 1
422783 99422783 1001 86380 86390 1
422732 99422732 1001 86380 86390 1
422788 99422788 1001 86380 86390 1
424091 99424091 1001 86380 86390 1
423769 99423769 1001 86380 86390 1
423801 99423801 1001 86380 86390 1
423763 99423763 1001 86380 86390 1
424006 99424006 1001 86380 86390 1
425132 99425132 1001 86380 86390 1
425161 99425161 1001 86380 86390 1
425244 99425244 1001 86380 86390 1
425005 99425005 1001 86380 86390 1
424912 99424912 1001 86380 86390 1
424681 99424681 1001 86380 86390 1
424920 99424920 1001 86380 86390 1
424212 99424212 1001 86380 86390 1
424255 99424255 1001 86380 86390 1
424542 99424542 1001 86380 86390 1
425796 99425796 1001 86380 86390 1
425632 99425632 1001 86380 86390 1
425544 99425544 1001 86380 86390 1
425555 99425555 1001 86380 86390 1
426902 99426902 1001 86380 86390 1
426806 99426806 1001 86380 86390 1
426906 99426906 1001 86380 86390 1
427002 99427002 1001 86380 86390 1
426388 99426388 1001 86380 86390 1
426093 99426093 1001 86380 86390 1
425975 99425975 1001 86380 86390 1
425978 99425978 1001 86380 86390 1
426061 99426061 1001 86380 86390 1
427212 99427212 1001 86380 86390 1
428348 99428348 1001 86380 86390 1
428690 99428690 1001 86380 86390 1
428359 99428359 1001 86380 86390 1
428254 99428254 1001 86380 86390 1
428282 99428282 1001 86380 86390 1
428180 99428180 1001 86380 86390 1
427897 99427897 1001 86380 86390 1
427754 99427754 1001 86380 86390 1
427789 99427789 1001 86380 86390 1
429043 99429043 1001 86380 86390 1
429076 99429076 1001 86380 86390 1
428849 99428849 1001 86380 86390 1
428839 99428839 1001 86380 86390 1
430117 99430117 1001 86380 86390 1
430118 99430118 1001 86380 86390 1
429766 99429766 1001 86380 86390 1
429677 99429677 1001 86380 86390 1
429771 99429771 1001 86380 86390 1
429949 99429949 1001 86380 86390 1
429731 99429731 1001 86380 86390 1
429330 99429330 1001 86380 86390 1
429530 99429530 1001 86380 86390 1
429212 99429212 1001 86380 86390 1
430425 99430425 1001 86380 86390 1
430549 99430549 1001 86380 86390 1
430436 99430436 1001 86380 86390 1
430593 99430593 1001 86380 86390 1
430594 99430594 1001 86380 86390 1
430572 99430572 1001 86380 86390 1
431689 99431689 1001 86380 86390 1
431669 99431669 1001 86380 86390 1
432047 99432047 1001 86380 86390 1
431583 99431583 1001 86380 86390 1
431529 99431529 1001 86380 86390 1
431534 99431534 1001 86380 86390 1
431361 99431361 1001 86380 86390 1
431390 99431390 1001 86380 86390 1
431576 99431576 1001 86380 86390 1
431642 99431642 1001 86380 86390 1
431602 99431602 1001 86380 86390 1
431095 99431095 1001 86380 86390 1
430896 99430896 1001 86380 86390 1
430830 99430830 1001 86380 86390 1
430943 99430943 1001 86380 86390 1
432270 99432270 1001 86380 86390 1
432225 99432225 1001 86380 86390 1
432183 99432183 1001 86380 86390 1
432207 99432207 1001 86380 86390 1
432130 99432130 1001 86380 86390 1
432103 99432103 1001 86380 86390 1
433618 99433618 1001 86380 86390 1
433507 99433507 1001 86380 86390 1
432930 99432930 1001 86380 86390 1
433100 99433100 1001 86380 86390 1
433216 99433216 1001 86380 86390 1
433180 99433180 1001 86380 86390 1
432920 99432920 1001 86380 86390 1
432527 99432527 1001 86380 86390 1
432829 99432829 1001 86380 86390 1
433892 99433892 1001 86380 86390 1
433815 99433815 1001 86380 86390 1
433906 99433906 1001 86380 86390 1
433778 99433778 1001 86380 86390 1
435179 99435179 1001 86380 86390 1
435367 99435367 1001 86380 86390 1
435256 99435256 1001 86380 86390 1
435020 99435020 1001 86380 86390 1
434789 99434789 1001 86380 86390 1
434984 99434984 1001 86380 86390 1
434536 99434536 1001 86380 86390 1
434274 99434274 1001 86380 86390 1
434306 99434306 1001 86380 86390 1
434165 99434165 1001 86380 86390 1
435525 99435525 1001 86380 86390 1
435870 99435870 1001 86380 86390 1
435660 99435660 1001 86380 86390 1
436802 99436802 1001 86380 86390 1
436933 99436933 1001 86380 86390 1
436426 99436426 1001 86380 86390 1
436166 99436166 1001 86380 86390 1
436174 99436174 1001 86380 86390 1
435912 99435912 1001 86380 86390 1
436251 99436251 1001 86380 86390 1
436212 99436212 1001 86380 86390 1
436342 99436342 1001 86380 86390 1
300100 99300100 1001 86380 86390 1
300063 99300063 1001 86380 86390 1
300685 99300685 1001 86380 86390 1
300623 99300623 1001 86380 86390 1
300473 99300473 1001 86380 86390 1
300350 99300350 1001 86380 86390 1
300466 99300466 1001 86380 86390 1
300469 99300469 1001 86380 86390 1
300522 99300522 1001 86380 86390 1
300277 99300277 1001 86380 86390 1
300109 99300109 1001 86380 86390 1
300149 99300149 1001 86380 86390 1
300141 99300141 1001 86380 86390 1
300167 99300167 1001 86380 86390 1
300310 99300310 1001 86380 86390 1
300275 99300275 1001 86380 86390 1
300766 99300766 1001 86380 86390 1
300809 99300809 1001 86380 86390 1
300763 99300763 1001 86380 86390 1
300854 99300854 1001 86380 86390 1
301440 99301440 1001 86380 86390 1
301492 99301492 1001 86380 86390 1
301381 99301381 1001 86380 86390 1
301471 99301471 1001 86380 86390 1
301163 99301163 1001 86380 86390 1
301166 99301166 1001 86380 86390 1
301193 99301193 1001 86380 86390 1
301093 99301093 1001 86380 86390 1
301119 99301119 1001 86380 86390 1
301132 99301132 1001 86380 86390 1
301084 99301084 1001 86380 86390 1
301720 99301720 1001 86380 86390 1
301630 99301630 1001 86380 86390 1
301752 99301752 1001 86380 86390 1
302379 99302379 1001 86380 86390 1
302215 99302215 1001 86380 86390 1
302203 99302203 1001 86380 86390 1
302362 99302362 1001 86380 86390 1
302326 99302326 1001 86380 86390 1
302114 99302114 1001 86380 86390 1
302041 99302041 1001 86380 86390 1
302045 99302045 1001 86380 86390 1
301792 99301792 1001 86380 86390 1
301922 99301922 1001 86380 86390 1
301782 99301782 1001 86380 86390 1
302492 99302492 1001 86380 86390 1
302532 99302532 1001 86380 86390 1
303152 99303152 1001 86380 86390 1
303102 99303102 1001 86380 86390 1
302889 99302889 1001 86380 86390 1
302865 99302865 1001 86380 86390 1
302918 99302918 1001 86380 86390 1
302772 99302772 1001 86380 86390 1
302786 99302786 1001 86380 86390 1
303898 99303898 1001 86380 86390 1
303963 99303963 1001 86380 86390 1
303976 99303976 1001 86380 86390 1
303803 99303803 1001 86380 86390 1
303635 99303635 1001 86380 86390 1
303652 99303652 1001 86380 86390 1
303696 99303696 1001 86380 86390 1
303574 99303574 1001 86380 86390 1
304082 99304082 1001 86380 86390 1
304084 99304084 1001 86380 86390 1
304201 99304201 1001 86380 86390 1
304205 99304205 1001 86380 86390 1
304053 99304053 1001 86380 86390 1
304783 99304783 1001 86380 86390 1
304668 99304668 1001 86380 86390 1
304728 99304728 1001 86380 86390 1
304545 99304545 1001 86380 86390 1
304457 99304457 1001 86380 86390 1
304307 99304307 1001 86380 86390 1
304302 99304302 1001 86380 86390 1
304432 99304432 1001 86380 86390 1
305043 99305043 1001 86380 86390 1
305609 99305609 1001 86380 86390 1
305563 99305563 1001 86380 86390 1
305280 99305280 1001 86380 86390 1
305307 99305307 1001 86380 86390 1
305295 99305295 1001 86380 86390 1
305070 99305070 1001 86380 86390 1
500647 99500647 1001 86380 86390 1
500700 99500700 1001 86380 86390 1
500747 99500747 1001 86380 86390 1
500440 99500440 1001 86380 86390 1
500567 99500567 1001 86380 86390 1
500323 99500323 1001 86380 86390 1
500379 99500379 1001 86380 86390 1
500830 99500830 1001 86380 86390 1
500818 99500818 1001 86380 86390 1
501443 99501443 1001 86380 86390 1
501496 99501496 1001 86380 86390 1
501413 99501413 1001 86380 86390 1
501298 99501298 1001 86380 86390 1
501301 99501301 1001 86380 86390 1
501327 99501327 1001 86380 86390 1
501078 99501078 1001 86380 86390 1
501183 99501183 1001 86380 86390 1
501690 99501690 1001 86380 86390 1
501683 99501683 1001 86380 86390 1
501775 99501775 1001 86380 86390 1
501814 99501814 1001 86380 86390 1
502379 99502379 1001 86380 86390 1
502266 99502266 1001 86380 86390 1
502345 99502345 1001 86380 86390 1
501861 99501861 1001 86380 86390 1
501992 99501992 1001 86380 86390 1
502548 99502548 1001 86380 86390 1
502641 99502641 1001 86380 86390 1
503126 99503126 1001 86380 86390 1
503152 99503152 1001 86380 86390 1
503231 99503231 1001 86380 86390 1
503098 99503098 1001 86380 86390 1
502998 99502998 1001 86380 86390 1
502882 99502882 1001 86380 86390 1
502889 99502889 1001 86380 86390 1
502722 99502722 1001 86380 86390 1
503315 99503315 1001 86380 86390 1
503341 99503341 1001 86380 86390 1
503383 99503383 1001 86380 86390 1
503489 99503489 1001 86380 86390 1
503416 99503416 1001 86380 86390 1
503340 99503340 1001 86380 86390 1
503724 99503724 1001 86380 86390 1
503790 99503790 1001 86380 86390 1
503868 99503868 1001 86380 86390 1
503714 99503714 1001 86380 86390 1
503628 99503628 1001 86380 86390 1
503525 99503525 1001 86380 86390 1
503683 99503683 1001 86380 86390 1
504158 99504158 1001 86380 86390 1
504186 99504186 1001 86380 86390 1
504307 99504307 1001 86380 86390 1
504941 99504941 1001 86380 86390 1
504881 99504881 1001 86380 86390 1
504921 99504921 1001 86380 86390 1
504759 99504759 1001 86380 86390 1
504889 99504889 1001 86380 86390 1
504903 99504903 1001 86380 86390 1
504558 99504558 1001 86380 86390 1
504644 99504644 1001 86380 86390 1
504710 99504710 1001 86380 86390 1
504507 99504507 1001 86380 86390 1
504496 99504496 1001 86380 86390 1
504393 99504393 1001 86380 86390 1
504523 99504523 1001 86380 86390 1
504436 99504436 1001 86380 86390 1
505135 99505135 1001 86380 86390 1
505104 99505104 1001 86380 86390 1
504951 99504951 1001 86380 86390 1
505579 99505579 1001 86380 86390 1
505722 99505722 1001 86380 86390 1
505712 99505712 1001 86380 86390 1
505516 99505516 1001 86380 86390 1
505518 99505518 1001 86380 86390 1
505428 99505428 1001 86380 86390 1
505381 99505381 1001 86380 86390 1
505154 99505154 1001 86380 86390 1
505232 99505232 1001 86380 86390 1
505261 99505261 1001 86380 86390 1
505926 99505926 1001 86380 86390 1
505865 99505865 1001 86380 86390 1
505802 99505802 1001 86380 86390 1
505882 99505882 1001 86380 86390 1
505805 99505805 1001 86380 86390 1
506536 99506536 1001 86380 86390 1
506578 99506578 1001 86380 86390 1
506215 99506215 1001 86380 86390 1
506244 99506244 1001 86380 86390 1
506068 99506068 1001 86380 86390 1
506613 99506613 1001 86380 86390 1
506759 99506759 1001 86380 86390 1
507224 99507224 1001 86380 86390 1
507049 99507049 1001 86380 86390 1
507210 99507210 1001 86380 86390 1
507020 99507020 1001 86380 86390 1
506855 99506855 1001 86380 86390 1
506932 99506932 1001 86380 86390 1
506911 99506911 1001 86380 86390 1
506889 99506889 1001 86380 86390 1
507007 99507007 1001 86380 86390 1
506839 99506839 1001 86380 86390 1
507218 99507218 1001 86380 86390 1
507605 99507605 1001 86380 86390 1
508130 99508130 1001 86380 86390 1
507659 99507659 1001 86380 86390 1
507715 99507715 1001 86380 86390 1
508373 99508373 1001 86380 86390 1
508400 99508400 1001 86380 86390 1
509053 99509053 1001 86380 86390 1
509033 99509033 1001 86380 86390 1
509070 99509070 1001 86380 86390 1
509069 99509069 1001 86380 86390 1
508869 99508869 1001 86380 86390 1
508716 99508716 1001 86380 86390 1
508664 99508664 1001 86380 86390 1
508849 99508849 1001 86380 86390 1
508773 99508773 1001 86380 86390 1
508531 99508531 1001 86380 86390 1
508622 99508622 1001 86380 86390 1
508457 99508457 1001 86380 86390 1
508489 99508489 1001 86380 86390 1
508620 99508620 1001 86380 86390 1
508633 99508633 1001 86380 86390 1
509260 99509260 1001 86380 86390 1
509867 99509867 1001 86380 86390 1
509877 99509877 1001 86380 86390 1
509770 99509770 1001 86380 86390 1
509553 99509553 1001 86380 86390 1
509665 99509665 1001 86380 86390 1
509510 99509510 1001 86380 86390 1
509524 99509524 1001 86380 86390 1
509602 99509602 1001 86380 86390 1
509512 99509512 1001 86380 86390 1
509488 99509488 1001 86380 86390 1
509476 99509476 1001 86380 86390 1
509378 99509378 1001 86380 86390 1
509341 99509341 1001 86380 86390 1
509978 99509978 1001 86380 86390 1
510726 99510726 1001 86380 86390 1
510679 99510679 1001 86380 86390 1
510550 99510550 1001 86380 86390 1
510604 99510604 1001 86380 86390 1
510682 99510682 1001 86380 86390 1
510660 99510660 1001 86380 86390 1
510609 99510609 1001 86380 86390 1
510718 99510718 1001 86380 86390 1
510371 99510371 1001 86380 86390 1
510360 99510360 1001 86380 86390 1
510414 99510414 1001 86380 86390 1
510200 99510200 1001 86380 86390 1
510176 99510176 1001 86380 86390 1
510310 99510310 1001 86380 86390 1
510843 99510843 1001 86380 86390 1
510811 99510811 1001 86380 86390 1
511375 99511375 1001 86380 86390 1
511355 99511355 1001 86380 86390 1
511420 99511420 1001 86380 86390 1
511348 99511348 1001 86380 86390 1
511181 99511181 1001 86380 86390 1
511222 99511222 1001 86380 86390 1
511200 99511200 1001 86380 86390 1
511319 99511319 1001 86380 86390 1
511063 99511063 1001 86380 86390 1
511077 99511077 1001 86380 86390 1
511013 99511013 1001 86380 86390 1
511022 99511022 1001 86380 86390 1
511733 99511733 1001 86380 86390 1
511752 99511752 1001 86380 86390 1
512038 99512038 1001 86380 86390 1
512078 99512078 1001 86380 86390 1
512157 99512157 1001 86380 86390 1
511771 99511771 1001 86380 86390 1
511945 99511945 1001 86380 86390 1
511894 99511894 1001 86380 86390 1
511911 99511911 1001 86380 86390 1
511886 99511886 1001 86380 86390 1
512418 99512418 1001 86380 86390 1
512574 99512574 1001 86380 86390 1
512463 99512463 1001 86380 86390 1
513128 99513128 1001 86380 86390 1
513119 99513119 1001 86380 86390 1
513031 99513031 1001 86380 86390 1
513113 99513113 1001 86380 86390 1
512821 99512821 1001 86380 86390 1
512835 99512835 1001 86380 86390 1
512956 99512956 1001 86380 86390 1
512781 99512781 1001 86380 86390 1
512758 99512758 1001 86380 86390 1
512681 99512681 1001 86380 86390 1
512736 99512736 1001 86380 86390 1
512749 99512749 1001 86380 86390 1
513231 99513231 1001 86380 86390 1
513244 99513244 1001 86380 86390 1
513211 99513211 1001 86380 86390 1
513903 99513903 1001 86380 86390 1
513881 99513881 1001 86380 86390 1
513952 99513952 1001 86380 86390 1
514025 99514025 1001 86380 86390 1
513748 99513748 1001 86380 86390 1
513664 99513664 1001 86380 86390 1
513767 99513767 1001 86380 86390 1
513638 99513638 1001 86380 86390 1
513462 99513462 1001 86380 86390 1
513425 99513425 1001 86380 86390 1
513595 99513595 1001 86380 86390 1
513608 99513608 1001 86380 86390 1
513427 99513427 1001 86380 86390 1
514141 99514141 1001 86380 86390 1
514652 99514652 1001 86380 86390 1
514592 99514592 1001 86380 86390 1
514334 99514334 1001 86380 86390 1
514971 99514971 1001 86380 86390 1
515650 99515650 1001 86380 86390 1
515484 99515484 1001 86380 86390 1
515524 99515524 1001 86380 86390 1
515629 99515629 1001 86380 86390 1
515440 99515440 1001 86380 86390 1
515409 99515409 1001 86380 86390 1
515332 99515332 1001 86380 86390 1
515386 99515386 1001 86380 86390 1
515246 99515246 1001 86380 86390 1
515143 99515143 1001 86380 86390 1
515263 99515263 1001 86380 86390 1
515736 99515736 1001 86380 86390 1
515827 99515827 1001 86380 86390 1
515727 99515727 1001 86380 86390 1
516472 99516472 1001 86380 86390 1
516385 99516385 1001 86380 86390 1
516151 99516151 1001 86380 86390 1
516144 99516144 1001 86380 86390 1
516263 99516263 1001 86380 86390 1
516107 99516107 1001 86380 86390 1
516120 99516120 1001 86380 86390 1
516083 99516083 1001 86380 86390 1
516071 99516071 1001 86380 86390 1
515949 99515949 1001 86380 86390 1
516539 99516539 1001 86380 86390 1
517198 99517198 1001 86380 86390 1
517317 99517317 1001 86380 86390 1
516926 99516926 1001 86380 86390 1
517056 99517056 1001 86380 86390 1
517110 99517110 1001 86380 86390 1
517035 99517035 1001 86380 86390 1
517127 99517127 1001 86380 86390 1
516769 99516769 1001 86380 86390 1
517373 99517373 1001 86380 86390 1
518021 99518021 1001 86380 86390 1
517961 99517961 1001 86380 86390 1
517805 99517805 1001 86380 86390 1
517909 99517909 1001 86380 86390 1
517847 99517847 1001 86380 86390 1
517901 99517901 1001 86380 86390 1
517786 99517786 1001 86380 86390 1
517658 99517658 1001 86380 86390 1
517595 99517595 1001 86380 86390 1
517610 99517610 1001 86380 86390 1
517650 99517650 1001 86380 86390 1
517640 99517640 1001 86380 86390 1
517579 99517579 1001 86380 86390 1
518303 99518303 1001 86380 86390 1
518179 99518179 1001 86380 86390 1
518285 99518285 1001 86380 86390 1
518850 99518850 1001 86380 86390 1
518971 99518971 1001 86380 86390 1
518976 99518976 1001 86380 86390 1
518845 99518845 1001 86380 86390 1
518777 99518777 1001 86380 86390 1
518548 99518548 1001 86380 86390 1
518407 99518407 1001 86380 86390 1
518459 99518459 1001 86380 86390 1
518434 99518434 1001 86380 86390 1
518486 99518486 1001 86380 86390 1
518521 99518521 1001 86380 86390 1
519052 99519052 1001 86380 86390 1
518576 99518576 1001 86380 86390 1
519034 99519034 1001 86380 86390 1
519164 99519164 1001 86380 86390 1
518996 99518996 1001 86380 86390 1
519625 99519625 1001 86380 86390 1
519361 99519361 1001 86380 86390 1
519299 99519299 1001 86380 86390 1
519364 99519364 1001 86380 86390 1
519377 99519377 1001 86380 86390 1
519320 99519320 1001 86380 86390 1
519824 99519824 1001 86380 86390 1
519890 99519890 1001 86380 86390 1
519900 99519900 1001 86380 86390 1
520564 99520564 1001 86380 86390 1
520593 99520593 1001 86380 86390 1
520455 99520455 1001 86380 86390 1
520283 99520283 1001 86380 86390 1
520233 99520233 1001 86380 86390 1
520341 99520341 1001 86380 86390 1
520071 99520071 1001 86380 86390 1
520085 99520085 1001 86380 86390 1
520174 99520174 1001 86380 86390 1
520742 99520742 1001 86380 86390 1
520641 99520641 1001 86380 86390 1
520826 99520826 1001 86380 86390 1
521420 99521420 1001 86380 86390 1
521279 99521279 1001 86380 86390 1
521358 99521358 1001 86380 86390 1
521333 99521333 1001 86380 86390 1
521236 99521236 1001 86380 86390 1
521216 99521216 1001 86380 86390 1
521206 99521206 1001 86380 86390 1
521003 99521003 1001 86380 86390 1
520877 99520877 1001 86380 86390 1
520857 99520857 1001 86380 86390 1
521619 99521619 1001 86380 86390 1
521574 99521574 1001 86380 86390 1
521628 99521628 1001 86380 86390 1
522102 99522102 1001 86380 86390 1
522050 99522050 1001 86380 86390 1
522027 99522027 1001 86380 86390 1
521978 99521978 1001 86380 86390 1
521995 99521995 1001 86380 86390 1
521725 99521725 1001 86380 86390 1
521806 99521806 1001 86380 86390 1
521798 99521798 1001 86380 86390 1
521863 99521863 1001 86380 86390 1
521747 99521747 1001 86380 86390 1
522344 99522344 1001 86380 86390 1
522964 99522964 1001 86380 86390 1
522947 99522947 1001 86380 86390 1
522999 99522999 1001 86380 86390 1
522722 99522722 1001 86380 86390 1
522880 99522880 1001 86380 86390 1
522791 99522791 1001 86380 86390 1
522882 99522882 1001 86380 86390 1
522729 99522729 1001 86380 86390 1
522503 99522503 1001 86380 86390 1
523258 99523258 1001 86380 86390 1
523312 99523312 1001 86380 86390 1
523174 99523174 1001 86380 86390 1
523227 99523227 1001 86380 86390 1
523779 99523779 1001 86380 86390 1
523899 99523899 1001 86380 86390 1
523863 99523863 1001 86380 86390 1
523902 99523902 1001 86380 86390 1
523644 99523644 1001 86380 86390 1
523583 99523583 1001 86380 86390 1
523557 99523557 1001 86380 86390 1
524050 99524050 1001 86380 86390 1
524029 99524029 1001 86380 86390 1
524042 99524042 1001 86380 86390 1
524706 99524706 1001 86380 86390 1
524591 99524591 1001 86380 86390 1
524643 99524643 1001 86380 86390 1
524579 99524579 1001 86380 86390 1
524631 99524631 1001 86380 86390 1
524742 99524742 1001 86380 86390 1
524690 99524690 1001 86380 86390 1
524363 99524363 1001 86380 86390 1
524442 99524442 1001 86380 86390 1
524447 99524447 1001 86380 86390 1
524165 99524165 1001 86380 86390 1
524291 99524291 1001 86380 86390 1
524330 99524330 1001 86380 86390 1
524975 99524975 1001 86380 86390 1
524835 99524835 1001 86380 86390 1
524774 99524774 1001 86380 86390 1
524895 99524895 1001 86380 86390 1
524844 99524844 1001 86380 86390 1
525411 99525411 1001 86380 86390 1
525580 99525580 1001 86380 86390 1
525453 99525453 1001 86380 86390 1
524979 99524979 1001 86380 86390 1
525109 99525109 1001 86380 86390 1
525723 99525723 1001 86380 86390 1
525598 99525598 1001 86380 86390 1
525754 99525754 1001 86380 86390 1
525716 99525716 1001 86380 86390 1
525717 99525717 1001 86380 86390 1
525641 99525641 1001 86380 86390 1
526294 99526294 1001 86380 86390 1
526392 99526392 1001 86380 86390 1
526054 99526054 1001 86380 86390 1
525907 99525907 1001 86380 86390 1
525973 99525973 1001 86380 86390 1
525965 99525965 1001 86380 86390 1
526588 99526588 1001 86380 86390 1
526566 99526566 1001 86380 86390 1
527147 99527147 1001 86380 86390 1
527200 99527200 1001 86380 86390 1
527062 99527062 1001 86380 86390 1
527079 99527079 1001 86380 86390 1
527055 99527055 1001 86380 86390 1
526992 99526992 1001 86380 86390 1
526841 99526841 1001 86380 86390 1
527012 99527012 1001 86380 86390 1
526922 99526922 1001 86380 86390 1
526884 99526884 1001 86380 86390 1
526825 99526825 1001 86380 86390 1
526727 99526727 1001 86380 86390 1
526649 99526649 1001 86380 86390 1
526637 99526637 1001 86380 86390 1
526793 99526793 1001 86380 86390 1
526757 99526757 1001 86380 86390 1
527848 99527848 1001 86380 86390 1
527853 99527853 1001 86380 86390 1
527778 99527778 1001 86380 86390 1
527484 99527484 1001 86380 86390 1
528103 99528103 1001 86380 86390 1
528174 99528174 1001 86380 86390 1
528123 99528123 1001 86380 86390 1
528774 99528774 1001 86380 86390 1
528874 99528874 1001 86380 86390 1
528779 99528779 1001 86380 86390 1
528492 99528492 1001 86380 86390 1
528585 99528585 1001 86380 86390 1
528463 99528463 1001 86380 86390 1
528322 99528322 1001 86380 86390 1
528391 99528391 1001 86380 86390 1
528471 99528471 1001 86380 86390 1
528976 99528976 1001 86380 86390 1
528969 99528969 1001 86380 86390 1
529073 99529073 1001 86380 86390 1
528959 99528959 1001 86380 86390 1
528974 99528974 1001 86380 86390 1
529536 99529536 1001 86380 86390 1
529537 99529537 1001 86380 86390 1
529484 99529484 1001 86380 86390 1
529465 99529465 1001 86380 86390 1
529491 99529491 1001 86380 86390 1
529494 99529494 1001 86380 86390 1
529250 99529250 1001 86380 86390 1
529138 99529138 1001 86380 86390 1
529139 99529139 1001 86380 86390 1
529777 99529777 1001 86380 86390 1
529924 99529924 1001 86380 86390 1
529809 99529809 1001 86380 86390 1
529800 99529800 1001 86380 86390 1
530553 99530553 1001 86380 86390 1
530354 99530354 1001 86380 86390 1
530551 99530551 1001 86380 86390 1
530231 99530231 1001 86380 86390 1
530245 99530245 1001 86380 86390 1
530337 99530337 1001 86380 86390 1
530341 99530341 1001 86380 86390 1
530188 99530188 1001 86380 86390 1
530118 99530118 1001 86380 86390 1
530093 99530093 1001 86380 86390 1
530751 99530751 1001 86380 86390 1
530610 99530610 1001 86380 86390 1
530727 99530727 1001 86380 86390 1
531200 99531200 1001 86380 86390 1
531265 99531265 1001 86380 86390 1
531359 99531359 1001 86380 86390 1
531363 99531363 1001 86380 86390 1
531371 99531371 1001 86380 86390 1
531186 99531186 1001 86380 86390 1
531007 99531007 1001 86380 86390 1
530997 99530997 1001 86380 86390 1
531114 99531114 1001 86380 86390 1
531012 99531012 1001 86380 86390 1
531030 99531030 1001 86380 86390 1
531005 99531005 1001 86380 86390 1
530862 99530862 1001 86380 86390 1
530812 99530812 1001 86380 86390 1
530860 99530860 1001 86380 86390 1
530939 99530939 1001 86380 86390 1
531390 99531390 1001 86380 86390 1
532181 99532181 1001 86380 86390 1
532049 99532049 1001 86380 86390 1
532101 99532101 1001 86380 86390 1
531962 99531962 1001 86380 86390 1
531886 99531886 1001 86380 86390 1
531808 99531808 1001 86380 86390 1
531830 99531830 1001 86380 86390 1
532256 99532256 1001 86380 86390 1
532334 99532334 1001 86380 86390 1
532207 99532207 1001 86380 86390 1
532339 99532339 1001 86380 86390 1
532380 99532380 1001 86380 86390 1
532995 99532995 1001 86380 86390 1
532996 99532996 1001 86380 86390 1
532931 99532931 1001 86380 86390 1
532945 99532945 1001 86380 86390 1
532948 99532948 1001 86380 86390 1
532949 99532949 1001 86380 86390 1
532990 99532990 1001 86380 86390 1
532661 99532661 1001 86380 86390 1
532729 99532729 1001 86380 86390 1
532709 99532709 1001 86380 86390 1
532517 99532517 1001 86380 86390 1
532497 99532497 1001 86380 86390 1
532423 99532423 1001 86380 86390 1
533162 99533162 1001 86380 86390 1
533705 99533705 1001 86380 86390 1
533813 99533813 1001 86380 86390 1
533488 99533488 1001 86380 86390 1
533638 99533638 1001 86380 86390 1
533329 99533329 1001 86380 86390 1
533342 99533342 1001 86380 86390 1
533400 99533400 1001 86380 86390 1
533362 99533362 1001 86380 86390 1
533440 99533440 1001 86380 86390 1
533935 99533935 1001 86380 86390 1
534654 99534654 1001 86380 86390 1
534605 99534605 1001 86380 86390 1
534454 99534454 1001 86380 86390 1
534356 99534356 1001 86380 86390 1
534473 99534473 1001 86380 86390 1
534305 99534305 1001 86380 86390 1
534422 99534422 1001 86380 86390 1
534081 99534081 1001 86380 86390 1
534174 99534174 1001 86380 86390 1
534138 99534138 1001 86380 86390 1
535307 99535307 1001 86380 86390 1
535401 99535401 1001 86380 86390 1
535376 99535376 1001 86380 86390 1
535492 99535492 1001 86380 86390 1
535365 99535365 1001 86380 86390 1
535393 99535393 1001 86380 86390 1
535284 99535284 1001 86380 86390 1
535001 99535001 1001 86380 86390 1
535080 99535080 1001 86380 86390 1
535691 99535691 1001 86380 86390 1
535536 99535536 1001 86380 86390 1
536235 99536235 1001 86380 86390 1
536231 99536231 1001 86380 86390 1
536181 99536181 1001 86380 86390 1
535760 99535760 1001 86380 86390 1
535864 99535864 1001 86380 86390 1
535904 99535904 1001 86380 86390 1
536536 99536536 1001 86380 86390 1
536962 99536962 1001 86380 86390 1
537143 99537143 1001 86380 86390 1
537018 99537018 1001 86380 86390 1
536827 99536827 1001 86380 86390 1
536946 99536946 1001 86380 86390 1
536950 99536950 1001 86380 86390 1
536913 99536913 1001 86380 86390 1
536915 99536915 1001 86380 86390 1
536727 99536727 1001 86380 86390 1
536587 99536587 1001 86380 86390 1
536565 99536565 1001 86380 86390 1
537199 99537199 1001 86380 86390 1
537217 99537217 1001 86380 86390 1
537220 99537220 1001 86380 86390 1
537246 99537246 1001 86380 86390 1
537183 99537183 1001 86380 86390 1
537249 99537249 1001 86380 86390 1
537958 99537958 1001 86380 86390 1
537843 99537843 1001 86380 86390 1
537777 99537777 1001 86380 86390 1
537585 99537585 1001 86380 86390 1
537704 99537704 1001 86380 86390 1
537576 99537576 1001 86380 86390 1
537545 99537545 1001 86380 86390 1
537521 99537521 1001 86380 86390 1
537470 99537470 1001 86380 86390 1
537997 99537997 1001 86380 86390 1
538127 99538127 1001 86380 86390 1
538144 99538144 1001 86380 86390 1
538752 99538752 1001 86380 86390 1
538769 99538769 1001 86380 86390 1
538407 99538407 1001 86380 86390 1
538578 99538578 1001 86380 86390 1
538464 99538464 1001 86380 86390 1
538234 99538234 1001 86380 86390 1
538214 99538214 1001 86380 86390 1
538202 99538202 1001 86380 86390 1
538840 99538840 1001 86380 86390 1
538859 99538859 1001 86380 86390 1
538886 99538886 1001 86380 86390 1
539502 99539502 1001 86380 86390 1
539451 99539451 1001 86380 86390 1
539585 99539585 1001 86380 86390 1
539396 99539396 1001 86380 86390 1
539346 99539346 1001 86380 86390 1
539385 99539385 1001 86380 86390 1
539375 99539375 1001 86380 86390 1
539402 99539402 1001 86380 86390 1
539302 99539302 1001 86380 86390 1
539073 99539073 1001 86380 86390 1
539164 99539164 1001 86380 86390 1
539194 99539194 1001 86380 86390 1
539195 99539195 1001 86380 86390 1
539079 99539079 1001 86380 86390 1
539824 99539824 1001 86380 86390 1
540312 99540312 1001 86380 86390 1
540429 99540429 1001 86380 86390 1
540304 99540304 1001 86380 86390 1
540384 99540384 1001 86380 86390 1
540400 99540400 1001 86380 86390 1
540085 99540085 1001 86380 86390 1
540128 99540128 1001 86380 86390 1
540141 99540141 1001 86380 86390 1
540103 99540103 1001 86380 86390 1
539977 99539977 1001 86380 86390 1
539900 99539900 1001 86380 86390 1
540039 99540039 1001 86380 86390 1
540530 99540530 1001 86380 86390 1
540509 99540509 1001 86380 86390 1
540501 99540501 1001 86380 86390 1
540540 99540540 1001 86380 86390 1
540528 99540528 1001 86380 86390 1
541101 99541101 1001 86380 86390 1
541185 99541185 1001 86380 86390 1
541012 99541012 1001 86380 86390 1
541025 99541025 1001 86380 86390 1
540922 99540922 1001 86380 86390 1
541055 99541055 1001 86380 86390 1
541032 99541032 1001 86380 86390 1
540994 99540994 1001 86380 86390 1
540698 99540698 1001 86380 86390 1
540743 99540743 1001 86380 86390 1
540873 99540873 1001 86380 86390 1
540809 99540809 1001 86380 86390 1
541358 99541358 1001 86380 86390 1
541346 99541346 1001 86380 86390 1
541388 99541388 1001 86380 86390 1
542069 99542069 1001 86380 86390 1
541930 99541930 1001 86380 86390 1
542036 99542036 1001 86380 86390 1
541951 99541951 1001 86380 86390 1
541776 99541776 1001 86380 86390 1
541804 99541804 1001 86380 86390 1
541831 99541831 1001 86380 86390 1
541655 99541655 1001 86380 86390 1
541656 99541656 1001 86380 86390 1
541698 99541698 1001 86380 86390 1
541634 99541634 1001 86380 86390 1
542212 99542212 1001 86380 86390 1
542818 99542818 1001 86380 86390 1
542770 99542770 1001 86380 86390 1
542800 99542800 1001 86380 86390 1
542891 99542891 1001 86380 86390 1
542879 99542879 1001 86380 86390 1
542906 99542906 1001 86380 86390 1
542816 99542816 1001 86380 86390 1
542586 99542586 1001 86380 86390 1
542721 99542721 1001 86380 86390 1
542421 99542421 1001 86380 86390 1
542357 99542357 1001 86380 86390 1
542359 99542359 1001 86380 86390 1
542528 99542528 1001 86380 86390 1
543086 99543086 1001 86380 86390 1
543119 99543119 1001 86380 86390 1
543136 99543136 1001 86380 86390 1
543723 99543723 1001 86380 86390 1
543570 99543570 1001 86380 86390 1
543635 99543635 1001 86380 86390 1
543566 99543566 1001 86380 86390 1
543275 99543275 1001 86380 86390 1
543199 99543199 1001 86380 86390 1
543187 99543187 1001 86380 86390 1
543781 99543781 1001 86380 86390 1
543822 99543822 1001 86380 86390 1
543973 99543973 1001 86380 86390 1
544433 99544433 1001 86380 86390 1
544073 99544073 1001 86380 86390 1
544735 99544735 1001 86380 86390 1
517850 823 1002 43984 57619 1
526333 1045 1002 64677 69617 1
400021 99400021 1001 86380 86390 1
400006 99400006 1001 86380 86390 1
543306 863 1002 64512 67724 1
400053 99400053 1001 86380 86390 1
400152 99400152 1001 86380 86390 1
400181 99400181 1001 86380 86390 1
400260 99400260 1001 86380 86390 1
400283 99400283 1001 86380 86390 1
400408 99400408 1001 86380 86390 1
400406 99400406 1001 86380 86390 1
400327 99400327 1001 86380 86390 1
400709 99400709 1001 86380 86390 1
400719 99400719 1001 86380 86390 1
400671 99400671 1001 86380 86390 1
400632 99400632 1001 86380 86390 1
400727 99400727 1001 86380 86390 1
401253 99401253 1001 86380 86390 1
401702 99401702 1001 86380 86390 1
401670 99401670 1001 86380 86390 1
401751 99401751 1001 86380 86390 1
401731 99401731 1001 86380 86390 1
401905 99401905 1001 86380 86390 1
402023 99402023 1001 86380 86390 1
402267 99402267 1001 86380 86390 1
402548 99402548 1001 86380 86390 1
402689 99402689 1001 86380 86390 1
402916 99402916 1001 86380 86390 1
402972 99402972 1001 86380 86390 1
403063 99403063 1001 86380 86390 1
403113 99403113 1001 86380 86390 1
403350 99403350 1001 86380 86390 1
403504 99403504 1001 86380 86390 1
403458 99403458 1001 86380 86390 1
403486 99403486 1001 86380 86390 1
403908 99403908 1001 86380 86390 1
403940 99403940 1001 86380 86390 1
403995 99403995 1001 86380 86390 1
404139 99404139 1001 86380 86390 1
404193 99404193 1001 86380 86390 1
404516 99404516 1001 86380 86390 1
404847 99404847 1001 86380 86390 1
404942 99404942 1001 86380 86390 1
405310 99405310 1001 86380 86390 1
405241 99405241 1001 86380 86390 1
405323 99405323 1001 86380 86390 1
405330 99405330 1001 86380 86390 1
405575 99405575 1001 86380 86390 1
405529 99405529 1001 86380 86390 1
405767 99405767 1001 86380 86390 1
405978 99405978 1001 86380 86390 1
405893 99405893 1001 86380 86390 1
406029 99406029 1001 86380 86390 1
406307 99406307 1001 86380 86390 1
406450 99406450 1001 86380 86390 1
406460 99406460 1001 86380 86390 1
406620 99406620 1001 86380 86390 1
406776 99406776 1001 86380 86390 1
406739 99406739 1001 86380 86390 1
406930 99406930 1001 86380 86390 1
407017 99407017 1001 86380 86390 1
407123 99407123 1001 86380 86390 1
407037 99407037 1001 86380 86390 1
407244 99407244 1001 86380 86390 1
407406 99407406 1001 86380 86390 1
407708 99407708 1001 86380 86390 1
407805 99407805 1001 86380 86390 1
407964 99407964 1001 86380 86390 1
408018 99408018 1001 86380 86390 1
407993 99407993 1001 86380 86390 1
408319 99408319 1001 86380 86390 1
408322 99408322 1001 86380 86390 1
408406 99408406 1001 86380 86390 1
408356 99408356 1001 86380 86390 1
408462 99408462 1001 86380 86390 1
408434 99408434 1001 86380 86390 1
408712 99408712 1001 86380 86390 1
408529 99408529 1001 86380 86390 1
409041 99409041 1001 86380 86390 1
409105 99409105 1001 86380 86390 1
409416 99409416 1001 86380 86390 1
409761 99409761 1001 86380 86390 1
409812 99409812 1001 86380 86390 1
409952 99409952 1001 86380 86390 1
410166 99410166 1001 86380 86390 1
410272 99410272 1001 86380 86390 1
410239 99410239 1001 86380 86390 1
410390 99410390 1001 86380 86390 1
410445 99410445 1001 86380 86390 1
410525 99410525 1001 86380 86390 1
410655 99410655 1001 86380 86390 1
410807 99410807 1001 86380 86390 1
410809 99410809 1001 86380 86390 1
411148 99411148 1001 86380 86390 1
411252 99411252 1001 86380 86390 1
411419 99411419 1001 86380 86390 1
411433 99411433 1001 86380 86390 1
411470 99411470 1001 86380 86390 1
411732 99411732 1001 86380 86390 1
411757 99411757 1001 86380 86390 1
411928 99411928 1001 86380 86390 1
412143 99412143 1001 86380 86390 1
412305 99412305 1001 86380 86390 1
412474 99412474 1001 86380 86390 1
413329 99413329 1001 86380 86390 1
413466 99413466 1001 86380 86390 1
413617 99413617 1001 86380 86390 1
413241 99413241 1001 86380 86390 1
413225 99413225 1001 86380 86390 1
412904 99412904 1001 86380 86390 1
412806 99412806 1001 86380 86390 1
412729 99412729 1001 86380 86390 1
412683 99412683 1001 86380 86390 1
412540 99412540 1001 86380 86390 1
413990 99413990 1001 86380 86390 1
414072 99414072 1001 86380 86390 1
414027 99414027 1001 86380 86390 1
415076 99415076 1001 86380 86390 1
414778 99414778 1001 86380 86390 1
414788 99414788 1001 86380 86390 1
414582 99414582 1001 86380 86390 1
414614 99414614 1001 86380 86390 1
414381 99414381 1001 86380 86390 1
414345 99414345 1001 86380 86390 1
414394 99414394 1001 86380 86390 1
415547 99415547 1001 86380 86390 1
416736 99416736 1001 86380 86390 1
416795 99416795 1001 86380 86390 1
416687 99416687 1001 86380 86390 1
416126 99416126 1001 86380 86390 1
417067 99417067 1001 86380 86390 1
416582 99416582 1001 86380 86390 1
417153 99417153 1001 86380 86390 1
417245 99417245 1001 86380 86390 1
417017 99417017 1001 86380 86390 1
418650 99418650 1001 86380 86390 1
418588 99418588 1001 86380 86390 1
418419 99418419 1001 86380 86390 1
418165 99418165 1001 86380 86390 1
418090 99418090 1001 86380 86390 1
417895 99417895 1001 86380 86390 1
418008 99418008 1001 86380 86390 1
417969 99417969 1001 86380 86390 1
417645 99417645 1001 86380 86390 1
418026 99418026 1001 86380 86390 1
420385 99420385 1001 86380 86390 1
420337 99420337 1001 86380 86390 1
419938 99419938 1001 86380 86390 1
420009 99420009 1001 86380 86390 1
419751 99419751 1001 86380 86390 1
419375 99419375 1001 86380 86390 1
419519 99419519 1001 86380 86390 1
419522 99419522 1001 86380 86390 1
419356 99419356 1001 86380 86390 1
419277 99419277 1001 86380 86390 1
419559 99419559 1001 86380 86390 1
420590 99420590 1001 86380 86390 1
420506 99420506 1001 86380 86390 1
420783 99420783 1001 86380 86390 1
421794 99421794 1001 86380 86390 1
422048 99422048 1001 86380 86390 1
421783 99421783 1001 86380 86390 1
421621 99421621 1001 86380 86390 1
421458 99421458 1001 86380 86390 1
421581 99421581 1001 86380 86390 1
420940 99420940 1001 86380 86390 1
420902 99420902 1001 86380 86390 1
420937 99420937 1001 86380 86390 1
420837 99420837 1001 86380 86390 1
422200 99422200 1001 86380 86390 1
422490 99422490 1001 86380 86390 1
422154 99422154 1001 86380 86390 1
422348 99422348 1001 86380 86390 1
422234 99422234 1001 86380 86390 1
422268 99422268 1001 86380 86390 1
422354 99422354 1001 86380 86390 1
423463 99423463 1001 86380 86390 1
423386 99423386 1001 86380 86390 1
423618 99423618 1001 86380 86390 1
422949 99422949 1001 86380 86390 1
423286 99423286 1001 86380 86390 1
422622 99422622 1001 86380 86390 1
422568 99422568 1001 86380 86390 1
424073 99424073 1001 86380 86390 1
424075 99424075 1001 86380 86390 1
425171 99425171 1001 86380 86390 1
425062 99425062 1001 86380 86390 1
425120 99425120 1001 86380 86390 1
424593 99424593 1001 86380 86390 1
424765 99424765 1001 86380 86390 1
424226 99424226 1001 86380 86390 1
424335 99424335 1001 86380 86390 1
427061 99427061 1001 86380 86390 1
426931 99426931 1001 86380 86390 1
427080 99427080 1001 86380 86390 1
426425 99426425 1001 86380 86390 1
426301 99426301 1001 86380 86390 1
426310 99426310 1001 86380 86390 1
426534 99426534 1001 86380 86390 1
426608 99426608 1001 86380 86390 1
426681 99426681 1001 86380 86390 1
426112 99426112 1001 86380 86390 1
426048 99426048 1001 86380 86390 1
425873 99425873 1001 86380 86390 1
427515 99427515 1001 86380 86390 1
427378 99427378 1001 86380 86390 1
427158 99427158 1001 86380 86390 1
427340 99427340 1001 86380 86390 1
427430 99427430 1001 86380 86390 1
427164 99427164 1001 86380 86390 1
428665 99428665 1001 86380 86390 1
428670 99428670 1001 86380 86390 1
428424 99428424 1001 86380 86390 1
428477 99428477 1001 86380 86390 1
428525 99428525 1001 86380 86390 1
428553 99428553 1001 86380 86390 1
428340 99428340 1001 86380 86390 1
427957 99427957 1001 86380 86390 1
427961 99427961 1001 86380 86390 1
428247 99428247 1001 86380 86390 1
427774 99427774 1001 86380 86390 1
427828 99427828 1001 86380 86390 1
427584 99427584 1001 86380 86390 1
427761 99427761 1001 86380 86390 1
427895 99427895 1001 86380 86390 1
427896 99427896 1001 86380 86390 1
427922 99427922 1001 86380 86390 1
428847 99428847 1001 86380 86390 1
430371 99430371 1001 86380 86390 1
430029 99430029 1001 86380 86390 1
430181 99430181 1001 86380 86390 1
430088 99430088 1001 86380 86390 1
429957 99429957 1001 86380 86390 1
429690 99429690 1001 86380 86390 1
429943 99429943 1001 86380 86390 1
429624 99429624 1001 86380 86390 1
429946 99429946 1001 86380 86390 1
429552 99429552 1001 86380 86390 1
429277 99429277 1001 86380 86390 1
429446 99429446 1001 86380 86390 1
429532 99429532 1001 86380 86390 1
429492 99429492 1001 86380 86390 1
430554 99430554 1001 86380 86390 1
430744 99430744 1001 86380 86390 1
430389 99430389 1001 86380 86390 1
430653 99430653 1001 86380 86390 1
431625 99431625 1001 86380 86390 1
431029 99431029 1001 86380 86390 1
431243 99431243 1001 86380 86390 1
431196 99431196 1001 86380 86390 1
432200 99432200 1001 86380 86390 1
432446 99432446 1001 86380 86390 1
433468 99433468 1001 86380 86390 1
433205 99433205 1001 86380 86390 1
433065 99433065 1001 86380 86390 1
432558 99432558 1001 86380 86390 1
434070 99434070 1001 86380 86390 1
434051 99434051 1001 86380 86390 1
434059 99434059 1001 86380 86390 1
435075 99435075 1001 86380 86390 1
434955 99434955 1001 86380 86390 1
434651 99434651 1001 86380 86390 1
434939 99434939 1001 86380 86390 1
434172 99434172 1001 86380 86390 1
434566 99434566 1001 86380 86390 1
435729 99435729 1001 86380 86390 1
435504 99435504 1001 86380 86390 1
436853 99436853 1001 86380 86390 1
436812 99436812 1001 86380 86390 1
436931 99436931 1001 86380 86390 1
436757 99436757 1001 86380 86390 1
436217 99436217 1001 86380 86390 1
436335 99436335 1001 86380 86390 1
437321 99437321 1001 86380 86390 1
437352 99437352 1001 86380 86390 1
300089 99300089 1001 86380 86390 1
300026 99300026 1001 86380 86390 1
300078 99300078 1001 86380 86390 1
300657 99300657 1001 86380 86390 1
300622 99300622 1001 86380 86390 1
300662 99300662 1001 86380 86390 1
300523 99300523 1001 86380 86390 1
300487 99300487 1001 86380 86390 1
300320 99300320 1001 86380 86390 1
300479 99300479 1001 86380 86390 1
300337 99300337 1001 86380 86390 1
300354 99300354 1001 86380 86390 1
300146 99300146 1001 86380 86390 1
300117 99300117 1001 86380 86390 1
300897 99300897 1001 86380 86390 1
301506 99301506 1001 86380 86390 1
301521 99301521 1001 86380 86390 1
301221 99301221 1001 86380 86390 1
301325 99301325 1001 86380 86390 1
301276 99301276 1001 86380 86390 1
301280 99301280 1001 86380 86390 1
301165 99301165 1001 86380 86390 1
301103 99301103 1001 86380 86390 1
301118 99301118 1001 86380 86390 1
300977 99300977 1001 86380 86390 1
301120 99301120 1001 86380 86390 1
301033 99301033 1001 86380 86390 1
300972 99300972 1001 86380 86390 1
301711 99301711 1001 86380 86390 1
302347 99302347 1001 86380 86390 1
302295 99302295 1001 86380 86390 1
302308 99302308 1001 86380 86390 1
302335 99302335 1001 86380 86390 1
302338 99302338 1001 86380 86390 1
302100 99302100 1001 86380 86390 1
302169 99302169 1001 86380 86390 1
301990 99301990 1001 86380 86390 1
302082 99302082 1001 86380 86390 1
301907 99301907 1001 86380 86390 1
301869 99301869 1001 86380 86390 1
302510 99302510 1001 86380 86390 1
302448 99302448 1001 86380 86390 1
302487 99302487 1001 86380 86390 1
302387 99302387 1001 86380 86390 1
302416 99302416 1001 86380 86390 1
302519 99302519 1001 86380 86390 1
303066 99303066 1001 86380 86390 1
303180 99303180 1001 86380 86390 1
303046 99303046 1001 86380 86390 1
303051 99303051 1001 86380 86390 1
303168 99303168 1001 86380 86390 1
302966 99302966 1001 86380 86390 1
302851 99302851 1001 86380 86390 1
302934 99302934 1001 86380 86390 1
302819 99302819 1001 86380 86390 1
302770 99302770 1001 86380 86390 1
302615 99302615 1001 86380 86390 1
303411 99303411 1001 86380 86390 1
303381 99303381 1001 86380 86390 1
303369 99303369 1001 86380 86390 1
303332 99303332 1001 86380 86390 1
303268 99303268 1001 86380 86390 1
303229 99303229 1001 86380 86390 1
303906 99303906 1001 86380 86390 1
303971 99303971 1001 86380 86390 1
303911 99303911 1001 86380 86390 1
303861 99303861 1001 86380 86390 1
303767 99303767 1001 86380 86390 1
303749 99303749 1001 86380 86390 1
303422 99303422 1001 86380 86390 1
304109 99304109 1001 86380 86390 1
304116 99304116 1001 86380 86390 1
304182 99304182 1001 86380 86390 1
304093 99304093 1001 86380 86390 1
304681 99304681 1001 86380 86390 1
304660 99304660 1001 86380 86390 1
304844 99304844 1001 86380 86390 1
304473 99304473 1001 86380 86390 1
304617 99304617 1001 86380 86390 1
304303 99304303 1001 86380 86390 1
304305 99304305 1001 86380 86390 1
304306 99304306 1001 86380 86390 1
304322 99304322 1001 86380 86390 1
304275 99304275 1001 86380 86390 1
304262 99304262 1001 86380 86390 1
304908 99304908 1001 86380 86390 1
304883 99304883 1001 86380 86390 1
304955 99304955 1001 86380 86390 1
304982 99304982 1001 86380 86390 1
305532 99305532 1001 86380 86390 1
305537 99305537 1001 86380 86390 1
305602 99305602 1001 86380 86390 1
305500 99305500 1001 86380 86390 1
305675 99305675 1001 86380 86390 1
305467 99305467 1001 86380 86390 1
305431 99305431 1001 86380 86390 1
305381 99305381 1001 86380 86390 1
305234 99305234 1001 86380 86390 1
305250 99305250 1001 86380 86390 1
305229 99305229 1001 86380 86390 1
500147 99500147 1001 86380 86390 1
500610 99500610 1001 86380 86390 1
500785 99500785 1001 86380 86390 1
500807 99500807 1001 86380 86390 1
500543 99500543 1001 86380 86390 1
500481 99500481 1001 86380 86390 1
500486 99500486 1001 86380 86390 1
500500 99500500 1001 86380 86390 1
500515 99500515 1001 86380 86390 1
500262 99500262 1001 86380 86390 1
500344 99500344 1001 86380 86390 1
500243 99500243 1001 86380 86390 1
501011 99501011 1001 86380 86390 1
501321 99501321 1001 86380 86390 1
501428 99501428 1001 86380 86390 1
501024 99501024 1001 86380 86390 1
501219 99501219 1001 86380 86390 1
501718 99501718 1001 86380 86390 1
502432 99502432 1001 86380 86390 1
502278 99502278 1001 86380 86390 1
502169 99502169 1001 86380 86390 1
502195 99502195 1001 86380 86390 1
502260 99502260 1001 86380 86390 1
502105 99502105 1001 86380 86390 1
502107 99502107 1001 86380 86390 1
502174 99502174 1001 86380 86390 1
502189 99502189 1001 86380 86390 1
502243 99502243 1001 86380 86390 1
501884 99501884 1001 86380 86390 1
502002 99502002 1001 86380 86390 1
502016 99502016 1001 86380 86390 1
502033 99502033 1001 86380 86390 1
502561 99502561 1001 86380 86390 1
502484 99502484 1001 86380 86390 1
502538 99502538 1001 86380 86390 1
502473 99502473 1001 86380 86390 1
502486 99502486 1001 86380 86390 1
502669 99502669 1001 86380 86390 1
503153 99503153 1001 86380 86390 1
503148 99503148 1001 86380 86390 1
503021 99503021 1001 86380 86390 1
502970 99502970 1001 86380 86390 1
502903 99502903 1001 86380 86390 1
502752 99502752 1001 86380 86390 1
502745 99502745 1001 86380 86390 1
502784 99502784 1001 86380 86390 1
502693 99502693 1001 86380 86390 1
502772 99502772 1001 86380 86390 1
503444 99503444 1001 86380 86390 1
503496 99503496 1001 86380 86390 1
503354 99503354 1001 86380 86390 1
503411 99503411 1001 86380 86390 1
503491 99503491 1001 86380 86390 1
503428 99503428 1001 86380 86390 1
503390 99503390 1001 86380 86390 1
503456 99503456 1001 86380 86390 1
504071 99504071 1001 86380 86390 1
504062 99504062 1001 86380 86390 1
504110 99504110 1001 86380 86390 1
503988 99503988 1001 86380 86390 1
503827 99503827 1001 86380 86390 1
503866 99503866 1001 86380 86390 1
503751 99503751 1001 86380 86390 1
503531 99503531 1001 86380 86390 1
503508 99503508 1001 86380 86390 1
504167 99504167 1001 86380 86390 1
504142 99504142 1001 86380 86390 1
504287 99504287 1001 86380 86390 1
504146 99504146 1001 86380 86390 1
504192 99504192 1001 86380 86390 1
504767 99504767 1001 86380 86390 1
504858 99504858 1001 86380 86390 1
504848 99504848 1001 86380 86390 1
504713 99504713 1001 86380 86390 1
504649 99504649 1001 86380 86390 1
504718 99504718 1001 86380 86390 1
504667 99504667 1001 86380 86390 1
504540 99504540 1001 86380 86390 1
504344 99504344 1001 86380 86390 1
504359 99504359 1001 86380 86390 1
504361 99504361 1001 86380 86390 1
504335 99504335 1001 86380 86390 1
505025 99505025 1001 86380 86390 1
505682 99505682 1001 86380 86390 1
505565 99505565 1001 86380 86390 1
505494 99505494 1001 86380 86390 1
505508 99505508 1001 86380 86390 1
505343 99505343 1001 86380 86390 1
505215 99505215 1001 86380 86390 1
505248 99505248 1001 86380 86390 1
505849 99505849 1001 86380 86390 1
505877 99505877 1001 86380 86390 1
505955 99505955 1001 86380 86390 1
506472 99506472 1001 86380 86390 1
506570 99506570 1001 86380 86390 1
506514 99506514 1001 86380 86390 1
506528 99506528 1001 86380 86390 1
506518 99506518 1001 86380 86390 1
505988 99505988 1001 86380 86390 1
506043 99506043 1001 86380 86390 1
506018 99506018 1001 86380 86390 1
506109 99506109 1001 86380 86390 1
506007 99506007 1001 86380 86390 1
506137 99506137 1001 86380 86390 1
506150 99506150 1001 86380 86390 1
506778 99506778 1001 86380 86390 1
506767 99506767 1001 86380 86390 1
506642 99506642 1001 86380 86390 1
506694 99506694 1001 86380 86390 1
507396 99507396 1001 86380 86390 1
507325 99507325 1001 86380 86390 1
507352 99507352 1001 86380 86390 1
507225 99507225 1001 86380 86390 1
507413 99507413 1001 86380 86390 1
507194 99507194 1001 86380 86390 1
507017 99507017 1001 86380 86390 1
507070 99507070 1001 86380 86390 1
507125 99507125 1001 86380 86390 1
506834 99506834 1001 86380 86390 1
507565 99507565 1001 86380 86390 1
507580 99507580 1001 86380 86390 1
507491 99507491 1001 86380 86390 1
507546 99507546 1001 86380 86390 1
507444 99507444 1001 86380 86390 1
508084 99508084 1001 86380 86390 1
508062 99508062 1001 86380 86390 1
508154 99508154 1001 86380 86390 1
508035 99508035 1001 86380 86390 1
507896 99507896 1001 86380 86390 1
507845 99507845 1001 86380 86390 1
507898 99507898 1001 86380 86390 1
508028 99508028 1001 86380 86390 1
507697 99507697 1001 86380 86390 1
507727 99507727 1001 86380 86390 1
508287 99508287 1001 86380 86390 1
509045 99509045 1001 86380 86390 1
508903 99508903 1001 86380 86390 1
508728 99508728 1001 86380 86390 1
508729 99508729 1001 86380 86390 1
508822 99508822 1001 86380 86390 1
508848 99508848 1001 86380 86390 1
508734 99508734 1001 86380 86390 1
508838 99508838 1001 86380 86390 1
508787 99508787 1001 86380 86390 1
509166 99509166 1001 86380 86390 1
509172 99509172 1001 86380 86390 1
509198 99509198 1001 86380 86390 1
509816 99509816 1001 86380 86390 1
509878 99509878 1001 86380 86390 1
509804 99509804 1001 86380 86390 1
509766 99509766 1001 86380 86390 1
509707 99509707 1001 86380 86390 1
509599 99509599 1001 86380 86390 1
509590 99509590 1001 86380 86390 1
509357 99509357 1001 86380 86390 1
509464 99509464 1001 86380 86390 1
509375 99509375 1001 86380 86390 1
509302 99509302 1001 86380 86390 1
509329 99509329 1001 86380 86390 1
510028 99510028 1001 86380 86390 1
510007 99510007 1001 86380 86390 1
510062 99510062 1001 86380 86390 1
510088 99510088 1001 86380 86390 1
509972 99509972 1001 86380 86390 1
510064 99510064 1001 86380 86390 1
510574 99510574 1001 86380 86390 1
510549 99510549 1001 86380 86390 1
510614 99510614 1001 86380 86390 1
510578 99510578 1001 86380 86390 1
510488 99510488 1001 86380 86390 1
510428 99510428 1001 86380 86390 1
510324 99510324 1001 86380 86390 1
510185 99510185 1001 86380 86390 1
510280 99510280 1001 86380 86390 1
510255 99510255 1001 86380 86390 1
510139 99510139 1001 86380 86390 1
510153 99510153 1001 86380 86390 1
510886 99510886 1001 86380 86390 1
510849 99510849 1001 86380 86390 1
511466 99511466 1001 86380 86390 1
511507 99511507 1001 86380 86390 1
511483 99511483 1001 86380 86390 1
511291 99511291 1001 86380 86390 1
510959 99510959 1001 86380 86390 1
511130 99511130 1001 86380 86390 1
511349 99511349 1001 86380 86390 1
511711 99511711 1001 86380 86390 1
512320 99512320 1001 86380 86390 1
512334 99512334 1001 86380 86390 1
512234 99512234 1001 86380 86390 1
512032 99512032 1001 86380 86390 1
512066 99512066 1001 86380 86390 1
511863 99511863 1001 86380 86390 1
511892 99511892 1001 86380 86390 1
511959 99511959 1001 86380 86390 1
511871 99511871 1001 86380 86390 1
511770 99511770 1001 86380 86390 1
512557 99512557 1001 86380 86390 1
512493 99512493 1001 86380 86390 1
512497 99512497 1001 86380 86390 1
512549 99512549 1001 86380 86390 1
512568 99512568 1001 86380 86390 1
513065 99513065 1001 86380 86390 1
513156 99513156 1001 86380 86390 1
513093 99513093 1001 86380 86390 1
513096 99513096 1001 86380 86390 1
513019 99513019 1001 86380 86390 1
512936 99512936 1001 86380 86390 1
512834 99512834 1001 86380 86390 1
512837 99512837 1001 86380 86390 1
512865 99512865 1001 86380 86390 1
512714 99512714 1001 86380 86390 1
512588 99512588 1001 86380 86390 1
512643 99512643 1001 86380 86390 1
512591 99512591 1001 86380 86390 1
513281 99513281 1001 86380 86390 1
513286 99513286 1001 86380 86390 1
513214 99513214 1001 86380 86390 1
513890 99513890 1001 86380 86390 1
513893 99513893 1001 86380 86390 1
513843 99513843 1001 86380 86390 1
513933 99513933 1001 86380 86390 1
513973 99513973 1001 86380 86390 1
513914 99513914 1001 86380 86390 1
513519 99513519 1001 86380 86390 1
513472 99513472 1001 86380 86390 1
513460 99513460 1001 86380 86390 1
514186 99514186 1001 86380 86390 1
514047 99514047 1001 86380 86390 1
514178 99514178 1001 86380 86390 1
514693 99514693 1001 86380 86390 1
514512 99514512 1001 86380 86390 1
514569 99514569 1001 86380 86390 1
514377 99514377 1001 86380 86390 1
514313 99514313 1001 86380 86390 1
514417 99514417 1001 86380 86390 1
515010 99515010 1001 86380 86390 1
514964 99514964 1001 86380 86390 1
515609 99515609 1001 86380 86390 1
515559 99515559 1001 86380 86390 1
515587 99515587 1001 86380 86390 1
515614 99515614 1001 86380 86390 1
515487 99515487 1001 86380 86390 1
515311 99515311 1001 86380 86390 1
515459 99515459 1001 86380 86390 1
515281 99515281 1001 86380 86390 1
515142 99515142 1001 86380 86390 1
515098 99515098 1001 86380 86390 1
515721 99515721 1001 86380 86390 1
516477 99516477 1001 86380 86390 1
516363 99516363 1001 86380 86390 1
516454 99516454 1001 86380 86390 1
516327 99516327 1001 86380 86390 1
516268 99516268 1001 86380 86390 1
516274 99516274 1001 86380 86390 1
515974 99515974 1001 86380 86390 1
516095 99516095 1001 86380 86390 1
516591 99516591 1001 86380 86390 1
517239 99517239 1001 86380 86390 1
516952 99516952 1001 86380 86390 1
516940 99516940 1001 86380 86390 1
517071 99517071 1001 86380 86390 1
516984 99516984 1001 86380 86390 1
516948 99516948 1001 86380 86390 1
516899 99516899 1001 86380 86390 1
516745 99516745 1001 86380 86390 1
516791 99516791 1001 86380 86390 1
517386 99517386 1001 86380 86390 1
517439 99517439 1001 86380 86390 1
517481 99517481 1001 86380 86390 1
518073 99518073 1001 86380 86390 1
518130 99518130 1001 86380 86390 1
517993 99517993 1001 86380 86390 1
518263 99518263 1001 86380 86390 1
518302 99518302 1001 86380 86390 1
518875 99518875 1001 86380 86390 1
518983 99518983 1001 86380 86390 1
518659 99518659 1001 86380 86390 1
518763 99518763 1001 86380 86390 1
518687 99518687 1001 86380 86390 1
518754 99518754 1001 86380 86390 1
518381 99518381 1001 86380 86390 1
518489 99518489 1001 86380 86390 1
518494 99518494 1001 86380 86390 1
519179 99519179 1001 86380 86390 1
519094 99519094 1001 86380 86390 1
519046 99519046 1001 86380 86390 1
519062 99519062 1001 86380 86390 1
519796 99519796 1001 86380 86390 1
519759 99519759 1001 86380 86390 1
519773 99519773 1001 86380 86390 1
519479 99519479 1001 86380 86390 1
519443 99519443 1001 86380 86390 1
519456 99519456 1001 86380 86390 1
519587 99519587 1001 86380 86390 1
519604 99519604 1001 86380 86390 1
519476 99519476 1001 86380 86390 1
519490 99519490 1001 86380 86390 1
519261 99519261 1001 86380 86390 1
519293 99519293 1001 86380 86390 1
519296 99519296 1001 86380 86390 1
520611 99520611 1001 86380 86390 1
520481 99520481 1001 86380 86390 1
520457 99520457 1001 86380 86390 1
520309 99520309 1001 86380 86390 1
520404 99520404 1001 86380 86390 1
520353 99520353 1001 86380 86390 1
520379 99520379 1001 86380 86390 1
520405 99520405 1001 86380 86390 1
520097 99520097 1001 86380 86390 1
520080 99520080 1001 86380 86390 1
520825 99520825 1001 86380 86390 1
520843 99520843 1001 86380 86390 1
521357 99521357 1001 86380 86390 1
521105 99521105 1001 86380 86390 1
521177 99521177 1001 86380 86390 1
521229 99521229 1001 86380 86390 1
521180 99521180 1001 86380 86390 1
521014 99521014 1001 86380 86390 1
520926 99520926 1001 86380 86390 1
521051 99521051 1001 86380 86390 1
521659 99521659 1001 86380 86390 1
521586 99521586 1001 86380 86390 1
521641 99521641 1001 86380 86390 1
521644 99521644 1001 86380 86390 1
522125 99522125 1001 86380 86390 1
522197 99522197 1001 86380 86390 1
522108 99522108 1001 86380 86390 1
522097 99522097 1001 86380 86390 1
522288 99522288 1001 86380 86390 1
522037 99522037 1001 86380 86390 1
521973 99521973 1001 86380 86390 1
521962 99521962 1001 86380 86390 1
522079 99522079 1001 86380 86390 1
522042 99522042 1001 86380 86390 1
521829 99521829 1001 86380 86390 1
521675 99521675 1001 86380 86390 1
521677 99521677 1001 86380 86390 1
521862 99521862 1001 86380 86390 1
522408 99522408 1001 86380 86390 1
522332 99522332 1001 86380 86390 1
522297 99522297 1001 86380 86390 1
522967 99522967 1001 86380 86390 1
523034 99523034 1001 86380 86390 1
523102 99523102 1001 86380 86390 1
522923 99522923 1001 86380 86390 1
522901 99522901 1001 86380 86390 1
522774 99522774 1001 86380 86390 1
522801 99522801 1001 86380 86390 1
522843 99522843 1001 86380 86390 1
522795 99522795 1001 86380 86390 1
522562 99522562 1001 86380 86390 1
522499 99522499 1001 86380 86390 1
522630 99522630 1001 86380 86390 1
523255 99523255 1001 86380 86390 1
523820 99523820 1001 86380 86390 1
523797 99523797 1001 86380 86390 1
523585 99523585 1001 86380 86390 1
523573 99523573 1001 86380 86390 1
523561 99523561 1001 86380 86390 1
523678 99523678 1001 86380 86390 1
523576 99523576 1001 86380 86390 1
523537 99523537 1001 86380 86390 1
523655 99523655 1001 86380 86390 1
523518 99523518 1001 86380 86390 1
523376 99523376 1001 86380 86390 1
523444 99523444 1001 86380 86390 1
523500 99523500 1001 86380 86390 1
523491 99523491 1001 86380 86390 1
524002 99524002 1001 86380 86390 1
524093 99524093 1001 86380 86390 1
523950 99523950 1001 86380 86390 1
524083 99524083 1001 86380 86390 1
524745 99524745 1001 86380 86390 1
524755 99524755 1001 86380 86390 1
524758 99524758 1001 86380 86390 1
524677 99524677 1001 86380 86390 1
524461 99524461 1001 86380 86390 1
524374 99524374 1001 86380 86390 1
524520 99524520 1001 86380 86390 1
524377 99524377 1001 86380 86390 1
524524 99524524 1001 86380 86390 1
524242 99524242 1001 86380 86390 1
524352 99524352 1001 86380 86390 1
524171 99524171 1001 86380 86390 1
524172 99524172 1001 86380 86390 1
524212 99524212 1001 86380 86390 1
524862 99524862 1001 86380 86390 1
524852 99524852 1001 86380 86390 1
525567 99525567 1001 86380 86390 1
525550 99525550 1001 86380 86390 1
525525 99525525 1001 86380 86390 1
525543 99525543 1001 86380 86390 1
525556 99525556 1001 86380 86390 1
525545 99525545 1001 86380 86390 1
525342 99525342 1001 86380 86390 1
525280 99525280 1001 86380 86390 1
525293 99525293 1001 86380 86390 1
525347 99525347 1001 86380 86390 1
525386 99525386 1001 86380 86390 1
525285 99525285 1001 86380 86390 1
525195 99525195 1001 86380 86390 1
525025 99525025 1001 86380 86390 1
525051 99525051 1001 86380 86390 1
525629 99525629 1001 86380 86390 1
525605 99525605 1001 86380 86390 1
526374 99526374 1001 86380 86390 1
526364 99526364 1001 86380 86390 1
526240 99526240 1001 86380 86390 1
526065 99526065 1001 86380 86390 1
525810 99525810 1001 86380 86390 1
525941 99525941 1001 86380 86390 1
526425 99526425 1001 86380 86390 1
526621 99526621 1001 86380 86390 1
526426 99526426 1001 86380 86390 1
527137 99527137 1001 86380 86390 1
527194 99527194 1001 86380 86390 1
527019 99527019 1001 86380 86390 1
526998 99526998 1001 86380 86390 1
527025 99527025 1001 86380 86390 1
526923 99526923 1001 86380 86390 1
526789 99526789 1001 86380 86390 1
526830 99526830 1001 86380 86390 1
526639 99526639 1001 86380 86390 1
527402 99527402 1001 86380 86390 1
527428 99527428 1001 86380 86390 1
527284 99527284 1001 86380 86390 1
528026 99528026 1001 86380 86390 1
527910 99527910 1001 86380 86390 1
527978 99527978 1001 86380 86390 1
528020 99528020 1001 86380 86390 1
527944 99527944 1001 86380 86390 1
527677 99527677 1001 86380 86390 1
527759 99527759 1001 86380 86390 1
527811 99527811 1001 86380 86390 1
527762 99527762 1001 86380 86390 1
527506 99527506 1001 86380 86390 1
527576 99527576 1001 86380 86390 1
527564 99527564 1001 86380 86390 1
528113 99528113 1001 86380 86390 1
528101 99528101 1001 86380 86390 1
528248 99528248 1001 86380 86390 1
528079 99528079 1001 86380 86390 1
528841 99528841 1001 86380 86390 1
528765 99528765 1001 86380 86390 1
528516 99528516 1001 86380 86390 1
528655 99528655 1001 86380 86390 1
528345 99528345 1001 86380 86390 1
528339 99528339 1001 86380 86390 1
528445 99528445 1001 86380 86390 1
528458 99528458 1001 86380 86390 1
528291 99528291 1001 86380 86390 1
528965 99528965 1001 86380 86390 1
529085 99529085 1001 86380 86390 1
529008 99529008 1001 86380 86390 1
529050 99529050 1001 86380 86390 1
529543 99529543 1001 86380 86390 1
529546 99529546 1001 86380 86390 1
529435 99529435 1001 86380 86390 1
529345 99529345 1001 86380 86390 1
529475 99529475 1001 86380 86390 1
529361 99529361 1001 86380 86390 1
529264 99529264 1001 86380 86390 1
529190 99529190 1001 86380 86390 1
529854 99529854 1001 86380 86390 1
529835 99529835 1001 86380 86390 1
529747 99529747 1001 86380 86390 1
530507 99530507 1001 86380 86390 1
530469 99530469 1001 86380 86390 1
530421 99530421 1001 86380 86390 1
530546 99530546 1001 86380 86390 1
530437 99530437 1001 86380 86390 1
530140 99530140 1001 86380 86390 1
530698 99530698 1001 86380 86390 1
530737 99530737 1001 86380 86390 1
530714 99530714 1001 86380 86390 1
531343 99531343 1001 86380 86390 1
531253 99531253 1001 86380 86390 1
531162 99531162 1001 86380 86390 1
530972 99530972 1001 86380 86390 1
531042 99531042 1001 86380 86390 1
531018 99531018 1001 86380 86390 1
530904 99530904 1001 86380 86390 1
530795 99530795 1001 86380 86390 1
530808 99530808 1001 86380 86390 1
531437 99531437 1001 86380 86390 1
532170 99532170 1001 86380 86390 1
532082 99532082 1001 86380 86390 1
532115 99532115 1001 86380 86390 1
531922 99531922 1001 86380 86390 1
531839 99531839 1001 86380 86390 1
531854 99531854 1001 86380 86390 1
531870 99531870 1001 86380 86390 1
531776 99531776 1001 86380 86390 1
531699 99531699 1001 86380 86390 1
532335 99532335 1001 86380 86390 1
532378 99532378 1001 86380 86390 1
532848 99532848 1001 86380 86390 1
532887 99532887 1001 86380 86390 1
532875 99532875 1001 86380 86390 1
532876 99532876 1001 86380 86390 1
533027 99533027 1001 86380 86390 1
532775 99532775 1001 86380 86390 1
532791 99532791 1001 86380 86390 1
532768 99532768 1001 86380 86390 1
532745 99532745 1001 86380 86390 1
532695 99532695 1001 86380 86390 1
532528 99532528 1001 86380 86390 1
532503 99532503 1001 86380 86390 1
532609 99532609 1001 86380 86390 1
532434 99532434 1001 86380 86390 1
533198 99533198 1001 86380 86390 1
533173 99533173 1001 86380 86390 1
533072 99533072 1001 86380 86390 1
533114 99533114 1001 86380 86390 1
533192 99533192 1001 86380 86390 1
533050 99533050 1001 86380 86390 1
533824 99533824 1001 86380 86390 1
533814 99533814 1001 86380 86390 1
533725 99533725 1001 86380 86390 1
533690 99533690 1001 86380 86390 1
533767 99533767 1001 86380 86390 1
533476 99533476 1001 86380 86390 1
533477 99533477 1001 86380 86390 1
533584 99533584 1001 86380 86390 1
533585 99533585 1001 86380 86390 1
533600 99533600 1001 86380 86390 1
533369 99533369 1001 86380 86390 1
533387 99533387 1001 86380 86390 1
533428 99533428 1001 86380 86390 1
533430 99533430 1001 86380 86390 1
534013 99534013 1001 86380 86390 1
534055 99534055 1001 86380 86390 1
534505 99534505 1001 86380 86390 1
534518 99534518 1001 86380 86390 1
534427 99534427 1001 86380 86390 1
534337 99534337 1001 86380 86390 1
534365 99534365 1001 86380 86390 1
534171 99534171 1001 86380 86390 1
534146 99534146 1001 86380 86390 1
534175 99534175 1001 86380 86390 1
534127 99534127 1001 86380 86390 1
534785 99534785 1001 86380 86390 1
534761 99534761 1001 86380 86390 1
534723 99534723 1001 86380 86390 1
534754 99534754 1001 86380 86390 1
534807 99534807 1001 86380 86390 1
535436 99535436 1001 86380 86390 1
535347 99535347 1001 86380 86390 1
535254 99535254 1001 86380 86390 1
535178 99535178 1001 86380 86390 1
535250 99535250 1001 86380 86390 1
535009 99535009 1001 86380 86390 1
535637 99535637 1001 86380 86390 1
535703 99535703 1001 86380 86390 1
535668 99535668 1001 86380 86390 1
535582 99535582 1001 86380 86390 1
535672 99535672 1001 86380 86390 1
535816 99535816 1001 86380 86390 1
536365 99536365 1001 86380 86390 1
536999 99536999 1001 86380 86390 1
537094 99537094 1001 86380 86390 1
537030 99537030 1001 86380 86390 1
537084 99537084 1001 86380 86390 1
536903 99536903 1001 86380 86390 1
536662 99536662 1001 86380 86390 1
536735 99536735 1001 86380 86390 1
537987 99537987 1001 86380 86390 1
537888 99537888 1001 86380 86390 1
537964 99537964 1001 86380 86390 1
537596 99537596 1001 86380 86390 1
537597 99537597 1001 86380 86390 1
537714 99537714 1001 86380 86390 1
537627 99537627 1001 86380 86390 1
537445 99537445 1001 86380 86390 1
537546 99537546 1001 86380 86390 1
537417 99537417 1001 86380 86390 1
538140 99538140 1001 86380 86390 1
538122 99538122 1001 86380 86390 1
538765 99538765 1001 86380 86390 1
538618 99538618 1001 86380 86390 1
538431 99538431 1001 86380 86390 1
538509 99538509 1001 86380 86390 1
538452 99538452 1001 86380 86390 1
538363 99538363 1001 86380 86390 1
538402 99538402 1001 86380 86390 1
538306 99538306 1001 86380 86390 1
538334 99538334 1001 86380 86390 1
538848 99538848 1001 86380 86390 1
539512 99539512 1001 86380 86390 1
539577 99539577 1001 86380 86390 1
539489 99539489 1001 86380 86390 1
539561 99539561 1001 86380 86390 1
539412 99539412 1001 86380 86390 1
539311 99539311 1001 86380 86390 1
539417 99539417 1001 86380 86390 1
539344 99539344 1001 86380 86390 1
539189 99539189 1001 86380 86390 1
539061 99539061 1001 86380 86390 1
539100 99539100 1001 86380 86390 1
539205 99539205 1001 86380 86390 1
539105 99539105 1001 86380 86390 1
539213 99539213 1001 86380 86390 1
539772 99539772 1001 86380 86390 1
539802 99539802 1001 86380 86390 1
539791 99539791 1001 86380 86390 1
539702 99539702 1001 86380 86390 1
540416 99540416 1001 86380 86390 1
540288 99540288 1001 86380 86390 1
540273 99540273 1001 86380 86390 1
540184 99540184 1001 86380 86390 1
540084 99540084 1001 86380 86390 1
540117 99540117 1001 86380 86390 1
540079 99540079 1001 86380 86390 1
540008 99540008 1001 86380 86390 1
540050 99540050 1001 86380 86390 1
540595 99540595 1001 86380 86390 1
540479 99540479 1001 86380 86390 1
540480 99540480 1001 86380 86390 1
540579 99540579 1001 86380 86390 1
541258 99541258 1001 86380 86390 1
541194 99541194 1001 86380 86390 1
541135 99541135 1001 86380 86390 1
541044 99541044 1001 86380 86390 1
541072 99541072 1001 86380 86390 1
540930 99540930 1001 86380 86390 1
540956 99540956 1001 86380 86390 1
541073 99541073 1001 86380 86390 1
540828 99540828 1001 86380 86390 1
540751 99540751 1001 86380 86390 1
540777 99540777 1001 86380 86390 1
540688 99540688 1001 86380 86390 1
540874 99540874 1001 86380 86390 1
540720 99540720 1001 86380 86390 1
540827 99540827 1001 86380 86390 1
541486 99541486 1001 86380 86390 1
541371 99541371 1001 86380 86390 1
541320 99541320 1001 86380 86390 1
541479 99541479 1001 86380 86390 1
541442 99541442 1001 86380 86390 1
542023 99542023 1001 86380 86390 1
542114 99542114 1001 86380 86390 1
542003 99542003 1001 86380 86390 1
541773 99541773 1001 86380 86390 1
541838 99541838 1001 86380 86390 1
541711 99541711 1001 86380 86390 1
541913 99541913 1001 86380 86390 1
541555 99541555 1001 86380 86390 1
542260 99542260 1001 86380 86390 1
542122 99542122 1001 86380 86390 1
542293 99542293 1001 86380 86390 1
542765 99542765 1001 86380 86390 1
542742 99542742 1001 86380 86390 1
542884 99542884 1001 86380 86390 1
542796 99542796 1001 86380 86390 1
542738 99542738 1001 86380 86390 1
542609 99542609 1001 86380 86390 1
542442 99542442 1001 86380 86390 1
542365 99542365 1001 86380 86390 1
542486 99542486 1001 86380 86390 1
542427 99542427 1001 86380 86390 1
543068 99543068 1001 86380 86390 1
543647 99543647 1001 86380 86390 1
543280 99543280 1001 86380 86390 1
543170 99543170 1001 86380 86390 1
543831 99543831 1001 86380 86390 1
543883 99543883 1001 86380 86390 1
544512 99544512 1001 86380 86390 1
544538 99544538 1001 86380 86390 1
544412 99544412 1001 86380 86390 1
544505 99544505 1001 86380 86390 1
544314 99544314 1001 86380 86390 1
544341 99544341 1001 86380 86390 1
544270 99544270 1001 86380 86390 1
544233 99544233 1001 86380 86390 1
544311 99544311 1001 86380 86390 1
544112 99544112 1001 86380 86390 1
544177 99544177 1001 86380 86390 1
544113 99544113 1001 86380 86390 1
544183 99544183 1001 86380 86390 1
544741 99544741 1001 86380 86390 1
544707 99544707 1001 86380 86390 1
426586 838 1001 33060 34497 1
501092 1120 1001 63383 63683 1
537605 892 1001 59837 60136 1
400159 99400159 1001 86380 86390 1
400153 99400153 1001 86380 86390 1
400239 99400239 1001 86380 86390 1
400265 99400265 1001 86380 86390 1
400342 99400342 1001 86380 86390 1
400414 99400414 1001 86380 86390 1
400488 99400488 1001 86380 86390 1
400523 99400523 1001 86380 86390 1
400609 99400609 1001 86380 86390 1
401012 99401012 1001 86380 86390 1
401448 99401448 1001 86380 86390 1
401840 99401840 1001 86380 86390 1
402114 99402114 1001 86380 86390 1
402357 99402357 1001 86380 86390 1
402396 99402396 1001 86380 86390 1
402523 99402523 1001 86380 86390 1
402504 99402504 1001 86380 86390 1
402829 99402829 1001 86380 86390 1
402886 99402886 1001 86380 86390 1
402923 99402923 1001 86380 86390 1
402987 99402987 1001 86380 86390 1
403053 99403053 1001 86380 86390 1
403192 99403192 1001 86380 86390 1
403196 99403196 1001 86380 86390 1
403381 99403381 1001 86380 86390 1
403571 99403571 1001 86380 86390 1
403684 99403684 1001 86380 86390 1
403843 99403843 1001 86380 86390 1
403845 99403845 1001 86380 86390 1
404239 99404239 1001 86380 86390 1
404176 99404176 1001 86380 86390 1
404184 99404184 1001 86380 86390 1
404305 99404305 1001 86380 86390 1
404457 99404457 1001 86380 86390 1
404747 99404747 1001 86380 86390 1
404717 99404717 1001 86380 86390 1
404797 99404797 1001 86380 86390 1
405206 99405206 1001 86380 86390 1
405265 99405265 1001 86380 86390 1
405452 99405452 1001 86380 86390 1
405476 99405476 1001 86380 86390 1
405644 99405644 1001 86380 86390 1
405750 99405750 1001 86380 86390 1
405852 99405852 1001 86380 86390 1
406166 99406166 1001 86380 86390 1
406174 99406174 1001 86380 86390 1
406212 99406212 1001 86380 86390 1
406426 99406426 1001 86380 86390 1
406474 99406474 1001 86380 86390 1
406604 99406604 1001 86380 86390 1
406826 99406826 1001 86380 86390 1
406895 99406895 1001 86380 86390 1
406904 99406904 1001 86380 86390 1
407062 99407062 1001 86380 86390 1
407174 99407174 1001 86380 86390 1
407228 99407228 1001 86380 86390 1
407194 99407194 1001 86380 86390 1
407692 99407692 1001 86380 86390 1
407718 99407718 1001 86380 86390 1
407740 99407740 1001 86380 86390 1
407849 99407849 1001 86380 86390 1
407800 99407800 1001 86380 86390 1
407963 99407963 1001 86380 86390 1
407970 99407970 1001 86380 86390 1
407991 99407991 1001 86380 86390 1
408045 99408045 1001 86380 86390 1
408111 99408111 1001 86380 86390 1
408285 99408285 1001 86380 86390 1
408527 99408527 1001 86380 86390 1
408616 99408616 1001 86380 86390 1
408687 99408687 1001 86380 86390 1
408758 99408758 1001 86380 86390 1
408717 99408717 1001 86380 86390 1
408701 99408701 1001 86380 86390 1
408839 99408839 1001 86380 86390 1
408977 99408977 1001 86380 86390 1
408918 99408918 1001 86380 86390 1
409077 99409077 1001 86380 86390 1
409213 99409213 1001 86380 86390 1
409378 99409378 1001 86380 86390 1
409460 99409460 1001 86380 86390 1
409501 99409501 1001 86380 86390 1
409630 99409630 1001 86380 86390 1
409604 99409604 1001 86380 86390 1
409796 99409796 1001 86380 86390 1
409909 99409909 1001 86380 86390 1
410054 99410054 1001 86380 86390 1
410365 99410365 1001 86380 86390 1
410344 99410344 1001 86380 86390 1
410376 99410376 1001 86380 86390 1
410441 99410441 1001 86380 86390 1
411016 99411016 1001 86380 86390 1
411037 99411037 1001 86380 86390 1
411118 99411118 1001 86380 86390 1
411284 99411284 1001 86380 86390 1
411464 99411464 1001 86380 86390 1
411867 99411867 1001 86380 86390 1
411879 99411879 1001 86380 86390 1
411863 99411863 1001 86380 86390 1
412035 99412035 1001 86380 86390 1
412445 99412445 1001 86380 86390 1
413419 99413419 1001 86380 86390 1
413435 99413435 1001 86380 86390 1
413443 99413443 1001 86380 86390 1
413288 99413288 1001 86380 86390 1
412932 99412932 1001 86380 86390 1
413091 99413091 1001 86380 86390 1
412640 99412640 1001 86380 86390 1
412785 99412785 1001 86380 86390 1
412563 99412563 1001 86380 86390 1
412731 99412731 1001 86380 86390 1
413773 99413773 1001 86380 86390 1
413796 99413796 1001 86380 86390 1
415149 99415149 1001 86380 86390 1
414953 99414953 1001 86380 86390 1
414744 99414744 1001 86380 86390 1
414850 99414850 1001 86380 86390 1
414715 99414715 1001 86380 86390 1
414529 99414529 1001 86380 86390 1
414198 99414198 1001 86380 86390 1
414460 99414460 1001 86380 86390 1
414483 99414483 1001 86380 86390 1
414498 99414498 1001 86380 86390 1
415505 99415505 1001 86380 86390 1
415373 99415373 1001 86380 86390 1
416859 99416859 1001 86380 86390 1
416589 99416589 1001 86380 86390 1
416659 99416659 1001 86380 86390 1
416825 99416825 1001 86380 86390 1
416277 99416277 1001 86380 86390 1
416513 99416513 1001 86380 86390 1
416086 99416086 1001 86380 86390 1
415918 99415918 1001 86380 86390 1
415847 99415847 1001 86380 86390 1
416024 99416024 1001 86380 86390 1
417263 99417263 1001 86380 86390 1
417392 99417392 1001 86380 86390 1
417366 99417366 1001 86380 86390 1
417089 99417089 1001 86380 86390 1
417538 99417538 1001 86380 86390 1
417441 99417441 1001 86380 86390 1
418691 99418691 1001 86380 86390 1
418504 99418504 1001 86380 86390 1
418625 99418625 1001 86380 86390 1
418443 99418443 1001 86380 86390 1
418278 99418278 1001 86380 86390 1
418118 99418118 1001 86380 86390 1
418354 99418354 1001 86380 86390 1
417736 99417736 1001 86380 86390 1
417767 99417767 1001 86380 86390 1
417938 99417938 1001 86380 86390 1
417959 99417959 1001 86380 86390 1
418821 99418821 1001 86380 86390 1
419197 99419197 1001 86380 86390 1
418831 99418831 1001 86380 86390 1
420311 99420311 1001 86380 86390 1
419880 99419880 1001 86380 86390 1
419807 99419807 1001 86380 86390 1
419930 99419930 1001 86380 86390 1
419978 99419978 1001 86380 86390 1
419964 99419964 1001 86380 86390 1
419316 99419316 1001 86380 86390 1
419267 99419267 1001 86380 86390 1
419354 99419354 1001 86380 86390 1
419436 99419436 1001 86380 86390 1
419397 99419397 1001 86380 86390 1
419417 99419417 1001 86380 86390 1
420646 99420646 1001 86380 86390 1
420569 99420569 1001 86380 86390 1
420549 99420549 1001 86380 86390 1
420532 99420532 1001 86380 86390 1
421888 99421888 1001 86380 86390 1
421715 99421715 1001 86380 86390 1
421857 99421857 1001 86380 86390 1
421635 99421635 1001 86380 86390 1
421455 99421455 1001 86380 86390 1
421304 99421304 1001 86380 86390 1
421608 99421608 1001 86380 86390 1
421041 99421041 1001 86380 86390 1
420960 99420960 1001 86380 86390 1
422459 99422459 1001 86380 86390 1
421262 99421262 1001 86380 86390 1
422324 99422324 1001 86380 86390 1
423340 99423340 1001 86380 86390 1
423395 99423395 1001 86380 86390 1
423623 99423623 1001 86380 86390 1
423540 99423540 1001 86380 86390 1
423139 99423139 1001 86380 86390 1
422796 99422796 1001 86380 86390 1
423885 99423885 1001 86380 86390 1
423829 99423829 1001 86380 86390 1
423972 99423972 1001 86380 86390 1
424050 99424050 1001 86380 86390 1
425328 99425328 1001 86380 86390 1
425036 99425036 1001 86380 86390 1
425141 99425141 1001 86380 86390 1
424799 99424799 1001 86380 86390 1
424658 99424658 1001 86380 86390 1
424294 99424294 1001 86380 86390 1
424296 99424296 1001 86380 86390 1
424536 99424536 1001 86380 86390 1
424403 99424403 1001 86380 86390 1
425536 99425536 1001 86380 86390 1
425411 99425411 1001 86380 86390 1
425485 99425485 1001 86380 86390 1
425767 99425767 1001 86380 86390 1
425528 99425528 1001 86380 86390 1
425404 99425404 1001 86380 86390 1
426815 99426815 1001 86380 86390 1
426899 99426899 1001 86380 86390 1
426607 99426607 1001 86380 86390 1
425981 99425981 1001 86380 86390 1
427369 99427369 1001 86380 86390 1
427407 99427407 1001 86380 86390 1
428608 99428608 1001 86380 86390 1
428641 99428641 1001 86380 86390 1
428478 99428478 1001 86380 86390 1
428554 99428554 1001 86380 86390 1
428378 99428378 1001 86380 86390 1
428266 99428266 1001 86380 86390 1
428330 99428330 1001 86380 86390 1
427980 99427980 1001 86380 86390 1
427963 99427963 1001 86380 86390 1
428179 99428179 1001 86380 86390 1
427801 99427801 1001 86380 86390 1
427899 99427899 1001 86380 86390 1
427826 99427826 1001 86380 86390 1
427893 99427893 1001 86380 86390 1
427871 99427871 1001 86380 86390 1
428887 99428887 1001 86380 86390 1
429165 99429165 1001 86380 86390 1
430094 99430094 1001 86380 86390 1
429989 99429989 1001 86380 86390 1
430025 99430025 1001 86380 86390 1
430331 99430331 1001 86380 86390 1
430240 99430240 1001 86380 86390 1
429887 99429887 1001 86380 86390 1
429866 99429866 1001 86380 86390 1
429577 99429577 1001 86380 86390 1
429202 99429202 1001 86380 86390 1
429469 99429469 1001 86380 86390 1
429371 99429371 1001 86380 86390 1
429397 99429397 1001 86380 86390 1
429303 99429303 1001 86380 86390 1
429237 99429237 1001 86380 86390 1
430791 99430791 1001 86380 86390 1
430704 99430704 1001 86380 86390 1
430402 99430402 1001 86380 86390 1
430573 99430573 1001 86380 86390 1
431894 99431894 1001 86380 86390 1
431679 99431679 1001 86380 86390 1
431903 99431903 1001 86380 86390 1
431932 99431932 1001 86380 86390 1
431328 99431328 1001 86380 86390 1
431571 99431571 1001 86380 86390 1
431498 99431498 1001 86380 86390 1
431423 99431423 1001 86380 86390 1
431062 99431062 1001 86380 86390 1
430849 99430849 1001 86380 86390 1
431165 99431165 1001 86380 86390 1
430968 99430968 1001 86380 86390 1
432224 99432224 1001 86380 86390 1
432359 99432359 1001 86380 86390 1
432081 99432081 1001 86380 86390 1
433574 99433574 1001 86380 86390 1
433408 99433408 1001 86380 86390 1
433430 99433430 1001 86380 86390 1
433650 99433650 1001 86380 86390 1
432931 99432931 1001 86380 86390 1
433220 99433220 1001 86380 86390 1
433127 99433127 1001 86380 86390 1
432585 99432585 1001 86380 86390 1
432804 99432804 1001 86380 86390 1
432640 99432640 1001 86380 86390 1
433996 99433996 1001 86380 86390 1
434072 99434072 1001 86380 86390 1
434080 99434080 1001 86380 86390 1
435009 99435009 1001 86380 86390 1
435044 99435044 1001 86380 86390 1
435045 99435045 1001 86380 86390 1
435146 99435146 1001 86380 86390 1
434921 99434921 1001 86380 86390 1
434289 99434289 1001 86380 86390 1
434472 99434472 1001 86380 86390 1
434299 99434299 1001 86380 86390 1
434255 99434255 1001 86380 86390 1
437114 99437114 1001 86380 86390 1
436663 99436663 1001 86380 86390 1
436368 99436368 1001 86380 86390 1
436671 99436671 1001 86380 86390 1
436295 99436295 1001 86380 86390 1
435921 99435921 1001 86380 86390 1
436189 99436189 1001 86380 86390 1
437210 99437210 1001 86380 86390 1
437272 99437272 1001 86380 86390 1
300526 99300526 1001 86380 86390 1
300681 99300681 1001 86380 86390 1
300646 99300646 1001 86380 86390 1
300569 99300569 1001 86380 86390 1
300597 99300597 1001 86380 86390 1
300674 99300674 1001 86380 86390 1
300516 99300516 1001 86380 86390 1
300112 99300112 1001 86380 86390 1
300896 99300896 1001 86380 86390 1
300774 99300774 1001 86380 86390 1
300789 99300789 1001 86380 86390 1
301441 99301441 1001 86380 86390 1
301434 99301434 1001 86380 86390 1
301360 99301360 1001 86380 86390 1
301349 99301349 1001 86380 86390 1
301327 99301327 1001 86380 86390 1
301154 99301154 1001 86380 86390 1
300987 99300987 1001 86380 86390 1
301000 99301000 1001 86380 86390 1
300989 99300989 1001 86380 86390 1
300971 99300971 1001 86380 86390 1
301036 99301036 1001 86380 86390 1
301139 99301139 1001 86380 86390 1
301709 99301709 1001 86380 86390 1
301672 99301672 1001 86380 86390 1
301688 99301688 1001 86380 86390 1
301637 99301637 1001 86380 86390 1
302298 99302298 1001 86380 86390 1
302249 99302249 1001 86380 86390 1
302198 99302198 1001 86380 86390 1
302009 99302009 1001 86380 86390 1
302102 99302102 1001 86380 86390 1
302012 99302012 1001 86380 86390 1
302079 99302079 1001 86380 86390 1
302133 99302133 1001 86380 86390 1
301803 99301803 1001 86380 86390 1
301932 99301932 1001 86380 86390 1
302524 99302524 1001 86380 86390 1
302474 99302474 1001 86380 86390 1
302555 99302555 1001 86380 86390 1
302467 99302467 1001 86380 86390 1
303181 99303181 1001 86380 86390 1
302888 99302888 1001 86380 86390 1
302814 99302814 1001 86380 86390 1
302923 99302923 1001 86380 86390 1
302769 99302769 1001 86380 86390 1
302746 99302746 1001 86380 86390 1
302636 99302636 1001 86380 86390 1
302795 99302795 1001 86380 86390 1
303272 99303272 1001 86380 86390 1
303211 99303211 1001 86380 86390 1
303945 99303945 1001 86380 86390 1
304001 99304001 1001 86380 86390 1
303985 99303985 1001 86380 86390 1
303832 99303832 1001 86380 86390 1
303848 99303848 1001 86380 86390 1
303802 99303802 1001 86380 86390 1
303816 99303816 1001 86380 86390 1
303702 99303702 1001 86380 86390 1
303769 99303769 1001 86380 86390 1
303810 99303810 1001 86380 86390 1
303721 99303721 1001 86380 86390 1
303787 99303787 1001 86380 86390 1
303456 99303456 1001 86380 86390 1
303579 99303579 1001 86380 86390 1
303502 99303502 1001 86380 86390 1
304070 99304070 1001 86380 86390 1
304858 99304858 1001 86380 86390 1
304720 99304720 1001 86380 86390 1
304801 99304801 1001 86380 86390 1
304662 99304662 1001 86380 86390 1
304702 99304702 1001 86380 86390 1
304472 99304472 1001 86380 86390 1
304620 99304620 1001 86380 86390 1
304608 99304608 1001 86380 86390 1
304599 99304599 1001 86380 86390 1
304340 99304340 1001 86380 86390 1
304406 99304406 1001 86380 86390 1
304897 99304897 1001 86380 86390 1
304949 99304949 1001 86380 86390 1
305053 99305053 1001 86380 86390 1
304919 99304919 1001 86380 86390 1
305011 99305011 1001 86380 86390 1
305634 99305634 1001 86380 86390 1
305652 99305652 1001 86380 86390 1
305316 99305316 1001 86380 86390 1
305343 99305343 1001 86380 86390 1
305382 99305382 1001 86380 86390 1
305358 99305358 1001 86380 86390 1
305310 99305310 1001 86380 86390 1
305440 99305440 1001 86380 86390 1
305265 99305265 1001 86380 86390 1
305215 99305215 1001 86380 86390 1
305190 99305190 1001 86380 86390 1
500037 99500037 1001 86380 86390 1
500103 99500103 1001 86380 86390 1
500015 99500015 1001 86380 86390 1
500043 99500043 1001 86380 86390 1
500191 99500191 1001 86380 86390 1
500713 99500713 1001 86380 86390 1
500570 99500570 1001 86380 86390 1
500310 99500310 1001 86380 86390 1
500339 99500339 1001 86380 86390 1
500293 99500293 1001 86380 86390 1
500359 99500359 1001 86380 86390 1
501005 99501005 1001 86380 86390 1
500915 99500915 1001 86380 86390 1
500911 99500911 1001 86380 86390 1
500874 99500874 1001 86380 86390 1
501636 99501636 1001 86380 86390 1
501512 99501512 1001 86380 86390 1
501487 99501487 1001 86380 86390 1
501402 99501402 1001 86380 86390 1
501433 99501433 1001 86380 86390 1
501040 99501040 1001 86380 86390 1
501119 99501119 1001 86380 86390 1
501145 99501145 1001 86380 86390 1
501107 99501107 1001 86380 86390 1
501844 99501844 1001 86380 86390 1
501808 99501808 1001 86380 86390 1
501797 99501797 1001 86380 86390 1
502198 99502198 1001 86380 86390 1
502178 99502178 1001 86380 86390 1
502089 99502089 1001 86380 86390 1
502049 99502049 1001 86380 86390 1
502566 99502566 1001 86380 86390 1
503111 99503111 1001 86380 86390 1
503218 99503218 1001 86380 86390 1
503133 99503133 1001 86380 86390 1
503237 99503237 1001 86380 86390 1
503073 99503073 1001 86380 86390 1
503037 99503037 1001 86380 86390 1
502947 99502947 1001 86380 86390 1
502989 99502989 1001 86380 86390 1
502900 99502900 1001 86380 86390 1
503083 99503083 1001 86380 86390 1
502862 99502862 1001 86380 86390 1
502682 99502682 1001 86380 86390 1
503299 99503299 1001 86380 86390 1
503976 99503976 1001 86380 86390 1
504068 99504068 1001 86380 86390 1
504018 99504018 1001 86380 86390 1
503969 99503969 1001 86380 86390 1
503895 99503895 1001 86380 86390 1
503910 99503910 1001 86380 86390 1
503549 99503549 1001 86380 86390 1
503540 99503540 1001 86380 86390 1
503650 99503650 1001 86380 86390 1
504185 99504185 1001 86380 86390 1
504916 99504916 1001 86380 86390 1
504662 99504662 1001 86380 86390 1
504611 99504611 1001 86380 86390 1
504563 99504563 1001 86380 86390 1
504697 99504697 1001 86380 86390 1
504368 99504368 1001 86380 86390 1
504408 99504408 1001 86380 86390 1
505137 99505137 1001 86380 86390 1
505074 99505074 1001 86380 86390 1
505139 99505139 1001 86380 86390 1
505732 99505732 1001 86380 86390 1
505578 99505578 1001 86380 86390 1
505619 99505619 1001 86380 86390 1
505530 99505530 1001 86380 86390 1
505497 99505497 1001 86380 86390 1
505537 99505537 1001 86380 86390 1
505447 99505447 1001 86380 86390 1
505201 99505201 1001 86380 86390 1
505254 99505254 1001 86380 86390 1
505165 99505165 1001 86380 86390 1
505219 99505219 1001 86380 86390 1
505183 99505183 1001 86380 86390 1
505226 99505226 1001 86380 86390 1
505863 99505863 1001 86380 86390 1
505864 99505864 1001 86380 86390 1
505786 99505786 1001 86380 86390 1
505813 99505813 1001 86380 86390 1
505778 99505778 1001 86380 86390 1
506532 99506532 1001 86380 86390 1
506547 99506547 1001 86380 86390 1
506420 99506420 1001 86380 86390 1
506440 99506440 1001 86380 86390 1
506266 99506266 1001 86380 86390 1
506203 99506203 1001 86380 86390 1
506081 99506081 1001 86380 86390 1
505999 99505999 1001 86380 86390 1
506117 99506117 1001 86380 86390 1
506620 99506620 1001 86380 86390 1
506610 99506610 1001 86380 86390 1
506758 99506758 1001 86380 86390 1
506733 99506733 1001 86380 86390 1
507402 99507402 1001 86380 86390 1
507287 99507287 1001 86380 86390 1
507341 99507341 1001 86380 86390 1
507229 99507229 1001 86380 86390 1
507181 99507181 1001 86380 86390 1
507189 99507189 1001 86380 86390 1
507086 99507086 1001 86380 86390 1
507562 99507562 1001 86380 86390 1
507588 99507588 1001 86380 86390 1
507619 99507619 1001 86380 86390 1
507429 99507429 1001 86380 86390 1
508211 99508211 1001 86380 86390 1
508173 99508173 1001 86380 86390 1
508201 99508201 1001 86380 86390 1
508221 99508221 1001 86380 86390 1
508112 99508112 1001 86380 86390 1
508127 99508127 1001 86380 86390 1
508105 99508105 1001 86380 86390 1
507747 99507747 1001 86380 86390 1
508427 99508427 1001 86380 86390 1
508389 99508389 1001 86380 86390 1
508306 99508306 1001 86380 86390 1
508916 99508916 1001 86380 86390 1
508701 99508701 1001 86380 86390 1
508753 99508753 1001 86380 86390 1
508717 99508717 1001 86380 86390 1
508846 99508846 1001 86380 86390 1
508769 99508769 1001 86380 86390 1
508860 99508860 1001 86380 86390 1
508698 99508698 1001 86380 86390 1
508641 99508641 1001 86380 86390 1
508629 99508629 1001 86380 86390 1
508501 99508501 1001 86380 86390 1
509099 99509099 1001 86380 86390 1
509087 99509087 1001 86380 86390 1
509160 99509160 1001 86380 86390 1
509901 99509901 1001 86380 86390 1
509790 99509790 1001 86380 86390 1
509656 99509656 1001 86380 86390 1
509556 99509556 1001 86380 86390 1
509332 99509332 1001 86380 86390 1
509282 99509282 1001 86380 86390 1
509338 99509338 1001 86380 86390 1
509916 99509916 1001 86380 86390 1
510563 99510563 1001 86380 86390 1
510602 99510602 1001 86380 86390 1
510622 99510622 1001 86380 86390 1
510662 99510662 1001 86380 86390 1
510497 99510497 1001 86380 86390 1
510398 99510398 1001 86380 86390 1
510363 99510363 1001 86380 86390 1
510403 99510403 1001 86380 86390 1
510159 99510159 1001 86380 86390 1
510174 99510174 1001 86380 86390 1
510166 99510166 1001 86380 86390 1
510231 99510231 1001 86380 86390 1
510882 99510882 1001 86380 86390 1
510788 99510788 1001 86380 86390 1
511450 99511450 1001 86380 86390 1
511361 99511361 1001 86380 86390 1
511456 99511456 1001 86380 86390 1
511421 99511421 1001 86380 86390 1
511263 99511263 1001 86380 86390 1
511303 99511303 1001 86380 86390 1
511229 99511229 1001 86380 86390 1
511320 99511320 1001 86380 86390 1
511230 99511230 1001 86380 86390 1
510987 99510987 1001 86380 86390 1
511079 99511079 1001 86380 86390 1
511003 99511003 1001 86380 86390 1
511085 99511085 1001 86380 86390 1
511757 99511757 1001 86380 86390 1
511583 99511583 1001 86380 86390 1
511742 99511742 1001 86380 86390 1
512254 99512254 1001 86380 86390 1
511902 99511902 1001 86380 86390 1
511812 99511812 1001 86380 86390 1
511825 99511825 1001 86380 86390 1
511891 99511891 1001 86380 86390 1
511905 99511905 1001 86380 86390 1
511931 99511931 1001 86380 86390 1
511765 99511765 1001 86380 86390 1
512403 99512403 1001 86380 86390 1
512550 99512550 1001 86380 86390 1
512576 99512576 1001 86380 86390 1
512460 99512460 1001 86380 86390 1
512409 99512409 1001 86380 86390 1
512422 99512422 1001 86380 86390 1
512448 99512448 1001 86380 86390 1
512487 99512487 1001 86380 86390 1
512466 99512466 1001 86380 86390 1
513130 99513130 1001 86380 86390 1
513200 99513200 1001 86380 86390 1
513024 99513024 1001 86380 86390 1
512969 99512969 1001 86380 86390 1
512634 99512634 1001 86380 86390 1
513356 99513356 1001 86380 86390 1
513253 99513253 1001 86380 86390 1
513891 99513891 1001 86380 86390 1
513906 99513906 1001 86380 86390 1
513974 99513974 1001 86380 86390 1
513925 99513925 1001 86380 86390 1
513752 99513752 1001 86380 86390 1
513663 99513663 1001 86380 86390 1
513676 99513676 1001 86380 86390 1
513624 99513624 1001 86380 86390 1
513718 99513718 1001 86380 86390 1
513592 99513592 1001 86380 86390 1
513419 99513419 1001 86380 86390 1
513447 99513447 1001 86380 86390 1
514226 99514226 1001 86380 86390 1
514192 99514192 1001 86380 86390 1
514102 99514102 1001 86380 86390 1
514129 99514129 1001 86380 86390 1
514706 99514706 1001 86380 86390 1
514758 99514758 1001 86380 86390 1
514629 99514629 1001 86380 86390 1
514392 99514392 1001 86380 86390 1
514409 99514409 1001 86380 86390 1
514987 99514987 1001 86380 86390 1
514870 99514870 1001 86380 86390 1
514969 99514969 1001 86380 86390 1
515491 99515491 1001 86380 86390 1
515545 99515545 1001 86380 86390 1
515550 99515550 1001 86380 86390 1
515642 99515642 1001 86380 86390 1
515302 99515302 1001 86380 86390 1
515463 99515463 1001 86380 86390 1
515153 99515153 1001 86380 86390 1
515102 99515102 1001 86380 86390 1
515128 99515128 1001 86380 86390 1
515235 99515235 1001 86380 86390 1
515248 99515248 1001 86380 86390 1
515094 99515094 1001 86380 86390 1
515734 99515734 1001 86380 86390 1
515857 99515857 1001 86380 86390 1
516510 99516510 1001 86380 86390 1
516308 99516308 1001 86380 86390 1
516470 99516470 1001 86380 86390 1
516187 99516187 1001 86380 86390 1
516283 99516283 1001 86380 86390 1
516119 99516119 1001 86380 86390 1
515990 99515990 1001 86380 86390 1
515978 99515978 1001 86380 86390 1
516612 99516612 1001 86380 86390 1
516704 99516704 1001 86380 86390 1
516562 99516562 1001 86380 86390 1
516551 99516551 1001 86380 86390 1
516616 99516616 1001 86380 86390 1
516694 99516694 1001 86380 86390 1
516634 99516634 1001 86380 86390 1
516648 99516648 1001 86380 86390 1
517159 99517159 1001 86380 86390 1
517315 99517315 1001 86380 86390 1
516937 99516937 1001 86380 86390 1
516995 99516995 1001 86380 86390 1
516974 99516974 1001 86380 86390 1
516896 99516896 1001 86380 86390 1
516847 99516847 1001 86380 86390 1
516822 99516822 1001 86380 86390 1
516775 99516775 1001 86380 86390 1
516815 99516815 1001 86380 86390 1
516817 99516817 1001 86380 86390 1
517374 99517374 1001 86380 86390 1
517492 99517492 1001 86380 86390 1
517487 99517487 1001 86380 86390 1
518135 99518135 1001 86380 86390 1
517988 99517988 1001 86380 86390 1
517929 99517929 1001 86380 86390 1
517709 99517709 1001 86380 86390 1
517717 99517717 1001 86380 86390 1
517589 99517589 1001 86380 86390 1
517654 99517654 1001 86380 86390 1
517707 99517707 1001 86380 86390 1
518191 99518191 1001 86380 86390 1
518296 99518296 1001 86380 86390 1
518234 99518234 1001 86380 86390 1
518325 99518325 1001 86380 86390 1
518183 99518183 1001 86380 86390 1
518810 99518810 1001 86380 86390 1
518903 99518903 1001 86380 86390 1
518942 99518942 1001 86380 86390 1
518618 99518618 1001 86380 86390 1
518741 99518741 1001 86380 86390 1
518677 99518677 1001 86380 86390 1
518420 99518420 1001 86380 86390 1
518563 99518563 1001 86380 86390 1
518453 99518453 1001 86380 86390 1
518418 99518418 1001 86380 86390 1
519157 99519157 1001 86380 86390 1
519752 99519752 1001 86380 86390 1
519636 99519636 1001 86380 86390 1
519760 99519760 1001 86380 86390 1
519684 99519684 1001 86380 86390 1
519531 99519531 1001 86380 86390 1
519415 99519415 1001 86380 86390 1
519258 99519258 1001 86380 86390 1
519200 99519200 1001 86380 86390 1
520008 99520008 1001 86380 86390 1
519948 99519948 1001 86380 86390 1
519820 99519820 1001 86380 86390 1
519874 99519874 1001 86380 86390 1
520528 99520528 1001 86380 86390 1
520597 99520597 1001 86380 86390 1
520533 99520533 1001 86380 86390 1
520497 99520497 1001 86380 86390 1
520636 99520636 1001 86380 86390 1
520346 99520346 1001 86380 86390 1
520363 99520363 1001 86380 86390 1
520819 99520819 1001 86380 86390 1
520834 99520834 1001 86380 86390 1
520797 99520797 1001 86380 86390 1
520813 99520813 1001 86380 86390 1
520801 99520801 1001 86380 86390 1
520778 99520778 1001 86380 86390 1
521287 99521287 1001 86380 86390 1
521380 99521380 1001 86380 86390 1
521422 99521422 1001 86380 86390 1
521447 99521447 1001 86380 86390 1
521423 99521423 1001 86380 86390 1
521271 99521271 1001 86380 86390 1
521335 99521335 1001 86380 86390 1
521066 99521066 1001 86380 86390 1
521253 99521253 1001 86380 86390 1
521073 99521073 1001 86380 86390 1
521077 99521077 1001 86380 86390 1
520938 99520938 1001 86380 86390 1
521007 99521007 1001 86380 86390 1
520905 99520905 1001 86380 86390 1
521618 99521618 1001 86380 86390 1
522258 99522258 1001 86380 86390 1
522273 99522273 1001 86380 86390 1
522098 99522098 1001 86380 86390 1
522227 99522227 1001 86380 86390 1
522240 99522240 1001 86380 86390 1
522290 99522290 1001 86380 86390 1
522035 99522035 1001 86380 86390 1
522036 99522036 1001 86380 86390 1
521985 99521985 1001 86380 86390 1
522016 99522016 1001 86380 86390 1
521842 99521842 1001 86380 86390 1
521793 99521793 1001 86380 86390 1
521742 99521742 1001 86380 86390 1
521861 99521861 1001 86380 86390 1
521734 99521734 1001 86380 86390 1
522362 99522362 1001 86380 86390 1
522958 99522958 1001 86380 86390 1
523026 99523026 1001 86380 86390 1
523039 99523039 1001 86380 86390 1
522976 99522976 1001 86380 86390 1
522891 99522891 1001 86380 86390 1
522828 99522828 1001 86380 86390 1
522517 99522517 1001 86380 86390 1
522558 99522558 1001 86380 86390 1
523275 99523275 1001 86380 86390 1
523120 99523120 1001 86380 86390 1
523225 99523225 1001 86380 86390 1
523253 99523253 1001 86380 86390 1
523179 99523179 1001 86380 86390 1
523884 99523884 1001 86380 86390 1
523786 99523786 1001 86380 86390 1
523609 99523609 1001 86380 86390 1
523713 99523713 1001 86380 86390 1
523689 99523689 1001 86380 86390 1
523733 99523733 1001 86380 86390 1
523418 99523418 1001 86380 86390 1
523331 99523331 1001 86380 86390 1
523475 99523475 1001 86380 86390 1
524098 99524098 1001 86380 86390 1
523983 99523983 1001 86380 86390 1
524104 99524104 1001 86380 86390 1
524740 99524740 1001 86380 86390 1
524598 99524598 1001 86380 86390 1
524409 99524409 1001 86380 86390 1
524398 99524398 1001 86380 86390 1
524451 99524451 1001 86380 86390 1
524364 99524364 1001 86380 86390 1
524331 99524331 1001 86380 86390 1
524163 99524163 1001 86380 86390 1
524271 99524271 1001 86380 86390 1
524795 99524795 1001 86380 86390 1
524886 99524886 1001 86380 86390 1
524967 99524967 1001 86380 86390 1
525561 99525561 1001 86380 86390 1
525483 99525483 1001 86380 86390 1
525536 99525536 1001 86380 86390 1
525476 99525476 1001 86380 86390 1
525187 99525187 1001 86380 86390 1
525144 99525144 1001 86380 86390 1
524977 99524977 1001 86380 86390 1
525070 99525070 1001 86380 86390 1
525019 99525019 1001 86380 86390 1
525059 99525059 1001 86380 86390 1
524983 99524983 1001 86380 86390 1
525736 99525736 1001 86380 86390 1
525634 99525634 1001 86380 86390 1
525652 99525652 1001 86380 86390 1
525746 99525746 1001 86380 86390 1
526268 99526268 1001 86380 86390 1
526373 99526373 1001 86380 86390 1
526335 99526335 1001 86380 86390 1
526323 99526323 1001 86380 86390 1
526394 99526394 1001 86380 86390 1
526338 99526338 1001 86380 86390 1
526236 99526236 1001 86380 86390 1
526251 99526251 1001 86380 86390 1
526128 99526128 1001 86380 86390 1
526051 99526051 1001 86380 86390 1
526027 99526027 1001 86380 86390 1
525959 99525959 1001 86380 86390 1
525832 99525832 1001 86380 86390 1
525991 99525991 1001 86380 86390 1
526512 99526512 1001 86380 86390 1
526608 99526608 1001 86380 86390 1
527196 99527196 1001 86380 86390 1
526858 99526858 1001 86380 86390 1
526860 99526860 1001 86380 86390 1
526693 99526693 1001 86380 86390 1
526642 99526642 1001 86380 86390 1
526720 99526720 1001 86380 86390 1
526761 99526761 1001 86380 86390 1
526716 99526716 1001 86380 86390 1
527376 99527376 1001 86380 86390 1
527302 99527302 1001 86380 86390 1
527252 99527252 1001 86380 86390 1
527397 99527397 1001 86380 86390 1
527410 99527410 1001 86380 86390 1
527321 99527321 1001 86380 86390 1
527296 99527296 1001 86380 86390 1
527270 99527270 1001 86380 86390 1
528048 99528048 1001 86380 86390 1
528028 99528028 1001 86380 86390 1
527941 99527941 1001 86380 86390 1
527815 99527815 1001 86380 86390 1
527652 99527652 1001 86380 86390 1
527457 99527457 1001 86380 86390 1
527487 99527487 1001 86380 86390 1
527570 99527570 1001 86380 86390 1
528099 99528099 1001 86380 86390 1
528216 99528216 1001 86380 86390 1
528077 99528077 1001 86380 86390 1
528246 99528246 1001 86380 86390 1
528859 99528859 1001 86380 86390 1
528547 99528547 1001 86380 86390 1
528573 99528573 1001 86380 86390 1
528310 99528310 1001 86380 86390 1
528312 99528312 1001 86380 86390 1
528447 99528447 1001 86380 86390 1
529071 99529071 1001 86380 86390 1
529059 99529059 1001 86380 86390 1
528971 99528971 1001 86380 86390 1
528997 99528997 1001 86380 86390 1
529560 99529560 1001 86380 86390 1
529699 99529699 1001 86380 86390 1
529644 99529644 1001 86380 86390 1
529405 99529405 1001 86380 86390 1
529162 99529162 1001 86380 86390 1
529268 99529268 1001 86380 86390 1
529167 99529167 1001 86380 86390 1
529871 99529871 1001 86380 86390 1
529836 99529836 1001 86380 86390 1
529813 99529813 1001 86380 86390 1
530517 99530517 1001 86380 86390 1
530361 99530361 1001 86380 86390 1
530244 99530244 1001 86380 86390 1
530187 99530187 1001 86380 86390 1
530330 99530330 1001 86380 86390 1
530203 99530203 1001 86380 86390 1
530192 99530192 1001 86380 86390 1
529987 99529987 1001 86380 86390 1
529962 99529962 1001 86380 86390 1
529965 99529965 1001 86380 86390 1
530069 99530069 1001 86380 86390 1
530712 99530712 1001 86380 86390 1
530584 99530584 1001 86380 86390 1
530742 99530742 1001 86380 86390 1
530665 99530665 1001 86380 86390 1
531192 99531192 1001 86380 86390 1
531247 99531247 1001 86380 86390 1
531198 99531198 1001 86380 86390 1
531112 99531112 1001 86380 86390 1
531113 99531113 1001 86380 86390 1
530826 99530826 1001 86380 86390 1
530878 99530878 1001 86380 86390 1
530962 99530962 1001 86380 86390 1
530771 99530771 1001 86380 86390 1
531385 99531385 1001 86380 86390 1
531414 99531414 1001 86380 86390 1
531556 99531556 1001 86380 86390 1
532065 99532065 1001 86380 86390 1
532014 99532014 1001 86380 86390 1
532042 99532042 1001 86380 86390 1
532121 99532121 1001 86380 86390 1
532123 99532123 1001 86380 86390 1
532022 99532022 1001 86380 86390 1
531832 99531832 1001 86380 86390 1
531822 99531822 1001 86380 86390 1
531874 99531874 1001 86380 86390 1
531836 99531836 1001 86380 86390 1
531740 99531740 1001 86380 86390 1
531717 99531717 1001 86380 86390 1
531683 99531683 1001 86380 86390 1
532293 99532293 1001 86380 86390 1
532283 99532283 1001 86380 86390 1
532273 99532273 1001 86380 86390 1
532391 99532391 1001 86380 86390 1
532239 99532239 1001 86380 86390 1
532292 99532292 1001 86380 86390 1
532370 99532370 1001 86380 86390 1
532840 99532840 1001 86380 86390 1
533004 99533004 1001 86380 86390 1
532947 99532947 1001 86380 86390 1
532769 99532769 1001 86380 86390 1
532809 99532809 1001 86380 86390 1
532439 99532439 1001 86380 86390 1
532536 99532536 1001 86380 86390 1
533085 99533085 1001 86380 86390 1
533691 99533691 1001 86380 86390 1
533769 99533769 1001 86380 86390 1
533655 99533655 1001 86380 86390 1
533833 99533833 1001 86380 86390 1
533835 99533835 1001 86380 86390 1
533753 99533753 1001 86380 86390 1
533602 99533602 1001 86380 86390 1
533487 99533487 1001 86380 86390 1
533516 99533516 1001 86380 86390 1
533290 99533290 1001 86380 86390 1
533407 99533407 1001 86380 86390 1
533382 99533382 1001 86380 86390 1
533338 99533338 1001 86380 86390 1
533390 99533390 1001 86380 86390 1
533960 99533960 1001 86380 86390 1
534025 99534025 1001 86380 86390 1
533883 99533883 1001 86380 86390 1
534570 99534570 1001 86380 86390 1
534657 99534657 1001 86380 86390 1
534534 99534534 1001 86380 86390 1
534313 99534313 1001 86380 86390 1
534458 99534458 1001 86380 86390 1
534438 99534438 1001 86380 86390 1
534387 99534387 1001 86380 86390 1
534119 99534119 1001 86380 86390 1
534213 99534213 1001 86380 86390 1
534227 99534227 1001 86380 86390 1
534190 99534190 1001 86380 86390 1
534710 99534710 1001 86380 86390 1
534730 99534730 1001 86380 86390 1
535509 99535509 1001 86380 86390 1
535438 99535438 1001 86380 86390 1
535452 99535452 1001 86380 86390 1
535495 99535495 1001 86380 86390 1
535314 99535314 1001 86380 86390 1
535259 99535259 1001 86380 86390 1
535251 99535251 1001 86380 86390 1
535135 99535135 1001 86380 86390 1
534954 99534954 1001 86380 86390 1
534934 99534934 1001 86380 86390 1
535095 99535095 1001 86380 86390 1
535678 99535678 1001 86380 86390 1
536139 99536139 1001 86380 86390 1
536204 99536204 1001 86380 86390 1
536193 99536193 1001 86380 86390 1
536284 99536284 1001 86380 86390 1
536106 99536106 1001 86380 86390 1
536107 99536107 1001 86380 86390 1
536069 99536069 1001 86380 86390 1
536038 99536038 1001 86380 86390 1
535780 99535780 1001 86380 86390 1
536450 99536450 1001 86380 86390 1
536452 99536452 1001 86380 86390 1
536505 99536505 1001 86380 86390 1
536429 99536429 1001 86380 86390 1
536459 99536459 1001 86380 86390 1
536356 99536356 1001 86380 86390 1
536370 99536370 1001 86380 86390 1
537034 99537034 1001 86380 86390 1
537010 99537010 1001 86380 86390 1
537137 99537137 1001 86380 86390 1
536843 99536843 1001 86380 86390 1
536895 99536895 1001 86380 86390 1
536908 99536908 1001 86380 86390 1
536925 99536925 1001 86380 86390 1
536902 99536902 1001 86380 86390 1
536930 99536930 1001 86380 86390 1
536698 99536698 1001 86380 86390 1
536569 99536569 1001 86380 86390 1
536700 99536700 1001 86380 86390 1
536597 99536597 1001 86380 86390 1
536547 99536547 1001 86380 86390 1
536668 99536668 1001 86380 86390 1
536578 99536578 1001 86380 86390 1
536747 99536747 1001 86380 86390 1
537278 99537278 1001 86380 86390 1
537204 99537204 1001 86380 86390 1
537256 99537256 1001 86380 86390 1
537336 99537336 1001 86380 86390 1
537953 99537953 1001 86380 86390 1
537797 99537797 1001 86380 86390 1
537841 99537841 1001 86380 86390 1
537911 99537911 1001 86380 86390 1
537770 99537770 1001 86380 86390 1
537659 99537659 1001 86380 86390 1
537563 99537563 1001 86380 86390 1
537388 99537388 1001 86380 86390 1
537492 99537492 1001 86380 86390 1
538187 99538187 1001 86380 86390 1
538661 99538661 1001 86380 86390 1
538649 99538649 1001 86380 86390 1
538780 99538780 1001 86380 86390 1
538766 99538766 1001 86380 86390 1
538768 99538768 1001 86380 86390 1
538639 99538639 1001 86380 86390 1
538803 99538803 1001 86380 86390 1
538670 99538670 1001 86380 86390 1
538696 99538696 1001 86380 86390 1
538377 99538377 1001 86380 86390 1
538211 99538211 1001 86380 86390 1
538360 99538360 1001 86380 86390 1
538904 99538904 1001 86380 86390 1
538857 99538857 1001 86380 86390 1
539566 99539566 1001 86380 86390 1
539609 99539609 1001 86380 86390 1
539595 99539595 1001 86380 86390 1
539522 99539522 1001 86380 86390 1
539267 99539267 1001 86380 86390 1
539427 99539427 1001 86380 86390 1
539338 99539338 1001 86380 86390 1
539404 99539404 1001 86380 86390 1
539262 99539262 1001 86380 86390 1
539381 99539381 1001 86380 86390 1
539305 99539305 1001 86380 86390 1
539138 99539138 1001 86380 86390 1
539076 99539076 1001 86380 86390 1
539108 99539108 1001 86380 86390 1
539808 99539808 1001 86380 86390 1
539713 99539713 1001 86380 86390 1
540405 99540405 1001 86380 86390 1
540357 99540357 1001 86380 86390 1
540457 99540457 1001 86380 86390 1
540240 99540240 1001 86380 86390 1
540189 99540189 1001 86380 86390 1
540152 99540152 1001 86380 86390 1
540104 99540104 1001 86380 86390 1
539898 99539898 1001 86380 86390 1
539911 99539911 1001 86380 86390 1
539951 99539951 1001 86380 86390 1
539930 99539930 1001 86380 86390 1
540481 99540481 1001 86380 86390 1
540643 99540643 1001 86380 86390 1
541240 99541240 1001 86380 86390 1
540898 99540898 1001 86380 86390 1
541056 99541056 1001 86380 86390 1
540955 99540955 1001 86380 86390 1
540904 99540904 1001 86380 86390 1
540753 99540753 1001 86380 86390 1
540710 99540710 1001 86380 86390 1
540775 99540775 1001 86380 86390 1
541396 99541396 1001 86380 86390 1
541305 99541305 1001 86380 86390 1
541399 99541399 1001 86380 86390 1
541480 99541480 1001 86380 86390 1
541417 99541417 1001 86380 86390 1
542091 99542091 1001 86380 86390 1
542064 99542064 1001 86380 86390 1
542066 99542066 1001 86380 86390 1
541908 99541908 1001 86380 86390 1
541728 99541728 1001 86380 86390 1
541782 99541782 1001 86380 86390 1
541718 99541718 1001 86380 86390 1
541512 99541512 1001 86380 86390 1
541669 99541669 1001 86380 86390 1
541573 99541573 1001 86380 86390 1
542182 99542182 1001 86380 86390 1
542123 99542123 1001 86380 86390 1
542257 99542257 1001 86380 86390 1
542810 99542810 1001 86380 86390 1
542838 99542838 1001 86380 86390 1
542444 99542444 1001 86380 86390 1
542483 99542483 1001 86380 86390 1
542522 99542522 1001 86380 86390 1
542380 99542380 1001 86380 86390 1
542399 99542399 1001 86380 86390 1
542401 99542401 1001 86380 86390 1
543000 99543000 1001 86380 86390 1
543129 99543129 1001 86380 86390 1
542989 99542989 1001 86380 86390 1
542991 99542991 1001 86380 86390 1
543044 99543044 1001 86380 86390 1
543149 99543149 1001 86380 86390 1
543697 99543697 1001 86380 86390 1
543751 99543751 1001 86380 86390 1
543655 99543655 1001 86380 86390 1
543521 99543521 1001 86380 86390 1
543163 99543163 1001 86380 86390 1
543341 99543341 1001 86380 86390 1
543902 99543902 1001 86380 86390 1
543839 99543839 1001 86380 86390 1
544598 99544598 1001 86380 86390 1
544420 99544420 1001 86380 86390 1
544525 99544525 1001 86380 86390 1
544464 99544464 1001 86380 86390 1
544428 99544428 1001 86380 86390 1
544467 99544467 1001 86380 86390 1
544416 99544416 1001 86380 86390 1
544373 99544373 1001 86380 86390 1
544325 99544325 1001 86380 86390 1
544054 99544054 1001 86380 86390 1
544094 99544094 1001 86380 86390 1
544622 99544622 1001 86380 86390 1
544605 99544605 1001 86380 86390 1
428787 215 1001 72060 73017 1
509536 524 1002 39647 40260 1
515098 897 1001 59652 59952 1
400028 99400028 1001 86380 86390 1
400067 99400067 1001 86380 86390 1
400050 99400050 1001 86380 86390 1
400158 99400158 1001 86380 86390 1
400308 99400308 1001 86380 86390 1
400452 99400452 1001 86380 86390 1
400595 99400595 1001 86380 86390 1
400579 99400579 1001 86380 86390 1
400722 99400722 1001 86380 86390 1
400944 99400944 1001 86380 86390 1
401105 99401105 1001 86380 86390 1
401159 99401159 1001 86380 86390 1
402218 99402218 1001 86380 86390 1
402275 99402275 1001 86380 86390 1
402250 99402250 1001 86380 86390 1
402476 99402476 1001 86380 86390 1
402503 99402503 1001 86380 86390 1
402640 99402640 1001 86380 86390 1
402613 99402613 1001 86380 86390 1
402622 99402622 1001 86380 86390 1
403215 99403215 1001 86380 86390 1
403530 99403530 1001 86380 86390 1
403532 99403532 1001 86380 86390 1
403593 99403593 1001 86380 86390 1
403717 99403717 1001 86380 86390 1
403831 99403831 1001 86380 86390 1
404001 99404001 1001 86380 86390 1
403966 99403966 1001 86380 86390 1
404190 99404190 1001 86380 86390 1
404572 99404572 1001 86380 86390 1
404557 99404557 1001 86380 86390 1
404653 99404653 1001 86380 86390 1
404640 99404640 1001 86380 86390 1
404769 99404769 1001 86380 86390 1
404932 99404932 1001 86380 86390 1
405154 99405154 1001 86380 86390 1
405440 99405440 1001 86380 86390 1
405507 99405507 1001 86380 86390 1
405656 99405656 1001 86380 86390 1
405643 99405643 1001 86380 86390 1
405600 99405600 1001 86380 86390 1
405725 99405725 1001 86380 86390 1
405721 99405721 1001 86380 86390 1
406155 99406155 1001 86380 86390 1
406135 99406135 1001 86380 86390 1
406348 99406348 1001 86380 86390 1
406343 99406343 1001 86380 86390 1
406480 99406480 1001 86380 86390 1
406423 99406423 1001 86380 86390 1
406685 99406685 1001 86380 86390 1
406820 99406820 1001 86380 86390 1
406843 99406843 1001 86380 86390 1
406846 99406846 1001 86380 86390 1
407102 99407102 1001 86380 86390 1
407632 99407632 1001 86380 86390 1
407700 99407700 1001 86380 86390 1
407823 99407823 1001 86380 86390 1
407771 99407771 1001 86380 86390 1
407928 99407928 1001 86380 86390 1
407932 99407932 1001 86380 86390 1
408063 99408063 1001 86380 86390 1
407883 99407883 1001 86380 86390 1
408196 99408196 1001 86380 86390 1
408156 99408156 1001 86380 86390 1
408159 99408159 1001 86380 86390 1
408241 99408241 1001 86380 86390 1
408316 99408316 1001 86380 86390 1
408522 99408522 1001 86380 86390 1
408539 99408539 1001 86380 86390 1
408580 99408580 1001 86380 86390 1
408551 99408551 1001 86380 86390 1
408742 99408742 1001 86380 86390 1
408925 99408925 1001 86380 86390 1
409014 99409014 1001 86380 86390 1
409051 99409051 1001 86380 86390 1
409181 99409181 1001 86380 86390 1
409270 99409270 1001 86380 86390 1
409324 99409324 1001 86380 86390 1
409560 99409560 1001 86380 86390 1
409532 99409532 1001 86380 86390 1
409557 99409557 1001 86380 86390 1
409651 99409651 1001 86380 86390 1
409774 99409774 1001 86380 86390 1
409813 99409813 1001 86380 86390 1
409800 99409800 1001 86380 86390 1
409974 99409974 1001 86380 86390 1
410107 99410107 1001 86380 86390 1
410143 99410143 1001 86380 86390 1
410261 99410261 1001 86380 86390 1
410543 99410543 1001 86380 86390 1
410545 99410545 1001 86380 86390 1
410912 99410912 1001 86380 86390 1
410916 99410916 1001 86380 86390 1
410945 99410945 1001 86380 86390 1
411103 99411103 1001 86380 86390 1
411338 99411338 1001 86380 86390 1
411375 99411375 1001 86380 86390 1
411488 99411488 1001 86380 86390 1
411715 99411715 1001 86380 86390 1
411698 99411698 1001 86380 86390 1
411860 99411860 1001 86380 86390 1
411897 99411897 1001 86380 86390 1
412110 99412110 1001 86380 86390 1
412164 99412164 1001 86380 86390 1
412220 99412220 1001 86380 86390 1
412221 99412221 1001 86380 86390 1
412344 99412344 1001 86380 86390 1
413400 99413400 1001 86380 86390 1
413293 99413293 1001 86380 86390 1
412913 99412913 1001 86380 86390 1
413151 99413151 1001 86380 86390 1
413212 99413212 1001 86380 86390 1
413287 99413287 1001 86380 86390 1
412843 99412843 1001 86380 86390 1
412877 99412877 1001 86380 86390 1
412817 99412817 1001 86380 86390 1
412573 99412573 1001 86380 86390 1
413953 99413953 1001 86380 86390 1
415000 99415000 1001 86380 86390 1
415042 99415042 1001 86380 86390 1
414962 99414962 1001 86380 86390 1
414530 99414530 1001 86380 86390 1
414593 99414593 1001 86380 86390 1
414630 99414630 1001 86380 86390 1
414562 99414562 1001 86380 86390 1
414919 99414919 1001 86380 86390 1
414255 99414255 1001 86380 86390 1
415581 99415581 1001 86380 86390 1
415661 99415661 1001 86380 86390 1
415564 99415564 1001 86380 86390 1
416701 99416701 1001 86380 86390 1
416715 99416715 1001 86380 86390 1
416626 99416626 1001 86380 86390 1
415795 99415795 1001 86380 86390 1
415769 99415769 1001 86380 86390 1
416050 99416050 1001 86380 86390 1
417092 99417092 1001 86380 86390 1
417236 99417236 1001 86380 86390 1
417100 99417100 1001 86380 86390 1
417034 99417034 1001 86380 86390 1
417155 99417155 1001 86380 86390 1
417519 99417519 1001 86380 86390 1
417426 99417426 1001 86380 86390 1
417569 99417569 1001 86380 86390 1
418502 99418502 1001 86380 86390 1
418554 99418554 1001 86380 86390 1
418716 99418716 1001 86380 86390 1
418757 99418757 1001 86380 86390 1
418722 99418722 1001 86380 86390 1
418391 99418391 1001 86380 86390 1
418063 99418063 1001 86380 86390 1
418091 99418091 1001 86380 86390 1
417849 99417849 1001 86380 86390 1
417620 99417620 1001 86380 86390 1
418023 99418023 1001 86380 86390 1
419086 99419086 1001 86380 86390 1
419118 99419118 1001 86380 86390 1
420183 99420183 1001 86380 86390 1
420265 99420265 1001 86380 86390 1
420273 99420273 1001 86380 86390 1
420042 99420042 1001 86380 86390 1
419743 99419743 1001 86380 86390 1
420833 99420833 1001 86380 86390 1
420712 99420712 1001 86380 86390 1
420779 99420779 1001 86380 86390 1
420663 99420663 1001 86380 86390 1
420609 99420609 1001 86380 86390 1
422049 99422049 1001 86380 86390 1
421984 99421984 1001 86380 86390 1
421671 99421671 1001 86380 86390 1
421449 99421449 1001 86380 86390 1
420964 99420964 1001 86380 86390 1
420955 99420955 1001 86380 86390 1
422271 99422271 1001 86380 86390 1
422201 99422201 1001 86380 86390 1
422344 99422344 1001 86380 86390 1
422266 99422266 1001 86380 86390 1
422136 99422136 1001 86380 86390 1
423722 99423722 1001 86380 86390 1
423624 99423624 1001 86380 86390 1
422982 99422982 1001 86380 86390 1
423252 99423252 1001 86380 86390 1
423297 99423297 1001 86380 86390 1
423238 99423238 1001 86380 86390 1
423083 99423083 1001 86380 86390 1
423188 99423188 1001 86380 86390 1
422722 99422722 1001 86380 86390 1
422534 99422534 1001 86380 86390 1
422580 99422580 1001 86380 86390 1
422917 99422917 1001 86380 86390 1
422897 99422897 1001 86380 86390 1
423787 99423787 1001 86380 86390 1
424087 99424087 1001 86380 86390 1
425271 99425271 1001 86380 86390 1
424913 99424913 1001 86380 86390 1
424462 99424462 1001 86380 86390 1
424442 99424442 1001 86380 86390 1
424199 99424199 1001 86380 86390 1
425610 99425610 1001 86380 86390 1
425611 99425611 1001 86380 86390 1
425794 99425794 1001 86380 86390 1
425652 99425652 1001 86380 86390 1
426948 99426948 1001 86380 86390 1
427069 99427069 1001 86380 86390 1
426554 99426554 1001 86380 86390 1
426583 99426583 1001 86380 86390 1
426007 99426007 1001 86380 86390 1
426092 99426092 1001 86380 86390 1
426190 99426190 1001 86380 86390 1
425853 99425853 1001 86380 86390 1
426264 99426264 1001 86380 86390 1
427456 99427456 1001 86380 86390 1
427419 99427419 1001 86380 86390 1
428372 99428372 1001 86380 86390 1
428679 99428679 1001 86380 86390 1
428127 99428127 1001 86380 86390 1
427953 99427953 1001 86380 86390 1
427955 99427955 1001 86380 86390 1
427820 99427820 1001 86380 86390 1
427652 99427652 1001 86380 86390 1
427904 99427904 1001 86380 86390 1
427745 99427745 1001 86380 86390 1
428769 99428769 1001 86380 86390 1
429026 99429026 1001 86380 86390 1
430268 99430268 1001 86380 86390 1
430147 99430147 1001 86380 86390 1
430148 99430148 1001 86380 86390 1
429779 99429779 1001 86380 86390 1
429861 99429861 1001 86380 86390 1
429886 99429886 1001 86380 86390 1
429743 99429743 1001 86380 86390 1
429791 99429791 1001 86380 86390 1
429434 99429434 1001 86380 86390 1
429408 99429408 1001 86380 86390 1
430513 99430513 1001 86380 86390 1
430499 99430499 1001 86380 86390 1
431863 99431863 1001 86380 86390 1
431609 99431609 1001 86380 86390 1
431317 99431317 1001 86380 86390 1
431300 99431300 1001 86380 86390 1
431272 99431272 1001 86380 86390 1
431500 99431500 1001 86380 86390 1
431240 99431240 1001 86380 86390 1
431146 99431146 1001 86380 86390 1
431066 99431066 1001 86380 86390 1
431007 99431007 1001 86380 86390 1
431178 99431178 1001 86380 86390 1
430991 99430991 1001 86380 86390 1
430969 99430969 1001 86380 86390 1
431058 99431058 1001 86380 86390 1
432067 99432067 1001 86380 86390 1
432266 99432266 1001 86380 86390 1
433606 99433606 1001 86380 86390 1
433358 99433358 1001 86380 86390 1
433291 99433291 1001 86380 86390 1
432912 99432912 1001 86380 86390 1
432942 99432942 1001 86380 86390 1
432675 99432675 1001 86380 86390 1
432778 99432778 1001 86380 86390 1
432789 99432789 1001 86380 86390 1
433865 99433865 1001 86380 86390 1
433802 99433802 1001 86380 86390 1
435433 99435433 1001 86380 86390 1
435183 99435183 1001 86380 86390 1
435330 99435330 1001 86380 86390 1
434819 99434819 1001 86380 86390 1
434897 99434897 1001 86380 86390 1
434825 99434825 1001 86380 86390 1
434850 99434850 1001 86380 86390 1
434769 99434769 1001 86380 86390 1
434231 99434231 1001 86380 86390 1
434144 99434144 1001 86380 86390 1
434217 99434217 1001 86380 86390 1
434218 99434218 1001 86380 86390 1
435567 99435567 1001 86380 86390 1
435574 99435574 1001 86380 86390 1
435763 99435763 1001 86380 86390 1
435599 99435599 1001 86380 86390 1
437077 99437077 1001 86380 86390 1
436898 99436898 1001 86380 86390 1
436788 99436788 1001 86380 86390 1
436964 99436964 1001 86380 86390 1
436950 99436950 1001 86380 86390 1
436521 99436521 1001 86380 86390 1
436583 99436583 1001 86380 86390 1
436016 99436016 1001 86380 86390 1
436172 99436172 1001 86380 86390 1
437184 99437184 1001 86380 86390 1
300043 99300043 1001 86380 86390 1
300046 99300046 1001 86380 86390 1
437339 99437339 1001 86380 86390 1
300696 99300696 1001 86380 86390 1
300695 99300695 1001 86380 86390 1
300368 99300368 1001 86380 86390 1
300381 99300381 1001 86380 86390 1
300515 99300515 1001 86380 86390 1
300521 99300521 1001 86380 86390 1
300239 99300239 1001 86380 86390 1
300123 99300123 1001 86380 86390 1
300279 99300279 1001 86380 86390 1
300741 99300741 1001 86380 86390 1
300899 99300899 1001 86380 86390 1
301367 99301367 1001 86380 86390 1
301160 99301160 1001 86380 86390 1
301178 99301178 1001 86380 86390 1
300985 99300985 1001 86380 86390 1
300949 99300949 1001 86380 86390 1
301071 99301071 1001 86380 86390 1
300994 99300994 1001 86380 86390 1
300956 99300956 1001 86380 86390 1
301658 99301658 1001 86380 86390 1
301743 99301743 1001 86380 86390 1
301718 99301718 1001 86380 86390 1
302219 99302219 1001 86380 86390 1
302285 99302285 1001 86380 86390 1
302149 99302149 1001 86380 86390 1
302008 99302008 1001 86380 86390 1
302035 99302035 1001 86380 86390 1
301971 99301971 1001 86380 86390 1
302095 99302095 1001 86380 86390 1
301991 99301991 1001 86380 86390 1
301842 99301842 1001 86380 86390 1
301765 99301765 1001 86380 86390 1
301820 99301820 1001 86380 86390 1
302574 99302574 1001 86380 86390 1
302396 99302396 1001 86380 86390 1
303192 99303192 1001 86380 86390 1
302975 99302975 1001 86380 86390 1
302862 99302862 1001 86380 86390 1
302797 99302797 1001 86380 86390 1
302811 99302811 1001 86380 86390 1
302974 99302974 1001 86380 86390 1
302665 99302665 1001 86380 86390 1
302706 99302706 1001 86380 86390 1
302630 99302630 1001 86380 86390 1
302684 99302684 1001 86380 86390 1
302662 99302662 1001 86380 86390 1
303230 99303230 1001 86380 86390 1
303300 99303300 1001 86380 86390 1
303276 99303276 1001 86380 86390 1
303367 99303367 1001 86380 86390 1
303854 99303854 1001 86380 86390 1
303998 99303998 1001 86380 86390 1
303965 99303965 1001 86380 86390 1
304024 99304024 1001 86380 86390 1
303659 99303659 1001 86380 86390 1
303701 99303701 1001 86380 86390 1
303680 99303680 1001 86380 86390 1
303723 99303723 1001 86380 86390 1
303451 99303451 1001 86380 86390 1
303558 99303558 1001 86380 86390 1
303520 99303520 1001 86380 86390 1
303586 99303586 1001 86380 86390 1
303420 99303420 1001 86380 86390 1
304147 99304147 1001 86380 86390 1
304199 99304199 1001 86380 86390 1
304148 99304148 1001 86380 86390 1
304174 99304174 1001 86380 86390 1
303829 99303829 1001 86380 86390 1
304048 99304048 1001 86380 86390 1
304218 99304218 1001 86380 86390 1
304117 99304117 1001 86380 86390 1
304814 99304814 1001 86380 86390 1
304711 99304711 1001 86380 86390 1
304845 99304845 1001 86380 86390 1
304818 99304818 1001 86380 86390 1
304691 99304691 1001 86380 86390 1
304569 99304569 1001 86380 86390 1
304595 99304595 1001 86380 86390 1
304506 99304506 1001 86380 86390 1
304394 99304394 1001 86380 86390 1
304247 99304247 1001 86380 86390 1
304443 99304443 1001 86380 86390 1
304405 99304405 1001 86380 86390 1
304947 99304947 1001 86380 86390 1
305025 99305025 1001 86380 86390 1
304992 99304992 1001 86380 86390 1
305662 99305662 1001 86380 86390 1
305672 99305672 1001 86380 86390 1
305395 99305395 1001 86380 86390 1
305383 99305383 1001 86380 86390 1
305335 99305335 1001 86380 86390 1
305413 99305413 1001 86380 86390 1
305144 99305144 1001 86380 86390 1
305270 99305270 1001 86380 86390 1
500101 99500101 1001 86380 86390 1
500119 99500119 1001 86380 86390 1
500737 99500737 1001 86380 86390 1
500635 99500635 1001 86380 86390 1
500744 99500744 1001 86380 86390 1
500531 99500531 1001 86380 86390 1
500534 99500534 1001 86380 86390 1
500474 99500474 1001 86380 86390 1
500378 99500378 1001 86380 86390 1
500949 99500949 1001 86380 86390 1
501606 99501606 1001 86380 86390 1
501466 99501466 1001 86380 86390 1
501507 99501507 1001 86380 86390 1
501520 99501520 1001 86380 86390 1
501423 99501423 1001 86380 86390 1
501349 99501349 1001 86380 86390 1
501136 99501136 1001 86380 86390 1
501020 99501020 1001 86380 86390 1
501150 99501150 1001 86380 86390 1
501155 99501155 1001 86380 86390 1
501703 99501703 1001 86380 86390 1
501840 99501840 1001 86380 86390 1
501687 99501687 1001 86380 86390 1
501700 99501700 1001 86380 86390 1
502464 99502464 1001 86380 86390 1
502378 99502378 1001 86380 86390 1
502392 99502392 1001 86380 86390 1
502348 99502348 1001 86380 86390 1
502108 99502108 1001 86380 86390 1
502124 99502124 1001 86380 86390 1
502177 99502177 1001 86380 86390 1
502205 99502205 1001 86380 86390 1
501976 99501976 1001 86380 86390 1
501888 99501888 1001 86380 86390 1
501901 99501901 1001 86380 86390 1
501930 99501930 1001 86380 86390 1
501944 99501944 1001 86380 86390 1
501893 99501893 1001 86380 86390 1
502050 99502050 1001 86380 86390 1
502476 99502476 1001 86380 86390 1
502493 99502493 1001 86380 86390 1
502506 99502506 1001 86380 86390 1
502468 99502468 1001 86380 86390 1
502536 99502536 1001 86380 86390 1
502666 99502666 1001 86380 86390 1
503228 99503228 1001 86380 86390 1
503239 99503239 1001 86380 86390 1
502932 99502932 1001 86380 86390 1
503075 99503075 1001 86380 86390 1
503063 99503063 1001 86380 86390 1
502923 99502923 1001 86380 86390 1
503004 99503004 1001 86380 86390 1
502854 99502854 1001 86380 86390 1
502759 99502759 1001 86380 86390 1
503294 99503294 1001 86380 86390 1
503365 99503365 1001 86380 86390 1
503928 99503928 1001 86380 86390 1
504032 99504032 1001 86380 86390 1
504073 99504073 1001 86380 86390 1
503984 99503984 1001 86380 86390 1
503997 99503997 1001 86380 86390 1
504023 99504023 1001 86380 86390 1
503998 99503998 1001 86380 86390 1
503882 99503882 1001 86380 86390 1
503536 99503536 1001 86380 86390 1
503640 99503640 1001 86380 86390 1
503577 99503577 1001 86380 86390 1
503580 99503580 1001 86380 86390 1
503624 99503624 1001 86380 86390 1
503663 99503663 1001 86380 86390 1
504225 99504225 1001 86380 86390 1
504316 99504316 1001 86380 86390 1
504230 99504230 1001 86380 86390 1
504856 99504856 1001 86380 86390 1
504769 99504769 1001 86380 86390 1
504675 99504675 1001 86380 86390 1
504362 99504362 1001 86380 86390 1
504446 99504446 1001 86380 86390 1
504358 99504358 1001 86380 86390 1
504984 99504984 1001 86380 86390 1
505023 99505023 1001 86380 86390 1
505620 99505620 1001 86380 86390 1
505660 99505660 1001 86380 86390 1
505686 99505686 1001 86380 86390 1
505650 99505650 1001 86380 86390 1
505548 99505548 1001 86380 86390 1
505420 99505420 1001 86380 86390 1
505253 99505253 1001 86380 86390 1
505320 99505320 1001 86380 86390 1
505311 99505311 1001 86380 86390 1
505354 99505354 1001 86380 86390 1
505951 99505951 1001 86380 86390 1
505881 99505881 1001 86380 86390 1
505960 99505960 1001 86380 86390 1
506416 99506416 1001 86380 86390 1
506442 99506442 1001 86380 86390 1
506579 99506579 1001 86380 86390 1
506400 99506400 1001 86380 86390 1
506516 99506516 1001 86380 86390 1
506542 99506542 1001 86380 86390 1
506452 99506452 1001 86380 86390 1
506402 99506402 1001 86380 86390 1
506505 99506505 1001 86380 86390 1
506248 99506248 1001 86380 86390 1
506302 99506302 1001 86380 86390 1
506320 99506320 1001 86380 86390 1
506247 99506247 1001 86380 86390 1
506134 99506134 1001 86380 86390 1
506684 99506684 1001 86380 86390 1
506704 99506704 1001 86380 86390 1
506731 99506731 1001 86380 86390 1
507270 99507270 1001 86380 86390 1
507376 99507376 1001 86380 86390 1
507262 99507262 1001 86380 86390 1
507171 99507171 1001 86380 86390 1
507107 99507107 1001 86380 86390 1
506947 99506947 1001 86380 86390 1
507003 99507003 1001 86380 86390 1
506902 99506902 1001 86380 86390 1
507511 99507511 1001 86380 86390 1
507599 99507599 1001 86380 86390 1
507625 99507625 1001 86380 86390 1
508095 99508095 1001 86380 86390 1
508160 99508160 1001 86380 86390 1
508187 99508187 1001 86380 86390 1
508116 99508116 1001 86380 86390 1
508158 99508158 1001 86380 86390 1
507895 99507895 1001 86380 86390 1
507709 99507709 1001 86380 86390 1
508430 99508430 1001 86380 86390 1
508366 99508366 1001 86380 86390 1
508302 99508302 1001 86380 86390 1
508291 99508291 1001 86380 86390 1
508951 99508951 1001 86380 86390 1
508888 99508888 1001 86380 86390 1
508966 99508966 1001 86380 86390 1
508750 99508750 1001 86380 86390 1
508687 99508687 1001 86380 86390 1
508609 99508609 1001 86380 86390 1
508548 99508548 1001 86380 86390 1
508538 99508538 1001 86380 86390 1
508530 99508530 1001 86380 86390 1
509268 99509268 1001 86380 86390 1
509759 99509759 1001 86380 86390 1
509747 99509747 1001 86380 86390 1
509786 99509786 1001 86380 86390 1
509880 99509880 1001 86380 86390 1
509821 99509821 1001 86380 86390 1
509834 99509834 1001 86380 86390 1
509822 99509822 1001 86380 86390 1
509669 99509669 1001 86380 86390 1
509671 99509671 1001 86380 86390 1
509687 99509687 1001 86380 86390 1
509636 99509636 1001 86380 86390 1
509561 99509561 1001 86380 86390 1
509613 99509613 1001 86380 86390 1
509398 99509398 1001 86380 86390 1
509296 99509296 1001 86380 86390 1
509430 99509430 1001 86380 86390 1
509330 99509330 1001 86380 86390 1
509976 99509976 1001 86380 86390 1
510098 99510098 1001 86380 86390 1
509905 99509905 1001 86380 86390 1
510657 99510657 1001 86380 86390 1
510687 99510687 1001 86380 86390 1
510378 99510378 1001 86380 86390 1
510243 99510243 1001 86380 86390 1
510740 99510740 1001 86380 86390 1
510847 99510847 1001 86380 86390 1
510810 99510810 1001 86380 86390 1
510838 99510838 1001 86380 86390 1
511530 99511530 1001 86380 86390 1
511533 99511533 1001 86380 86390 1
511544 99511544 1001 86380 86390 1
511193 99511193 1001 86380 86390 1
511234 99511234 1001 86380 86390 1
511211 99511211 1001 86380 86390 1
511238 99511238 1001 86380 86390 1
511317 99511317 1001 86380 86390 1
511306 99511306 1001 86380 86390 1
511281 99511281 1001 86380 86390 1
511075 99511075 1001 86380 86390 1
511114 99511114 1001 86380 86390 1
511021 99511021 1001 86380 86390 1
511141 99511141 1001 86380 86390 1
511700 99511700 1001 86380 86390 1
511754 99511754 1001 86380 86390 1
511652 99511652 1001 86380 86390 1
512264 99512264 1001 86380 86390 1
512190 99512190 1001 86380 86390 1
512308 99512308 1001 86380 86390 1
512296 99512296 1001 86380 86390 1
512236 99512236 1001 86380 86390 1
512249 99512249 1001 86380 86390 1
512163 99512163 1001 86380 86390 1
512011 99512011 1001 86380 86390 1
512167 99512167 1001 86380 86390 1
512069 99512069 1001 86380 86390 1
511955 99511955 1001 86380 86390 1
511948 99511948 1001 86380 86390 1
512564 99512564 1001 86380 86390 1
512413 99512413 1001 86380 86390 1
513173 99513173 1001 86380 86390 1
513066 99513066 1001 86380 86390 1
513092 99513092 1001 86380 86390 1
513111 99513111 1001 86380 86390 1
512964 99512964 1001 86380 86390 1
512850 99512850 1001 86380 86390 1
512940 99512940 1001 86380 86390 1
512959 99512959 1001 86380 86390 1
512727 99512727 1001 86380 86390 1
512702 99512702 1001 86380 86390 1
512692 99512692 1001 86380 86390 1
512616 99512616 1001 86380 86390 1
512708 99512708 1001 86380 86390 1
512737 99512737 1001 86380 86390 1
513330 99513330 1001 86380 86390 1
513996 99513996 1001 86380 86390 1
514031 99514031 1001 86380 86390 1
513924 99513924 1001 86380 86390 1
513901 99513901 1001 86380 86390 1
513634 99513634 1001 86380 86390 1
513817 99513817 1001 86380 86390 1
513695 99513695 1001 86380 86390 1
513479 99513479 1001 86380 86390 1
513572 99513572 1001 86380 86390 1
513563 99513563 1001 86380 86390 1
513616 99513616 1001 86380 86390 1
514057 99514057 1001 86380 86390 1
514071 99514071 1001 86380 86390 1
514124 99514124 1001 86380 86390 1
514207 99514207 1001 86380 86390 1
514065 99514065 1001 86380 86390 1
514797 99514797 1001 86380 86390 1
514746 99514746 1001 86380 86390 1
514766 99514766 1001 86380 86390 1
514767 99514767 1001 86380 86390 1
514588 99514588 1001 86380 86390 1
514518 99514518 1001 86380 86390 1
514625 99514625 1001 86380 86390 1
514262 99514262 1001 86380 86390 1
514328 99514328 1001 86380 86390 1
514434 99514434 1001 86380 86390 1
514385 99514385 1001 86380 86390 1
514387 99514387 1001 86380 86390 1
515051 99515051 1001 86380 86390 1
514886 99514886 1001 86380 86390 1
514993 99514993 1001 86380 86390 1
515582 99515582 1001 86380 86390 1
515507 99515507 1001 86380 86390 1
515521 99515521 1001 86380 86390 1
515641 99515641 1001 86380 86390 1
515525 99515525 1001 86380 86390 1
515564 99515564 1001 86380 86390 1
515577 99515577 1001 86380 86390 1
515438 99515438 1001 86380 86390 1
515257 99515257 1001 86380 86390 1
515141 99515141 1001 86380 86390 1
515154 99515154 1001 86380 86390 1
515259 99515259 1001 86380 86390 1
515130 99515130 1001 86380 86390 1
515133 99515133 1001 86380 86390 1
515211 99515211 1001 86380 86390 1
515697 99515697 1001 86380 86390 1
515699 99515699 1001 86380 86390 1
515791 99515791 1001 86380 86390 1
515741 99515741 1001 86380 86390 1
516384 99516384 1001 86380 86390 1
516276 99516276 1001 86380 86390 1
515928 99515928 1001 86380 86390 1
516020 99516020 1001 86380 86390 1
515995 99515995 1001 86380 86390 1
516025 99516025 1001 86380 86390 1
516611 99516611 1001 86380 86390 1
516534 99516534 1001 86380 86390 1
516537 99516537 1001 86380 86390 1
516708 99516708 1001 86380 86390 1
517176 99517176 1001 86380 86390 1
517255 99517255 1001 86380 86390 1
517052 99517052 1001 86380 86390 1
517025 99517025 1001 86380 86390 1
517051 99517051 1001 86380 86390 1
516914 99516914 1001 86380 86390 1
517340 99517340 1001 86380 86390 1
517419 99517419 1001 86380 86390 1
517408 99517408 1001 86380 86390 1
517422 99517422 1001 86380 86390 1
517984 99517984 1001 86380 86390 1
518088 99518088 1001 86380 86390 1
517972 99517972 1001 86380 86390 1
518063 99518063 1001 86380 86390 1
518139 99518139 1001 86380 86390 1
518104 99518104 1001 86380 86390 1
518121 99518121 1001 86380 86390 1
518083 99518083 1001 86380 86390 1
518032 99518032 1001 86380 86390 1
517907 99517907 1001 86380 86390 1
517922 99517922 1001 86380 86390 1
517735 99517735 1001 86380 86390 1
517645 99517645 1001 86380 86390 1
517542 99517542 1001 86380 86390 1
517624 99517624 1001 86380 86390 1
517656 99517656 1001 86380 86390 1
518367 99518367 1001 86380 86390 1
518294 99518294 1001 86380 86390 1
518222 99518222 1001 86380 86390 1
518287 99518287 1001 86380 86390 1
518886 99518886 1001 86380 86390 1
518861 99518861 1001 86380 86390 1
518887 99518887 1001 86380 86390 1
518787 99518787 1001 86380 86390 1
518916 99518916 1001 86380 86390 1
518814 99518814 1001 86380 86390 1
518945 99518945 1001 86380 86390 1
518804 99518804 1001 86380 86390 1
518746 99518746 1001 86380 86390 1
518617 99518617 1001 86380 86390 1
518634 99518634 1001 86380 86390 1
518727 99518727 1001 86380 86390 1
518704 99518704 1001 86380 86390 1
518472 99518472 1001 86380 86390 1
518551 99518551 1001 86380 86390 1
518474 99518474 1001 86380 86390 1
518568 99518568 1001 86380 86390 1
518546 99518546 1001 86380 86390 1
519089 99519089 1001 86380 86390 1
519116 99519116 1001 86380 86390 1
519014 99519014 1001 86380 86390 1
519067 99519067 1001 86380 86390 1
519071 99519071 1001 86380 86390 1
519624 99519624 1001 86380 86390 1
519629 99519629 1001 86380 86390 1
519734 99519734 1001 86380 86390 1
519748 99519748 1001 86380 86390 1
519414 99519414 1001 86380 86390 1
519523 99519523 1001 86380 86390 1
519449 99519449 1001 86380 86390 1
519227 99519227 1001 86380 86390 1
519253 99519253 1001 86380 86390 1
519993 99519993 1001 86380 86390 1
519931 99519931 1001 86380 86390 1
519983 99519983 1001 86380 86390 1
519908 99519908 1001 86380 86390 1
520519 99520519 1001 86380 86390 1
520585 99520585 1001 86380 86390 1
520483 99520483 1001 86380 86390 1
520399 99520399 1001 86380 86390 1
520351 99520351 1001 86380 86390 1
520352 99520352 1001 86380 86390 1
520100 99520100 1001 86380 86390 1
520142 99520142 1001 86380 86390 1
520104 99520104 1001 86380 86390 1
520044 99520044 1001 86380 86390 1
520836 99520836 1001 86380 86390 1
520811 99520811 1001 86380 86390 1
520724 99520724 1001 86380 86390 1
520829 99520829 1001 86380 86390 1
521299 99521299 1001 86380 86390 1
521328 99521328 1001 86380 86390 1
521265 99521265 1001 86380 86390 1
521362 99521362 1001 86380 86390 1
521098 99521098 1001 86380 86390 1
521062 99521062 1001 86380 86390 1
521075 99521075 1001 86380 86390 1
520949 99520949 1001 86380 86390 1
521040 99521040 1001 86380 86390 1
521038 99521038 1001 86380 86390 1
521606 99521606 1001 86380 86390 1
521607 99521607 1001 86380 86390 1
521558 99521558 1001 86380 86390 1
521495 99521495 1001 86380 86390 1
521564 99521564 1001 86380 86390 1
522205 99522205 1001 86380 86390 1
522142 99522142 1001 86380 86390 1
522159 99522159 1001 86380 86390 1
521970 99521970 1001 86380 86390 1
522075 99522075 1001 86380 86390 1
521964 99521964 1001 86380 86390 1
522004 99522004 1001 86380 86390 1
522020 99522020 1001 86380 86390 1
522073 99522073 1001 86380 86390 1
521769 99521769 1001 86380 86390 1
521809 99521809 1001 86380 86390 1
521876 99521876 1001 86380 86390 1
521709 99521709 1001 86380 86390 1
521672 99521672 1001 86380 86390 1
522371 99522371 1001 86380 86390 1
522391 99522391 1001 86380 86390 1
522942 99522942 1001 86380 86390 1
523107 99523107 1001 86380 86390 1
522745 99522745 1001 86380 86390 1
522514 99522514 1001 86380 86390 1
522559 99522559 1001 86380 86390 1
523321 99523321 1001 86380 86390 1
523872 99523872 1001 86380 86390 1
523756 99523756 1001 86380 86390 1
523937 99523937 1001 86380 86390 1
523936 99523936 1001 86380 86390 1
523533 99523533 1001 86380 86390 1
523730 99523730 1001 86380 86390 1
523568 99523568 1001 86380 86390 1
523495 99523495 1001 86380 86390 1
523521 99523521 1001 86380 86390 1
523380 99523380 1001 86380 86390 1
523358 99523358 1001 86380 86390 1
523359 99523359 1001 86380 86390 1
523348 99523348 1001 86380 86390 1
523349 99523349 1001 86380 86390 1
524068 99524068 1001 86380 86390 1
524577 99524577 1001 86380 86390 1
524612 99524612 1001 86380 86390 1
524651 99524651 1001 86380 86390 1
524703 99524703 1001 86380 86390 1
524302 99524302 1001 86380 86390 1
524174 99524174 1001 86380 86390 1
524913 99524913 1001 86380 86390 1
524952 99524952 1001 86380 86390 1
524785 99524785 1001 86380 86390 1
525481 99525481 1001 86380 86390 1
525419 99525419 1001 86380 86390 1
525484 99525484 1001 86380 86390 1
525186 99525186 1001 86380 86390 1
525081 99525081 1001 86380 86390 1
525009 99525009 1001 86380 86390 1
525753 99525753 1001 86380 86390 1
525768 99525768 1001 86380 86390 1
525757 99525757 1001 86380 86390 1
525799 99525799 1001 86380 86390 1
526376 99526376 1001 86380 86390 1
526234 99526234 1001 86380 86390 1
526339 99526339 1001 86380 86390 1
526153 99526153 1001 86380 86390 1
526016 99526016 1001 86380 86390 1
526133 99526133 1001 86380 86390 1
526034 99526034 1001 86380 86390 1
525863 99525863 1001 86380 86390 1
525967 99525967 1001 86380 86390 1
525877 99525877 1001 86380 86390 1
526514 99526514 1001 86380 86390 1
527052 99527052 1001 86380 86390 1
527171 99527171 1001 86380 86390 1
526927 99526927 1001 86380 86390 1
526903 99526903 1001 86380 86390 1
526968 99526968 1001 86380 86390 1
526997 99526997 1001 86380 86390 1
526989 99526989 1001 86380 86390 1
526899 99526899 1001 86380 86390 1
526686 99526686 1001 86380 86390 1
526662 99526662 1001 86380 86390 1
526629 99526629 1001 86380 86390 1
527288 99527288 1001 86380 86390 1
527354 99527354 1001 86380 86390 1
527323 99527323 1001 86380 86390 1
527349 99527349 1001 86380 86390 1
527909 99527909 1001 86380 86390 1
527974 99527974 1001 86380 86390 1
527936 99527936 1001 86380 86390 1
527725 99527725 1001 86380 86390 1
527572 99527572 1001 86380 86390 1
527641 99527641 1001 86380 86390 1
527565 99527565 1001 86380 86390 1
527488 99527488 1001 86380 86390 1
527579 99527579 1001 86380 86390 1
527477 99527477 1001 86380 86390 1
528098 99528098 1001 86380 86390 1
527455 99527455 1001 86380 86390 1
528126 99528126 1001 86380 86390 1
528152 99528152 1001 86380 86390 1
528207 99528207 1001 86380 86390 1
528235 99528235 1001 86380 86390 1
528223 99528223 1001 86380 86390 1
528275 99528275 1001 86380 86390 1
528776 99528776 1001 86380 86390 1
528772 99528772 1001 86380 86390 1
528544 99528544 1001 86380 86390 1
528640 99528640 1001 86380 86390 1
528497 99528497 1001 86380 86390 1
528537 99528537 1001 86380 86390 1
528500 99528500 1001 86380 86390 1
528348 99528348 1001 86380 86390 1
528337 99528337 1001 86380 86390 1
528377 99528377 1001 86380 86390 1
528483 99528483 1001 86380 86390 1
528341 99528341 1001 86380 86390 1
528980 99528980 1001 86380 86390 1
529072 99529072 1001 86380 86390 1
529670 99529670 1001 86380 86390 1
529687 99529687 1001 86380 86390 1
529722 99529722 1001 86380 86390 1
529341 99529341 1001 86380 86390 1
529517 99529517 1001 86380 86390 1
529388 99529388 1001 86380 86390 1
529288 99529288 1001 86380 86390 1
529276 99529276 1001 86380 86390 1
529243 99529243 1001 86380 86390 1
529219 99529219 1001 86380 86390 1
529767 99529767 1001 86380 86390 1
529771 99529771 1001 86380 86390 1
530482 99530482 1001 86380 86390 1
530445 99530445 1001 86380 86390 1
530420 99530420 1001 86380 86390 1
530369 99530369 1001 86380 86390 1
530181 99530181 1001 86380 86390 1
530303 99530303 1001 86380 86390 1
530175 99530175 1001 86380 86390 1
530178 99530178 1001 86380 86390 1
530152 99530152 1001 86380 86390 1
530282 99530282 1001 86380 86390 1
529976 99529976 1001 86380 86390 1
529940 99529940 1001 86380 86390 1
529996 99529996 1001 86380 86390 1
530035 99530035 1001 86380 86390 1
530670 99530670 1001 86380 86390 1
530671 99530671 1001 86380 86390 1
530567 99530567 1001 86380 86390 1
530689 99530689 1001 86380 86390 1
530705 99530705 1001 86380 86390 1
531292 99531292 1001 86380 86390 1
531293 99531293 1001 86380 86390 1
531337 99531337 1001 86380 86390 1
531122 99531122 1001 86380 86390 1
531119 99531119 1001 86380 86390 1
531082 99531082 1001 86380 86390 1
530786 99530786 1001 86380 86390 1
530792 99530792 1001 86380 86390 1
530766 99530766 1001 86380 86390 1
531480 99531480 1001 86380 86390 1
531393 99531393 1001 86380 86390 1
531538 99531538 1001 86380 86390 1
531583 99531583 1001 86380 86390 1
532106 99532106 1001 86380 86390 1
532158 99532158 1001 86380 86390 1
532055 99532055 1001 86380 86390 1
532072 99532072 1001 86380 86390 1
531959 99531959 1001 86380 86390 1
531766 99531766 1001 86380 86390 1
531721 99531721 1001 86380 86390 1
531760 99531760 1001 86380 86390 1
531710 99531710 1001 86380 86390 1
532221 99532221 1001 86380 86390 1
532367 99532367 1001 86380 86390 1
532368 99532368 1001 86380 86390 1
532356 99532356 1001 86380 86390 1
532739 99532739 1001 86380 86390 1
532770 99532770 1001 86380 86390 1
532758 99532758 1001 86380 86390 1
532669 99532669 1001 86380 86390 1
532465 99532465 1001 86380 86390 1
532479 99532479 1001 86380 86390 1
532608 99532608 1001 86380 86390 1
532418 99532418 1001 86380 86390 1
532431 99532431 1001 86380 86390 1
532513 99532513 1001 86380 86390 1
533207 99533207 1001 86380 86390 1
533735 99533735 1001 86380 86390 1
533801 99533801 1001 86380 86390 1
533550 99533550 1001 86380 86390 1
533512 99533512 1001 86380 86390 1
533620 99533620 1001 86380 86390 1
533368 99533368 1001 86380 86390 1
533370 99533370 1001 86380 86390 1
533241 99533241 1001 86380 86390 1
533353 99533353 1001 86380 86390 1
533881 99533881 1001 86380 86390 1
533976 99533976 1001 86380 86390 1
533925 99533925 1001 86380 86390 1
533928 99533928 1001 86380 86390 1
533970 99533970 1001 86380 86390 1
534556 99534556 1001 86380 86390 1
534587 99534587 1001 86380 86390 1
534491 99534491 1001 86380 86390 1
534273 99534273 1001 86380 86390 1
534286 99534286 1001 86380 86390 1
534342 99534342 1001 86380 86390 1
534318 99534318 1001 86380 86390 1
534424 99534424 1001 86380 86390 1
534200 99534200 1001 86380 86390 1
534228 99534228 1001 86380 86390 1
534735 99534735 1001 86380 86390 1
534737 99534737 1001 86380 86390 1
535357 99535357 1001 86380 86390 1
535336 99535336 1001 86380 86390 1
535325 99535325 1001 86380 86390 1
535458 99535458 1001 86380 86390 1
535245 99535245 1001 86380 86390 1
535059 99535059 1001 86380 86390 1
535047 99535047 1001 86380 86390 1
534984 99534984 1001 86380 86390 1
535037 99535037 1001 86380 86390 1
535677 99535677 1001 86380 86390 1
535699 99535699 1001 86380 86390 1
536298 99536298 1001 86380 86390 1
536133 99536133 1001 86380 86390 1
536213 99536213 1001 86380 86390 1
536321 99536321 1001 86380 86390 1
536014 99536014 1001 86380 86390 1
536027 99536027 1001 86380 86390 1
536041 99536041 1001 86380 86390 1
535991 99535991 1001 86380 86390 1
535940 99535940 1001 86380 86390 1
536034 99536034 1001 86380 86390 1
535898 99535898 1001 86380 86390 1
535887 99535887 1001 86380 86390 1
535901 99535901 1001 86380 86390 1
535722 99535722 1001 86380 86390 1
535789 99535789 1001 86380 86390 1
535817 99535817 1001 86380 86390 1
536398 99536398 1001 86380 86390 1
536974 99536974 1001 86380 86390 1
536841 99536841 1001 86380 86390 1
536808 99536808 1001 86380 86390 1
536899 99536899 1001 86380 86390 1
536757 99536757 1001 86380 86390 1
536544 99536544 1001 86380 86390 1
536579 99536579 1001 86380 86390 1
537212 99537212 1001 86380 86390 1
537303 99537303 1001 86380 86390 1
537329 99537329 1001 86380 86390 1
537229 99537229 1001 86380 86390 1
537230 99537230 1001 86380 86390 1
537912 99537912 1001 86380 86390 1
537617 99537617 1001 86380 86390 1
537638 99537638 1001 86380 86390 1
537471 99537471 1001 86380 86390 1
537464 99537464 1001 86380 86390 1
537375 99537375 1001 86380 86390 1
538026 99538026 1001 86380 86390 1
538153 99538153 1001 86380 86390 1
538813 99538813 1001 86380 86390 1
538779 99538779 1001 86380 86390 1
538651 99538651 1001 86380 86390 1
538669 99538669 1001 86380 86390 1
538810 99538810 1001 86380 86390 1
538420 99538420 1001 86380 86390 1
538426 99538426 1001 86380 86390 1
538876 99538876 1001 86380 86390 1
538817 99538817 1001 86380 86390 1
538951 99538951 1001 86380 86390 1
539607 99539607 1001 86380 86390 1
539545 99539545 1001 86380 86390 1
539319 99539319 1001 86380 86390 1
539348 99539348 1001 86380 86390 1
539326 99539326 1001 86380 86390 1
539114 99539114 1001 86380 86390 1
539039 99539039 1001 86380 86390 1
539028 99539028 1001 86380 86390 1
539132 99539132 1001 86380 86390 1
539082 99539082 1001 86380 86390 1
539833 99539833 1001 86380 86390 1
539822 99539822 1001 86380 86390 1
539843 99539843 1001 86380 86390 1
540466 99540466 1001 86380 86390 1
540382 99540382 1001 86380 86390 1
540297 99540297 1001 86380 86390 1
540132 99540132 1001 86380 86390 1
540249 99540249 1001 86380 86390 1
540126 99540126 1001 86380 86390 1
540154 99540154 1001 86380 86390 1
540207 99540207 1001 86380 86390 1
540118 99540118 1001 86380 86390 1
539904 99539904 1001 86380 86390 1
540645 99540645 1001 86380 86390 1
540665 99540665 1001 86380 86390 1
540526 99540526 1001 86380 86390 1
541210 99541210 1001 86380 86390 1
541121 99541121 1001 86380 86390 1
541224 99541224 1001 86380 86390 1
541286 99541286 1001 86380 86390 1
540906 99540906 1001 86380 86390 1
540897 99540897 1001 86380 86390 1
540991 99540991 1001 86380 86390 1
540900 99540900 1001 86380 86390 1
540914 99540914 1001 86380 86390 1
540790 99540790 1001 86380 86390 1
540792 99540792 1001 86380 86390 1
540689 99540689 1001 86380 86390 1
541308 99541308 1001 86380 86390 1
541390 99541390 1001 86380 86390 1
541444 99541444 1001 86380 86390 1
542021 99542021 1001 86380 86390 1
541877 99541877 1001 86380 86390 1
541576 99541576 1001 86380 86390 1
541594 99541594 1001 86380 86390 1
541613 99541613 1001 86380 86390 1
542129 99542129 1001 86380 86390 1
542143 99542143 1001 86380 86390 1
542169 99542169 1001 86380 86390 1
541499 99541499 1001 86380 86390 1
542193 99542193 1001 86380 86390 1
542925 99542925 1001 86380 86390 1
542811 99542811 1001 86380 86390 1
542815 99542815 1001 86380 86390 1
542588 99542588 1001 86380 86390 1
542736 99542736 1001 86380 86390 1
542633 99542633 1001 86380 86390 1
542494 99542494 1001 86380 86390 1
542328 99542328 1001 86380 86390 1
542395 99542395 1001 86380 86390 1
542371 99542371 1001 86380 86390 1
542982 99542982 1001 86380 86390 1
543094 99543094 1001 86380 86390 1
543625 99543625 1001 86380 86390 1
543515 99543515 1001 86380 86390 1
543517 99543517 1001 86380 86390 1
543467 99543467 1001 86380 86390 1
543395 99543395 1001 86380 86390 1
543255 99543255 1001 86380 86390 1
543308 99543308 1001 86380 86390 1
543153 99543153 1001 86380 86390 1
543339 99543339 1001 86380 86390 1
543212 99543212 1001 86380 86390 1
543240 99543240 1001 86380 86390 1
543811 99543811 1001 86380 86390 1
543805 99543805 1001 86380 86390 1
544518 99544518 1001 86380 86390 1
544288 99544288 1001 86380 86390 1
544301 99544301 1001 86380 86390 1
544213 99544213 1001 86380 86390 1
544188 99544188 1001 86380 86390 1
544245 99544245 1001 86380 86390 1
544022 99544022 1001 86380 86390 1
544665 99544665 1001 86380 86390 1
544617 99544617 1001 86380 86390 1
400392 259 1001 43320 44097 1
504054 689 1001 34821 35120 1
515123 886 1002 61331 67386 1
400009 99400009 1001 86380 86390 1
400127 99400127 1001 86380 86390 1
400196 99400196 1001 86380 86390 1
400405 99400405 1001 86380 86390 1
400340 99400340 1001 86380 86390 1
400490 99400490 1001 86380 86390 1
400654 99400654 1001 86380 86390 1
400824 99400824 1001 86380 86390 1
401048 99401048 1001 86380 86390 1
401062 99401062 1001 86380 86390 1
401097 99401097 1001 86380 86390 1
401305 99401305 1001 86380 86390 1
401313 99401313 1001 86380 86390 1
401440 99401440 1001 86380 86390 1
401417 99401417 1001 86380 86390 1
401551 99401551 1001 86380 86390 1
401565 99401565 1001 86380 86390 1
402320 99402320 1001 86380 86390 1
402279 99402279 1001 86380 86390 1
402484 99402484 1001 86380 86390 1
402414 99402414 1001 86380 86390 1
402842 99402842 1001 86380 86390 1
403082 99403082 1001 86380 86390 1
403036 99403036 1001 86380 86390 1
403202 99403202 1001 86380 86390 1
403225 99403225 1001 86380 86390 1
403602 99403602 1001 86380 86390 1
403937 99403937 1001 86380 86390 1
404224 99404224 1001 86380 86390 1
404206 99404206 1001 86380 86390 1
404645 99404645 1001 86380 86390 1
404696 99404696 1001 86380 86390 1
404743 99404743 1001 86380 86390 1
404855 99404855 1001 86380 86390 1
405134 99405134 1001 86380 86390 1
405148 99405148 1001 86380 86390 1
405217 99405217 1001 86380 86390 1
405344 99405344 1001 86380 86390 1
405425 99405425 1001 86380 86390 1
405578 99405578 1001 86380 86390 1
405696 99405696 1001 86380 86390 1
406204 99406204 1001 86380 86390 1
406334 99406334 1001 86380 86390 1
406339 99406339 1001 86380 86390 1
406403 99406403 1001 86380 86390 1
406545 99406545 1001 86380 86390 1
406676 99406676 1001 86380 86390 1
406830 99406830 1001 86380 86390 1
406932 99406932 1001 86380 86390 1
407470 99407470 1001 86380 86390 1
407612 99407612 1001 86380 86390 1
407728 99407728 1001 86380 86390 1
407743 99407743 1001 86380 86390 1
407774 99407774 1001 86380 86390 1
407927 99407927 1001 86380 86390 1
408009 99408009 1001 86380 86390 1
408148 99408148 1001 86380 86390 1
408187 99408187 1001 86380 86390 1
408265 99408265 1001 86380 86390 1
408844 99408844 1001 86380 86390 1
408821 99408821 1001 86380 86390 1
408877 99408877 1001 86380 86390 1
409023 99409023 1001 86380 86390 1
409204 99409204 1001 86380 86390 1
409301 99409301 1001 86380 86390 1
409439 99409439 1001 86380 86390 1
409474 99409474 1001 86380 86390 1
409570 99409570 1001 86380 86390 1
409755 99409755 1001 86380 86390 1
409757 99409757 1001 86380 86390 1
409922 99409922 1001 86380 86390 1
410076 99410076 1001 86380 86390 1
410293 99410293 1001 86380 86390 1
410243 99410243 1001 86380 86390 1
410676 99410676 1001 86380 86390 1
411126 99411126 1001 86380 86390 1
411169 99411169 1001 86380 86390 1
411364 99411364 1001 86380 86390 1
411454 99411454 1001 86380 86390 1
411631 99411631 1001 86380 86390 1
411554 99411554 1001 86380 86390 1
411848 99411848 1001 86380 86390 1
411752 99411752 1001 86380 86390 1
411790 99411790 1001 86380 86390 1
411954 99411954 1001 86380 86390 1
412338 99412338 1001 86380 86390 1
412293 99412293 1001 86380 86390 1
412404 99412404 1001 86380 86390 1
412351 99412351 1001 86380 86390 1
412287 99412287 1001 86380 86390 1
413520 99413520 1001 86380 86390 1
413500 99413500 1001 86380 86390 1
413438 99413438 1001 86380 86390 1
413258 99413258 1001 86380 86390 1
413119 99413119 1001 86380 86390 1
412973 99412973 1001 86380 86390 1
412554 99412554 1001 86380 86390 1
412600 99412600 1001 86380 86390 1
412765 99412765 1001 86380 86390 1
413815 99413815 1001 86380 86390 1
413831 99413831 1001 86380 86390 1
414651 99414651 1001 86380 86390 1
415338 99415338 1001 86380 86390 1
415589 99415589 1001 86380 86390 1
416609 99416609 1001 86380 86390 1
416956 99416956 1001 86380 86390 1
416620 99416620 1001 86380 86390 1
416980 99416980 1001 86380 86390 1
416694 99416694 1001 86380 86390 1
416725 99416725 1001 86380 86390 1
416811 99416811 1001 86380 86390 1
416170 99416170 1001 86380 86390 1
415865 99415865 1001 86380 86390 1
416132 99416132 1001 86380 86390 1
417140 99417140 1001 86380 86390 1
417309 99417309 1001 86380 86390 1
417101 99417101 1001 86380 86390 1
417126 99417126 1001 86380 86390 1
417190 99417190 1001 86380 86390 1
417193 99417193 1001 86380 86390 1
417445 99417445 1001 86380 86390 1
417542 99417542 1001 86380 86390 1
418528 99418528 1001 86380 86390 1
418534 99418534 1001 86380 86390 1
418519 99418519 1001 86380 86390 1
418648 99418648 1001 86380 86390 1
418077 99418077 1001 86380 86390 1
418420 99418420 1001 86380 86390 1
418342 99418342 1001 86380 86390 1
418259 99418259 1001 86380 86390 1
418174 99418174 1001 86380 86390 1
417683 99417683 1001 86380 86390 1
417780 99417780 1001 86380 86390 1
418916 99418916 1001 86380 86390 1
418859 99418859 1001 86380 86390 1
418832 99418832 1001 86380 86390 1
418926 99418926 1001 86380 86390 1
420076 99420076 1001 86380 86390 1
420283 99420283 1001 86380 86390 1
420087 99420087 1001 86380 86390 1
419667 99419667 1001 86380 86390 1
419987 99419987 1001 86380 86390 1
419712 99419712 1001 86380 86390 1
419547 99419547 1001 86380 86390 1
419600 99419600 1001 86380 86390 1
419390 99419390 1001 86380 86390 1
419220 99419220 1001 86380 86390 1
419412 99419412 1001 86380 86390 1
419310 99419310 1001 86380 86390 1
420586 99420586 1001 86380 86390 1
420510 99420510 1001 86380 86390 1
420762 99420762 1001 86380 86390 1
421695 99421695 1001 86380 86390 1
421314 99421314 1001 86380 86390 1
421302 99421302 1001 86380 86390 1
421609 99421609 1001 86380 86390 1
421043 99421043 1001 86380 86390 1
421128 99421128 1001 86380 86390 1
421109 99421109 1001 86380 86390 1
422359 99422359 1001 86380 86390 1
422405 99422405 1001 86380 86390 1
422489 99422489 1001 86380 86390 1
422369 99422369 1001 86380 86390 1
422293 99422293 1001 86380 86390 1
422522 99422522 1001 86380 86390 1
422356 99422356 1001 86380 86390 1
423331 99423331 1001 86380 86390 1
423107 99423107 1001 86380 86390 1
423009 99423009 1001 86380 86390 1
423012 99423012 1001 86380 86390 1
423161 99423161 1001 86380 86390 1
422660 99422660 1001 86380 86390 1
422754 99422754 1001 86380 86390 1
422608 99422608 1001 86380 86390 1
424069 99424069 1001 86380 86390 1
423999 99423999 1001 86380 86390 1
423863 99423863 1001 86380 86390 1
425172 99425172 1001 86380 86390 1
425181 99425181 1001 86380 86390 1
425143 99425143 1001 86380 86390 1
425245 99425245 1001 86380 86390 1
424625 99424625 1001 86380 86390 1
424810 99424810 1001 86380 86390 1
424839 99424839 1001 86380 86390 1
424847 99424847 1001 86380 86390 1
424640 99424640 1001 86380 86390 1
424269 99424269 1001 86380 86390 1
424380 99424380 1001 86380 86390 1
424238 99424238 1001 86380 86390 1
424486 99424486 1001 86380 86390 1
425581 99425581 1001 86380 86390 1
425474 99425474 1001 86380 86390 1
425765 99425765 1001 86380 86390 1
425823 99425823 1001 86380 86390 1
427115 99427115 1001 86380 86390 1
426829 99426829 1001 86380 86390 1
426856 99426856 1001 86380 86390 1
426506 99426506 1001 86380 86390 1
425865 99425865 1001 86380 86390 1
425918 99425918 1001 86380 86390 1
426162 99426162 1001 86380 86390 1
425906 99425906 1001 86380 86390 1
427411 99427411 1001 86380 86390 1
428671 99428671 1001 86380 86390 1
428672 99428672 1001 86380 86390 1
428354 99428354 1001 86380 86390 1
428662 99428662 1001 86380 86390 1
428664 99428664 1001 86380 86390 1
428156 99428156 1001 86380 86390 1
428122 99428122 1001 86380 86390 1
428214 99428214 1001 86380 86390 1
428009 99428009 1001 86380 86390 1
428170 99428170 1001 86380 86390 1
427988 99427988 1001 86380 86390 1
427993 99427993 1001 86380 86390 1
427884 99427884 1001 86380 86390 1
427913 99427913 1001 86380 86390 1
427548 99427548 1001 86380 86390 1
428943 99428943 1001 86380 86390 1
429136 99429136 1001 86380 86390 1
429090 99429090 1001 86380 86390 1
429145 99429145 1001 86380 86390 1
430065 99430065 1001 86380 86390 1
430307 99430307 1001 86380 86390 1
430348 99430348 1001 86380 86390 1
430266 99430266 1001 86380 86390 1
429983 99429983 1001 86380 86390 1
429613 99429613 1001 86380 86390 1
429573 99429573 1001 86380 86390 1
429641 99429641 1001 86380 86390 1
429678 99429678 1001 86380 86390 1
429703 99429703 1001 86380 86390 1
429752 99429752 1001 86380 86390 1
429564 99429564 1001 86380 86390 1
429370 99429370 1001 86380 86390 1
429290 99429290 1001 86380 86390 1
430529 99430529 1001 86380 86390 1
431864 99431864 1001 86380 86390 1
432033 99432033 1001 86380 86390 1
431457 99431457 1001 86380 86390 1
431401 99431401 1001 86380 86390 1
431360 99431360 1001 86380 86390 1
431508 99431508 1001 86380 86390 1
431614 99431614 1001 86380 86390 1
431520 99431520 1001 86380 86390 1
431092 99431092 1001 86380 86390 1
432346 99432346 1001 86380 86390 1
432277 99432277 1001 86380 86390 1
432137 99432137 1001 86380 86390 1
432335 99432335 1001 86380 86390 1
433437 99433437 1001 86380 86390 1
433321 99433321 1001 86380 86390 1
433622 99433622 1001 86380 86390 1
433419 99433419 1001 86380 86390 1
433316 99433316 1001 86380 86390 1
432957 99432957 1001 86380 86390 1
432919 99432919 1001 86380 86390 1
432702 99432702 1001 86380 86390 1
432535 99432535 1001 86380 86390 1
432835 99432835 1001 86380 86390 1
432659 99432659 1001 86380 86390 1
434067 99434067 1001 86380 86390 1
433972 99433972 1001 86380 86390 1
435434 99435434 1001 86380 86390 1
435138 99435138 1001 86380 86390 1
434967 99434967 1001 86380 86390 1
434945 99434945 1001 86380 86390 1
434927 99434927 1001 86380 86390 1
434718 99434718 1001 86380 86390 1
434635 99434635 1001 86380 86390 1
434753 99434753 1001 86380 86390 1
434518 99434518 1001 86380 86390 1
434305 99434305 1001 86380 86390 1
435628 99435628 1001 86380 86390 1
435532 99435532 1001 86380 86390 1
436953 99436953 1001 86380 86390 1
436903 99436903 1001 86380 86390 1
436623 99436623 1001 86380 86390 1
436571 99436571 1001 86380 86390 1
436465 99436465 1001 86380 86390 1
436405 99436405 1001 86380 86390 1
436265 99436265 1001 86380 86390 1
435993 99435993 1001 86380 86390 1
436081 99436081 1001 86380 86390 1
436261 99436261 1001 86380 86390 1
300068 99300068 1001 86380 86390 1
300107 99300107 1001 86380 86390 1
435896 99435896 1001 86380 86390 1
300044 99300044 1001 86380 86390 1
300084 99300084 1001 86380 86390 1
300098 99300098 1001 86380 86390 1
437227 99437227 1001 86380 86390 1
300076 99300076 1001 86380 86390 1
300548 99300548 1001 86380 86390 1
300692 99300692 1001 86380 86390 1
300591 99300591 1001 86380 86390 1
300544 99300544 1001 86380 86390 1
300649 99300649 1001 86380 86390 1
300472 99300472 1001 86380 86390 1
300333 99300333 1001 86380 86390 1
300326 99300326 1001 86380 86390 1
300266 99300266 1001 86380 86390 1
300204 99300204 1001 86380 86390 1
300803 99300803 1001 86380 86390 1
300913 99300913 1001 86380 86390 1
300826 99300826 1001 86380 86390 1
300815 99300815 1001 86380 86390 1
300867 99300867 1001 86380 86390 1
301463 99301463 1001 86380 86390 1
301477 99301477 1001 86380 86390 1
301336 99301336 1001 86380 86390 1
301194 99301194 1001 86380 86390 1
301328 99301328 1001 86380 86390 1
301101 99301101 1001 86380 86390 1
301619 99301619 1001 86380 86390 1
301684 99301684 1001 86380 86390 1
301636 99301636 1001 86380 86390 1
301639 99301639 1001 86380 86390 1
301641 99301641 1001 86380 86390 1
302378 99302378 1001 86380 86390 1
302206 99302206 1001 86380 86390 1
302340 99302340 1001 86380 86390 1
302315 99302315 1001 86380 86390 1
302098 99302098 1001 86380 86390 1
302073 99302073 1001 86380 86390 1
302161 99302161 1001 86380 86390 1
301764 99301764 1001 86380 86390 1
301780 99301780 1001 86380 86390 1
302469 99302469 1001 86380 86390 1
302408 99302408 1001 86380 86390 1
302447 99302447 1001 86380 86390 1
302488 99302488 1001 86380 86390 1
302527 99302527 1001 86380 86390 1
302415 99302415 1001 86380 86390 1
303156 99303156 1001 86380 86390 1
303122 99303122 1001 86380 86390 1
303166 99303166 1001 86380 86390 1
302833 99302833 1001 86380 86390 1
302912 99302912 1001 86380 86390 1
302969 99302969 1001 86380 86390 1
302931 99302931 1001 86380 86390 1
302842 99302842 1001 86380 86390 1
302910 99302910 1001 86380 86390 1
302679 99302679 1001 86380 86390 1
302693 99302693 1001 86380 86390 1
302778 99302778 1001 86380 86390 1
303412 99303412 1001 86380 86390 1
303309 99303309 1001 86380 86390 1
303336 99303336 1001 86380 86390 1
303375 99303375 1001 86380 86390 1
303003 99303003 1001 86380 86390 1
303208 99303208 1001 86380 86390 1
303301 99303301 1001 86380 86390 1
303932 99303932 1001 86380 86390 1
303763 99303763 1001 86380 86390 1
303651 99303651 1001 86380 86390 1
303730 99303730 1001 86380 86390 1
303490 99303490 1001 86380 86390 1
303530 99303530 1001 86380 86390 1
303430 99303430 1001 86380 86390 1
303523 99303523 1001 86380 86390 1
304160 99304160 1001 86380 86390 1
304042 99304042 1001 86380 86390 1
304658 99304658 1001 86380 86390 1
304698 99304698 1001 86380 86390 1
304851 99304851 1001 86380 86390 1
304629 99304629 1001 86380 86390 1
304539 99304539 1001 86380 86390 1
304502 99304502 1001 86380 86390 1
304463 99304463 1001 86380 86390 1
304491 99304491 1001 86380 86390 1
304583 99304583 1001 86380 86390 1
304626 99304626 1001 86380 86390 1
304255 99304255 1001 86380 86390 1
304334 99304334 1001 86380 86390 1
304428 99304428 1001 86380 86390 1
304274 99304274 1001 86380 86390 1
304377 99304377 1001 86380 86390 1
304934 99304934 1001 86380 86390 1
304935 99304935 1001 86380 86390 1
305031 99305031 1001 86380 86390 1
304903 99304903 1001 86380 86390 1
304968 99304968 1001 86380 86390 1
305428 99305428 1001 86380 86390 1
305430 99305430 1001 86380 86390 1
305342 99305342 1001 86380 86390 1
305407 99305407 1001 86380 86390 1
305436 99305436 1001 86380 86390 1
305149 99305149 1001 86380 86390 1
305189 99305189 1001 86380 86390 1
500106 99500106 1001 86380 86390 1
500184 99500184 1001 86380 86390 1
500005 99500005 1001 86380 86390 1
500136 99500136 1001 86380 86390 1
500711 99500711 1001 86380 86390 1
500812 99500812 1001 86380 86390 1
500724 99500724 1001 86380 86390 1
500778 99500778 1001 86380 86390 1
500622 99500622 1001 86380 86390 1
500697 99500697 1001 86380 86390 1
500441 99500441 1001 86380 86390 1
500532 99500532 1001 86380 86390 1
500558 99500558 1001 86380 86390 1
500503 99500503 1001 86380 86390 1
500348 99500348 1001 86380 86390 1
500336 99500336 1001 86380 86390 1
500312 99500312 1001 86380 86390 1
500346 99500346 1001 86380 86390 1
500876 99500876 1001 86380 86390 1
500967 99500967 1001 86380 86390 1
500980 99500980 1001 86380 86390 1
500609 99500609 1001 86380 86390 1
501564 99501564 1001 86380 86390 1
501505 99501505 1001 86380 86390 1
501469 99501469 1001 86380 86390 1
501572 99501572 1001 86380 86390 1
501560 99501560 1001 86380 86390 1
501404 99501404 1001 86380 86390 1
501148 99501148 1001 86380 86390 1
502311 99502311 1001 86380 86390 1
502372 99502372 1001 86380 86390 1
502238 99502238 1001 86380 86390 1
502101 99502101 1001 86380 86390 1
501965 99501965 1001 86380 86390 1
502017 99502017 1001 86380 86390 1
502024 99502024 1001 86380 86390 1
502490 99502490 1001 86380 86390 1
502543 99502543 1001 86380 86390 1
502572 99502572 1001 86380 86390 1
502650 99502650 1001 86380 86390 1
502615 99502615 1001 86380 86390 1
502629 99502629 1001 86380 86390 1
503141 99503141 1001 86380 86390 1
503248 99503248 1001 86380 86390 1
503172 99503172 1001 86380 86390 1
502919 99502919 1001 86380 86390 1
503066 99503066 1001 86380 86390 1
502976 99502976 1001 86380 86390 1
502914 99502914 1001 86380 86390 1
502776 99502776 1001 86380 86390 1
502817 99502817 1001 86380 86390 1
502688 99502688 1001 86380 86390 1
502874 99502874 1001 86380 86390 1
503461 99503461 1001 86380 86390 1
503398 99503398 1001 86380 86390 1
503363 99503363 1001 86380 86390 1
503391 99503391 1001 86380 86390 1
504019 99504019 1001 86380 86390 1
504096 99504096 1001 86380 86390 1
504098 99504098 1001 86380 86390 1
503983 99503983 1001 86380 86390 1
504010 99504010 1001 86380 86390 1
504075 99504075 1001 86380 86390 1
504106 99504106 1001 86380 86390 1
503840 99503840 1001 86380 86390 1
503768 99503768 1001 86380 86390 1
503716 99503716 1001 86380 86390 1
503729 99503729 1001 86380 86390 1
503626 99503626 1001 86380 86390 1
503685 99503685 1001 86380 86390 1
503673 99503673 1001 86380 86390 1
503674 99503674 1001 86380 86390 1
503535 99503535 1001 86380 86390 1
503587 99503587 1001 86380 86390 1
504309 99504309 1001 86380 86390 1
504245 99504245 1001 86380 86390 1
504310 99504310 1001 86380 86390 1
504249 99504249 1001 86380 86390 1
504791 99504791 1001 86380 86390 1
504846 99504846 1001 86380 86390 1
504824 99504824 1001 86380 86390 1
504677 99504677 1001 86380 86390 1
504686 99504686 1001 86380 86390 1
504454 99504454 1001 86380 86390 1
504354 99504354 1001 86380 86390 1
504409 99504409 1001 86380 86390 1
504385 99504385 1001 86380 86390 1
505058 99505058 1001 86380 86390 1
505021 99505021 1001 86380 86390 1
505062 99505062 1001 86380 86390 1
505103 99505103 1001 86380 86390 1
504978 99504978 1001 86380 86390 1
505654 99505654 1001 86380 86390 1
505633 99505633 1001 86380 86390 1
505725 99505725 1001 86380 86390 1
505762 99505762 1001 86380 86390 1
505462 99505462 1001 86380 86390 1
505475 99505475 1001 86380 86390 1
505501 99505501 1001 86380 86390 1
505411 99505411 1001 86380 86390 1
505361 99505361 1001 86380 86390 1
505838 99505838 1001 86380 86390 1
505919 99505919 1001 86380 86390 1
506511 99506511 1001 86380 86390 1
506410 99506410 1001 86380 86390 1
506478 99506478 1001 86380 86390 1
506191 99506191 1001 86380 86390 1
506362 99506362 1001 86380 86390 1
506299 99506299 1001 86380 86390 1
506390 99506390 1001 86380 86390 1
506040 99506040 1001 86380 86390 1
506057 99506057 1001 86380 86390 1
506123 99506123 1001 86380 86390 1
505994 99505994 1001 86380 86390 1
506138 99506138 1001 86380 86390 1
505996 99505996 1001 86380 86390 1
506184 99506184 1001 86380 86390 1
506636 99506636 1001 86380 86390 1
506600 99506600 1001 86380 86390 1
506605 99506605 1001 86380 86390 1
507313 99507313 1001 86380 86390 1
507266 99507266 1001 86380 86390 1
507063 99507063 1001 86380 86390 1
507157 99507157 1001 86380 86390 1
507055 99507055 1001 86380 86390 1
507160 99507160 1001 86380 86390 1
507174 99507174 1001 86380 86390 1
507032 99507032 1001 86380 86390 1
506920 99506920 1001 86380 86390 1
506923 99506923 1001 86380 86390 1
506821 99506821 1001 86380 86390 1
507445 99507445 1001 86380 86390 1
507438 99507438 1001 86380 86390 1
507594 99507594 1001 86380 86390 1
507507 99507507 1001 86380 86390 1
507610 99507610 1001 86380 86390 1
507496 99507496 1001 86380 86390 1
507872 99507872 1001 86380 86390 1
507951 99507951 1001 86380 86390 1
507816 99507816 1001 86380 86390 1
507808 99507808 1001 86380 86390 1
508438 99508438 1001 86380 86390 1
508938 99508938 1001 86380 86390 1
508952 99508952 1001 86380 86390 1
509004 99509004 1001 86380 86390 1
508927 99508927 1001 86380 86390 1
508902 99508902 1001 86380 86390 1
508689 99508689 1001 86380 86390 1
508720 99508720 1001 86380 86390 1
508788 99508788 1001 86380 86390 1
508814 99508814 1001 86380 86390 1
508829 99508829 1001 86380 86390 1
508648 99508648 1001 86380 86390 1
508480 99508480 1001 86380 86390 1
508540 99508540 1001 86380 86390 1
508646 99508646 1001 86380 86390 1
509214 99509214 1001 86380 86390 1
509271 99509271 1001 86380 86390 1
509144 99509144 1001 86380 86390 1
509792 99509792 1001 86380 86390 1
509741 99509741 1001 86380 86390 1
509620 99509620 1001 86380 86390 1
509584 99509584 1001 86380 86390 1
509681 99509681 1001 86380 86390 1
509362 99509362 1001 86380 86390 1
509454 99509454 1001 86380 86390 1
509481 99509481 1001 86380 86390 1
509340 99509340 1001 86380 86390 1
509315 99509315 1001 86380 86390 1
509458 99509458 1001 86380 86390 1
509433 99509433 1001 86380 86390 1
509963 99509963 1001 86380 86390 1
510008 99510008 1001 86380 86390 1
510585 99510585 1001 86380 86390 1
510529 99510529 1001 86380 86390 1
510593 99510593 1001 86380 86390 1
510608 99510608 1001 86380 86390 1
510431 99510431 1001 86380 86390 1
510450 99510450 1001 86380 86390 1
510334 99510334 1001 86380 86390 1
510265 99510265 1001 86380 86390 1
510162 99510162 1001 86380 86390 1
510206 99510206 1001 86380 86390 1
510220 99510220 1001 86380 86390 1
510784 99510784 1001 86380 86390 1
510927 99510927 1001 86380 86390 1
510786 99510786 1001 86380 86390 1
511360 99511360 1001 86380 86390 1
511432 99511432 1001 86380 86390 1
511396 99511396 1001 86380 86390 1
511246 99511246 1001 86380 86390 1
511311 99511311 1001 86380 86390 1
511266 99511266 1001 86380 86390 1
511269 99511269 1001 86380 86390 1
510997 99510997 1001 86380 86390 1
510985 99510985 1001 86380 86390 1
511128 99511128 1001 86380 86390 1
510937 99510937 1001 86380 86390 1
511106 99511106 1001 86380 86390 1
510966 99510966 1001 86380 86390 1
510992 99510992 1001 86380 86390 1
511032 99511032 1001 86380 86390 1
511073 99511073 1001 86380 86390 1
510957 99510957 1001 86380 86390 1
511681 99511681 1001 86380 86390 1
511746 99511746 1001 86380 86390 1
511708 99511708 1001 86380 86390 1
511571 99511571 1001 86380 86390 1
511675 99511675 1001 86380 86390 1
511740 99511740 1001 86380 86390 1
511624 99511624 1001 86380 86390 1
512258 99512258 1001 86380 86390 1
512365 99512365 1001 86380 86390 1
511993 99511993 1001 86380 86390 1
511981 99511981 1001 86380 86390 1
512009 99512009 1001 86380 86390 1
512132 99512132 1001 86380 86390 1
512082 99512082 1001 86380 86390 1
511797 99511797 1001 86380 86390 1
511950 99511950 1001 86380 86390 1
511925 99511925 1001 86380 86390 1
511822 99511822 1001 86380 86390 1
512482 99512482 1001 86380 86390 1
512567 99512567 1001 86380 86390 1
513202 99513202 1001 86380 86390 1
513103 99513103 1001 86380 86390 1
513079 99513079 1001 86380 86390 1
513176 99513176 1001 86380 86390 1
513043 99513043 1001 86380 86390 1
513203 99513203 1001 86380 86390 1
512955 99512955 1001 86380 86390 1
512904 99512904 1001 86380 86390 1
512854 99512854 1001 86380 86390 1
512802 99512802 1001 86380 86390 1
513857 99513857 1001 86380 86390 1
513909 99513909 1001 86380 86390 1
513884 99513884 1001 86380 86390 1
513963 99513963 1001 86380 86390 1
513977 99513977 1001 86380 86390 1
514026 99514026 1001 86380 86390 1
513953 99513953 1001 86380 86390 1
513850 99513850 1001 86380 86390 1
513800 99513800 1001 86380 86390 1
513682 99513682 1001 86380 86390 1
513454 99513454 1001 86380 86390 1
513598 99513598 1001 86380 86390 1
513495 99513495 1001 86380 86390 1
513524 99513524 1001 86380 86390 1
513552 99513552 1001 86380 86390 1
514041 99514041 1001 86380 86390 1
514202 99514202 1001 86380 86390 1
514074 99514074 1001 86380 86390 1
514234 99514234 1001 86380 86390 1
514807 99514807 1001 86380 86390 1
514769 99514769 1001 86380 86390 1
514835 99514835 1001 86380 86390 1
514837 99514837 1001 86380 86390 1
514814 99514814 1001 86380 86390 1
514457 99514457 1001 86380 86390 1
514504 99514504 1001 86380 86390 1
514647 99514647 1001 86380 86390 1
514290 99514290 1001 86380 86390 1
514343 99514343 1001 86380 86390 1
514245 99514245 1001 86380 86390 1
514299 99514299 1001 86380 86390 1
515011 99515011 1001 86380 86390 1
514960 99514960 1001 86380 86390 1
514961 99514961 1001 86380 86390 1
515013 99515013 1001 86380 86390 1
515052 99515052 1001 86380 86390 1
514937 99514937 1001 86380 86390 1
515529 99515529 1001 86380 86390 1
515465 99515465 1001 86380 86390 1
515297 99515297 1001 86380 86390 1
515273 99515273 1001 86380 86390 1
515166 99515166 1001 86380 86390 1
515076 99515076 1001 86380 86390 1
515158 99515158 1001 86380 86390 1
515134 99515134 1001 86380 86390 1
515268 99515268 1001 86380 86390 1
515885 99515885 1001 86380 86390 1
515705 99515705 1001 86380 86390 1
516434 99516434 1001 86380 86390 1
516383 99516383 1001 86380 86390 1
516439 99516439 1001 86380 86390 1
516336 99516336 1001 86380 86390 1
516315 99516315 1001 86380 86390 1
516161 99516161 1001 86380 86390 1
516139 99516139 1001 86380 86390 1
516127 99516127 1001 86380 86390 1
515982 99515982 1001 86380 86390 1
515944 99515944 1001 86380 86390 1
515957 99515957 1001 86380 86390 1
516066 99516066 1001 86380 86390 1
516662 99516662 1001 86380 86390 1
516701 99516701 1001 86380 86390 1
516655 99516655 1001 86380 86390 1
516707 99516707 1001 86380 86390 1
516554 99516554 1001 86380 86390 1
517312 99517312 1001 86380 86390 1
517163 99517163 1001 86380 86390 1
517228 99517228 1001 86380 86390 1
517219 99517219 1001 86380 86390 1
517119 99517119 1001 86380 86390 1
516925 99516925 1001 86380 86390 1
517006 99517006 1001 86380 86390 1
516985 99516985 1001 86380 86390 1
516718 99516718 1001 86380 86390 1
516726 99516726 1001 86380 86390 1
517430 99517430 1001 86380 86390 1
517369 99517369 1001 86380 86390 1
518140 99518140 1001 86380 86390 1
518146 99518146 1001 86380 86390 1
518107 99518107 1001 86380 86390 1
517777 99517777 1001 86380 86390 1
517774 99517774 1001 86380 86390 1
517627 99517627 1001 86380 86390 1
518167 99518167 1001 86380 86390 1
518235 99518235 1001 86380 86390 1
518956 99518956 1001 86380 86390 1
518830 99518830 1001 86380 86390 1
518921 99518921 1001 86380 86390 1
518603 99518603 1001 86380 86390 1
518460 99518460 1001 86380 86390 1
518541 99518541 1001 86380 86390 1
518558 99518558 1001 86380 86390 1
519101 99519101 1001 86380 86390 1
519106 99519106 1001 86380 86390 1
519095 99519095 1001 86380 86390 1
519699 99519699 1001 86380 86390 1
519648 99519648 1001 86380 86390 1
519689 99519689 1001 86380 86390 1
519716 99519716 1001 86380 86390 1
519680 99519680 1001 86380 86390 1
519632 99519632 1001 86380 86390 1
519222 99519222 1001 86380 86390 1
519343 99519343 1001 86380 86390 1
519308 99519308 1001 86380 86390 1
519283 99519283 1001 86380 86390 1
519880 99519880 1001 86380 86390 1
520551 99520551 1001 86380 86390 1
520603 99520603 1001 86380 86390 1
520504 99520504 1001 86380 86390 1
520600 99520600 1001 86380 86390 1
520347 99520347 1001 86380 86390 1
520322 99520322 1001 86380 86390 1
520258 99520258 1001 86380 86390 1
520392 99520392 1001 86380 86390 1
520045 99520045 1001 86380 86390 1
520214 99520214 1001 86380 86390 1
520202 99520202 1001 86380 86390 1
520060 99520060 1001 86380 86390 1
520218 99520218 1001 86380 86390 1
520833 99520833 1001 86380 86390 1
520743 99520743 1001 86380 86390 1
520753 99520753 1001 86380 86390 1
520792 99520792 1001 86380 86390 1
521392 99521392 1001 86380 86390 1
521449 99521449 1001 86380 86390 1
521307 99521307 1001 86380 86390 1
521450 99521450 1001 86380 86390 1
521083 99521083 1001 86380 86390 1
521139 99521139 1001 86380 86390 1
521153 99521153 1001 86380 86390 1
520873 99520873 1001 86380 86390 1
521029 99521029 1001 86380 86390 1
520955 99520955 1001 86380 86390 1
520997 99520997 1001 86380 86390 1
521012 99521012 1001 86380 86390 1
521541 99521541 1001 86380 86390 1
521562 99521562 1001 86380 86390 1
521614 99521614 1001 86380 86390 1
521526 99521526 1001 86380 86390 1
522233 99522233 1001 86380 86390 1
522222 99522222 1001 86380 86390 1
522119 99522119 1001 86380 86390 1
522163 99522163 1001 86380 86390 1
522025 99522025 1001 86380 86390 1
521886 99521886 1001 86380 86390 1
522056 99522056 1001 86380 86390 1
522045 99522045 1001 86380 86390 1
521956 99521956 1001 86380 86390 1
521814 99521814 1001 86380 86390 1
521728 99521728 1001 86380 86390 1
522309 99522309 1001 86380 86390 1
522348 99522348 1001 86380 86390 1
522404 99522404 1001 86380 86390 1
522469 99522469 1001 86380 86390 1
522935 99522935 1001 86380 86390 1
522739 99522739 1001 86380 86390 1
522766 99522766 1001 86380 86390 1
522897 99522897 1001 86380 86390 1
522590 99522590 1001 86380 86390 1
522606 99522606 1001 86380 86390 1
522516 99522516 1001 86380 86390 1
522573 99522573 1001 86380 86390 1
523305 99523305 1001 86380 86390 1
523753 99523753 1001 86380 86390 1
523806 99523806 1001 86380 86390 1
523808 99523808 1001 86380 86390 1
523923 99523923 1001 86380 86390 1
523861 99523861 1001 86380 86390 1
523836 99523836 1001 86380 86390 1
523875 99523875 1001 86380 86390 1
523785 99523785 1001 86380 86390 1
523815 99523815 1001 86380 86390 1
523607 99523607 1001 86380 86390 1
523997 99523997 1001 86380 86390 1
524010 99524010 1001 86380 86390 1
524106 99524106 1001 86380 86390 1
524656 99524656 1001 86380 86390 1
524756 99524756 1001 86380 86390 1
524371 99524371 1001 86380 86390 1
524449 99524449 1001 86380 86390 1
524482 99524482 1001 86380 86390 1
524176 99524176 1001 86380 86390 1
524230 99524230 1001 86380 86390 1
524335 99524335 1001 86380 86390 1
524209 99524209 1001 86380 86390 1
524853 99524853 1001 86380 86390 1
525432 99525432 1001 86380 86390 1
525563 99525563 1001 86380 86390 1
525549 99525549 1001 86380 86390 1
525395 99525395 1001 86380 86390 1
525554 99525554 1001 86380 86390 1
525591 99525591 1001 86380 86390 1
525294 99525294 1001 86380 86390 1
525086 99525086 1001 86380 86390 1
525114 99525114 1001 86380 86390 1
525129 99525129 1001 86380 86390 1
525659 99525659 1001 86380 86390 1
525777 99525777 1001 86380 86390 1
525675 99525675 1001 86380 86390 1
525655 99525655 1001 86380 86390 1
525671 99525671 1001 86380 86390 1
526360 99526360 1001 86380 86390 1
526310 99526310 1001 86380 86390 1
526393 99526393 1001 86380 86390 1
526365 99526365 1001 86380 86390 1
526263 99526263 1001 86380 86390 1
526227 99526227 1001 86380 86390 1
526413 99526413 1001 86380 86390 1
526114 99526114 1001 86380 86390 1
526192 99526192 1001 86380 86390 1
525996 99525996 1001 86380 86390 1
525947 99525947 1001 86380 86390 1
526435 99526435 1001 86380 86390 1
526879 99526879 1001 86380 86390 1
527002 99527002 1001 86380 86390 1
526801 99526801 1001 86380 86390 1
527285 99527285 1001 86380 86390 1
527427 99527427 1001 86380 86390 1
528015 99528015 1001 86380 86390 1
527888 99527888 1001 86380 86390 1
527992 99527992 1001 86380 86390 1
528057 99528057 1001 86380 86390 1
527919 99527919 1001 86380 86390 1
527714 99527714 1001 86380 86390 1
527792 99527792 1001 86380 86390 1
527782 99527782 1001 86380 86390 1
527847 99527847 1001 86380 86390 1
527706 99527706 1001 86380 86390 1
527803 99527803 1001 86380 86390 1
527521 99527521 1001 86380 86390 1
527502 99527502 1001 86380 86390 1
527620 99527620 1001 86380 86390 1
527648 99527648 1001 86380 86390 1
527661 99527661 1001 86380 86390 1
528267 99528267 1001 86380 86390 1
528268 99528268 1001 86380 86390 1
528128 99528128 1001 86380 86390 1
528828 99528828 1001 86380 86390 1
528843 99528843 1001 86380 86390 1
528858 99528858 1001 86380 86390 1
528768 99528768 1001 86380 86390 1
528796 99528796 1001 86380 86390 1
528660 99528660 1001 86380 86390 1
528533 99528533 1001 86380 86390 1
528688 99528688 1001 86380 86390 1
528548 99528548 1001 86380 86390 1
529095 99529095 1001 86380 86390 1
528944 99528944 1001 86380 86390 1
528998 99528998 1001 86380 86390 1
528920 99528920 1001 86380 86390 1
528973 99528973 1001 86380 86390 1
529076 99529076 1001 86380 86390 1
529039 99529039 1001 86380 86390 1
529526 99529526 1001 86380 86390 1
529704 99529704 1001 86380 86390 1
529557 99529557 1001 86380 86390 1
529509 99529509 1001 86380 86390 1
529381 99529381 1001 86380 86390 1
529423 99529423 1001 86380 86390 1
529402 99529402 1001 86380 86390 1
529302 99529302 1001 86380 86390 1
529201 99529201 1001 86380 86390 1
529307 99529307 1001 86380 86390 1
529194 99529194 1001 86380 86390 1
529842 99529842 1001 86380 86390 1
529856 99529856 1001 86380 86390 1
530418 99530418 1001 86380 86390 1
530409 99530409 1001 86380 86390 1
530158 99530158 1001 86380 86390 1
530146 99530146 1001 86380 86390 1
530202 99530202 1001 86380 86390 1
530064 99530064 1001 86380 86390 1
529936 99529936 1001 86380 86390 1
529995 99529995 1001 86380 86390 1
529956 99529956 1001 86380 86390 1
530112 99530112 1001 86380 86390 1
530675 99530675 1001 86380 86390 1
530753 99530753 1001 86380 86390 1
531283 99531283 1001 86380 86390 1
531195 99531195 1001 86380 86390 1
531175 99531175 1001 86380 86390 1
531052 99531052 1001 86380 86390 1
530837 99530837 1001 86380 86390 1
530930 99530930 1001 86380 86390 1
530908 99530908 1001 86380 86390 1
531416 99531416 1001 86380 86390 1
531523 99531523 1001 86380 86390 1
531436 99531436 1001 86380 86390 1
531398 99531398 1001 86380 86390 1
531399 99531399 1001 86380 86390 1
532096 99532096 1001 86380 86390 1
532062 99532062 1001 86380 86390 1
531989 99531989 1001 86380 86390 1
531807 99531807 1001 86380 86390 1
531978 99531978 1001 86380 86390 1
531811 99531811 1001 86380 86390 1
531780 99531780 1001 86380 86390 1
531625 99531625 1001 86380 86390 1
531731 99531731 1001 86380 86390 1
531746 99531746 1001 86380 86390 1
531778 99531778 1001 86380 86390 1
532385 99532385 1001 86380 86390 1
532296 99532296 1001 86380 86390 1
532851 99532851 1001 86380 86390 1
533002 99533002 1001 86380 86390 1
532856 99532856 1001 86380 86390 1
532923 99532923 1001 86380 86390 1
532940 99532940 1001 86380 86390 1
533023 99533023 1001 86380 86390 1
532928 99532928 1001 86380 86390 1
532726 99532726 1001 86380 86390 1
532740 99532740 1001 86380 86390 1
532807 99532807 1001 86380 86390 1
532721 99532721 1001 86380 86390 1
532541 99532541 1001 86380 86390 1
532451 99532451 1001 86380 86390 1
532516 99532516 1001 86380 86390 1
532547 99532547 1001 86380 86390 1
532422 99532422 1001 86380 86390 1
533071 99533071 1001 86380 86390 1
533075 99533075 1001 86380 86390 1
533219 99533219 1001 86380 86390 1
533678 99533678 1001 86380 86390 1
533843 99533843 1001 86380 86390 1
533627 99533627 1001 86380 86390 1
533505 99533505 1001 86380 86390 1
533466 99533466 1001 86380 86390 1
533613 99533613 1001 86380 86390 1
533315 99533315 1001 86380 86390 1
533328 99533328 1001 86380 86390 1
533405 99533405 1001 86380 86390 1
533910 99533910 1001 86380 86390 1
533988 99533988 1001 86380 86390 1
533878 99533878 1001 86380 86390 1
533892 99533892 1001 86380 86390 1
534680 99534680 1001 86380 86390 1
534419 99534419 1001 86380 86390 1
534423 99534423 1001 86380 86390 1
534462 99534462 1001 86380 86390 1
534234 99534234 1001 86380 86390 1
534078 99534078 1001 86380 86390 1
534197 99534197 1001 86380 86390 1
534210 99534210 1001 86380 86390 1
534111 99534111 1001 86380 86390 1
534126 99534126 1001 86380 86390 1
534742 99534742 1001 86380 86390 1
534809 99534809 1001 86380 86390 1
535500 99535500 1001 86380 86390 1
535504 99535504 1001 86380 86390 1
535170 99535170 1001 86380 86390 1
535236 99535236 1001 86380 86390 1
534981 99534981 1001 86380 86390 1
535580 99535580 1001 86380 86390 1
535569 99535569 1001 86380 86390 1
535685 99535685 1001 86380 86390 1
536285 99536285 1001 86380 86390 1
535936 99535936 1001 86380 86390 1
535933 99535933 1001 86380 86390 1
535961 99535961 1001 86380 86390 1
535849 99535849 1001 86380 86390 1
536506 99536506 1001 86380 86390 1
536508 99536508 1001 86380 86390 1
536405 99536405 1001 86380 86390 1
536500 99536500 1001 86380 86390 1
537161 99537161 1001 86380 86390 1
537113 99537113 1001 86380 86390 1
537128 99537128 1001 86380 86390 1
536964 99536964 1001 86380 86390 1
537055 99537055 1001 86380 86390 1
536968 99536968 1001 86380 86390 1
537072 99537072 1001 86380 86390 1
536785 99536785 1001 86380 86390 1
536864 99536864 1001 86380 86390 1
536813 99536813 1001 86380 86390 1
536580 99536580 1001 86380 86390 1
536726 99536726 1001 86380 86390 1
536651 99536651 1001 86380 86390 1
536576 99536576 1001 86380 86390 1
536682 99536682 1001 86380 86390 1
537251 99537251 1001 86380 86390 1
537304 99537304 1001 86380 86390 1
537790 99537790 1001 86380 86390 1
537934 99537934 1001 86380 86390 1
537409 99537409 1001 86380 86390 1
537449 99537449 1001 86380 86390 1
537541 99537541 1001 86380 86390 1
537504 99537504 1001 86380 86390 1
538068 99538068 1001 86380 86390 1
538008 99538008 1001 86380 86390 1
538712 99538712 1001 86380 86390 1
538624 99538624 1001 86380 86390 1
538727 99538727 1001 86380 86390 1
538653 99538653 1001 86380 86390 1
538681 99538681 1001 86380 86390 1
538482 99538482 1001 86380 86390 1
538552 99538552 1001 86380 86390 1
538423 99538423 1001 86380 86390 1
538501 99538501 1001 86380 86390 1
538580 99538580 1001 86380 86390 1
538438 99538438 1001 86380 86390 1
538993 99538993 1001 86380 86390 1
538611 99538611 1001 86380 86390 1
538997 99538997 1001 86380 86390 1
538872 99538872 1001 86380 86390 1
539513 99539513 1001 86380 86390 1
539552 99539552 1001 86380 86390 1
539531 99539531 1001 86380 86390 1
539584 99539584 1001 86380 86390 1
539435 99539435 1001 86380 86390 1
539350 99539350 1001 86380 86390 1
539289 99539289 1001 86380 86390 1
539126 99539126 1001 86380 86390 1
539026 99539026 1001 86380 86390 1
539027 99539027 1001 86380 86390 1
539067 99539067 1001 86380 86390 1
539209 99539209 1001 86380 86390 1
539720 99539720 1001 86380 86390 1
539828 99539828 1001 86380 86390 1
539804 99539804 1001 86380 86390 1
540370 99540370 1001 86380 86390 1
540121 99540121 1001 86380 86390 1
540175 99540175 1001 86380 86390 1
540176 99540176 1001 86380 86390 1
540255 99540255 1001 86380 86390 1
540073 99540073 1001 86380 86390 1
540053 99540053 1001 86380 86390 1
539893 99539893 1001 86380 86390 1
539894 99539894 1001 86380 86390 1
539959 99539959 1001 86380 86390 1
539884 99539884 1001 86380 86390 1
540633 99540633 1001 86380 86390 1
540518 99540518 1001 86380 86390 1
540511 99540511 1001 86380 86390 1
541238 99541238 1001 86380 86390 1
541109 99541109 1001 86380 86390 1
541075 99541075 1001 86380 86390 1
541038 99541038 1001 86380 86390 1
541017 99541017 1001 86380 86390 1
541084 99541084 1001 86380 86390 1
540781 99540781 1001 86380 86390 1
540786 99540786 1001 86380 86390 1
541419 99541419 1001 86380 86390 1
542046 99542046 1001 86380 86390 1
541995 99541995 1001 86380 86390 1
542079 99542079 1001 86380 86390 1
541747 99541747 1001 86380 86390 1
541742 99541742 1001 86380 86390 1
541794 99541794 1001 86380 86390 1
542160 99542160 1001 86380 86390 1
542282 99542282 1001 86380 86390 1
542232 99542232 1001 86380 86390 1
542297 99542297 1001 86380 86390 1
542882 99542882 1001 86380 86390 1
542910 99542910 1001 86380 86390 1
542900 99542900 1001 86380 86390 1
542771 99542771 1001 86380 86390 1
542589 99542589 1001 86380 86390 1
542629 99542629 1001 86380 86390 1
543054 99543054 1001 86380 86390 1
543134 99543134 1001 86380 86390 1
543148 99543148 1001 86380 86390 1
543718 99543718 1001 86380 86390 1
543589 99543589 1001 86380 86390 1
543436 99543436 1001 86380 86390 1
543541 99543541 1001 86380 86390 1
543426 99543426 1001 86380 86390 1
543496 99543496 1001 86380 86390 1
543537 99543537 1001 86380 86390 1
543283 99543283 1001 86380 86390 1
543198 99543198 1001 86380 86390 1
543264 99543264 1001 86380 86390 1
543356 99543356 1001 86380 86390 1
543911 99543911 1001 86380 86390 1
543967 99543967 1001 86380 86390 1
543942 99543942 1001 86380 86390 1
543957 99543957 1001 86380 86390 1
543906 99543906 1001 86380 86390 1
544568 99544568 1001 86380 86390 1
544379 99544379 1001 86380 86390 1
544316 99544316 1001 86380 86390 1
544296 99544296 1001 86380 86390 1
544193 99544193 1001 86380 86390 1
544337 99544337 1001 86380 86390 1
544287 99544287 1001 86380 86390 1
544126 99544126 1001 86380 86390 1
544155 99544155 1001 86380 86390 1
544698 99544698 1001 86380 86390 1
544731 99544731 1001 86380 86390 1
544732 99544732 1001 86380 86390 1
544668 99544668 1001 86380 86390 1
544656 99544656 1001 86380 86390 1
544645 99544645 1001 86380 86390 1
534677 732 1001 59891 60190 1
400063 99400063 1001 86380 86390 1
400039 99400039 1001 86380 86390 1
400150 99400150 1001 86380 86390 1
400268 99400268 1001 86380 86390 1
400333 99400333 1001 86380 86390 1
400772 99400772 1001 86380 86390 1
400851 99400851 1001 86380 86390 1
401087 99401087 1001 86380 86390 1
401077 99401077 1001 86380 86390 1
401106 99401106 1001 86380 86390 1
401260 99401260 1001 86380 86390 1
401332 99401332 1001 86380 86390 1
401273 99401273 1001 86380 86390 1
401368 99401368 1001 86380 86390 1
401498 99401498 1001 86380 86390 1
401625 99401625 1001 86380 86390 1
401599 99401599 1001 86380 86390 1
401657 99401657 1001 86380 86390 1
401896 99401896 1001 86380 86390 1
401866 99401866 1001 86380 86390 1
402075 99402075 1001 86380 86390 1
402092 99402092 1001 86380 86390 1
402235 99402235 1001 86380 86390 1
402655 99402655 1001 86380 86390 1
402705 99402705 1001 86380 86390 1
402744 99402744 1001 86380 86390 1
403091 99403091 1001 86380 86390 1
403264 99403264 1001 86380 86390 1
403242 99403242 1001 86380 86390 1
403595 99403595 1001 86380 86390 1
403597 99403597 1001 86380 86390 1
403857 99403857 1001 86380 86390 1
403844 99403844 1001 86380 86390 1
404102 99404102 1001 86380 86390 1
404246 99404246 1001 86380 86390 1
404448 99404448 1001 86380 86390 1
404461 99404461 1001 86380 86390 1
404622 99404622 1001 86380 86390 1
405117 99405117 1001 86380 86390 1
405661 99405661 1001 86380 86390 1
405605 99405605 1001 86380 86390 1
405650 99405650 1001 86380 86390 1
405697 99405697 1001 86380 86390 1
405775 99405775 1001 86380 86390 1
406012 99406012 1001 86380 86390 1
406313 99406313 1001 86380 86390 1
406458 99406458 1001 86380 86390 1
406622 99406622 1001 86380 86390 1
406569 99406569 1001 86380 86390 1
406662 99406662 1001 86380 86390 1
406696 99406696 1001 86380 86390 1
406778 99406778 1001 86380 86390 1
406807 99406807 1001 86380 86390 1
406850 99406850 1001 86380 86390 1
407009 99407009 1001 86380 86390 1
407423 99407423 1001 86380 86390 1
407245 99407245 1001 86380 86390 1
407467 99407467 1001 86380 86390 1
407552 99407552 1001 86380 86390 1
407559 99407559 1001 86380 86390 1
407733 99407733 1001 86380 86390 1
407913 99407913 1001 86380 86390 1
408102 99408102 1001 86380 86390 1
408224 99408224 1001 86380 86390 1
408252 99408252 1001 86380 86390 1
408299 99408299 1001 86380 86390 1
408309 99408309 1001 86380 86390 1
408394 99408394 1001 86380 86390 1
408584 99408584 1001 86380 86390 1
408731 99408731 1001 86380 86390 1
408677 99408677 1001 86380 86390 1
408748 99408748 1001 86380 86390 1
408795 99408795 1001 86380 86390 1
408943 99408943 1001 86380 86390 1
408902 99408902 1001 86380 86390 1
408870 99408870 1001 86380 86390 1
409255 99409255 1001 86380 86390 1
409311 99409311 1001 86380 86390 1
409313 99409313 1001 86380 86390 1
409477 99409477 1001 86380 86390 1
409808 99409808 1001 86380 86390 1
409834 99409834 1001 86380 86390 1
409840 99409840 1001 86380 86390 1
410068 99410068 1001 86380 86390 1
410034 99410034 1001 86380 86390 1
410101 99410101 1001 86380 86390 1
410279 99410279 1001 86380 86390 1
410416 99410416 1001 86380 86390 1
410480 99410480 1001 86380 86390 1
410594 99410594 1001 86380 86390 1
410636 99410636 1001 86380 86390 1
410647 99410647 1001 86380 86390 1
410799 99410799 1001 86380 86390 1
410905 99410905 1001 86380 86390 1
410898 99410898 1001 86380 86390 1
410965 99410965 1001 86380 86390 1
410976 99410976 1001 86380 86390 1
411023 99411023 1001 86380 86390 1
411217 99411217 1001 86380 86390 1
411320 99411320 1001 86380 86390 1
411304 99411304 1001 86380 86390 1
411415 99411415 1001 86380 86390 1
411347 99411347 1001 86380 86390 1
411714 99411714 1001 86380 86390 1
411823 99411823 1001 86380 86390 1
411803 99411803 1001 86380 86390 1
411788 99411788 1001 86380 86390 1
411999 99411999 1001 86380 86390 1
412450 99412450 1001 86380 86390 1
413543 99413543 1001 86380 86390 1
413385 99413385 1001 86380 86390 1
413663 99413663 1001 86380 86390 1
413112 99413112 1001 86380 86390 1
413030 99413030 1001 86380 86390 1
412786 99412786 1001 86380 86390 1
412495 99412495 1001 86380 86390 1
413910 99413910 1001 86380 86390 1
413883 99413883 1001 86380 86390 1
413715 99413715 1001 86380 86390 1
413749 99413749 1001 86380 86390 1
415115 99415115 1001 86380 86390 1
415116 99415116 1001 86380 86390 1
415190 99415190 1001 86380 86390 1
415005 99415005 1001 86380 86390 1
414984 99414984 1001 86380 86390 1
414638 99414638 1001 86380 86390 1
414863 99414863 1001 86380 86390 1
414808 99414808 1001 86380 86390 1
414829 99414829 1001 86380 86390 1
414647 99414647 1001 86380 86390 1
414528 99414528 1001 86380 86390 1
414298 99414298 1001 86380 86390 1
415426 99415426 1001 86380 86390 1
415559 99415559 1001 86380 86390 1
415355 99415355 1001 86380 86390 1
415363 99415363 1001 86380 86390 1
416931 99416931 1001 86380 86390 1
416887 99416887 1001 86380 86390 1
416962 99416962 1001 86380 86390 1
416853 99416853 1001 86380 86390 1
416810 99416810 1001 86380 86390 1
416384 99416384 1001 86380 86390 1
416148 99416148 1001 86380 86390 1
416241 99416241 1001 86380 86390 1
416511 99416511 1001 86380 86390 1
416432 99416432 1001 86380 86390 1
416181 99416181 1001 86380 86390 1
415932 99415932 1001 86380 86390 1
415935 99415935 1001 86380 86390 1
416010 99416010 1001 86380 86390 1
415787 99415787 1001 86380 86390 1
416127 99416127 1001 86380 86390 1
417094 99417094 1001 86380 86390 1
417116 99417116 1001 86380 86390 1
417382 99417382 1001 86380 86390 1
417030 99417030 1001 86380 86390 1
417387 99417387 1001 86380 86390 1
417368 99417368 1001 86380 86390 1
417403 99417403 1001 86380 86390 1
417413 99417413 1001 86380 86390 1
418731 99418731 1001 86380 86390 1
418460 99418460 1001 86380 86390 1
418599 99418599 1001 86380 86390 1
418585 99418585 1001 86380 86390 1
418517 99418517 1001 86380 86390 1
418139 99418139 1001 86380 86390 1
418087 99418087 1001 86380 86390 1
417896 99417896 1001 86380 86390 1
417615 99417615 1001 86380 86390 1
417800 99417800 1001 86380 86390 1
417753 99417753 1001 86380 86390 1
418881 99418881 1001 86380 86390 1
419165 99419165 1001 86380 86390 1
419181 99419181 1001 86380 86390 1
420276 99420276 1001 86380 86390 1
420077 99420077 1001 86380 86390 1
420391 99420391 1001 86380 86390 1
420133 99420133 1001 86380 86390 1
420323 99420323 1001 86380 86390 1
420230 99420230 1001 86380 86390 1
419678 99419678 1001 86380 86390 1
419651 99419651 1001 86380 86390 1
420027 99420027 1001 86380 86390 1
419513 99419513 1001 86380 86390 1
419409 99419409 1001 86380 86390 1
419248 99419248 1001 86380 86390 1
419419 99419419 1001 86380 86390 1
419512 99419512 1001 86380 86390 1
420710 99420710 1001 86380 86390 1
420599 99420599 1001 86380 86390 1
420679 99420679 1001 86380 86390 1
422017 99422017 1001 86380 86390 1
422102 99422102 1001 86380 86390 1
421565 99421565 1001 86380 86390 1
421480 99421480 1001 86380 86390 1
421097 99421097 1001 86380 86390 1
422358 99422358 1001 86380 86390 1
422332 99422332 1001 86380 86390 1
422482 99422482 1001 86380 86390 1
422209 99422209 1001 86380 86390 1
423642 99423642 1001 86380 86390 1
423475 99423475 1001 86380 86390 1
422691 99422691 1001 86380 86390 1
422763 99422763 1001 86380 86390 1
422903 99422903 1001 86380 86390 1
423819 99423819 1001 86380 86390 1
423874 99423874 1001 86380 86390 1
425047 99425047 1001 86380 86390 1
425029 99425029 1001 86380 86390 1
425108 99425108 1001 86380 86390 1
425351 99425351 1001 86380 86390 1
425242 99425242 1001 86380 86390 1
425190 99425190 1001 86380 86390 1
424828 99424828 1001 86380 86390 1
424663 99424663 1001 86380 86390 1
424582 99424582 1001 86380 86390 1
425405 99425405 1001 86380 86390 1
425410 99425410 1001 86380 86390 1
425517 99425517 1001 86380 86390 1
425772 99425772 1001 86380 86390 1
426793 99426793 1001 86380 86390 1
426898 99426898 1001 86380 86390 1
426885 99426885 1001 86380 86390 1
426907 99426907 1001 86380 86390 1
426593 99426593 1001 86380 86390 1
426409 99426409 1001 86380 86390 1
426333 99426333 1001 86380 86390 1
426438 99426438 1001 86380 86390 1
426611 99426611 1001 86380 86390 1
426206 99426206 1001 86380 86390 1
426139 99426139 1001 86380 86390 1
427239 99427239 1001 86380 86390 1
427122 99427122 1001 86380 86390 1
427473 99427473 1001 86380 86390 1
428518 99428518 1001 86380 86390 1
428501 99428501 1001 86380 86390 1
428678 99428678 1001 86380 86390 1
428682 99428682 1001 86380 86390 1
428446 99428446 1001 86380 86390 1
428481 99428481 1001 86380 86390 1
428594 99428594 1001 86380 86390 1
428482 99428482 1001 86380 86390 1
428356 99428356 1001 86380 86390 1
428582 99428582 1001 86380 86390 1
428605 99428605 1001 86380 86390 1
427923 99427923 1001 86380 86390 1
427950 99427950 1001 86380 86390 1
427677 99427677 1001 86380 86390 1
427735 99427735 1001 86380 86390 1
427891 99427891 1001 86380 86390 1
428835 99428835 1001 86380 86390 1
430144 99430144 1001 86380 86390 1
430182 99430182 1001 86380 86390 1
430060 99430060 1001 86380 86390 1
429686 99429686 1001 86380 86390 1
429908 99429908 1001 86380 86390 1
429869 99429869 1001 86380 86390 1
429199 99429199 1001 86380 86390 1
429503 99429503 1001 86380 86390 1
429334 99429334 1001 86380 86390 1
429258 99429258 1001 86380 86390 1
429538 99429538 1001 86380 86390 1
429405 99429405 1001 86380 86390 1
430506 99430506 1001 86380 86390 1
430467 99430467 1001 86380 86390 1
430783 99430783 1001 86380 86390 1
431783 99431783 1001 86380 86390 1
431320 99431320 1001 86380 86390 1
431247 99431247 1001 86380 86390 1
430985 99430985 1001 86380 86390 1
431020 99431020 1001 86380 86390 1
431234 99431234 1001 86380 86390 1
432454 99432454 1001 86380 86390 1
432382 99432382 1001 86380 86390 1
432304 99432304 1001 86380 86390 1
433521 99433521 1001 86380 86390 1
433550 99433550 1001 86380 86390 1
433440 99433440 1001 86380 86390 1
433492 99433492 1001 86380 86390 1
433535 99433535 1001 86380 86390 1
433386 99433386 1001 86380 86390 1
432965 99432965 1001 86380 86390 1
433081 99433081 1001 86380 86390 1
432974 99432974 1001 86380 86390 1
432880 99432880 1001 86380 86390 1
432781 99432781 1001 86380 86390 1
433828 99433828 1001 86380 86390 1
434022 99434022 1001 86380 86390 1
433735 99433735 1001 86380 86390 1
433960 99433960 1001 86380 86390 1
434632 99434632 1001 86380 86390 1
434963 99434963 1001 86380 86390 1
434496 99434496 1001 86380 86390 1
434280 99434280 1001 86380 86390 1
435679 99435679 1001 86380 86390 1
435527 99435527 1001 86380 86390 1
435779 99435779 1001 86380 86390 1
436856 99436856 1001 86380 86390 1
436897 99436897 1001 86380 86390 1
436821 99436821 1001 86380 86390 1
436684 99436684 1001 86380 86390 1
435982 99435982 1001 86380 86390 1
436301 99436301 1001 86380 86390 1
436024 99436024 1001 86380 86390 1
436157 99436157 1001 86380 86390 1
436090 99436090 1001 86380 86390 1
437342 99437342 1001 86380 86390 1
437303 99437303 1001 86380 86390 1
300087 99300087 1001 86380 86390 1
437359 99437359 1001 86380 86390 1
300593 99300593 1001 86380 86390 1
300688 99300688 1001 86380 86390 1
300500 99300500 1001 86380 86390 1
300133 99300133 1001 86380 86390 1
300229 99300229 1001 86380 86390 1
300269 99300269 1001 86380 86390 1
300113 99300113 1001 86380 86390 1
300790 99300790 1001 86380 86390 1
300857 99300857 1001 86380 86390 1
300910 99300910 1001 86380 86390 1
300886 99300886 1001 86380 86390 1
300743 99300743 1001 86380 86390 1
300813 99300813 1001 86380 86390 1
301458 99301458 1001 86380 86390 1
301510 99301510 1001 86380 86390 1
301420 99301420 1001 86380 86390 1
301422 99301422 1001 86380 86390 1
301198 99301198 1001 86380 86390 1
301237 99301237 1001 86380 86390 1
301199 99301199 1001 86380 86390 1
301329 99301329 1001 86380 86390 1
301213 99301213 1001 86380 86390 1
300960 99300960 1001 86380 86390 1
300976 99300976 1001 86380 86390 1
301042 99301042 1001 86380 86390 1
301020 99301020 1001 86380 86390 1
301137 99301137 1001 86380 86390 1
301705 99301705 1001 86380 86390 1
302201 99302201 1001 86380 86390 1
302123 99302123 1001 86380 86390 1
302036 99302036 1001 86380 86390 1
301978 99301978 1001 86380 86390 1
302148 99302148 1001 86380 86390 1
301958 99301958 1001 86380 86390 1
301933 99301933 1001 86380 86390 1
301831 99301831 1001 86380 86390 1
301845 99301845 1001 86380 86390 1
301940 99301940 1001 86380 86390 1
302491 99302491 1001 86380 86390 1
302479 99302479 1001 86380 86390 1
303081 99303081 1001 86380 86390 1
303167 99303167 1001 86380 86390 1
302988 99302988 1001 86380 86390 1
302886 99302886 1001 86380 86390 1
302991 99302991 1001 86380 86390 1
302827 99302827 1001 86380 86390 1
302855 99302855 1001 86380 86390 1
302986 99302986 1001 86380 86390 1
302675 99302675 1001 86380 86390 1
302624 99302624 1001 86380 86390 1
303310 99303310 1001 86380 86390 1
303328 99303328 1001 86380 86390 1
303277 99303277 1001 86380 86390 1
303410 99303410 1001 86380 86390 1
303921 99303921 1001 86380 86390 1
303872 99303872 1001 86380 86390 1
303847 99303847 1001 86380 86390 1
303792 99303792 1001 86380 86390 1
303658 99303658 1001 86380 86390 1
303582 99303582 1001 86380 86390 1
303421 99303421 1001 86380 86390 1
304043 99304043 1001 86380 86390 1
304073 99304073 1001 86380 86390 1
304103 99304103 1001 86380 86390 1
304856 99304856 1001 86380 86390 1
304670 99304670 1001 86380 86390 1
304722 99304722 1001 86380 86390 1
304835 99304835 1001 86380 86390 1
304671 99304671 1001 86380 86390 1
304791 99304791 1001 86380 86390 1
304675 99304675 1001 86380 86390 1
304688 99304688 1001 86380 86390 1
304578 99304578 1001 86380 86390 1
304596 99304596 1001 86380 86390 1
304610 99304610 1001 86380 86390 1
304598 99304598 1001 86380 86390 1
304495 99304495 1001 86380 86390 1
304278 99304278 1001 86380 86390 1
304258 99304258 1001 86380 86390 1
304327 99304327 1001 86380 86390 1
304986 99304986 1001 86380 86390 1
304884 99304884 1001 86380 86390 1
304937 99304937 1001 86380 86390 1
305059 99305059 1001 86380 86390 1
305010 99305010 1001 86380 86390 1
305647 99305647 1001 86380 86390 1
305511 99305511 1001 86380 86390 1
305286 99305286 1001 86380 86390 1
305473 99305473 1001 86380 86390 1
305479 99305479 1001 86380 86390 1
305117 99305117 1001 86380 86390 1
305174 99305174 1001 86380 86390 1
305216 99305216 1001 86380 86390 1
305141 99305141 1001 86380 86390 1
500075 99500075 1001 86380 86390 1
500105 99500105 1001 86380 86390 1
500004 99500004 1001 86380 86390 1
500676 99500676 1001 86380 86390 1
500805 99500805 1001 86380 86390 1
500645 99500645 1001 86380 86390 1
500504 99500504 1001 86380 86390 1
500461 99500461 1001 86380 86390 1
500552 99500552 1001 86380 86390 1
500388 99500388 1001 86380 86390 1
500212 99500212 1001 86380 86390 1
500317 99500317 1001 86380 86390 1
500996 99500996 1001 86380 86390 1
500909 99500909 1001 86380 86390 1
500884 99500884 1001 86380 86390 1
501444 99501444 1001 86380 86390 1
501278 99501278 1001 86380 86390 1
501242 99501242 1001 86380 86390 1
501322 99501322 1001 86380 86390 1
501289 99501289 1001 86380 86390 1
501060 99501060 1001 86380 86390 1
501026 99501026 1001 86380 86390 1
501144 99501144 1001 86380 86390 1
501147 99501147 1001 86380 86390 1
501650 99501650 1001 86380 86390 1
501697 99501697 1001 86380 86390 1
501829 99501829 1001 86380 86390 1
502319 99502319 1001 86380 86390 1
502361 99502361 1001 86380 86390 1
502459 99502459 1001 86380 86390 1
502082 99502082 1001 86380 86390 1
502121 99502121 1001 86380 86390 1
502149 99502149 1001 86380 86390 1
502218 99502218 1001 86380 86390 1
502103 99502103 1001 86380 86390 1
502001 99502001 1001 86380 86390 1
501952 99501952 1001 86380 86390 1
501981 99501981 1001 86380 86390 1
502541 99502541 1001 86380 86390 1
503176 99503176 1001 86380 86390 1
503256 99503256 1001 86380 86390 1
503167 99503167 1001 86380 86390 1
502995 99502995 1001 86380 86390 1
503009 99503009 1001 86380 86390 1
503036 99503036 1001 86380 86390 1
502735 99502735 1001 86380 86390 1
502741 99502741 1001 86380 86390 1
502796 99502796 1001 86380 86390 1
502694 99502694 1001 86380 86390 1
503397 99503397 1001 86380 86390 1
503941 99503941 1001 86380 86390 1
503945 99503945 1001 86380 86390 1
504050 99504050 1001 86380 86390 1
503731 99503731 1001 86380 86390 1
503900 99503900 1001 86380 86390 1
503852 99503852 1001 86380 86390 1
503789 99503789 1001 86380 86390 1
503817 99503817 1001 86380 86390 1
503642 99503642 1001 86380 86390 1
503684 99503684 1001 86380 86390 1
503688 99503688 1001 86380 86390 1
504168 99504168 1001 86380 86390 1
504129 99504129 1001 86380 86390 1
504166 99504166 1001 86380 86390 1
504845 99504845 1001 86380 86390 1
504917 99504917 1001 86380 86390 1
504905 99504905 1001 86380 86390 1
504536 99504536 1001 86380 86390 1
504695 99504695 1001 86380 86390 1
504670 99504670 1001 86380 86390 1
504647 99504647 1001 86380 86390 1
504556 99504556 1001 86380 86390 1
504353 99504353 1001 86380 86390 1
504459 99504459 1001 86380 86390 1
504512 99504512 1001 86380 86390 1
505101 99505101 1001 86380 86390 1
505001 99505001 1001 86380 86390 1
505080 99505080 1001 86380 86390 1
505082 99505082 1001 86380 86390 1
505695 99505695 1001 86380 86390 1
505743 99505743 1001 86380 86390 1
505582 99505582 1001 86380 86390 1
505647 99505647 1001 86380 86390 1
505664 99505664 1001 86380 86390 1
505587 99505587 1001 86380 86390 1
505441 99505441 1001 86380 86390 1
505173 99505173 1001 86380 86390 1
505239 99505239 1001 86380 86390 1
505794 99505794 1001 86380 86390 1
505875 99505875 1001 86380 86390 1
505888 99505888 1001 86380 86390 1
505772 99505772 1001 86380 86390 1
505856 99505856 1001 86380 86390 1
506445 99506445 1001 86380 86390 1
506409 99506409 1001 86380 86390 1
506489 99506489 1001 86380 86390 1
506480 99506480 1001 86380 86390 1
506249 99506249 1001 86380 86390 1
506304 99506304 1001 86380 86390 1
506015 99506015 1001 86380 86390 1
506125 99506125 1001 86380 86390 1
506151 99506151 1001 86380 86390 1
505984 99505984 1001 86380 86390 1
505987 99505987 1001 86380 86390 1
506749 99506749 1001 86380 86390 1
506741 99506741 1001 86380 86390 1
506669 99506669 1001 86380 86390 1
506787 99506787 1001 86380 86390 1
507386 99507386 1001 86380 86390 1
507204 99507204 1001 86380 86390 1
507168 99507168 1001 86380 86390 1
507078 99507078 1001 86380 86390 1
507132 99507132 1001 86380 86390 1
507199 99507199 1001 86380 86390 1
506936 99506936 1001 86380 86390 1
506824 99506824 1001 86380 86390 1
507487 99507487 1001 86380 86390 1
507567 99507567 1001 86380 86390 1
507545 99507545 1001 86380 86390 1
508212 99508212 1001 86380 86390 1
508161 99508161 1001 86380 86390 1
508049 99508049 1001 86380 86390 1
508238 99508238 1001 86380 86390 1
508243 99508243 1001 86380 86390 1
507900 99507900 1001 86380 86390 1
507926 99507926 1001 86380 86390 1
507917 99507917 1001 86380 86390 1
507990 99507990 1001 86380 86390 1
507736 99507736 1001 86380 86390 1
507738 99507738 1001 86380 86390 1
507754 99507754 1001 86380 86390 1
507769 99507769 1001 86380 86390 1
508261 99508261 1001 86380 86390 1
508290 99508290 1001 86380 86390 1
508394 99508394 1001 86380 86390 1
508252 99508252 1001 86380 86390 1
508343 99508343 1001 86380 86390 1
508876 99508876 1001 86380 86390 1
508891 99508891 1001 86380 86390 1
509009 99509009 1001 86380 86390 1
509010 99509010 1001 86380 86390 1
508843 99508843 1001 86380 86390 1
508679 99508679 1001 86380 86390 1
508725 99508725 1001 86380 86390 1
508613 99508613 1001 86380 86390 1
508511 99508511 1001 86380 86390 1
508500 99508500 1001 86380 86390 1
508578 99508578 1001 86380 86390 1
509258 99509258 1001 86380 86390 1
509077 99509077 1001 86380 86390 1
509183 99509183 1001 86380 86390 1
509120 99509120 1001 86380 86390 1
509793 99509793 1001 86380 86390 1
509781 99509781 1001 86380 86390 1
509518 99509518 1001 86380 86390 1
509571 99509571 1001 86380 86390 1
509548 99509548 1001 86380 86390 1
509587 99509587 1001 86380 86390 1
509326 99509326 1001 86380 86390 1
509459 99509459 1001 86380 86390 1
509975 99509975 1001 86380 86390 1
509938 99509938 1001 86380 86390 1
509951 99509951 1001 86380 86390 1
510074 99510074 1001 86380 86390 1
510631 99510631 1001 86380 86390 1
510708 99510708 1001 86380 86390 1
510567 99510567 1001 86380 86390 1
510544 99510544 1001 86380 86390 1
510674 99510674 1001 86380 86390 1
510418 99510418 1001 86380 86390 1
510262 99510262 1001 86380 86390 1
510202 99510202 1001 86380 86390 1
510215 99510215 1001 86380 86390 1
510285 99510285 1001 86380 86390 1
510879 99510879 1001 86380 86390 1
510921 99510921 1001 86380 86390 1
510820 99510820 1001 86380 86390 1
510769 99510769 1001 86380 86390 1
510913 99510913 1001 86380 86390 1
511398 99511398 1001 86380 86390 1
511511 99511511 1001 86380 86390 1
511395 99511395 1001 86380 86390 1
511183 99511183 1001 86380 86390 1
511172 99511172 1001 86380 86390 1
511251 99511251 1001 86380 86390 1
510943 99510943 1001 86380 86390 1
511577 99511577 1001 86380 86390 1
511739 99511739 1001 86380 86390 1
511702 99511702 1001 86380 86390 1
512187 99512187 1001 86380 86390 1
511978 99511978 1001 86380 86390 1
511940 99511940 1001 86380 86390 1
511787 99511787 1001 86380 86390 1
511932 99511932 1001 86380 86390 1
512416 99512416 1001 86380 86390 1
512512 99512512 1001 86380 86390 1
512411 99512411 1001 86380 86390 1
512579 99512579 1001 86380 86390 1
512476 99512476 1001 86380 86390 1
512412 99512412 1001 86380 86390 1
512926 99512926 1001 86380 86390 1
512864 99512864 1001 86380 86390 1
512994 99512994 1001 86380 86390 1
512817 99512817 1001 86380 86390 1
512703 99512703 1001 86380 86390 1
513346 99513346 1001 86380 86390 1
513206 99513206 1001 86380 86390 1
513260 99513260 1001 86380 86390 1
513392 99513392 1001 86380 86390 1
513368 99513368 1001 86380 86390 1
513986 99513986 1001 86380 86390 1
513847 99513847 1001 86380 86390 1
513821 99513821 1001 86380 86390 1
513770 99513770 1001 86380 86390 1
513627 99513627 1001 86380 86390 1
513488 99513488 1001 86380 86390 1
513593 99513593 1001 86380 86390 1
513504 99513504 1001 86380 86390 1
513523 99513523 1001 86380 86390 1
513589 99513589 1001 86380 86390 1
514070 99514070 1001 86380 86390 1
514166 99514166 1001 86380 86390 1
514733 99514733 1001 86380 86390 1
514798 99514798 1001 86380 86390 1
514496 99514496 1001 86380 86390 1
514616 99514616 1001 86380 86390 1
514474 99514474 1001 86380 86390 1
514526 99514526 1001 86380 86390 1
514449 99514449 1001 86380 86390 1
514478 99514478 1001 86380 86390 1
514444 99514444 1001 86380 86390 1
514277 99514277 1001 86380 86390 1
514397 99514397 1001 86380 86390 1
515000 99515000 1001 86380 86390 1
514911 99514911 1001 86380 86390 1
514992 99514992 1001 86380 86390 1
515595 99515595 1001 86380 86390 1
515654 99515654 1001 86380 86390 1
515643 99515643 1001 86380 86390 1
515540 99515540 1001 86380 86390 1
515631 99515631 1001 86380 86390 1
515449 99515449 1001 86380 86390 1
515373 99515373 1001 86380 86390 1
515863 99515863 1001 86380 86390 1
516354 99516354 1001 86380 86390 1
516265 99516265 1001 86380 86390 1
516142 99516142 1001 86380 86390 1
516234 99516234 1001 86380 86390 1
516224 99516224 1001 86380 86390 1
516096 99516096 1001 86380 86390 1
516610 99516610 1001 86380 86390 1
516573 99516573 1001 86380 86390 1
516513 99516513 1001 86380 86390 1
516605 99516605 1001 86380 86390 1
516657 99516657 1001 86380 86390 1
516699 99516699 1001 86380 86390 1
517170 99517170 1001 86380 86390 1
517040 99517040 1001 86380 86390 1
517109 99517109 1001 86380 86390 1
517129 99517129 1001 86380 86390 1
516824 99516824 1001 86380 86390 1
516863 99516863 1001 86380 86390 1
516800 99516800 1001 86380 86390 1
516788 99516788 1001 86380 86390 1
516853 99516853 1001 86380 86390 1
516790 99516790 1001 86380 86390 1
516842 99516842 1001 86380 86390 1
516830 99516830 1001 86380 86390 1
516715 99516715 1001 86380 86390 1
517456 99517456 1001 86380 86390 1
517497 99517497 1001 86380 86390 1
517368 99517368 1001 86380 86390 1
517342 99517342 1001 86380 86390 1
518059 99518059 1001 86380 86390 1
518120 99518120 1001 86380 86390 1
518084 99518084 1001 86380 86390 1
517748 99517748 1001 86380 86390 1
517571 99517571 1001 86380 86390 1
517689 99517689 1001 86380 86390 1
517730 99517730 1001 86380 86390 1
517679 99517679 1001 86380 86390 1
518225 99518225 1001 86380 86390 1
518334 99518334 1001 86380 86390 1
518851 99518851 1001 86380 86390 1
518643 99518643 1001 86380 86390 1
518671 99518671 1001 86380 86390 1
518639 99518639 1001 86380 86390 1
518536 99518536 1001 86380 86390 1
518487 99518487 1001 86380 86390 1
518467 99518467 1001 86380 86390 1
519051 99519051 1001 86380 86390 1
519027 99519027 1001 86380 86390 1
519042 99519042 1001 86380 86390 1
519185 99519185 1001 86380 86390 1
519023 99519023 1001 86380 86390 1
519814 99519814 1001 86380 86390 1
519782 99519782 1001 86380 86390 1
519675 99519675 1001 86380 86390 1
519676 99519676 1001 86380 86390 1
519709 99519709 1001 86380 86390 1
519416 99519416 1001 86380 86390 1
519534 99519534 1001 86380 86390 1
519580 99519580 1001 86380 86390 1
519555 99519555 1001 86380 86390 1
519594 99519594 1001 86380 86390 1
519400 99519400 1001 86380 86390 1
519324 99519324 1001 86380 86390 1
519389 99519389 1001 86380 86390 1
519281 99519281 1001 86380 86390 1
520018 99520018 1001 86380 86390 1
520003 99520003 1001 86380 86390 1
520550 99520550 1001 86380 86390 1
520561 99520561 1001 86380 86390 1
520269 99520269 1001 86380 86390 1
520366 99520366 1001 86380 86390 1
520381 99520381 1001 86380 86390 1
520087 99520087 1001 86380 86390 1
520180 99520180 1001 86380 86390 1
520027 99520027 1001 86380 86390 1
520041 99520041 1001 86380 86390 1
520845 99520845 1001 86380 86390 1
520786 99520786 1001 86380 86390 1
520761 99520761 1001 86380 86390 1
520766 99520766 1001 86380 86390 1
521466 99521466 1001 86380 86390 1
521341 99521341 1001 86380 86390 1
521209 99521209 1001 86380 86390 1
521134 99521134 1001 86380 86390 1
521240 99521240 1001 86380 86390 1
521072 99521072 1001 86380 86390 1
521217 99521217 1001 86380 86390 1
521256 99521256 1001 86380 86390 1
521116 99521116 1001 86380 86390 1
521259 99521259 1001 86380 86390 1
520891 99520891 1001 86380 86390 1
520881 99520881 1001 86380 86390 1
521054 99521054 1001 86380 86390 1
521479 99521479 1001 86380 86390 1
521481 99521481 1001 86380 86390 1
521471 99521471 1001 86380 86390 1
522112 99522112 1001 86380 86390 1
522259 99522259 1001 86380 86390 1
522170 99522170 1001 86380 86390 1
522106 99522106 1001 86380 86390 1
522214 99522214 1001 86380 86390 1
522253 99522253 1001 86380 86390 1
522023 99522023 1001 86380 86390 1
522011 99522011 1001 86380 86390 1
521990 99521990 1001 86380 86390 1
522021 99522021 1001 86380 86390 1
522311 99522311 1001 86380 86390 1
522862 99522862 1001 86380 86390 1
522752 99522752 1001 86380 86390 1
522845 99522845 1001 86380 86390 1
522583 99522583 1001 86380 86390 1
522561 99522561 1001 86380 86390 1
523919 99523919 1001 86380 86390 1
523811 99523811 1001 86380 86390 1
523623 99523623 1001 86380 86390 1
523662 99523662 1001 86380 86390 1
523612 99523612 1001 86380 86390 1
523641 99523641 1001 86380 86390 1
523657 99523657 1001 86380 86390 1
523736 99523736 1001 86380 86390 1
523608 99523608 1001 86380 86390 1
523467 99523467 1001 86380 86390 1
523432 99523432 1001 86380 86390 1
523511 99523511 1001 86380 86390 1
524046 99524046 1001 86380 86390 1
523974 99523974 1001 86380 86390 1
524117 99524117 1001 86380 86390 1
524044 99524044 1001 86380 86390 1
524642 99524642 1001 86380 86390 1
524620 99524620 1001 86380 86390 1
524419 99524419 1001 86380 86390 1
524241 99524241 1001 86380 86390 1
524261 99524261 1001 86380 86390 1
524313 99524313 1001 86380 86390 1
524781 99524781 1001 86380 86390 1
524925 99524925 1001 86380 86390 1
524965 99524965 1001 86380 86390 1
524825 99524825 1001 86380 86390 1
524864 99524864 1001 86380 86390 1
524830 99524830 1001 86380 86390 1
525494 99525494 1001 86380 86390 1
525420 99525420 1001 86380 86390 1
525449 99525449 1001 86380 86390 1
525332 99525332 1001 86380 86390 1
525018 99525018 1001 86380 86390 1
524995 99524995 1001 86380 86390 1
525728 99525728 1001 86380 86390 1
525745 99525745 1001 86380 86390 1
526297 99526297 1001 86380 86390 1
526247 99526247 1001 86380 86390 1
526273 99526273 1001 86380 86390 1
526312 99526312 1001 86380 86390 1
526261 99526261 1001 86380 86390 1
526146 99526146 1001 86380 86390 1
526046 99526046 1001 86380 86390 1
526087 99526087 1001 86380 86390 1
526165 99526165 1001 86380 86390 1
525872 99525872 1001 86380 86390 1
525873 99525873 1001 86380 86390 1
526503 99526503 1001 86380 86390 1
527216 99527216 1001 86380 86390 1
527096 99527096 1001 86380 86390 1
527135 99527135 1001 86380 86390 1
527206 99527206 1001 86380 86390 1
527118 99527118 1001 86380 86390 1
526979 99526979 1001 86380 86390 1
526871 99526871 1001 86380 86390 1
526719 99526719 1001 86380 86390 1
526812 99526812 1001 86380 86390 1
526723 99526723 1001 86380 86390 1
526653 99526653 1001 86380 86390 1
527324 99527324 1001 86380 86390 1
527406 99527406 1001 86380 86390 1
527342 99527342 1001 86380 86390 1
527269 99527269 1001 86380 86390 1
528045 99528045 1001 86380 86390 1
528030 99528030 1001 86380 86390 1
527881 99527881 1001 86380 86390 1
527753 99527753 1001 86380 86390 1
527857 99527857 1001 86380 86390 1
527733 99527733 1001 86380 86390 1
527597 99527597 1001 86380 86390 1
527470 99527470 1001 86380 86390 1
527458 99527458 1001 86380 86390 1
527472 99527472 1001 86380 86390 1
528231 99528231 1001 86380 86390 1
528278 99528278 1001 86380 86390 1
528698 99528698 1001 86380 86390 1
528802 99528802 1001 86380 86390 1
528719 99528719 1001 86380 86390 1
528340 99528340 1001 86380 86390 1
528431 99528431 1001 86380 86390 1
528457 99528457 1001 86380 86390 1
528302 99528302 1001 86380 86390 1
528446 99528446 1001 86380 86390 1
528461 99528461 1001 86380 86390 1
529028 99529028 1001 86380 86390 1
529053 99529053 1001 86380 86390 1
529726 99529726 1001 86380 86390 1
529727 99529727 1001 86380 86390 1
529695 99529695 1001 86380 86390 1
529554 99529554 1001 86380 86390 1
529632 99529632 1001 86380 86390 1
529419 99529419 1001 86380 86390 1
529432 99529432 1001 86380 86390 1
529429 99529429 1001 86380 86390 1
529188 99529188 1001 86380 86390 1
529246 99529246 1001 86380 86390 1
529130 99529130 1001 86380 86390 1
529745 99529745 1001 86380 86390 1
529787 99529787 1001 86380 86390 1
530467 99530467 1001 86380 86390 1
530468 99530468 1001 86380 86390 1
530435 99530435 1001 86380 86390 1
530251 99530251 1001 86380 86390 1
530277 99530277 1001 86380 86390 1
530191 99530191 1001 86380 86390 1
530011 99530011 1001 86380 86390 1
529974 99529974 1001 86380 86390 1
530133 99530133 1001 86380 86390 1
530020 99530020 1001 86380 86390 1
530680 99530680 1001 86380 86390 1
530747 99530747 1001 86380 86390 1
530664 99530664 1001 86380 86390 1
531303 99531303 1001 86380 86390 1
531349 99531349 1001 86380 86390 1
531364 99531364 1001 86380 86390 1
531368 99531368 1001 86380 86390 1
531250 99531250 1001 86380 86390 1
530985 99530985 1001 86380 86390 1
530918 99530918 1001 86380 86390 1
530937 99530937 1001 86380 86390 1
530965 99530965 1001 86380 86390 1
531522 99531522 1001 86380 86390 1
531553 99531553 1001 86380 86390 1
531402 99531402 1001 86380 86390 1
532084 99532084 1001 86380 86390 1
532151 99532151 1001 86380 86390 1
531835 99531835 1001 86380 86390 1
531864 99531864 1001 86380 86390 1
531906 99531906 1001 86380 86390 1
531843 99531843 1001 86380 86390 1
531895 99531895 1001 86380 86390 1
531638 99531638 1001 86380 86390 1
531757 99531757 1001 86380 86390 1
531723 99531723 1001 86380 86390 1
531594 99531594 1001 86380 86390 1
532309 99532309 1001 86380 86390 1
532350 99532350 1001 86380 86390 1
532300 99532300 1001 86380 86390 1
532342 99532342 1001 86380 86390 1
532839 99532839 1001 86380 86390 1
532956 99532956 1001 86380 86390 1
532964 99532964 1001 86380 86390 1
533018 99533018 1001 86380 86390 1
532954 99532954 1001 86380 86390 1
532723 99532723 1001 86380 86390 1
532650 99532650 1001 86380 86390 1
532753 99532753 1001 86380 86390 1
532785 99532785 1001 86380 86390 1
532631 99532631 1001 86380 86390 1
532438 99532438 1001 86380 86390 1
532569 99532569 1001 86380 86390 1
532601 99532601 1001 86380 86390 1
532550 99532550 1001 86380 86390 1
532616 99532616 1001 86380 86390 1
532449 99532449 1001 86380 86390 1
533174 99533174 1001 86380 86390 1
533036 99533036 1001 86380 86390 1
533066 99533066 1001 86380 86390 1
533132 99533132 1001 86380 86390 1
533747 99533747 1001 86380 86390 1
533779 99533779 1001 86380 86390 1
533642 99533642 1001 86380 86390 1
533474 99533474 1001 86380 86390 1
533367 99533367 1001 86380 86390 1
533426 99533426 1001 86380 86390 1
533349 99533349 1001 86380 86390 1
533299 99533299 1001 86380 86390 1
533404 99533404 1001 86380 86390 1
533926 99533926 1001 86380 86390 1
534008 99534008 1001 86380 86390 1
534594 99534594 1001 86380 86390 1
534495 99534495 1001 86380 86390 1
534547 99534547 1001 86380 86390 1
534330 99534330 1001 86380 86390 1
534447 99534447 1001 86380 86390 1
534321 99534321 1001 86380 86390 1
534169 99534169 1001 86380 86390 1
534137 99534137 1001 86380 86390 1
534085 99534085 1001 86380 86390 1
534778 99534778 1001 86380 86390 1
534804 99534804 1001 86380 86390 1
534767 99534767 1001 86380 86390 1
534849 99534849 1001 86380 86390 1
535410 99535410 1001 86380 86390 1
535497 99535497 1001 86380 86390 1
535191 99535191 1001 86380 86390 1
535160 99535160 1001 86380 86390 1
534933 99534933 1001 86380 86390 1
534989 99534989 1001 86380 86390 1
534900 99534900 1001 86380 86390 1
535611 99535611 1001 86380 86390 1
536333 99536333 1001 86380 86390 1
536159 99536159 1001 86380 86390 1
536190 99536190 1001 86380 86390 1
536220 99536220 1001 86380 86390 1
536118 99536118 1001 86380 86390 1
536080 99536080 1001 86380 86390 1
536057 99536057 1001 86380 86390 1
536070 99536070 1001 86380 86390 1
536096 99536096 1001 86380 86390 1
536098 99536098 1001 86380 86390 1
535845 99535845 1001 86380 86390 1
535743 99535743 1001 86380 86390 1
535771 99535771 1001 86380 86390 1
536431 99536431 1001 86380 86390 1
536996 99536996 1001 86380 86390 1
536984 99536984 1001 86380 86390 1
537003 99537003 1001 86380 86390 1
537069 99537069 1001 86380 86390 1
537007 99537007 1001 86380 86390 1
536792 99536792 1001 86380 86390 1
536955 99536955 1001 86380 86390 1
536673 99536673 1001 86380 86390 1
536545 99536545 1001 86380 86390 1
536574 99536574 1001 86380 86390 1
537358 99537358 1001 86380 86390 1
537270 99537270 1001 86380 86390 1
537830 99537830 1001 86380 86390 1
537642 99537642 1001 86380 86390 1
537734 99537734 1001 86380 86390 1
537756 99537756 1001 86380 86390 1
537377 99537377 1001 86380 86390 1
537483 99537483 1001 86380 86390 1
538084 99538084 1001 86380 86390 1
538725 99538725 1001 86380 86390 1
538742 99538742 1001 86380 86390 1
538718 99538718 1001 86380 86390 1
538631 99538631 1001 86380 86390 1
538597 99538597 1001 86380 86390 1
538455 99538455 1001 86380 86390 1
538588 99538588 1001 86380 86390 1
538462 99538462 1001 86380 86390 1
538567 99538567 1001 86380 86390 1
538594 99538594 1001 86380 86390 1
538246 99538246 1001 86380 86390 1
538208 99538208 1001 86380 86390 1
538301 99538301 1001 86380 86390 1
538380 99538380 1001 86380 86390 1
538303 99538303 1001 86380 86390 1
538907 99538907 1001 86380 86390 1
538972 99538972 1001 86380 86390 1
538869 99538869 1001 86380 86390 1
539013 99539013 1001 86380 86390 1
538963 99538963 1001 86380 86390 1
539554 99539554 1001 86380 86390 1
539555 99539555 1001 86380 86390 1
539559 99539559 1001 86380 86390 1
539497 99539497 1001 86380 86390 1
539307 99539307 1001 86380 86390 1
539269 99539269 1001 86380 86390 1
539382 99539382 1001 86380 86390 1
539176 99539176 1001 86380 86390 1
539103 99539103 1001 86380 86390 1
539168 99539168 1001 86380 86390 1
539040 99539040 1001 86380 86390 1
539159 99539159 1001 86380 86390 1
539121 99539121 1001 86380 86390 1
539135 99539135 1001 86380 86390 1
539764 99539764 1001 86380 86390 1
540435 99540435 1001 86380 86390 1
540266 99540266 1001 86380 86390 1
540293 99540293 1001 86380 86390 1
540358 99540358 1001 86380 86390 1
540374 99540374 1001 86380 86390 1
540223 99540223 1001 86380 86390 1
540188 99540188 1001 86380 86390 1
540151 99540151 1001 86380 86390 1
540064 99540064 1001 86380 86390 1
540259 99540259 1001 86380 86390 1
540004 99540004 1001 86380 86390 1
540047 99540047 1001 86380 86390 1
539934 99539934 1001 86380 86390 1
540607 99540607 1001 86380 86390 1
540600 99540600 1001 86380 86390 1
540512 99540512 1001 86380 86390 1
540538 99540538 1001 86380 86390 1
540642 99540642 1001 86380 86390 1
541256 99541256 1001 86380 86390 1
541146 99541146 1001 86380 86390 1
541172 99541172 1001 86380 86390 1
540985 99540985 1001 86380 86390 1
540896 99540896 1001 86380 86390 1
540884 99540884 1001 86380 86390 1
540952 99540952 1001 86380 86390 1
540992 99540992 1001 86380 86390 1
540808 99540808 1001 86380 86390 1
540847 99540847 1001 86380 86390 1
540783 99540783 1001 86380 86390 1
540836 99540836 1001 86380 86390 1
540760 99540760 1001 86380 86390 1
540709 99540709 1001 86380 86390 1
541303 99541303 1001 86380 86390 1
541477 99541477 1001 86380 86390 1
541375 99541375 1001 86380 86390 1
541298 99541298 1001 86380 86390 1
541392 99541392 1001 86380 86390 1
541405 99541405 1001 86380 86390 1
541982 99541982 1001 86380 86390 1
542010 99542010 1001 86380 86390 1
542076 99542076 1001 86380 86390 1
541948 99541948 1001 86380 86390 1
541814 99541814 1001 86380 86390 1
541880 99541880 1001 86380 86390 1
541538 99541538 1001 86380 86390 1
541501 99541501 1001 86380 86390 1
541517 99541517 1001 86380 86390 1
541704 99541704 1001 86380 86390 1
542305 99542305 1001 86380 86390 1
542254 99542254 1001 86380 86390 1
542164 99542164 1001 86380 86390 1
542243 99542243 1001 86380 86390 1
542271 99542271 1001 86380 86390 1
542755 99542755 1001 86380 86390 1
542848 99542848 1001 86380 86390 1
542746 99542746 1001 86380 86390 1
542784 99542784 1001 86380 86390 1
542777 99542777 1001 86380 86390 1
542623 99542623 1001 86380 86390 1
542740 99542740 1001 86380 86390 1
542716 99542716 1001 86380 86390 1
542711 99542711 1001 86380 86390 1
542398 99542398 1001 86380 86390 1
542373 99542373 1001 86380 86390 1
543124 99543124 1001 86380 86390 1
543127 99543127 1001 86380 86390 1
543091 99543091 1001 86380 86390 1
543132 99543132 1001 86380 86390 1
543732 99543732 1001 86380 86390 1
543372 99543372 1001 86380 86390 1
543281 99543281 1001 86380 86390 1
543230 99543230 1001 86380 86390 1
543335 99543335 1001 86380 86390 1
543354 99543354 1001 86380 86390 1
543821 99543821 1001 86380 86390 1
543809 99543809 1001 86380 86390 1
543862 99543862 1001 86380 86390 1
543785 99543785 1001 86380 86390 1
543866 99543866 1001 86380 86390 1
543908 99543908 1001 86380 86390 1
544469 99544469 1001 86380 86390 1
544523 99544523 1001 86380 86390 1
544566 99544566 1001 86380 86390 1
544485 99544485 1001 86380 86390 1
544578 99544578 1001 86380 86390 1
544219 99544219 1001 86380 86390 1
544351 99544351 1001 86380 86390 1
544339 99544339 1001 86380 86390 1
544108 99544108 1001 86380 86390 1
544046 99544046 1001 86380 86390 1
544661 99544661 1001 86380 86390 1
427137 299 1001 64020 65157 1
509548 827 1001 25355 25654 1
400438 99400438 1001 86380 86390 1
400504 99400504 1001 86380 86390 1
400665 99400665 1001 86380 86390 1
400778 99400778 1001 86380 86390 1
401037 99401037 1001 86380 86390 1
401044 99401044 1001 86380 86390 1
401537 99401537 1001 86380 86390 1
401567 99401567 1001 86380 86390 1
401683 99401683 1001 86380 86390 1
401646 99401646 1001 86380 86390 1
401879 99401879 1001 86380 86390 1
401888 99401888 1001 86380 86390 1
401962 99401962 1001 86380 86390 1
402045 99402045 1001 86380 86390 1
402162 99402162 1001 86380 86390 1
402093 99402093 1001 86380 86390 1
402351 99402351 1001 86380 86390 1
402592 99402592 1001 86380 86390 1
402982 99402982 1001 86380 86390 1
402915 99402915 1001 86380 86390 1
403011 99403011 1001 86380 86390 1
403297 99403297 1001 86380 86390 1
403327 99403327 1001 86380 86390 1
403400 99403400 1001 86380 86390 1
403364 99403364 1001 86380 86390 1
403769 99403769 1001 86380 86390 1
404037 99404037 1001 86380 86390 1
404023 99404023 1001 86380 86390 1
404076 99404076 1001 86380 86390 1
404211 99404211 1001 86380 86390 1
404265 99404265 1001 86380 86390 1
404319 99404319 1001 86380 86390 1
404421 99404421 1001 86380 86390 1
404826 99404826 1001 86380 86390 1
405297 99405297 1001 86380 86390 1
405384 99405384 1001 86380 86390 1
405411 99405411 1001 86380 86390 1
405454 99405454 1001 86380 86390 1
405420 99405420 1001 86380 86390 1
405566 99405566 1001 86380 86390 1
405627 99405627 1001 86380 86390 1
405693 99405693 1001 86380 86390 1
405859 99405859 1001 86380 86390 1
405870 99405870 1001 86380 86390 1
406147 99406147 1001 86380 86390 1
406725 99406725 1001 86380 86390 1
406728 99406728 1001 86380 86390 1
406698 99406698 1001 86380 86390 1
406827 99406827 1001 86380 86390 1
406775 99406775 1001 86380 86390 1
406805 99406805 1001 86380 86390 1
407065 99407065 1001 86380 86390 1
407098 99407098 1001 86380 86390 1
407045 99407045 1001 86380 86390 1
407172 99407172 1001 86380 86390 1
407341 99407341 1001 86380 86390 1
407437 99407437 1001 86380 86390 1
407669 99407669 1001 86380 86390 1
407682 99407682 1001 86380 86390 1
407882 99407882 1001 86380 86390 1
407919 99407919 1001 86380 86390 1
408002 99408002 1001 86380 86390 1
408105 99408105 1001 86380 86390 1
408195 99408195 1001 86380 86390 1
408131 99408131 1001 86380 86390 1
408231 99408231 1001 86380 86390 1
408409 99408409 1001 86380 86390 1
408414 99408414 1001 86380 86390 1
408524 99408524 1001 86380 86390 1
408637 99408637 1001 86380 86390 1
408762 99408762 1001 86380 86390 1
408746 99408746 1001 86380 86390 1
408780 99408780 1001 86380 86390 1
408864 99408864 1001 86380 86390 1
408914 99408914 1001 86380 86390 1
408883 99408883 1001 86380 86390 1
408960 99408960 1001 86380 86390 1
408997 99408997 1001 86380 86390 1
409033 99409033 1001 86380 86390 1
409117 99409117 1001 86380 86390 1
409368 99409368 1001 86380 86390 1
409548 99409548 1001 86380 86390 1
409910 99409910 1001 86380 86390 1
409945 99409945 1001 86380 86390 1
410189 99410189 1001 86380 86390 1
410114 99410114 1001 86380 86390 1
410245 99410245 1001 86380 86390 1
410357 99410357 1001 86380 86390 1
410330 99410330 1001 86380 86390 1
410468 99410468 1001 86380 86390 1
410524 99410524 1001 86380 86390 1
410633 99410633 1001 86380 86390 1
410881 99410881 1001 86380 86390 1
410937 99410937 1001 86380 86390 1
411386 99411386 1001 86380 86390 1
411410 99411410 1001 86380 86390 1
411378 99411378 1001 86380 86390 1
411558 99411558 1001 86380 86390 1
411726 99411726 1001 86380 86390 1
412070 99412070 1001 86380 86390 1
412133 99412133 1001 86380 86390 1
412386 99412386 1001 86380 86390 1
413311 99413311 1001 86380 86390 1
413568 99413568 1001 86380 86390 1
413589 99413589 1001 86380 86390 1
413136 99413136 1001 86380 86390 1
412941 99412941 1001 86380 86390 1
412950 99412950 1001 86380 86390 1
412777 99412777 1001 86380 86390 1
412657 99412657 1001 86380 86390 1
412815 99412815 1001 86380 86390 1
412837 99412837 1001 86380 86390 1
412522 99412522 1001 86380 86390 1
415098 99415098 1001 86380 86390 1
415171 99415171 1001 86380 86390 1
415061 99415061 1001 86380 86390 1
414590 99414590 1001 86380 86390 1
414798 99414798 1001 86380 86390 1
414851 99414851 1001 86380 86390 1
414891 99414891 1001 86380 86390 1
414450 99414450 1001 86380 86390 1
414479 99414479 1001 86380 86390 1
414300 99414300 1001 86380 86390 1
414236 99414236 1001 86380 86390 1
414343 99414343 1001 86380 86390 1
414445 99414445 1001 86380 86390 1
414419 99414419 1001 86380 86390 1
414155 99414155 1001 86380 86390 1
414247 99414247 1001 86380 86390 1
415711 99415711 1001 86380 86390 1
416739 99416739 1001 86380 86390 1
416464 99416464 1001 86380 86390 1
416236 99416236 1001 86380 86390 1
416408 99416408 1001 86380 86390 1
416313 99416313 1001 86380 86390 1
415726 99415726 1001 86380 86390 1
415766 99415766 1001 86380 86390 1
415721 99415721 1001 86380 86390 1
417106 99417106 1001 86380 86390 1
417013 99417013 1001 86380 86390 1
417450 99417450 1001 86380 86390 1
417510 99417510 1001 86380 86390 1
418477 99418477 1001 86380 86390 1
418653 99418653 1001 86380 86390 1
418715 99418715 1001 86380 86390 1
418743 99418743 1001 86380 86390 1
418656 99418656 1001 86380 86390 1
418547 99418547 1001 86380 86390 1
418500 99418500 1001 86380 86390 1
418170 99418170 1001 86380 86390 1
418068 99418068 1001 86380 86390 1
418217 99418217 1001 86380 86390 1
417964 99417964 1001 86380 86390 1
417738 99417738 1001 86380 86390 1
417898 99417898 1001 86380 86390 1
417973 99417973 1001 86380 86390 1
417695 99417695 1001 86380 86390 1
417866 99417866 1001 86380 86390 1
419077 99419077 1001 86380 86390 1
419196 99419196 1001 86380 86390 1
419112 99419112 1001 86380 86390 1
418897 99418897 1001 86380 86390 1
420179 99420179 1001 86380 86390 1
420066 99420066 1001 86380 86390 1
420418 99420418 1001 86380 86390 1
420185 99420185 1001 86380 86390 1
420351 99420351 1001 86380 86390 1
419680 99419680 1001 86380 86390 1
419662 99419662 1001 86380 86390 1
419349 99419349 1001 86380 86390 1
420782 99420782 1001 86380 86390 1
421778 99421778 1001 86380 86390 1
421718 99421718 1001 86380 86390 1
422065 99422065 1001 86380 86390 1
421726 99421726 1001 86380 86390 1
421316 99421316 1001 86380 86390 1
421504 99421504 1001 86380 86390 1
420859 99420859 1001 86380 86390 1
421213 99421213 1001 86380 86390 1
420846 99420846 1001 86380 86390 1
421202 99421202 1001 86380 86390 1
422285 99422285 1001 86380 86390 1
422181 99422181 1001 86380 86390 1
423673 99423673 1001 86380 86390 1
423709 99423709 1001 86380 86390 1
423617 99423617 1001 86380 86390 1
422964 99422964 1001 86380 86390 1
422572 99422572 1001 86380 86390 1
422887 99422887 1001 86380 86390 1
422786 99422786 1001 86380 86390 1
422787 99422787 1001 86380 86390 1
422890 99422890 1001 86380 86390 1
422938 99422938 1001 86380 86390 1
423825 99423825 1001 86380 86390 1
423918 99423918 1001 86380 86390 1
423857 99423857 1001 86380 86390 1
425232 99425232 1001 86380 86390 1
425117 99425117 1001 86380 86390 1
425169 99425169 1001 86380 86390 1
424821 99424821 1001 86380 86390 1
424979 99424979 1001 86380 86390 1
424934 99424934 1001 86380 86390 1
424943 99424943 1001 86380 86390 1
424603 99424603 1001 86380 86390 1
424794 99424794 1001 86380 86390 1
424292 99424292 1001 86380 86390 1
424184 99424184 1001 86380 86390 1
424441 99424441 1001 86380 86390 1
424538 99424538 1001 86380 86390 1
424477 99424477 1001 86380 86390 1
425655 99425655 1001 86380 86390 1
425829 99425829 1001 86380 86390 1
425777 99425777 1001 86380 86390 1
425412 99425412 1001 86380 86390 1
425814 99425814 1001 86380 86390 1
425705 99425705 1001 86380 86390 1
427034 99427034 1001 86380 86390 1
426951 99426951 1001 86380 86390 1
427028 99427028 1001 86380 86390 1
426547 99426547 1001 86380 86390 1
426645 99426645 1001 86380 86390 1
426376 99426376 1001 86380 86390 1
426382 99426382 1001 86380 86390 1
426649 99426649 1001 86380 86390 1
426539 99426539 1001 86380 86390 1
426015 99426015 1001 86380 86390 1
426159 99426159 1001 86380 86390 1
425923 99425923 1001 86380 86390 1
425950 99425950 1001 86380 86390 1
426087 99426087 1001 86380 86390 1
427174 99427174 1001 86380 86390 1
427177 99427177 1001 86380 86390 1
427399 99427399 1001 86380 86390 1
427252 99427252 1001 86380 86390 1
428414 99428414 1001 86380 86390 1
428202 99428202 1001 86380 86390 1
428182 99428182 1001 86380 86390 1
427576 99427576 1001 86380 86390 1
427905 99427905 1001 86380 86390 1
427759 99427759 1001 86380 86390 1
427570 99427570 1001 86380 86390 1
427765 99427765 1001 86380 86390 1
428840 99428840 1001 86380 86390 1
428817 99428817 1001 86380 86390 1
428844 99428844 1001 86380 86390 1
428754 99428754 1001 86380 86390 1
428799 99428799 1001 86380 86390 1
430075 99430075 1001 86380 86390 1
430028 99430028 1001 86380 86390 1
430228 99430228 1001 86380 86390 1
430229 99430229 1001 86380 86390 1
430007 99430007 1001 86380 86390 1
430357 99430357 1001 86380 86390 1
429857 99429857 1001 86380 86390 1
429809 99429809 1001 86380 86390 1
429629 99429629 1001 86380 86390 1
429395 99429395 1001 86380 86390 1
429181 99429181 1001 86380 86390 1
429216 99429216 1001 86380 86390 1
429177 99429177 1001 86380 86390 1
430432 99430432 1001 86380 86390 1
430495 99430495 1001 86380 86390 1
430652 99430652 1001 86380 86390 1
430500 99430500 1001 86380 86390 1
431788 99431788 1001 86380 86390 1
431607 99431607 1001 86380 86390 1
431386 99431386 1001 86380 86390 1
431443 99431443 1001 86380 86390 1
431343 99431343 1001 86380 86390 1
431545 99431545 1001 86380 86390 1
431009 99431009 1001 86380 86390 1
430874 99430874 1001 86380 86390 1
431103 99431103 1001 86380 86390 1
431061 99431061 1001 86380 86390 1
432174 99432174 1001 86380 86390 1
432084 99432084 1001 86380 86390 1
432233 99432233 1001 86380 86390 1
433485 99433485 1001 86380 86390 1
433641 99433641 1001 86380 86390 1
433678 99433678 1001 86380 86390 1
433702 99433702 1001 86380 86390 1
432967 99432967 1001 86380 86390 1
433292 99433292 1001 86380 86390 1
432776 99432776 1001 86380 86390 1
432758 99432758 1001 86380 86390 1
432538 99432538 1001 86380 86390 1
432763 99432763 1001 86380 86390 1
432592 99432592 1001 86380 86390 1
432891 99432891 1001 86380 86390 1
432824 99432824 1001 86380 86390 1
433977 99433977 1001 86380 86390 1
434126 99434126 1001 86380 86390 1
435039 99435039 1001 86380 86390 1
435397 99435397 1001 86380 86390 1
435335 99435335 1001 86380 86390 1
434380 99434380 1001 86380 86390 1
435831 99435831 1001 86380 86390 1
435878 99435878 1001 86380 86390 1
435696 99435696 1001 86380 86390 1
436840 99436840 1001 86380 86390 1
437032 99437032 1001 86380 86390 1
436778 99436778 1001 86380 86390 1
436445 99436445 1001 86380 86390 1
436642 99436642 1001 86380 86390 1
436508 99436508 1001 86380 86390 1
436378 99436378 1001 86380 86390 1
436072 99436072 1001 86380 86390 1
436062 99436062 1001 86380 86390 1
300094 99300094 1001 86380 86390 1
437298 99437298 1001 86380 86390 1
300007 99300007 1001 86380 86390 1
437304 99437304 1001 86380 86390 1
300627 99300627 1001 86380 86390 1
300553 99300553 1001 86380 86390 1
300673 99300673 1001 86380 86390 1
300571 99300571 1001 86380 86390 1
300584 99300584 1001 86380 86390 1
300404 99300404 1001 86380 86390 1
300405 99300405 1001 86380 86390 1
300483 99300483 1001 86380 86390 1
300188 99300188 1001 86380 86390 1
300291 99300291 1001 86380 86390 1
300140 99300140 1001 86380 86390 1
300207 99300207 1001 86380 86390 1
300235 99300235 1001 86380 86390 1
301527 99301527 1001 86380 86390 1
301391 99301391 1001 86380 86390 1
301250 99301250 1001 86380 86390 1
301265 99301265 1001 86380 86390 1
301176 99301176 1001 86380 86390 1
301215 99301215 1001 86380 86390 1
301332 99301332 1001 86380 86390 1
300965 99300965 1001 86380 86390 1
301047 99301047 1001 86380 86390 1
301087 99301087 1001 86380 86390 1
301579 99301579 1001 86380 86390 1
301701 99301701 1001 86380 86390 1
301590 99301590 1001 86380 86390 1
302317 99302317 1001 86380 86390 1
302343 99302343 1001 86380 86390 1
302344 99302344 1001 86380 86390 1
302202 99302202 1001 86380 86390 1
302254 99302254 1001 86380 86390 1
301983 99301983 1001 86380 86390 1
302143 99302143 1001 86380 86390 1
301863 99301863 1001 86380 86390 1
301934 99301934 1001 86380 86390 1
301872 99301872 1001 86380 86390 1
301966 99301966 1001 86380 86390 1
302384 99302384 1001 86380 86390 1
302464 99302464 1001 86380 86390 1
302582 99302582 1001 86380 86390 1
302441 99302441 1001 86380 86390 1
303118 99303118 1001 86380 86390 1
303086 99303086 1001 86380 86390 1
303126 99303126 1001 86380 86390 1
302823 99302823 1001 86380 86390 1
302940 99302940 1001 86380 86390 1
302928 99302928 1001 86380 86390 1
302801 99302801 1001 86380 86390 1
302831 99302831 1001 86380 86390 1
302742 99302742 1001 86380 86390 1
302704 99302704 1001 86380 86390 1
302720 99302720 1001 86380 86390 1
302785 99302785 1001 86380 86390 1
302748 99302748 1001 86380 86390 1
302659 99302659 1001 86380 86390 1
302598 99302598 1001 86380 86390 1
304012 99304012 1001 86380 86390 1
303661 99303661 1001 86380 86390 1
303642 99303642 1001 86380 86390 1
303734 99303734 1001 86380 86390 1
303748 99303748 1001 86380 86390 1
303505 99303505 1001 86380 86390 1
303544 99303544 1001 86380 86390 1
303482 99303482 1001 86380 86390 1
304175 99304175 1001 86380 86390 1
304228 99304228 1001 86380 86390 1
304140 99304140 1001 86380 86390 1
304179 99304179 1001 86380 86390 1
304167 99304167 1001 86380 86390 1
304834 99304834 1001 86380 86390 1
304816 99304816 1001 86380 86390 1
304715 99304715 1001 86380 86390 1
304857 99304857 1001 86380 86390 1
304556 99304556 1001 86380 86390 1
304571 99304571 1001 86380 86390 1
304481 99304481 1001 86380 86390 1
304373 99304373 1001 86380 86390 1
305051 99305051 1001 86380 86390 1
305028 99305028 1001 86380 86390 1
305005 99305005 1001 86380 86390 1
305032 99305032 1001 86380 86390 1
304906 99304906 1001 86380 86390 1
304984 99304984 1001 86380 86390 1
304920 99304920 1001 86380 86390 1
305660 99305660 1001 86380 86390 1
305298 99305298 1001 86380 86390 1
305463 99305463 1001 86380 86390 1
305077 99305077 1001 86380 86390 1
305223 99305223 1001 86380 86390 1
305264 99305264 1001 86380 86390 1
500117 99500117 1001 86380 86390 1
305687 99305687 1001 86380 86390 1
500161 99500161 1001 86380 86390 1
500162 99500162 1001 86380 86390 1
500698 99500698 1001 86380 86390 1
500768 99500768 1001 86380 86390 1
500470 99500470 1001 86380 86390 1
500338 99500338 1001 86380 86390 1
500216 99500216 1001 86380 86390 1
500385 99500385 1001 86380 86390 1
500940 99500940 1001 86380 86390 1
500916 99500916 1001 86380 86390 1
500971 99500971 1001 86380 86390 1
501014 99501014 1001 86380 86390 1
501553 99501553 1001 86380 86390 1
501434 99501434 1001 86380 86390 1
501268 99501268 1001 86380 86390 1
501348 99501348 1001 86380 86390 1
501244 99501244 1001 86380 86390 1
501247 99501247 1001 86380 86390 1
501188 99501188 1001 86380 86390 1
501059 99501059 1001 86380 86390 1
501139 99501139 1001 86380 86390 1
501088 99501088 1001 86380 86390 1
501688 99501688 1001 86380 86390 1
501649 99501649 1001 86380 86390 1
501679 99501679 1001 86380 86390 1
501645 99501645 1001 86380 86390 1
501685 99501685 1001 86380 86390 1
502465 99502465 1001 86380 86390 1
502398 99502398 1001 86380 86390 1
502387 99502387 1001 86380 86390 1
502362 99502362 1001 86380 86390 1
502052 99502052 1001 86380 86390 1
501988 99501988 1001 86380 86390 1
502019 99502019 1001 86380 86390 1
501955 99501955 1001 86380 86390 1
502498 99502498 1001 86380 86390 1
503259 99503259 1001 86380 86390 1
503219 99503219 1001 86380 86390 1
503094 99503094 1001 86380 86390 1
503159 99503159 1001 86380 86390 1
503187 99503187 1001 86380 86390 1
502922 99502922 1001 86380 86390 1
503077 99503077 1001 86380 86390 1
503052 99503052 1001 86380 86390 1
503015 99503015 1001 86380 86390 1
502888 99502888 1001 86380 86390 1
502916 99502916 1001 86380 86390 1
502929 99502929 1001 86380 86390 1
502942 99502942 1001 86380 86390 1
502816 99502816 1001 86380 86390 1
502708 99502708 1001 86380 86390 1
503432 99503432 1001 86380 86390 1
503442 99503442 1001 86380 86390 1
503468 99503468 1001 86380 86390 1
503481 99503481 1001 86380 86390 1
503993 99503993 1001 86380 86390 1
504036 99504036 1001 86380 86390 1
504103 99504103 1001 86380 86390 1
503786 99503786 1001 86380 86390 1
503800 99503800 1001 86380 86390 1
503857 99503857 1001 86380 86390 1
503781 99503781 1001 86380 86390 1
503859 99503859 1001 86380 86390 1
503665 99503665 1001 86380 86390 1
503678 99503678 1001 86380 86390 1
503667 99503667 1001 86380 86390 1
504298 99504298 1001 86380 86390 1
504315 99504315 1001 86380 86390 1
504187 99504187 1001 86380 86390 1
504827 99504827 1001 86380 86390 1
504663 99504663 1001 86380 86390 1
504618 99504618 1001 86380 86390 1
504734 99504734 1001 86380 86390 1
504712 99504712 1001 86380 86390 1
504363 99504363 1001 86380 86390 1
504493 99504493 1001 86380 86390 1
504470 99504470 1001 86380 86390 1
504460 99504460 1001 86380 86390 1
504360 99504360 1001 86380 86390 1
504452 99504452 1001 86380 86390 1
505694 99505694 1001 86380 86390 1
505735 99505735 1001 86380 86390 1
505632 99505632 1001 86380 86390 1
505727 99505727 1001 86380 86390 1
505624 99505624 1001 86380 86390 1
505543 99505543 1001 86380 86390 1
505524 99505524 1001 86380 86390 1
505291 99505291 1001 86380 86390 1
505858 99505858 1001 86380 86390 1
505854 99505854 1001 86380 86390 1
505844 99505844 1001 86380 86390 1
506521 99506521 1001 86380 86390 1
506556 99506556 1001 86380 86390 1
506305 99506305 1001 86380 86390 1
506232 99506232 1001 86380 86390 1
506206 99506206 1001 86380 86390 1
506337 99506337 1001 86380 86390 1
506312 99506312 1001 86380 86390 1
506066 99506066 1001 86380 86390 1
506623 99506623 1001 86380 86390 1
506675 99506675 1001 86380 86390 1
506637 99506637 1001 86380 86390 1
506631 99506631 1001 86380 86390 1
507393 99507393 1001 86380 86390 1
507311 99507311 1001 86380 86390 1
507064 99507064 1001 86380 86390 1
507039 99507039 1001 86380 86390 1
507208 99507208 1001 86380 86390 1
507015 99507015 1001 86380 86390 1
506815 99506815 1001 86380 86390 1
506861 99506861 1001 86380 86390 1
506941 99506941 1001 86380 86390 1
507536 99507536 1001 86380 86390 1
506802 99506802 1001 86380 86390 1
507513 99507513 1001 86380 86390 1
507426 99507426 1001 86380 86390 1
507452 99507452 1001 86380 86390 1
507556 99507556 1001 86380 86390 1
508234 99508234 1001 86380 86390 1
508208 99508208 1001 86380 86390 1
508131 99508131 1001 86380 86390 1
507887 99507887 1001 86380 86390 1
507903 99507903 1001 86380 86390 1
507860 99507860 1001 86380 86390 1
507783 99507783 1001 86380 86390 1
507658 99507658 1001 86380 86390 1
507793 99507793 1001 86380 86390 1
508313 99508313 1001 86380 86390 1
508367 99508367 1001 86380 86390 1
508293 99508293 1001 86380 86390 1
508976 99508976 1001 86380 86390 1
508730 99508730 1001 86380 86390 1
508852 99508852 1001 86380 86390 1
508469 99508469 1001 86380 86390 1
509177 99509177 1001 86380 86390 1
509107 99509107 1001 86380 86390 1
509812 99509812 1001 86380 86390 1
509800 99509800 1001 86380 86390 1
509870 99509870 1001 86380 86390 1
509711 99509711 1001 86380 86390 1
509715 99509715 1001 86380 86390 1
509731 99509731 1001 86380 86390 1
509654 99509654 1001 86380 86390 1
509361 99509361 1001 86380 86390 1
509466 99509466 1001 86380 86390 1
509290 99509290 1001 86380 86390 1
510106 99510106 1001 86380 86390 1
510030 99510030 1001 86380 86390 1
509967 99509967 1001 86380 86390 1
509969 99509969 1001 86380 86390 1
510077 99510077 1001 86380 86390 1
510627 99510627 1001 86380 86390 1
510698 99510698 1001 86380 86390 1
510629 99510629 1001 86380 86390 1
510714 99510714 1001 86380 86390 1
510530 99510530 1001 86380 86390 1
510723 99510723 1001 86380 86390 1
510458 99510458 1001 86380 86390 1
510391 99510391 1001 86380 86390 1
510326 99510326 1001 86380 86390 1
510131 99510131 1001 86380 86390 1
510831 99510831 1001 86380 86390 1
510833 99510833 1001 86380 86390 1
510834 99510834 1001 86380 86390 1
510912 99510912 1001 86380 86390 1
511403 99511403 1001 86380 86390 1
511542 99511542 1001 86380 86390 1
511347 99511347 1001 86380 86390 1
511180 99511180 1001 86380 86390 1
511283 99511283 1001 86380 86390 1
511296 99511296 1001 86380 86390 1
511336 99511336 1001 86380 86390 1
511226 99511226 1001 86380 86390 1
511333 99511333 1001 86380 86390 1
511025 99511025 1001 86380 86390 1
511096 99511096 1001 86380 86390 1
511699 99511699 1001 86380 86390 1
512255 99512255 1001 86380 86390 1
512358 99512358 1001 86380 86390 1
512371 99512371 1001 86380 86390 1
512012 99512012 1001 86380 86390 1
512107 99512107 1001 86380 86390 1
512172 99512172 1001 86380 86390 1
511837 99511837 1001 86380 86390 1
511839 99511839 1001 86380 86390 1
511908 99511908 1001 86380 86390 1
511874 99511874 1001 86380 86390 1
512545 99512545 1001 86380 86390 1
513064 99513064 1001 86380 86390 1
513159 99513159 1001 86380 86390 1
513046 99513046 1001 86380 86390 1
512974 99512974 1001 86380 86390 1
512807 99512807 1001 86380 86390 1
512997 99512997 1001 86380 86390 1
512610 99512610 1001 86380 86390 1
512717 99512717 1001 86380 86390 1
512646 99512646 1001 86380 86390 1
512647 99512647 1001 86380 86390 1
513306 99513306 1001 86380 86390 1
513297 99513297 1001 86380 86390 1
513315 99513315 1001 86380 86390 1
513908 99513908 1001 86380 86390 1
513885 99513885 1001 86380 86390 1
513659 99513659 1001 86380 86390 1
513738 99513738 1001 86380 86390 1
513806 99513806 1001 86380 86390 1
513515 99513515 1001 86380 86390 1
513609 99513609 1001 86380 86390 1
513456 99513456 1001 86380 86390 1
513562 99513562 1001 86380 86390 1
514094 99514094 1001 86380 86390 1
514217 99514217 1001 86380 86390 1
514127 99514127 1001 86380 86390 1
514170 99514170 1001 86380 86390 1
514745 99514745 1001 86380 86390 1
514772 99514772 1001 86380 86390 1
514840 99514840 1001 86380 86390 1
514711 99514711 1001 86380 86390 1
514844 99514844 1001 86380 86390 1
514483 99514483 1001 86380 86390 1
514555 99514555 1001 86380 86390 1
514633 99514633 1001 86380 86390 1
514582 99514582 1001 86380 86390 1
514356 99514356 1001 86380 86390 1
514318 99514318 1001 86380 86390 1
514396 99514396 1001 86380 86390 1
514398 99514398 1001 86380 86390 1
514286 99514286 1001 86380 86390 1
514984 99514984 1001 86380 86390 1
514862 99514862 1001 86380 86390 1
515599 99515599 1001 86380 86390 1
515285 99515285 1001 86380 86390 1
515286 99515286 1001 86380 86390 1
515220 99515220 1001 86380 86390 1
515112 99515112 1001 86380 86390 1
515719 99515719 1001 86380 86390 1
515819 99515819 1001 86380 86390 1
516351 99516351 1001 86380 86390 1
516258 99516258 1001 86380 86390 1
516285 99516285 1001 86380 86390 1
515927 99515927 1001 86380 86390 1
516034 99516034 1001 86380 86390 1
515934 99515934 1001 86380 86390 1
516089 99516089 1001 86380 86390 1
516016 99516016 1001 86380 86390 1
516548 99516548 1001 86380 86390 1
516652 99516652 1001 86380 86390 1
516593 99516593 1001 86380 86390 1
517181 99517181 1001 86380 86390 1
517335 99517335 1001 86380 86390 1
517314 99517314 1001 86380 86390 1
516963 99516963 1001 86380 86390 1
517085 99517085 1001 86380 86390 1
517087 99517087 1001 86380 86390 1
516716 99516716 1001 86380 86390 1
516782 99516782 1001 86380 86390 1
516796 99516796 1001 86380 86390 1
516850 99516850 1001 86380 86390 1
516727 99516727 1001 86380 86390 1
517530 99517530 1001 86380 86390 1
517493 99517493 1001 86380 86390 1
518137 99518137 1001 86380 86390 1
517966 99517966 1001 86380 86390 1
517991 99517991 1001 86380 86390 1
517853 99517853 1001 86380 86390 1
517900 99517900 1001 86380 86390 1
517952 99517952 1001 86380 86390 1
517761 99517761 1001 86380 86390 1
517697 99517697 1001 86380 86390 1
517712 99517712 1001 86380 86390 1
517560 99517560 1001 86380 86390 1
518319 99518319 1001 86380 86390 1
518229 99518229 1001 86380 86390 1
518324 99518324 1001 86380 86390 1
518966 99518966 1001 86380 86390 1
518744 99518744 1001 86380 86390 1
518699 99518699 1001 86380 86390 1
518689 99518689 1001 86380 86390 1
518540 99518540 1001 86380 86390 1
518516 99518516 1001 86380 86390 1
518387 99518387 1001 86380 86390 1
518543 99518543 1001 86380 86390 1
519050 99519050 1001 86380 86390 1
519180 99519180 1001 86380 86390 1
519133 99519133 1001 86380 86390 1
519685 99519685 1001 86380 86390 1
519653 99519653 1001 86380 86390 1
519801 99519801 1001 86380 86390 1
519520 99519520 1001 86380 86390 1
519508 99519508 1001 86380 86390 1
519405 99519405 1001 86380 86390 1
519451 99519451 1001 86380 86390 1
519608 99519608 1001 86380 86390 1
519201 99519201 1001 86380 86390 1
519929 99519929 1001 86380 86390 1
519866 99519866 1001 86380 86390 1
519906 99519906 1001 86380 86390 1
519988 99519988 1001 86380 86390 1
519898 99519898 1001 86380 86390 1
519912 99519912 1001 86380 86390 1
520464 99520464 1001 86380 86390 1
520629 99520629 1001 86380 86390 1
520638 99520638 1001 86380 86390 1
520435 99520435 1001 86380 86390 1
520294 99520294 1001 86380 86390 1
520335 99520335 1001 86380 86390 1
520259 99520259 1001 86380 86390 1
520342 99520342 1001 86380 86390 1
520126 99520126 1001 86380 86390 1
520154 99520154 1001 86380 86390 1
520812 99520812 1001 86380 86390 1
520738 99520738 1001 86380 86390 1
520816 99520816 1001 86380 86390 1
520765 99520765 1001 86380 86390 1
521338 99521338 1001 86380 86390 1
521458 99521458 1001 86380 86390 1
521348 99521348 1001 86380 86390 1
521157 99521157 1001 86380 86390 1
521196 99521196 1001 86380 86390 1
520974 99520974 1001 86380 86390 1
521633 99521633 1001 86380 86390 1
521539 99521539 1001 86380 86390 1
522291 99522291 1001 86380 86390 1
522261 99522261 1001 86380 86390 1
522245 99522245 1001 86380 86390 1
522130 99522130 1001 86380 86390 1
522246 99522246 1001 86380 86390 1
522122 99522122 1001 86380 86390 1
522123 99522123 1001 86380 86390 1
522048 99522048 1001 86380 86390 1
522069 99522069 1001 86380 86390 1
522019 99522019 1001 86380 86390 1
521687 99521687 1001 86380 86390 1
521713 99521713 1001 86380 86390 1
521845 99521845 1001 86380 86390 1
521679 99521679 1001 86380 86390 1
521748 99521748 1001 86380 86390 1
522420 99522420 1001 86380 86390 1
522486 99522486 1001 86380 86390 1
522305 99522305 1001 86380 86390 1
522358 99522358 1001 86380 86390 1
522363 99522363 1001 86380 86390 1
522364 99522364 1001 86380 86390 1
522938 99522938 1001 86380 86390 1
522990 99522990 1001 86380 86390 1
522931 99522931 1001 86380 86390 1
523052 99523052 1001 86380 86390 1
523001 99523001 1001 86380 86390 1
523053 99523053 1001 86380 86390 1
522853 99522853 1001 86380 86390 1
522776 99522776 1001 86380 86390 1
522738 99522738 1001 86380 86390 1
522768 99522768 1001 86380 86390 1
522564 99522564 1001 86380 86390 1
522662 99522662 1001 86380 86390 1
522639 99522639 1001 86380 86390 1
523216 99523216 1001 86380 86390 1
523894 99523894 1001 86380 86390 1
523793 99523793 1001 86380 86390 1
523782 99523782 1001 86380 86390 1
523848 99523848 1001 86380 86390 1
523849 99523849 1001 86380 86390 1
523940 99523940 1001 86380 86390 1
523700 99523700 1001 86380 86390 1
523571 99523571 1001 86380 86390 1
523551 99523551 1001 86380 86390 1
523735 99523735 1001 86380 86390 1
523672 99523672 1001 86380 86390 1
523445 99523445 1001 86380 86390 1
523381 99523381 1001 86380 86390 1
523502 99523502 1001 86380 86390 1
523465 99523465 1001 86380 86390 1
523968 99523968 1001 86380 86390 1
524035 99524035 1001 86380 86390 1
524074 99524074 1001 86380 86390 1
524118 99524118 1001 86380 86390 1
524593 99524593 1001 86380 86390 1
524685 99524685 1001 86380 86390 1
524599 99524599 1001 86380 86390 1
524717 99524717 1001 86380 86390 1
524424 99524424 1001 86380 86390 1
524522 99524522 1001 86380 86390 1
524472 99524472 1001 86380 86390 1
524349 99524349 1001 86380 86390 1
524324 99524324 1001 86380 86390 1
524288 99524288 1001 86380 86390 1
524962 99524962 1001 86380 86390 1
524950 99524950 1001 86380 86390 1
524792 99524792 1001 86380 86390 1
525553 99525553 1001 86380 86390 1
525213 99525213 1001 86380 86390 1
525119 99525119 1001 86380 86390 1
525120 99525120 1001 86380 86390 1
525044 99525044 1001 86380 86390 1
525177 99525177 1001 86380 86390 1
525075 99525075 1001 86380 86390 1
525066 99525066 1001 86380 86390 1
525169 99525169 1001 86380 86390 1
525701 99525701 1001 86380 86390 1
525630 99525630 1001 86380 86390 1
526272 99526272 1001 86380 86390 1
526166 99526166 1001 86380 86390 1
526206 99526206 1001 86380 86390 1
525843 99525843 1001 86380 86390 1
525987 99525987 1001 86380 86390 1
525926 99525926 1001 86380 86390 1
525813 99525813 1001 86380 86390 1
525866 99525866 1001 86380 86390 1
526525 99526525 1001 86380 86390 1
526449 99526449 1001 86380 86390 1
526587 99526587 1001 86380 86390 1
527242 99527242 1001 86380 86390 1
526915 99526915 1001 86380 86390 1
526946 99526946 1001 86380 86390 1
526925 99526925 1001 86380 86390 1
526732 99526732 1001 86380 86390 1
526658 99526658 1001 86380 86390 1
526675 99526675 1001 86380 86390 1
526743 99526743 1001 86380 86390 1
527315 99527315 1001 86380 86390 1
527346 99527346 1001 86380 86390 1
527897 99527897 1001 86380 86390 1
528051 99528051 1001 86380 86390 1
527900 99527900 1001 86380 86390 1
527768 99527768 1001 86380 86390 1
527798 99527798 1001 86380 86390 1
527737 99527737 1001 86380 86390 1
527581 99527581 1001 86380 86390 1
528217 99528217 1001 86380 86390 1
528245 99528245 1001 86380 86390 1
528233 99528233 1001 86380 86390 1
528110 99528110 1001 86380 86390 1
528898 99528898 1001 86380 86390 1
528785 99528785 1001 86380 86390 1
528502 99528502 1001 86380 86390 1
528625 99528625 1001 86380 86390 1
528694 99528694 1001 86380 86390 1
528384 99528384 1001 86380 86390 1
528382 99528382 1001 86380 86390 1
528923 99528923 1001 86380 86390 1
529342 99529342 1001 86380 86390 1
529317 99529317 1001 86380 86390 1
529237 99529237 1001 86380 86390 1
529148 99529148 1001 86380 86390 1
529802 99529802 1001 86380 86390 1
529803 99529803 1001 86380 86390 1
529758 99529758 1001 86380 86390 1
530504 99530504 1001 86380 86390 1
530377 99530377 1001 86380 86390 1
530380 99530380 1001 86380 86390 1
530408 99530408 1001 86380 86390 1
530488 99530488 1001 86380 86390 1
530360 99530360 1001 86380 86390 1
530298 99530298 1001 86380 86390 1
530132 99530132 1001 86380 86390 1
529977 99529977 1001 86380 86390 1
530031 99530031 1001 86380 86390 1
530669 99530669 1001 86380 86390 1
529933 99529933 1001 86380 86390 1
530556 99530556 1001 86380 86390 1
530571 99530571 1001 86380 86390 1
530575 99530575 1001 86380 86390 1
530653 99530653 1001 86380 86390 1
531179 99531179 1001 86380 86390 1
531335 99531335 1001 86380 86390 1
531084 99531084 1001 86380 86390 1
531036 99531036 1001 86380 86390 1
531064 99531064 1001 86380 86390 1
530842 99530842 1001 86380 86390 1
530948 99530948 1001 86380 86390 1
531533 99531533 1001 86380 86390 1
531546 99531546 1001 86380 86390 1
531404 99531404 1001 86380 86390 1
531410 99531410 1001 86380 86390 1
531566 99531566 1001 86380 86390 1
531465 99531465 1001 86380 86390 1
532160 99532160 1001 86380 86390 1
532138 99532138 1001 86380 86390 1
532128 99532128 1001 86380 86390 1
531999 99531999 1001 86380 86390 1
531666 99531666 1001 86380 86390 1
531693 99531693 1001 86380 86390 1
531642 99531642 1001 86380 86390 1
531605 99531605 1001 86380 86390 1
531645 99531645 1001 86380 86390 1
532245 99532245 1001 86380 86390 1
532211 99532211 1001 86380 86390 1
532277 99532277 1001 86380 86390 1
532318 99532318 1001 86380 86390 1
532905 99532905 1001 86380 86390 1
532984 99532984 1001 86380 86390 1
532868 99532868 1001 86380 86390 1
532819 99532819 1001 86380 86390 1
532625 99532625 1001 86380 86390 1
532691 99532691 1001 86380 86390 1
532467 99532467 1001 86380 86390 1
532613 99532613 1001 86380 86390 1
533034 99533034 1001 86380 86390 1
533206 99533206 1001 86380 86390 1
533064 99533064 1001 86380 86390 1
533708 99533708 1001 86380 86390 1
533816 99533816 1001 86380 86390 1
533806 99533806 1001 86380 86390 1
533499 99533499 1001 86380 86390 1
533644 99533644 1001 86380 86390 1
533554 99533554 1001 86380 86390 1
533987 99533987 1001 86380 86390 1
534044 99534044 1001 86380 86390 1
534059 99534059 1001 86380 86390 1
534546 99534546 1001 86380 86390 1
534484 99534484 1001 86380 86390 1
534628 99534628 1001 86380 86390 1
534489 99534489 1001 86380 86390 1
534103 99534103 1001 86380 86390 1
534271 99534271 1001 86380 86390 1
534160 99534160 1001 86380 86390 1
534251 99534251 1001 86380 86390 1
534101 99534101 1001 86380 86390 1
534720 99534720 1001 86380 86390 1
534766 99534766 1001 86380 86390 1
534715 99534715 1001 86380 86390 1
535349 99535349 1001 86380 86390 1
535494 99535494 1001 86380 86390 1
535496 99535496 1001 86380 86390 1
535506 99535506 1001 86380 86390 1
535266 99535266 1001 86380 86390 1
535139 99535139 1001 86380 86390 1
535219 99535219 1001 86380 86390 1
535197 99535197 1001 86380 86390 1
535275 99535275 1001 86380 86390 1
534985 99534985 1001 86380 86390 1
534973 99534973 1001 86380 86390 1
535705 99535705 1001 86380 86390 1
535538 99535538 1001 86380 86390 1
535603 99535603 1001 86380 86390 1
535661 99535661 1001 86380 86390 1
536322 99536322 1001 86380 86390 1
536141 99536141 1001 86380 86390 1
536194 99536194 1001 86380 86390 1
536233 99536233 1001 86380 86390 1
536259 99536259 1001 86380 86390 1
536035 99536035 1001 86380 86390 1
536127 99536127 1001 86380 86390 1
535808 99535808 1001 86380 86390 1
535778 99535778 1001 86380 86390 1
536399 99536399 1001 86380 86390 1
536413 99536413 1001 86380 86390 1
536532 99536532 1001 86380 86390 1
536470 99536470 1001 86380 86390 1
536380 99536380 1001 86380 86390 1
536396 99536396 1001 86380 86390 1
536971 99536971 1001 86380 86390 1
537102 99537102 1001 86380 86390 1
537107 99537107 1001 86380 86390 1
537058 99537058 1001 86380 86390 1
536793 99536793 1001 86380 86390 1
536834 99536834 1001 86380 86390 1
536796 99536796 1001 86380 86390 1
536889 99536889 1001 86380 86390 1
536928 99536928 1001 86380 86390 1
536585 99536585 1001 86380 86390 1
536663 99536663 1001 86380 86390 1
536690 99536690 1001 86380 86390 1
537175 99537175 1001 86380 86390 1
537202 99537202 1001 86380 86390 1
537295 99537295 1001 86380 86390 1
537167 99537167 1001 86380 86390 1
537362 99537362 1001 86380 86390 1
537234 99537234 1001 86380 86390 1
537887 99537887 1001 86380 86390 1
537798 99537798 1001 86380 86390 1
537879 99537879 1001 86380 86390 1
537883 99537883 1001 86380 86390 1
537393 99537393 1001 86380 86390 1
537435 99537435 1001 86380 86390 1
537436 99537436 1001 86380 86390 1
537477 99537477 1001 86380 86390 1
537481 99537481 1001 86380 86390 1
538128 99538128 1001 86380 86390 1
538171 99538171 1001 86380 86390 1
538098 99538098 1001 86380 86390 1
538688 99538688 1001 86380 86390 1
538625 99538625 1001 86380 86390 1
538775 99538775 1001 86380 86390 1
538750 99538750 1001 86380 86390 1
538776 99538776 1001 86380 86390 1
538583 99538583 1001 86380 86390 1
538483 99538483 1001 86380 86390 1
538448 99538448 1001 86380 86390 1
538592 99538592 1001 86380 86390 1
538440 99538440 1001 86380 86390 1
538235 99538235 1001 86380 86390 1
538314 99538314 1001 86380 86390 1
538918 99538918 1001 86380 86390 1
538849 99538849 1001 86380 86390 1
539498 99539498 1001 86380 86390 1
539370 99539370 1001 86380 86390 1
539425 99539425 1001 86380 86390 1
539322 99539322 1001 86380 86390 1
539292 99539292 1001 86380 86390 1
539217 99539217 1001 86380 86390 1
539218 99539218 1001 86380 86390 1
539084 99539084 1001 86380 86390 1
539718 99539718 1001 86380 86390 1
539711 99539711 1001 86380 86390 1
539676 99539676 1001 86380 86390 1
540328 99540328 1001 86380 86390 1
540383 99540383 1001 86380 86390 1
540174 99540174 1001 86380 86390 1
540200 99540200 1001 86380 86390 1
540034 99540034 1001 86380 86390 1
539853 99539853 1001 86380 86390 1
539880 99539880 1001 86380 86390 1
540012 99540012 1001 86380 86390 1
539883 99539883 1001 86380 86390 1
539974 99539974 1001 86380 86390 1
539857 99539857 1001 86380 86390 1
540520 99540520 1001 86380 86390 1
540553 99540553 1001 86380 86390 1
541245 99541245 1001 86380 86390 1
541225 99541225 1001 86380 86390 1
541253 99541253 1001 86380 86390 1
541049 99541049 1001 86380 86390 1
541016 99541016 1001 86380 86390 1
540854 99540854 1001 86380 86390 1
540817 99540817 1001 86380 86390 1
541330 99541330 1001 86380 86390 1
541347 99541347 1001 86380 86390 1
542081 99542081 1001 86380 86390 1
542118 99542118 1001 86380 86390 1
541959 99541959 1001 86380 86390 1
541904 99541904 1001 86380 86390 1
541842 99541842 1001 86380 86390 1
541895 99541895 1001 86380 86390 1
541727 99541727 1001 86380 86390 1
541756 99541756 1001 86380 86390 1
541705 99541705 1001 86380 86390 1
541688 99541688 1001 86380 86390 1
542159 99542159 1001 86380 86390 1
542263 99542263 1001 86380 86390 1
542133 99542133 1001 86380 86390 1
542228 99542228 1001 86380 86390 1
542306 99542306 1001 86380 86390 1
542912 99542912 1001 86380 86390 1
542832 99542832 1001 86380 86390 1
542833 99542833 1001 86380 86390 1
542834 99542834 1001 86380 86390 1
542835 99542835 1001 86380 86390 1
542649 99542649 1001 86380 86390 1
542668 99542668 1001 86380 86390 1
542722 99542722 1001 86380 86390 1
542595 99542595 1001 86380 86390 1
542556 99542556 1001 86380 86390 1
542621 99542621 1001 86380 86390 1
542739 99542739 1001 86380 86390 1
542364 99542364 1001 86380 86390 1
542418 99542418 1001 86380 86390 1
542449 99542449 1001 86380 86390 1
542476 99542476 1001 86380 86390 1
543046 99543046 1001 86380 86390 1
542987 99542987 1001 86380 86390 1
543040 99543040 1001 86380 86390 1
543616 99543616 1001 86380 86390 1
543491 99543491 1001 86380 86390 1
543482 99543482 1001 86380 86390 1
543483 99543483 1001 86380 86390 1
543458 99543458 1001 86380 86390 1
543563 99543563 1001 86380 86390 1
543233 99543233 1001 86380 86390 1
543261 99543261 1001 86380 86390 1
543329 99543329 1001 86380 86390 1
543161 99543161 1001 86380 86390 1
543900 99543900 1001 86380 86390 1
544405 99544405 1001 86380 86390 1
544458 99544458 1001 86380 86390 1
544486 99544486 1001 86380 86390 1
544327 99544327 1001 86380 86390 1
544328 99544328 1001 86380 86390 1
544214 99544214 1001 86380 86390 1
544385 99544385 1001 86380 86390 1
544309 99544309 1001 86380 86390 1
544362 99544362 1001 86380 86390 1
544068 99544068 1001 86380 86390 1
544110 99544110 1001 86380 86390 1
544060 99544060 1001 86380 86390 1
544051 99544051 1001 86380 86390 1
544727 99544727 1001 86380 86390 1
544666 99544666 1001 86380 86390 1
426586 839 1001 34500 36657 1
501296 981 1001 59729 60028 1
520693 649 1001 65967 66266 1
532008 657 1001 45223 45522 1
400157 99400157 1001 86380 86390 1
400339 99400339 1001 86380 86390 1
400426 99400426 1001 86380 86390 1
400323 99400323 1001 86380 86390 1
400415 99400415 1001 86380 86390 1
400581 99400581 1001 86380 86390 1
400755 99400755 1001 86380 86390 1
400776 99400776 1001 86380 86390 1
400810 99400810 1001 86380 86390 1
400848 99400848 1001 86380 86390 1
400830 99400830 1001 86380 86390 1
401041 99401041 1001 86380 86390 1
401060 99401060 1001 86380 86390 1
401234 99401234 1001 86380 86390 1
401281 99401281 1001 86380 86390 1
401323 99401323 1001 86380 86390 1
401276 99401276 1001 86380 86390 1
401411 99401411 1001 86380 86390 1
401531 99401531 1001 86380 86390 1
401532 99401532 1001 86380 86390 1
401685 99401685 1001 86380 86390 1
401662 99401662 1001 86380 86390 1
401966 99401966 1001 86380 86390 1
402145 99402145 1001 86380 86390 1
402224 99402224 1001 86380 86390 1
402277 99402277 1001 86380 86390 1
402550 99402550 1001 86380 86390 1
402505 99402505 1001 86380 86390 1
402600 99402600 1001 86380 86390 1
402728 99402728 1001 86380 86390 1
403330 99403330 1001 86380 86390 1
403372 99403372 1001 86380 86390 1
403355 99403355 1001 86380 86390 1
403565 99403565 1001 86380 86390 1
403600 99403600 1001 86380 86390 1
403726 99403726 1001 86380 86390 1
403708 99403708 1001 86380 86390 1
403854 99403854 1001 86380 86390 1
403860 99403860 1001 86380 86390 1
404294 99404294 1001 86380 86390 1
404433 99404433 1001 86380 86390 1
404641 99404641 1001 86380 86390 1
404799 99404799 1001 86380 86390 1
404793 99404793 1001 86380 86390 1
404923 99404923 1001 86380 86390 1
404982 99404982 1001 86380 86390 1
405065 99405065 1001 86380 86390 1
405189 99405189 1001 86380 86390 1
405502 99405502 1001 86380 86390 1
405601 99405601 1001 86380 86390 1
406099 99406099 1001 86380 86390 1
406438 99406438 1001 86380 86390 1
406499 99406499 1001 86380 86390 1
406715 99406715 1001 86380 86390 1
406851 99406851 1001 86380 86390 1
406938 99406938 1001 86380 86390 1
406841 99406841 1001 86380 86390 1
407213 99407213 1001 86380 86390 1
407170 99407170 1001 86380 86390 1
407298 99407298 1001 86380 86390 1
407270 99407270 1001 86380 86390 1
407362 99407362 1001 86380 86390 1
407424 99407424 1001 86380 86390 1
407410 99407410 1001 86380 86390 1
407506 99407506 1001 86380 86390 1
407593 99407593 1001 86380 86390 1
407872 99407872 1001 86380 86390 1
407782 99407782 1001 86380 86390 1
407857 99407857 1001 86380 86390 1
407912 99407912 1001 86380 86390 1
408003 99408003 1001 86380 86390 1
408194 99408194 1001 86380 86390 1
408944 99408944 1001 86380 86390 1
408920 99408920 1001 86380 86390 1
409210 99409210 1001 86380 86390 1
409671 99409671 1001 86380 86390 1
409756 99409756 1001 86380 86390 1
409829 99409829 1001 86380 86390 1
409861 99409861 1001 86380 86390 1
410022 99410022 1001 86380 86390 1
410122 99410122 1001 86380 86390 1
410127 99410127 1001 86380 86390 1
410363 99410363 1001 86380 86390 1
410583 99410583 1001 86380 86390 1
410714 99410714 1001 86380 86390 1
411085 99411085 1001 86380 86390 1
411072 99411072 1001 86380 86390 1
411222 99411222 1001 86380 86390 1
411293 99411293 1001 86380 86390 1
411385 99411385 1001 86380 86390 1
411459 99411459 1001 86380 86390 1
411430 99411430 1001 86380 86390 1
411799 99411799 1001 86380 86390 1
411753 99411753 1001 86380 86390 1
412088 99412088 1001 86380 86390 1
412202 99412202 1001 86380 86390 1
412366 99412366 1001 86380 86390 1
412429 99412429 1001 86380 86390 1
412284 99412284 1001 86380 86390 1
413590 99413590 1001 86380 86390 1
413394 99413394 1001 86380 86390 1
413587 99413587 1001 86380 86390 1
412954 99412954 1001 86380 86390 1
412938 99412938 1001 86380 86390 1
413247 99413247 1001 86380 86390 1
413202 99413202 1001 86380 86390 1
413101 99413101 1001 86380 86390 1
412884 99412884 1001 86380 86390 1
412697 99412697 1001 86380 86390 1
412779 99412779 1001 86380 86390 1
412625 99412625 1001 86380 86390 1
412709 99412709 1001 86380 86390 1
412637 99412637 1001 86380 86390 1
412860 99412860 1001 86380 86390 1
413725 99413725 1001 86380 86390 1
413743 99413743 1001 86380 86390 1
413920 99413920 1001 86380 86390 1
415030 99415030 1001 86380 86390 1
414568 99414568 1001 86380 86390 1
414801 99414801 1001 86380 86390 1
414570 99414570 1001 86380 86390 1
414779 99414779 1001 86380 86390 1
414807 99414807 1001 86380 86390 1
414854 99414854 1001 86380 86390 1
414669 99414669 1001 86380 86390 1
414728 99414728 1001 86380 86390 1
414205 99414205 1001 86380 86390 1
414252 99414252 1001 86380 86390 1
414382 99414382 1001 86380 86390 1
414440 99414440 1001 86380 86390 1
414344 99414344 1001 86380 86390 1
415621 99415621 1001 86380 86390 1
415488 99415488 1001 86380 86390 1
415375 99415375 1001 86380 86390 1
415490 99415490 1001 86380 86390 1
415402 99415402 1001 86380 86390 1
416884 99416884 1001 86380 86390 1
416732 99416732 1001 86380 86390 1
416796 99416796 1001 86380 86390 1
416799 99416799 1001 86380 86390 1
416820 99416820 1001 86380 86390 1
416747 99416747 1001 86380 86390 1
416898 99416898 1001 86380 86390 1
416184 99416184 1001 86380 86390 1
416438 99416438 1001 86380 86390 1
416140 99416140 1001 86380 86390 1
416225 99416225 1001 86380 86390 1
416098 99416098 1001 86380 86390 1
415727 99415727 1001 86380 86390 1
417291 99417291 1001 86380 86390 1
417274 99417274 1001 86380 86390 1
417086 99417086 1001 86380 86390 1
417135 99417135 1001 86380 86390 1
417308 99417308 1001 86380 86390 1
417504 99417504 1001 86380 86390 1
418595 99418595 1001 86380 86390 1
418435 99418435 1001 86380 86390 1
418580 99418580 1001 86380 86390 1
418144 99418144 1001 86380 86390 1
417917 99417917 1001 86380 86390 1
417801 99417801 1001 86380 86390 1
419100 99419100 1001 86380 86390 1
419204 99419204 1001 86380 86390 1
418949 99418949 1001 86380 86390 1
420071 99420071 1001 86380 86390 1
420347 99420347 1001 86380 86390 1
420190 99420190 1001 86380 86390 1
419952 99419952 1001 86380 86390 1
419374 99419374 1001 86380 86390 1
419302 99419302 1001 86380 86390 1
419217 99419217 1001 86380 86390 1
419457 99419457 1001 86380 86390 1
420613 99420613 1001 86380 86390 1
420692 99420692 1001 86380 86390 1
420653 99420653 1001 86380 86390 1
420719 99420719 1001 86380 86390 1
420554 99420554 1001 86380 86390 1
421941 99421941 1001 86380 86390 1
421866 99421866 1001 86380 86390 1
421748 99421748 1001 86380 86390 1
421821 99421821 1001 86380 86390 1
422077 99422077 1001 86380 86390 1
421702 99421702 1001 86380 86390 1
421461 99421461 1001 86380 86390 1
421623 99421623 1001 86380 86390 1
421104 99421104 1001 86380 86390 1
422304 99422304 1001 86380 86390 1
422385 99422385 1001 86380 86390 1
422526 99422526 1001 86380 86390 1
423705 99423705 1001 86380 86390 1
423030 99423030 1001 86380 86390 1
422864 99422864 1001 86380 86390 1
424035 99424035 1001 86380 86390 1
423828 99423828 1001 86380 86390 1
424109 99424109 1001 86380 86390 1
424086 99424086 1001 86380 86390 1
423764 99423764 1001 86380 86390 1
424783 99424783 1001 86380 86390 1
424645 99424645 1001 86380 86390 1
424739 99424739 1001 86380 86390 1
424728 99424728 1001 86380 86390 1
424608 99424608 1001 86380 86390 1
424474 99424474 1001 86380 86390 1
424359 99424359 1001 86380 86390 1
424448 99424448 1001 86380 86390 1
424555 99424555 1001 86380 86390 1
425677 99425677 1001 86380 86390 1
425651 99425651 1001 86380 86390 1
426897 99426897 1001 86380 86390 1
426984 99426984 1001 86380 86390 1
426956 99426956 1001 86380 86390 1
427074 99427074 1001 86380 86390 1
426392 99426392 1001 86380 86390 1
426025 99426025 1001 86380 86390 1
426109 99426109 1001 86380 86390 1
427489 99427489 1001 86380 86390 1
427518 99427518 1001 86380 86390 1
427377 99427377 1001 86380 86390 1
427522 99427522 1001 86380 86390 1
427504 99427504 1001 86380 86390 1
428470 99428470 1001 86380 86390 1
428550 99428550 1001 86380 86390 1
428321 99428321 1001 86380 86390 1
428163 99428163 1001 86380 86390 1
428072 99428072 1001 86380 86390 1
428331 99428331 1001 86380 86390 1
428026 99428026 1001 86380 86390 1
427853 99427853 1001 86380 86390 1
427631 99427631 1001 86380 86390 1
427544 99427544 1001 86380 86390 1
427719 99427719 1001 86380 86390 1
427845 99427845 1001 86380 86390 1
427869 99427869 1001 86380 86390 1
427672 99427672 1001 86380 86390 1
429126 99429126 1001 86380 86390 1
429067 99429067 1001 86380 86390 1
428827 99428827 1001 86380 86390 1
428972 99428972 1001 86380 86390 1
429079 99429079 1001 86380 86390 1
429114 99429114 1001 86380 86390 1
428981 99428981 1001 86380 86390 1
430286 99430286 1001 86380 86390 1
430263 99430263 1001 86380 86390 1
429656 99429656 1001 86380 86390 1
429758 99429758 1001 86380 86390 1
429714 99429714 1001 86380 86390 1
429245 99429245 1001 86380 86390 1
429396 99429396 1001 86380 86390 1
429401 99429401 1001 86380 86390 1
430454 99430454 1001 86380 86390 1
432059 99432059 1001 86380 86390 1
431925 99431925 1001 86380 86390 1
431719 99431719 1001 86380 86390 1
431661 99431661 1001 86380 86390 1
431732 99431732 1001 86380 86390 1
431632 99431632 1001 86380 86390 1
431303 99431303 1001 86380 86390 1
431172 99431172 1001 86380 86390 1
430960 99430960 1001 86380 86390 1
430866 99430866 1001 86380 86390 1
432251 99432251 1001 86380 86390 1
432414 99432414 1001 86380 86390 1
433634 99433634 1001 86380 86390 1
433470 99433470 1001 86380 86390 1
433471 99433471 1001 86380 86390 1
433075 99433075 1001 86380 86390 1
433055 99433055 1001 86380 86390 1
433299 99433299 1001 86380 86390 1
433255 99433255 1001 86380 86390 1
433176 99433176 1001 86380 86390 1
432981 99432981 1001 86380 86390 1
433092 99433092 1001 86380 86390 1
433133 99433133 1001 86380 86390 1
432721 99432721 1001 86380 86390 1
432734 99432734 1001 86380 86390 1
433947 99433947 1001 86380 86390 1
433826 99433826 1001 86380 86390 1
435216 99435216 1001 86380 86390 1
435307 99435307 1001 86380 86390 1
434918 99434918 1001 86380 86390 1
434620 99434620 1001 86380 86390 1
434752 99434752 1001 86380 86390 1
434428 99434428 1001 86380 86390 1
434242 99434242 1001 86380 86390 1
434415 99434415 1001 86380 86390 1
434151 99434151 1001 86380 86390 1
434579 99434579 1001 86380 86390 1
434528 99434528 1001 86380 86390 1
435841 99435841 1001 86380 86390 1
435536 99435536 1001 86380 86390 1
437081 99437081 1001 86380 86390 1
436450 99436450 1001 86380 86390 1
436388 99436388 1001 86380 86390 1
436745 99436745 1001 86380 86390 1
436358 99436358 1001 86380 86390 1
436621 99436621 1001 86380 86390 1
436169 99436169 1001 86380 86390 1
436148 99436148 1001 86380 86390 1
436226 99436226 1001 86380 86390 1
436302 99436302 1001 86380 86390 1
436028 99436028 1001 86380 86390 1
300057 99300057 1001 86380 86390 1
437285 99437285 1001 86380 86390 1
300040 99300040 1001 86380 86390 1
300617 99300617 1001 86380 86390 1
300669 99300669 1001 86380 86390 1
300634 99300634 1001 86380 86390 1
300635 99300635 1001 86380 86390 1
300718 99300718 1001 86380 86390 1
300560 99300560 1001 86380 86390 1
300524 99300524 1001 86380 86390 1
300400 99300400 1001 86380 86390 1
300414 99300414 1001 86380 86390 1
300336 99300336 1001 86380 86390 1
300392 99300392 1001 86380 86390 1
300327 99300327 1001 86380 86390 1
300289 99300289 1001 86380 86390 1
300302 99300302 1001 86380 86390 1
300124 99300124 1001 86380 86390 1
300223 99300223 1001 86380 86390 1
300842 99300842 1001 86380 86390 1
300799 99300799 1001 86380 86390 1
300864 99300864 1001 86380 86390 1
301495 99301495 1001 86380 86390 1
301447 99301447 1001 86380 86390 1
301540 99301540 1001 86380 86390 1
301449 99301449 1001 86380 86390 1
301245 99301245 1001 86380 86390 1
301324 99301324 1001 86380 86390 1
301144 99301144 1001 86380 86390 1
301236 99301236 1001 86380 86390 1
301340 99301340 1001 86380 86390 1
301025 99301025 1001 86380 86390 1
301041 99301041 1001 86380 86390 1
301112 99301112 1001 86380 86390 1
301010 99301010 1001 86380 86390 1
301694 99301694 1001 86380 86390 1
301656 99301656 1001 86380 86390 1
301592 99301592 1001 86380 86390 1
301596 99301596 1001 86380 86390 1
302293 99302293 1001 86380 86390 1
302350 99302350 1001 86380 86390 1
302366 99302366 1001 86380 86390 1
302274 99302274 1001 86380 86390 1
302238 99302238 1001 86380 86390 1
302028 99302028 1001 86380 86390 1
301979 99301979 1001 86380 86390 1
301774 99301774 1001 86380 86390 1
301854 99301854 1001 86380 86390 1
301939 99301939 1001 86380 86390 1
302561 99302561 1001 86380 86390 1
302497 99302497 1001 86380 86390 1
302446 99302446 1001 86380 86390 1
302550 99302550 1001 86380 86390 1
302954 99302954 1001 86380 86390 1
302803 99302803 1001 86380 86390 1
302767 99302767 1001 86380 86390 1
302793 99302793 1001 86380 86390 1
302776 99302776 1001 86380 86390 1
302623 99302623 1001 86380 86390 1
303363 99303363 1001 86380 86390 1
303223 99303223 1001 86380 86390 1
303395 99303395 1001 86380 86390 1
303255 99303255 1001 86380 86390 1
304003 99304003 1001 86380 86390 1
303882 99303882 1001 86380 86390 1
303858 99303858 1001 86380 86390 1
303776 99303776 1001 86380 86390 1
303666 99303666 1001 86380 86390 1
303440 99303440 1001 86380 86390 1
303441 99303441 1001 86380 86390 1
303571 99303571 1001 86380 86390 1
303442 99303442 1001 86380 86390 1
303416 99303416 1001 86380 86390 1
303616 99303616 1001 86380 86390 1
303592 99303592 1001 86380 86390 1
303567 99303567 1001 86380 86390 1
304137 99304137 1001 86380 86390 1
304129 99304129 1001 86380 86390 1
304169 99304169 1001 86380 86390 1
304132 99304132 1001 86380 86390 1
304821 99304821 1001 86380 86390 1
304850 99304850 1001 86380 86390 1
304678 99304678 1001 86380 86390 1
304592 99304592 1001 86380 86390 1
304465 99304465 1001 86380 86390 1
304479 99304479 1001 86380 86390 1
304609 99304609 1001 86380 86390 1
304369 99304369 1001 86380 86390 1
304371 99304371 1001 86380 86390 1
304419 99304419 1001 86380 86390 1
304869 99304869 1001 86380 86390 1
305045 99305045 1001 86380 86390 1
305518 99305518 1001 86380 86390 1
305584 99305584 1001 86380 86390 1
305611 99305611 1001 86380 86390 1
305625 99305625 1001 86380 86390 1
305632 99305632 1001 86380 86390 1
305679 99305679 1001 86380 86390 1
305369 99305369 1001 86380 86390 1
305129 99305129 1001 86380 86390 1
305114 99305114 1001 86380 86390 1
305127 99305127 1001 86380 86390 1
305167 99305167 1001 86380 86390 1
500777 99500777 1001 86380 86390 1
500715 99500715 1001 86380 86390 1
500770 99500770 1001 86380 86390 1
500413 99500413 1001 86380 86390 1
500508 99500508 1001 86380 86390 1
500594 99500594 1001 86380 86390 1
500217 99500217 1001 86380 86390 1
500836 99500836 1001 86380 86390 1
500995 99500995 1001 86380 86390 1
500907 99500907 1001 86380 86390 1
500834 99500834 1001 86380 86390 1
500899 99500899 1001 86380 86390 1
501603 99501603 1001 86380 86390 1
501506 99501506 1001 86380 86390 1
501635 99501635 1001 86380 86390 1
501497 99501497 1001 86380 86390 1
501409 99501409 1001 86380 86390 1
501410 99501410 1001 86380 86390 1
501269 99501269 1001 86380 86390 1
501262 99501262 1001 86380 86390 1
501202 99501202 1001 86380 86390 1
501102 99501102 1001 86380 86390 1
501118 99501118 1001 86380 86390 1
501134 99501134 1001 86380 86390 1
501819 99501819 1001 86380 86390 1
501842 99501842 1001 86380 86390 1
502340 99502340 1001 86380 86390 1
502304 99502304 1001 86380 86390 1
502282 99502282 1001 86380 86390 1
502283 99502283 1001 86380 86390 1
502235 99502235 1001 86380 86390 1
502248 99502248 1001 86380 86390 1
502172 99502172 1001 86380 86390 1
502213 99502213 1001 86380 86390 1
502088 99502088 1001 86380 86390 1
502129 99502129 1001 86380 86390 1
502064 99502064 1001 86380 86390 1
501962 99501962 1001 86380 86390 1
502584 99502584 1001 86380 86390 1
503114 99503114 1001 86380 86390 1
503206 99503206 1001 86380 86390 1
503270 99503270 1001 86380 86390 1
503273 99503273 1001 86380 86390 1
503031 99503031 1001 86380 86390 1
502713 99502713 1001 86380 86390 1
502830 99502830 1001 86380 86390 1
502676 99502676 1001 86380 86390 1
502719 99502719 1001 86380 86390 1
503353 99503353 1001 86380 86390 1
503307 99503307 1001 86380 86390 1
503360 99503360 1001 86380 86390 1
503364 99503364 1001 86380 86390 1
503990 99503990 1001 86380 86390 1
504117 99504117 1001 86380 86390 1
503961 99503961 1001 86380 86390 1
503862 99503862 1001 86380 86390 1
503854 99503854 1001 86380 86390 1
503893 99503893 1001 86380 86390 1
503764 99503764 1001 86380 86390 1
503754 99503754 1001 86380 86390 1
503652 99503652 1001 86380 86390 1
504869 99504869 1001 86380 86390 1
504879 99504879 1001 86380 86390 1
504559 99504559 1001 86380 86390 1
504589 99504589 1001 86380 86390 1
504682 99504682 1001 86380 86390 1
504632 99504632 1001 86380 86390 1
504415 99504415 1001 86380 86390 1
504510 99504510 1001 86380 86390 1
504332 99504332 1001 86380 86390 1
504438 99504438 1001 86380 86390 1
504413 99504413 1001 86380 86390 1
504996 99504996 1001 86380 86390 1
505088 99505088 1001 86380 86390 1
504974 99504974 1001 86380 86390 1
505603 99505603 1001 86380 86390 1
505640 99505640 1001 86380 86390 1
505414 99505414 1001 86380 86390 1
505492 99505492 1001 86380 86390 1
505531 99505531 1001 86380 86390 1
505563 99505563 1001 86380 86390 1
505346 99505346 1001 86380 86390 1
505169 99505169 1001 86380 86390 1
505262 99505262 1001 86380 86390 1
505974 99505974 1001 86380 86390 1
505923 99505923 1001 86380 86390 1
505962 99505962 1001 86380 86390 1
505833 99505833 1001 86380 86390 1
505963 99505963 1001 86380 86390 1
505878 99505878 1001 86380 86390 1
505917 99505917 1001 86380 86390 1
505969 99505969 1001 86380 86390 1
506443 99506443 1001 86380 86390 1
506419 99506419 1001 86380 86390 1
506301 99506301 1001 86380 86390 1
506069 99506069 1001 86380 86390 1
506161 99506161 1001 86380 86390 1
505993 99505993 1001 86380 86390 1
506175 99506175 1001 86380 86390 1
506142 99506142 1001 86380 86390 1
506130 99506130 1001 86380 86390 1
506658 99506658 1001 86380 86390 1
506716 99506716 1001 86380 86390 1
506705 99506705 1001 86380 86390 1
507320 99507320 1001 86380 86390 1
507092 99507092 1001 86380 86390 1
507197 99507197 1001 86380 86390 1
507043 99507043 1001 86380 86390 1
507057 99507057 1001 86380 86390 1
506894 99506894 1001 86380 86390 1
506808 99506808 1001 86380 86390 1
506995 99506995 1001 86380 86390 1
507549 99507549 1001 86380 86390 1
507614 99507614 1001 86380 86390 1
507525 99507525 1001 86380 86390 1
507564 99507564 1001 86380 86390 1
507606 99507606 1001 86380 86390 1
507470 99507470 1001 86380 86390 1
508172 99508172 1001 86380 86390 1
508163 99508163 1001 86380 86390 1
508222 99508222 1001 86380 86390 1
507927 99507927 1001 86380 86390 1
507843 99507843 1001 86380 86390 1
507784 99507784 1001 86380 86390 1
507629 99507629 1001 86380 86390 1
507670 99507670 1001 86380 86390 1
507633 99507633 1001 86380 86390 1
507687 99507687 1001 86380 86390 1
507739 99507739 1001 86380 86390 1
507649 99507649 1001 86380 86390 1
507664 99507664 1001 86380 86390 1
507677 99507677 1001 86380 86390 1
507768 99507768 1001 86380 86390 1
508441 99508441 1001 86380 86390 1
509044 99509044 1001 86380 86390 1
508964 99508964 1001 86380 86390 1
508830 99508830 1001 86380 86390 1
508832 99508832 1001 86380 86390 1
508736 99508736 1001 86380 86390 1
508854 99508854 1001 86380 86390 1
508493 99508493 1001 86380 86390 1
508586 99508586 1001 86380 86390 1
508537 99508537 1001 86380 86390 1
508659 99508659 1001 86380 86390 1
509195 99509195 1001 86380 86390 1
509121 99509121 1001 86380 86390 1
509802 99509802 1001 86380 86390 1
509805 99509805 1001 86380 86390 1
509782 99509782 1001 86380 86390 1
509797 99509797 1001 86380 86390 1
509501 99509501 1001 86380 86390 1
509489 99509489 1001 86380 86390 1
509531 99509531 1001 86380 86390 1
509692 99509692 1001 86380 86390 1
509576 99509576 1001 86380 86390 1
509641 99509641 1001 86380 86390 1
509370 99509370 1001 86380 86390 1
509396 99509396 1001 86380 86390 1
509284 99509284 1001 86380 86390 1
509342 99509342 1001 86380 86390 1
509904 99509904 1001 86380 86390 1
510099 99510099 1001 86380 86390 1
509971 99509971 1001 86380 86390 1
510013 99510013 1001 86380 86390 1
510724 99510724 1001 86380 86390 1
510628 99510628 1001 86380 86390 1
510594 99510594 1001 86380 86390 1
510672 99510672 1001 86380 86390 1
510570 99510570 1001 86380 86390 1
510661 99510661 1001 86380 86390 1
510433 99510433 1001 86380 86390 1
510436 99510436 1001 86380 86390 1
510467 99510467 1001 86380 86390 1
510160 99510160 1001 86380 86390 1
510121 99510121 1001 86380 86390 1
510190 99510190 1001 86380 86390 1
510801 99510801 1001 86380 86390 1
510747 99510747 1001 86380 86390 1
510878 99510878 1001 86380 86390 1
511517 99511517 1001 86380 86390 1
511357 99511357 1001 86380 86390 1
511513 99511513 1001 86380 86390 1
511149 99511149 1001 86380 86390 1
510988 99510988 1001 86380 86390 1
511029 99511029 1001 86380 86390 1
511081 99511081 1001 86380 86390 1
511565 99511565 1001 86380 86390 1
511657 99511657 1001 86380 86390 1
511684 99511684 1001 86380 86390 1
511751 99511751 1001 86380 86390 1
511558 99511558 1001 86380 86390 1
511663 99511663 1001 86380 86390 1
511625 99511625 1001 86380 86390 1
512379 99512379 1001 86380 86390 1
512292 99512292 1001 86380 86390 1
512232 99512232 1001 86380 86390 1
512297 99512297 1001 86380 86390 1
512007 99512007 1001 86380 86390 1
512059 99512059 1001 86380 86390 1
512010 99512010 1001 86380 86390 1
511972 99511972 1001 86380 86390 1
511973 99511973 1001 86380 86390 1
512067 99512067 1001 86380 86390 1
511916 99511916 1001 86380 86390 1
511853 99511853 1001 86380 86390 1
511944 99511944 1001 86380 86390 1
511795 99511795 1001 86380 86390 1
511967 99511967 1001 86380 86390 1
512381 99512381 1001 86380 86390 1
513102 99513102 1001 86380 86390 1
513056 99513056 1001 86380 86390 1
513082 99513082 1001 86380 86390 1
513099 99513099 1001 86380 86390 1
513197 99513197 1001 86380 86390 1
512984 99512984 1001 86380 86390 1
512868 99512868 1001 86380 86390 1
512946 99512946 1001 86380 86390 1
512657 99512657 1001 86380 86390 1
512788 99512788 1001 86380 86390 1
512673 99512673 1001 86380 86390 1
513234 99513234 1001 86380 86390 1
513249 99513249 1001 86380 86390 1
513722 99513722 1001 86380 86390 1
513671 99513671 1001 86380 86390 1
513622 99513622 1001 86380 86390 1
513677 99513677 1001 86380 86390 1
514093 99514093 1001 86380 86390 1
514106 99514106 1001 86380 86390 1
514212 99514212 1001 86380 86390 1
514151 99514151 1001 86380 86390 1
514037 99514037 1001 86380 86390 1
514825 99514825 1001 86380 86390 1
514707 99514707 1001 86380 86390 1
514734 99514734 1001 86380 86390 1
514853 99514853 1001 86380 86390 1
514497 99514497 1001 86380 86390 1
514516 99514516 1001 86380 86390 1
514544 99514544 1001 86380 86390 1
514454 99514454 1001 86380 86390 1
514623 99514623 1001 86380 86390 1
514346 99514346 1001 86380 86390 1
514426 99514426 1001 86380 86390 1
514897 99514897 1001 86380 86390 1
514988 99514988 1001 86380 86390 1
515555 99515555 1001 86380 86390 1
515663 99515663 1001 86380 86390 1
515576 99515576 1001 86380 86390 1
515417 99515417 1001 86380 86390 1
515408 99515408 1001 86380 86390 1
515437 99515437 1001 86380 86390 1
515067 99515067 1001 86380 86390 1
515172 99515172 1001 86380 86390 1
515110 99515110 1001 86380 86390 1
515111 99515111 1001 86380 86390 1
515151 99515151 1001 86380 86390 1
515867 99515867 1001 86380 86390 1
515831 99515831 1001 86380 86390 1
515716 99515716 1001 86380 86390 1
516446 99516446 1001 86380 86390 1
516376 99516376 1001 86380 86390 1
516136 99516136 1001 86380 86390 1
516124 99516124 1001 86380 86390 1
516231 99516231 1001 86380 86390 1
516156 99516156 1001 86380 86390 1
516261 99516261 1001 86380 86390 1
516171 99516171 1001 86380 86390 1
515981 99515981 1001 86380 86390 1
515898 99515898 1001 86380 86390 1
516645 99516645 1001 86380 86390 1
516515 99516515 1001 86380 86390 1
516633 99516633 1001 86380 86390 1
517251 99517251 1001 86380 86390 1
517204 99517204 1001 86380 86390 1
517131 99517131 1001 86380 86390 1
517045 99517045 1001 86380 86390 1
517098 99517098 1001 86380 86390 1
516972 99516972 1001 86380 86390 1
516737 99516737 1001 86380 86390 1
516855 99516855 1001 86380 86390 1
517405 99517405 1001 86380 86390 1
517341 99517341 1001 86380 86390 1
517448 99517448 1001 86380 86390 1
518055 99518055 1001 86380 86390 1
518069 99518069 1001 86380 86390 1
518018 99518018 1001 86380 86390 1
517801 99517801 1001 86380 86390 1
517803 99517803 1001 86380 86390 1
517868 99517868 1001 86380 86390 1
517936 99517936 1001 86380 86390 1
517872 99517872 1001 86380 86390 1
517813 99517813 1001 86380 86390 1
517722 99517722 1001 86380 86390 1
517710 99517710 1001 86380 86390 1
517685 99517685 1001 86380 86390 1
517738 99517738 1001 86380 86390 1
517588 99517588 1001 86380 86390 1
517706 99517706 1001 86380 86390 1
518198 99518198 1001 86380 86390 1
518316 99518316 1001 86380 86390 1
518230 99518230 1001 86380 86390 1
518308 99518308 1001 86380 86390 1
518178 99518178 1001 86380 86390 1
518248 99518248 1001 86380 86390 1
518807 99518807 1001 86380 86390 1
518927 99518927 1001 86380 86390 1
518838 99518838 1001 86380 86390 1
518698 99518698 1001 86380 86390 1
518715 99518715 1001 86380 86390 1
518523 99518523 1001 86380 86390 1
518410 99518410 1001 86380 86390 1
519063 99519063 1001 86380 86390 1
519076 99519076 1001 86380 86390 1
519118 99519118 1001 86380 86390 1
519016 99519016 1001 86380 86390 1
519135 99519135 1001 86380 86390 1
519088 99519088 1001 86380 86390 1
519727 99519727 1001 86380 86390 1
519745 99519745 1001 86380 86390 1
519571 99519571 1001 86380 86390 1
519447 99519447 1001 86380 86390 1
519473 99519473 1001 86380 86390 1
519515 99519515 1001 86380 86390 1
519390 99519390 1001 86380 86390 1
519326 99519326 1001 86380 86390 1
519278 99519278 1001 86380 86390 1
519330 99519330 1001 86380 86390 1
519863 99519863 1001 86380 86390 1
519999 99519999 1001 86380 86390 1
519885 99519885 1001 86380 86390 1
520479 99520479 1001 86380 86390 1
520570 99520570 1001 86380 86390 1
520459 99520459 1001 86380 86390 1
520432 99520432 1001 86380 86390 1
520152 99520152 1001 86380 86390 1
520029 99520029 1001 86380 86390 1
520096 99520096 1001 86380 86390 1
520676 99520676 1001 86380 86390 1
520748 99520748 1001 86380 86390 1
521289 99521289 1001 86380 86390 1
521277 99521277 1001 86380 86390 1
521330 99521330 1001 86380 86390 1
521359 99521359 1001 86380 86390 1
521308 99521308 1001 86380 86390 1
521515 99521515 1001 86380 86390 1
521535 99521535 1001 86380 86390 1
522195 99522195 1001 86380 86390 1
522148 99522148 1001 86380 86390 1
521894 99521894 1001 86380 86390 1
521979 99521979 1001 86380 86390 1
521969 99521969 1001 86380 86390 1
521708 99521708 1001 86380 86390 1
522372 99522372 1001 86380 86390 1
522468 99522468 1001 86380 86390 1
522378 99522378 1001 86380 86390 1
522417 99522417 1001 86380 86390 1
522495 99522495 1001 86380 86390 1
523074 99523074 1001 86380 86390 1
522997 99522997 1001 86380 86390 1
522933 99522933 1001 86380 86390 1
522972 99522972 1001 86380 86390 1
522985 99522985 1001 86380 86390 1
522784 99522784 1001 86380 86390 1
522786 99522786 1001 86380 86390 1
522812 99522812 1001 86380 86390 1
522721 99522721 1001 86380 86390 1
522764 99522764 1001 86380 86390 1
522524 99522524 1001 86380 86390 1
523323 99523323 1001 86380 86390 1
523184 99523184 1001 86380 86390 1
523172 99523172 1001 86380 86390 1
523315 99523315 1001 86380 86390 1
523187 99523187 1001 86380 86390 1
523226 99523226 1001 86380 86390 1
523252 99523252 1001 86380 86390 1
523294 99523294 1001 86380 86390 1
523217 99523217 1001 86380 86390 1
523829 99523829 1001 86380 86390 1
523810 99523810 1001 86380 86390 1
523690 99523690 1001 86380 86390 1
523563 99523563 1001 86380 86390 1
523658 99523658 1001 86380 86390 1
523417 99523417 1001 86380 86390 1
523367 99523367 1001 86380 86390 1
523504 99523504 1001 86380 86390 1
523324 99523324 1001 86380 86390 1
524113 99524113 1001 86380 86390 1
524708 99524708 1001 86380 86390 1
524581 99524581 1001 86380 86390 1
524430 99524430 1001 86380 86390 1
524159 99524159 1001 86380 86390 1
524251 99524251 1001 86380 86390 1
524175 99524175 1001 86380 86390 1
524909 99524909 1001 86380 86390 1
524793 99524793 1001 86380 86390 1
525431 99525431 1001 86380 86390 1
525570 99525570 1001 86380 86390 1
525409 99525409 1001 86380 86390 1
525540 99525540 1001 86380 86390 1
525225 99525225 1001 86380 86390 1
525239 99525239 1001 86380 86390 1
525192 99525192 1001 86380 86390 1
525361 99525361 1001 86380 86390 1
525287 99525287 1001 86380 86390 1
524994 99524994 1001 86380 86390 1
525646 99525646 1001 86380 86390 1
526361 99526361 1001 86380 86390 1
526400 99526400 1001 86380 86390 1
526353 99526353 1001 86380 86390 1
526141 99526141 1001 86380 86390 1
526028 99526028 1001 86380 86390 1
526121 99526121 1001 86380 86390 1
526058 99526058 1001 86380 86390 1
526200 99526200 1001 86380 86390 1
525999 99525999 1001 86380 86390 1
525804 99525804 1001 86380 86390 1
525927 99525927 1001 86380 86390 1
525928 99525928 1001 86380 86390 1
526008 99526008 1001 86380 86390 1
526487 99526487 1001 86380 86390 1
526450 99526450 1001 86380 86390 1
526429 99526429 1001 86380 86390 1
527177 99527177 1001 86380 86390 1
527113 99527113 1001 86380 86390 1
527165 99527165 1001 86380 86390 1
527014 99527014 1001 86380 86390 1
526939 99526939 1001 86380 86390 1
526657 99526657 1001 86380 86390 1
527353 99527353 1001 86380 86390 1
527303 99527303 1001 86380 86390 1
527292 99527292 1001 86380 86390 1
527357 99527357 1001 86380 86390 1
527895 99527895 1001 86380 86390 1
527793 99527793 1001 86380 86390 1
527758 99527758 1001 86380 86390 1
527655 99527655 1001 86380 86390 1
527474 99527474 1001 86380 86390 1
527501 99527501 1001 86380 86390 1
527542 99527542 1001 86380 86390 1
528124 99528124 1001 86380 86390 1
528176 99528176 1001 86380 86390 1
528165 99528165 1001 86380 86390 1
528158 99528158 1001 86380 86390 1
528875 99528875 1001 86380 86390 1
528818 99528818 1001 86380 86390 1
528832 99528832 1001 86380 86390 1
528644 99528644 1001 86380 86390 1
528580 99528580 1001 86380 86390 1
528530 99528530 1001 86380 86390 1
528669 99528669 1001 86380 86390 1
528374 99528374 1001 86380 86390 1
528401 99528401 1001 86380 86390 1
528342 99528342 1001 86380 86390 1
528355 99528355 1001 86380 86390 1
528993 99528993 1001 86380 86390 1
528902 99528902 1001 86380 86390 1
529100 99529100 1001 86380 86390 1
529063 99529063 1001 86380 86390 1
529064 99529064 1001 86380 86390 1
528961 99528961 1001 86380 86390 1
529690 99529690 1001 86380 86390 1
529652 99529652 1001 86380 86390 1
529522 99529522 1001 86380 86390 1
529512 99529512 1001 86380 86390 1
529176 99529176 1001 86380 86390 1
529192 99529192 1001 86380 86390 1
529154 99529154 1001 86380 86390 1
529247 99529247 1001 86380 86390 1
529764 99529764 1001 86380 86390 1
529923 99529923 1001 86380 86390 1
529735 99529735 1001 86380 86390 1
530376 99530376 1001 86380 86390 1
530365 99530365 1001 86380 86390 1
530533 99530533 1001 86380 86390 1
530534 99530534 1001 86380 86390 1
530538 99530538 1001 86380 86390 1
530511 99530511 1001 86380 86390 1
530309 99530309 1001 86380 86390 1
530311 99530311 1001 86380 86390 1
530324 99530324 1001 86380 86390 1
530156 99530156 1001 86380 86390 1
530286 99530286 1001 86380 86390 1
530255 99530255 1001 86380 86390 1
529984 99529984 1001 86380 86390 1
530089 99530089 1001 86380 86390 1
529986 99529986 1001 86380 86390 1
530616 99530616 1001 86380 86390 1
530645 99530645 1001 86380 86390 1
530634 99530634 1001 86380 86390 1
531376 99531376 1001 86380 86390 1
531295 99531295 1001 86380 86390 1
531233 99531233 1001 86380 86390 1
531140 99531140 1001 86380 86390 1
531116 99531116 1001 86380 86390 1
530902 99530902 1001 86380 86390 1
530813 99530813 1001 86380 86390 1
530892 99530892 1001 86380 86390 1
530873 99530873 1001 86380 86390 1
531447 99531447 1001 86380 86390 1
532051 99532051 1001 86380 86390 1
532132 99532132 1001 86380 86390 1
531795 99531795 1001 86380 86390 1
531848 99531848 1001 86380 86390 1
531995 99531995 1001 86380 86390 1
531801 99531801 1001 86380 86390 1
531635 99531635 1001 86380 86390 1
531610 99531610 1001 86380 86390 1
532410 99532410 1001 86380 86390 1
532398 99532398 1001 86380 86390 1
532282 99532282 1001 86380 86390 1
532399 99532399 1001 86380 86390 1
532212 99532212 1001 86380 86390 1
532330 99532330 1001 86380 86390 1
532305 99532305 1001 86380 86390 1
532254 99532254 1001 86380 86390 1
532594 99532594 1001 86380 86390 1
532413 99532413 1001 86380 86390 1
532559 99532559 1001 86380 86390 1
532612 99532612 1001 86380 86390 1
532549 99532549 1001 86380 86390 1
532524 99532524 1001 86380 86390 1
533213 99533213 1001 86380 86390 1
533113 99533113 1001 86380 86390 1
533102 99533102 1001 86380 86390 1
533091 99533091 1001 86380 86390 1
533156 99533156 1001 86380 86390 1
533170 99533170 1001 86380 86390 1
533693 99533693 1001 86380 86390 1
533784 99533784 1001 86380 86390 1
533774 99533774 1001 86380 86390 1
533559 99533559 1001 86380 86390 1
533432 99533432 1001 86380 86390 1
533438 99533438 1001 86380 86390 1
533414 99533414 1001 86380 86390 1
533911 99533911 1001 86380 86390 1
533889 99533889 1001 86380 86390 1
534506 99534506 1001 86380 86390 1
534545 99534545 1001 86380 86390 1
534535 99534535 1001 86380 86390 1
534550 99534550 1001 86380 86390 1
534630 99534630 1001 86380 86390 1
534566 99534566 1001 86380 86390 1
534645 99534645 1001 86380 86390 1
534453 99534453 1001 86380 86390 1
534389 99534389 1001 86380 86390 1
534316 99534316 1001 86380 86390 1
534397 99534397 1001 86380 86390 1
534694 99534694 1001 86380 86390 1
534788 99534788 1001 86380 86390 1
534861 99534861 1001 86380 86390 1
535310 99535310 1001 86380 86390 1
535407 99535407 1001 86380 86390 1
535234 99535234 1001 86380 86390 1
535133 99535133 1001 86380 86390 1
535019 99535019 1001 86380 86390 1
534903 99534903 1001 86380 86390 1
534948 99534948 1001 86380 86390 1
534951 99534951 1001 86380 86390 1
535690 99535690 1001 86380 86390 1
535564 99535564 1001 86380 86390 1
535567 99535567 1001 86380 86390 1
535697 99535697 1001 86380 86390 1
536196 99536196 1001 86380 86390 1
536266 99536266 1001 86380 86390 1
536152 99536152 1001 86380 86390 1
536016 99536016 1001 86380 86390 1
535954 99535954 1001 86380 86390 1
536020 99536020 1001 86380 86390 1
535943 99535943 1001 86380 86390 1
535740 99535740 1001 86380 86390 1
536472 99536472 1001 86380 86390 1
536369 99536369 1001 86380 86390 1
536435 99536435 1001 86380 86390 1
537051 99537051 1001 86380 86390 1
537029 99537029 1001 86380 86390 1
536978 99536978 1001 86380 86390 1
536969 99536969 1001 86380 86390 1
536948 99536948 1001 86380 86390 1
536910 99536910 1001 86380 86390 1
536781 99536781 1001 86380 86390 1
536648 99536648 1001 86380 86390 1
537264 99537264 1001 86380 86390 1
537239 99537239 1001 86380 86390 1
537188 99537188 1001 86380 86390 1
537348 99537348 1001 86380 86390 1
537273 99537273 1001 86380 86390 1
537275 99537275 1001 86380 86390 1
537925 99537925 1001 86380 86390 1
537927 99537927 1001 86380 86390 1
537854 99537854 1001 86380 86390 1
537666 99537666 1001 86380 86390 1
537708 99537708 1001 86380 86390 1
537761 99537761 1001 86380 86390 1
537384 99537384 1001 86380 86390 1
538088 99538088 1001 86380 86390 1
538086 99538086 1001 86380 86390 1
538092 99538092 1001 86380 86390 1
538732 99538732 1001 86380 86390 1
538417 99538417 1001 86380 86390 1
538434 99538434 1001 86380 86390 1
538528 99538528 1001 86380 86390 1
538260 99538260 1001 86380 86390 1
538371 99538371 1001 86380 86390 1
538281 99538281 1001 86380 86390 1
538194 99538194 1001 86380 86390 1
538816 99538816 1001 86380 86390 1
539012 99539012 1001 86380 86390 1
538975 99538975 1001 86380 86390 1
538940 99538940 1001 86380 86390 1
539471 99539471 1001 86380 86390 1
539576 99539576 1001 86380 86390 1
539332 99539332 1001 86380 86390 1
539258 99539258 1001 86380 86390 1
539376 99539376 1001 86380 86390 1
539193 99539193 1001 86380 86390 1
539184 99539184 1001 86380 86390 1
539223 99539223 1001 86380 86390 1
539664 99539664 1001 86380 86390 1
539668 99539668 1001 86380 86390 1
540389 99540389 1001 86380 86390 1
540172 99540172 1001 86380 86390 1
540099 99540099 1001 86380 86390 1
539999 99539999 1001 86380 86390 1
540013 99540013 1001 86380 86390 1
540609 99540609 1001 86380 86390 1
540474 99540474 1001 86380 86390 1
541217 99541217 1001 86380 86390 1
541155 99541155 1001 86380 86390 1
540916 99540916 1001 86380 86390 1
541034 99541034 1001 86380 86390 1
540715 99540715 1001 86380 86390 1
540716 99540716 1001 86380 86390 1
541409 99541409 1001 86380 86390 1
541490 99541490 1001 86380 86390 1
541431 99541431 1001 86380 86390 1
541393 99541393 1001 86380 86390 1
542056 99542056 1001 86380 86390 1
542005 99542005 1001 86380 86390 1
542006 99542006 1001 86380 86390 1
541957 99541957 1001 86380 86390 1
542096 99542096 1001 86380 86390 1
542024 99542024 1001 86380 86390 1
541974 99541974 1001 86380 86390 1
541875 99541875 1001 86380 86390 1
541815 99541815 1001 86380 86390 1
541566 99541566 1001 86380 86390 1
541592 99541592 1001 86380 86390 1
541605 99541605 1001 86380 86390 1
541625 99541625 1001 86380 86390 1
542195 99542195 1001 86380 86390 1
542256 99542256 1001 86380 86390 1
542205 99542205 1001 86380 86390 1
542921 99542921 1001 86380 86390 1
542762 99542762 1001 86380 86390 1
542775 99542775 1001 86380 86390 1
542584 99542584 1001 86380 86390 1
542686 99542686 1001 86380 86390 1
542495 99542495 1001 86380 86390 1
542447 99542447 1001 86380 86390 1
542503 99542503 1001 86380 86390 1
542440 99542440 1001 86380 86390 1
542325 99542325 1001 86380 86390 1
542958 99542958 1001 86380 86390 1
543090 99543090 1001 86380 86390 1
543104 99543104 1001 86380 86390 1
543672 99543672 1001 86380 86390 1
543673 99543673 1001 86380 86390 1
543674 99543674 1001 86380 86390 1
543573 99543573 1001 86380 86390 1
543758 99543758 1001 86380 86390 1
543691 99543691 1001 86380 86390 1
543564 99543564 1001 86380 86390 1
543271 99543271 1001 86380 86390 1
543169 99543169 1001 86380 86390 1
543837 99543837 1001 86380 86390 1
543786 99543786 1001 86380 86390 1
543919 99543919 1001 86380 86390 1
543910 99543910 1001 86380 86390 1
544430 99544430 1001 86380 86390 1
544562 99544562 1001 86380 86390 1
544436 99544436 1001 86380 86390 1
544580 99544580 1001 86380 86390 1
544393 99544393 1001 86380 86390 1
544331 99544331 1001 86380 86390 1
544345 99544345 1001 86380 86390 1
544255 99544255 1001 86380 86390 1
544248 99544248 1001 86380 86390 1
544072 99544072 1001 86380 86390 1
425190 698 1001 30420 32457 1
523508 737 1002 59039 60109 1
400203 99400203 1001 86380 86390 1
400279 99400279 1001 86380 86390 1
400411 99400411 1001 86380 86390 1
400398 99400398 1001 86380 86390 1
401002 99401002 1001 86380 86390 1
401000 99401000 1001 86380 86390 1
401151 99401151 1001 86380 86390 1
401156 99401156 1001 86380 86390 1
401054 99401054 1001 86380 86390 1
401464 99401464 1001 86380 86390 1
401365 99401365 1001 86380 86390 1
401701 99401701 1001 86380 86390 1
401789 99401789 1001 86380 86390 1
402006 99402006 1001 86380 86390 1
402131 99402131 1001 86380 86390 1
402174 99402174 1001 86380 86390 1
402068 99402068 1001 86380 86390 1
402219 99402219 1001 86380 86390 1
402436 99402436 1001 86380 86390 1
402741 99402741 1001 86380 86390 1
402759 99402759 1001 86380 86390 1
402718 99402718 1001 86380 86390 1
403050 99403050 1001 86380 86390 1
403079 99403079 1001 86380 86390 1
403057 99403057 1001 86380 86390 1
403431 99403431 1001 86380 86390 1
403440 99403440 1001 86380 86390 1
403886 99403886 1001 86380 86390 1
403872 99403872 1001 86380 86390 1
404022 99404022 1001 86380 86390 1
404056 99404056 1001 86380 86390 1
404218 99404218 1001 86380 86390 1
404276 99404276 1001 86380 86390 1
404609 99404609 1001 86380 86390 1
404618 99404618 1001 86380 86390 1
404876 99404876 1001 86380 86390 1
404951 99404951 1001 86380 86390 1
405082 99405082 1001 86380 86390 1
405049 99405049 1001 86380 86390 1
405211 99405211 1001 86380 86390 1
405013 99405013 1001 86380 86390 1
405362 99405362 1001 86380 86390 1
405430 99405430 1001 86380 86390 1
405592 99405592 1001 86380 86390 1
405834 99405834 1001 86380 86390 1
406038 99406038 1001 86380 86390 1
406596 99406596 1001 86380 86390 1
406543 99406543 1001 86380 86390 1
406680 99406680 1001 86380 86390 1
406801 99406801 1001 86380 86390 1
406738 99406738 1001 86380 86390 1
406987 99406987 1001 86380 86390 1
407108 99407108 1001 86380 86390 1
407199 99407199 1001 86380 86390 1
407662 99407662 1001 86380 86390 1
407600 99407600 1001 86380 86390 1
407757 99407757 1001 86380 86390 1
407887 99407887 1001 86380 86390 1
408001 99408001 1001 86380 86390 1
408006 99408006 1001 86380 86390 1
408106 99408106 1001 86380 86390 1
408138 99408138 1001 86380 86390 1
408517 99408517 1001 86380 86390 1
408445 99408445 1001 86380 86390 1
408421 99408421 1001 86380 86390 1
408975 99408975 1001 86380 86390 1
409170 99409170 1001 86380 86390 1
409121 99409121 1001 86380 86390 1
409207 99409207 1001 86380 86390 1
409433 99409433 1001 86380 86390 1
409522 99409522 1001 86380 86390 1
409401 99409401 1001 86380 86390 1
409626 99409626 1001 86380 86390 1
409707 99409707 1001 86380 86390 1
409854 99409854 1001 86380 86390 1
409930 99409930 1001 86380 86390 1
410021 99410021 1001 86380 86390 1
410063 99410063 1001 86380 86390 1
410228 99410228 1001 86380 86390 1
410277 99410277 1001 86380 86390 1
410475 99410475 1001 86380 86390 1
410657 99410657 1001 86380 86390 1
410772 99410772 1001 86380 86390 1
410928 99410928 1001 86380 86390 1
410922 99410922 1001 86380 86390 1
411051 99411051 1001 86380 86390 1
411555 99411555 1001 86380 86390 1
411705 99411705 1001 86380 86390 1
411840 99411840 1001 86380 86390 1
412010 99412010 1001 86380 86390 1
412157 99412157 1001 86380 86390 1
412276 99412276 1001 86380 86390 1
412417 99412417 1001 86380 86390 1
413461 99413461 1001 86380 86390 1
413504 99413504 1001 86380 86390 1
413584 99413584 1001 86380 86390 1
413470 99413470 1001 86380 86390 1
413366 99413366 1001 86380 86390 1
413541 99413541 1001 86380 86390 1
412979 99412979 1001 86380 86390 1
413279 99413279 1001 86380 86390 1
412755 99412755 1001 86380 86390 1
412781 99412781 1001 86380 86390 1
412827 99412827 1001 86380 86390 1
412516 99412516 1001 86380 86390 1
412496 99412496 1001 86380 86390 1
412691 99412691 1001 86380 86390 1
414089 99414089 1001 86380 86390 1
413734 99413734 1001 86380 86390 1
413977 99413977 1001 86380 86390 1
413854 99413854 1001 86380 86390 1
413776 99413776 1001 86380 86390 1
413964 99413964 1001 86380 86390 1
415147 99415147 1001 86380 86390 1
415153 99415153 1001 86380 86390 1
415305 99415305 1001 86380 86390 1
414707 99414707 1001 86380 86390 1
414694 99414694 1001 86380 86390 1
414474 99414474 1001 86380 86390 1
414354 99414354 1001 86380 86390 1
414161 99414161 1001 86380 86390 1
414187 99414187 1001 86380 86390 1
414237 99414237 1001 86380 86390 1
414307 99414307 1001 86380 86390 1
415532 99415532 1001 86380 86390 1
415374 99415374 1001 86380 86390 1
415464 99415464 1001 86380 86390 1
415714 99415714 1001 86380 86390 1
416766 99416766 1001 86380 86390 1
416493 99416493 1001 86380 86390 1
416137 99416137 1001 86380 86390 1
416072 99416072 1001 86380 86390 1
415772 99415772 1001 86380 86390 1
416051 99416051 1001 86380 86390 1
415775 99415775 1001 86380 86390 1
417046 99417046 1001 86380 86390 1
417352 99417352 1001 86380 86390 1
417552 99417552 1001 86380 86390 1
417516 99417516 1001 86380 86390 1
418535 99418535 1001 86380 86390 1
417937 99417937 1001 86380 86390 1
417836 99417836 1001 86380 86390 1
418013 99418013 1001 86380 86390 1
417986 99417986 1001 86380 86390 1
417611 99417611 1001 86380 86390 1
419031 99419031 1001 86380 86390 1
418943 99418943 1001 86380 86390 1
420171 99420171 1001 86380 86390 1
420338 99420338 1001 86380 86390 1
420411 99420411 1001 86380 86390 1
420135 99420135 1001 86380 86390 1
420319 99420319 1001 86380 86390 1
420073 99420073 1001 86380 86390 1
419752 99419752 1001 86380 86390 1
419213 99419213 1001 86380 86390 1
419365 99419365 1001 86380 86390 1
419229 99419229 1001 86380 86390 1
420649 99420649 1001 86380 86390 1
420700 99420700 1001 86380 86390 1
420536 99420536 1001 86380 86390 1
420559 99420559 1001 86380 86390 1
422116 99422116 1001 86380 86390 1
421871 99421871 1001 86380 86390 1
422068 99422068 1001 86380 86390 1
422025 99422025 1001 86380 86390 1
422111 99422111 1001 86380 86390 1
421503 99421503 1001 86380 86390 1
421668 99421668 1001 86380 86390 1
421552 99421552 1001 86380 86390 1
421235 99421235 1001 86380 86390 1
421100 99421100 1001 86380 86390 1
420877 99420877 1001 86380 86390 1
421228 99421228 1001 86380 86390 1
422160 99422160 1001 86380 86390 1
422466 99422466 1001 86380 86390 1
422376 99422376 1001 86380 86390 1
422473 99422473 1001 86380 86390 1
423370 99423370 1001 86380 86390 1
423245 99423245 1001 86380 86390 1
423131 99423131 1001 86380 86390 1
422990 99422990 1001 86380 86390 1
422958 99422958 1001 86380 86390 1
422723 99422723 1001 86380 86390 1
422632 99422632 1001 86380 86390 1
422662 99422662 1001 86380 86390 1
422545 99422545 1001 86380 86390 1
422872 99422872 1001 86380 86390 1
423883 99423883 1001 86380 86390 1
425152 99425152 1001 86380 86390 1
425369 99425369 1001 86380 86390 1
425371 99425371 1001 86380 86390 1
424598 99424598 1001 86380 86390 1
424829 99424829 1001 86380 86390 1
424651 99424651 1001 86380 86390 1
424892 99424892 1001 86380 86390 1
424971 99424971 1001 86380 86390 1
424438 99424438 1001 86380 86390 1
424154 99424154 1001 86380 86390 1
424348 99424348 1001 86380 86390 1
424332 99424332 1001 86380 86390 1
425406 99425406 1001 86380 86390 1
425476 99425476 1001 86380 86390 1
425007 99425007 1001 86380 86390 1
425571 99425571 1001 86380 86390 1
425573 99425573 1001 86380 86390 1
425673 99425673 1001 86380 86390 1
426729 99426729 1001 86380 86390 1
426998 99426998 1001 86380 86390 1
426644 99426644 1001 86380 86390 1
426280 99426280 1001 86380 86390 1
426457 99426457 1001 86380 86390 1
426588 99426588 1001 86380 86390 1
426291 99426291 1001 86380 86390 1
425957 99425957 1001 86380 86390 1
427352 99427352 1001 86380 86390 1
427353 99427353 1001 86380 86390 1
427196 99427196 1001 86380 86390 1
428540 99428540 1001 86380 86390 1
428363 99428363 1001 86380 86390 1
428572 99428572 1001 86380 86390 1
428615 99428615 1001 86380 86390 1
428411 99428411 1001 86380 86390 1
428453 99428453 1001 86380 86390 1
428436 99428436 1001 86380 86390 1
428489 99428489 1001 86380 86390 1
428317 99428317 1001 86380 86390 1
428060 99428060 1001 86380 86390 1
428041 99428041 1001 86380 86390 1
427925 99427925 1001 86380 86390 1
428134 99428134 1001 86380 86390 1
427606 99427606 1001 86380 86390 1
427760 99427760 1001 86380 86390 1
427587 99427587 1001 86380 86390 1
427815 99427815 1001 86380 86390 1
427594 99427594 1001 86380 86390 1
428942 99428942 1001 86380 86390 1
429098 99429098 1001 86380 86390 1
428937 99428937 1001 86380 86390 1
429619 99429619 1001 86380 86390 1
429839 99429839 1001 86380 86390 1
429723 99429723 1001 86380 86390 1
429870 99429870 1001 86380 86390 1
429440 99429440 1001 86380 86390 1
429527 99429527 1001 86380 86390 1
429375 99429375 1001 86380 86390 1
430434 99430434 1001 86380 86390 1
430387 99430387 1001 86380 86390 1
430408 99430408 1001 86380 86390 1
431858 99431858 1001 86380 86390 1
431738 99431738 1001 86380 86390 1
431883 99431883 1001 86380 86390 1
431842 99431842 1001 86380 86390 1
432031 99432031 1001 86380 86390 1
431685 99431685 1001 86380 86390 1
432041 99432041 1001 86380 86390 1
431606 99431606 1001 86380 86390 1
431565 99431565 1001 86380 86390 1
431550 99431550 1001 86380 86390 1
431171 99431171 1001 86380 86390 1
431203 99431203 1001 86380 86390 1
431064 99431064 1001 86380 86390 1
431054 99431054 1001 86380 86390 1
432328 99432328 1001 86380 86390 1
432189 99432189 1001 86380 86390 1
432283 99432283 1001 86380 86390 1
432217 99432217 1001 86380 86390 1
433670 99433670 1001 86380 86390 1
433145 99433145 1001 86380 86390 1
433231 99433231 1001 86380 86390 1
432940 99432940 1001 86380 86390 1
432943 99432943 1001 86380 86390 1
432831 99432831 1001 86380 86390 1
432646 99432646 1001 86380 86390 1
434017 99434017 1001 86380 86390 1
434100 99434100 1001 86380 86390 1
433910 99433910 1001 86380 86390 1
435281 99435281 1001 86380 86390 1
435374 99435374 1001 86380 86390 1
435116 99435116 1001 86380 86390 1
434755 99434755 1001 86380 86390 1
434741 99434741 1001 86380 86390 1
434906 99434906 1001 86380 86390 1
434266 99434266 1001 86380 86390 1
434219 99434219 1001 86380 86390 1
434390 99434390 1001 86380 86390 1
435594 99435594 1001 86380 86390 1
435473 99435473 1001 86380 86390 1
435620 99435620 1001 86380 86390 1
436895 99436895 1001 86380 86390 1
436835 99436835 1001 86380 86390 1
436991 99436991 1001 86380 86390 1
436713 99436713 1001 86380 86390 1
436695 99436695 1001 86380 86390 1
436359 99436359 1001 86380 86390 1
436539 99436539 1001 86380 86390 1
436363 99436363 1001 86380 86390 1
435926 99435926 1001 86380 86390 1
435902 99435902 1001 86380 86390 1
436196 99436196 1001 86380 86390 1
436270 99436270 1001 86380 86390 1
436228 99436228 1001 86380 86390 1
300096 99300096 1001 86380 86390 1
437196 99437196 1001 86380 86390 1
300103 99300103 1001 86380 86390 1
300626 99300626 1001 86380 86390 1
300665 99300665 1001 86380 86390 1
300686 99300686 1001 86380 86390 1
300545 99300545 1001 86380 86390 1
300585 99300585 1001 86380 86390 1
300438 99300438 1001 86380 86390 1
300353 99300353 1001 86380 86390 1
300186 99300186 1001 86380 86390 1
300199 99300199 1001 86380 86390 1
300125 99300125 1001 86380 86390 1
300197 99300197 1001 86380 86390 1
300837 99300837 1001 86380 86390 1
300918 99300918 1001 86380 86390 1
301508 99301508 1001 86380 86390 1
301399 99301399 1001 86380 86390 1
301263 99301263 1001 86380 86390 1
301264 99301264 1001 86380 86390 1
300947 99300947 1001 86380 86390 1
301013 99301013 1001 86380 86390 1
301131 99301131 1001 86380 86390 1
301080 99301080 1001 86380 86390 1
301570 99301570 1001 86380 86390 1
301730 99301730 1001 86380 86390 1
302306 99302306 1001 86380 86390 1
302334 99302334 1001 86380 86390 1
302259 99302259 1001 86380 86390 1
302288 99302288 1001 86380 86390 1
302327 99302327 1001 86380 86390 1
302157 99302157 1001 86380 86390 1
302032 99302032 1001 86380 86390 1
301918 99301918 1001 86380 86390 1
302573 99302573 1001 86380 86390 1
302496 99302496 1001 86380 86390 1
302565 99302565 1001 86380 86390 1
302462 99302462 1001 86380 86390 1
302411 99302411 1001 86380 86390 1
303020 99303020 1001 86380 86390 1
303022 99303022 1001 86380 86390 1
302807 99302807 1001 86380 86390 1
302834 99302834 1001 86380 86390 1
302837 99302837 1001 86380 86390 1
302995 99302995 1001 86380 86390 1
302829 99302829 1001 86380 86390 1
302907 99302907 1001 86380 86390 1
302730 99302730 1001 86380 86390 1
302591 99302591 1001 86380 86390 1
302760 99302760 1001 86380 86390 1
302777 99302777 1001 86380 86390 1
302702 99302702 1001 86380 86390 1
303302 99303302 1001 86380 86390 1
303982 99303982 1001 86380 86390 1
304032 99304032 1001 86380 86390 1
303841 99303841 1001 86380 86390 1
303884 99303884 1001 86380 86390 1
303835 99303835 1001 86380 86390 1
304016 99304016 1001 86380 86390 1
303865 99303865 1001 86380 86390 1
303713 99303713 1001 86380 86390 1
303781 99303781 1001 86380 86390 1
303534 99303534 1001 86380 86390 1
303589 99303589 1001 86380 86390 1
303591 99303591 1001 86380 86390 1
304108 99304108 1001 86380 86390 1
304213 99304213 1001 86380 86390 1
304191 99304191 1001 86380 86390 1
304089 99304089 1001 86380 86390 1
304157 99304157 1001 86380 86390 1
304197 99304197 1001 86380 86390 1
304785 99304785 1001 86380 86390 1
304777 99304777 1001 86380 86390 1
304849 99304849 1001 86380 86390 1
304853 99304853 1001 86380 86390 1
304607 99304607 1001 86380 86390 1
304532 99304532 1001 86380 86390 1
304584 99304584 1001 86380 86390 1
304507 99304507 1001 86380 86390 1
304455 99304455 1001 86380 86390 1
304320 99304320 1001 86380 86390 1
304877 99304877 1001 86380 86390 1
305513 99305513 1001 86380 86390 1
305579 99305579 1001 86380 86390 1
305582 99305582 1001 86380 86390 1
305390 99305390 1001 86380 86390 1
305421 99305421 1001 86380 86390 1
305172 99305172 1001 86380 86390 1
305185 99305185 1001 86380 86390 1
305109 99305109 1001 86380 86390 1
305139 99305139 1001 86380 86390 1
305242 99305242 1001 86380 86390 1
305115 99305115 1001 86380 86390 1
500166 99500166 1001 86380 86390 1
500039 99500039 1001 86380 86390 1
500144 99500144 1001 86380 86390 1
500044 99500044 1001 86380 86390 1
500086 99500086 1001 86380 86390 1
500765 99500765 1001 86380 86390 1
500636 99500636 1001 86380 86390 1
500629 99500629 1001 86380 86390 1
500710 99500710 1001 86380 86390 1
500559 99500559 1001 86380 86390 1
500585 99500585 1001 86380 86390 1
500537 99500537 1001 86380 86390 1
500499 99500499 1001 86380 86390 1
500512 99500512 1001 86380 86390 1
500502 99500502 1001 86380 86390 1
500233 99500233 1001 86380 86390 1
500330 99500330 1001 86380 86390 1
500357 99500357 1001 86380 86390 1
500837 99500837 1001 86380 86390 1
500816 99500816 1001 86380 86390 1
500959 99500959 1001 86380 86390 1
500897 99500897 1001 86380 86390 1
500848 99500848 1001 86380 86390 1
501476 99501476 1001 86380 86390 1
501480 99501480 1001 86380 86390 1
501571 99501571 1001 86380 86390 1
501334 99501334 1001 86380 86390 1
501362 99501362 1001 86380 86390 1
501326 99501326 1001 86380 86390 1
501430 99501430 1001 86380 86390 1
501432 99501432 1001 86380 86390 1
501238 99501238 1001 86380 86390 1
501226 99501226 1001 86380 86390 1
501051 99501051 1001 86380 86390 1
501211 99501211 1001 86380 86390 1
501701 99501701 1001 86380 86390 1
501666 99501666 1001 86380 86390 1
501692 99501692 1001 86380 86390 1
501734 99501734 1001 86380 86390 1
501751 99501751 1001 86380 86390 1
502439 99502439 1001 86380 86390 1
502279 99502279 1001 86380 86390 1
502068 99502068 1001 86380 86390 1
501948 99501948 1001 86380 86390 1
501859 99501859 1001 86380 86390 1
502021 99502021 1001 86380 86390 1
501908 99501908 1001 86380 86390 1
502585 99502585 1001 86380 86390 1
502654 99502654 1001 86380 86390 1
502499 99502499 1001 86380 86390 1
503193 99503193 1001 86380 86390 1
503220 99503220 1001 86380 86390 1
503096 99503096 1001 86380 86390 1
503238 99503238 1001 86380 86390 1
503011 99503011 1001 86380 86390 1
502896 99502896 1001 86380 86390 1
502928 99502928 1001 86380 86390 1
502839 99502839 1001 86380 86390 1
502716 99502716 1001 86380 86390 1
502681 99502681 1001 86380 86390 1
503449 99503449 1001 86380 86390 1
503352 99503352 1001 86380 86390 1
503936 99503936 1001 86380 86390 1
503838 99503838 1001 86380 86390 1
503741 99503741 1001 86380 86390 1
503559 99503559 1001 86380 86390 1
504193 99504193 1001 86380 86390 1
504313 99504313 1001 86380 86390 1
504223 99504223 1001 86380 86390 1
504172 99504172 1001 86380 86390 1
504200 99504200 1001 86380 86390 1
504136 99504136 1001 86380 86390 1
504907 99504907 1001 86380 86390 1
504923 99504923 1001 86380 86390 1
504866 99504866 1001 86380 86390 1
504570 99504570 1001 86380 86390 1
504573 99504573 1001 86380 86390 1
504704 99504704 1001 86380 86390 1
504717 99504717 1001 86380 86390 1
504731 99504731 1001 86380 86390 1
504655 99504655 1001 86380 86390 1
504708 99504708 1001 86380 86390 1
504594 99504594 1001 86380 86390 1
504352 99504352 1001 86380 86390 1
504355 99504355 1001 86380 86390 1
504369 99504369 1001 86380 86390 1
504437 99504437 1001 86380 86390 1
504528 99504528 1001 86380 86390 1
505035 99505035 1001 86380 86390 1
505126 99505126 1001 86380 86390 1
505014 99505014 1001 86380 86390 1
505015 99505015 1001 86380 86390 1
505106 99505106 1001 86380 86390 1
505132 99505132 1001 86380 86390 1
505042 99505042 1001 86380 86390 1
505742 99505742 1001 86380 86390 1
505439 99505439 1001 86380 86390 1
505532 99505532 1001 86380 86390 1
505392 99505392 1001 86380 86390 1
505282 99505282 1001 86380 86390 1
505339 99505339 1001 86380 86390 1
505186 99505186 1001 86380 86390 1
505277 99505277 1001 86380 86390 1
505783 99505783 1001 86380 86390 1
505836 99505836 1001 86380 86390 1
505930 99505930 1001 86380 86390 1
505879 99505879 1001 86380 86390 1
506404 99506404 1001 86380 86390 1
506508 99506508 1001 86380 86390 1
506499 99506499 1001 86380 86390 1
506397 99506397 1001 86380 86390 1
506501 99506501 1001 86380 86390 1
506557 99506557 1001 86380 86390 1
506287 99506287 1001 86380 86390 1
506353 99506353 1001 86380 86390 1
506303 99506303 1001 86380 86390 1
506213 99506213 1001 86380 86390 1
506387 99506387 1001 86380 86390 1
506208 99506208 1001 86380 86390 1
506121 99506121 1001 86380 86390 1
506005 99506005 1001 86380 86390 1
505998 99505998 1001 86380 86390 1
506606 99506606 1001 86380 86390 1
506676 99506676 1001 86380 86390 1
506611 99506611 1001 86380 86390 1
506702 99506702 1001 86380 86390 1
506612 99506612 1001 86380 86390 1
506693 99506693 1001 86380 86390 1
507289 99507289 1001 86380 86390 1
507065 99507065 1001 86380 86390 1
507161 99507161 1001 86380 86390 1
507099 99507099 1001 86380 86390 1
507164 99507164 1001 86380 86390 1
506849 99506849 1001 86380 86390 1
507575 99507575 1001 86380 86390 1
507433 99507433 1001 86380 86390 1
507437 99507437 1001 86380 86390 1
507582 99507582 1001 86380 86390 1
507466 99507466 1001 86380 86390 1
507586 99507586 1001 86380 86390 1
508240 99508240 1001 86380 86390 1
507839 99507839 1001 86380 86390 1
507969 99507969 1001 86380 86390 1
507995 99507995 1001 86380 86390 1
507686 99507686 1001 86380 86390 1
508329 99508329 1001 86380 86390 1
508320 99508320 1001 86380 86390 1
508896 99508896 1001 86380 86390 1
508809 99508809 1001 86380 86390 1
508789 99508789 1001 86380 86390 1
508496 99508496 1001 86380 86390 1
508462 99508462 1001 86380 86390 1
508478 99508478 1001 86380 86390 1
509110 99509110 1001 86380 86390 1
509167 99509167 1001 86380 86390 1
509207 99509207 1001 86380 86390 1
509170 99509170 1001 86380 86390 1
509080 99509080 1001 86380 86390 1
509868 99509868 1001 86380 86390 1
509740 99509740 1001 86380 86390 1
509769 99509769 1001 86380 86390 1
509677 99509677 1001 86380 86390 1
509563 99509563 1001 86380 86390 1
509694 99509694 1001 86380 86390 1
509478 99509478 1001 86380 86390 1
509420 99509420 1001 86380 86390 1
510021 99510021 1001 86380 86390 1
509947 99509947 1001 86380 86390 1
510626 99510626 1001 86380 86390 1
510666 99510666 1001 86380 86390 1
510537 99510537 1001 86380 86390 1
510703 99510703 1001 86380 86390 1
510540 99510540 1001 86380 86390 1
510557 99510557 1001 86380 86390 1
510635 99510635 1001 86380 86390 1
510445 99510445 1001 86380 86390 1
510499 99510499 1001 86380 86390 1
510426 99510426 1001 86380 86390 1
510427 99510427 1001 86380 86390 1
510267 99510267 1001 86380 86390 1
510165 99510165 1001 86380 86390 1
510192 99510192 1001 86380 86390 1
510194 99510194 1001 86380 86390 1
510876 99510876 1001 86380 86390 1
511321 99511321 1001 86380 86390 1
511325 99511325 1001 86380 86390 1
511210 99511210 1001 86380 86390 1
511249 99511249 1001 86380 86390 1
511314 99511314 1001 86380 86390 1
511330 99511330 1001 86380 86390 1
511318 99511318 1001 86380 86390 1
511597 99511597 1001 86380 86390 1
512331 99512331 1001 86380 86390 1
512137 99512137 1001 86380 86390 1
511998 99511998 1001 86380 86390 1
[truncated: 4,067,756 more chars]
