# Supplementary material for: Fast and near-optimal monitoring for healthcare acquired infection outbreaks
Source: PLoS Comput Biol. 2019 Sep 16;15(9):e1007284. doi: 10.1371/journal.pcbi.1007284 (PMC6762212; doi:10.1371/journal.pcbi.1007284)
Supplement: S2 Data — (ZIP) [file pcbi.1007284.s007.zip › MobilityLogs2/HAISE_Carilion_all_visits_day_177.txt]

#Person location Sublocation StartTime EndTime Type
404639 1142 1001 36900 39117 1
509566 1023 1001 58738 58837 1
526328 856 1001 52368 52667 1
400073 99400073 1001 86380 86390 1
400078 99400078 1001 86380 86390 1
400179 99400179 1001 86380 86390 1
400310 99400310 1001 86380 86390 1
400232 99400232 1001 86380 86390 1
400330 99400330 1001 86380 86390 1
400359 99400359 1001 86380 86390 1
400365 99400365 1001 86380 86390 1
400348 99400348 1001 86380 86390 1
400511 99400511 1001 86380 86390 1
400531 99400531 1001 86380 86390 1
400626 99400626 1001 86380 86390 1
400667 99400667 1001 86380 86390 1
400986 99400986 1001 86380 86390 1
401176 99401176 1001 86380 86390 1
401246 99401246 1001 86380 86390 1
401525 99401525 1001 86380 86390 1
401702 99401702 1001 86380 86390 1
401968 99401968 1001 86380 86390 1
402338 99402338 1001 86380 86390 1
402687 99402687 1001 86380 86390 1
402720 99402720 1001 86380 86390 1
402847 99402847 1001 86380 86390 1
402902 99402902 1001 86380 86390 1
403035 99403035 1001 86380 86390 1
403344 99403344 1001 86380 86390 1
403479 99403479 1001 86380 86390 1
403513 99403513 1001 86380 86390 1
403519 99403519 1001 86380 86390 1
403728 99403728 1001 86380 86390 1
403710 99403710 1001 86380 86390 1
404251 99404251 1001 86380 86390 1
404157 99404157 1001 86380 86390 1
404436 99404436 1001 86380 86390 1
404385 99404385 1001 86380 86390 1
404878 99404878 1001 86380 86390 1
404903 99404903 1001 86380 86390 1
405082 99405082 1001 86380 86390 1
405419 99405419 1001 86380 86390 1
405658 99405658 1001 86380 86390 1
405605 99405605 1001 86380 86390 1
405586 99405586 1001 86380 86390 1
405777 99405777 1001 86380 86390 1
405785 99405785 1001 86380 86390 1
405945 99405945 1001 86380 86390 1
405928 99405928 1001 86380 86390 1
405960 99405960 1001 86380 86390 1
406693 99406693 1001 86380 86390 1
407000 99407000 1001 86380 86390 1
406980 99406980 1001 86380 86390 1
407122 99407122 1001 86380 86390 1
407246 99407246 1001 86380 86390 1
407605 99407605 1001 86380 86390 1
407758 99407758 1001 86380 86390 1
407814 99407814 1001 86380 86390 1
407981 99407981 1001 86380 86390 1
408183 99408183 1001 86380 86390 1
408303 99408303 1001 86380 86390 1
408272 99408272 1001 86380 86390 1
408249 99408249 1001 86380 86390 1
408368 99408368 1001 86380 86390 1
408392 99408392 1001 86380 86390 1
408703 99408703 1001 86380 86390 1
408916 99408916 1001 86380 86390 1
409004 99409004 1001 86380 86390 1
408981 99408981 1001 86380 86390 1
409114 99409114 1001 86380 86390 1
409259 99409259 1001 86380 86390 1
409375 99409375 1001 86380 86390 1
409468 99409468 1001 86380 86390 1
409615 99409615 1001 86380 86390 1
409775 99409775 1001 86380 86390 1
409898 99409898 1001 86380 86390 1
410270 99410270 1001 86380 86390 1
410592 99410592 1001 86380 86390 1
410665 99410665 1001 86380 86390 1
410632 99410632 1001 86380 86390 1
410802 99410802 1001 86380 86390 1
410928 99410928 1001 86380 86390 1
410948 99410948 1001 86380 86390 1
411332 99411332 1001 86380 86390 1
411619 99411619 1001 86380 86390 1
411592 99411592 1001 86380 86390 1
411750 99411750 1001 86380 86390 1
411942 99411942 1001 86380 86390 1
412079 99412079 1001 86380 86390 1
412170 99412170 1001 86380 86390 1
412372 99412372 1001 86380 86390 1
412281 99412281 1001 86380 86390 1
413566 99413566 1001 86380 86390 1
413407 99413407 1001 86380 86390 1
413661 99413661 1001 86380 86390 1
413671 99413671 1001 86380 86390 1
413416 99413416 1001 86380 86390 1
413614 99413614 1001 86380 86390 1
412944 99412944 1001 86380 86390 1
412946 99412946 1001 86380 86390 1
413287 99413287 1001 86380 86390 1
412555 99412555 1001 86380 86390 1
412660 99412660 1001 86380 86390 1
414059 99414059 1001 86380 86390 1
413929 99413929 1001 86380 86390 1
413933 99413933 1001 86380 86390 1
415056 99415056 1001 86380 86390 1
415217 99415217 1001 86380 86390 1
414645 99414645 1001 86380 86390 1
414829 99414829 1001 86380 86390 1
414854 99414854 1001 86380 86390 1
414250 99414250 1001 86380 86390 1
414455 99414455 1001 86380 86390 1
414480 99414480 1001 86380 86390 1
415710 99415710 1001 86380 86390 1
415464 99415464 1001 86380 86390 1
415587 99415587 1001 86380 86390 1
416944 99416944 1001 86380 86390 1
416779 99416779 1001 86380 86390 1
416180 99416180 1001 86380 86390 1
417100 99417100 1001 86380 86390 1
417339 99417339 1001 86380 86390 1
417345 99417345 1001 86380 86390 1
417111 99417111 1001 86380 86390 1
418600 99418600 1001 86380 86390 1
418439 99418439 1001 86380 86390 1
418682 99418682 1001 86380 86390 1
418085 99418085 1001 86380 86390 1
418181 99418181 1001 86380 86390 1
418423 99418423 1001 86380 86390 1
418184 99418184 1001 86380 86390 1
417819 99417819 1001 86380 86390 1
417716 99417716 1001 86380 86390 1
417730 99417730 1001 86380 86390 1
417673 99417673 1001 86380 86390 1
417626 99417626 1001 86380 86390 1
419000 99419000 1001 86380 86390 1
418995 99418995 1001 86380 86390 1
420381 99420381 1001 86380 86390 1
420077 99420077 1001 86380 86390 1
420178 99420178 1001 86380 86390 1
420099 99420099 1001 86380 86390 1
420319 99420319 1001 86380 86390 1
420372 99420372 1001 86380 86390 1
419783 99419783 1001 86380 86390 1
419643 99419643 1001 86380 86390 1
419838 99419838 1001 86380 86390 1
419347 99419347 1001 86380 86390 1
419267 99419267 1001 86380 86390 1
419248 99419248 1001 86380 86390 1
419411 99419411 1001 86380 86390 1
419363 99419363 1001 86380 86390 1
419222 99419222 1001 86380 86390 1
420586 99420586 1001 86380 86390 1
420649 99420649 1001 86380 86390 1
420565 99420565 1001 86380 86390 1
420678 99420678 1001 86380 86390 1
420750 99420750 1001 86380 86390 1
420782 99420782 1001 86380 86390 1
420799 99420799 1001 86380 86390 1
420532 99420532 1001 86380 86390 1
420739 99420739 1001 86380 86390 1
421848 99421848 1001 86380 86390 1
421824 99421824 1001 86380 86390 1
421764 99421764 1001 86380 86390 1
421830 99421830 1001 86380 86390 1
421398 99421398 1001 86380 86390 1
421273 99421273 1001 86380 86390 1
420895 99420895 1001 86380 86390 1
420846 99420846 1001 86380 86390 1
420960 99420960 1001 86380 86390 1
422359 99422359 1001 86380 86390 1
422291 99422291 1001 86380 86390 1
423488 99423488 1001 86380 86390 1
423680 99423680 1001 86380 86390 1
423520 99423520 1001 86380 86390 1
423710 99423710 1001 86380 86390 1
423419 99423419 1001 86380 86390 1
423058 99423058 1001 86380 86390 1
423300 99423300 1001 86380 86390 1
423050 99423050 1001 86380 86390 1
423122 99423122 1001 86380 86390 1
422749 99422749 1001 86380 86390 1
422580 99422580 1001 86380 86390 1
422925 99422925 1001 86380 86390 1
422762 99422762 1001 86380 86390 1
423924 99423924 1001 86380 86390 1
424045 99424045 1001 86380 86390 1
423954 99423954 1001 86380 86390 1
423803 99423803 1001 86380 86390 1
423839 99423839 1001 86380 86390 1
423934 99423934 1001 86380 86390 1
424089 99424089 1001 86380 86390 1
425108 99425108 1001 86380 86390 1
425132 99425132 1001 86380 86390 1
425156 99425156 1001 86380 86390 1
425208 99425208 1001 86380 86390 1
425266 99425266 1001 86380 86390 1
424957 99424957 1001 86380 86390 1
424669 99424669 1001 86380 86390 1
424807 99424807 1001 86380 86390 1
424690 99424690 1001 86380 86390 1
424977 99424977 1001 86380 86390 1
424501 99424501 1001 86380 86390 1
424538 99424538 1001 86380 86390 1
424403 99424403 1001 86380 86390 1
425559 99425559 1001 86380 86390 1
425797 99425797 1001 86380 86390 1
425407 99425407 1001 86380 86390 1
425574 99425574 1001 86380 86390 1
426808 99426808 1001 86380 86390 1
426690 99426690 1001 86380 86390 1
426342 99426342 1001 86380 86390 1
426318 99426318 1001 86380 86390 1
425960 99425960 1001 86380 86390 1
426157 99426157 1001 86380 86390 1
426053 99426053 1001 86380 86390 1
426073 99426073 1001 86380 86390 1
426146 99426146 1001 86380 86390 1
425879 99425879 1001 86380 86390 1
427295 99427295 1001 86380 86390 1
427355 99427355 1001 86380 86390 1
427425 99427425 1001 86380 86390 1
427133 99427133 1001 86380 86390 1
428438 99428438 1001 86380 86390 1
428322 99428322 1001 86380 86390 1
428325 99428325 1001 86380 86390 1
428083 99428083 1001 86380 86390 1
428181 99428181 1001 86380 86390 1
427601 99427601 1001 86380 86390 1
427680 99427680 1001 86380 86390 1
427707 99427707 1001 86380 86390 1
427754 99427754 1001 86380 86390 1
427548 99427548 1001 86380 86390 1
427893 99427893 1001 86380 86390 1
428992 99428992 1001 86380 86390 1
429161 99429161 1001 86380 86390 1
430088 99430088 1001 86380 86390 1
429925 99429925 1001 86380 86390 1
429875 99429875 1001 86380 86390 1
429887 99429887 1001 86380 86390 1
429624 99429624 1001 86380 86390 1
429849 99429849 1001 86380 86390 1
429222 99429222 1001 86380 86390 1
429228 99429228 1001 86380 86390 1
429537 99429537 1001 86380 86390 1
429313 99429313 1001 86380 86390 1
430432 99430432 1001 86380 86390 1
430683 99430683 1001 86380 86390 1
430542 99430542 1001 86380 86390 1
431373 99431373 1001 86380 86390 1
431358 99431358 1001 86380 86390 1
431459 99431459 1001 86380 86390 1
431318 99431318 1001 86380 86390 1
431305 99431305 1001 86380 86390 1
431024 99431024 1001 86380 86390 1
430844 99430844 1001 86380 86390 1
431219 99431219 1001 86380 86390 1
431077 99431077 1001 86380 86390 1
430994 99430994 1001 86380 86390 1
432068 99432068 1001 86380 86390 1
433364 99433364 1001 86380 86390 1
433525 99433525 1001 86380 86390 1
433537 99433537 1001 86380 86390 1
433071 99433071 1001 86380 86390 1
433190 99433190 1001 86380 86390 1
432945 99432945 1001 86380 86390 1
433029 99433029 1001 86380 86390 1
433282 99433282 1001 86380 86390 1
433233 99433233 1001 86380 86390 1
432650 99432650 1001 86380 86390 1
432603 99432603 1001 86380 86390 1
432789 99432789 1001 86380 86390 1
433813 99433813 1001 86380 86390 1
433771 99433771 1001 86380 86390 1
435053 99435053 1001 86380 86390 1
435160 99435160 1001 86380 86390 1
434900 99434900 1001 86380 86390 1
434228 99434228 1001 86380 86390 1
434401 99434401 1001 86380 86390 1
434419 99434419 1001 86380 86390 1
434281 99434281 1001 86380 86390 1
435622 99435622 1001 86380 86390 1
435712 99435712 1001 86380 86390 1
435724 99435724 1001 86380 86390 1
436959 99436959 1001 86380 86390 1
436875 99436875 1001 86380 86390 1
436521 99436521 1001 86380 86390 1
436743 99436743 1001 86380 86390 1
436236 99436236 1001 86380 86390 1
436319 99436319 1001 86380 86390 1
436295 99436295 1001 86380 86390 1
436297 99436297 1001 86380 86390 1
436276 99436276 1001 86380 86390 1
436112 99436112 1001 86380 86390 1
437229 99437229 1001 86380 86390 1
300554 99300554 1001 86380 86390 1
300598 99300598 1001 86380 86390 1
300371 99300371 1001 86380 86390 1
300397 99300397 1001 86380 86390 1
300361 99300361 1001 86380 86390 1
300427 99300427 1001 86380 86390 1
300519 99300519 1001 86380 86390 1
300212 99300212 1001 86380 86390 1
300239 99300239 1001 86380 86390 1
300845 99300845 1001 86380 86390 1
300910 99300910 1001 86380 86390 1
300755 99300755 1001 86380 86390 1
300865 99300865 1001 86380 86390 1
301530 99301530 1001 86380 86390 1
301463 99301463 1001 86380 86390 1
301235 99301235 1001 86380 86390 1
301326 99301326 1001 86380 86390 1
300989 99300989 1001 86380 86390 1
300952 99300952 1001 86380 86390 1
301061 99301061 1001 86380 86390 1
300957 99300957 1001 86380 86390 1
301578 99301578 1001 86380 86390 1
301665 99301665 1001 86380 86390 1
301641 99301641 1001 86380 86390 1
301758 99301758 1001 86380 86390 1
302337 99302337 1001 86380 86390 1
302211 99302211 1001 86380 86390 1
302199 99302199 1001 86380 86390 1
302277 99302277 1001 86380 86390 1
302099 99302099 1001 86380 86390 1
302052 99302052 1001 86380 86390 1
301916 99301916 1001 86380 86390 1
301828 99301828 1001 86380 86390 1
301833 99301833 1001 86380 86390 1
301963 99301963 1001 86380 86390 1
301784 99301784 1001 86380 86390 1
302497 99302497 1001 86380 86390 1
302384 99302384 1001 86380 86390 1
303182 99303182 1001 86380 86390 1
302862 99302862 1001 86380 86390 1
302814 99302814 1001 86380 86390 1
302906 99302906 1001 86380 86390 1
302920 99302920 1001 86380 86390 1
302845 99302845 1001 86380 86390 1
302897 99302897 1001 86380 86390 1
302690 99302690 1001 86380 86390 1
302730 99302730 1001 86380 86390 1
302629 99302629 1001 86380 86390 1
302668 99302668 1001 86380 86390 1
302644 99302644 1001 86380 86390 1
302596 99302596 1001 86380 86390 1
302689 99302689 1001 86380 86390 1
303311 99303311 1001 86380 86390 1
303293 99303293 1001 86380 86390 1
303904 99303904 1001 86380 86390 1
303969 99303969 1001 86380 86390 1
303897 99303897 1001 86380 86390 1
303838 99303838 1001 86380 86390 1
303889 99303889 1001 86380 86390 1
303792 99303792 1001 86380 86390 1
303439 99303439 1001 86380 86390 1
303594 99303594 1001 86380 86390 1
303428 99303428 1001 86380 86390 1
303561 99303561 1001 86380 86390 1
303436 99303436 1001 86380 86390 1
304076 99304076 1001 86380 86390 1
304091 99304091 1001 86380 86390 1
304156 99304156 1001 86380 86390 1
304234 99304234 1001 86380 86390 1
304758 99304758 1001 86380 86390 1
304716 99304716 1001 86380 86390 1
304511 99304511 1001 86380 86390 1
304451 99304451 1001 86380 86390 1
304634 99304634 1001 86380 86390 1
304505 99304505 1001 86380 86390 1
304536 99304536 1001 86380 86390 1
304433 99304433 1001 86380 86390 1
304317 99304317 1001 86380 86390 1
304356 99304356 1001 86380 86390 1
304357 99304357 1001 86380 86390 1
304422 99304422 1001 86380 86390 1
304374 99304374 1001 86380 86390 1
304406 99304406 1001 86380 86390 1
305054 99305054 1001 86380 86390 1
304951 99304951 1001 86380 86390 1
304969 99304969 1001 86380 86390 1
305021 99305021 1001 86380 86390 1
305506 99305506 1001 86380 86390 1
305642 99305642 1001 86380 86390 1
305608 99305608 1001 86380 86390 1
305457 99305457 1001 86380 86390 1
305333 99305333 1001 86380 86390 1
305283 99305283 1001 86380 86390 1
305465 99305465 1001 86380 86390 1
305142 99305142 1001 86380 86390 1
305195 99305195 1001 86380 86390 1
305238 99305238 1001 86380 86390 1
305229 99305229 1001 86380 86390 1
500064 99500064 1001 86380 86390 1
500108 99500108 1001 86380 86390 1
500070 99500070 1001 86380 86390 1
500020 99500020 1001 86380 86390 1
500176 99500176 1001 86380 86390 1
500685 99500685 1001 86380 86390 1
500700 99500700 1001 86380 86390 1
500624 99500624 1001 86380 86390 1
500595 99500595 1001 86380 86390 1
500493 99500493 1001 86380 86390 1
500406 99500406 1001 86380 86390 1
500568 99500568 1001 86380 86390 1
500300 99500300 1001 86380 86390 1
500237 99500237 1001 86380 86390 1
500875 99500875 1001 86380 86390 1
500915 99500915 1001 86380 86390 1
500959 99500959 1001 86380 86390 1
500988 99500988 1001 86380 86390 1
500991 99500991 1001 86380 86390 1
501512 99501512 1001 86380 86390 1
501567 99501567 1001 86380 86390 1
501479 99501479 1001 86380 86390 1
501585 99501585 1001 86380 86390 1
501253 99501253 1001 86380 86390 1
501316 99501316 1001 86380 86390 1
501745 99501745 1001 86380 86390 1
502294 99502294 1001 86380 86390 1
502210 99502210 1001 86380 86390 1
502250 99502250 1001 86380 86390 1
502059 99502059 1001 86380 86390 1
502230 99502230 1001 86380 86390 1
501939 99501939 1001 86380 86390 1
501901 99501901 1001 86380 86390 1
502587 99502587 1001 86380 86390 1
502485 99502485 1001 86380 86390 1
502474 99502474 1001 86380 86390 1
502487 99502487 1001 86380 86390 1
503207 99503207 1001 86380 86390 1
502962 99502962 1001 86380 86390 1
502902 99502902 1001 86380 86390 1
502828 99502828 1001 86380 86390 1
502793 99502793 1001 86380 86390 1
502794 99502794 1001 86380 86390 1
502872 99502872 1001 86380 86390 1
502823 99502823 1001 86380 86390 1
503407 99503407 1001 86380 86390 1
503350 99503350 1001 86380 86390 1
503314 99503314 1001 86380 86390 1
503723 99503723 1001 86380 86390 1
503792 99503792 1001 86380 86390 1
503516 99503516 1001 86380 86390 1
503688 99503688 1001 86380 86390 1
504263 99504263 1001 86380 86390 1
504253 99504253 1001 86380 86390 1
504177 99504177 1001 86380 86390 1
504820 99504820 1001 86380 86390 1
504574 99504574 1001 86380 86390 1
504616 99504616 1001 86380 86390 1
504551 99504551 1001 86380 86390 1
504520 99504520 1001 86380 86390 1
504483 99504483 1001 86380 86390 1
504367 99504367 1001 86380 86390 1
504330 99504330 1001 86380 86390 1
504462 99504462 1001 86380 86390 1
504475 99504475 1001 86380 86390 1
504413 99504413 1001 86380 86390 1
505113 99505113 1001 86380 86390 1
505092 99505092 1001 86380 86390 1
505767 99505767 1001 86380 86390 1
505675 99505675 1001 86380 86390 1
505639 99505639 1001 86380 86390 1
505717 99505717 1001 86380 86390 1
505766 99505766 1001 86380 86390 1
505520 99505520 1001 86380 86390 1
505343 99505343 1001 86380 86390 1
505292 99505292 1001 86380 86390 1
505258 99505258 1001 86380 86390 1
505238 99505238 1001 86380 86390 1
505303 99505303 1001 86380 86390 1
505355 99505355 1001 86380 86390 1
505968 99505968 1001 86380 86390 1
505917 99505917 1001 86380 86390 1
505828 99505828 1001 86380 86390 1
506533 99506533 1001 86380 86390 1
506417 99506417 1001 86380 86390 1
506577 99506577 1001 86380 86390 1
506553 99506553 1001 86380 86390 1
506267 99506267 1001 86380 86390 1
506384 99506384 1001 86380 86390 1
506387 99506387 1001 86380 86390 1
506220 99506220 1001 86380 86390 1
506041 99506041 1001 86380 86390 1
506177 99506177 1001 86380 86390 1
506023 99506023 1001 86380 86390 1
506050 99506050 1001 86380 86390 1
506634 99506634 1001 86380 86390 1
506665 99506665 1001 86380 86390 1
507320 99507320 1001 86380 86390 1
507325 99507325 1001 86380 86390 1
507251 99507251 1001 86380 86390 1
507048 99507048 1001 86380 86390 1
507167 99507167 1001 86380 86390 1
507078 99507078 1001 86380 86390 1
507156 99507156 1001 86380 86390 1
507066 99507066 1001 86380 86390 1
507105 99507105 1001 86380 86390 1
506829 99506829 1001 86380 86390 1
506915 99506915 1001 86380 86390 1
506878 99506878 1001 86380 86390 1
507622 99507622 1001 86380 86390 1
507522 99507522 1001 86380 86390 1
508216 99508216 1001 86380 86390 1
508200 99508200 1001 86380 86390 1
508136 99508136 1001 86380 86390 1
508231 99508231 1001 86380 86390 1
508090 99508090 1001 86380 86390 1
507902 99507902 1001 86380 86390 1
507928 99507928 1001 86380 86390 1
507920 99507920 1001 86380 86390 1
507946 99507946 1001 86380 86390 1
507895 99507895 1001 86380 86390 1
508012 99508012 1001 86380 86390 1
508013 99508013 1001 86380 86390 1
507898 99507898 1001 86380 86390 1
507681 99507681 1001 86380 86390 1
507746 99507746 1001 86380 86390 1
507660 99507660 1001 86380 86390 1
507816 99507816 1001 86380 86390 1
507793 99507793 1001 86380 86390 1
507691 99507691 1001 86380 86390 1
508260 99508260 1001 86380 86390 1
508264 99508264 1001 86380 86390 1
508449 99508449 1001 86380 86390 1
508257 99508257 1001 86380 86390 1
508884 99508884 1001 86380 86390 1
509001 99509001 1001 86380 86390 1
508924 99508924 1001 86380 86390 1
509073 99509073 1001 86380 86390 1
508805 99508805 1001 86380 86390 1
508818 99508818 1001 86380 86390 1
508846 99508846 1001 86380 86390 1
508695 99508695 1001 86380 86390 1
508837 99508837 1001 86380 86390 1
508736 99508736 1001 86380 86390 1
508545 99508545 1001 86380 86390 1
508650 99508650 1001 86380 86390 1
508474 99508474 1001 86380 86390 1
509248 99509248 1001 86380 86390 1
509133 99509133 1001 86380 86390 1
509707 99509707 1001 86380 86390 1
509542 99509542 1001 86380 86390 1
509609 99509609 1001 86380 86390 1
509623 99509623 1001 86380 86390 1
509551 99509551 1001 86380 86390 1
509349 99509349 1001 86380 86390 1
509363 99509363 1001 86380 86390 1
509447 99509447 1001 86380 86390 1
510656 99510656 1001 86380 86390 1
510671 99510671 1001 86380 86390 1
510571 99510571 1001 86380 86390 1
510584 99510584 1001 86380 86390 1
510448 99510448 1001 86380 86390 1
510423 99510423 1001 86380 86390 1
510426 99510426 1001 86380 86390 1
510414 99510414 1001 86380 86390 1
510147 99510147 1001 86380 86390 1
510174 99510174 1001 86380 86390 1
510284 99510284 1001 86380 86390 1
510768 99510768 1001 86380 86390 1
510861 99510861 1001 86380 86390 1
510913 99510913 1001 86380 86390 1
510823 99510823 1001 86380 86390 1
510878 99510878 1001 86380 86390 1
511357 99511357 1001 86380 86390 1
511486 99511486 1001 86380 86390 1
511543 99511543 1001 86380 86390 1
511270 99511270 1001 86380 86390 1
511323 99511323 1001 86380 86390 1
511339 99511339 1001 86380 86390 1
511263 99511263 1001 86380 86390 1
511215 99511215 1001 86380 86390 1
511295 99511295 1001 86380 86390 1
511023 99511023 1001 86380 86390 1
511051 99511051 1001 86380 86390 1
511576 99511576 1001 86380 86390 1
511672 99511672 1001 86380 86390 1
511608 99511608 1001 86380 86390 1
511623 99511623 1001 86380 86390 1
512328 99512328 1001 86380 86390 1
512291 99512291 1001 86380 86390 1
512350 99512350 1001 86380 86390 1
512294 99512294 1001 86380 86390 1
512019 99512019 1001 86380 86390 1
512125 99512125 1001 86380 86390 1
512050 99512050 1001 86380 86390 1
512052 99512052 1001 86380 86390 1
512105 99512105 1001 86380 86390 1
512518 99512518 1001 86380 86390 1
513146 99513146 1001 86380 86390 1
513193 99513193 1001 86380 86390 1
513165 99513165 1001 86380 86390 1
512838 99512838 1001 86380 86390 1
512920 99512920 1001 86380 86390 1
512638 99512638 1001 86380 86390 1
512588 99512588 1001 86380 86390 1
512669 99512669 1001 86380 86390 1
513322 99513322 1001 86380 86390 1
513300 99513300 1001 86380 86390 1
513355 99513355 1001 86380 86390 1
513408 99513408 1001 86380 86390 1
514021 99514021 1001 86380 86390 1
513777 99513777 1001 86380 86390 1
513692 99513692 1001 86380 86390 1
513693 99513693 1001 86380 86390 1
513824 99513824 1001 86380 86390 1
513630 99513630 1001 86380 86390 1
513583 99513583 1001 86380 86390 1
513560 99513560 1001 86380 86390 1
513411 99513411 1001 86380 86390 1
514135 99514135 1001 86380 86390 1
514187 99514187 1001 86380 86390 1
514139 99514139 1001 86380 86390 1
514154 99514154 1001 86380 86390 1
514231 99514231 1001 86380 86390 1
514142 99514142 1001 86380 86390 1
514183 99514183 1001 86380 86390 1
514678 99514678 1001 86380 86390 1
514755 99514755 1001 86380 86390 1
514752 99514752 1001 86380 86390 1
514780 99514780 1001 86380 86390 1
514448 99514448 1001 86380 86390 1
514645 99514645 1001 86380 86390 1
514400 99514400 1001 86380 86390 1
514244 99514244 1001 86380 86390 1
514920 99514920 1001 86380 86390 1
515002 99515002 1001 86380 86390 1
514991 99514991 1001 86380 86390 1
514904 99514904 1001 86380 86390 1
515621 99515621 1001 86380 86390 1
515613 99515613 1001 86380 86390 1
515375 99515375 1001 86380 86390 1
515403 99515403 1001 86380 86390 1
515304 99515304 1001 86380 86390 1
515116 99515116 1001 86380 86390 1
515185 99515185 1001 86380 86390 1
515745 99515745 1001 86380 86390 1
515693 99515693 1001 86380 86390 1
515838 99515838 1001 86380 86390 1
515841 99515841 1001 86380 86390 1
515687 99515687 1001 86380 86390 1
515848 99515848 1001 86380 86390 1
516480 99516480 1001 86380 86390 1
516449 99516449 1001 86380 86390 1
516412 99516412 1001 86380 86390 1
516486 99516486 1001 86380 86390 1
516492 99516492 1001 86380 86390 1
516378 99516378 1001 86380 86390 1
516500 99516500 1001 86380 86390 1
516192 99516192 1001 86380 86390 1
516257 99516257 1001 86380 86390 1
516118 99516118 1001 86380 86390 1
516157 99516157 1001 86380 86390 1
516236 99516236 1001 86380 86390 1
516186 99516186 1001 86380 86390 1
516071 99516071 1001 86380 86390 1
515919 99515919 1001 86380 86390 1
515894 99515894 1001 86380 86390 1
516549 99516549 1001 86380 86390 1
516705 99516705 1001 86380 86390 1
516528 99516528 1001 86380 86390 1
516698 99516698 1001 86380 86390 1
517286 99517286 1001 86380 86390 1
517197 99517197 1001 86380 86390 1
517251 99517251 1001 86380 86390 1
517177 99517177 1001 86380 86390 1
517255 99517255 1001 86380 86390 1
517204 99517204 1001 86380 86390 1
517258 99517258 1001 86380 86390 1
517104 99517104 1001 86380 86390 1
517031 99517031 1001 86380 86390 1
517072 99517072 1001 86380 86390 1
516795 99516795 1001 86380 86390 1
516796 99516796 1001 86380 86390 1
516732 99516732 1001 86380 86390 1
516838 99516838 1001 86380 86390 1
516918 99516918 1001 86380 86390 1
517425 99517425 1001 86380 86390 1
517458 99517458 1001 86380 86390 1
517409 99517409 1001 86380 86390 1
518093 99518093 1001 86380 86390 1
518081 99518081 1001 86380 86390 1
518006 99518006 1001 86380 86390 1
517829 99517829 1001 86380 86390 1
517939 99517939 1001 86380 86390 1
517875 99517875 1001 86380 86390 1
517684 99517684 1001 86380 86390 1
517682 99517682 1001 86380 86390 1
517708 99517708 1001 86380 86390 1
517721 99517721 1001 86380 86390 1
518327 99518327 1001 86380 86390 1
518173 99518173 1001 86380 86390 1
518190 99518190 1001 86380 86390 1
518307 99518307 1001 86380 86390 1
518274 99518274 1001 86380 86390 1
518223 99518223 1001 86380 86390 1
518953 99518953 1001 86380 86390 1
518862 99518862 1001 86380 86390 1
518615 99518615 1001 86380 86390 1
518746 99518746 1001 86380 86390 1
518659 99518659 1001 86380 86390 1
518781 99518781 1001 86380 86390 1
518639 99518639 1001 86380 86390 1
518548 99518548 1001 86380 86390 1
518445 99518445 1001 86380 86390 1
518515 99518515 1001 86380 86390 1
518556 99518556 1001 86380 86390 1
518479 99518479 1001 86380 86390 1
518404 99518404 1001 86380 86390 1
519041 99519041 1001 86380 86390 1
519133 99519133 1001 86380 86390 1
519172 99519172 1001 86380 86390 1
519072 99519072 1001 86380 86390 1
519023 99519023 1001 86380 86390 1
519789 99519789 1001 86380 86390 1
519613 99519613 1001 86380 86390 1
519744 99519744 1001 86380 86390 1
519733 99519733 1001 86380 86390 1
519682 99519682 1001 86380 86390 1
519633 99519633 1001 86380 86390 1
519423 99519423 1001 86380 86390 1
519324 99519324 1001 86380 86390 1
519944 99519944 1001 86380 86390 1
519937 99519937 1001 86380 86390 1
519847 99519847 1001 86380 86390 1
520578 99520578 1001 86380 86390 1
520493 99520493 1001 86380 86390 1
520468 99520468 1001 86380 86390 1
520342 99520342 1001 86380 86390 1
520215 99520215 1001 86380 86390 1
520734 99520734 1001 86380 86390 1
521364 99521364 1001 86380 86390 1
521105 99521105 1001 86380 86390 1
521255 99521255 1001 86380 86390 1
521155 99521155 1001 86380 86390 1
521020 99521020 1001 86380 86390 1
521000 99521000 1001 86380 86390 1
520846 99520846 1001 86380 86390 1
521563 99521563 1001 86380 86390 1
521486 99521486 1001 86380 86390 1
521655 99521655 1001 86380 86390 1
522177 99522177 1001 86380 86390 1
522210 99522210 1001 86380 86390 1
522186 99522186 1001 86380 86390 1
521736 99521736 1001 86380 86390 1
521744 99521744 1001 86380 86390 1
523056 99523056 1001 86380 86390 1
522969 99522969 1001 86380 86390 1
523100 99523100 1001 86380 86390 1
522985 99522985 1001 86380 86390 1
522988 99522988 1001 86380 86390 1
522732 99522732 1001 86380 86390 1
522813 99522813 1001 86380 86390 1
522514 99522514 1001 86380 86390 1
522567 99522567 1001 86380 86390 1
523207 99523207 1001 86380 86390 1
523254 99523254 1001 86380 86390 1
523153 99523153 1001 86380 86390 1
523910 99523910 1001 86380 86390 1
523889 99523889 1001 86380 86390 1
523622 99523622 1001 86380 86390 1
523635 99523635 1001 86380 86390 1
523650 99523650 1001 86380 86390 1
523731 99523731 1001 86380 86390 1
523656 99523656 1001 86380 86390 1
523554 99523554 1001 86380 86390 1
523428 99523428 1001 86380 86390 1
523526 99523526 1001 86380 86390 1
523997 99523997 1001 86380 86390 1
524023 99524023 1001 86380 86390 1
524591 99524591 1001 86380 86390 1
524678 99524678 1001 86380 86390 1
524556 99524556 1001 86380 86390 1
524279 99524279 1001 86380 86390 1
524177 99524177 1001 86380 86390 1
524151 99524151 1001 86380 86390 1
524282 99524282 1001 86380 86390 1
524201 99524201 1001 86380 86390 1
524949 99524949 1001 86380 86390 1
524899 99524899 1001 86380 86390 1
524914 99524914 1001 86380 86390 1
524966 99524966 1001 86380 86390 1
524803 99524803 1001 86380 86390 1
524868 99524868 1001 86380 86390 1
525404 99525404 1001 86380 86390 1
525477 99525477 1001 86380 86390 1
525339 99525339 1001 86380 86390 1
525189 99525189 1001 86380 86390 1
525146 99525146 1001 86380 86390 1
525147 99525147 1001 86380 86390 1
525084 99525084 1001 86380 86390 1
525136 99525136 1001 86380 86390 1
525176 99525176 1001 86380 86390 1
525112 99525112 1001 86380 86390 1
525152 99525152 1001 86380 86390 1
525051 99525051 1001 86380 86390 1
525168 99525168 1001 86380 86390 1
525027 99525027 1001 86380 86390 1
525648 99525648 1001 86380 86390 1
525741 99525741 1001 86380 86390 1
525642 99525642 1001 86380 86390 1
525785 99525785 1001 86380 86390 1
526321 99526321 1001 86380 86390 1
526391 99526391 1001 86380 86390 1
526337 99526337 1001 86380 86390 1
526058 99526058 1001 86380 86390 1
526214 99526214 1001 86380 86390 1
526035 99526035 1001 86380 86390 1
525933 99525933 1001 86380 86390 1
525857 99525857 1001 86380 86390 1
525955 99525955 1001 86380 86390 1
526615 99526615 1001 86380 86390 1
526555 99526555 1001 86380 86390 1
526547 99526547 1001 86380 86390 1
526600 99526600 1001 86380 86390 1
527122 99527122 1001 86380 86390 1
527073 99527073 1001 86380 86390 1
527231 99527231 1001 86380 86390 1
527154 99527154 1001 86380 86390 1
527055 99527055 1001 86380 86390 1
526849 99526849 1001 86380 86390 1
526995 99526995 1001 86380 86390 1
526905 99526905 1001 86380 86390 1
526871 99526871 1001 86380 86390 1
526859 99526859 1001 86380 86390 1
526734 99526734 1001 86380 86390 1
526799 99526799 1001 86380 86390 1
526644 99526644 1001 86380 86390 1
526711 99526711 1001 86380 86390 1
528074 99528074 1001 86380 86390 1
527937 99527937 1001 86380 86390 1
527941 99527941 1001 86380 86390 1
528057 99528057 1001 86380 86390 1
527930 99527930 1001 86380 86390 1
527844 99527844 1001 86380 86390 1
527763 99527763 1001 86380 86390 1
527534 99527534 1001 86380 86390 1
527548 99527548 1001 86380 86390 1
527473 99527473 1001 86380 86390 1
527645 99527645 1001 86380 86390 1
528143 99528143 1001 86380 86390 1
528095 99528095 1001 86380 86390 1
528803 99528803 1001 86380 86390 1
528781 99528781 1001 86380 86390 1
528528 99528528 1001 86380 86390 1
528658 99528658 1001 86380 86390 1
528653 99528653 1001 86380 86390 1
528641 99528641 1001 86380 86390 1
528377 99528377 1001 86380 86390 1
528485 99528485 1001 86380 86390 1
528292 99528292 1001 86380 86390 1
529030 99529030 1001 86380 86390 1
529022 99529022 1001 86380 86390 1
529529 99529529 1001 86380 86390 1
529661 99529661 1001 86380 86390 1
529687 99529687 1001 86380 86390 1
529379 99529379 1001 86380 86390 1
529510 99529510 1001 86380 86390 1
529424 99529424 1001 86380 86390 1
529375 99529375 1001 86380 86390 1
529789 99529789 1001 86380 86390 1
529916 99529916 1001 86380 86390 1
530530 99530530 1001 86380 86390 1
530408 99530408 1001 86380 86390 1
530549 99530549 1001 86380 86390 1
530285 99530285 1001 86380 86390 1
530235 99530235 1001 86380 86390 1
530346 99530346 1001 86380 86390 1
530040 99530040 1001 86380 86390 1
530615 99530615 1001 86380 86390 1
530658 99530658 1001 86380 86390 1
531198 99531198 1001 86380 86390 1
531057 99531057 1001 86380 86390 1
531032 99531032 1001 86380 86390 1
531123 99531123 1001 86380 86390 1
531049 99531049 1001 86380 86390 1
531050 99531050 1001 86380 86390 1
531065 99531065 1001 86380 86390 1
530826 99530826 1001 86380 86390 1
530866 99530866 1001 86380 86390 1
532077 99532077 1001 86380 86390 1
532188 99532188 1001 86380 86390 1
532063 99532063 1001 86380 86390 1
531866 99531866 1001 86380 86390 1
531880 99531880 1001 86380 86390 1
531921 99531921 1001 86380 86390 1
531653 99531653 1001 86380 86390 1
531629 99531629 1001 86380 86390 1
532217 99532217 1001 86380 86390 1
532335 99532335 1001 86380 86390 1
532284 99532284 1001 86380 86390 1
532277 99532277 1001 86380 86390 1
532343 99532343 1001 86380 86390 1
532844 99532844 1001 86380 86390 1
532975 99532975 1001 86380 86390 1
532952 99532952 1001 86380 86390 1
532807 99532807 1001 86380 86390 1
532679 99532679 1001 86380 86390 1
533210 99533210 1001 86380 86390 1
533084 99533084 1001 86380 86390 1
533149 99533149 1001 86380 86390 1
533060 99533060 1001 86380 86390 1
533112 99533112 1001 86380 86390 1
533037 99533037 1001 86380 86390 1
533665 99533665 1001 86380 86390 1
533667 99533667 1001 86380 86390 1
533680 99533680 1001 86380 86390 1
533833 99533833 1001 86380 86390 1
533844 99533844 1001 86380 86390 1
533674 99533674 1001 86380 86390 1
533524 99533524 1001 86380 86390 1
533438 99533438 1001 86380 86390 1
533270 99533270 1001 86380 86390 1
533387 99533387 1001 86380 86390 1
533284 99533284 1001 86380 86390 1
533249 99533249 1001 86380 86390 1
533654 99533654 1001 86380 86390 1
534031 99534031 1001 86380 86390 1
533864 99533864 1001 86380 86390 1
533891 99533891 1001 86380 86390 1
534594 99534594 1001 86380 86390 1
534560 99534560 1001 86380 86390 1
534627 99534627 1001 86380 86390 1
534603 99534603 1001 86380 86390 1
534354 99534354 1001 86380 86390 1
534471 99534471 1001 86380 86390 1
534154 99534154 1001 86380 86390 1
534183 99534183 1001 86380 86390 1
534196 99534196 1001 86380 86390 1
534081 99534081 1001 86380 86390 1
534238 99534238 1001 86380 86390 1
534124 99534124 1001 86380 86390 1
534203 99534203 1001 86380 86390 1
534075 99534075 1001 86380 86390 1
534883 99534883 1001 86380 86390 1
535464 99535464 1001 86380 86390 1
535440 99535440 1001 86380 86390 1
535363 99535363 1001 86380 86390 1
535341 99535341 1001 86380 86390 1
535253 99535253 1001 86380 86390 1
535282 99535282 1001 86380 86390 1
535283 99535283 1001 86380 86390 1
535143 99535143 1001 86380 86390 1
535259 99535259 1001 86380 86390 1
535184 99535184 1001 86380 86390 1
535262 99535262 1001 86380 86390 1
534976 99534976 1001 86380 86390 1
535041 99535041 1001 86380 86390 1
535098 99535098 1001 86380 86390 1
535565 99535565 1001 86380 86390 1
535557 99535557 1001 86380 86390 1
536278 99536278 1001 86380 86390 1
536266 99536266 1001 86380 86390 1
536282 99536282 1001 86380 86390 1
536218 99536218 1001 86380 86390 1
535963 99535963 1001 86380 86390 1
536041 99536041 1001 86380 86390 1
536081 99536081 1001 86380 86390 1
535930 99535930 1001 86380 86390 1
535960 99535960 1001 86380 86390 1
535973 99535973 1001 86380 86390 1
535910 99535910 1001 86380 86390 1
535755 99535755 1001 86380 86390 1
535788 99535788 1001 86380 86390 1
536983 99536983 1001 86380 86390 1
537132 99537132 1001 86380 86390 1
537104 99537104 1001 86380 86390 1
536951 99536951 1001 86380 86390 1
536939 99536939 1001 86380 86390 1
536543 99536543 1001 86380 86390 1
536705 99536705 1001 86380 86390 1
536693 99536693 1001 86380 86390 1
537227 99537227 1001 86380 86390 1
537202 99537202 1001 86380 86390 1
537258 99537258 1001 86380 86390 1
537195 99537195 1001 86380 86390 1
537300 99537300 1001 86380 86390 1
537967 99537967 1001 86380 86390 1
537918 99537918 1001 86380 86390 1
537803 99537803 1001 86380 86390 1
537582 99537582 1001 86380 86390 1
537611 99537611 1001 86380 86390 1
537497 99537497 1001 86380 86390 1
537527 99537527 1001 86380 86390 1
538162 99538162 1001 86380 86390 1
538777 99538777 1001 86380 86390 1
538713 99538713 1001 86380 86390 1
538808 99538808 1001 86380 86390 1
538259 99538259 1001 86380 86390 1
538377 99538377 1001 86380 86390 1
538235 99538235 1001 86380 86390 1
538237 99538237 1001 86380 86390 1
538394 99538394 1001 86380 86390 1
538305 99538305 1001 86380 86390 1
538400 99538400 1001 86380 86390 1
538825 99538825 1001 86380 86390 1
538869 99538869 1001 86380 86390 1
538934 99538934 1001 86380 86390 1
538986 99538986 1001 86380 86390 1
538948 99538948 1001 86380 86390 1
538949 99538949 1001 86380 86390 1
539015 99539015 1001 86380 86390 1
538848 99538848 1001 86380 86390 1
539607 99539607 1001 86380 86390 1
539429 99539429 1001 86380 86390 1
539381 99539381 1001 86380 86390 1
539117 99539117 1001 86380 86390 1
539170 99539170 1001 86380 86390 1
539106 99539106 1001 86380 86390 1
539675 99539675 1001 86380 86390 1
539676 99539676 1001 86380 86390 1
540390 99540390 1001 86380 86390 1
540436 99540436 1001 86380 86390 1
540396 99540396 1001 86380 86390 1
540454 99540454 1001 86380 86390 1
540070 99540070 1001 86380 86390 1
540155 99540155 1001 86380 86390 1
540259 99540259 1001 86380 86390 1
540054 99540054 1001 86380 86390 1
539952 99539952 1001 86380 86390 1
540043 99540043 1001 86380 86390 1
540031 99540031 1001 86380 86390 1
539980 99539980 1001 86380 86390 1
540624 99540624 1001 86380 86390 1
540589 99540589 1001 86380 86390 1
540668 99540668 1001 86380 86390 1
540644 99540644 1001 86380 86390 1
541164 99541164 1001 86380 86390 1
541257 99541257 1001 86380 86390 1
541109 99541109 1001 86380 86390 1
540999 99540999 1001 86380 86390 1
541025 99541025 1001 86380 86390 1
540935 99540935 1001 86380 86390 1
540950 99540950 1001 86380 86390 1
540763 99540763 1001 86380 86390 1
540880 99540880 1001 86380 86390 1
540871 99540871 1001 86380 86390 1
540877 99540877 1001 86380 86390 1
541346 99541346 1001 86380 86390 1
541451 99541451 1001 86380 86390 1
541477 99541477 1001 86380 86390 1
541952 99541952 1001 86380 86390 1
541934 99541934 1001 86380 86390 1
541950 99541950 1001 86380 86390 1
541892 99541892 1001 86380 86390 1
541832 99541832 1001 86380 86390 1
541556 99541556 1001 86380 86390 1
541596 99541596 1001 86380 86390 1
542148 99542148 1001 86380 86390 1
542304 99542304 1001 86380 86390 1
542191 99542191 1001 86380 86390 1
542831 99542831 1001 86380 86390 1
542561 99542561 1001 86380 86390 1
542581 99542581 1001 86380 86390 1
542711 99542711 1001 86380 86390 1
542483 99542483 1001 86380 86390 1
542330 99542330 1001 86380 86390 1
542332 99542332 1001 86380 86390 1
542360 99542360 1001 86380 86390 1
543020 99543020 1001 86380 86390 1
543058 99543058 1001 86380 86390 1
542967 99542967 1001 86380 86390 1
543595 99543595 1001 86380 86390 1
543571 99543571 1001 86380 86390 1
543616 99543616 1001 86380 86390 1
543515 99543515 1001 86380 86390 1
543519 99543519 1001 86380 86390 1
543407 99543407 1001 86380 86390 1
543368 99543368 1001 86380 86390 1
543350 99543350 1001 86380 86390 1
543200 99543200 1001 86380 86390 1
543900 99543900 1001 86380 86390 1
543926 99543926 1001 86380 86390 1
543852 99543852 1001 86380 86390 1
543866 99543866 1001 86380 86390 1
543831 99543831 1001 86380 86390 1
544563 99544563 1001 86380 86390 1
544549 99544549 1001 86380 86390 1
544591 99544591 1001 86380 86390 1
544371 99544371 1001 86380 86390 1
544312 99544312 1001 86380 86390 1
544081 99544081 1001 86380 86390 1
544160 99544160 1001 86380 86390 1
544061 99544061 1001 86380 86390 1
544139 99544139 1001 86380 86390 1
544714 99544714 1001 86380 86390 1
544667 99544667 1001 86380 86390 1
423632 373 1001 19200 19677 1
400408 99400408 1001 86380 86390 1
400680 99400680 1001 86380 86390 1
400817 99400817 1001 86380 86390 1
400789 99400789 1001 86380 86390 1
401136 99401136 1001 86380 86390 1
401254 99401254 1001 86380 86390 1
401257 99401257 1001 86380 86390 1
401179 99401179 1001 86380 86390 1
401320 99401320 1001 86380 86390 1
401431 99401431 1001 86380 86390 1
401609 99401609 1001 86380 86390 1
402219 99402219 1001 86380 86390 1
402192 99402192 1001 86380 86390 1
402410 99402410 1001 86380 86390 1
402590 99402590 1001 86380 86390 1
402732 99402732 1001 86380 86390 1
402763 99402763 1001 86380 86390 1
402982 99402982 1001 86380 86390 1
403154 99403154 1001 86380 86390 1
403110 99403110 1001 86380 86390 1
403462 99403462 1001 86380 86390 1
403488 99403488 1001 86380 86390 1
403553 99403553 1001 86380 86390 1
403726 99403726 1001 86380 86390 1
403798 99403798 1001 86380 86390 1
404048 99404048 1001 86380 86390 1
404107 99404107 1001 86380 86390 1
404222 99404222 1001 86380 86390 1
404237 99404237 1001 86380 86390 1
404681 99404681 1001 86380 86390 1
404715 99404715 1001 86380 86390 1
404918 99404918 1001 86380 86390 1
405631 99405631 1001 86380 86390 1
405740 99405740 1001 86380 86390 1
405953 99405953 1001 86380 86390 1
406032 99406032 1001 86380 86390 1
406063 99406063 1001 86380 86390 1
406154 99406154 1001 86380 86390 1
406155 99406155 1001 86380 86390 1
406310 99406310 1001 86380 86390 1
406386 99406386 1001 86380 86390 1
406679 99406679 1001 86380 86390 1
406837 99406837 1001 86380 86390 1
406979 99406979 1001 86380 86390 1
407062 99407062 1001 86380 86390 1
407230 99407230 1001 86380 86390 1
407221 99407221 1001 86380 86390 1
407391 99407391 1001 86380 86390 1
407459 99407459 1001 86380 86390 1
407698 99407698 1001 86380 86390 1
407725 99407725 1001 86380 86390 1
407927 99407927 1001 86380 86390 1
408348 99408348 1001 86380 86390 1
408524 99408524 1001 86380 86390 1
408801 99408801 1001 86380 86390 1
409041 99409041 1001 86380 86390 1
409143 99409143 1001 86380 86390 1
409333 99409333 1001 86380 86390 1
409315 99409315 1001 86380 86390 1
409460 99409460 1001 86380 86390 1
409474 99409474 1001 86380 86390 1
409532 99409532 1001 86380 86390 1
409644 99409644 1001 86380 86390 1
409727 99409727 1001 86380 86390 1
409817 99409817 1001 86380 86390 1
409931 99409931 1001 86380 86390 1
410073 99410073 1001 86380 86390 1
410278 99410278 1001 86380 86390 1
410308 99410308 1001 86380 86390 1
410310 99410310 1001 86380 86390 1
410380 99410380 1001 86380 86390 1
410718 99410718 1001 86380 86390 1
410736 99410736 1001 86380 86390 1
410847 99410847 1001 86380 86390 1
411042 99411042 1001 86380 86390 1
411112 99411112 1001 86380 86390 1
411444 99411444 1001 86380 86390 1
411448 99411448 1001 86380 86390 1
411555 99411555 1001 86380 86390 1
411859 99411859 1001 86380 86390 1
411810 99411810 1001 86380 86390 1
411872 99411872 1001 86380 86390 1
412071 99412071 1001 86380 86390 1
412137 99412137 1001 86380 86390 1
412196 99412196 1001 86380 86390 1
412422 99412422 1001 86380 86390 1
412347 99412347 1001 86380 86390 1
412333 99412333 1001 86380 86390 1
412417 99412417 1001 86380 86390 1
413258 99413258 1001 86380 86390 1
413179 99413179 1001 86380 86390 1
412548 99412548 1001 86380 86390 1
412613 99412613 1001 86380 86390 1
412720 99412720 1001 86380 86390 1
412862 99412862 1001 86380 86390 1
413969 99413969 1001 86380 86390 1
414013 99414013 1001 86380 86390 1
413873 99413873 1001 86380 86390 1
414038 99414038 1001 86380 86390 1
414068 99414068 1001 86380 86390 1
413707 99413707 1001 86380 86390 1
413796 99413796 1001 86380 86390 1
415253 99415253 1001 86380 86390 1
415273 99415273 1001 86380 86390 1
415205 99415205 1001 86380 86390 1
414792 99414792 1001 86380 86390 1
414673 99414673 1001 86380 86390 1
414179 99414179 1001 86380 86390 1
414236 99414236 1001 86380 86390 1
415504 99415504 1001 86380 86390 1
415533 99415533 1001 86380 86390 1
415608 99415608 1001 86380 86390 1
416941 99416941 1001 86380 86390 1
416416 99416416 1001 86380 86390 1
416390 99416390 1001 86380 86390 1
416202 99416202 1001 86380 86390 1
416230 99416230 1001 86380 86390 1
415910 99415910 1001 86380 86390 1
417093 99417093 1001 86380 86390 1
417017 99417017 1001 86380 86390 1
417419 99417419 1001 86380 86390 1
418758 99418758 1001 86380 86390 1
418487 99418487 1001 86380 86390 1
418611 99418611 1001 86380 86390 1
418183 99418183 1001 86380 86390 1
418323 99418323 1001 86380 86390 1
418124 99418124 1001 86380 86390 1
417615 99417615 1001 86380 86390 1
417830 99417830 1001 86380 86390 1
419206 99419206 1001 86380 86390 1
418960 99418960 1001 86380 86390 1
418814 99418814 1001 86380 86390 1
420311 99420311 1001 86380 86390 1
420325 99420325 1001 86380 86390 1
419800 99419800 1001 86380 86390 1
419787 99419787 1001 86380 86390 1
419311 99419311 1001 86380 86390 1
419557 99419557 1001 86380 86390 1
420827 99420827 1001 86380 86390 1
421721 99421721 1001 86380 86390 1
421347 99421347 1001 86380 86390 1
421302 99421302 1001 86380 86390 1
421363 99421363 1001 86380 86390 1
421422 99421422 1001 86380 86390 1
420944 99420944 1001 86380 86390 1
421121 99421121 1001 86380 86390 1
422479 99422479 1001 86380 86390 1
422250 99422250 1001 86380 86390 1
422360 99422360 1001 86380 86390 1
422207 99422207 1001 86380 86390 1
423388 99423388 1001 86380 86390 1
423496 99423496 1001 86380 86390 1
423664 99423664 1001 86380 86390 1
423567 99423567 1001 86380 86390 1
423288 99423288 1001 86380 86390 1
422550 99422550 1001 86380 86390 1
422732 99422732 1001 86380 86390 1
422643 99422643 1001 86380 86390 1
422930 99422930 1001 86380 86390 1
422618 99422618 1001 86380 86390 1
423795 99423795 1001 86380 86390 1
423800 99423800 1001 86380 86390 1
423901 99423901 1001 86380 86390 1
424054 99424054 1001 86380 86390 1
425092 99425092 1001 86380 86390 1
424486 99424486 1001 86380 86390 1
425485 99425485 1001 86380 86390 1
425774 99425774 1001 86380 86390 1
426865 99426865 1001 86380 86390 1
426715 99426715 1001 86380 86390 1
427117 99427117 1001 86380 86390 1
426746 99426746 1001 86380 86390 1
426885 99426885 1001 86380 86390 1
426638 99426638 1001 86380 86390 1
426658 99426658 1001 86380 86390 1
426195 99426195 1001 86380 86390 1
425952 99425952 1001 86380 86390 1
426239 99426239 1001 86380 86390 1
425955 99425955 1001 86380 86390 1
428391 99428391 1001 86380 86390 1
428671 99428671 1001 86380 86390 1
428372 99428372 1001 86380 86390 1
428591 99428591 1001 86380 86390 1
428410 99428410 1001 86380 86390 1
428233 99428233 1001 86380 86390 1
428130 99428130 1001 86380 86390 1
428221 99428221 1001 86380 86390 1
428207 99428207 1001 86380 86390 1
427875 99427875 1001 86380 86390 1
427856 99427856 1001 86380 86390 1
427857 99427857 1001 86380 86390 1
427883 99427883 1001 86380 86390 1
427789 99427789 1001 86380 86390 1
427715 99427715 1001 86380 86390 1
427744 99427744 1001 86380 86390 1
427870 99427870 1001 86380 86390 1
429048 99429048 1001 86380 86390 1
428905 99428905 1001 86380 86390 1
430317 99430317 1001 86380 86390 1
430283 99430283 1001 86380 86390 1
430350 99430350 1001 86380 86390 1
429707 99429707 1001 86380 86390 1
429934 99429934 1001 86380 86390 1
429937 99429937 1001 86380 86390 1
429645 99429645 1001 86380 86390 1
429890 99429890 1001 86380 86390 1
429265 99429265 1001 86380 86390 1
429321 99429321 1001 86380 86390 1
429434 99429434 1001 86380 86390 1
429280 99429280 1001 86380 86390 1
429237 99429237 1001 86380 86390 1
430529 99430529 1001 86380 86390 1
430774 99430774 1001 86380 86390 1
430515 99430515 1001 86380 86390 1
431835 99431835 1001 86380 86390 1
431837 99431837 1001 86380 86390 1
432034 99432034 1001 86380 86390 1
431959 99431959 1001 86380 86390 1
431583 99431583 1001 86380 86390 1
431308 99431308 1001 86380 86390 1
431293 99431293 1001 86380 86390 1
431335 99431335 1001 86380 86390 1
431346 99431346 1001 86380 86390 1
430920 99430920 1001 86380 86390 1
432289 99432289 1001 86380 86390 1
432067 99432067 1001 86380 86390 1
432363 99432363 1001 86380 86390 1
432334 99432334 1001 86380 86390 1
432286 99432286 1001 86380 86390 1
432287 99432287 1001 86380 86390 1
433356 99433356 1001 86380 86390 1
432929 99432929 1001 86380 86390 1
432999 99432999 1001 86380 86390 1
433180 99433180 1001 86380 86390 1
433264 99433264 1001 86380 86390 1
433286 99433286 1001 86380 86390 1
432525 99432525 1001 86380 86390 1
432756 99432756 1001 86380 86390 1
432703 99432703 1001 86380 86390 1
432831 99432831 1001 86380 86390 1
432656 99432656 1001 86380 86390 1
434037 99434037 1001 86380 86390 1
433945 99433945 1001 86380 86390 1
433898 99433898 1001 86380 86390 1
434024 99434024 1001 86380 86390 1
435157 99435157 1001 86380 86390 1
435259 99435259 1001 86380 86390 1
434662 99434662 1001 86380 86390 1
434200 99434200 1001 86380 86390 1
434555 99434555 1001 86380 86390 1
434464 99434464 1001 86380 86390 1
435643 99435643 1001 86380 86390 1
434593 99434593 1001 86380 86390 1
435734 99435734 1001 86380 86390 1
437009 99437009 1001 86380 86390 1
437125 99437125 1001 86380 86390 1
437132 99437132 1001 86380 86390 1
436949 99436949 1001 86380 86390 1
436393 99436393 1001 86380 86390 1
436672 99436672 1001 86380 86390 1
436532 99436532 1001 86380 86390 1
436128 99436128 1001 86380 86390 1
436292 99436292 1001 86380 86390 1
436161 99436161 1001 86380 86390 1
436189 99436189 1001 86380 86390 1
436191 99436191 1001 86380 86390 1
300095 99300095 1001 86380 86390 1
300106 99300106 1001 86380 86390 1
300695 99300695 1001 86380 86390 1
300655 99300655 1001 86380 86390 1
300540 99300540 1001 86380 86390 1
300657 99300657 1001 86380 86390 1
300646 99300646 1001 86380 86390 1
300610 99300610 1001 86380 86390 1
300410 99300410 1001 86380 86390 1
300489 99300489 1001 86380 86390 1
300480 99300480 1001 86380 86390 1
300159 99300159 1001 86380 86390 1
300293 99300293 1001 86380 86390 1
300132 99300132 1001 86380 86390 1
300800 99300800 1001 86380 86390 1
300854 99300854 1001 86380 86390 1
300906 99300906 1001 86380 86390 1
301517 99301517 1001 86380 86390 1
301456 99301456 1001 86380 86390 1
301380 99301380 1001 86380 86390 1
301539 99301539 1001 86380 86390 1
301220 99301220 1001 86380 86390 1
301169 99301169 1001 86380 86390 1
301182 99301182 1001 86380 86390 1
301211 99301211 1001 86380 86390 1
301266 99301266 1001 86380 86390 1
301333 99301333 1001 86380 86390 1
301051 99301051 1001 86380 86390 1
301090 99301090 1001 86380 86390 1
300993 99300993 1001 86380 86390 1
301682 99301682 1001 86380 86390 1
300934 99300934 1001 86380 86390 1
302296 99302296 1001 86380 86390 1
302059 99302059 1001 86380 86390 1
302049 99302049 1001 86380 86390 1
302004 99302004 1001 86380 86390 1
301895 99301895 1001 86380 86390 1
301960 99301960 1001 86380 86390 1
301771 99301771 1001 86380 86390 1
302559 99302559 1001 86380 86390 1
302419 99302419 1001 86380 86390 1
302461 99302461 1001 86380 86390 1
302500 99302500 1001 86380 86390 1
302540 99302540 1001 86380 86390 1
303059 99303059 1001 86380 86390 1
303189 99303189 1001 86380 86390 1
302975 99302975 1001 86380 86390 1
302852 99302852 1001 86380 86390 1
302931 99302931 1001 86380 86390 1
302984 99302984 1001 86380 86390 1
302946 99302946 1001 86380 86390 1
302908 99302908 1001 86380 86390 1
302935 99302935 1001 86380 86390 1
302593 99302593 1001 86380 86390 1
302598 99302598 1001 86380 86390 1
303257 99303257 1001 86380 86390 1
303403 99303403 1001 86380 86390 1
303384 99303384 1001 86380 86390 1
303996 99303996 1001 86380 86390 1
303861 99303861 1001 86380 86390 1
304019 99304019 1001 86380 86390 1
303902 99303902 1001 86380 86390 1
303967 99303967 1001 86380 86390 1
303767 99303767 1001 86380 86390 1
303671 99303671 1001 86380 86390 1
303499 99303499 1001 86380 86390 1
304069 99304069 1001 86380 86390 1
304212 99304212 1001 86380 86390 1
304174 99304174 1001 86380 86390 1
304060 99304060 1001 86380 86390 1
304139 99304139 1001 86380 86390 1
304204 99304204 1001 86380 86390 1
304036 99304036 1001 86380 86390 1
304180 99304180 1001 86380 86390 1
304744 99304744 1001 86380 86390 1
304811 99304811 1001 86380 86390 1
304714 99304714 1001 86380 86390 1
304676 99304676 1001 86380 86390 1
304532 99304532 1001 86380 86390 1
304597 99304597 1001 86380 86390 1
304610 99304610 1001 86380 86390 1
304598 99304598 1001 86380 86390 1
304534 99304534 1001 86380 86390 1
304321 99304321 1001 86380 86390 1
304259 99304259 1001 86380 86390 1
304300 99304300 1001 86380 86390 1
305022 99305022 1001 86380 86390 1
304880 99304880 1001 86380 86390 1
305595 99305595 1001 86380 86390 1
305443 99305443 1001 86380 86390 1
305381 99305381 1001 86380 86390 1
305254 99305254 1001 86380 86390 1
305128 99305128 1001 86380 86390 1
500051 99500051 1001 86380 86390 1
500103 99500103 1001 86380 86390 1
500040 99500040 1001 86380 86390 1
500159 99500159 1001 86380 86390 1
500043 99500043 1001 86380 86390 1
500021 99500021 1001 86380 86390 1
500659 99500659 1001 86380 86390 1
500767 99500767 1001 86380 86390 1
500759 99500759 1001 86380 86390 1
500670 99500670 1001 86380 86390 1
500496 99500496 1001 86380 86390 1
500522 99500522 1001 86380 86390 1
500275 99500275 1001 86380 86390 1
500264 99500264 1001 86380 86390 1
500399 99500399 1001 86380 86390 1
500942 99500942 1001 86380 86390 1
500868 99500868 1001 86380 86390 1
500948 99500948 1001 86380 86390 1
500820 99500820 1001 86380 86390 1
500821 99500821 1001 86380 86390 1
501536 99501536 1001 86380 86390 1
501395 99501395 1001 86380 86390 1
501259 99501259 1001 86380 86390 1
501391 99501391 1001 86380 86390 1
501289 99501289 1001 86380 86390 1
501170 99501170 1001 86380 86390 1
501222 99501222 1001 86380 86390 1
501158 99501158 1001 86380 86390 1
501838 99501838 1001 86380 86390 1
502263 99502263 1001 86380 86390 1
502443 99502443 1001 86380 86390 1
502278 99502278 1001 86380 86390 1
502293 99502293 1001 86380 86390 1
502374 99502374 1001 86380 86390 1
502284 99502284 1001 86380 86390 1
502144 99502144 1001 86380 86390 1
502216 99502216 1001 86380 86390 1
501873 99501873 1001 86380 86390 1
501881 99501881 1001 86380 86390 1
502024 99502024 1001 86380 86390 1
502534 99502534 1001 86380 86390 1
502563 99502563 1001 86380 86390 1
503290 99503290 1001 86380 86390 1
503208 99503208 1001 86380 86390 1
503234 99503234 1001 86380 86390 1
503106 99503106 1001 86380 86390 1
503227 99503227 1001 86380 86390 1
502972 99502972 1001 86380 86390 1
502923 99502923 1001 86380 86390 1
502993 99502993 1001 86380 86390 1
503007 99503007 1001 86380 86390 1
502677 99502677 1001 86380 86390 1
503444 99503444 1001 86380 86390 1
503295 99503295 1001 86380 86390 1
503308 99503308 1001 86380 86390 1
503465 99503465 1001 86380 86390 1
503429 99503429 1001 86380 86390 1
503951 99503951 1001 86380 86390 1
503926 99503926 1001 86380 86390 1
503965 99503965 1001 86380 86390 1
503966 99503966 1001 86380 86390 1
504035 99504035 1001 86380 86390 1
503835 99503835 1001 86380 86390 1
503733 99503733 1001 86380 86390 1
503759 99503759 1001 86380 86390 1
503879 99503879 1001 86380 86390 1
503714 99503714 1001 86380 86390 1
503716 99503716 1001 86380 86390 1
503666 99503666 1001 86380 86390 1
503596 99503596 1001 86380 86390 1
504194 99504194 1001 86380 86390 1
504171 99504171 1001 86380 86390 1
504301 99504301 1001 86380 86390 1
504225 99504225 1001 86380 86390 1
504148 99504148 1001 86380 86390 1
504291 99504291 1001 86380 86390 1
504764 99504764 1001 86380 86390 1
504777 99504777 1001 86380 86390 1
504766 99504766 1001 86380 86390 1
504779 99504779 1001 86380 86390 1
504923 99504923 1001 86380 86390 1
504900 99504900 1001 86380 86390 1
504750 99504750 1001 86380 86390 1
504643 99504643 1001 86380 86390 1
504541 99504541 1001 86380 86390 1
504485 99504485 1001 86380 86390 1
504421 99504421 1001 86380 86390 1
504955 99504955 1001 86380 86390 1
505008 99505008 1001 86380 86390 1
505141 99505141 1001 86380 86390 1
504999 99504999 1001 86380 86390 1
505770 99505770 1001 86380 86390 1
505685 99505685 1001 86380 86390 1
505652 99505652 1001 86380 86390 1
505437 99505437 1001 86380 86390 1
505478 99505478 1001 86380 86390 1
505162 99505162 1001 86380 86390 1
505220 99505220 1001 86380 86390 1
505208 99505208 1001 86380 86390 1
505886 99505886 1001 86380 86390 1
506434 99506434 1001 86380 86390 1
506449 99506449 1001 86380 86390 1
506367 99506367 1001 86380 86390 1
506277 99506277 1001 86380 86390 1
506240 99506240 1001 86380 86390 1
506279 99506279 1001 86380 86390 1
506334 99506334 1001 86380 86390 1
506120 99506120 1001 86380 86390 1
506124 99506124 1001 86380 86390 1
506049 99506049 1001 86380 86390 1
506076 99506076 1001 86380 86390 1
506601 99506601 1001 86380 86390 1
506641 99506641 1001 86380 86390 1
506785 99506785 1001 86380 86390 1
507321 99507321 1001 86380 86390 1
507382 99507382 1001 86380 86390 1
507217 99507217 1001 86380 86390 1
507166 99507166 1001 86380 86390 1
507182 99507182 1001 86380 86390 1
507042 99507042 1001 86380 86390 1
507045 99507045 1001 86380 86390 1
507138 99507138 1001 86380 86390 1
506996 99506996 1001 86380 86390 1
506950 99506950 1001 86380 86390 1
506938 99506938 1001 86380 86390 1
506902 99506902 1001 86380 86390 1
506993 99506993 1001 86380 86390 1
506904 99506904 1001 86380 86390 1
507549 99507549 1001 86380 86390 1
507432 99507432 1001 86380 86390 1
507614 99507614 1001 86380 86390 1
507553 99507553 1001 86380 86390 1
507528 99507528 1001 86380 86390 1
507452 99507452 1001 86380 86390 1
507608 99507608 1001 86380 86390 1
508185 99508185 1001 86380 86390 1
508065 99508065 1001 86380 86390 1
508106 99508106 1001 86380 86390 1
507871 99507871 1001 86380 86390 1
507800 99507800 1001 86380 86390 1
507740 99507740 1001 86380 86390 1
507819 99507819 1001 86380 86390 1
508405 99508405 1001 86380 86390 1
508436 99508436 1001 86380 86390 1
508321 99508321 1001 86380 86390 1
509014 99509014 1001 86380 86390 1
508916 99508916 1001 86380 86390 1
509009 99509009 1001 86380 86390 1
508676 99508676 1001 86380 86390 1
508802 99508802 1001 86380 86390 1
508842 99508842 1001 86380 86390 1
508550 99508550 1001 86380 86390 1
508633 99508633 1001 86380 86390 1
509181 99509181 1001 86380 86390 1
509131 99509131 1001 86380 86390 1
509278 99509278 1001 86380 86390 1
509799 99509799 1001 86380 86390 1
509829 99509829 1001 86380 86390 1
509857 99509857 1001 86380 86390 1
509543 99509543 1001 86380 86390 1
509545 99509545 1001 86380 86390 1
509546 99509546 1001 86380 86390 1
509691 99509691 1001 86380 86390 1
509576 99509576 1001 86380 86390 1
509526 99509526 1001 86380 86390 1
509364 99509364 1001 86380 86390 1
509429 99509429 1001 86380 86390 1
509469 99509469 1001 86380 86390 1
510079 99510079 1001 86380 86390 1
509950 99509950 1001 86380 86390 1
509963 99509963 1001 86380 86390 1
509968 99509968 1001 86380 86390 1
509981 99509981 1001 86380 86390 1
510098 99510098 1001 86380 86390 1
509917 99509917 1001 86380 86390 1
509971 99509971 1001 86380 86390 1
509934 99509934 1001 86380 86390 1
510653 99510653 1001 86380 86390 1
510713 99510713 1001 86380 86390 1
510360 99510360 1001 86380 86390 1
510480 99510480 1001 86380 86390 1
510235 99510235 1001 86380 86390 1
510238 99510238 1001 86380 86390 1
510294 99510294 1001 86380 86390 1
510220 99510220 1001 86380 86390 1
510273 99510273 1001 86380 86390 1
511455 99511455 1001 86380 86390 1
511482 99511482 1001 86380 86390 1
511421 99511421 1001 86380 86390 1
511474 99511474 1001 86380 86390 1
511284 99511284 1001 86380 86390 1
511336 99511336 1001 86380 86390 1
511338 99511338 1001 86380 86390 1
511025 99511025 1001 86380 86390 1
510963 99510963 1001 86380 86390 1
510970 99510970 1001 86380 86390 1
511654 99511654 1001 86380 86390 1
511580 99511580 1001 86380 86390 1
511567 99511567 1001 86380 86390 1
511613 99511613 1001 86380 86390 1
512351 99512351 1001 86380 86390 1
512357 99512357 1001 86380 86390 1
512335 99512335 1001 86380 86390 1
512271 99512271 1001 86380 86390 1
512288 99512288 1001 86380 86390 1
512045 99512045 1001 86380 86390 1
512111 99512111 1001 86380 86390 1
512164 99512164 1001 86380 86390 1
511989 99511989 1001 86380 86390 1
511927 99511927 1001 86380 86390 1
511838 99511838 1001 86380 86390 1
511851 99511851 1001 86380 86390 1
511852 99511852 1001 86380 86390 1
511906 99511906 1001 86380 86390 1
511764 99511764 1001 86380 86390 1
512560 99512560 1001 86380 86390 1
512421 99512421 1001 86380 86390 1
513141 99513141 1001 86380 86390 1
513156 99513156 1001 86380 86390 1
513132 99513132 1001 86380 86390 1
513180 99513180 1001 86380 86390 1
512823 99512823 1001 86380 86390 1
512930 99512930 1001 86380 86390 1
512956 99512956 1001 86380 86390 1
512957 99512957 1001 86380 86390 1
512815 99512815 1001 86380 86390 1
512747 99512747 1001 86380 86390 1
513255 99513255 1001 86380 86390 1
513231 99513231 1001 86380 86390 1
513297 99513297 1001 86380 86390 1
513401 99513401 1001 86380 86390 1
513352 99513352 1001 86380 86390 1
513289 99513289 1001 86380 86390 1
513278 99513278 1001 86380 86390 1
513864 99513864 1001 86380 86390 1
513910 99513910 1001 86380 86390 1
513862 99513862 1001 86380 86390 1
513863 99513863 1001 86380 86390 1
513800 99513800 1001 86380 86390 1
513752 99513752 1001 86380 86390 1
513717 99513717 1001 86380 86390 1
513489 99513489 1001 86380 86390 1
513444 99513444 1001 86380 86390 1
513446 99513446 1001 86380 86390 1
513420 99513420 1001 86380 86390 1
514068 99514068 1001 86380 86390 1
514063 99514063 1001 86380 86390 1
514102 99514102 1001 86380 86390 1
514854 99514854 1001 86380 86390 1
514775 99514775 1001 86380 86390 1
514792 99514792 1001 86380 86390 1
514522 99514522 1001 86380 86390 1
514548 99514548 1001 86380 86390 1
514478 99514478 1001 86380 86390 1
514530 99514530 1001 86380 86390 1
514596 99514596 1001 86380 86390 1
514651 99514651 1001 86380 86390 1
514259 99514259 1001 86380 86390 1
514428 99514428 1001 86380 86390 1
514959 99514959 1001 86380 86390 1
514977 99514977 1001 86380 86390 1
514901 99514901 1001 86380 86390 1
514918 99514918 1001 86380 86390 1
515610 99515610 1001 86380 86390 1
515664 99515664 1001 86380 86390 1
515672 99515672 1001 86380 86390 1
515541 99515541 1001 86380 86390 1
515645 99515645 1001 86380 86390 1
515404 99515404 1001 86380 86390 1
515459 99515459 1001 86380 86390 1
515294 99515294 1001 86380 86390 1
515219 99515219 1001 86380 86390 1
515074 99515074 1001 86380 86390 1
515256 99515256 1001 86380 86390 1
515823 99515823 1001 86380 86390 1
515721 99515721 1001 86380 86390 1
515876 99515876 1001 86380 86390 1
515831 99515831 1001 86380 86390 1
515793 99515793 1001 86380 86390 1
515704 99515704 1001 86380 86390 1
516414 99516414 1001 86380 86390 1
516471 99516471 1001 86380 86390 1
516154 99516154 1001 86380 86390 1
516167 99516167 1001 86380 86390 1
516245 99516245 1001 86380 86390 1
516168 99516168 1001 86380 86390 1
516286 99516286 1001 86380 86390 1
516224 99516224 1001 86380 86390 1
515973 99515973 1001 86380 86390 1
516592 99516592 1001 86380 86390 1
517145 99517145 1001 86380 86390 1
517287 99517287 1001 86380 86390 1
517162 99517162 1001 86380 86390 1
517019 99517019 1001 86380 86390 1
516826 99516826 1001 86380 86390 1
517341 99517341 1001 86380 86390 1
517367 99517367 1001 86380 86390 1
517511 99517511 1001 86380 86390 1
518045 99518045 1001 86380 86390 1
517836 99517836 1001 86380 86390 1
517683 99517683 1001 86380 86390 1
517593 99517593 1001 86380 86390 1
517672 99517672 1001 86380 86390 1
517685 99517685 1001 86380 86390 1
517687 99517687 1001 86380 86390 1
517719 99517719 1001 86380 86390 1
518347 99518347 1001 86380 86390 1
518911 99518911 1001 86380 86390 1
518933 99518933 1001 86380 86390 1
518606 99518606 1001 86380 86390 1
518662 99518662 1001 86380 86390 1
518650 99518650 1001 86380 86390 1
518767 99518767 1001 86380 86390 1
518729 99518729 1001 86380 86390 1
518425 99518425 1001 86380 86390 1
518508 99518508 1001 86380 86390 1
519090 99519090 1001 86380 86390 1
519182 99519182 1001 86380 86390 1
519150 99519150 1001 86380 86390 1
519780 99519780 1001 86380 86390 1
519754 99519754 1001 86380 86390 1
519627 99519627 1001 86380 86390 1
519732 99519732 1001 86380 86390 1
519762 99519762 1001 86380 86390 1
519451 99519451 1001 86380 86390 1
519332 99519332 1001 86380 86390 1
519397 99519397 1001 86380 86390 1
520009 99520009 1001 86380 86390 1
519870 99519870 1001 86380 86390 1
519990 99519990 1001 86380 86390 1
519835 99519835 1001 86380 86390 1
520593 99520593 1001 86380 86390 1
520430 99520430 1001 86380 86390 1
520381 99520381 1001 86380 86390 1
520343 99520343 1001 86380 86390 1
520162 99520162 1001 86380 86390 1
520220 99520220 1001 86380 86390 1
520132 99520132 1001 86380 86390 1
520134 99520134 1001 86380 86390 1
520743 99520743 1001 86380 86390 1
520769 99520769 1001 86380 86390 1
520745 99520745 1001 86380 86390 1
520709 99520709 1001 86380 86390 1
520787 99520787 1001 86380 86390 1
520750 99520750 1001 86380 86390 1
520776 99520776 1001 86380 86390 1
520674 99520674 1001 86380 86390 1
520713 99520713 1001 86380 86390 1
521432 99521432 1001 86380 86390 1
521320 99521320 1001 86380 86390 1
521450 99521450 1001 86380 86390 1
521271 99521271 1001 86380 86390 1
521388 99521388 1001 86380 86390 1
521250 99521250 1001 86380 86390 1
521148 99521148 1001 86380 86390 1
521180 99521180 1001 86380 86390 1
520962 99520962 1001 86380 86390 1
521001 99521001 1001 86380 86390 1
520912 99520912 1001 86380 86390 1
520850 99520850 1001 86380 86390 1
521038 99521038 1001 86380 86390 1
521607 99521607 1001 86380 86390 1
521494 99521494 1001 86380 86390 1
521521 99521521 1001 86380 86390 1
522102 99522102 1001 86380 86390 1
522197 99522197 1001 86380 86390 1
522199 99522199 1001 86380 86390 1
521946 99521946 1001 86380 86390 1
521899 99521899 1001 86380 86390 1
521848 99521848 1001 86380 86390 1
521861 99521861 1001 86380 86390 1
521746 99521746 1001 86380 86390 1
521799 99521799 1001 86380 86390 1
521838 99521838 1001 86380 86390 1
521709 99521709 1001 86380 86390 1
521800 99521800 1001 86380 86390 1
522474 99522474 1001 86380 86390 1
522376 99522376 1001 86380 86390 1
522379 99522379 1001 86380 86390 1
522470 99522470 1001 86380 86390 1
523081 99523081 1001 86380 86390 1
523043 99523043 1001 86380 86390 1
522941 99522941 1001 86380 86390 1
522934 99522934 1001 86380 86390 1
522796 99522796 1001 86380 86390 1
522828 99522828 1001 86380 86390 1
522668 99522668 1001 86380 86390 1
522516 99522516 1001 86380 86390 1
522583 99522583 1001 86380 86390 1
522533 99522533 1001 86380 86390 1
522561 99522561 1001 86380 86390 1
523128 99523128 1001 86380 86390 1
522706 99522706 1001 86380 86390 1
523249 99523249 1001 86380 86390 1
523146 99523146 1001 86380 86390 1
523160 99523160 1001 86380 86390 1
523213 99523213 1001 86380 86390 1
523191 99523191 1001 86380 86390 1
523830 99523830 1001 86380 86390 1
523896 99523896 1001 86380 86390 1
523934 99523934 1001 86380 86390 1
523636 99523636 1001 86380 86390 1
523615 99523615 1001 86380 86390 1
523551 99523551 1001 86380 86390 1
523632 99523632 1001 86380 86390 1
523684 99523684 1001 86380 86390 1
523391 99523391 1001 86380 86390 1
523469 99523469 1001 86380 86390 1
523445 99523445 1001 86380 86390 1
523344 99523344 1001 86380 86390 1
523349 99523349 1001 86380 86390 1
523960 99523960 1001 86380 86390 1
524039 99524039 1001 86380 86390 1
524129 99524129 1001 86380 86390 1
523949 99523949 1001 86380 86390 1
524738 99524738 1001 86380 86390 1
524715 99524715 1001 86380 86390 1
524574 99524574 1001 86380 86390 1
524762 99524762 1001 86380 86390 1
524402 99524402 1001 86380 86390 1
524498 99524498 1001 86380 86390 1
524320 99524320 1001 86380 86390 1
524220 99524220 1001 86380 86390 1
524873 99524873 1001 86380 86390 1
524902 99524902 1001 86380 86390 1
524787 99524787 1001 86380 86390 1
524943 99524943 1001 86380 86390 1
524841 99524841 1001 86380 86390 1
524816 99524816 1001 86380 86390 1
524909 99524909 1001 86380 86390 1
524935 99524935 1001 86380 86390 1
525567 99525567 1001 86380 86390 1
525199 99525199 1001 86380 86390 1
525299 99525299 1001 86380 86390 1
525326 99525326 1001 86380 86390 1
525020 99525020 1001 86380 86390 1
525050 99525050 1001 86380 86390 1
525755 99525755 1001 86380 86390 1
525794 99525794 1001 86380 86390 1
525769 99525769 1001 86380 86390 1
525656 99525656 1001 86380 86390 1
526238 99526238 1001 86380 86390 1
526303 99526303 1001 86380 86390 1
526356 99526356 1001 86380 86390 1
526369 99526369 1001 86380 86390 1
526240 99526240 1001 86380 86390 1
526279 99526279 1001 86380 86390 1
526077 99526077 1001 86380 86390 1
526121 99526121 1001 86380 86390 1
526213 99526213 1001 86380 86390 1
525856 99525856 1001 86380 86390 1
525961 99525961 1001 86380 86390 1
525873 99525873 1001 86380 86390 1
525927 99525927 1001 86380 86390 1
526438 99526438 1001 86380 86390 1
526610 99526610 1001 86380 86390 1
527224 99527224 1001 86380 86390 1
527099 99527099 1001 86380 86390 1
527192 99527192 1001 86380 86390 1
527157 99527157 1001 86380 86390 1
527242 99527242 1001 86380 86390 1
526932 99526932 1001 86380 86390 1
526848 99526848 1001 86380 86390 1
526719 99526719 1001 86380 86390 1
526683 99526683 1001 86380 86390 1
526814 99526814 1001 86380 86390 1
526828 99526828 1001 86380 86390 1
526664 99526664 1001 86380 86390 1
527358 99527358 1001 86380 86390 1
527334 99527334 1001 86380 86390 1
527927 99527927 1001 86380 86390 1
528065 99528065 1001 86380 86390 1
527738 99527738 1001 86380 86390 1
527487 99527487 1001 86380 86390 1
527633 99527633 1001 86380 86390 1
528231 99528231 1001 86380 86390 1
528182 99528182 1001 86380 86390 1
528265 99528265 1001 86380 86390 1
528149 99528149 1001 86380 86390 1
528737 99528737 1001 86380 86390 1
528726 99528726 1001 86380 86390 1
528575 99528575 1001 86380 86390 1
528512 99528512 1001 86380 86390 1
528539 99528539 1001 86380 86390 1
528406 99528406 1001 86380 86390 1
528966 99528966 1001 86380 86390 1
528916 99528916 1001 86380 86390 1
529575 99529575 1001 86380 86390 1
529601 99529601 1001 86380 86390 1
529712 99529712 1001 86380 86390 1
529559 99529559 1001 86380 86390 1
529485 99529485 1001 86380 86390 1
529494 99529494 1001 86380 86390 1
529327 99529327 1001 86380 86390 1
529263 99529263 1001 86380 86390 1
529173 99529173 1001 86380 86390 1
529784 99529784 1001 86380 86390 1
529798 99529798 1001 86380 86390 1
529733 99529733 1001 86380 86390 1
530471 99530471 1001 86380 86390 1
530309 99530309 1001 86380 86390 1
530157 99530157 1001 86380 86390 1
530251 99530251 1001 86380 86390 1
530032 99530032 1001 86380 86390 1
530137 99530137 1001 86380 86390 1
530022 99530022 1001 86380 86390 1
530035 99530035 1001 86380 86390 1
530618 99530618 1001 86380 86390 1
530612 99530612 1001 86380 86390 1
531216 99531216 1001 86380 86390 1
531259 99531259 1001 86380 86390 1
531311 99531311 1001 86380 86390 1
531249 99531249 1001 86380 86390 1
531315 99531315 1001 86380 86390 1
531077 99531077 1001 86380 86390 1
531066 99531066 1001 86380 86390 1
530978 99530978 1001 86380 86390 1
530790 99530790 1001 86380 86390 1
530947 99530947 1001 86380 86390 1
530832 99530832 1001 86380 86390 1
531432 99531432 1001 86380 86390 1
531498 99531498 1001 86380 86390 1
531382 99531382 1001 86380 86390 1
532091 99532091 1001 86380 86390 1
532205 99532205 1001 86380 86390 1
532015 99532015 1001 86380 86390 1
532109 99532109 1001 86380 86390 1
532099 99532099 1001 86380 86390 1
531694 99531694 1001 86380 86390 1
531762 99531762 1001 86380 86390 1
532295 99532295 1001 86380 86390 1
532210 99532210 1001 86380 86390 1
532892 99532892 1001 86380 86390 1
533009 99533009 1001 86380 86390 1
532913 99532913 1001 86380 86390 1
532992 99532992 1001 86380 86390 1
532827 99532827 1001 86380 86390 1
532739 99532739 1001 86380 86390 1
532505 99532505 1001 86380 86390 1
532441 99532441 1001 86380 86390 1
532557 99532557 1001 86380 86390 1
532506 99532506 1001 86380 86390 1
532456 99532456 1001 86380 86390 1
532460 99532460 1001 86380 86390 1
533110 99533110 1001 86380 86390 1
533130 99533130 1001 86380 86390 1
533196 99533196 1001 86380 86390 1
533808 99533808 1001 86380 86390 1
533708 99533708 1001 86380 86390 1
533752 99533752 1001 86380 86390 1
533663 99533663 1001 86380 86390 1
533728 99533728 1001 86380 86390 1
533529 99533529 1001 86380 86390 1
533570 99533570 1001 86380 86390 1
533596 99533596 1001 86380 86390 1
533434 99533434 1001 86380 86390 1
533373 99533373 1001 86380 86390 1
533325 99533325 1001 86380 86390 1
534063 99534063 1001 86380 86390 1
533910 99533910 1001 86380 86390 1
533911 99533911 1001 86380 86390 1
533924 99533924 1001 86380 86390 1
534056 99534056 1001 86380 86390 1
533927 99533927 1001 86380 86390 1
534648 99534648 1001 86380 86390 1
534600 99534600 1001 86380 86390 1
534640 99534640 1001 86380 86390 1
534516 99534516 1001 86380 86390 1
534333 99534333 1001 86380 86390 1
534398 99534398 1001 86380 86390 1
534437 99534437 1001 86380 86390 1
534107 99534107 1001 86380 86390 1
534218 99534218 1001 86380 86390 1
534866 99534866 1001 86380 86390 1
534819 99534819 1001 86380 86390 1
534783 99534783 1001 86380 86390 1
535377 99535377 1001 86380 86390 1
535284 99535284 1001 86380 86390 1
535220 99535220 1001 86380 86390 1
535135 99535135 1001 86380 86390 1
534996 99534996 1001 86380 86390 1
535025 99535025 1001 86380 86390 1
534925 99534925 1001 86380 86390 1
535533 99535533 1001 86380 86390 1
535703 99535703 1001 86380 86390 1
535549 99535549 1001 86380 86390 1
535647 99535647 1001 86380 86390 1
536274 99536274 1001 86380 86390 1
536306 99536306 1001 86380 86390 1
536259 99536259 1001 86380 86390 1
536272 99536272 1001 86380 86390 1
535950 99535950 1001 86380 86390 1
536031 99536031 1001 86380 86390 1
536077 99536077 1001 86380 86390 1
536464 99536464 1001 86380 86390 1
536362 99536362 1001 86380 86390 1
536351 99536351 1001 86380 86390 1
536432 99536432 1001 86380 86390 1
536354 99536354 1001 86380 86390 1
537161 99537161 1001 86380 86390 1
537118 99537118 1001 86380 86390 1
537069 99537069 1001 86380 86390 1
537083 99537083 1001 86380 86390 1
537124 99537124 1001 86380 86390 1
536751 99536751 1001 86380 86390 1
536793 99536793 1001 86380 86390 1
536927 99536927 1001 86380 86390 1
536865 99536865 1001 86380 86390 1
536585 99536585 1001 86380 86390 1
536718 99536718 1001 86380 86390 1
537216 99537216 1001 86380 86390 1
537229 99537229 1001 86380 86390 1
537312 99537312 1001 86380 86390 1
537805 99537805 1001 86380 86390 1
537871 99537871 1001 86380 86390 1
537885 99537885 1001 86380 86390 1
537667 99537667 1001 86380 86390 1
537672 99537672 1001 86380 86390 1
537650 99537650 1001 86380 86390 1
537372 99537372 1001 86380 86390 1
537491 99537491 1001 86380 86390 1
537443 99537443 1001 86380 86390 1
538064 99538064 1001 86380 86390 1
538081 99538081 1001 86380 86390 1
538056 99538056 1001 86380 86390 1
538031 99538031 1001 86380 86390 1
538033 99538033 1001 86380 86390 1
538141 99538141 1001 86380 86390 1
538124 99538124 1001 86380 86390 1
538782 99538782 1001 86380 86390 1
538787 99538787 1001 86380 86390 1
538730 99538730 1001 86380 86390 1
538616 99538616 1001 86380 86390 1
538657 99538657 1001 86380 86390 1
538698 99538698 1001 86380 86390 1
538572 99538572 1001 86380 86390 1
538409 99538409 1001 86380 86390 1
538317 99538317 1001 86380 86390 1
538369 99538369 1001 86380 86390 1
538973 99538973 1001 86380 86390 1
539595 99539595 1001 86380 86390 1
539466 99539466 1001 86380 86390 1
539307 99539307 1001 86380 86390 1
539425 99539425 1001 86380 86390 1
539046 99539046 1001 86380 86390 1
539087 99539087 1001 86380 86390 1
539104 99539104 1001 86380 86390 1
539832 99539832 1001 86380 86390 1
539776 99539776 1001 86380 86390 1
539844 99539844 1001 86380 86390 1
540269 99540269 1001 86380 86390 1
540400 99540400 1001 86380 86390 1
540462 99540462 1001 86380 86390 1
540109 99540109 1001 86380 86390 1
540242 99540242 1001 86380 86390 1
539976 99539976 1001 86380 86390 1
539994 99539994 1001 86380 86390 1
539891 99539891 1001 86380 86390 1
540495 99540495 1001 86380 86390 1
540612 99540612 1001 86380 86390 1
541015 99541015 1001 86380 86390 1
540767 99540767 1001 86380 86390 1
540673 99540673 1001 86380 86390 1
541332 99541332 1001 86380 86390 1
541362 99541362 1001 86380 86390 1
541380 99541380 1001 86380 86390 1
541923 99541923 1001 86380 86390 1
541826 99541826 1001 86380 86390 1
541867 99541867 1001 86380 86390 1
541698 99541698 1001 86380 86390 1
541674 99541674 1001 86380 86390 1
541639 99541639 1001 86380 86390 1
542226 99542226 1001 86380 86390 1
542830 99542830 1001 86380 86390 1
542810 99542810 1001 86380 86390 1
542823 99542823 1001 86380 86390 1
542764 99542764 1001 86380 86390 1
542842 99542842 1001 86380 86390 1
542703 99542703 1001 86380 86390 1
542666 99542666 1001 86380 86390 1
542544 99542544 1001 86380 86390 1
543111 99543111 1001 86380 86390 1
542970 99542970 1001 86380 86390 1
543036 99543036 1001 86380 86390 1
543062 99543062 1001 86380 86390 1
543019 99543019 1001 86380 86390 1
543659 99543659 1001 86380 86390 1
543717 99543717 1001 86380 86390 1
543413 99543413 1001 86380 86390 1
543466 99543466 1001 86380 86390 1
543417 99543417 1001 86380 86390 1
543394 99543394 1001 86380 86390 1
543552 99543552 1001 86380 86390 1
543178 99543178 1001 86380 86390 1
543271 99543271 1001 86380 86390 1
543299 99543299 1001 86380 86390 1
543251 99543251 1001 86380 86390 1
543290 99543290 1001 86380 86390 1
543175 99543175 1001 86380 86390 1
543817 99543817 1001 86380 86390 1
544508 99544508 1001 86380 86390 1
544577 99544577 1001 86380 86390 1
544477 99544477 1001 86380 86390 1
544466 99544466 1001 86380 86390 1
544252 99544252 1001 86380 86390 1
544381 99544381 1001 86380 86390 1
544259 99544259 1001 86380 86390 1
544365 99544365 1001 86380 86390 1
544184 99544184 1001 86380 86390 1
543996 99543996 1001 86380 86390 1
544685 99544685 1001 86380 86390 1
544702 99544702 1001 86380 86390 1
544677 99544677 1001 86380 86390 1
540472 480 1001 52561 52660 1
400119 99400119 1001 86380 86390 1
400109 99400109 1001 86380 86390 1
400358 99400358 1001 86380 86390 1
400451 99400451 1001 86380 86390 1
400658 99400658 1001 86380 86390 1
400933 99400933 1001 86380 86390 1
400946 99400946 1001 86380 86390 1
401090 99401090 1001 86380 86390 1
401141 99401141 1001 86380 86390 1
401289 99401289 1001 86380 86390 1
401515 99401515 1001 86380 86390 1
401607 99401607 1001 86380 86390 1
401650 99401650 1001 86380 86390 1
401812 99401812 1001 86380 86390 1
402013 99402013 1001 86380 86390 1
402247 99402247 1001 86380 86390 1
402327 99402327 1001 86380 86390 1
402357 99402357 1001 86380 86390 1
402420 99402420 1001 86380 86390 1
402454 99402454 1001 86380 86390 1
402651 99402651 1001 86380 86390 1
402990 99402990 1001 86380 86390 1
403034 99403034 1001 86380 86390 1
403183 99403183 1001 86380 86390 1
403269 99403269 1001 86380 86390 1
403466 99403466 1001 86380 86390 1
403476 99403476 1001 86380 86390 1
403617 99403617 1001 86380 86390 1
403607 99403607 1001 86380 86390 1
403736 99403736 1001 86380 86390 1
403894 99403894 1001 86380 86390 1
403984 99403984 1001 86380 86390 1
404231 99404231 1001 86380 86390 1
404444 99404444 1001 86380 86390 1
404437 99404437 1001 86380 86390 1
404769 99404769 1001 86380 86390 1
404975 99404975 1001 86380 86390 1
405187 99405187 1001 86380 86390 1
405307 99405307 1001 86380 86390 1
405368 99405368 1001 86380 86390 1
405420 99405420 1001 86380 86390 1
405502 99405502 1001 86380 86390 1
405779 99405779 1001 86380 86390 1
405828 99405828 1001 86380 86390 1
405902 99405902 1001 86380 86390 1
405991 99405991 1001 86380 86390 1
406088 99406088 1001 86380 86390 1
406255 99406255 1001 86380 86390 1
406418 99406418 1001 86380 86390 1
406474 99406474 1001 86380 86390 1
406546 99406546 1001 86380 86390 1
406630 99406630 1001 86380 86390 1
406573 99406573 1001 86380 86390 1
406543 99406543 1001 86380 86390 1
406709 99406709 1001 86380 86390 1
406776 99406776 1001 86380 86390 1
407015 99407015 1001 86380 86390 1
407146 99407146 1001 86380 86390 1
407401 99407401 1001 86380 86390 1
407470 99407470 1001 86380 86390 1
407729 99407729 1001 86380 86390 1
407959 99407959 1001 86380 86390 1
407940 99407940 1001 86380 86390 1
408001 99408001 1001 86380 86390 1
408204 99408204 1001 86380 86390 1
408250 99408250 1001 86380 86390 1
408317 99408317 1001 86380 86390 1
408795 99408795 1001 86380 86390 1
408921 99408921 1001 86380 86390 1
409225 99409225 1001 86380 86390 1
409204 99409204 1001 86380 86390 1
409580 99409580 1001 86380 86390 1
409554 99409554 1001 86380 86390 1
409677 99409677 1001 86380 86390 1
409730 99409730 1001 86380 86390 1
409738 99409738 1001 86380 86390 1
410367 99410367 1001 86380 86390 1
410357 99410357 1001 86380 86390 1
410485 99410485 1001 86380 86390 1
410475 99410475 1001 86380 86390 1
410785 99410785 1001 86380 86390 1
410741 99410741 1001 86380 86390 1
410807 99410807 1001 86380 86390 1
410776 99410776 1001 86380 86390 1
410881 99410881 1001 86380 86390 1
410872 99410872 1001 86380 86390 1
410937 99410937 1001 86380 86390 1
411285 99411285 1001 86380 86390 1
411320 99411320 1001 86380 86390 1
411267 99411267 1001 86380 86390 1
411227 99411227 1001 86380 86390 1
411442 99411442 1001 86380 86390 1
411536 99411536 1001 86380 86390 1
411566 99411566 1001 86380 86390 1
411704 99411704 1001 86380 86390 1
411857 99411857 1001 86380 86390 1
411991 99411991 1001 86380 86390 1
412241 99412241 1001 86380 86390 1
412340 99412340 1001 86380 86390 1
412336 99412336 1001 86380 86390 1
413552 99413552 1001 86380 86390 1
413039 99413039 1001 86380 86390 1
412639 99412639 1001 86380 86390 1
412484 99412484 1001 86380 86390 1
412817 99412817 1001 86380 86390 1
413985 99413985 1001 86380 86390 1
414009 99414009 1001 86380 86390 1
413861 99413861 1001 86380 86390 1
415095 99415095 1001 86380 86390 1
415243 99415243 1001 86380 86390 1
415249 99415249 1001 86380 86390 1
414973 99414973 1001 86380 86390 1
414929 99414929 1001 86380 86390 1
415080 99415080 1001 86380 86390 1
415063 99415063 1001 86380 86390 1
415068 99415068 1001 86380 86390 1
415204 99415204 1001 86380 86390 1
415239 99415239 1001 86380 86390 1
414761 99414761 1001 86380 86390 1
414642 99414642 1001 86380 86390 1
414519 99414519 1001 86380 86390 1
414905 99414905 1001 86380 86390 1
414608 99414608 1001 86380 86390 1
414354 99414354 1001 86380 86390 1
414381 99414381 1001 86380 86390 1
414127 99414127 1001 86380 86390 1
414189 99414189 1001 86380 86390 1
415447 99415447 1001 86380 86390 1
415602 99415602 1001 86380 86390 1
416782 99416782 1001 86380 86390 1
416381 99416381 1001 86380 86390 1
416323 99416323 1001 86380 86390 1
416210 99416210 1001 86380 86390 1
416080 99416080 1001 86380 86390 1
416022 99416022 1001 86380 86390 1
416024 99416024 1001 86380 86390 1
415880 99415880 1001 86380 86390 1
417222 99417222 1001 86380 86390 1
417105 99417105 1001 86380 86390 1
417396 99417396 1001 86380 86390 1
417425 99417425 1001 86380 86390 1
417495 99417495 1001 86380 86390 1
418501 99418501 1001 86380 86390 1
418657 99418657 1001 86380 86390 1
418520 99418520 1001 86380 86390 1
418334 99418334 1001 86380 86390 1
418379 99418379 1001 86380 86390 1
418100 99418100 1001 86380 86390 1
417634 99417634 1001 86380 86390 1
417871 99417871 1001 86380 86390 1
417800 99417800 1001 86380 86390 1
418011 99418011 1001 86380 86390 1
417843 99417843 1001 86380 86390 1
417868 99417868 1001 86380 86390 1
419158 99419158 1001 86380 86390 1
419060 99419060 1001 86380 86390 1
420341 99420341 1001 86380 86390 1
420158 99420158 1001 86380 86390 1
420374 99420374 1001 86380 86390 1
420092 99420092 1001 86380 86390 1
419700 99419700 1001 86380 86390 1
419960 99419960 1001 86380 86390 1
419316 99419316 1001 86380 86390 1
419425 99419425 1001 86380 86390 1
419496 99419496 1001 86380 86390 1
419352 99419352 1001 86380 86390 1
419400 99419400 1001 86380 86390 1
420708 99420708 1001 86380 86390 1
420539 99420539 1001 86380 86390 1
420514 99420514 1001 86380 86390 1
420780 99420780 1001 86380 86390 1
420536 99420536 1001 86380 86390 1
420559 99420559 1001 86380 86390 1
421871 99421871 1001 86380 86390 1
422053 99422053 1001 86380 86390 1
421704 99421704 1001 86380 86390 1
421593 99421593 1001 86380 86390 1
421579 99421579 1001 86380 86390 1
421448 99421448 1001 86380 86390 1
421145 99421145 1001 86380 86390 1
421022 99421022 1001 86380 86390 1
421222 99421222 1001 86380 86390 1
422458 99422458 1001 86380 86390 1
422387 99422387 1001 86380 86390 1
422397 99422397 1001 86380 86390 1
423690 99423690 1001 86380 86390 1
423497 99423497 1001 86380 86390 1
423127 99423127 1001 86380 86390 1
423285 99423285 1001 86380 86390 1
423189 99423189 1001 86380 86390 1
424043 99424043 1001 86380 86390 1
423816 99423816 1001 86380 86390 1
424033 99424033 1001 86380 86390 1
425255 99425255 1001 86380 86390 1
425336 99425336 1001 86380 86390 1
425359 99425359 1001 86380 86390 1
424978 99424978 1001 86380 86390 1
424938 99424938 1001 86380 86390 1
424994 99424994 1001 86380 86390 1
424657 99424657 1001 86380 86390 1
424798 99424798 1001 86380 86390 1
424395 99424395 1001 86380 86390 1
424252 99424252 1001 86380 86390 1
424194 99424194 1001 86380 86390 1
425473 99425473 1001 86380 86390 1
425744 99425744 1001 86380 86390 1
427015 99427015 1001 86380 86390 1
426999 99426999 1001 86380 86390 1
426344 99426344 1001 86380 86390 1
426422 99426422 1001 86380 86390 1
426605 99426605 1001 86380 86390 1
426070 99426070 1001 86380 86390 1
426026 99426026 1001 86380 86390 1
427127 99427127 1001 86380 86390 1
428702 99428702 1001 86380 86390 1
427950 99427950 1001 86380 86390 1
428007 99428007 1001 86380 86390 1
428239 99428239 1001 86380 86390 1
427940 99427940 1001 86380 86390 1
427732 99427732 1001 86380 86390 1
427747 99427747 1001 86380 86390 1
428871 99428871 1001 86380 86390 1
429052 99429052 1001 86380 86390 1
430021 99430021 1001 86380 86390 1
430049 99430049 1001 86380 86390 1
430344 99430344 1001 86380 86390 1
429591 99429591 1001 86380 86390 1
429858 99429858 1001 86380 86390 1
429711 99429711 1001 86380 86390 1
429943 99429943 1001 86380 86390 1
429199 99429199 1001 86380 86390 1
429522 99429522 1001 86380 86390 1
429245 99429245 1001 86380 86390 1
429181 99429181 1001 86380 86390 1
429507 99429507 1001 86380 86390 1
429562 99429562 1001 86380 86390 1
430818 99430818 1001 86380 86390 1
430584 99430584 1001 86380 86390 1
430404 99430404 1001 86380 86390 1
430414 99430414 1001 86380 86390 1
430546 99430546 1001 86380 86390 1
431709 99431709 1001 86380 86390 1
431651 99431651 1001 86380 86390 1
431862 99431862 1001 86380 86390 1
431772 99431772 1001 86380 86390 1
431943 99431943 1001 86380 86390 1
431560 99431560 1001 86380 86390 1
431265 99431265 1001 86380 86390 1
431419 99431419 1001 86380 86390 1
430923 99430923 1001 86380 86390 1
431021 99431021 1001 86380 86390 1
432227 99432227 1001 86380 86390 1
432383 99432383 1001 86380 86390 1
432384 99432384 1001 86380 86390 1
432279 99432279 1001 86380 86390 1
432280 99432280 1001 86380 86390 1
432373 99432373 1001 86380 86390 1
433465 99433465 1001 86380 86390 1
433708 99433708 1001 86380 86390 1
433268 99433268 1001 86380 86390 1
433160 99433160 1001 86380 86390 1
433304 99433304 1001 86380 86390 1
432787 99432787 1001 86380 86390 1
434013 99434013 1001 86380 86390 1
435055 99435055 1001 86380 86390 1
435082 99435082 1001 86380 86390 1
435184 99435184 1001 86380 86390 1
435220 99435220 1001 86380 86390 1
435135 99435135 1001 86380 86390 1
435332 99435332 1001 86380 86390 1
435124 99435124 1001 86380 86390 1
434951 99434951 1001 86380 86390 1
434631 99434631 1001 86380 86390 1
434748 99434748 1001 86380 86390 1
434199 99434199 1001 86380 86390 1
435539 99435539 1001 86380 86390 1
436953 99436953 1001 86380 86390 1
436899 99436899 1001 86380 86390 1
437057 99437057 1001 86380 86390 1
436596 99436596 1001 86380 86390 1
436506 99436506 1001 86380 86390 1
436428 99436428 1001 86380 86390 1
436693 99436693 1001 86380 86390 1
436529 99436529 1001 86380 86390 1
436539 99436539 1001 86380 86390 1
436269 99436269 1001 86380 86390 1
435908 99435908 1001 86380 86390 1
437270 99437270 1001 86380 86390 1
437248 99437248 1001 86380 86390 1
300064 99300064 1001 86380 86390 1
437336 99437336 1001 86380 86390 1
300707 99300707 1001 86380 86390 1
300606 99300606 1001 86380 86390 1
300435 99300435 1001 86380 86390 1
300500 99300500 1001 86380 86390 1
300417 99300417 1001 86380 86390 1
300224 99300224 1001 86380 86390 1
300177 99300177 1001 86380 86390 1
300894 99300894 1001 86380 86390 1
300843 99300843 1001 86380 86390 1
300806 99300806 1001 86380 86390 1
300875 99300875 1001 86380 86390 1
300901 99300901 1001 86380 86390 1
300789 99300789 1001 86380 86390 1
301442 99301442 1001 86380 86390 1
301481 99301481 1001 86380 86390 1
301458 99301458 1001 86380 86390 1
301513 99301513 1001 86380 86390 1
301237 99301237 1001 86380 86390 1
301142 99301142 1001 86380 86390 1
301003 99301003 1001 86380 86390 1
300969 99300969 1001 86380 86390 1
301021 99301021 1001 86380 86390 1
300945 99300945 1001 86380 86390 1
300972 99300972 1001 86380 86390 1
301686 99301686 1001 86380 86390 1
301575 99301575 1001 86380 86390 1
302243 99302243 1001 86380 86390 1
302220 99302220 1001 86380 86390 1
302340 99302340 1001 86380 86390 1
302212 99302212 1001 86380 86390 1
302025 99302025 1001 86380 86390 1
301891 99301891 1001 86380 86390 1
301882 99301882 1001 86380 86390 1
301912 99301912 1001 86380 86390 1
301938 99301938 1001 86380 86390 1
302570 99302570 1001 86380 86390 1
303145 99303145 1001 86380 86390 1
302847 99302847 1001 86380 86390 1
302861 99302861 1001 86380 86390 1
302966 99302966 1001 86380 86390 1
302850 99302850 1001 86380 86390 1
302855 99302855 1001 86380 86390 1
302783 99302783 1001 86380 86390 1
302734 99302734 1001 86380 86390 1
303322 99303322 1001 86380 86390 1
303222 99303222 1001 86380 86390 1
303395 99303395 1001 86380 86390 1
303982 99303982 1001 86380 86390 1
303903 99303903 1001 86380 86390 1
303828 99303828 1001 86380 86390 1
303738 99303738 1001 86380 86390 1
303706 99303706 1001 86380 86390 1
303745 99303745 1001 86380 86390 1
303825 99303825 1001 86380 86390 1
303464 99303464 1001 86380 86390 1
303516 99303516 1001 86380 86390 1
303453 99303453 1001 86380 86390 1
303455 99303455 1001 86380 86390 1
303429 99303429 1001 86380 86390 1
303482 99303482 1001 86380 86390 1
303431 99303431 1001 86380 86390 1
303603 99303603 1001 86380 86390 1
303565 99303565 1001 86380 86390 1
303423 99303423 1001 86380 86390 1
304153 99304153 1001 86380 86390 1
304090 99304090 1001 86380 86390 1
304052 99304052 1001 86380 86390 1
304042 99304042 1001 86380 86390 1
304829 99304829 1001 86380 86390 1
304790 99304790 1001 86380 86390 1
304847 99304847 1001 86380 86390 1
304675 99304675 1001 86380 86390 1
304515 99304515 1001 86380 86390 1
304346 99304346 1001 86380 86390 1
304242 99304242 1001 86380 86390 1
304322 99304322 1001 86380 86390 1
304415 99304415 1001 86380 86390 1
304961 99304961 1001 86380 86390 1
305039 99305039 1001 86380 86390 1
304655 99304655 1001 86380 86390 1
304876 99304876 1001 86380 86390 1
305061 99305061 1001 86380 86390 1
305499 99305499 1001 86380 86390 1
305630 99305630 1001 86380 86390 1
305404 99305404 1001 86380 86390 1
305418 99305418 1001 86380 86390 1
305462 99305462 1001 86380 86390 1
305438 99305438 1001 86380 86390 1
305427 99305427 1001 86380 86390 1
305094 99305094 1001 86380 86390 1
500165 99500165 1001 86380 86390 1
500009 99500009 1001 86380 86390 1
500675 99500675 1001 86380 86390 1
500427 99500427 1001 86380 86390 1
500549 99500549 1001 86380 86390 1
500247 99500247 1001 86380 86390 1
500379 99500379 1001 86380 86390 1
500251 99500251 1001 86380 86390 1
500292 99500292 1001 86380 86390 1
500344 99500344 1001 86380 86390 1
500357 99500357 1001 86380 86390 1
500358 99500358 1001 86380 86390 1
500825 99500825 1001 86380 86390 1
500918 99500918 1001 86380 86390 1
500998 99500998 1001 86380 86390 1
501603 99501603 1001 86380 86390 1
501436 99501436 1001 86380 86390 1
501515 99501515 1001 86380 86390 1
501560 99501560 1001 86380 86390 1
501254 99501254 1001 86380 86390 1
501268 99501268 1001 86380 86390 1
501425 99501425 1001 86380 86390 1
501390 99501390 1001 86380 86390 1
501429 99501429 1001 86380 86390 1
501166 99501166 1001 86380 86390 1
501193 99501193 1001 86380 86390 1
501169 99501169 1001 86380 86390 1
501210 99501210 1001 86380 86390 1
501186 99501186 1001 86380 86390 1
501825 99501825 1001 86380 86390 1
502174 99502174 1001 86380 86390 1
502124 99502124 1001 86380 86390 1
502205 99502205 1001 86380 86390 1
501935 99501935 1001 86380 86390 1
502015 99502015 1001 86380 86390 1
501952 99501952 1001 86380 86390 1
501914 99501914 1001 86380 86390 1
501918 99501918 1001 86380 86390 1
502631 99502631 1001 86380 86390 1
502505 99502505 1001 86380 86390 1
503199 99503199 1001 86380 86390 1
503020 99503020 1001 86380 86390 1
502757 99502757 1001 86380 86390 1
502861 99502861 1001 86380 86390 1
502851 99502851 1001 86380 86390 1
503496 99503496 1001 86380 86390 1
503304 99503304 1001 86380 86390 1
503298 99503298 1001 86380 86390 1
503938 99503938 1001 86380 86390 1
504066 99504066 1001 86380 86390 1
503791 99503791 1001 86380 86390 1
503591 99503591 1001 86380 86390 1
503605 99503605 1001 86380 86390 1
503504 99503504 1001 86380 86390 1
503635 99503635 1001 86380 86390 1
504209 99504209 1001 86380 86390 1
504290 99504290 1001 86380 86390 1
504137 99504137 1001 86380 86390 1
504928 99504928 1001 86380 86390 1
504662 99504662 1001 86380 86390 1
504666 99504666 1001 86380 86390 1
504630 99504630 1001 86380 86390 1
504723 99504723 1001 86380 86390 1
504634 99504634 1001 86380 86390 1
504339 99504339 1001 86380 86390 1
504341 99504341 1001 86380 86390 1
504523 99504523 1001 86380 86390 1
505148 99505148 1001 86380 86390 1
505124 99505124 1001 86380 86390 1
504324 99504324 1001 86380 86390 1
504948 99504948 1001 86380 86390 1
505105 99505105 1001 86380 86390 1
504952 99504952 1001 86380 86390 1
505134 99505134 1001 86380 86390 1
505569 99505569 1001 86380 86390 1
505746 99505746 1001 86380 86390 1
505664 99505664 1001 86380 86390 1
505488 99505488 1001 86380 86390 1
505373 99505373 1001 86380 86390 1
505524 99505524 1001 86380 86390 1
505175 99505175 1001 86380 86390 1
505206 99505206 1001 86380 86390 1
505237 99505237 1001 86380 86390 1
505846 99505846 1001 86380 86390 1
505860 99505860 1001 86380 86390 1
505566 99505566 1001 86380 86390 1
505777 99505777 1001 86380 86390 1
505973 99505973 1001 86380 86390 1
506432 99506432 1001 86380 86390 1
506326 99506326 1001 86380 86390 1
506265 99506265 1001 86380 86390 1
506332 99506332 1001 86380 86390 1
506272 99506272 1001 86380 86390 1
506351 99506351 1001 86380 86390 1
506158 99506158 1001 86380 86390 1
506109 99506109 1001 86380 86390 1
506088 99506088 1001 86380 86390 1
506077 99506077 1001 86380 86390 1
506013 99506013 1001 86380 86390 1
506621 99506621 1001 86380 86390 1
506609 99506609 1001 86380 86390 1
506630 99506630 1001 86380 86390 1
507375 99507375 1001 86380 86390 1
507273 99507273 1001 86380 86390 1
507370 99507370 1001 86380 86390 1
507193 99507193 1001 86380 86390 1
507131 99507131 1001 86380 86390 1
507067 99507067 1001 86380 86390 1
507032 99507032 1001 86380 86390 1
506815 99506815 1001 86380 86390 1
506832 99506832 1001 86380 86390 1
507450 99507450 1001 86380 86390 1
507580 99507580 1001 86380 86390 1
507519 99507519 1001 86380 86390 1
507521 99507521 1001 86380 86390 1
508220 99508220 1001 86380 86390 1
508164 99508164 1001 86380 86390 1
507978 99507978 1001 86380 86390 1
507918 99507918 1001 86380 86390 1
507959 99507959 1001 86380 86390 1
507998 99507998 1001 86380 86390 1
507719 99507719 1001 86380 86390 1
507790 99507790 1001 86380 86390 1
507803 99507803 1001 86380 86390 1
507753 99507753 1001 86380 86390 1
507792 99507792 1001 86380 86390 1
507818 99507818 1001 86380 86390 1
508415 99508415 1001 86380 86390 1
508428 99508428 1001 86380 86390 1
508300 99508300 1001 86380 86390 1
508288 99508288 1001 86380 86390 1
508249 99508249 1001 86380 86390 1
508356 99508356 1001 86380 86390 1
508295 99508295 1001 86380 86390 1
508335 99508335 1001 86380 86390 1
508974 99508974 1001 86380 86390 1
508942 99508942 1001 86380 86390 1
508727 99508727 1001 86380 86390 1
508753 99508753 1001 86380 86390 1
508859 99508859 1001 86380 86390 1
508835 99508835 1001 86380 86390 1
508789 99508789 1001 86380 86390 1
508547 99508547 1001 86380 86390 1
508528 99508528 1001 86380 86390 1
509202 99509202 1001 86380 86390 1
509167 99509167 1001 86380 86390 1
509103 99509103 1001 86380 86390 1
509187 99509187 1001 86380 86390 1
509761 99509761 1001 86380 86390 1
509776 99509776 1001 86380 86390 1
509816 99509816 1001 86380 86390 1
509643 99509643 1001 86380 86390 1
509439 99509439 1001 86380 86390 1
509350 99509350 1001 86380 86390 1
509467 99509467 1001 86380 86390 1
509936 99509936 1001 86380 86390 1
509912 99509912 1001 86380 86390 1
510056 99510056 1001 86380 86390 1
509954 99509954 1001 86380 86390 1
509933 99509933 1001 86380 86390 1
510659 99510659 1001 86380 86390 1
510557 99510557 1001 86380 86390 1
510261 99510261 1001 86380 86390 1
510314 99510314 1001 86380 86390 1
510295 99510295 1001 86380 86390 1
510130 99510130 1001 86380 86390 1
510144 99510144 1001 86380 86390 1
510921 99510921 1001 86380 86390 1
510871 99510871 1001 86380 86390 1
511503 99511503 1001 86380 86390 1
511363 99511363 1001 86380 86390 1
511440 99511440 1001 86380 86390 1
511527 99511527 1001 86380 86390 1
511536 99511536 1001 86380 86390 1
511406 99511406 1001 86380 86390 1
511397 99511397 1001 86380 86390 1
511410 99511410 1001 86380 86390 1
511274 99511274 1001 86380 86390 1
511038 99511038 1001 86380 86390 1
511077 99511077 1001 86380 86390 1
511117 99511117 1001 86380 86390 1
510952 99510952 1001 86380 86390 1
511707 99511707 1001 86380 86390 1
511708 99511708 1001 86380 86390 1
511671 99511671 1001 86380 86390 1
511558 99511558 1001 86380 86390 1
511572 99511572 1001 86380 86390 1
511650 99511650 1001 86380 86390 1
511601 99511601 1001 86380 86390 1
512227 99512227 1001 86380 86390 1
512242 99512242 1001 86380 86390 1
512249 99512249 1001 86380 86390 1
512086 99512086 1001 86380 86390 1
511983 99511983 1001 86380 86390 1
512141 99512141 1001 86380 86390 1
512090 99512090 1001 86380 86390 1
511850 99511850 1001 86380 86390 1
511917 99511917 1001 86380 86390 1
511956 99511956 1001 86380 86390 1
512496 99512496 1001 86380 86390 1
512445 99512445 1001 86380 86390 1
512530 99512530 1001 86380 86390 1
512543 99512543 1001 86380 86390 1
512401 99512401 1001 86380 86390 1
513053 99513053 1001 86380 86390 1
513033 99513033 1001 86380 86390 1
512871 99512871 1001 86380 86390 1
512852 99512852 1001 86380 86390 1
512932 99512932 1001 86380 86390 1
512803 99512803 1001 86380 86390 1
512782 99512782 1001 86380 86390 1
513359 99513359 1001 86380 86390 1
513270 99513270 1001 86380 86390 1
513364 99513364 1001 86380 86390 1
513221 99513221 1001 86380 86390 1
513869 99513869 1001 86380 86390 1
513697 99513697 1001 86380 86390 1
513635 99513635 1001 86380 86390 1
513679 99513679 1001 86380 86390 1
513640 99513640 1001 86380 86390 1
513412 99513412 1001 86380 86390 1
513470 99513470 1001 86380 86390 1
513460 99513460 1001 86380 86390 1
514105 99514105 1001 86380 86390 1
514705 99514705 1001 86380 86390 1
514837 99514837 1001 86380 86390 1
514814 99514814 1001 86380 86390 1
514802 99514802 1001 86380 86390 1
514674 99514674 1001 86380 86390 1
514512 99514512 1001 86380 86390 1
514462 99514462 1001 86380 86390 1
514945 99514945 1001 86380 86390 1
514882 99514882 1001 86380 86390 1
514884 99514884 1001 86380 86390 1
514877 99514877 1001 86380 86390 1
514943 99514943 1001 86380 86390 1
515678 99515678 1001 86380 86390 1
515335 99515335 1001 86380 86390 1
515310 99515310 1001 86380 86390 1
515469 99515469 1001 86380 86390 1
515278 99515278 1001 86380 86390 1
515281 99515281 1001 86380 86390 1
515091 99515091 1001 86380 86390 1
515119 99515119 1001 86380 86390 1
515187 99515187 1001 86380 86390 1
515772 99515772 1001 86380 86390 1
515761 99515761 1001 86380 86390 1
516411 99516411 1001 86380 86390 1
516211 99516211 1001 86380 86390 1
515966 99515966 1001 86380 86390 1
516083 99516083 1001 86380 86390 1
515922 99515922 1001 86380 86390 1
515898 99515898 1001 86380 86390 1
516068 99516068 1001 86380 86390 1
516095 99516095 1001 86380 86390 1
516609 99516609 1001 86380 86390 1
517246 99517246 1001 86380 86390 1
517134 99517134 1001 86380 86390 1
517218 99517218 1001 86380 86390 1
516927 99516927 1001 86380 86390 1
517084 99517084 1001 86380 86390 1
517038 99517038 1001 86380 86390 1
516858 99516858 1001 86380 86390 1
516746 99516746 1001 86380 86390 1
517508 99517508 1001 86380 86390 1
517487 99517487 1001 86380 86390 1
518125 99518125 1001 86380 86390 1
518048 99518048 1001 86380 86390 1
517959 99517959 1001 86380 86390 1
517999 99517999 1001 86380 86390 1
517976 99517976 1001 86380 86390 1
517905 99517905 1001 86380 86390 1
517830 99517830 1001 86380 86390 1
517832 99517832 1001 86380 86390 1
517739 99517739 1001 86380 86390 1
517573 99517573 1001 86380 86390 1
517742 99517742 1001 86380 86390 1
517731 99517731 1001 86380 86390 1
517576 99517576 1001 86380 86390 1
517720 99517720 1001 86380 86390 1
518189 99518189 1001 86380 86390 1
518218 99518218 1001 86380 86390 1
518221 99518221 1001 86380 86390 1
518872 99518872 1001 86380 86390 1
518966 99518966 1001 86380 86390 1
518789 99518789 1001 86380 86390 1
518842 99518842 1001 86380 86390 1
518881 99518881 1001 86380 86390 1
518692 99518692 1001 86380 86390 1
518744 99518744 1001 86380 86390 1
518748 99518748 1001 86380 86390 1
518710 99518710 1001 86380 86390 1
518736 99518736 1001 86380 86390 1
518764 99518764 1001 86380 86390 1
518753 99518753 1001 86380 86390 1
518585 99518585 1001 86380 86390 1
518599 99518599 1001 86380 86390 1
518438 99518438 1001 86380 86390 1
518490 99518490 1001 86380 86390 1
518530 99518530 1001 86380 86390 1
519003 99519003 1001 86380 86390 1
519009 99519009 1001 86380 86390 1
519750 99519750 1001 86380 86390 1
519636 99519636 1001 86380 86390 1
519743 99519743 1001 86380 86390 1
519771 99519771 1001 86380 86390 1
519723 99519723 1001 86380 86390 1
519571 99519571 1001 86380 86390 1
519603 99519603 1001 86380 86390 1
519436 99519436 1001 86380 86390 1
519515 99519515 1001 86380 86390 1
519260 99519260 1001 86380 86390 1
519195 99519195 1001 86380 86390 1
519223 99519223 1001 86380 86390 1
519902 99519902 1001 86380 86390 1
519866 99519866 1001 86380 86390 1
519893 99519893 1001 86380 86390 1
519998 99519998 1001 86380 86390 1
519913 99519913 1001 86380 86390 1
520614 99520614 1001 86380 86390 1
520560 99520560 1001 86380 86390 1
520573 99520573 1001 86380 86390 1
520561 99520561 1001 86380 86390 1
520389 99520389 1001 86380 86390 1
520051 99520051 1001 86380 86390 1
520146 99520146 1001 86380 86390 1
520436 99520436 1001 86380 86390 1
520707 99520707 1001 86380 86390 1
520760 99520760 1001 86380 86390 1
520841 99520841 1001 86380 86390 1
520816 99520816 1001 86380 86390 1
521379 99521379 1001 86380 86390 1
521342 99521342 1001 86380 86390 1
521372 99521372 1001 86380 86390 1
521310 99521310 1001 86380 86390 1
521376 99521376 1001 86380 86390 1
521068 99521068 1001 86380 86390 1
521121 99521121 1001 86380 86390 1
521216 99521216 1001 86380 86390 1
521153 99521153 1001 86380 86390 1
521234 99521234 1001 86380 86390 1
520847 99520847 1001 86380 86390 1
521030 99521030 1001 86380 86390 1
520909 99520909 1001 86380 86390 1
521633 99521633 1001 86380 86390 1
521544 99521544 1001 86380 86390 1
521559 99521559 1001 86380 86390 1
521508 99521508 1001 86380 86390 1
521496 99521496 1001 86380 86390 1
521616 99521616 1001 86380 86390 1
522192 99522192 1001 86380 86390 1
522154 99522154 1001 86380 86390 1
521986 99521986 1001 86380 86390 1
521994 99521994 1001 86380 86390 1
521674 99521674 1001 86380 86390 1
521752 99521752 1001 86380 86390 1
521779 99521779 1001 86380 86390 1
521733 99521733 1001 86380 86390 1
521798 99521798 1001 86380 86390 1
522436 99522436 1001 86380 86390 1
522327 99522327 1001 86380 86390 1
522392 99522392 1001 86380 86390 1
523030 99523030 1001 86380 86390 1
523026 99523026 1001 86380 86390 1
522887 99522887 1001 86380 86390 1
522853 99522853 1001 86380 86390 1
522880 99522880 1001 86380 86390 1
522778 99522778 1001 86380 86390 1
522728 99522728 1001 86380 86390 1
522552 99522552 1001 86380 86390 1
522558 99522558 1001 86380 86390 1
522520 99522520 1001 86380 86390 1
522573 99522573 1001 86380 86390 1
523180 99523180 1001 86380 86390 1
523169 99523169 1001 86380 86390 1
523183 99523183 1001 86380 86390 1
523294 99523294 1001 86380 86390 1
523925 99523925 1001 86380 86390 1
523876 99523876 1001 86380 86390 1
523761 99523761 1001 86380 86390 1
523713 99523713 1001 86380 86390 1
523534 99523534 1001 86380 86390 1
523540 99523540 1001 86380 86390 1
523709 99523709 1001 86380 86390 1
523606 99523606 1001 86380 86390 1
523364 99523364 1001 86380 86390 1
523444 99523444 1001 86380 86390 1
523333 99523333 1001 86380 86390 1
523451 99523451 1001 86380 86390 1
524102 99524102 1001 86380 86390 1
523948 99523948 1001 86380 86390 1
523989 99523989 1001 86380 86390 1
523991 99523991 1001 86380 86390 1
524680 99524680 1001 86380 86390 1
524604 99524604 1001 86380 86390 1
524745 99524745 1001 86380 86390 1
524689 99524689 1001 86380 86390 1
524530 99524530 1001 86380 86390 1
524559 99524559 1001 86380 86390 1
524445 99524445 1001 86380 86390 1
524408 99524408 1001 86380 86390 1
524350 99524350 1001 86380 86390 1
524222 99524222 1001 86380 86390 1
524963 99524963 1001 86380 86390 1
524970 99524970 1001 86380 86390 1
524907 99524907 1001 86380 86390 1
525550 99525550 1001 86380 86390 1
525255 99525255 1001 86380 86390 1
525281 99525281 1001 86380 86390 1
525386 99525386 1001 86380 86390 1
525390 99525390 1001 86380 86390 1
525017 99525017 1001 86380 86390 1
525019 99525019 1001 86380 86390 1
525087 99525087 1001 86380 86390 1
525114 99525114 1001 86380 86390 1
525775 99525775 1001 86380 86390 1
525659 99525659 1001 86380 86390 1
525666 99525666 1001 86380 86390 1
526266 99526266 1001 86380 86390 1
526194 99526194 1001 86380 86390 1
526104 99526104 1001 86380 86390 1
526092 99526092 1001 86380 86390 1
526126 99526126 1001 86380 86390 1
525972 99525972 1001 86380 86390 1
525817 99525817 1001 86380 86390 1
525926 99525926 1001 86380 86390 1
525915 99525915 1001 86380 86390 1
525903 99525903 1001 86380 86390 1
525891 99525891 1001 86380 86390 1
526466 99526466 1001 86380 86390 1
526598 99526598 1001 86380 86390 1
527114 99527114 1001 86380 86390 1
527105 99527105 1001 86380 86390 1
526979 99526979 1001 86380 86390 1
526957 99526957 1001 86380 86390 1
527041 99527041 1001 86380 86390 1
527042 99527042 1001 86380 86390 1
526800 99526800 1001 86380 86390 1
526791 99526791 1001 86380 86390 1
527377 99527377 1001 86380 86390 1
527909 99527909 1001 86380 86390 1
527962 99527962 1001 86380 86390 1
527885 99527885 1001 86380 86390 1
527950 99527950 1001 86380 86390 1
528017 99528017 1001 86380 86390 1
527877 99527877 1001 86380 86390 1
528010 99528010 1001 86380 86390 1
527737 99527737 1001 86380 86390 1
527597 99527597 1001 86380 86390 1
527640 99527640 1001 86380 86390 1
528217 99528217 1001 86380 86390 1
528077 99528077 1001 86380 86390 1
528213 99528213 1001 86380 86390 1
528240 99528240 1001 86380 86390 1
528801 99528801 1001 86380 86390 1
528855 99528855 1001 86380 86390 1
528714 99528714 1001 86380 86390 1
528886 99528886 1001 86380 86390 1
528704 99528704 1001 86380 86390 1
528822 99528822 1001 86380 86390 1
528531 99528531 1001 86380 86390 1
528589 99528589 1001 86380 86390 1
528438 99528438 1001 86380 86390 1
528389 99528389 1001 86380 86390 1
528442 99528442 1001 86380 86390 1
528391 99528391 1001 86380 86390 1
529055 99529055 1001 86380 86390 1
529057 99529057 1001 86380 86390 1
528969 99528969 1001 86380 86390 1
528933 99528933 1001 86380 86390 1
529539 99529539 1001 86380 86390 1
529670 99529670 1001 86380 86390 1
529645 99529645 1001 86380 86390 1
529399 99529399 1001 86380 86390 1
529504 99529504 1001 86380 86390 1
529349 99529349 1001 86380 86390 1
529519 99529519 1001 86380 86390 1
529304 99529304 1001 86380 86390 1
529240 99529240 1001 86380 86390 1
529191 99529191 1001 86380 86390 1
529803 99529803 1001 86380 86390 1
529797 99529797 1001 86380 86390 1
529862 99529862 1001 86380 86390 1
529824 99529824 1001 86380 86390 1
529864 99529864 1001 86380 86390 1
530427 99530427 1001 86380 86390 1
530417 99530417 1001 86380 86390 1
530394 99530394 1001 86380 86390 1
530372 99530372 1001 86380 86390 1
530156 99530156 1001 86380 86390 1
530273 99530273 1001 86380 86390 1
530264 99530264 1001 86380 86390 1
530281 99530281 1001 86380 86390 1
530028 99530028 1001 86380 86390 1
530083 99530083 1001 86380 86390 1
530707 99530707 1001 86380 86390 1
530704 99530704 1001 86380 86390 1
531089 99531089 1001 86380 86390 1
530811 99530811 1001 86380 86390 1
531456 99531456 1001 86380 86390 1
531389 99531389 1001 86380 86390 1
532033 99532033 1001 86380 86390 1
532127 99532127 1001 86380 86390 1
532201 99532201 1001 86380 86390 1
531874 99531874 1001 86380 86390 1
531719 99531719 1001 86380 86390 1
531786 99531786 1001 86380 86390 1
531647 99531647 1001 86380 86390 1
532306 99532306 1001 86380 86390 1
532265 99532265 1001 86380 86390 1
532304 99532304 1001 86380 86390 1
533005 99533005 1001 86380 86390 1
532832 99532832 1001 86380 86390 1
532632 99532632 1001 86380 86390 1
532802 99532802 1001 86380 86390 1
532701 99532701 1001 86380 86390 1
532572 99532572 1001 86380 86390 1
532430 99532430 1001 86380 86390 1
532419 99532419 1001 86380 86390 1
533234 99533234 1001 86380 86390 1
533132 99533132 1001 86380 86390 1
533526 99533526 1001 86380 86390 1
533319 99533319 1001 86380 86390 1
533260 99533260 1001 86380 86390 1
533894 99533894 1001 86380 86390 1
533934 99533934 1001 86380 86390 1
533986 99533986 1001 86380 86390 1
534005 99534005 1001 86380 86390 1
534569 99534569 1001 86380 86390 1
534630 99534630 1001 86380 86390 1
534528 99534528 1001 86380 86390 1
534376 99534376 1001 86380 86390 1
534405 99534405 1001 86380 86390 1
534318 99534318 1001 86380 86390 1
534461 99534461 1001 86380 86390 1
534361 99534361 1001 86380 86390 1
534257 99534257 1001 86380 86390 1
534094 99534094 1001 86380 86390 1
534146 99534146 1001 86380 86390 1
534236 99534236 1001 86380 86390 1
534159 99534159 1001 86380 86390 1
534250 99534250 1001 86380 86390 1
534212 99534212 1001 86380 86390 1
534151 99534151 1001 86380 86390 1
534064 99534064 1001 86380 86390 1
534700 99534700 1001 86380 86390 1
534715 99534715 1001 86380 86390 1
534833 99534833 1001 86380 86390 1
534782 99534782 1001 86380 86390 1
534770 99534770 1001 86380 86390 1
534809 99534809 1001 86380 86390 1
535321 99535321 1001 86380 86390 1
535364 99535364 1001 86380 86390 1
535430 99535430 1001 86380 86390 1
535458 99535458 1001 86380 86390 1
535162 99535162 1001 86380 86390 1
535228 99535228 1001 86380 86390 1
535106 99535106 1001 86380 86390 1
535147 99535147 1001 86380 86390 1
535527 99535527 1001 86380 86390 1
535596 99535596 1001 86380 86390 1
536305 99536305 1001 86380 86390 1
536211 99536211 1001 86380 86390 1
536250 99536250 1001 86380 86390 1
536309 99536309 1001 86380 86390 1
536114 99536114 1001 86380 86390 1
535846 99535846 1001 86380 86390 1
535771 99535771 1001 86380 86390 1
535736 99535736 1001 86380 86390 1
536372 99536372 1001 86380 86390 1
536375 99536375 1001 86380 86390 1
536443 99536443 1001 86380 86390 1
536421 99536421 1001 86380 86390 1
537112 99537112 1001 86380 86390 1
536986 99536986 1001 86380 86390 1
537138 99537138 1001 86380 86390 1
537122 99537122 1001 86380 86390 1
537006 99537006 1001 86380 86390 1
536969 99536969 1001 86380 86390 1
536792 99536792 1001 86380 86390 1
536785 99536785 1001 86380 86390 1
536786 99536786 1001 86380 86390 1
536557 99536557 1001 86380 86390 1
536741 99536741 1001 86380 86390 1
537367 99537367 1001 86380 86390 1
537194 99537194 1001 86380 86390 1
537364 99537364 1001 86380 86390 1
537339 99537339 1001 86380 86390 1
537352 99537352 1001 86380 86390 1
537210 99537210 1001 86380 86390 1
537236 99537236 1001 86380 86390 1
537953 99537953 1001 86380 86390 1
537901 99537901 1001 86380 86390 1
537950 99537950 1001 86380 86390 1
537590 99537590 1001 86380 86390 1
537749 99537749 1001 86380 86390 1
537381 99537381 1001 86380 86390 1
537571 99537571 1001 86380 86390 1
537390 99537390 1001 86380 86390 1
537572 99537572 1001 86380 86390 1
538009 99538009 1001 86380 86390 1
538075 99538075 1001 86380 86390 1
538013 99538013 1001 86380 86390 1
538086 99538086 1001 86380 86390 1
538114 99538114 1001 86380 86390 1
538640 99538640 1001 86380 86390 1
538748 99538748 1001 86380 86390 1
538685 99538685 1001 86380 86390 1
538404 99538404 1001 86380 86390 1
538576 99538576 1001 86380 86390 1
538503 99538503 1001 86380 86390 1
538323 99538323 1001 86380 86390 1
538358 99538358 1001 86380 86390 1
538906 99538906 1001 86380 86390 1
538860 99538860 1001 86380 86390 1
539592 99539592 1001 86380 86390 1
539594 99539594 1001 86380 86390 1
539504 99539504 1001 86380 86390 1
539627 99539627 1001 86380 86390 1
539458 99539458 1001 86380 86390 1
539524 99539524 1001 86380 86390 1
539241 99539241 1001 86380 86390 1
539294 99539294 1001 86380 86390 1
539154 99539154 1001 86380 86390 1
539196 99539196 1001 86380 86390 1
539107 99539107 1001 86380 86390 1
539797 99539797 1001 86380 86390 1
539696 99539696 1001 86380 86390 1
539748 99539748 1001 86380 86390 1
539749 99539749 1001 86380 86390 1
540289 99540289 1001 86380 86390 1
540422 99540422 1001 86380 86390 1
540398 99540398 1001 86380 86390 1
540253 99540253 1001 86380 86390 1
540131 99540131 1001 86380 86390 1
539981 99539981 1001 86380 86390 1
539865 99539865 1001 86380 86390 1
540050 99540050 1001 86380 86390 1
539999 99539999 1001 86380 86390 1
540672 99540672 1001 86380 86390 1
540610 99540610 1001 86380 86390 1
540663 99540663 1001 86380 86390 1
540605 99540605 1001 86380 86390 1
541142 99541142 1001 86380 86390 1
541264 99541264 1001 86380 86390 1
541132 99541132 1001 86380 86390 1
540947 99540947 1001 86380 86390 1
540987 99540987 1001 86380 86390 1
540888 99540888 1001 86380 86390 1
540941 99540941 1001 86380 86390 1
540967 99540967 1001 86380 86390 1
540691 99540691 1001 86380 86390 1
540775 99540775 1001 86380 86390 1
541349 99541349 1001 86380 86390 1
541468 99541468 1001 86380 86390 1
541457 99541457 1001 86380 86390 1
542089 99542089 1001 86380 86390 1
542036 99542036 1001 86380 86390 1
542039 99542039 1001 86380 86390 1
541875 99541875 1001 86380 86390 1
541733 99541733 1001 86380 86390 1
541799 99541799 1001 86380 86390 1
541800 99541800 1001 86380 86390 1
541839 99541839 1001 86380 86390 1
541881 99541881 1001 86380 86390 1
541699 99541699 1001 86380 86390 1
542208 99542208 1001 86380 86390 1
542301 99542301 1001 86380 86390 1
542180 99542180 1001 86380 86390 1
542804 99542804 1001 86380 86390 1
542805 99542805 1001 86380 86390 1
542818 99542818 1001 86380 86390 1
542799 99542799 1001 86380 86390 1
542866 99542866 1001 86380 86390 1
542938 99542938 1001 86380 86390 1
542650 99542650 1001 86380 86390 1
542599 99542599 1001 86380 86390 1
542710 99542710 1001 86380 86390 1
542367 99542367 1001 86380 86390 1
542530 99542530 1001 86380 86390 1
543030 99543030 1001 86380 86390 1
543697 99543697 1001 86380 86390 1
543744 99543744 1001 86380 86390 1
543627 99543627 1001 86380 86390 1
543436 99543436 1001 86380 86390 1
543424 99543424 1001 86380 86390 1
543554 99543554 1001 86380 86390 1
543372 99543372 1001 86380 86390 1
543414 99543414 1001 86380 86390 1
543302 99543302 1001 86380 86390 1
543253 99543253 1001 86380 86390 1
543860 99543860 1001 86380 86390 1
543784 99543784 1001 86380 86390 1
544443 99544443 1001 86380 86390 1
544395 99544395 1001 86380 86390 1
544399 99544399 1001 86380 86390 1
544253 99544253 1001 86380 86390 1
544222 99544222 1001 86380 86390 1
544326 99544326 1001 86380 86390 1
544014 99544014 1001 86380 86390 1
544079 99544079 1001 86380 86390 1
544157 99544157 1001 86380 86390 1
544724 99544724 1001 86380 86390 1
544700 99544700 1001 86380 86390 1
544709 99544709 1001 86380 86390 1
410638 1144 1001 34560 36357 1
401669 1150 1001 83100 85977 1
515143 867 1002 41913 46694 1
509295 756 1002 50995 64552 1
540413 1121 1002 61612 70620 1
540472 480 1001 39149 39448 1
540505 761 1001 61961 62260 1
534727 796 1001 60829 61128 1
400148 99400148 1001 86380 86390 1
400301 99400301 1001 86380 86390 1
400230 99400230 1001 86380 86390 1
400647 99400647 1001 86380 86390 1
400808 99400808 1001 86380 86390 1
401121 99401121 1001 86380 86390 1
401215 99401215 1001 86380 86390 1
401344 99401344 1001 86380 86390 1
401646 99401646 1001 86380 86390 1
401731 99401731 1001 86380 86390 1
401733 99401733 1001 86380 86390 1
401821 99401821 1001 86380 86390 1
401749 99401749 1001 86380 86390 1
402011 99402011 1001 86380 86390 1
401978 99401978 1001 86380 86390 1
401984 99401984 1001 86380 86390 1
402526 99402526 1001 86380 86390 1
402764 99402764 1001 86380 86390 1
402926 99402926 1001 86380 86390 1
402903 99402903 1001 86380 86390 1
403431 99403431 1001 86380 86390 1
403486 99403486 1001 86380 86390 1
403732 99403732 1001 86380 86390 1
403769 99403769 1001 86380 86390 1
404003 99404003 1001 86380 86390 1
404116 99404116 1001 86380 86390 1
404742 99404742 1001 86380 86390 1
404821 99404821 1001 86380 86390 1
405103 99405103 1001 86380 86390 1
405056 99405056 1001 86380 86390 1
405152 99405152 1001 86380 86390 1
405274 99405274 1001 86380 86390 1
405297 99405297 1001 86380 86390 1
405239 99405239 1001 86380 86390 1
405294 99405294 1001 86380 86390 1
405382 99405382 1001 86380 86390 1
405364 99405364 1001 86380 86390 1
405373 99405373 1001 86380 86390 1
405623 99405623 1001 86380 86390 1
406462 99406462 1001 86380 86390 1
406581 99406581 1001 86380 86390 1
406823 99406823 1001 86380 86390 1
406775 99406775 1001 86380 86390 1
406969 99406969 1001 86380 86390 1
406952 99406952 1001 86380 86390 1
407039 99407039 1001 86380 86390 1
407070 99407070 1001 86380 86390 1
407231 99407231 1001 86380 86390 1
407471 99407471 1001 86380 86390 1
407712 99407712 1001 86380 86390 1
407806 99407806 1001 86380 86390 1
407972 99407972 1001 86380 86390 1
408090 99408090 1001 86380 86390 1
408009 99408009 1001 86380 86390 1
408146 99408146 1001 86380 86390 1
408288 99408288 1001 86380 86390 1
408445 99408445 1001 86380 86390 1
408539 99408539 1001 86380 86390 1
408627 99408627 1001 86380 86390 1
408964 99408964 1001 86380 86390 1
408918 99408918 1001 86380 86390 1
409006 99409006 1001 86380 86390 1
409161 99409161 1001 86380 86390 1
409208 99409208 1001 86380 86390 1
409346 99409346 1001 86380 86390 1
409441 99409441 1001 86380 86390 1
410122 99410122 1001 86380 86390 1
410274 99410274 1001 86380 86390 1
410382 99410382 1001 86380 86390 1
410388 99410388 1001 86380 86390 1
410543 99410543 1001 86380 86390 1
410407 99410407 1001 86380 86390 1
410696 99410696 1001 86380 86390 1
410733 99410733 1001 86380 86390 1
411173 99411173 1001 86380 86390 1
411235 99411235 1001 86380 86390 1
411371 99411371 1001 86380 86390 1
411431 99411431 1001 86380 86390 1
411456 99411456 1001 86380 86390 1
411708 99411708 1001 86380 86390 1
411709 99411709 1001 86380 86390 1
411842 99411842 1001 86380 86390 1
412075 99412075 1001 86380 86390 1
412105 99412105 1001 86380 86390 1
412161 99412161 1001 86380 86390 1
413403 99413403 1001 86380 86390 1
413404 99413404 1001 86380 86390 1
413678 99413678 1001 86380 86390 1
413038 99413038 1001 86380 86390 1
413278 99413278 1001 86380 86390 1
412841 99412841 1001 86380 86390 1
412674 99412674 1001 86380 86390 1
412488 99412488 1001 86380 86390 1
412788 99412788 1001 86380 86390 1
412881 99412881 1001 86380 86390 1
414036 99414036 1001 86380 86390 1
413793 99413793 1001 86380 86390 1
415004 99415004 1001 86380 86390 1
415085 99415085 1001 86380 86390 1
414844 99414844 1001 86380 86390 1
414678 99414678 1001 86380 86390 1
414694 99414694 1001 86380 86390 1
414217 99414217 1001 86380 86390 1
414241 99414241 1001 86380 86390 1
414155 99414155 1001 86380 86390 1
414922 99414922 1001 86380 86390 1
415358 99415358 1001 86380 86390 1
416971 99416971 1001 86380 86390 1
416488 99416488 1001 86380 86390 1
416248 99416248 1001 86380 86390 1
416545 99416545 1001 86380 86390 1
416181 99416181 1001 86380 86390 1
415811 99415811 1001 86380 86390 1
416013 99416013 1001 86380 86390 1
417402 99417402 1001 86380 86390 1
417350 99417350 1001 86380 86390 1
417606 99417606 1001 86380 86390 1
418703 99418703 1001 86380 86390 1
418766 99418766 1001 86380 86390 1
418522 99418522 1001 86380 86390 1
418303 99418303 1001 86380 86390 1
418405 99418405 1001 86380 86390 1
417667 99417667 1001 86380 86390 1
418914 99418914 1001 86380 86390 1
418830 99418830 1001 86380 86390 1
419204 99419204 1001 86380 86390 1
420217 99420217 1001 86380 86390 1
420334 99420334 1001 86380 86390 1
420152 99420152 1001 86380 86390 1
420106 99420106 1001 86380 86390 1
420324 99420324 1001 86380 86390 1
419722 99419722 1001 86380 86390 1
419815 99419815 1001 86380 86390 1
420001 99420001 1001 86380 86390 1
419546 99419546 1001 86380 86390 1
419456 99419456 1001 86380 86390 1
419252 99419252 1001 86380 86390 1
419365 99419365 1001 86380 86390 1
419442 99419442 1001 86380 86390 1
419535 99419535 1001 86380 86390 1
419559 99419559 1001 86380 86390 1
420453 99420453 1001 86380 86390 1
421454 99421454 1001 86380 86390 1
421296 99421296 1001 86380 86390 1
421319 99421319 1001 86380 86390 1
421361 99421361 1001 86380 86390 1
421182 99421182 1001 86380 86390 1
420969 99420969 1001 86380 86390 1
420954 99420954 1001 86380 86390 1
423347 99423347 1001 86380 86390 1
422950 99422950 1001 86380 86390 1
423847 99423847 1001 86380 86390 1
423927 99423927 1001 86380 86390 1
423840 99423840 1001 86380 86390 1
425289 99425289 1001 86380 86390 1
425078 99425078 1001 86380 86390 1
424803 99424803 1001 86380 86390 1
424739 99424739 1001 86380 86390 1
424186 99424186 1001 86380 86390 1
424373 99424373 1001 86380 86390 1
424232 99424232 1001 86380 86390 1
424451 99424451 1001 86380 86390 1
424238 99424238 1001 86380 86390 1
425483 99425483 1001 86380 86390 1
425546 99425546 1001 86380 86390 1
425599 99425599 1001 86380 86390 1
425652 99425652 1001 86380 86390 1
426824 99426824 1001 86380 86390 1
426751 99426751 1001 86380 86390 1
426742 99426742 1001 86380 86390 1
426377 99426377 1001 86380 86390 1
426330 99426330 1001 86380 86390 1
426438 99426438 1001 86380 86390 1
426337 99426337 1001 86380 86390 1
425980 99425980 1001 86380 86390 1
426187 99426187 1001 86380 86390 1
426253 99426253 1001 86380 86390 1
427377 99427377 1001 86380 86390 1
427306 99427306 1001 86380 86390 1
427430 99427430 1001 86380 86390 1
428445 99428445 1001 86380 86390 1
428659 99428659 1001 86380 86390 1
428582 99428582 1001 86380 86390 1
428359 99428359 1001 86380 86390 1
428131 99428131 1001 86380 86390 1
428132 99428132 1001 86380 86390 1
428335 99428335 1001 86380 86390 1
427946 99427946 1001 86380 86390 1
427628 99427628 1001 86380 86390 1
427588 99427588 1001 86380 86390 1
427717 99427717 1001 86380 86390 1
427594 99427594 1001 86380 86390 1
428942 99428942 1001 86380 86390 1
428342 99428342 1001 86380 86390 1
429129 99429129 1001 86380 86390 1
429157 99429157 1001 86380 86390 1
430280 99430280 1001 86380 86390 1
430253 99430253 1001 86380 86390 1
430082 99430082 1001 86380 86390 1
430345 99430345 1001 86380 86390 1
430293 99430293 1001 86380 86390 1
429734 99429734 1001 86380 86390 1
429653 99429653 1001 86380 86390 1
429795 99429795 1001 86380 86390 1
429344 99429344 1001 86380 86390 1
429330 99429330 1001 86380 86390 1
429444 99429444 1001 86380 86390 1
429261 99429261 1001 86380 86390 1
429339 99429339 1001 86380 86390 1
429312 99429312 1001 86380 86390 1
429492 99429492 1001 86380 86390 1
429314 99429314 1001 86380 86390 1
430737 99430737 1001 86380 86390 1
430455 99430455 1001 86380 86390 1
430449 99430449 1001 86380 86390 1
430390 99430390 1001 86380 86390 1
431714 99431714 1001 86380 86390 1
431686 99431686 1001 86380 86390 1
431736 99431736 1001 86380 86390 1
431274 99431274 1001 86380 86390 1
431470 99431470 1001 86380 86390 1
431148 99431148 1001 86380 86390 1
431188 99431188 1001 86380 86390 1
431103 99431103 1001 86380 86390 1
432409 99432409 1001 86380 86390 1
432434 99432434 1001 86380 86390 1
432422 99432422 1001 86380 86390 1
433362 99433362 1001 86380 86390 1
433656 99433656 1001 86380 86390 1
433717 99433717 1001 86380 86390 1
433163 99433163 1001 86380 86390 1
433028 99433028 1001 86380 86390 1
433204 99433204 1001 86380 86390 1
433134 99433134 1001 86380 86390 1
432564 99432564 1001 86380 86390 1
432678 99432678 1001 86380 86390 1
432743 99432743 1001 86380 86390 1
433810 99433810 1001 86380 86390 1
434040 99434040 1001 86380 86390 1
434076 99434076 1001 86380 86390 1
435077 99435077 1001 86380 86390 1
435054 99435054 1001 86380 86390 1
435367 99435367 1001 86380 86390 1
435105 99435105 1001 86380 86390 1
434638 99434638 1001 86380 86390 1
434740 99434740 1001 86380 86390 1
434691 99434691 1001 86380 86390 1
434263 99434263 1001 86380 86390 1
434408 99434408 1001 86380 86390 1
434330 99434330 1001 86380 86390 1
434528 99434528 1001 86380 86390 1
435546 99435546 1001 86380 86390 1
435762 99435762 1001 86380 86390 1
435866 99435866 1001 86380 86390 1
435601 99435601 1001 86380 86390 1
435445 99435445 1001 86380 86390 1
435478 99435478 1001 86380 86390 1
436802 99436802 1001 86380 86390 1
437077 99437077 1001 86380 86390 1
436858 99436858 1001 86380 86390 1
436920 99436920 1001 86380 86390 1
436996 99436996 1001 86380 86390 1
436824 99436824 1001 86380 86390 1
437151 99437151 1001 86380 86390 1
436714 99436714 1001 86380 86390 1
436381 99436381 1001 86380 86390 1
435983 99435983 1001 86380 86390 1
436141 99436141 1001 86380 86390 1
436061 99436061 1001 86380 86390 1
437215 99437215 1001 86380 86390 1
300027 99300027 1001 86380 86390 1
300547 99300547 1001 86380 86390 1
300382 99300382 1001 86380 86390 1
300516 99300516 1001 86380 86390 1
300335 99300335 1001 86380 86390 1
300363 99300363 1001 86380 86390 1
300263 99300263 1001 86380 86390 1
300847 99300847 1001 86380 86390 1
301507 99301507 1001 86380 86390 1
301457 99301457 1001 86380 86390 1
301529 99301529 1001 86380 86390 1
301511 99301511 1001 86380 86390 1
301487 99301487 1001 86380 86390 1
301306 99301306 1001 86380 86390 1
301179 99301179 1001 86380 86390 1
301063 99301063 1001 86380 86390 1
300937 99300937 1001 86380 86390 1
300991 99300991 1001 86380 86390 1
301112 99301112 1001 86380 86390 1
301642 99301642 1001 86380 86390 1
301637 99301637 1001 86380 86390 1
302306 99302306 1001 86380 86390 1
302323 99302323 1001 86380 86390 1
302262 99302262 1001 86380 86390 1
302237 99302237 1001 86380 86390 1
302276 99302276 1001 86380 86390 1
302073 99302073 1001 86380 86390 1
302133 99302133 1001 86380 86390 1
302057 99302057 1001 86380 86390 1
301856 99301856 1001 86380 86390 1
301921 99301921 1001 86380 86390 1
301832 99301832 1001 86380 86390 1
301807 99301807 1001 86380 86390 1
301836 99301836 1001 86380 86390 1
301940 99301940 1001 86380 86390 1
302489 99302489 1001 86380 86390 1
303107 99303107 1001 86380 86390 1
303134 99303134 1001 86380 86390 1
302917 99302917 1001 86380 86390 1
302817 99302817 1001 86380 86390 1
302656 99302656 1001 86380 86390 1
302671 99302671 1001 86380 86390 1
302595 99302595 1001 86380 86390 1
303292 99303292 1001 86380 86390 1
303856 99303856 1001 86380 86390 1
303938 99303938 1001 86380 86390 1
303981 99303981 1001 86380 86390 1
303681 99303681 1001 86380 86390 1
303722 99303722 1001 86380 86390 1
303426 99303426 1001 86380 86390 1
304056 99304056 1001 86380 86390 1
304162 99304162 1001 86380 86390 1
304085 99304085 1001 86380 86390 1
304114 99304114 1001 86380 86390 1
304145 99304145 1001 86380 86390 1
304747 99304747 1001 86380 86390 1
304740 99304740 1001 86380 86390 1
304678 99304678 1001 86380 86390 1
304487 99304487 1001 86380 86390 1
304539 99304539 1001 86380 86390 1
304578 99304578 1001 86380 86390 1
304503 99304503 1001 86380 86390 1
304495 99304495 1001 86380 86390 1
304437 99304437 1001 86380 86390 1
304364 99304364 1001 86380 86390 1
304302 99304302 1001 86380 86390 1
304967 99304967 1001 86380 86390 1
304864 99304864 1001 86380 86390 1
305534 99305534 1001 86380 86390 1
305553 99305553 1001 86380 86390 1
305677 99305677 1001 86380 86390 1
305619 99305619 1001 86380 86390 1
305503 99305503 1001 86380 86390 1
305328 99305328 1001 86380 86390 1
305356 99305356 1001 86380 86390 1
305372 99305372 1001 86380 86390 1
305479 99305479 1001 86380 86390 1
305228 99305228 1001 86380 86390 1
305230 99305230 1001 86380 86390 1
500075 99500075 1001 86380 86390 1
500187 99500187 1001 86380 86390 1
500652 99500652 1001 86380 86390 1
500802 99500802 1001 86380 86390 1
500535 99500535 1001 86380 86390 1
500523 99500523 1001 86380 86390 1
500550 99500550 1001 86380 86390 1
500231 99500231 1001 86380 86390 1
500272 99500272 1001 86380 86390 1
500943 99500943 1001 86380 86390 1
500814 99500814 1001 86380 86390 1
500828 99500828 1001 86380 86390 1
500946 99500946 1001 86380 86390 1
501012 99501012 1001 86380 86390 1
500858 99500858 1001 86380 86390 1
501482 99501482 1001 86380 86390 1
501311 99501311 1001 86380 86390 1
501313 99501313 1001 86380 86390 1
501174 99501174 1001 86380 86390 1
501163 99501163 1001 86380 86390 1
501088 99501088 1001 86380 86390 1
501764 99501764 1001 86380 86390 1
502316 99502316 1001 86380 86390 1
502375 99502375 1001 86380 86390 1
502462 99502462 1001 86380 86390 1
502173 99502173 1001 86380 86390 1
502109 99502109 1001 86380 86390 1
502112 99502112 1001 86380 86390 1
502127 99502127 1001 86380 86390 1
502117 99502117 1001 86380 86390 1
501913 99501913 1001 86380 86390 1
501904 99501904 1001 86380 86390 1
502020 99502020 1001 86380 86390 1
502607 99502607 1001 86380 86390 1
502646 99502646 1001 86380 86390 1
503103 99503103 1001 86380 86390 1
503060 99503060 1001 86380 86390 1
503011 99503011 1001 86380 86390 1
502950 99502950 1001 86380 86390 1
502967 99502967 1001 86380 86390 1
502837 99502837 1001 86380 86390 1
503380 99503380 1001 86380 86390 1
503490 99503490 1001 86380 86390 1
503349 99503349 1001 86380 86390 1
503456 99503456 1001 86380 86390 1
504015 99504015 1001 86380 86390 1
504081 99504081 1001 86380 86390 1
503915 99503915 1001 86380 86390 1
504095 99504095 1001 86380 86390 1
503958 99503958 1001 86380 86390 1
503839 99503839 1001 86380 86390 1
503776 99503776 1001 86380 86390 1
503738 99503738 1001 86380 86390 1
503830 99503830 1001 86380 86390 1
503820 99503820 1001 86380 86390 1
503639 99503639 1001 86380 86390 1
503640 99503640 1001 86380 86390 1
503564 99503564 1001 86380 86390 1
504244 99504244 1001 86380 86390 1
504170 99504170 1001 86380 86390 1
504145 99504145 1001 86380 86390 1
504623 99504623 1001 86380 86390 1
504543 99504543 1001 86380 86390 1
504479 99504479 1001 86380 86390 1
504480 99504480 1001 86380 86390 1
504381 99504381 1001 86380 86390 1
504395 99504395 1001 86380 86390 1
505126 99505126 1001 86380 86390 1
505146 99505146 1001 86380 86390 1
505057 99505057 1001 86380 86390 1
505667 99505667 1001 86380 86390 1
505579 99505579 1001 86380 86390 1
505575 99505575 1001 86380 86390 1
505501 99505501 1001 86380 86390 1
505468 99505468 1001 86380 86390 1
505430 99505430 1001 86380 86390 1
505538 99505538 1001 86380 86390 1
505551 99505551 1001 86380 86390 1
505240 99505240 1001 86380 86390 1
505318 99505318 1001 86380 86390 1
505230 99505230 1001 86380 86390 1
505170 99505170 1001 86380 86390 1
505172 99505172 1001 86380 86390 1
505302 99505302 1001 86380 86390 1
505251 99505251 1001 86380 86390 1
505925 99505925 1001 86380 86390 1
505786 99505786 1001 86380 86390 1
505826 99505826 1001 86380 86390 1
505855 99505855 1001 86380 86390 1
505843 99505843 1001 86380 86390 1
506529 99506529 1001 86380 86390 1
506327 99506327 1001 86380 86390 1
506353 99506353 1001 86380 86390 1
506119 99506119 1001 86380 86390 1
506684 99506684 1001 86380 86390 1
506626 99506626 1001 86380 86390 1
506735 99506735 1001 86380 86390 1
507231 99507231 1001 86380 86390 1
507409 99507409 1001 86380 86390 1
506910 99506910 1001 86380 86390 1
507002 99507002 1001 86380 86390 1
506941 99506941 1001 86380 86390 1
506967 99506967 1001 86380 86390 1
507562 99507562 1001 86380 86390 1
507603 99507603 1001 86380 86390 1
507474 99507474 1001 86380 86390 1
507539 99507539 1001 86380 86390 1
507463 99507463 1001 86380 86390 1
507438 99507438 1001 86380 86390 1
507570 99507570 1001 86380 86390 1
507610 99507610 1001 86380 86390 1
508161 99508161 1001 86380 86390 1
508058 99508058 1001 86380 86390 1
508167 99508167 1001 86380 86390 1
508194 99508194 1001 86380 86390 1
508156 99508156 1001 86380 86390 1
507644 99507644 1001 86380 86390 1
507750 99507750 1001 86380 86390 1
508286 99508286 1001 86380 86390 1
508418 99508418 1001 86380 86390 1
508381 99508381 1001 86380 86390 1
508267 99508267 1001 86380 86390 1
509007 99509007 1001 86380 86390 1
508690 99508690 1001 86380 86390 1
508794 99508794 1001 86380 86390 1
508639 99508639 1001 86380 86390 1
508477 99508477 1001 86380 86390 1
508569 99508569 1001 86380 86390 1
509188 99509188 1001 86380 86390 1
509265 99509265 1001 86380 86390 1
509706 99509706 1001 86380 86390 1
509591 99509591 1001 86380 86390 1
509652 99509652 1001 86380 86390 1
509347 99509347 1001 86380 86390 1
509290 99509290 1001 86380 86390 1
509485 99509485 1001 86380 86390 1
510092 99510092 1001 86380 86390 1
510015 99510015 1001 86380 86390 1
510011 99510011 1001 86380 86390 1
510076 99510076 1001 86380 86390 1
509987 99509987 1001 86380 86390 1
510528 99510528 1001 86380 86390 1
510709 99510709 1001 86380 86390 1
510583 99510583 1001 86380 86390 1
510483 99510483 1001 86380 86390 1
510517 99510517 1001 86380 86390 1
510252 99510252 1001 86380 86390 1
510227 99510227 1001 86380 86390 1
510247 99510247 1001 86380 86390 1
510260 99510260 1001 86380 86390 1
510822 99510822 1001 86380 86390 1
510889 99510889 1001 86380 86390 1
510825 99510825 1001 86380 86390 1
511273 99511273 1001 86380 86390 1
511268 99511268 1001 86380 86390 1
511204 99511204 1001 86380 86390 1
511024 99511024 1001 86380 86390 1
511090 99511090 1001 86380 86390 1
510947 99510947 1001 86380 86390 1
511054 99511054 1001 86380 86390 1
511070 99511070 1001 86380 86390 1
511072 99511072 1001 86380 86390 1
511667 99511667 1001 86380 86390 1
511598 99511598 1001 86380 86390 1
512329 99512329 1001 86380 86390 1
512352 99512352 1001 86380 86390 1
512310 99512310 1001 86380 86390 1
512221 99512221 1001 86380 86390 1
512053 99512053 1001 86380 86390 1
512118 99512118 1001 86380 86390 1
512145 99512145 1001 86380 86390 1
511875 99511875 1001 86380 86390 1
511787 99511787 1001 86380 86390 1
511801 99511801 1001 86380 86390 1
511830 99511830 1001 86380 86390 1
511961 99511961 1001 86380 86390 1
511887 99511887 1001 86380 86390 1
512175 99512175 1001 86380 86390 1
513027 99513027 1001 86380 86390 1
513109 99513109 1001 86380 86390 1
512926 99512926 1001 86380 86390 1
512953 99512953 1001 86380 86390 1
512915 99512915 1001 86380 86390 1
512853 99512853 1001 86380 86390 1
512973 99512973 1001 86380 86390 1
512704 99512704 1001 86380 86390 1
512722 99512722 1001 86380 86390 1
512593 99512593 1001 86380 86390 1
512777 99512777 1001 86380 86390 1
512687 99512687 1001 86380 86390 1
513333 99513333 1001 86380 86390 1
513335 99513335 1001 86380 86390 1
513272 99513272 1001 86380 86390 1
513963 99513963 1001 86380 86390 1
513771 99513771 1001 86380 86390 1
513450 99513450 1001 86380 86390 1
513441 99513441 1001 86380 86390 1
513545 99513545 1001 86380 86390 1
513472 99513472 1001 86380 86390 1
513614 99513614 1001 86380 86390 1
513498 99513498 1001 86380 86390 1
513499 99513499 1001 86380 86390 1
514106 99514106 1001 86380 86390 1
514158 99514158 1001 86380 86390 1
514211 99514211 1001 86380 86390 1
514058 99514058 1001 86380 86390 1
514084 99514084 1001 86380 86390 1
514086 99514086 1001 86380 86390 1
514078 99514078 1001 86380 86390 1
514717 99514717 1001 86380 86390 1
514667 99514667 1001 86380 86390 1
514747 99514747 1001 86380 86390 1
514805 99514805 1001 86380 86390 1
514603 99514603 1001 86380 86390 1
514592 99514592 1001 86380 86390 1
514503 99514503 1001 86380 86390 1
514479 99514479 1001 86380 86390 1
514972 99514972 1001 86380 86390 1
514974 99514974 1001 86380 86390 1
515040 99515040 1001 86380 86390 1
514925 99514925 1001 86380 86390 1
515640 99515640 1001 86380 86390 1
515673 99515673 1001 86380 86390 1
515467 99515467 1001 86380 86390 1
515420 99515420 1001 86380 86390 1
515408 99515408 1001 86380 86390 1
515434 99515434 1001 86380 86390 1
515773 99515773 1001 86380 86390 1
515725 99515725 1001 86380 86390 1
515882 99515882 1001 86380 86390 1
515690 99515690 1001 86380 86390 1
516372 99516372 1001 86380 86390 1
516416 99516416 1001 86380 86390 1
516131 99516131 1001 86380 86390 1
516173 99516173 1001 86380 86390 1
516049 99516049 1001 86380 86390 1
515911 99515911 1001 86380 86390 1
516623 99516623 1001 86380 86390 1
516637 99516637 1001 86380 86390 1
516620 99516620 1001 86380 86390 1
517263 99517263 1001 86380 86390 1
517174 99517174 1001 86380 86390 1
517318 99517318 1001 86380 86390 1
517201 99517201 1001 86380 86390 1
517203 99517203 1001 86380 86390 1
517067 99517067 1001 86380 86390 1
517098 99517098 1001 86380 86390 1
517088 99517088 1001 86380 86390 1
517076 99517076 1001 86380 86390 1
516729 99516729 1001 86380 86390 1
517373 99517373 1001 86380 86390 1
517412 99517412 1001 86380 86390 1
516715 99516715 1001 86380 86390 1
517452 99517452 1001 86380 86390 1
517506 99517506 1001 86380 86390 1
518112 99518112 1001 86380 86390 1
518052 99518052 1001 86380 86390 1
518145 99518145 1001 86380 86390 1
518067 99518067 1001 86380 86390 1
518123 99518123 1001 86380 86390 1
517869 99517869 1001 86380 86390 1
517844 99517844 1001 86380 86390 1
517890 99517890 1001 86380 86390 1
517697 99517697 1001 86380 86390 1
517703 99517703 1001 86380 86390 1
517563 99517563 1001 86380 86390 1
517669 99517669 1001 86380 86390 1
518180 99518180 1001 86380 86390 1
518985 99518985 1001 86380 86390 1
518838 99518838 1001 86380 86390 1
518932 99518932 1001 86380 86390 1
518907 99518907 1001 86380 86390 1
518844 99518844 1001 86380 86390 1
518676 99518676 1001 86380 86390 1
518486 99518486 1001 86380 86390 1
518384 99518384 1001 86380 86390 1
518440 99518440 1001 86380 86390 1
518481 99518481 1001 86380 86390 1
519038 99519038 1001 86380 86390 1
519066 99519066 1001 86380 86390 1
519006 99519006 1001 86380 86390 1
519807 99519807 1001 86380 86390 1
519659 99519659 1001 86380 86390 1
519533 99519533 1001 86380 86390 1
519439 99519439 1001 86380 86390 1
519556 99519556 1001 86380 86390 1
519375 99519375 1001 86380 86390 1
519306 99519306 1001 86380 86390 1
519230 99519230 1001 86380 86390 1
519837 99519837 1001 86380 86390 1
519850 99519850 1001 86380 86390 1
520005 99520005 1001 86380 86390 1
519905 99519905 1001 86380 86390 1
519871 99519871 1001 86380 86390 1
520478 99520478 1001 86380 86390 1
520360 99520360 1001 86380 86390 1
520244 99520244 1001 86380 86390 1
520232 99520232 1001 86380 86390 1
520350 99520350 1001 86380 86390 1
520338 99520338 1001 86380 86390 1
520339 99520339 1001 86380 86390 1
520404 99520404 1001 86380 86390 1
520368 99520368 1001 86380 86390 1
520421 99520421 1001 86380 86390 1
520023 99520023 1001 86380 86390 1
520781 99520781 1001 86380 86390 1
520826 99520826 1001 86380 86390 1
520725 99520725 1001 86380 86390 1
521314 99521314 1001 86380 86390 1
521360 99521360 1001 86380 86390 1
521249 99521249 1001 86380 86390 1
521073 99521073 1001 86380 86390 1
521244 99521244 1001 86380 86390 1
520976 99520976 1001 86380 86390 1
521042 99521042 1001 86380 86390 1
521045 99521045 1001 86380 86390 1
520955 99520955 1001 86380 86390 1
520932 99520932 1001 86380 86390 1
521606 99521606 1001 86380 86390 1
521583 99521583 1001 86380 86390 1
521553 99521553 1001 86380 86390 1
522263 99522263 1001 86380 86390 1
522233 99522233 1001 86380 86390 1
522111 99522111 1001 86380 86390 1
521960 99521960 1001 86380 86390 1
521962 99521962 1001 86380 86390 1
522066 99522066 1001 86380 86390 1
521989 99521989 1001 86380 86390 1
522055 99522055 1001 86380 86390 1
522047 99522047 1001 86380 86390 1
521866 99521866 1001 86380 86390 1
521765 99521765 1001 86380 86390 1
522406 99522406 1001 86380 86390 1
522455 99522455 1001 86380 86390 1
522443 99522443 1001 86380 86390 1
522482 99522482 1001 86380 86390 1
523115 99523115 1001 86380 86390 1
522999 99522999 1001 86380 86390 1
522789 99522789 1001 86380 86390 1
522739 99522739 1001 86380 86390 1
522792 99522792 1001 86380 86390 1
522716 99522716 1001 86380 86390 1
522592 99522592 1001 86380 86390 1
522580 99522580 1001 86380 86390 1
522607 99522607 1001 86380 86390 1
522674 99522674 1001 86380 86390 1
523308 99523308 1001 86380 86390 1
523856 99523856 1001 86380 86390 1
523784 99523784 1001 86380 86390 1
523875 99523875 1001 86380 86390 1
523929 99523929 1001 86380 86390 1
523828 99523828 1001 86380 86390 1
523628 99523628 1001 86380 86390 1
523580 99523580 1001 86380 86390 1
523660 99523660 1001 86380 86390 1
524059 99524059 1001 86380 86390 1
524127 99524127 1001 86380 86390 1
524669 99524669 1001 86380 86390 1
524747 99524747 1001 86380 86390 1
524663 99524663 1001 86380 86390 1
524664 99524664 1001 86380 86390 1
524384 99524384 1001 86380 86390 1
524477 99524477 1001 86380 86390 1
524373 99524373 1001 86380 86390 1
524533 99524533 1001 86380 86390 1
524377 99524377 1001 86380 86390 1
524418 99524418 1001 86380 86390 1
524254 99524254 1001 86380 86390 1
524295 99524295 1001 86380 86390 1
524797 99524797 1001 86380 86390 1
524927 99524927 1001 86380 86390 1
524941 99524941 1001 86380 86390 1
524877 99524877 1001 86380 86390 1
525455 99525455 1001 86380 86390 1
525464 99525464 1001 86380 86390 1
525504 99525504 1001 86380 86390 1
525590 99525590 1001 86380 86390 1
525278 99525278 1001 86380 86390 1
525132 99525132 1001 86380 86390 1
525043 99525043 1001 86380 86390 1
525148 99525148 1001 86380 86390 1
525033 99525033 1001 86380 86390 1
525034 99525034 1001 86380 86390 1
525013 99525013 1001 86380 86390 1
525040 99525040 1001 86380 86390 1
525598 99525598 1001 86380 86390 1
525696 99525696 1001 86380 86390 1
526258 99526258 1001 86380 86390 1
526222 99526222 1001 86380 86390 1
526128 99526128 1001 86380 86390 1
526164 99526164 1001 86380 86390 1
525966 99525966 1001 86380 86390 1
526457 99526457 1001 86380 86390 1
526458 99526458 1001 86380 86390 1
527199 99527199 1001 86380 86390 1
527188 99527188 1001 86380 86390 1
527204 99527204 1001 86380 86390 1
527182 99527182 1001 86380 86390 1
527106 99527106 1001 86380 86390 1
527245 99527245 1001 86380 86390 1
526888 99526888 1001 86380 86390 1
526986 99526986 1001 86380 86390 1
526987 99526987 1001 86380 86390 1
526926 99526926 1001 86380 86390 1
526991 99526991 1001 86380 86390 1
526686 99526686 1001 86380 86390 1
526636 99526636 1001 86380 86390 1
526794 99526794 1001 86380 86390 1
526718 99526718 1001 86380 86390 1
527300 99527300 1001 86380 86390 1
527391 99527391 1001 86380 86390 1
527267 99527267 1001 86380 86390 1
527450 99527450 1001 86380 86390 1
528039 99528039 1001 86380 86390 1
527922 99527922 1001 86380 86390 1
528051 99528051 1001 86380 86390 1
527967 99527967 1001 86380 86390 1
527468 99527468 1001 86380 86390 1
527535 99527535 1001 86380 86390 1
527601 99527601 1001 86380 86390 1
527540 99527540 1001 86380 86390 1
527569 99527569 1001 86380 86390 1
527661 99527661 1001 86380 86390 1
528248 99528248 1001 86380 86390 1
528197 99528197 1001 86380 86390 1
528223 99528223 1001 86380 86390 1
528227 99528227 1001 86380 86390 1
528775 99528775 1001 86380 86390 1
528753 99528753 1001 86380 86390 1
528793 99528793 1001 86380 86390 1
528884 99528884 1001 86380 86390 1
528562 99528562 1001 86380 86390 1
528294 99528294 1001 86380 86390 1
528335 99528335 1001 86380 86390 1
528915 99528915 1001 86380 86390 1
529072 99529072 1001 86380 86390 1
528922 99528922 1001 86380 86390 1
528974 99528974 1001 86380 86390 1
529567 99529567 1001 86380 86390 1
529716 99529716 1001 86380 86390 1
529609 99529609 1001 86380 86390 1
529366 99529366 1001 86380 86390 1
529418 99529418 1001 86380 86390 1
529459 99529459 1001 86380 86390 1
529451 99529451 1001 86380 86390 1
529362 99529362 1001 86380 86390 1
529338 99529338 1001 86380 86390 1
529199 99529199 1001 86380 86390 1
529215 99529215 1001 86380 86390 1
529204 99529204 1001 86380 86390 1
529230 99529230 1001 86380 86390 1
529786 99529786 1001 86380 86390 1
529735 99529735 1001 86380 86390 1
529736 99529736 1001 86380 86390 1
530553 99530553 1001 86380 86390 1
530365 99530365 1001 86380 86390 1
530473 99530473 1001 86380 86390 1
530206 99530206 1001 86380 86390 1
530183 99530183 1001 86380 86390 1
530201 99530201 1001 86380 86390 1
530292 99530292 1001 86380 86390 1
530344 99530344 1001 86380 86390 1
530280 99530280 1001 86380 86390 1
529947 99529947 1001 86380 86390 1
530108 99530108 1001 86380 86390 1
530019 99530019 1001 86380 86390 1
530141 99530141 1001 86380 86390 1
530726 99530726 1001 86380 86390 1
531331 99531331 1001 86380 86390 1
531246 99531246 1001 86380 86390 1
531363 99531363 1001 86380 86390 1
531260 99531260 1001 86380 86390 1
531262 99531262 1001 86380 86390 1
531085 99531085 1001 86380 86390 1
531151 99531151 1001 86380 86390 1
531159 99531159 1001 86380 86390 1
531571 99531571 1001 86380 86390 1
531484 99531484 1001 86380 86390 1
531409 99531409 1001 86380 86390 1
531462 99531462 1001 86380 86390 1
531542 99531542 1001 86380 86390 1
531505 99531505 1001 86380 86390 1
532104 99532104 1001 86380 86390 1
532083 99532083 1001 86380 86390 1
531836 99531836 1001 86380 86390 1
531702 99531702 1001 86380 86390 1
531769 99531769 1001 86380 86390 1
531681 99531681 1001 86380 86390 1
531659 99531659 1001 86380 86390 1
531623 99531623 1001 86380 86390 1
532307 99532307 1001 86380 86390 1
532235 99532235 1001 86380 86390 1
532930 99532930 1001 86380 86390 1
532971 99532971 1001 86380 86390 1
533018 99533018 1001 86380 86390 1
532743 99532743 1001 86380 86390 1
532641 99532641 1001 86380 86390 1
532824 99532824 1001 86380 86390 1
532412 99532412 1001 86380 86390 1
532481 99532481 1001 86380 86390 1
532482 99532482 1001 86380 86390 1
533161 99533161 1001 86380 86390 1
533831 99533831 1001 86380 86390 1
533834 99533834 1001 86380 86390 1
533839 99533839 1001 86380 86390 1
533814 99533814 1001 86380 86390 1
533701 99533701 1001 86380 86390 1
533754 99533754 1001 86380 86390 1
533642 99533642 1001 86380 86390 1
533578 99533578 1001 86380 86390 1
533592 99533592 1001 86380 86390 1
533558 99533558 1001 86380 86390 1
533520 99533520 1001 86380 86390 1
533546 99533546 1001 86380 86390 1
533585 99533585 1001 86380 86390 1
533612 99533612 1001 86380 86390 1
533651 99533651 1001 86380 86390 1
533320 99533320 1001 86380 86390 1
533350 99533350 1001 86380 86390 1
533379 99533379 1001 86380 86390 1
533925 99533925 1001 86380 86390 1
533939 99533939 1001 86380 86390 1
534047 99534047 1001 86380 86390 1
534466 99534466 1001 86380 86390 1
534390 99534390 1001 86380 86390 1
534288 99534288 1001 86380 86390 1
534292 99534292 1001 86380 86390 1
534246 99534246 1001 86380 86390 1
534134 99534134 1001 86380 86390 1
534084 99534084 1001 86380 86390 1
534112 99534112 1001 86380 86390 1
534778 99534778 1001 86380 86390 1
534730 99534730 1001 86380 86390 1
535407 99535407 1001 86380 86390 1
535272 99535272 1001 86380 86390 1
535275 99535275 1001 86380 86390 1
535159 99535159 1001 86380 86390 1
535058 99535058 1001 86380 86390 1
535040 99535040 1001 86380 86390 1
535094 99535094 1001 86380 86390 1
535677 99535677 1001 86380 86390 1
535627 99535627 1001 86380 86390 1
535636 99535636 1001 86380 86390 1
536071 99536071 1001 86380 86390 1
535849 99535849 1001 86380 86390 1
535865 99535865 1001 86380 86390 1
535803 99535803 1001 86380 86390 1
535829 99535829 1001 86380 86390 1
535752 99535752 1001 86380 86390 1
536489 99536489 1001 86380 86390 1
536533 99536533 1001 86380 86390 1
536482 99536482 1001 86380 86390 1
537136 99537136 1001 86380 86390 1
536980 99536980 1001 86380 86390 1
537110 99537110 1001 86380 86390 1
536803 99536803 1001 86380 86390 1
536755 99536755 1001 86380 86390 1
536800 99536800 1001 86380 86390 1
536942 99536942 1001 86380 86390 1
537276 99537276 1001 86380 86390 1
537322 99537322 1001 86380 86390 1
537361 99537361 1001 86380 86390 1
537847 99537847 1001 86380 86390 1
537863 99537863 1001 86380 86390 1
537826 99537826 1001 86380 86390 1
537904 99537904 1001 86380 86390 1
537866 99537866 1001 86380 86390 1
537804 99537804 1001 86380 86390 1
537706 99537706 1001 86380 86390 1
537762 99537762 1001 86380 86390 1
537648 99537648 1001 86380 86390 1
537674 99537674 1001 86380 86390 1
537475 99537475 1001 86380 86390 1
537558 99537558 1001 86380 86390 1
538012 99538012 1001 86380 86390 1
538175 99538175 1001 86380 86390 1
538679 99538679 1001 86380 86390 1
538628 99538628 1001 86380 86390 1
538720 99538720 1001 86380 86390 1
538763 99538763 1001 86380 86390 1
538584 99538584 1001 86380 86390 1
538597 99538597 1001 86380 86390 1
538474 99538474 1001 86380 86390 1
538411 99538411 1001 86380 86390 1
538491 99538491 1001 86380 86390 1
538256 99538256 1001 86380 86390 1
538399 99538399 1001 86380 86390 1
538916 99538916 1001 86380 86390 1
538852 99538852 1001 86380 86390 1
538952 99538952 1001 86380 86390 1
539611 99539611 1001 86380 86390 1
539465 99539465 1001 86380 86390 1
539573 99539573 1001 86380 86390 1
539358 99539358 1001 86380 86390 1
539316 99539316 1001 86380 86390 1
539279 99539279 1001 86380 86390 1
539165 99539165 1001 86380 86390 1
539050 99539050 1001 86380 86390 1
539174 99539174 1001 86380 86390 1
539820 99539820 1001 86380 86390 1
539698 99539698 1001 86380 86390 1
539830 99539830 1001 86380 86390 1
539649 99539649 1001 86380 86390 1
540328 99540328 1001 86380 86390 1
540437 99540437 1001 86380 86390 1
540362 99540362 1001 86380 86390 1
540388 99540388 1001 86380 86390 1
540232 99540232 1001 86380 86390 1
540028 99540028 1001 86380 86390 1
539942 99539942 1001 86380 86390 1
540622 99540622 1001 86380 86390 1
540613 99540613 1001 86380 86390 1
541260 99541260 1001 86380 86390 1
541279 99541279 1001 86380 86390 1
541150 99541150 1001 86380 86390 1
541036 99541036 1001 86380 86390 1
541013 99541013 1001 86380 86390 1
540815 99540815 1001 86380 86390 1
540806 99540806 1001 86380 86390 1
540717 99540717 1001 86380 86390 1
540769 99540769 1001 86380 86390 1
540795 99540795 1001 86380 86390 1
540798 99540798 1001 86380 86390 1
540812 99540812 1001 86380 86390 1
540683 99540683 1001 86380 86390 1
541463 99541463 1001 86380 86390 1
541338 99541338 1001 86380 86390 1
541312 99541312 1001 86380 86390 1
541352 99541352 1001 86380 86390 1
541431 99541431 1001 86380 86390 1
541301 99541301 1001 86380 86390 1
541406 99541406 1001 86380 86390 1
542045 99542045 1001 86380 86390 1
542085 99542085 1001 86380 86390 1
542038 99542038 1001 86380 86390 1
542109 99542109 1001 86380 86390 1
542065 99542065 1001 86380 86390 1
542001 99542001 1001 86380 86390 1
541749 99541749 1001 86380 86390 1
541777 99541777 1001 86380 86390 1
541869 99541869 1001 86380 86390 1
541895 99541895 1001 86380 86390 1
541740 99541740 1001 86380 86390 1
541793 99541793 1001 86380 86390 1
541729 99541729 1001 86380 86390 1
541629 99541629 1001 86380 86390 1
541651 99541651 1001 86380 86390 1
542833 99542833 1001 86380 86390 1
542902 99542902 1001 86380 86390 1
542838 99542838 1001 86380 86390 1
542623 99542623 1001 86380 86390 1
542677 99542677 1001 86380 86390 1
542716 99542716 1001 86380 86390 1
542683 99542683 1001 86380 86390 1
542555 99542555 1001 86380 86390 1
542556 99542556 1001 86380 86390 1
542468 99542468 1001 86380 86390 1
542450 99542450 1001 86380 86390 1
542973 99542973 1001 86380 86390 1
543044 99543044 1001 86380 86390 1
543660 99543660 1001 86380 86390 1
543610 99543610 1001 86380 86390 1
543651 99543651 1001 86380 86390 1
543575 99543575 1001 86380 86390 1
543488 99543488 1001 86380 86390 1
543398 99543398 1001 86380 86390 1
543418 99543418 1001 86380 86390 1
543319 99543319 1001 86380 86390 1
543255 99543255 1001 86380 86390 1
543250 99543250 1001 86380 86390 1
543341 99543341 1001 86380 86390 1
543892 99543892 1001 86380 86390 1
543893 99543893 1001 86380 86390 1
543805 99543805 1001 86380 86390 1
543870 99543870 1001 86380 86390 1
544529 99544529 1001 86380 86390 1
544304 99544304 1001 86380 86390 1
544254 99544254 1001 86380 86390 1
544112 99544112 1001 86380 86390 1
544074 99544074 1001 86380 86390 1
544011 99544011 1001 86380 86390 1
544117 99544117 1001 86380 86390 1
544620 99544620 1001 86380 86390 1
544634 99544634 1001 86380 86390 1
544601 99544601 1001 86380 86390 1
544631 99544631 1001 86380 86390 1
520424 486 1001 38684 38983 1
400318 99400318 1001 86380 86390 1
400271 99400271 1001 86380 86390 1
400332 99400332 1001 86380 86390 1
400420 99400420 1001 86380 86390 1
400438 99400438 1001 86380 86390 1
400533 99400533 1001 86380 86390 1
400528 99400528 1001 86380 86390 1
400704 99400704 1001 86380 86390 1
400825 99400825 1001 86380 86390 1
400829 99400829 1001 86380 86390 1
400780 99400780 1001 86380 86390 1
400932 99400932 1001 86380 86390 1
401263 99401263 1001 86380 86390 1
401402 99401402 1001 86380 86390 1
401482 99401482 1001 86380 86390 1
401723 99401723 1001 86380 86390 1
401761 99401761 1001 86380 86390 1
401852 99401852 1001 86380 86390 1
402021 99402021 1001 86380 86390 1
402234 99402234 1001 86380 86390 1
402264 99402264 1001 86380 86390 1
402206 99402206 1001 86380 86390 1
402524 99402524 1001 86380 86390 1
402721 99402721 1001 86380 86390 1
402710 99402710 1001 86380 86390 1
402872 99402872 1001 86380 86390 1
402848 99402848 1001 86380 86390 1
403195 99403195 1001 86380 86390 1
403288 99403288 1001 86380 86390 1
403239 99403239 1001 86380 86390 1
403812 99403812 1001 86380 86390 1
403793 99403793 1001 86380 86390 1
403744 99403744 1001 86380 86390 1
403771 99403771 1001 86380 86390 1
403850 99403850 1001 86380 86390 1
403953 99403953 1001 86380 86390 1
404102 99404102 1001 86380 86390 1
404181 99404181 1001 86380 86390 1
404378 99404378 1001 86380 86390 1
404399 99404399 1001 86380 86390 1
404402 99404402 1001 86380 86390 1
404868 99404868 1001 86380 86390 1
404894 99404894 1001 86380 86390 1
404895 99404895 1001 86380 86390 1
404999 99404999 1001 86380 86390 1
404931 99404931 1001 86380 86390 1
404789 99404789 1001 86380 86390 1
404935 99404935 1001 86380 86390 1
405066 99405066 1001 86380 86390 1
405015 99405015 1001 86380 86390 1
405074 99405074 1001 86380 86390 1
405232 99405232 1001 86380 86390 1
405378 99405378 1001 86380 86390 1
405469 99405469 1001 86380 86390 1
405581 99405581 1001 86380 86390 1
405567 99405567 1001 86380 86390 1
405694 99405694 1001 86380 86390 1
405824 99405824 1001 86380 86390 1
405994 99405994 1001 86380 86390 1
405996 99405996 1001 86380 86390 1
406148 99406148 1001 86380 86390 1
406301 99406301 1001 86380 86390 1
406485 99406485 1001 86380 86390 1
406545 99406545 1001 86380 86390 1
406622 99406622 1001 86380 86390 1
406715 99406715 1001 86380 86390 1
407074 99407074 1001 86380 86390 1
407106 99407106 1001 86380 86390 1
407078 99407078 1001 86380 86390 1
407091 99407091 1001 86380 86390 1
407059 99407059 1001 86380 86390 1
407629 99407629 1001 86380 86390 1
407759 99407759 1001 86380 86390 1
407679 99407679 1001 86380 86390 1
407895 99407895 1001 86380 86390 1
408000 99408000 1001 86380 86390 1
408040 99408040 1001 86380 86390 1
408076 99408076 1001 86380 86390 1
408169 99408169 1001 86380 86390 1
408681 99408681 1001 86380 86390 1
408847 99408847 1001 86380 86390 1
408863 99408863 1001 86380 86390 1
408788 99408788 1001 86380 86390 1
408995 99408995 1001 86380 86390 1
409254 99409254 1001 86380 86390 1
409194 99409194 1001 86380 86390 1
409560 99409560 1001 86380 86390 1
409565 99409565 1001 86380 86390 1
409752 99409752 1001 86380 86390 1
409812 99409812 1001 86380 86390 1
410230 99410230 1001 86380 86390 1
410222 99410222 1001 86380 86390 1
410339 99410339 1001 86380 86390 1
410363 99410363 1001 86380 86390 1
410410 99410410 1001 86380 86390 1
410480 99410480 1001 86380 86390 1
410457 99410457 1001 86380 86390 1
410508 99410508 1001 86380 86390 1
410637 99410637 1001 86380 86390 1
410798 99410798 1001 86380 86390 1
410976 99410976 1001 86380 86390 1
411125 99411125 1001 86380 86390 1
411502 99411502 1001 86380 86390 1
411551 99411551 1001 86380 86390 1
411621 99411621 1001 86380 86390 1
411809 99411809 1001 86380 86390 1
411843 99411843 1001 86380 86390 1
412222 99412222 1001 86380 86390 1
412327 99412327 1001 86380 86390 1
413542 99413542 1001 86380 86390 1
413475 99413475 1001 86380 86390 1
413553 99413553 1001 86380 86390 1
413394 99413394 1001 86380 86390 1
413465 99413465 1001 86380 86390 1
413113 99413113 1001 86380 86390 1
413192 99413192 1001 86380 86390 1
412890 99412890 1001 86380 86390 1
413145 99413145 1001 86380 86390 1
413069 99413069 1001 86380 86390 1
412560 99412560 1001 86380 86390 1
413759 99413759 1001 86380 86390 1
414065 99414065 1001 86380 86390 1
414044 99414044 1001 86380 86390 1
413979 99413979 1001 86380 86390 1
414106 99414106 1001 86380 86390 1
415247 99415247 1001 86380 86390 1
414952 99414952 1001 86380 86390 1
414985 99414985 1001 86380 86390 1
415180 99415180 1001 86380 86390 1
414674 99414674 1001 86380 86390 1
414167 99414167 1001 86380 86390 1
415500 99415500 1001 86380 86390 1
415347 99415347 1001 86380 86390 1
416859 99416859 1001 86380 86390 1
416956 99416956 1001 86380 86390 1
416965 99416965 1001 86380 86390 1
416878 99416878 1001 86380 86390 1
416291 99416291 1001 86380 86390 1
416387 99416387 1001 86380 86390 1
416170 99416170 1001 86380 86390 1
415884 99415884 1001 86380 86390 1
415939 99415939 1001 86380 86390 1
415922 99415922 1001 86380 86390 1
416002 99416002 1001 86380 86390 1
416132 99416132 1001 86380 86390 1
417011 99417011 1001 86380 86390 1
417504 99417504 1001 86380 86390 1
418556 99418556 1001 86380 86390 1
418618 99418618 1001 86380 86390 1
418107 99418107 1001 86380 86390 1
418209 99418209 1001 86380 86390 1
418246 99418246 1001 86380 86390 1
417797 99417797 1001 86380 86390 1
417643 99417643 1001 86380 86390 1
417656 99417656 1001 86380 86390 1
417611 99417611 1001 86380 86390 1
419189 99419189 1001 86380 86390 1
420147 99420147 1001 86380 86390 1
420124 99420124 1001 86380 86390 1
420196 99420196 1001 86380 86390 1
420221 99420221 1001 86380 86390 1
420288 99420288 1001 86380 86390 1
420161 99420161 1001 86380 86390 1
420302 99420302 1001 86380 86390 1
419699 99419699 1001 86380 86390 1
419981 99419981 1001 86380 86390 1
419216 99419216 1001 86380 86390 1
419500 99419500 1001 86380 86390 1
420710 99420710 1001 86380 86390 1
420773 99420773 1001 86380 86390 1
421795 99421795 1001 86380 86390 1
422117 99422117 1001 86380 86390 1
421695 99421695 1001 86380 86390 1
421432 99421432 1001 86380 86390 1
421592 99421592 1001 86380 86390 1
421466 99421466 1001 86380 86390 1
420967 99420967 1001 86380 86390 1
421079 99421079 1001 86380 86390 1
421029 99421029 1001 86380 86390 1
421062 99421062 1001 86380 86390 1
421096 99421096 1001 86380 86390 1
422247 99422247 1001 86380 86390 1
422317 99422317 1001 86380 86390 1
423751 99423751 1001 86380 86390 1
423557 99423557 1001 86380 86390 1
423596 99423596 1001 86380 86390 1
423333 99423333 1001 86380 86390 1
423266 99423266 1001 86380 86390 1
423142 99423142 1001 86380 86390 1
422955 99422955 1001 86380 86390 1
422604 99422604 1001 86380 86390 1
422636 99422636 1001 86380 86390 1
424132 99424132 1001 86380 86390 1
423952 99423952 1001 86380 86390 1
423856 99423856 1001 86380 86390 1
423983 99423983 1001 86380 86390 1
425196 99425196 1001 86380 86390 1
425283 99425283 1001 86380 86390 1
425341 99425341 1001 86380 86390 1
425351 99425351 1001 86380 86390 1
425360 99425360 1001 86380 86390 1
424780 99424780 1001 86380 86390 1
424904 99424904 1001 86380 86390 1
424982 99424982 1001 86380 86390 1
424912 99424912 1001 86380 86390 1
424940 99424940 1001 86380 86390 1
424899 99424899 1001 86380 86390 1
424611 99424611 1001 86380 86390 1
425536 99425536 1001 86380 86390 1
425478 99425478 1001 86380 86390 1
425616 99425616 1001 86380 86390 1
425681 99425681 1001 86380 86390 1
426923 99426923 1001 86380 86390 1
426810 99426810 1001 86380 86390 1
426892 99426892 1001 86380 86390 1
426692 99426692 1001 86380 86390 1
426300 99426300 1001 86380 86390 1
426490 99426490 1001 86380 86390 1
426532 99426532 1001 86380 86390 1
426232 99426232 1001 86380 86390 1
425904 99425904 1001 86380 86390 1
427472 99427472 1001 86380 86390 1
427524 99427524 1001 86380 86390 1
428425 99428425 1001 86380 86390 1
428357 99428357 1001 86380 86390 1
428435 99428435 1001 86380 86390 1
428159 99428159 1001 86380 86390 1
427653 99427653 1001 86380 86390 1
427535 99427535 1001 86380 86390 1
427760 99427760 1001 86380 86390 1
427695 99427695 1001 86380 86390 1
428872 99428872 1001 86380 86390 1
428966 99428966 1001 86380 86390 1
428767 99428767 1001 86380 86390 1
428848 99428848 1001 86380 86390 1
428922 99428922 1001 86380 86390 1
428949 99428949 1001 86380 86390 1
430276 99430276 1001 86380 86390 1
430035 99430035 1001 86380 86390 1
429982 99429982 1001 86380 86390 1
429883 99429883 1001 86380 86390 1
429891 99429891 1001 86380 86390 1
429258 99429258 1001 86380 86390 1
430578 99430578 1001 86380 86390 1
430741 99430741 1001 86380 86390 1
430434 99430434 1001 86380 86390 1
430552 99430552 1001 86380 86390 1
430625 99430625 1001 86380 86390 1
430570 99430570 1001 86380 86390 1
432059 99432059 1001 86380 86390 1
431802 99431802 1001 86380 86390 1
431703 99431703 1001 86380 86390 1
431762 99431762 1001 86380 86390 1
431789 99431789 1001 86380 86390 1
431352 99431352 1001 86380 86390 1
431282 99431282 1001 86380 86390 1
431626 99431626 1001 86380 86390 1
431359 99431359 1001 86380 86390 1
431535 99431535 1001 86380 86390 1
430868 99430868 1001 86380 86390 1
431164 99431164 1001 86380 86390 1
432245 99432245 1001 86380 86390 1
432350 99432350 1001 86380 86390 1
433377 99433377 1001 86380 86390 1
433703 99433703 1001 86380 86390 1
433544 99433544 1001 86380 86390 1
432932 99432932 1001 86380 86390 1
433101 99433101 1001 86380 86390 1
432974 99432974 1001 86380 86390 1
432552 99432552 1001 86380 86390 1
432608 99432608 1001 86380 86390 1
432694 99432694 1001 86380 86390 1
432718 99432718 1001 86380 86390 1
434043 99434043 1001 86380 86390 1
434052 99434052 1001 86380 86390 1
435083 99435083 1001 86380 86390 1
435138 99435138 1001 86380 86390 1
435066 99435066 1001 86380 86390 1
435048 99435048 1001 86380 86390 1
434828 99434828 1001 86380 86390 1
434774 99434774 1001 86380 86390 1
434678 99434678 1001 86380 86390 1
434427 99434427 1001 86380 86390 1
434216 99434216 1001 86380 86390 1
434333 99434333 1001 86380 86390 1
435741 99435741 1001 86380 86390 1
435692 99435692 1001 86380 86390 1
436782 99436782 1001 86380 86390 1
437092 99437092 1001 86380 86390 1
436777 99436777 1001 86380 86390 1
436617 99436617 1001 86380 86390 1
436097 99436097 1001 86380 86390 1
436291 99436291 1001 86380 86390 1
436046 99436046 1001 86380 86390 1
436328 99436328 1001 86380 86390 1
436247 99436247 1001 86380 86390 1
436026 99436026 1001 86380 86390 1
437293 99437293 1001 86380 86390 1
300713 99300713 1001 86380 86390 1
300597 99300597 1001 86380 86390 1
300359 99300359 1001 86380 86390 1
300412 99300412 1001 86380 86390 1
300387 99300387 1001 86380 86390 1
300192 99300192 1001 86380 86390 1
300141 99300141 1001 86380 86390 1
300244 99300244 1001 86380 86390 1
300245 99300245 1001 86380 86390 1
300271 99300271 1001 86380 86390 1
300841 99300841 1001 86380 86390 1
301523 99301523 1001 86380 86390 1
301378 99301378 1001 86380 86390 1
301386 99301386 1001 86380 86390 1
301184 99301184 1001 86380 86390 1
301214 99301214 1001 86380 86390 1
301176 99301176 1001 86380 86390 1
301335 99301335 1001 86380 86390 1
300951 99300951 1001 86380 86390 1
301097 99301097 1001 86380 86390 1
300942 99300942 1001 86380 86390 1
301679 99301679 1001 86380 86390 1
302279 99302279 1001 86380 86390 1
302305 99302305 1001 86380 86390 1
302380 99302380 1001 86380 86390 1
302350 99302350 1001 86380 86390 1
302334 99302334 1001 86380 86390 1
302250 99302250 1001 86380 86390 1
302169 99302169 1001 86380 86390 1
301761 99301761 1001 86380 86390 1
301957 99301957 1001 86380 86390 1
301858 99301858 1001 86380 86390 1
301923 99301923 1001 86380 86390 1
302407 99302407 1001 86380 86390 1
302426 99302426 1001 86380 86390 1
302453 99302453 1001 86380 86390 1
302466 99302466 1001 86380 86390 1
303175 99303175 1001 86380 86390 1
303185 99303185 1001 86380 86390 1
303086 99303086 1001 86380 86390 1
303201 99303201 1001 86380 86390 1
303167 99303167 1001 86380 86390 1
302898 99302898 1001 86380 86390 1
302824 99302824 1001 86380 86390 1
302916 99302916 1001 86380 86390 1
302944 99302944 1001 86380 86390 1
302921 99302921 1001 86380 86390 1
302746 99302746 1001 86380 86390 1
302670 99302670 1001 86380 86390 1
303390 99303390 1001 86380 86390 1
303327 99303327 1001 86380 86390 1
303891 99303891 1001 86380 86390 1
304022 99304022 1001 86380 86390 1
303673 99303673 1001 86380 86390 1
303687 99303687 1001 86380 86390 1
303662 99303662 1001 86380 86390 1
303705 99303705 1001 86380 86390 1
303669 99303669 1001 86380 86390 1
303518 99303518 1001 86380 86390 1
303559 99303559 1001 86380 86390 1
303579 99303579 1001 86380 86390 1
303476 99303476 1001 86380 86390 1
304770 99304770 1001 86380 86390 1
304783 99304783 1001 86380 86390 1
304803 99304803 1001 86380 86390 1
304817 99304817 1001 86380 86390 1
304520 99304520 1001 86380 86390 1
304650 99304650 1001 86380 86390 1
304292 99304292 1001 86380 86390 1
304318 99304318 1001 86380 86390 1
304914 99304914 1001 86380 86390 1
305522 99305522 1001 86380 86390 1
305638 99305638 1001 86380 86390 1
305589 99305589 1001 86380 86390 1
305374 99305374 1001 86380 86390 1
305161 99305161 1001 86380 86390 1
305099 99305099 1001 86380 86390 1
305154 99305154 1001 86380 86390 1
500038 99500038 1001 86380 86390 1
500181 99500181 1001 86380 86390 1
500096 99500096 1001 86380 86390 1
500112 99500112 1001 86380 86390 1
500621 99500621 1001 86380 86390 1
500688 99500688 1001 86380 86390 1
500768 99500768 1001 86380 86390 1
500721 99500721 1001 86380 86390 1
500413 99500413 1001 86380 86390 1
500479 99500479 1001 86380 86390 1
500534 99500534 1001 86380 86390 1
500588 99500588 1001 86380 86390 1
500605 99500605 1001 86380 86390 1
500490 99500490 1001 86380 86390 1
500265 99500265 1001 86380 86390 1
500281 99500281 1001 86380 86390 1
501441 99501441 1001 86380 86390 1
501470 99501470 1001 86380 86390 1
501252 99501252 1001 86380 86390 1
501131 99501131 1001 86380 86390 1
501641 99501641 1001 86380 86390 1
501694 99501694 1001 86380 86390 1
501798 99501798 1001 86380 86390 1
501736 99501736 1001 86380 86390 1
501776 99501776 1001 86380 86390 1
502311 99502311 1001 86380 86390 1
502279 99502279 1001 86380 86390 1
502267 99502267 1001 86380 86390 1
502055 99502055 1001 86380 86390 1
502148 99502148 1001 86380 86390 1
502176 99502176 1001 86380 86390 1
502218 99502218 1001 86380 86390 1
502154 99502154 1001 86380 86390 1
501884 99501884 1001 86380 86390 1
501858 99501858 1001 86380 86390 1
502043 99502043 1001 86380 86390 1
502018 99502018 1001 86380 86390 1
501894 99501894 1001 86380 86390 1
501921 99501921 1001 86380 86390 1
502650 99502650 1001 86380 86390 1
502550 99502550 1001 86380 86390 1
503100 99503100 1001 86380 86390 1
503246 99503246 1001 86380 86390 1
503092 99503092 1001 86380 86390 1
503157 99503157 1001 86380 86390 1
503175 99503175 1001 86380 86390 1
502997 99502997 1001 86380 86390 1
503081 99503081 1001 86380 86390 1
503084 99503084 1001 86380 86390 1
502917 99502917 1001 86380 86390 1
502772 99502772 1001 86380 86390 1
503374 99503374 1001 86380 86390 1
503493 99503493 1001 86380 86390 1
504025 99504025 1001 86380 86390 1
503841 99503841 1001 86380 86390 1
503536 99503536 1001 86380 86390 1
503602 99503602 1001 86380 86390 1
503566 99503566 1001 86380 86390 1
503618 99503618 1001 86380 86390 1
503594 99503594 1001 86380 86390 1
503607 99503607 1001 86380 86390 1
504284 99504284 1001 86380 86390 1
504124 99504124 1001 86380 86390 1
504293 99504293 1001 86380 86390 1
504191 99504191 1001 86380 86390 1
504868 99504868 1001 86380 86390 1
504821 99504821 1001 86380 86390 1
504800 99504800 1001 86380 86390 1
504940 99504940 1001 86380 86390 1
504629 99504629 1001 86380 86390 1
504441 99504441 1001 86380 86390 1
504390 99504390 1001 86380 86390 1
504481 99504481 1001 86380 86390 1
504410 99504410 1001 86380 86390 1
504449 99504449 1001 86380 86390 1
504488 99504488 1001 86380 86390 1
505045 99505045 1001 86380 86390 1
505580 99505580 1001 86380 86390 1
505581 99505581 1001 86380 86390 1
505659 99505659 1001 86380 86390 1
505599 99505599 1001 86380 86390 1
505388 99505388 1001 86380 86390 1
505216 99505216 1001 86380 86390 1
505195 99505195 1001 86380 86390 1
506474 99506474 1001 86380 86390 1
506411 99506411 1001 86380 86390 1
506304 99506304 1001 86380 86390 1
506205 99506205 1001 86380 86390 1
506093 99506093 1001 86380 86390 1
505977 99505977 1001 86380 86390 1
506127 99506127 1001 86380 86390 1
506025 99506025 1001 86380 86390 1
506671 99506671 1001 86380 86390 1
506647 99506647 1001 86380 86390 1
506650 99506650 1001 86380 86390 1
507307 99507307 1001 86380 86390 1
507238 99507238 1001 86380 86390 1
507278 99507278 1001 86380 86390 1
507291 99507291 1001 86380 86390 1
507318 99507318 1001 86380 86390 1
507319 99507319 1001 86380 86390 1
507037 99507037 1001 86380 86390 1
507117 99507117 1001 86380 86390 1
507200 99507200 1001 86380 86390 1
506882 99506882 1001 86380 86390 1
506991 99506991 1001 86380 86390 1
507442 99507442 1001 86380 86390 1
508213 99508213 1001 86380 86390 1
508125 99508125 1001 86380 86390 1
508052 99508052 1001 86380 86390 1
508238 99508238 1001 86380 86390 1
508005 99508005 1001 86380 86390 1
507904 99507904 1001 86380 86390 1
507855 99507855 1001 86380 86390 1
507988 99507988 1001 86380 86390 1
508014 99508014 1001 86380 86390 1
508003 99508003 1001 86380 86390 1
507696 99507696 1001 86380 86390 1
507723 99507723 1001 86380 86390 1
507646 99507646 1001 86380 86390 1
507729 99507729 1001 86380 86390 1
508427 99508427 1001 86380 86390 1
508285 99508285 1001 86380 86390 1
508314 99508314 1001 86380 86390 1
508342 99508342 1001 86380 86390 1
508305 99508305 1001 86380 86390 1
508398 99508398 1001 86380 86390 1
509043 99509043 1001 86380 86390 1
508885 99508885 1001 86380 86390 1
508971 99508971 1001 86380 86390 1
508691 99508691 1001 86380 86390 1
508868 99508868 1001 86380 86390 1
508557 99508557 1001 86380 86390 1
508523 99508523 1001 86380 86390 1
508498 99508498 1001 86380 86390 1
508527 99508527 1001 86380 86390 1
509180 99509180 1001 86380 86390 1
509276 99509276 1001 86380 86390 1
509225 99509225 1001 86380 86390 1
509238 99509238 1001 86380 86390 1
509096 99509096 1001 86380 86390 1
509786 99509786 1001 86380 86390 1
509865 99509865 1001 86380 86390 1
509858 99509858 1001 86380 86390 1
509599 99509599 1001 86380 86390 1
509409 99509409 1001 86380 86390 1
509298 99509298 1001 86380 86390 1
510042 99510042 1001 86380 86390 1
509967 99509967 1001 86380 86390 1
509973 99509973 1001 86380 86390 1
510525 99510525 1001 86380 86390 1
510591 99510591 1001 86380 86390 1
510682 99510682 1001 86380 86390 1
510620 99510620 1001 86380 86390 1
510521 99510521 1001 86380 86390 1
510459 99510459 1001 86380 86390 1
510386 99510386 1001 86380 86390 1
510507 99510507 1001 86380 86390 1
510239 99510239 1001 86380 86390 1
510125 99510125 1001 86380 86390 1
510270 99510270 1001 86380 86390 1
510195 99510195 1001 86380 86390 1
510820 99510820 1001 86380 86390 1
511520 99511520 1001 86380 86390 1
511361 99511361 1001 86380 86390 1
511501 99511501 1001 86380 86390 1
511208 99511208 1001 86380 86390 1
511313 99511313 1001 86380 86390 1
511303 99511303 1001 86380 86390 1
511318 99511318 1001 86380 86390 1
510958 99510958 1001 86380 86390 1
511049 99511049 1001 86380 86390 1
511084 99511084 1001 86380 86390 1
511720 99511720 1001 86380 86390 1
511739 99511739 1001 86380 86390 1
511717 99511717 1001 86380 86390 1
512179 99512179 1001 86380 86390 1
512219 99512219 1001 86380 86390 1
512236 99512236 1001 86380 86390 1
512097 99512097 1001 86380 86390 1
512021 99512021 1001 86380 86390 1
512117 99512117 1001 86380 86390 1
512041 99512041 1001 86380 86390 1
511944 99511944 1001 86380 86390 1
511900 99511900 1001 86380 86390 1
512480 99512480 1001 86380 86390 1
512416 99512416 1001 86380 86390 1
512495 99512495 1001 86380 86390 1
512529 99512529 1001 86380 86390 1
512399 99512399 1001 86380 86390 1
513171 99513171 1001 86380 86390 1
513067 99513067 1001 86380 86390 1
513010 99513010 1001 86380 86390 1
512835 99512835 1001 86380 86390 1
512900 99512900 1001 86380 86390 1
512980 99512980 1001 86380 86390 1
512688 99512688 1001 86380 86390 1
512685 99512685 1001 86380 86390 1
512751 99512751 1001 86380 86390 1
513254 99513254 1001 86380 86390 1
513367 99513367 1001 86380 86390 1
514028 99514028 1001 86380 86390 1
513855 99513855 1001 86380 86390 1
514011 99514011 1001 86380 86390 1
513988 99513988 1001 86380 86390 1
513887 99513887 1001 86380 86390 1
513711 99513711 1001 86380 86390 1
513675 99513675 1001 86380 86390 1
513626 99513626 1001 86380 86390 1
513515 99513515 1001 86380 86390 1
513448 99513448 1001 86380 86390 1
513500 99513500 1001 86380 86390 1
514069 99514069 1001 86380 86390 1
514038 99514038 1001 86380 86390 1
514685 99514685 1001 86380 86390 1
514803 99514803 1001 86380 86390 1
514457 99514457 1001 86380 86390 1
514304 99514304 1001 86380 86390 1
514396 99514396 1001 86380 86390 1
514333 99514333 1001 86380 86390 1
514397 99514397 1001 86380 86390 1
514271 99514271 1001 86380 86390 1
514921 99514921 1001 86380 86390 1
515051 99515051 1001 86380 86390 1
514988 99514988 1001 86380 86390 1
515059 99515059 1001 86380 86390 1
514995 99514995 1001 86380 86390 1
515061 99515061 1001 86380 86390 1
515535 99515535 1001 86380 86390 1
515626 99515626 1001 86380 86390 1
515537 99515537 1001 86380 86390 1
515644 99515644 1001 86380 86390 1
515272 99515272 1001 86380 86390 1
515210 99515210 1001 86380 86390 1
515097 99515097 1001 86380 86390 1
515839 99515839 1001 86380 86390 1
516410 99516410 1001 86380 86390 1
516322 99516322 1001 86380 86390 1
516362 99516362 1001 86380 86390 1
516350 99516350 1001 86380 86390 1
516340 99516340 1001 86380 86390 1
516190 99516190 1001 86380 86390 1
516268 99516268 1001 86380 86390 1
516100 99516100 1001 86380 86390 1
516220 99516220 1001 86380 86390 1
516039 99516039 1001 86380 86390 1
515976 99515976 1001 86380 86390 1
515952 99515952 1001 86380 86390 1
516649 99516649 1001 86380 86390 1
516598 99516598 1001 86380 86390 1
516703 99516703 1001 86380 86390 1
516514 99516514 1001 86380 86390 1
516527 99516527 1001 86380 86390 1
517146 99517146 1001 86380 86390 1
517293 99517293 1001 86380 86390 1
517167 99517167 1001 86380 86390 1
517015 99517015 1001 86380 86390 1
516977 99516977 1001 86380 86390 1
516954 99516954 1001 86380 86390 1
516870 99516870 1001 86380 86390 1
516780 99516780 1001 86380 86390 1
516768 99516768 1001 86380 86390 1
516731 99516731 1001 86380 86390 1
516836 99516836 1001 86380 86390 1
516868 99516868 1001 86380 86390 1
516882 99516882 1001 86380 86390 1
517426 99517426 1001 86380 86390 1
517479 99517479 1001 86380 86390 1
517389 99517389 1001 86380 86390 1
517429 99517429 1001 86380 86390 1
517483 99517483 1001 86380 86390 1
517474 99517474 1001 86380 86390 1
518008 99518008 1001 86380 86390 1
518117 99518117 1001 86380 86390 1
517989 99517989 1001 86380 86390 1
518154 99518154 1001 86380 86390 1
517820 99517820 1001 86380 86390 1
517874 99517874 1001 86380 86390 1
517941 99517941 1001 86380 86390 1
517707 99517707 1001 86380 86390 1
517552 99517552 1001 86380 86390 1
518289 99518289 1001 86380 86390 1
518217 99518217 1001 86380 86390 1
518178 99518178 1001 86380 86390 1
518899 99518899 1001 86380 86390 1
518900 99518900 1001 86380 86390 1
518940 99518940 1001 86380 86390 1
518856 99518856 1001 86380 86390 1
518719 99518719 1001 86380 86390 1
518562 99518562 1001 86380 86390 1
518545 99518545 1001 86380 86390 1
518483 99518483 1001 86380 86390 1
519014 99519014 1001 86380 86390 1
519147 99519147 1001 86380 86390 1
519135 99519135 1001 86380 86390 1
518993 99518993 1001 86380 86390 1
519188 99519188 1001 86380 86390 1
519086 99519086 1001 86380 86390 1
519763 99519763 1001 86380 86390 1
519768 99519768 1001 86380 86390 1
519794 99519794 1001 86380 86390 1
519720 99519720 1001 86380 86390 1
519579 99519579 1001 86380 86390 1
519350 99519350 1001 86380 86390 1
519210 99519210 1001 86380 86390 1
519290 99519290 1001 86380 86390 1
519212 99519212 1001 86380 86390 1
519215 99519215 1001 86380 86390 1
519335 99519335 1001 86380 86390 1
519981 99519981 1001 86380 86390 1
519402 99519402 1001 86380 86390 1
520499 99520499 1001 86380 86390 1
520528 99520528 1001 86380 86390 1
520557 99520557 1001 86380 86390 1
520521 99520521 1001 86380 86390 1
520586 99520586 1001 86380 86390 1
520383 99520383 1001 86380 86390 1
520287 99520287 1001 86380 86390 1
520235 99520235 1001 86380 86390 1
520367 99520367 1001 86380 86390 1
520099 99520099 1001 86380 86390 1
520191 99520191 1001 86380 86390 1
520052 99520052 1001 86380 86390 1
520029 99520029 1001 86380 86390 1
520755 99520755 1001 86380 86390 1
520691 99520691 1001 86380 86390 1
520704 99520704 1001 86380 86390 1
520749 99520749 1001 86380 86390 1
520790 99520790 1001 86380 86390 1
521441 99521441 1001 86380 86390 1
521278 99521278 1001 86380 86390 1
521305 99521305 1001 86380 86390 1
521057 99521057 1001 86380 86390 1
521162 99521162 1001 86380 86390 1
521086 99521086 1001 86380 86390 1
521169 99521169 1001 86380 86390 1
520871 99520871 1001 86380 86390 1
520866 99520866 1001 86380 86390 1
521262 99521262 1001 86380 86390 1
521471 99521471 1001 86380 86390 1
521472 99521472 1001 86380 86390 1
521475 99521475 1001 86380 86390 1
522090 99522090 1001 86380 86390 1
521894 99521894 1001 86380 86390 1
522078 99522078 1001 86380 86390 1
521956 99521956 1001 86380 86390 1
521831 99521831 1001 86380 86390 1
521857 99521857 1001 86380 86390 1
522407 99522407 1001 86380 86390 1
522435 99522435 1001 86380 86390 1
522323 99522323 1001 86380 86390 1
522352 99522352 1001 86380 86390 1
522992 99522992 1001 86380 86390 1
523024 99523024 1001 86380 86390 1
522757 99522757 1001 86380 86390 1
522874 99522874 1001 86380 86390 1
522758 99522758 1001 86380 86390 1
522750 99522750 1001 86380 86390 1
522769 99522769 1001 86380 86390 1
522539 99522539 1001 86380 86390 1
522541 99522541 1001 86380 86390 1
522542 99522542 1001 86380 86390 1
522662 99522662 1001 86380 86390 1
522703 99522703 1001 86380 86390 1
522691 99522691 1001 86380 86390 1
523300 99523300 1001 86380 86390 1
523186 99523186 1001 86380 86390 1
523315 99523315 1001 86380 86390 1
523809 99523809 1001 86380 86390 1
523861 99523861 1001 86380 86390 1
523862 99523862 1001 86380 86390 1
523728 99523728 1001 86380 86390 1
523719 99523719 1001 86380 86390 1
523553 99523553 1001 86380 86390 1
523671 99523671 1001 86380 86390 1
523442 99523442 1001 86380 86390 1
523345 99523345 1001 86380 86390 1
523450 99523450 1001 86380 86390 1
524123 99524123 1001 86380 86390 1
524693 99524693 1001 86380 86390 1
524770 99524770 1001 86380 86390 1
524749 99524749 1001 86380 86390 1
524687 99524687 1001 86380 86390 1
524360 99524360 1001 86380 86390 1
524452 99524452 1001 86380 86390 1
524318 99524318 1001 86380 86390 1
524302 99524302 1001 86380 86390 1
524834 99524834 1001 86380 86390 1
524954 99524954 1001 86380 86390 1
524960 99524960 1001 86380 86390 1
524792 99524792 1001 86380 86390 1
525405 99525405 1001 86380 86390 1
525422 99525422 1001 86380 86390 1
525556 99525556 1001 86380 86390 1
525589 99525589 1001 86380 86390 1
525201 99525201 1001 86380 86390 1
525320 99525320 1001 86380 86390 1
525231 99525231 1001 86380 86390 1
525125 99525125 1001 86380 86390 1
525009 99525009 1001 86380 86390 1
525711 99525711 1001 86380 86390 1
525609 99525609 1001 86380 86390 1
525664 99525664 1001 86380 86390 1
525773 99525773 1001 86380 86390 1
526334 99526334 1001 86380 86390 1
526275 99526275 1001 86380 86390 1
526382 99526382 1001 86380 86390 1
526371 99526371 1001 86380 86390 1
526075 99526075 1001 86380 86390 1
526114 99526114 1001 86380 86390 1
526115 99526115 1001 86380 86390 1
526079 99526079 1001 86380 86390 1
526095 99526095 1001 86380 86390 1
525958 99525958 1001 86380 86390 1
525960 99525960 1001 86380 86390 1
525831 99525831 1001 86380 86390 1
526596 99526596 1001 86380 86390 1
526559 99526559 1001 86380 86390 1
527201 99527201 1001 86380 86390 1
527228 99527228 1001 86380 86390 1
527243 99527243 1001 86380 86390 1
526797 99526797 1001 86380 86390 1
526736 99526736 1001 86380 86390 1
526713 99526713 1001 86380 86390 1
526806 99526806 1001 86380 86390 1
526755 99526755 1001 86380 86390 1
528016 99528016 1001 86380 86390 1
527980 99527980 1001 86380 86390 1
527755 99527755 1001 86380 86390 1
527719 99527719 1001 86380 86390 1
527758 99527758 1001 86380 86390 1
527748 99527748 1001 86380 86390 1
527506 99527506 1001 86380 86390 1
527617 99527617 1001 86380 86390 1
527632 99527632 1001 86380 86390 1
527465 99527465 1001 86380 86390 1
528185 99528185 1001 86380 86390 1
528770 99528770 1001 86380 86390 1
528896 99528896 1001 86380 86390 1
528554 99528554 1001 86380 86390 1
528567 99528567 1001 86380 86390 1
528685 99528685 1001 86380 86390 1
528533 99528533 1001 86380 86390 1
528371 99528371 1001 86380 86390 1
528996 99528996 1001 86380 86390 1
529652 99529652 1001 86380 86390 1
529683 99529683 1001 86380 86390 1
529584 99529584 1001 86380 86390 1
529662 99529662 1001 86380 86390 1
529534 99529534 1001 86380 86390 1
529486 99529486 1001 86380 86390 1
529373 99529373 1001 86380 86390 1
529250 99529250 1001 86380 86390 1
529122 99529122 1001 86380 86390 1
529226 99529226 1001 86380 86390 1
529189 99529189 1001 86380 86390 1
529124 99529124 1001 86380 86390 1
529138 99529138 1001 86380 86390 1
529205 99529205 1001 86380 86390 1
529168 99529168 1001 86380 86390 1
529272 99529272 1001 86380 86390 1
529802 99529802 1001 86380 86390 1
529894 99529894 1001 86380 86390 1
529907 99529907 1001 86380 86390 1
529885 99529885 1001 86380 86390 1
529810 99529810 1001 86380 86390 1
529901 99529901 1001 86380 86390 1
530550 99530550 1001 86380 86390 1
530402 99530402 1001 86380 86390 1
530368 99530368 1001 86380 86390 1
530544 99530544 1001 86380 86390 1
530546 99530546 1001 86380 86390 1
530234 99530234 1001 86380 86390 1
530165 99530165 1001 86380 86390 1
530192 99530192 1001 86380 86390 1
529981 99529981 1001 86380 86390 1
529996 99529996 1001 86380 86390 1
530009 99530009 1001 86380 86390 1
530719 99530719 1001 86380 86390 1
530689 99530689 1001 86380 86390 1
531252 99531252 1001 86380 86390 1
531374 99531374 1001 86380 86390 1
531009 99531009 1001 86380 86390 1
531048 99531048 1001 86380 86390 1
530971 99530971 1001 86380 86390 1
530799 99530799 1001 86380 86390 1
530929 99530929 1001 86380 86390 1
530893 99530893 1001 86380 86390 1
530868 99530868 1001 86380 86390 1
530817 99530817 1001 86380 86390 1
530908 99530908 1001 86380 86390 1
531403 99531403 1001 86380 86390 1
531556 99531556 1001 86380 86390 1
532168 99532168 1001 86380 86390 1
532159 99532159 1001 86380 86390 1
532182 99532182 1001 86380 86390 1
532139 99532139 1001 86380 86390 1
532196 99532196 1001 86380 86390 1
531873 99531873 1001 86380 86390 1
531796 99531796 1001 86380 86390 1
531849 99531849 1001 86380 86390 1
531626 99531626 1001 86380 86390 1
531746 99531746 1001 86380 86390 1
531759 99531759 1001 86380 86390 1
531644 99531644 1001 86380 86390 1
531683 99531683 1001 86380 86390 1
532283 99532283 1001 86380 86390 1
532362 99532362 1001 86380 86390 1
532403 99532403 1001 86380 86390 1
532213 99532213 1001 86380 86390 1
532357 99532357 1001 86380 86390 1
532929 99532929 1001 86380 86390 1
532933 99532933 1001 86380 86390 1
532986 99532986 1001 86380 86390 1
532977 99532977 1001 86380 86390 1
532838 99532838 1001 86380 86390 1
532759 99532759 1001 86380 86390 1
532747 99532747 1001 86380 86390 1
532527 99532527 1001 86380 86390 1
533198 99533198 1001 86380 86390 1
533072 99533072 1001 86380 86390 1
533128 99533128 1001 86380 86390 1
533105 99533105 1001 86380 86390 1
533855 99533855 1001 86380 86390 1
533811 99533811 1001 86380 86390 1
533523 99533523 1001 86380 86390 1
533460 99533460 1001 86380 86390 1
533619 99533619 1001 86380 86390 1
533608 99533608 1001 86380 86390 1
533455 99533455 1001 86380 86390 1
533468 99533468 1001 86380 86390 1
533650 99533650 1001 86380 86390 1
533405 99533405 1001 86380 86390 1
533252 99533252 1001 86380 86390 1
533396 99533396 1001 86380 86390 1
533241 99533241 1001 86380 86390 1
533327 99533327 1001 86380 86390 1
534018 99534018 1001 86380 86390 1
533983 99533983 1001 86380 86390 1
534557 99534557 1001 86380 86390 1
534483 99534483 1001 86380 86390 1
534511 99534511 1001 86380 86390 1
534315 99534315 1001 86380 86390 1
534473 99534473 1001 86380 86390 1
534372 99534372 1001 86380 86390 1
534465 99534465 1001 86380 86390 1
534110 99534110 1001 86380 86390 1
534228 99534228 1001 86380 86390 1
534086 99534086 1001 86380 86390 1
534166 99534166 1001 86380 86390 1
534753 99534753 1001 86380 86390 1
534784 99534784 1001 86380 86390 1
535428 99535428 1001 86380 86390 1
535457 99535457 1001 86380 86390 1
535238 99535238 1001 86380 86390 1
534929 99534929 1001 86380 86390 1
534908 99534908 1001 86380 86390 1
535066 99535066 1001 86380 86390 1
534950 99534950 1001 86380 86390 1
535067 99535067 1001 86380 86390 1
534977 99534977 1001 86380 86390 1
534990 99534990 1001 86380 86390 1
535706 99535706 1001 86380 86390 1
535643 99535643 1001 86380 86390 1
535514 99535514 1001 86380 86390 1
535568 99535568 1001 86380 86390 1
535622 99535622 1001 86380 86390 1
535687 99535687 1001 86380 86390 1
535532 99535532 1001 86380 86390 1
536172 99536172 1001 86380 86390 1
536244 99536244 1001 86380 86390 1
536004 99536004 1001 86380 86390 1
535981 99535981 1001 86380 86390 1
535948 99535948 1001 86380 86390 1
535721 99535721 1001 86380 86390 1
535922 99535922 1001 86380 86390 1
536422 99536422 1001 86380 86390 1
536961 99536961 1001 86380 86390 1
537084 99537084 1001 86380 86390 1
536770 99536770 1001 86380 86390 1
536686 99536686 1001 86380 86390 1
537318 99537318 1001 86380 86390 1
537366 99537366 1001 86380 86390 1
537796 99537796 1001 86380 86390 1
537789 99537789 1001 86380 86390 1
537578 99537578 1001 86380 86390 1
537709 99537709 1001 86380 86390 1
537523 99537523 1001 86380 86390 1
537516 99537516 1001 86380 86390 1
537544 99537544 1001 86380 86390 1
537468 99537468 1001 86380 86390 1
537494 99537494 1001 86380 86390 1
537548 99537548 1001 86380 86390 1
538136 99538136 1001 86380 86390 1
538125 99538125 1001 86380 86390 1
538099 99538099 1001 86380 86390 1
538700 99538700 1001 86380 86390 1
538753 99538753 1001 86380 86390 1
538755 99538755 1001 86380 86390 1
538747 99538747 1001 86380 86390 1
538525 99538525 1001 86380 86390 1
538513 99538513 1001 86380 86390 1
538592 99538592 1001 86380 86390 1
538607 99538607 1001 86380 86390 1
538264 99538264 1001 86380 86390 1
538318 99538318 1001 86380 86390 1
538936 99538936 1001 86380 86390 1
539514 99539514 1001 86380 86390 1
539568 99539568 1001 86380 86390 1
539409 99539409 1001 86380 86390 1
539386 99539386 1001 86380 86390 1
539299 99539299 1001 86380 86390 1
539178 99539178 1001 86380 86390 1
539219 99539219 1001 86380 86390 1
539161 99539161 1001 86380 86390 1
539770 99539770 1001 86380 86390 1
539836 99539836 1001 86380 86390 1
539775 99539775 1001 86380 86390 1
539790 99539790 1001 86380 86390 1
539713 99539713 1001 86380 86390 1
539740 99539740 1001 86380 86390 1
540330 99540330 1001 86380 86390 1
540114 99540114 1001 86380 86390 1
540047 99540047 1001 86380 86390 1
539931 99539931 1001 86380 86390 1
539920 99539920 1001 86380 86390 1
540492 99540492 1001 86380 86390 1
540534 99540534 1001 86380 86390 1
540538 99540538 1001 86380 86390 1
541139 99541139 1001 86380 86390 1
541293 99541293 1001 86380 86390 1
541271 99541271 1001 86380 86390 1
541119 99541119 1001 86380 86390 1
541223 99541223 1001 86380 86390 1
541224 99541224 1001 86380 86390 1
541124 99541124 1001 86380 86390 1
541291 99541291 1001 86380 86390 1
541064 99541064 1001 86380 86390 1
541057 99541057 1001 86380 86390 1
540916 99540916 1001 86380 86390 1
540676 99540676 1001 86380 86390 1
540720 99540720 1001 86380 86390 1
540694 99540694 1001 86380 86390 1
541311 99541311 1001 86380 86390 1
541328 99541328 1001 86380 86390 1
542119 99542119 1001 86380 86390 1
541941 99541941 1001 86380 86390 1
541931 99541931 1001 86380 86390 1
541946 99541946 1001 86380 86390 1
541791 99541791 1001 86380 86390 1
541819 99541819 1001 86380 86390 1
541607 99541607 1001 86380 86390 1
541621 99541621 1001 86380 86390 1
541677 99541677 1001 86380 86390 1
541690 99541690 1001 86380 86390 1
541561 99541561 1001 86380 86390 1
541509 99541509 1001 86380 86390 1
542135 99542135 1001 86380 86390 1
542280 99542280 1001 86380 86390 1
542203 99542203 1001 86380 86390 1
542125 99542125 1001 86380 86390 1
542817 99542817 1001 86380 86390 1
542858 99542858 1001 86380 86390 1
542784 99542784 1001 86380 86390 1
542862 99542862 1001 86380 86390 1
542930 99542930 1001 86380 86390 1
542662 99542662 1001 86380 86390 1
542640 99542640 1001 86380 86390 1
542577 99542577 1001 86380 86390 1
542607 99542607 1001 86380 86390 1
542635 99542635 1001 86380 86390 1
542429 99542429 1001 86380 86390 1
542326 99542326 1001 86380 86390 1
542404 99542404 1001 86380 86390 1
542444 99542444 1001 86380 86390 1
542526 99542526 1001 86380 86390 1
542371 99542371 1001 86380 86390 1
542516 99542516 1001 86380 86390 1
542517 99542517 1001 86380 86390 1
542414 99542414 1001 86380 86390 1
543074 99543074 1001 86380 86390 1
543114 99543114 1001 86380 86390 1
543004 99543004 1001 86380 86390 1
543645 99543645 1001 86380 86390 1
543648 99543648 1001 86380 86390 1
543649 99543649 1001 86380 86390 1
543754 99543754 1001 86380 86390 1
543574 99543574 1001 86380 86390 1
543719 99543719 1001 86380 86390 1
543389 99543389 1001 86380 86390 1
543219 99543219 1001 86380 86390 1
543258 99543258 1001 86380 86390 1
543272 99543272 1001 86380 86390 1
543248 99543248 1001 86380 86390 1
543352 99543352 1001 86380 86390 1
543159 99543159 1001 86380 86390 1
543187 99543187 1001 86380 86390 1
543213 99543213 1001 86380 86390 1
543291 99543291 1001 86380 86390 1
543318 99543318 1001 86380 86390 1
543944 99543944 1001 86380 86390 1
543921 99543921 1001 86380 86390 1
543896 99543896 1001 86380 86390 1
543962 99543962 1001 86380 86390 1
544422 99544422 1001 86380 86390 1
544502 99544502 1001 86380 86390 1
544250 99544250 1001 86380 86390 1
544355 99544355 1001 86380 86390 1
544333 99544333 1001 86380 86390 1
544243 99544243 1001 86380 86390 1
544272 99544272 1001 86380 86390 1
544071 99544071 1001 86380 86390 1
544098 99544098 1001 86380 86390 1
544021 99544021 1001 86380 86390 1
544138 99544138 1001 86380 86390 1
543983 99543983 1001 86380 86390 1
544023 99544023 1001 86380 86390 1
544640 99544640 1001 86380 86390 1
426934 215 1001 60120 61557 1
503931 776 1001 32250 32549 1
506797 861 1002 59901 68879 1
529093 801 1001 34829 35128 1
537564 812 1001 33081 33380 1
400009 99400009 1001 86380 86390 1
400063 99400063 1001 86380 86390 1
400050 99400050 1001 86380 86390 1
400362 99400362 1001 86380 86390 1
400345 99400345 1001 86380 86390 1
400542 99400542 1001 86380 86390 1
401066 99401066 1001 86380 86390 1
401302 99401302 1001 86380 86390 1
401625 99401625 1001 86380 86390 1
401662 99401662 1001 86380 86390 1
401585 99401585 1001 86380 86390 1
401839 99401839 1001 86380 86390 1
401906 99401906 1001 86380 86390 1
401836 99401836 1001 86380 86390 1
401963 99401963 1001 86380 86390 1
402077 99402077 1001 86380 86390 1
402149 99402149 1001 86380 86390 1
402228 99402228 1001 86380 86390 1
402216 99402216 1001 86380 86390 1
402453 99402453 1001 86380 86390 1
402548 99402548 1001 86380 86390 1
402627 99402627 1001 86380 86390 1
402734 99402734 1001 86380 86390 1
402760 99402760 1001 86380 86390 1
402815 99402815 1001 86380 86390 1
402941 99402941 1001 86380 86390 1
403192 99403192 1001 86380 86390 1
403206 99403206 1001 86380 86390 1
403223 99403223 1001 86380 86390 1
403378 99403378 1001 86380 86390 1
403408 99403408 1001 86380 86390 1
403554 99403554 1001 86380 86390 1
403604 99403604 1001 86380 86390 1
403735 99403735 1001 86380 86390 1
404086 99404086 1001 86380 86390 1
404187 99404187 1001 86380 86390 1
404213 99404213 1001 86380 86390 1
404472 99404472 1001 86380 86390 1
404384 99404384 1001 86380 86390 1
404408 99404408 1001 86380 86390 1
404606 99404606 1001 86380 86390 1
404685 99404685 1001 86380 86390 1
405002 99405002 1001 86380 86390 1
405129 99405129 1001 86380 86390 1
405642 99405642 1001 86380 86390 1
405593 99405593 1001 86380 86390 1
405895 99405895 1001 86380 86390 1
406220 99406220 1001 86380 86390 1
406324 99406324 1001 86380 86390 1
406389 99406389 1001 86380 86390 1
406402 99406402 1001 86380 86390 1
406431 99406431 1001 86380 86390 1
406397 99406397 1001 86380 86390 1
406439 99406439 1001 86380 86390 1
406499 99406499 1001 86380 86390 1
406657 99406657 1001 86380 86390 1
406747 99406747 1001 86380 86390 1
406887 99406887 1001 86380 86390 1
407023 99407023 1001 86380 86390 1
407050 99407050 1001 86380 86390 1
407137 99407137 1001 86380 86390 1
407180 99407180 1001 86380 86390 1
407316 99407316 1001 86380 86390 1
407577 99407577 1001 86380 86390 1
407849 99407849 1001 86380 86390 1
407978 99407978 1001 86380 86390 1
408086 99408086 1001 86380 86390 1
408284 99408284 1001 86380 86390 1
408447 99408447 1001 86380 86390 1
408540 99408540 1001 86380 86390 1
408570 99408570 1001 86380 86390 1
408939 99408939 1001 86380 86390 1
408966 99408966 1001 86380 86390 1
409198 99409198 1001 86380 86390 1
409368 99409368 1001 86380 86390 1
409561 99409561 1001 86380 86390 1
409557 99409557 1001 86380 86390 1
409631 99409631 1001 86380 86390 1
410095 99410095 1001 86380 86390 1
410193 99410193 1001 86380 86390 1
410348 99410348 1001 86380 86390 1
410436 99410436 1001 86380 86390 1
410536 99410536 1001 86380 86390 1
410891 99410891 1001 86380 86390 1
410832 99410832 1001 86380 86390 1
410905 99410905 1001 86380 86390 1
410958 99410958 1001 86380 86390 1
411089 99411089 1001 86380 86390 1
412154 99412154 1001 86380 86390 1
412189 99412189 1001 86380 86390 1
412291 99412291 1001 86380 86390 1
412284 99412284 1001 86380 86390 1
413334 99413334 1001 86380 86390 1
413337 99413337 1001 86380 86390 1
413621 99413621 1001 86380 86390 1
413497 99413497 1001 86380 86390 1
413583 99413583 1001 86380 86390 1
412932 99412932 1001 86380 86390 1
413250 99413250 1001 86380 86390 1
412919 99412919 1001 86380 86390 1
412806 99412806 1001 86380 86390 1
412710 99412710 1001 86380 86390 1
412717 99412717 1001 86380 86390 1
413921 99413921 1001 86380 86390 1
413709 99413709 1001 86380 86390 1
413831 99413831 1001 86380 86390 1
415293 99415293 1001 86380 86390 1
414677 99414677 1001 86380 86390 1
414849 99414849 1001 86380 86390 1
414573 99414573 1001 86380 86390 1
414575 99414575 1001 86380 86390 1
414651 99414651 1001 86380 86390 1
414140 99414140 1001 86380 86390 1
414180 99414180 1001 86380 86390 1
414237 99414237 1001 86380 86390 1
414175 99414175 1001 86380 86390 1
414352 99414352 1001 86380 86390 1
415703 99415703 1001 86380 86390 1
415590 99415590 1001 86380 86390 1
416715 99416715 1001 86380 86390 1
416191 99416191 1001 86380 86390 1
416562 99416562 1001 86380 86390 1
416150 99416150 1001 86380 86390 1
416152 99416152 1001 86380 86390 1
415808 99415808 1001 86380 86390 1
415727 99415727 1001 86380 86390 1
415822 99415822 1001 86380 86390 1
415823 99415823 1001 86380 86390 1
417328 99417328 1001 86380 86390 1
417336 99417336 1001 86380 86390 1
417298 99417298 1001 86380 86390 1
417248 99417248 1001 86380 86390 1
417582 99417582 1001 86380 86390 1
417505 99417505 1001 86380 86390 1
418483 99418483 1001 86380 86390 1
418746 99418746 1001 86380 86390 1
418493 99418493 1001 86380 86390 1
418795 99418795 1001 86380 86390 1
418128 99418128 1001 86380 86390 1
418187 99418187 1001 86380 86390 1
417966 99417966 1001 86380 86390 1
418928 99418928 1001 86380 86390 1
419137 99419137 1001 86380 86390 1
419070 99419070 1001 86380 86390 1
420353 99420353 1001 86380 86390 1
420096 99420096 1001 86380 86390 1
420367 99420367 1001 86380 86390 1
420170 99420170 1001 86380 86390 1
419851 99419851 1001 86380 86390 1
419680 99419680 1001 86380 86390 1
419817 99419817 1001 86380 86390 1
419402 99419402 1001 86380 86390 1
419593 99419593 1001 86380 86390 1
420465 99420465 1001 86380 86390 1
420824 99420824 1001 86380 86390 1
421930 99421930 1001 86380 86390 1
421585 99421585 1001 86380 86390 1
421368 99421368 1001 86380 86390 1
421299 99421299 1001 86380 86390 1
421461 99421461 1001 86380 86390 1
421487 99421487 1001 86380 86390 1
421558 99421558 1001 86380 86390 1
421446 99421446 1001 86380 86390 1
421534 99421534 1001 86380 86390 1
420894 99420894 1001 86380 86390 1
420845 99420845 1001 86380 86390 1
422335 99422335 1001 86380 86390 1
422369 99422369 1001 86380 86390 1
422174 99422174 1001 86380 86390 1
422270 99422270 1001 86380 86390 1
423505 99423505 1001 86380 86390 1
423610 99423610 1001 86380 86390 1
423417 99423417 1001 86380 86390 1
423618 99423618 1001 86380 86390 1
423328 99423328 1001 86380 86390 1
422954 99422954 1001 86380 86390 1
423212 99423212 1001 86380 86390 1
422606 99422606 1001 86380 86390 1
422810 99422810 1001 86380 86390 1
422568 99422568 1001 86380 86390 1
422569 99422569 1001 86380 86390 1
423885 99423885 1001 86380 86390 1
424099 99424099 1001 86380 86390 1
422941 99422941 1001 86380 86390 1
423817 99423817 1001 86380 86390 1
423863 99423863 1001 86380 86390 1
423937 99423937 1001 86380 86390 1
425356 99425356 1001 86380 86390 1
424934 99424934 1001 86380 86390 1
424596 99424596 1001 86380 86390 1
424869 99424869 1001 86380 86390 1
424658 99424658 1001 86380 86390 1
424637 99424637 1001 86380 86390 1
424416 99424416 1001 86380 86390 1
424385 99424385 1001 86380 86390 1
425741 99425741 1001 86380 86390 1
425436 99425436 1001 86380 86390 1
425743 99425743 1001 86380 86390 1
425750 99425750 1001 86380 86390 1
425517 99425517 1001 86380 86390 1
425600 99425600 1001 86380 86390 1
426973 99426973 1001 86380 86390 1
426718 99426718 1001 86380 86390 1
427036 99427036 1001 86380 86390 1
427039 99427039 1001 86380 86390 1
426793 99426793 1001 86380 86390 1
426862 99426862 1001 86380 86390 1
426363 99426363 1001 86380 86390 1
426459 99426459 1001 86380 86390 1
426637 99426637 1001 86380 86390 1
426288 99426288 1001 86380 86390 1
425837 99425837 1001 86380 86390 1
426194 99426194 1001 86380 86390 1
425918 99425918 1001 86380 86390 1
426162 99426162 1001 86380 86390 1
426256 99426256 1001 86380 86390 1
425900 99425900 1001 86380 86390 1
427517 99427517 1001 86380 86390 1
427397 99427397 1001 86380 86390 1
427329 99427329 1001 86380 86390 1
427157 99427157 1001 86380 86390 1
427184 99427184 1001 86380 86390 1
427135 99427135 1001 86380 86390 1
428352 99428352 1001 86380 86390 1
427822 99427822 1001 86380 86390 1
427904 99427904 1001 86380 86390 1
427567 99427567 1001 86380 86390 1
427644 99427644 1001 86380 86390 1
429134 99429134 1001 86380 86390 1
430330 99430330 1001 86380 86390 1
430182 99430182 1001 86380 86390 1
429761 99429761 1001 86380 86390 1
429748 99429748 1001 86380 86390 1
429346 99429346 1001 86380 86390 1
430639 99430639 1001 86380 86390 1
430532 99430532 1001 86380 86390 1
430816 99430816 1001 86380 86390 1
432006 99432006 1001 86380 86390 1
431755 99431755 1001 86380 86390 1
431926 99431926 1001 86380 86390 1
431366 99431366 1001 86380 86390 1
431390 99431390 1001 86380 86390 1
430948 99430948 1001 86380 86390 1
431098 99431098 1001 86380 86390 1
431248 99431248 1001 86380 86390 1
430930 99430930 1001 86380 86390 1
431144 99431144 1001 86380 86390 1
432098 99432098 1001 86380 86390 1
432417 99432417 1001 86380 86390 1
432194 99432194 1001 86380 86390 1
433585 99433585 1001 86380 86390 1
433363 99433363 1001 86380 86390 1
433552 99433552 1001 86380 86390 1
433331 99433331 1001 86380 86390 1
433201 99433201 1001 86380 86390 1
432898 99432898 1001 86380 86390 1
432652 99432652 1001 86380 86390 1
432565 99432565 1001 86380 86390 1
432863 99432863 1001 86380 86390 1
432811 99432811 1001 86380 86390 1
432515 99432515 1001 86380 86390 1
434069 99434069 1001 86380 86390 1
433802 99433802 1001 86380 86390 1
433767 99433767 1001 86380 86390 1
434079 99434079 1001 86380 86390 1
434061 99434061 1001 86380 86390 1
435057 99435057 1001 86380 86390 1
435256 99435256 1001 86380 86390 1
434850 99434850 1001 86380 86390 1
434829 99434829 1001 86380 86390 1
434932 99434932 1001 86380 86390 1
434171 99434171 1001 86380 86390 1
434241 99434241 1001 86380 86390 1
434572 99434572 1001 86380 86390 1
434525 99434525 1001 86380 86390 1
434276 99434276 1001 86380 86390 1
434249 99434249 1001 86380 86390 1
435787 99435787 1001 86380 86390 1
435495 99435495 1001 86380 86390 1
435592 99435592 1001 86380 86390 1
436881 99436881 1001 86380 86390 1
437063 99437063 1001 86380 86390 1
437134 99437134 1001 86380 86390 1
436826 99436826 1001 86380 86390 1
436445 99436445 1001 86380 86390 1
436477 99436477 1001 86380 86390 1
436347 99436347 1001 86380 86390 1
436555 99436555 1001 86380 86390 1
436537 99436537 1001 86380 86390 1
436678 99436678 1001 86380 86390 1
436441 99436441 1001 86380 86390 1
436413 99436413 1001 86380 86390 1
436194 99436194 1001 86380 86390 1
436308 99436308 1001 86380 86390 1
437308 99437308 1001 86380 86390 1
300699 99300699 1001 86380 86390 1
300643 99300643 1001 86380 86390 1
300593 99300593 1001 86380 86390 1
300569 99300569 1001 86380 86390 1
300447 99300447 1001 86380 86390 1
300409 99300409 1001 86380 86390 1
300442 99300442 1001 86380 86390 1
300483 99300483 1001 86380 86390 1
300259 99300259 1001 86380 86390 1
301536 99301536 1001 86380 86390 1
301547 99301547 1001 86380 86390 1
301502 99301502 1001 86380 86390 1
301548 99301548 1001 86380 86390 1
301277 99301277 1001 86380 86390 1
301342 99301342 1001 86380 86390 1
301227 99301227 1001 86380 86390 1
301163 99301163 1001 86380 86390 1
301066 99301066 1001 86380 86390 1
301067 99301067 1001 86380 86390 1
300954 99300954 1001 86380 86390 1
301022 99301022 1001 86380 86390 1
301644 99301644 1001 86380 86390 1
301664 99301664 1001 86380 86390 1
302364 99302364 1001 86380 86390 1
302371 99302371 1001 86380 86390 1
302115 99302115 1001 86380 86390 1
302158 99302158 1001 86380 86390 1
301885 99301885 1001 86380 86390 1
301950 99301950 1001 86380 86390 1
301873 99301873 1001 86380 86390 1
303020 99303020 1001 86380 86390 1
303203 99303203 1001 86380 86390 1
302881 99302881 1001 86380 86390 1
302756 99302756 1001 86380 86390 1
302718 99302718 1001 86380 86390 1
302641 99302641 1001 86380 86390 1
302694 99302694 1001 86380 86390 1
302635 99302635 1001 86380 86390 1
302688 99302688 1001 86380 86390 1
302779 99302779 1001 86380 86390 1
303291 99303291 1001 86380 86390 1
303933 99303933 1001 86380 86390 1
303991 99303991 1001 86380 86390 1
303646 99303646 1001 86380 86390 1
303766 99303766 1001 86380 86390 1
303729 99303729 1001 86380 86390 1
303758 99303758 1001 86380 86390 1
303438 99303438 1001 86380 86390 1
303493 99303493 1001 86380 86390 1
303585 99303585 1001 86380 86390 1
303526 99303526 1001 86380 86390 1
304705 99304705 1001 86380 86390 1
304765 99304765 1001 86380 86390 1
304643 99304643 1001 86380 86390 1
304540 99304540 1001 86380 86390 1
304342 99304342 1001 86380 86390 1
304382 99304382 1001 86380 86390 1
304268 99304268 1001 86380 86390 1
304363 99304363 1001 86380 86390 1
305573 99305573 1001 86380 86390 1
305578 99305578 1001 86380 86390 1
305607 99305607 1001 86380 86390 1
305467 99305467 1001 86380 86390 1
305275 99305275 1001 86380 86390 1
305366 99305366 1001 86380 86390 1
305147 99305147 1001 86380 86390 1
305115 99305115 1001 86380 86390 1
500192 99500192 1001 86380 86390 1
500069 99500069 1001 86380 86390 1
500019 99500019 1001 86380 86390 1
500642 99500642 1001 86380 86390 1
500403 99500403 1001 86380 86390 1
500498 99500498 1001 86380 86390 1
500223 99500223 1001 86380 86390 1
500210 99500210 1001 86380 86390 1
500318 99500318 1001 86380 86390 1
500360 99500360 1001 86380 86390 1
500994 99500994 1001 86380 86390 1
500931 99500931 1001 86380 86390 1
500886 99500886 1001 86380 86390 1
500925 99500925 1001 86380 86390 1
501017 99501017 1001 86380 86390 1
501638 99501638 1001 86380 86390 1
501504 99501504 1001 86380 86390 1
501521 99501521 1001 86380 86390 1
501523 99501523 1001 86380 86390 1
501345 99501345 1001 86380 86390 1
501235 99501235 1001 86380 86390 1
501328 99501328 1001 86380 86390 1
501084 99501084 1001 86380 86390 1
501753 99501753 1001 86380 86390 1
501754 99501754 1001 86380 86390 1
501720 99501720 1001 86380 86390 1
501713 99501713 1001 86380 86390 1
502300 99502300 1001 86380 86390 1
502367 99502367 1001 86380 86390 1
502277 99502277 1001 86380 86390 1
502296 99502296 1001 86380 86390 1
502080 99502080 1001 86380 86390 1
502158 99502158 1001 86380 86390 1
502246 99502246 1001 86380 86390 1
502003 99502003 1001 86380 86390 1
501980 99501980 1001 86380 86390 1
502037 99502037 1001 86380 86390 1
502670 99502670 1001 86380 86390 1
502502 99502502 1001 86380 86390 1
502671 99502671 1001 86380 86390 1
502490 99502490 1001 86380 86390 1
502635 99502635 1001 86380 86390 1
502590 99502590 1001 86380 86390 1
503267 99503267 1001 86380 86390 1
503272 99503272 1001 86380 86390 1
503162 99503162 1001 86380 86390 1
502984 99502984 1001 86380 86390 1
502880 99502880 1001 86380 86390 1
502895 99502895 1001 86380 86390 1
502955 99502955 1001 86380 86390 1
502805 99502805 1001 86380 86390 1
503449 99503449 1001 86380 86390 1
503412 99503412 1001 86380 86390 1
503977 99503977 1001 86380 86390 1
503916 99503916 1001 86380 86390 1
503918 99503918 1001 86380 86390 1
504021 99504021 1001 86380 86390 1
504099 99504099 1001 86380 86390 1
504013 99504013 1001 86380 86390 1
503758 99503758 1001 86380 86390 1
503853 99503853 1001 86380 86390 1
504271 99504271 1001 86380 86390 1
504196 99504196 1001 86380 86390 1
504161 99504161 1001 86380 86390 1
504243 99504243 1001 86380 86390 1
504816 99504816 1001 86380 86390 1
504725 99504725 1001 86380 86390 1
504715 99504715 1001 86380 86390 1
504600 99504600 1001 86380 86390 1
504654 99504654 1001 86380 86390 1
504617 99504617 1001 86380 86390 1
504670 99504670 1001 86380 86390 1
504606 99504606 1001 86380 86390 1
504418 99504418 1001 86380 86390 1
504360 99504360 1001 86380 86390 1
504997 99504997 1001 86380 86390 1
505117 99505117 1001 86380 86390 1
505054 99505054 1001 86380 86390 1
505031 99505031 1001 86380 86390 1
505710 99505710 1001 86380 86390 1
505607 99505607 1001 86380 86390 1
505397 99505397 1001 86380 86390 1
505516 99505516 1001 86380 86390 1
505530 99505530 1001 86380 86390 1
505349 99505349 1001 86380 86390 1
505337 99505337 1001 86380 86390 1
505199 99505199 1001 86380 86390 1
505859 99505859 1001 86380 86390 1
505908 99505908 1001 86380 86390 1
505947 99505947 1001 86380 86390 1
506455 99506455 1001 86380 86390 1
506509 99506509 1001 86380 86390 1
506573 99506573 1001 86380 86390 1
506477 99506477 1001 86380 86390 1
506379 99506379 1001 86380 86390 1
506315 99506315 1001 86380 86390 1
506373 99506373 1001 86380 86390 1
506386 99506386 1001 86380 86390 1
506338 99506338 1001 86380 86390 1
506081 99506081 1001 86380 86390 1
505996 99505996 1001 86380 86390 1
506130 99506130 1001 86380 86390 1
506685 99506685 1001 86380 86390 1
506687 99506687 1001 86380 86390 1
506703 99506703 1001 86380 86390 1
507285 99507285 1001 86380 86390 1
507262 99507262 1001 86380 86390 1
507280 99507280 1001 86380 86390 1
507115 99507115 1001 86380 86390 1
507192 99507192 1001 86380 86390 1
507091 99507091 1001 86380 86390 1
506858 99506858 1001 86380 86390 1
507526 99507526 1001 86380 86390 1
507514 99507514 1001 86380 86390 1
507506 99507506 1001 86380 86390 1
507468 99507468 1001 86380 86390 1
508143 99508143 1001 86380 86390 1
507926 99507926 1001 86380 86390 1
507992 99507992 1001 86380 86390 1
507838 99507838 1001 86380 86390 1
507910 99507910 1001 86380 86390 1
507732 99507732 1001 86380 86390 1
507655 99507655 1001 86380 86390 1
507826 99507826 1001 86380 86390 1
507673 99507673 1001 86380 86390 1
507738 99507738 1001 86380 86390 1
507781 99507781 1001 86380 86390 1
508424 99508424 1001 86380 86390 1
508283 99508283 1001 86380 86390 1
508989 99508989 1001 86380 86390 1
508889 99508889 1001 86380 86390 1
508968 99508968 1001 86380 86390 1
509036 99509036 1001 86380 86390 1
508728 99508728 1001 86380 86390 1
508666 99508666 1001 86380 86390 1
508770 99508770 1001 86380 86390 1
508796 99508796 1001 86380 86390 1
508785 99508785 1001 86380 86390 1
508811 99508811 1001 86380 86390 1
508750 99508750 1001 86380 86390 1
508657 99508657 1001 86380 86390 1
509190 99509190 1001 86380 86390 1
509219 99509219 1001 86380 86390 1
509273 99509273 1001 86380 86390 1
509212 99509212 1001 86380 86390 1
509083 99509083 1001 86380 86390 1
509840 99509840 1001 86380 86390 1
509854 99509854 1001 86380 86390 1
509764 99509764 1001 86380 86390 1
509884 99509884 1001 86380 86390 1
509757 99509757 1001 86380 86390 1
509618 99509618 1001 86380 86390 1
509520 99509520 1001 86380 86390 1
509678 99509678 1001 86380 86390 1
509666 99509666 1001 86380 86390 1
509615 99509615 1001 86380 86390 1
509511 99509511 1001 86380 86390 1
509345 99509345 1001 86380 86390 1
509309 99509309 1001 86380 86390 1
509354 99509354 1001 86380 86390 1
509316 99509316 1001 86380 86390 1
509965 99509965 1001 86380 86390 1
509983 99509983 1001 86380 86390 1
509935 99509935 1001 86380 86390 1
510568 99510568 1001 86380 86390 1
510718 99510718 1001 86380 86390 1
510397 99510397 1001 86380 86390 1
510454 99510454 1001 86380 86390 1
510172 99510172 1001 86380 86390 1
510290 99510290 1001 86380 86390 1
510110 99510110 1001 86380 86390 1
510309 99510309 1001 86380 86390 1
510908 99510908 1001 86380 86390 1
510735 99510735 1001 86380 86390 1
511404 99511404 1001 86380 86390 1
511380 99511380 1001 86380 86390 1
511395 99511395 1001 86380 86390 1
511499 99511499 1001 86380 86390 1
511224 99511224 1001 86380 86390 1
511290 99511290 1001 86380 86390 1
511229 99511229 1001 86380 86390 1
511036 99511036 1001 86380 86390 1
510977 99510977 1001 86380 86390 1
511141 99511141 1001 86380 86390 1
511734 99511734 1001 86380 86390 1
511699 99511699 1001 86380 86390 1
511585 99511585 1001 86380 86390 1
511586 99511586 1001 86380 86390 1
511587 99511587 1001 86380 86390 1
512353 99512353 1001 86380 86390 1
512364 99512364 1001 86380 86390 1
512287 99512287 1001 86380 86390 1
511992 99511992 1001 86380 86390 1
512072 99512072 1001 86380 86390 1
511995 99511995 1001 86380 86390 1
511969 99511969 1001 86380 86390 1
512035 99512035 1001 86380 86390 1
512102 99512102 1001 86380 86390 1
512000 99512000 1001 86380 86390 1
512028 99512028 1001 86380 86390 1
511798 99511798 1001 86380 86390 1
511854 99511854 1001 86380 86390 1
512428 99512428 1001 86380 86390 1
512566 99512566 1001 86380 86390 1
513068 99513068 1001 86380 86390 1
513094 99513094 1001 86380 86390 1
513099 99513099 1001 86380 86390 1
513112 99513112 1001 86380 86390 1
513036 99513036 1001 86380 86390 1
512732 99512732 1001 86380 86390 1
512735 99512735 1001 86380 86390 1
512711 99512711 1001 86380 86390 1
513216 99513216 1001 86380 86390 1
513377 99513377 1001 86380 86390 1
513378 99513378 1001 86380 86390 1
513969 99513969 1001 86380 86390 1
513815 99513815 1001 86380 86390 1
513751 99513751 1001 86380 86390 1
513784 99513784 1001 86380 86390 1
513507 99513507 1001 86380 86390 1
513565 99513565 1001 86380 86390 1
514159 99514159 1001 86380 86390 1
514134 99514134 1001 86380 86390 1
514090 99514090 1001 86380 86390 1
514051 99514051 1001 86380 86390 1
514065 99514065 1001 86380 86390 1
514157 99514157 1001 86380 86390 1
514830 99514830 1001 86380 86390 1
514684 99514684 1001 86380 86390 1
514697 99514697 1001 86380 86390 1
514779 99514779 1001 86380 86390 1
514689 99514689 1001 86380 86390 1
514702 99514702 1001 86380 86390 1
514490 99514490 1001 86380 86390 1
514606 99514606 1001 86380 86390 1
514300 99514300 1001 86380 86390 1
514867 99514867 1001 86380 86390 1
514935 99514935 1001 86380 86390 1
515060 99515060 1001 86380 86390 1
515653 99515653 1001 86380 86390 1
515580 99515580 1001 86380 86390 1
515364 99515364 1001 86380 86390 1
515332 99515332 1001 86380 86390 1
515227 99515227 1001 86380 86390 1
515204 99515204 1001 86380 86390 1
515784 99515784 1001 86380 86390 1
515849 99515849 1001 86380 86390 1
515851 99515851 1001 86380 86390 1
515828 99515828 1001 86380 86390 1
515728 99515728 1001 86380 86390 1
516343 99516343 1001 86380 86390 1
516386 99516386 1001 86380 86390 1
516313 99516313 1001 86380 86390 1
516469 99516469 1001 86380 86390 1
516149 99516149 1001 86380 86390 1
516139 99516139 1001 86380 86390 1
516295 99516295 1001 86380 86390 1
516105 99516105 1001 86380 86390 1
516248 99516248 1001 86380 86390 1
516275 99516275 1001 86380 86390 1
515958 99515958 1001 86380 86390 1
515946 99515946 1001 86380 86390 1
516013 99516013 1001 86380 86390 1
516066 99516066 1001 86380 86390 1
517182 99517182 1001 86380 86390 1
517260 99517260 1001 86380 86390 1
517137 99517137 1001 86380 86390 1
517323 99517323 1001 86380 86390 1
516948 99516948 1001 86380 86390 1
516757 99516757 1001 86380 86390 1
516849 99516849 1001 86380 86390 1
516891 99516891 1001 86380 86390 1
516804 99516804 1001 86380 86390 1
516869 99516869 1001 86380 86390 1
516895 99516895 1001 86380 86390 1
517489 99517489 1001 86380 86390 1
517528 99517528 1001 86380 86390 1
517361 99517361 1001 86380 86390 1
517408 99517408 1001 86380 86390 1
517460 99517460 1001 86380 86390 1
517499 99517499 1001 86380 86390 1
517971 99517971 1001 86380 86390 1
518143 99518143 1001 86380 86390 1
518096 99518096 1001 86380 86390 1
517968 99517968 1001 86380 86390 1
517822 99517822 1001 86380 86390 1
517772 99517772 1001 86380 86390 1
517567 99517567 1001 86380 86390 1
517670 99517670 1001 86380 86390 1
517554 99517554 1001 86380 86390 1
517620 99517620 1001 86380 86390 1
517621 99517621 1001 86380 86390 1
517557 99517557 1001 86380 86390 1
517638 99517638 1001 86380 86390 1
517677 99517677 1001 86380 86390 1
517667 99517667 1001 86380 86390 1
517630 99517630 1001 86380 86390 1
518341 99518341 1001 86380 86390 1
518242 99518242 1001 86380 86390 1
518835 99518835 1001 86380 86390 1
518897 99518897 1001 86380 86390 1
518658 99518658 1001 86380 86390 1
518635 99518635 1001 86380 86390 1
518525 99518525 1001 86380 86390 1
518507 99518507 1001 86380 86390 1
518456 99518456 1001 86380 86390 1
519096 99519096 1001 86380 86390 1
519123 99519123 1001 86380 86390 1
519663 99519663 1001 86380 86390 1
519746 99519746 1001 86380 86390 1
519453 99519453 1001 86380 86390 1
519445 99519445 1001 86380 86390 1
519536 99519536 1001 86380 86390 1
519487 99519487 1001 86380 86390 1
519569 99519569 1001 86380 86390 1
519245 99519245 1001 86380 86390 1
519271 99519271 1001 86380 86390 1
519384 99519384 1001 86380 86390 1
519217 99519217 1001 86380 86390 1
519957 99519957 1001 86380 86390 1
519962 99519962 1001 86380 86390 1
519874 99519874 1001 86380 86390 1
520595 99520595 1001 86380 86390 1
520243 99520243 1001 86380 86390 1
520329 99520329 1001 86380 86390 1
520304 99520304 1001 86380 86390 1
520139 99520139 1001 86380 86390 1
520114 99520114 1001 86380 86390 1
520042 99520042 1001 86380 86390 1
520808 99520808 1001 86380 86390 1
520770 99520770 1001 86380 86390 1
520812 99520812 1001 86380 86390 1
520726 99520726 1001 86380 86390 1
520675 99520675 1001 86380 86390 1
521317 99521317 1001 86380 86390 1
521384 99521384 1001 86380 86390 1
521284 99521284 1001 86380 86390 1
520888 99520888 1001 86380 86390 1
520940 99520940 1001 86380 86390 1
520889 99520889 1001 86380 86390 1
521013 99521013 1001 86380 86390 1
521555 99521555 1001 86380 86390 1
521600 99521600 1001 86380 86390 1
521654 99521654 1001 86380 86390 1
521552 99521552 1001 86380 86390 1
522217 99522217 1001 86380 86390 1
522290 99522290 1001 86380 86390 1
521881 99521881 1001 86380 86390 1
521924 99521924 1001 86380 86390 1
522045 99522045 1001 86380 86390 1
521791 99521791 1001 86380 86390 1
521680 99521680 1001 86380 86390 1
521864 99521864 1001 86380 86390 1
522321 99522321 1001 86380 86390 1
522322 99522322 1001 86380 86390 1
523083 99523083 1001 86380 86390 1
522799 99522799 1001 86380 86390 1
522877 99522877 1001 86380 86390 1
522802 99522802 1001 86380 86390 1
522581 99522581 1001 86380 86390 1
522659 99522659 1001 86380 86390 1
522609 99522609 1001 86380 86390 1
522688 99522688 1001 86380 86390 1
522559 99522559 1001 86380 86390 1
523298 99523298 1001 86380 86390 1
523145 99523145 1001 86380 86390 1
523902 99523902 1001 86380 86390 1
523588 99523588 1001 86380 86390 1
523692 99523692 1001 86380 86390 1
523577 99523577 1001 86380 86390 1
523735 99523735 1001 86380 86390 1
523646 99523646 1001 86380 86390 1
523569 99523569 1001 86380 86390 1
523608 99523608 1001 86380 86390 1
523414 99523414 1001 86380 86390 1
523429 99523429 1001 86380 86390 1
523408 99523408 1001 86380 86390 1
523343 99523343 1001 86380 86390 1
523503 99523503 1001 86380 86390 1
523491 99523491 1001 86380 86390 1
523973 99523973 1001 86380 86390 1
524078 99524078 1001 86380 86390 1
524031 99524031 1001 86380 86390 1
524616 99524616 1001 86380 86390 1
524707 99524707 1001 86380 86390 1
524592 99524592 1001 86380 86390 1
524618 99524618 1001 86380 86390 1
524659 99524659 1001 86380 86390 1
524648 99524648 1001 86380 86390 1
524383 99524383 1001 86380 86390 1
524487 99524487 1001 86380 86390 1
524504 99524504 1001 86380 86390 1
524506 99524506 1001 86380 86390 1
524405 99524405 1001 86380 86390 1
524367 99524367 1001 86380 86390 1
524162 99524162 1001 86380 86390 1
524848 99524848 1001 86380 86390 1
524887 99524887 1001 86380 86390 1
524862 99524862 1001 86380 86390 1
524775 99524775 1001 86380 86390 1
524906 99524906 1001 86380 86390 1
524843 99524843 1001 86380 86390 1
525570 99525570 1001 86380 86390 1
525581 99525581 1001 86380 86390 1
525290 99525290 1001 86380 86390 1
525216 99525216 1001 86380 86390 1
525220 99525220 1001 86380 86390 1
525285 99525285 1001 86380 86390 1
525131 99525131 1001 86380 86390 1
525153 99525153 1001 86380 86390 1
524985 99524985 1001 86380 86390 1
525180 99525180 1001 86380 86390 1
525001 99525001 1001 86380 86390 1
525607 99525607 1001 86380 86390 1
525783 99525783 1001 86380 86390 1
526310 99526310 1001 86380 86390 1
526116 99526116 1001 86380 86390 1
526052 99526052 1001 86380 86390 1
526183 99526183 1001 86380 86390 1
526171 99526171 1001 86380 86390 1
526055 99526055 1001 86380 86390 1
526190 99526190 1001 86380 86390 1
526034 99526034 1001 86380 86390 1
525869 99525869 1001 86380 86390 1
525818 99525818 1001 86380 86390 1
525875 99525875 1001 86380 86390 1
526554 99526554 1001 86380 86390 1
526567 99526567 1001 86380 86390 1
526569 99526569 1001 86380 86390 1
527053 99527053 1001 86380 86390 1
526982 99526982 1001 86380 86390 1
526853 99526853 1001 86380 86390 1
526959 99526959 1001 86380 86390 1
526896 99526896 1001 86380 86390 1
526949 99526949 1001 86380 86390 1
527016 99527016 1001 86380 86390 1
527043 99527043 1001 86380 86390 1
526779 99526779 1001 86380 86390 1
527392 99527392 1001 86380 86390 1
527322 99527322 1001 86380 86390 1
527897 99527897 1001 86380 86390 1
528020 99528020 1001 86380 86390 1
527849 99527849 1001 86380 86390 1
527559 99527559 1001 86380 86390 1
527510 99527510 1001 86380 86390 1
527541 99527541 1001 86380 86390 1
528091 99528091 1001 86380 86390 1
528853 99528853 1001 86380 86390 1
528752 99528752 1001 86380 86390 1
528606 99528606 1001 86380 86390 1
528647 99528647 1001 86380 86390 1
528532 99528532 1001 86380 86390 1
528563 99528563 1001 86380 86390 1
528425 99528425 1001 86380 86390 1
528430 99528430 1001 86380 86390 1
528473 99528473 1001 86380 86390 1
528486 99528486 1001 86380 86390 1
528964 99528964 1001 86380 86390 1
529106 99529106 1001 86380 86390 1
529083 99529083 1001 86380 86390 1
528981 99528981 1001 86380 86390 1
529099 99529099 1001 86380 86390 1
529524 99529524 1001 86380 86390 1
529605 99529605 1001 86380 86390 1
529472 99529472 1001 86380 86390 1
529501 99529501 1001 86380 86390 1
529476 99529476 1001 86380 86390 1
529325 99529325 1001 86380 86390 1
529210 99529210 1001 86380 86390 1
529217 99529217 1001 86380 86390 1
529753 99529753 1001 86380 86390 1
529845 99529845 1001 86380 86390 1
530390 99530390 1001 86380 86390 1
530541 99530541 1001 86380 86390 1
530542 99530542 1001 86380 86390 1
530219 99530219 1001 86380 86390 1
530199 99530199 1001 86380 86390 1
530024 99530024 1001 86380 86390 1
530037 99530037 1001 86380 86390 1
529948 99529948 1001 86380 86390 1
530042 99530042 1001 86380 86390 1
530095 99530095 1001 86380 86390 1
530138 99530138 1001 86380 86390 1
530607 99530607 1001 86380 86390 1
531218 99531218 1001 86380 86390 1
531274 99531274 1001 86380 86390 1
531153 99531153 1001 86380 86390 1
531011 99531011 1001 86380 86390 1
531129 99531129 1001 86380 86390 1
531052 99531052 1001 86380 86390 1
531001 99531001 1001 86380 86390 1
530824 99530824 1001 86380 86390 1
532064 99532064 1001 86380 86390 1
532087 99532087 1001 86380 86390 1
531931 99531931 1001 86380 86390 1
531984 99531984 1001 86380 86390 1
531586 99531586 1001 86380 86390 1
531641 99531641 1001 86380 86390 1
531709 99531709 1001 86380 86390 1
532272 99532272 1001 86380 86390 1
532325 99532325 1001 86380 86390 1
532262 99532262 1001 86380 86390 1
532355 99532355 1001 86380 86390 1
532253 99532253 1001 86380 86390 1
532254 99532254 1001 86380 86390 1
533006 99533006 1001 86380 86390 1
532858 99532858 1001 86380 86390 1
532978 99532978 1001 86380 86390 1
532941 99532941 1001 86380 86390 1
532763 99532763 1001 86380 86390 1
532819 99532819 1001 86380 86390 1
532772 99532772 1001 86380 86390 1
532580 99532580 1001 86380 86390 1
532467 99532467 1001 86380 86390 1
532457 99532457 1001 86380 86390 1
532575 99532575 1001 86380 86390 1
533096 99533096 1001 86380 86390 1
533227 99533227 1001 86380 86390 1
533103 99533103 1001 86380 86390 1
533718 99533718 1001 86380 86390 1
533707 99533707 1001 86380 86390 1
533670 99533670 1001 86380 86390 1
533764 99533764 1001 86380 86390 1
533846 99533846 1001 86380 86390 1
533450 99533450 1001 86380 86390 1
533452 99533452 1001 86380 86390 1
533495 99533495 1001 86380 86390 1
533328 99533328 1001 86380 86390 1
533264 99533264 1001 86380 86390 1
533295 99533295 1001 86380 86390 1
533348 99533348 1001 86380 86390 1
533246 99533246 1001 86380 86390 1
533989 99533989 1001 86380 86390 1
534041 99534041 1001 86380 86390 1
533861 99533861 1001 86380 86390 1
533874 99533874 1001 86380 86390 1
533955 99533955 1001 86380 86390 1
533932 99533932 1001 86380 86390 1
534504 99534504 1001 86380 86390 1
534631 99534631 1001 86380 86390 1
534362 99534362 1001 86380 86390 1
534282 99534282 1001 86380 86390 1
534439 99534439 1001 86380 86390 1
534102 99534102 1001 86380 86390 1
534180 99534180 1001 86380 86390 1
534093 99534093 1001 86380 86390 1
534111 99534111 1001 86380 86390 1
534837 99534837 1001 86380 86390 1
534760 99534760 1001 86380 86390 1
534727 99534727 1001 86380 86390 1
534767 99534767 1001 86380 86390 1
534793 99534793 1001 86380 86390 1
534846 99534846 1001 86380 86390 1
535308 99535308 1001 86380 86390 1
535450 99535450 1001 86380 86390 1
535452 99535452 1001 86380 86390 1
535316 99535316 1001 86380 86390 1
535367 99535367 1001 86380 86390 1
535221 99535221 1001 86380 86390 1
535263 99535263 1001 86380 86390 1
535148 99535148 1001 86380 86390 1
535200 99535200 1001 86380 86390 1
534981 99534981 1001 86380 86390 1
534959 99534959 1001 86380 86390 1
535014 99535014 1001 86380 86390 1
535042 99535042 1001 86380 86390 1
534939 99534939 1001 86380 86390 1
535018 99535018 1001 86380 86390 1
535547 99535547 1001 86380 86390 1
534890 99534890 1001 86380 86390 1
535629 99535629 1001 86380 86390 1
535580 99535580 1001 86380 86390 1
535632 99535632 1001 86380 86390 1
535556 99535556 1001 86380 86390 1
535712 99535712 1001 86380 86390 1
536303 99536303 1001 86380 86390 1
536209 99536209 1001 86380 86390 1
536261 99536261 1001 86380 86390 1
536262 99536262 1001 86380 86390 1
536322 99536322 1001 86380 86390 1
535976 99535976 1001 86380 86390 1
535965 99535965 1001 86380 86390 1
535940 99535940 1001 86380 86390 1
535954 99535954 1001 86380 86390 1
536019 99536019 1001 86380 86390 1
536099 99536099 1001 86380 86390 1
536023 99536023 1001 86380 86390 1
535794 99535794 1001 86380 86390 1
535890 99535890 1001 86380 86390 1
535774 99535774 1001 86380 86390 1
535749 99535749 1001 86380 86390 1
536448 99536448 1001 86380 86390 1
536475 99536475 1001 86380 86390 1
537091 99537091 1001 86380 86390 1
536976 99536976 1001 86380 86390 1
536797 99536797 1001 86380 86390 1
536787 99536787 1001 86380 86390 1
536775 99536775 1001 86380 86390 1
536739 99536739 1001 86380 86390 1
537252 99537252 1001 86380 86390 1
537269 99537269 1001 86380 86390 1
537336 99537336 1001 86380 86390 1
537208 99537208 1001 86380 86390 1
537209 99537209 1001 86380 86390 1
537338 99537338 1001 86380 86390 1
537786 99537786 1001 86380 86390 1
537855 99537855 1001 86380 86390 1
537744 99537744 1001 86380 86390 1
537732 99537732 1001 86380 86390 1
537618 99537618 1001 86380 86390 1
537739 99537739 1001 86380 86390 1
537393 99537393 1001 86380 86390 1
537478 99537478 1001 86380 86390 1
537440 99537440 1001 86380 86390 1
538078 99538078 1001 86380 86390 1
538004 99538004 1001 86380 86390 1
538143 99538143 1001 86380 86390 1
538185 99538185 1001 86380 86390 1
538094 99538094 1001 86380 86390 1
538148 99538148 1001 86380 86390 1
538164 99538164 1001 86380 86390 1
538754 99538754 1001 86380 86390 1
538786 99538786 1001 86380 86390 1
538807 99538807 1001 86380 86390 1
538444 99538444 1001 86380 86390 1
538421 99538421 1001 86380 86390 1
538603 99538603 1001 86380 86390 1
538530 99538530 1001 86380 86390 1
538375 99538375 1001 86380 86390 1
538208 99538208 1001 86380 86390 1
538390 99538390 1001 86380 86390 1
538379 99538379 1001 86380 86390 1
538290 99538290 1001 86380 86390 1
538229 99538229 1001 86380 86390 1
538843 99538843 1001 86380 86390 1
538963 99538963 1001 86380 86390 1
538836 99538836 1001 86380 86390 1
539580 99539580 1001 86380 86390 1
539464 99539464 1001 86380 86390 1
539494 99539494 1001 86380 86390 1
539509 99539509 1001 86380 86390 1
539269 99539269 1001 86380 86390 1
539233 99539233 1001 86380 86390 1
539272 99539272 1001 86380 86390 1
539354 99539354 1001 86380 86390 1
539382 99539382 1001 86380 86390 1
539729 99539729 1001 86380 86390 1
539846 99539846 1001 86380 86390 1
539642 99539642 1001 86380 86390 1
540276 99540276 1001 86380 86390 1
540306 99540306 1001 86380 86390 1
540333 99540333 1001 86380 86390 1
540359 99540359 1001 86380 86390 1
540124 99540124 1001 86380 86390 1
539862 99539862 1001 86380 86390 1
539889 99539889 1001 86380 86390 1
539968 99539968 1001 86380 86390 1
540021 99540021 1001 86380 86390 1
539870 99539870 1001 86380 86390 1
540546 99540546 1001 86380 86390 1
541102 99541102 1001 86380 86390 1
540932 99540932 1001 86380 86390 1
540922 99540922 1001 86380 86390 1
540992 99540992 1001 86380 86390 1
540700 99540700 1001 86380 86390 1
540778 99540778 1001 86380 86390 1
540688 99540688 1001 86380 86390 1
540715 99540715 1001 86380 86390 1
540834 99540834 1001 86380 86390 1
540757 99540757 1001 86380 86390 1
541473 99541473 1001 86380 86390 1
541401 99541401 1001 86380 86390 1
541453 99541453 1001 86380 86390 1
541297 99541297 1001 86380 86390 1
541444 99541444 1001 86380 86390 1
541939 99541939 1001 86380 86390 1
542008 99542008 1001 86380 86390 1
542040 99542040 1001 86380 86390 1
541904 99541904 1001 86380 86390 1
541830 99541830 1001 86380 86390 1
541796 99541796 1001 86380 86390 1
541696 99541696 1001 86380 86390 1
541595 99541595 1001 86380 86390 1
541673 99541673 1001 86380 86390 1
542285 99542285 1001 86380 86390 1
542290 99542290 1001 86380 86390 1
542253 99542253 1001 86380 86390 1
542254 99542254 1001 86380 86390 1
542793 99542793 1001 86380 86390 1
542811 99542811 1001 86380 86390 1
542812 99542812 1001 86380 86390 1
542749 99542749 1001 86380 86390 1
542762 99542762 1001 86380 86390 1
542752 99542752 1001 86380 86390 1
542689 99542689 1001 86380 86390 1
542625 99542625 1001 86380 86390 1
542563 99542563 1001 86380 86390 1
542738 99542738 1001 86380 86390 1
542482 99542482 1001 86380 86390 1
542477 99542477 1001 86380 86390 1
542985 99542985 1001 86380 86390 1
543093 99543093 1001 86380 86390 1
543149 99543149 1001 86380 86390 1
543661 99543661 1001 86380 86390 1
543641 99543641 1001 86380 86390 1
543498 99543498 1001 86380 86390 1
543474 99543474 1001 86380 86390 1
543202 99543202 1001 86380 86390 1
543216 99543216 1001 86380 86390 1
543307 99543307 1001 86380 86390 1
543179 99543179 1001 86380 86390 1
543313 99543313 1001 86380 86390 1
543886 99543886 1001 86380 86390 1
543967 99543967 1001 86380 86390 1
543864 99543864 1001 86380 86390 1
543920 99543920 1001 86380 86390 1
544598 99544598 1001 86380 86390 1
544459 99544459 1001 86380 86390 1
544447 99544447 1001 86380 86390 1
544517 99544517 1001 86380 86390 1
544587 99544587 1001 86380 86390 1
544428 99544428 1001 86380 86390 1
544316 99544316 1001 86380 86390 1
544391 99544391 1001 86380 86390 1
544646 99544646 1001 86380 86390 1
544649 99544649 1001 86380 86390 1
544675 99544675 1001 86380 86390 1
544613 99544613 1001 86380 86390 1
544680 99544680 1001 86380 86390 1
544603 99544603 1001 86380 86390 1
430069 217 1001 61080 61437 1
420801 237 1001 85320 85677 1
417156 1189 1001 66540 74697 1
506746 962 1002 55720 62054 1
501037 858 1001 37073 37372 1
400340 99400340 1001 86380 86390 1
400929 99400929 1001 86380 86390 1
400917 99400917 1001 86380 86390 1
401026 99401026 1001 86380 86390 1
400974 99400974 1001 86380 86390 1
401075 99401075 1001 86380 86390 1
401312 99401312 1001 86380 86390 1
401412 99401412 1001 86380 86390 1
401445 99401445 1001 86380 86390 1
401547 99401547 1001 86380 86390 1
401782 99401782 1001 86380 86390 1
401739 99401739 1001 86380 86390 1
401926 99401926 1001 86380 86390 1
402126 99402126 1001 86380 86390 1
402268 99402268 1001 86380 86390 1
402422 99402422 1001 86380 86390 1
402549 99402549 1001 86380 86390 1
402572 99402572 1001 86380 86390 1
402773 99402773 1001 86380 86390 1
402712 99402712 1001 86380 86390 1
402879 99402879 1001 86380 86390 1
402886 99402886 1001 86380 86390 1
402784 99402784 1001 86380 86390 1
402931 99402931 1001 86380 86390 1
403057 99403057 1001 86380 86390 1
403188 99403188 1001 86380 86390 1
403303 99403303 1001 86380 86390 1
403396 99403396 1001 86380 86390 1
403699 99403699 1001 86380 86390 1
403811 99403811 1001 86380 86390 1
404135 99404135 1001 86380 86390 1
404125 99404125 1001 86380 86390 1
404246 99404246 1001 86380 86390 1
404362 99404362 1001 86380 86390 1
404274 99404274 1001 86380 86390 1
404292 99404292 1001 86380 86390 1
404419 99404419 1001 86380 86390 1
404455 99404455 1001 86380 86390 1
404506 99404506 1001 86380 86390 1
404663 99404663 1001 86380 86390 1
404592 99404592 1001 86380 86390 1
405003 99405003 1001 86380 86390 1
404929 99404929 1001 86380 86390 1
405106 99405106 1001 86380 86390 1
405188 99405188 1001 86380 86390 1
405234 99405234 1001 86380 86390 1
405280 99405280 1001 86380 86390 1
405323 99405323 1001 86380 86390 1
405414 99405414 1001 86380 86390 1
405433 99405433 1001 86380 86390 1
405530 99405530 1001 86380 86390 1
405618 99405618 1001 86380 86390 1
405837 99405837 1001 86380 86390 1
405852 99405852 1001 86380 86390 1
406029 99406029 1001 86380 86390 1
406068 99406068 1001 86380 86390 1
406296 99406296 1001 86380 86390 1
406438 99406438 1001 86380 86390 1
406575 99406575 1001 86380 86390 1
406870 99406870 1001 86380 86390 1
406857 99406857 1001 86380 86390 1
406843 99406843 1001 86380 86390 1
407099 99407099 1001 86380 86390 1
407208 99407208 1001 86380 86390 1
407363 99407363 1001 86380 86390 1
407419 99407419 1001 86380 86390 1
407518 99407518 1001 86380 86390 1
407700 99407700 1001 86380 86390 1
407742 99407742 1001 86380 86390 1
407889 99407889 1001 86380 86390 1
408265 99408265 1001 86380 86390 1
408396 99408396 1001 86380 86390 1
408378 99408378 1001 86380 86390 1
408438 99408438 1001 86380 86390 1
408593 99408593 1001 86380 86390 1
409174 99409174 1001 86380 86390 1
409179 99409179 1001 86380 86390 1
409131 99409131 1001 86380 86390 1
409322 99409322 1001 86380 86390 1
409484 99409484 1001 86380 86390 1
409437 99409437 1001 86380 86390 1
409569 99409569 1001 86380 86390 1
409637 99409637 1001 86380 86390 1
410006 99410006 1001 86380 86390 1
410156 99410156 1001 86380 86390 1
410208 99410208 1001 86380 86390 1
410279 99410279 1001 86380 86390 1
410322 99410322 1001 86380 86390 1
410463 99410463 1001 86380 86390 1
410858 99410858 1001 86380 86390 1
410849 99410849 1001 86380 86390 1
410984 99410984 1001 86380 86390 1
410975 99410975 1001 86380 86390 1
411024 99411024 1001 86380 86390 1
411107 99411107 1001 86380 86390 1
411027 99411027 1001 86380 86390 1
411237 99411237 1001 86380 86390 1
411303 99411303 1001 86380 86390 1
411370 99411370 1001 86380 86390 1
411378 99411378 1001 86380 86390 1
411504 99411504 1001 86380 86390 1
411471 99411471 1001 86380 86390 1
411426 99411426 1001 86380 86390 1
411572 99411572 1001 86380 86390 1
411808 99411808 1001 86380 86390 1
412192 99412192 1001 86380 86390 1
412415 99412415 1001 86380 86390 1
413399 99413399 1001 86380 86390 1
413501 99413501 1001 86380 86390 1
413322 99413322 1001 86380 86390 1
413654 99413654 1001 86380 86390 1
413387 99413387 1001 86380 86390 1
413326 99413326 1001 86380 86390 1
413018 99413018 1001 86380 86390 1
412942 99412942 1001 86380 86390 1
412992 99412992 1001 86380 86390 1
412877 99412877 1001 86380 86390 1
412858 99412858 1001 86380 86390 1
413962 99413962 1001 86380 86390 1
415162 99415162 1001 86380 86390 1
415036 99415036 1001 86380 86390 1
415072 99415072 1001 86380 86390 1
414820 99414820 1001 86380 86390 1
414708 99414708 1001 86380 86390 1
414293 99414293 1001 86380 86390 1
414139 99414139 1001 86380 86390 1
415547 99415547 1001 86380 86390 1
415480 99415480 1001 86380 86390 1
415483 99415483 1001 86380 86390 1
415382 99415382 1001 86380 86390 1
416636 99416636 1001 86380 86390 1
416613 99416613 1001 86380 86390 1
416856 99416856 1001 86380 86390 1
416994 99416994 1001 86380 86390 1
416401 99416401 1001 86380 86390 1
416140 99416140 1001 86380 86390 1
416294 99416294 1001 86380 86390 1
416301 99416301 1001 86380 86390 1
416358 99416358 1001 86380 86390 1
416395 99416395 1001 86380 86390 1
415984 99415984 1001 86380 86390 1
415828 99415828 1001 86380 86390 1
415847 99415847 1001 86380 86390 1
417384 99417384 1001 86380 86390 1
417263 99417263 1001 86380 86390 1
417158 99417158 1001 86380 86390 1
418619 99418619 1001 86380 86390 1
418534 99418534 1001 86380 86390 1
418628 99418628 1001 86380 86390 1
418658 99418658 1001 86380 86390 1
418767 99418767 1001 86380 86390 1
418648 99418648 1001 86380 86390 1
418274 99418274 1001 86380 86390 1
418116 99418116 1001 86380 86390 1
418313 99418313 1001 86380 86390 1
417964 99417964 1001 86380 86390 1
418004 99418004 1001 86380 86390 1
417666 99417666 1001 86380 86390 1
417732 99417732 1001 86380 86390 1
417652 99417652 1001 86380 86390 1
419100 99419100 1001 86380 86390 1
419131 99419131 1001 86380 86390 1
418890 99418890 1001 86380 86390 1
420375 99420375 1001 86380 86390 1
420308 99420308 1001 86380 86390 1
420182 99420182 1001 86380 86390 1
420086 99420086 1001 86380 86390 1
420186 99420186 1001 86380 86390 1
419822 99419822 1001 86380 86390 1
419937 99419937 1001 86380 86390 1
419547 99419547 1001 86380 86390 1
419310 99419310 1001 86380 86390 1
419482 99419482 1001 86380 86390 1
419533 99419533 1001 86380 86390 1
420790 99420790 1001 86380 86390 1
420795 99420795 1001 86380 86390 1
420481 99420481 1001 86380 86390 1
422026 99422026 1001 86380 86390 1
422056 99422056 1001 86380 86390 1
422075 99422075 1001 86380 86390 1
421769 99421769 1001 86380 86390 1
421348 99421348 1001 86380 86390 1
421595 99421595 1001 86380 86390 1
420877 99420877 1001 86380 86390 1
421055 99421055 1001 86380 86390 1
420854 99420854 1001 86380 86390 1
422436 99422436 1001 86380 86390 1
422461 99422461 1001 86380 86390 1
422206 99422206 1001 86380 86390 1
422412 99422412 1001 86380 86390 1
423635 99423635 1001 86380 86390 1
423431 99423431 1001 86380 86390 1
423625 99423625 1001 86380 86390 1
423098 99423098 1001 86380 86390 1
422887 99422887 1001 86380 86390 1
423805 99423805 1001 86380 86390 1
424612 99424612 1001 86380 86390 1
424645 99424645 1001 86380 86390 1
424640 99424640 1001 86380 86390 1
424344 99424344 1001 86380 86390 1
424336 99424336 1001 86380 86390 1
425604 99425604 1001 86380 86390 1
425419 99425419 1001 86380 86390 1
426790 99426790 1001 86380 86390 1
426717 99426717 1001 86380 86390 1
427062 99427062 1001 86380 86390 1
426329 99426329 1001 86380 86390 1
426454 99426454 1001 86380 86390 1
426670 99426670 1001 86380 86390 1
426639 99426639 1001 86380 86390 1
425938 99425938 1001 86380 86390 1
426057 99426057 1001 86380 86390 1
425886 99425886 1001 86380 86390 1
427456 99427456 1001 86380 86390 1
427236 99427236 1001 86380 86390 1
427379 99427379 1001 86380 86390 1
428446 99428446 1001 86380 86390 1
428550 99428550 1001 86380 86390 1
428646 99428646 1001 86380 86390 1
428580 99428580 1001 86380 86390 1
428602 99428602 1001 86380 86390 1
428156 99428156 1001 86380 86390 1
428107 99428107 1001 86380 86390 1
428210 99428210 1001 86380 86390 1
427751 99427751 1001 86380 86390 1
427793 99427793 1001 86380 86390 1
428959 99428959 1001 86380 86390 1
428982 99428982 1001 86380 86390 1
429092 99429092 1001 86380 86390 1
430093 99430093 1001 86380 86390 1
429963 99429963 1001 86380 86390 1
430229 99430229 1001 86380 86390 1
430349 99430349 1001 86380 86390 1
430237 99430237 1001 86380 86390 1
430356 99430356 1001 86380 86390 1
429842 99429842 1001 86380 86390 1
429390 99429390 1001 86380 86390 1
429358 99429358 1001 86380 86390 1
429263 99429263 1001 86380 86390 1
430484 99430484 1001 86380 86390 1
429961 99429961 1001 86380 86390 1
430462 99430462 1001 86380 86390 1
430492 99430492 1001 86380 86390 1
431999 99431999 1001 86380 86390 1
431894 99431894 1001 86380 86390 1
432031 99432031 1001 86380 86390 1
432041 99432041 1001 86380 86390 1
431445 99431445 1001 86380 86390 1
431576 99431576 1001 86380 86390 1
431394 99431394 1001 86380 86390 1
431451 99431451 1001 86380 86390 1
431258 99431258 1001 86380 86390 1
431091 99431091 1001 86380 86390 1
431088 99431088 1001 86380 86390 1
432375 99432375 1001 86380 86390 1
432272 99432272 1001 86380 86390 1
432312 99432312 1001 86380 86390 1
432388 99432388 1001 86380 86390 1
432476 99432476 1001 86380 86390 1
432340 99432340 1001 86380 86390 1
433550 99433550 1001 86380 86390 1
433572 99433572 1001 86380 86390 1
432528 99432528 1001 86380 86390 1
432613 99432613 1001 86380 86390 1
432574 99432574 1001 86380 86390 1
432687 99432687 1001 86380 86390 1
432767 99432767 1001 86380 86390 1
433811 99433811 1001 86380 86390 1
433913 99433913 1001 86380 86390 1
434038 99434038 1001 86380 86390 1
435377 99435377 1001 86380 86390 1
435307 99435307 1001 86380 86390 1
435239 99435239 1001 86380 86390 1
435414 99435414 1001 86380 86390 1
434875 99434875 1001 86380 86390 1
434694 99434694 1001 86380 86390 1
434997 99434997 1001 86380 86390 1
434230 99434230 1001 86380 86390 1
434566 99434566 1001 86380 86390 1
434463 99434463 1001 86380 86390 1
434337 99434337 1001 86380 86390 1
435576 99435576 1001 86380 86390 1
435687 99435687 1001 86380 86390 1
437003 99437003 1001 86380 86390 1
436833 99436833 1001 86380 86390 1
437035 99437035 1001 86380 86390 1
437017 99437017 1001 86380 86390 1
437043 99437043 1001 86380 86390 1
436705 99436705 1001 86380 86390 1
436471 99436471 1001 86380 86390 1
436450 99436450 1001 86380 86390 1
436484 99436484 1001 86380 86390 1
436066 99436066 1001 86380 86390 1
436040 99436040 1001 86380 86390 1
436157 99436157 1001 86380 86390 1
435966 99435966 1001 86380 86390 1
300084 99300084 1001 86380 86390 1
437349 99437349 1001 86380 86390 1
437208 99437208 1001 86380 86390 1
300627 99300627 1001 86380 86390 1
300568 99300568 1001 86380 86390 1
300343 99300343 1001 86380 86390 1
300473 99300473 1001 86380 86390 1
300464 99300464 1001 86380 86390 1
300376 99300376 1001 86380 86390 1
300429 99300429 1001 86380 86390 1
300444 99300444 1001 86380 86390 1
300251 99300251 1001 86380 86390 1
300257 99300257 1001 86380 86390 1
300904 99300904 1001 86380 86390 1
300880 99300880 1001 86380 86390 1
300932 99300932 1001 86380 86390 1
301519 99301519 1001 86380 86390 1
301160 99301160 1001 86380 86390 1
301006 99301006 1001 86380 86390 1
301737 99301737 1001 86380 86390 1
301635 99301635 1001 86380 86390 1
301638 99301638 1001 86380 86390 1
302307 99302307 1001 86380 86390 1
302322 99302322 1001 86380 86390 1
302370 99302370 1001 86380 86390 1
302375 99302375 1001 86380 86390 1
302264 99302264 1001 86380 86390 1
302064 99302064 1001 86380 86390 1
302145 99302145 1001 86380 86390 1
301962 99301962 1001 86380 86390 1
301785 99301785 1001 86380 86390 1
302420 99302420 1001 86380 86390 1
302479 99302479 1001 86380 86390 1
302557 99302557 1001 86380 86390 1
302583 99302583 1001 86380 86390 1
303066 99303066 1001 86380 86390 1
303138 99303138 1001 86380 86390 1
303050 99303050 1001 86380 86390 1
302891 99302891 1001 86380 86390 1
302677 99302677 1001 86380 86390 1
302769 99302769 1001 86380 86390 1
302771 99302771 1001 86380 86390 1
302777 99302777 1001 86380 86390 1
302726 99302726 1001 86380 86390 1
302675 99302675 1001 86380 86390 1
302676 99302676 1001 86380 86390 1
303251 99303251 1001 86380 86390 1
303252 99303252 1001 86380 86390 1
303358 99303358 1001 86380 86390 1
303949 99303949 1001 86380 86390 1
303993 99303993 1001 86380 86390 1
303672 99303672 1001 86380 86390 1
303765 99303765 1001 86380 86390 1
303778 99303778 1001 86380 86390 1
303728 99303728 1001 86380 86390 1
303638 99303638 1001 86380 86390 1
303785 99303785 1001 86380 86390 1
303414 99303414 1001 86380 86390 1
303457 99303457 1001 86380 86390 1
303497 99303497 1001 86380 86390 1
303510 99303510 1001 86380 86390 1
303459 99303459 1001 86380 86390 1
304190 99304190 1001 86380 86390 1
304172 99304172 1001 86380 86390 1
304858 99304858 1001 86380 86390 1
304708 99304708 1001 86380 86390 1
304670 99304670 1001 86380 86390 1
304488 99304488 1001 86380 86390 1
304571 99304571 1001 86380 86390 1
304471 99304471 1001 86380 86390 1
304423 99304423 1001 86380 86390 1
304418 99304418 1001 86380 86390 1
304973 99304973 1001 86380 86390 1
305041 99305041 1001 86380 86390 1
304925 99304925 1001 86380 86390 1
304889 99304889 1001 86380 86390 1
305032 99305032 1001 86380 86390 1
305049 99305049 1001 86380 86390 1
305544 99305544 1001 86380 86390 1
305660 99305660 1001 86380 86390 1
305526 99305526 1001 86380 86390 1
305504 99305504 1001 86380 86390 1
305419 99305419 1001 86380 86390 1
305408 99305408 1001 86380 86390 1
305344 99305344 1001 86380 86390 1
305397 99305397 1001 86380 86390 1
305475 99305475 1001 86380 86390 1
305090 99305090 1001 86380 86390 1
305248 99305248 1001 86380 86390 1
305189 99305189 1001 86380 86390 1
305202 99305202 1001 86380 86390 1
305203 99305203 1001 86380 86390 1
305218 99305218 1001 86380 86390 1
500016 99500016 1001 86380 86390 1
500123 99500123 1001 86380 86390 1
500620 99500620 1001 86380 86390 1
500466 99500466 1001 86380 86390 1
500482 99500482 1001 86380 86390 1
500472 99500472 1001 86380 86390 1
500553 99500553 1001 86380 86390 1
500258 99500258 1001 86380 86390 1
500324 99500324 1001 86380 86390 1
500381 99500381 1001 86380 86390 1
500305 99500305 1001 86380 86390 1
501011 99501011 1001 86380 86390 1
500938 99500938 1001 86380 86390 1
500887 99500887 1001 86380 86390 1
501541 99501541 1001 86380 86390 1
501631 99501631 1001 86380 86390 1
501343 99501343 1001 86380 86390 1
501396 99501396 1001 86380 86390 1
501399 99501399 1001 86380 86390 1
501257 99501257 1001 86380 86390 1
501337 99501337 1001 86380 86390 1
501287 99501287 1001 86380 86390 1
501141 99501141 1001 86380 86390 1
501146 99501146 1001 86380 86390 1
501646 99501646 1001 86380 86390 1
501648 99501648 1001 86380 86390 1
502363 99502363 1001 86380 86390 1
502370 99502370 1001 86380 86390 1
502224 99502224 1001 86380 86390 1
502135 99502135 1001 86380 86390 1
502245 99502245 1001 86380 86390 1
502077 99502077 1001 86380 86390 1
501915 99501915 1001 86380 86390 1
502515 99502515 1001 86380 86390 1
502541 99502541 1001 86380 86390 1
502479 99502479 1001 86380 86390 1
502610 99502610 1001 86380 86390 1
502663 99502663 1001 86380 86390 1
502564 99502564 1001 86380 86390 1
502642 99502642 1001 86380 86390 1
503276 99503276 1001 86380 86390 1
503109 99503109 1001 86380 86390 1
503214 99503214 1001 86380 86390 1
502944 99502944 1001 86380 86390 1
503048 99503048 1001 86380 86390 1
502958 99502958 1001 86380 86390 1
503043 99503043 1001 86380 86390 1
503069 99503069 1001 86380 86390 1
502802 99502802 1001 86380 86390 1
502714 99502714 1001 86380 86390 1
502727 99502727 1001 86380 86390 1
502753 99502753 1001 86380 86390 1
502755 99502755 1001 86380 86390 1
502834 99502834 1001 86380 86390 1
502783 99502783 1001 86380 86390 1
502862 99502862 1001 86380 86390 1
502811 99502811 1001 86380 86390 1
502876 99502876 1001 86380 86390 1
503341 99503341 1001 86380 86390 1
503976 99503976 1001 86380 86390 1
503995 99503995 1001 86380 86390 1
504109 99504109 1001 86380 86390 1
503796 99503796 1001 86380 86390 1
503900 99503900 1001 86380 86390 1
503720 99503720 1001 86380 86390 1
503869 99503869 1001 86380 86390 1
503844 99503844 1001 86380 86390 1
503669 99503669 1001 86380 86390 1
503533 99503533 1001 86380 86390 1
503534 99503534 1001 86380 86390 1
504245 99504245 1001 86380 86390 1
504285 99504285 1001 86380 86390 1
504211 99504211 1001 86380 86390 1
504239 99504239 1001 86380 86390 1
504881 99504881 1001 86380 86390 1
504883 99504883 1001 86380 86390 1
504825 99504825 1001 86380 86390 1
504640 99504640 1001 86380 86390 1
504392 99504392 1001 86380 86390 1
504434 99504434 1001 86380 86390 1
504473 99504473 1001 86380 86390 1
504332 99504332 1001 86380 86390 1
504452 99504452 1001 86380 86390 1
505023 99505023 1001 86380 86390 1
505076 99505076 1001 86380 86390 1
504986 99504986 1001 86380 86390 1
505699 99505699 1001 86380 86390 1
505753 99505753 1001 86380 86390 1
505611 99505611 1001 86380 86390 1
505496 99505496 1001 86380 86390 1
505564 99505564 1001 86380 86390 1
505270 99505270 1001 86380 86390 1
505296 99505296 1001 86380 86390 1
505263 99505263 1001 86380 86390 1
505851 99505851 1001 86380 86390 1
505868 99505868 1001 86380 86390 1
506507 99506507 1001 86380 86390 1
506546 99506546 1001 86380 86390 1
506404 99506404 1001 86380 86390 1
506564 99506564 1001 86380 86390 1
506499 99506499 1001 86380 86390 1
506539 99506539 1001 86380 86390 1
506552 99506552 1001 86380 86390 1
506493 99506493 1001 86380 86390 1
506357 99506357 1001 86380 86390 1
506307 99506307 1001 86380 86390 1
506321 99506321 1001 86380 86390 1
506008 99506008 1001 86380 86390 1
506048 99506048 1001 86380 86390 1
506089 99506089 1001 86380 86390 1
506764 99506764 1001 86380 86390 1
506623 99506623 1001 86380 86390 1
506625 99506625 1001 86380 86390 1
506691 99506691 1001 86380 86390 1
507387 99507387 1001 86380 86390 1
507216 99507216 1001 86380 86390 1
506842 99506842 1001 86380 86390 1
506897 99506897 1001 86380 86390 1
506862 99506862 1001 86380 86390 1
507429 99507429 1001 86380 86390 1
507546 99507546 1001 86380 86390 1
507574 99507574 1001 86380 86390 1
508199 99508199 1001 86380 86390 1
508206 99508206 1001 86380 86390 1
508181 99508181 1001 86380 86390 1
507962 99507962 1001 86380 86390 1
507695 99507695 1001 86380 86390 1
507725 99507725 1001 86380 86390 1
507806 99507806 1001 86380 86390 1
508350 99508350 1001 86380 86390 1
508316 99508316 1001 86380 86390 1
508419 99508419 1001 86380 86390 1
509025 99509025 1001 86380 86390 1
509051 99509051 1001 86380 86390 1
508635 99508635 1001 86380 86390 1
508563 99508563 1001 86380 86390 1
508476 99508476 1001 86380 86390 1
509164 99509164 1001 86380 86390 1
509270 99509270 1001 86380 86390 1
509236 99509236 1001 86380 86390 1
509082 99509082 1001 86380 86390 1
509852 99509852 1001 86380 86390 1
509758 99509758 1001 86380 86390 1
509505 99509505 1001 86380 86390 1
509506 99509506 1001 86380 86390 1
509561 99509561 1001 86380 86390 1
509397 99509397 1001 86380 86390 1
509299 99509299 1001 86380 86390 1
509326 99509326 1001 86380 86390 1
510027 99510027 1001 86380 86390 1
509966 99509966 1001 86380 86390 1
510070 99510070 1001 86380 86390 1
510062 99510062 1001 86380 86390 1
509986 99509986 1001 86380 86390 1
509974 99509974 1001 86380 86390 1
510690 99510690 1001 86380 86390 1
510567 99510567 1001 86380 86390 1
510712 99510712 1001 86380 86390 1
510542 99510542 1001 86380 86390 1
510419 99510419 1001 86380 86390 1
510383 99510383 1001 86380 86390 1
510519 99510519 1001 86380 86390 1
510417 99510417 1001 86380 86390 1
510146 99510146 1001 86380 86390 1
511553 99511553 1001 86380 86390 1
511362 99511362 1001 86380 86390 1
511347 99511347 1001 86380 86390 1
511301 99511301 1001 86380 86390 1
511345 99511345 1001 86380 86390 1
511093 99511093 1001 86380 86390 1
511046 99511046 1001 86380 86390 1
511604 99511604 1001 86380 86390 1
511747 99511747 1001 86380 86390 1
511597 99511597 1001 86380 86390 1
511624 99511624 1001 86380 86390 1
511690 99511690 1001 86380 86390 1
512177 99512177 1001 86380 86390 1
512261 99512261 1001 86380 86390 1
512070 99512070 1001 86380 86390 1
512167 99512167 1001 86380 86390 1
511977 99511977 1001 86380 86390 1
511786 99511786 1001 86380 86390 1
511803 99511803 1001 86380 86390 1
512522 99512522 1001 86380 86390 1
512381 99512381 1001 86380 86390 1
512498 99512498 1001 86380 86390 1
512464 99512464 1001 86380 86390 1
513117 99513117 1001 86380 86390 1
513066 99513066 1001 86380 86390 1
513045 99513045 1001 86380 86390 1
513163 99513163 1001 86380 86390 1
513126 99513126 1001 86380 86390 1
512952 99512952 1001 86380 86390 1
512928 99512928 1001 86380 86390 1
512942 99512942 1001 86380 86390 1
512760 99512760 1001 86380 86390 1
512591 99512591 1001 86380 86390 1
512661 99512661 1001 86380 86390 1
513286 99513286 1001 86380 86390 1
513301 99513301 1001 86380 86390 1
513227 99513227 1001 86380 86390 1
513981 99513981 1001 86380 86390 1
513907 99513907 1001 86380 86390 1
513950 99513950 1001 86380 86390 1
513977 99513977 1001 86380 86390 1
513763 99513763 1001 86380 86390 1
513634 99513634 1001 86380 86390 1
513725 99513725 1001 86380 86390 1
513739 99513739 1001 86380 86390 1
513656 99513656 1001 86380 86390 1
513799 99513799 1001 86380 86390 1
513584 99513584 1001 86380 86390 1
513601 99513601 1001 86380 86390 1
514080 99514080 1001 86380 86390 1
514048 99514048 1001 86380 86390 1
514691 99514691 1001 86380 86390 1
514704 99514704 1001 86380 86390 1
514656 99514656 1001 86380 86390 1
514735 99514735 1001 86380 86390 1
514846 99514846 1001 86380 86390 1
514468 99514468 1001 86380 86390 1
514638 99514638 1001 86380 86390 1
514266 99514266 1001 86380 86390 1
514255 99514255 1001 86380 86390 1
515012 99515012 1001 86380 86390 1
514936 99514936 1001 86380 86390 1
515016 99515016 1001 86380 86390 1
515682 99515682 1001 86380 86390 1
515611 99515611 1001 86380 86390 1
515639 99515639 1001 86380 86390 1
515539 99515539 1001 86380 86390 1
515591 99515591 1001 86380 86390 1
515443 99515443 1001 86380 86390 1
515289 99515289 1001 86380 86390 1
515329 99515329 1001 86380 86390 1
515320 99515320 1001 86380 86390 1
515128 99515128 1001 86380 86390 1
515181 99515181 1001 86380 86390 1
515182 99515182 1001 86380 86390 1
515131 99515131 1001 86380 86390 1
515121 99515121 1001 86380 86390 1
515825 99515825 1001 86380 86390 1
515753 99515753 1001 86380 86390 1
516368 99516368 1001 86380 86390 1
516292 99516292 1001 86380 86390 1
516254 99516254 1001 86380 86390 1
516194 99516194 1001 86380 86390 1
516222 99516222 1001 86380 86390 1
516198 99516198 1001 86380 86390 1
516148 99516148 1001 86380 86390 1
516057 99516057 1001 86380 86390 1
515930 99515930 1001 86380 86390 1
516087 99516087 1001 86380 86390 1
515972 99515972 1001 86380 86390 1
516677 99516677 1001 86380 86390 1
516562 99516562 1001 86380 86390 1
516516 99516516 1001 86380 86390 1
517334 99517334 1001 86380 86390 1
517221 99517221 1001 86380 86390 1
517238 99517238 1001 86380 86390 1
517214 99517214 1001 86380 86390 1
517052 99517052 1001 86380 86390 1
516912 99516912 1001 86380 86390 1
516828 99516828 1001 86380 86390 1
517464 99517464 1001 86380 86390 1
518035 99518035 1001 86380 86390 1
518080 99518080 1001 86380 86390 1
517904 99517904 1001 86380 86390 1
517808 99517808 1001 86380 86390 1
517900 99517900 1001 86380 86390 1
517759 99517759 1001 86380 86390 1
517903 99517903 1001 86380 86390 1
517774 99517774 1001 86380 86390 1
517701 99517701 1001 86380 86390 1
517702 99517702 1001 86380 86390 1
517729 99517729 1001 86380 86390 1
517680 99517680 1001 86380 86390 1
518340 99518340 1001 86380 86390 1
518172 99518172 1001 86380 86390 1
518291 99518291 1001 86380 86390 1
518358 99518358 1001 86380 86390 1
518195 99518195 1001 86380 86390 1
518182 99518182 1001 86380 86390 1
518891 99518891 1001 86380 86390 1
518700 99518700 1001 86380 86390 1
518778 99518778 1001 86380 86390 1
518484 99518484 1001 86380 86390 1
518383 99518383 1001 86380 86390 1
518552 99518552 1001 86380 86390 1
518402 99518402 1001 86380 86390 1
518546 99518546 1001 86380 86390 1
519050 99519050 1001 86380 86390 1
519177 99519177 1001 86380 86390 1
519152 99519152 1001 86380 86390 1
519752 99519752 1001 86380 86390 1
519714 99519714 1001 86380 86390 1
519653 99519653 1001 86380 86390 1
519493 99519493 1001 86380 86390 1
519560 99519560 1001 86380 86390 1
519589 99519589 1001 86380 86390 1
519410 99519410 1001 86380 86390 1
519542 99519542 1001 86380 86390 1
519262 99519262 1001 86380 86390 1
519281 99519281 1001 86380 86390 1
519989 99519989 1001 86380 86390 1
520449 99520449 1001 86380 86390 1
520581 99520581 1001 86380 86390 1
520361 99520361 1001 86380 86390 1
520047 99520047 1001 86380 86390 1
520101 99520101 1001 86380 86390 1
520166 99520166 1001 86380 86390 1
520133 99520133 1001 86380 86390 1
520810 99520810 1001 86380 86390 1
520764 99520764 1001 86380 86390 1
521386 99521386 1001 86380 86390 1
521147 99521147 1001 86380 86390 1
521135 99521135 1001 86380 86390 1
521239 99521239 1001 86380 86390 1
521163 99521163 1001 86380 86390 1
521202 99521202 1001 86380 86390 1
521114 99521114 1001 86380 86390 1
521259 99521259 1001 86380 86390 1
521143 99521143 1001 86380 86390 1
521195 99521195 1001 86380 86390 1
521528 99521528 1001 86380 86390 1
521526 99521526 1001 86380 86390 1
521604 99521604 1001 86380 86390 1
522262 99522262 1001 86380 86390 1
522247 99522247 1001 86380 86390 1
522118 99522118 1001 86380 86390 1
522095 99522095 1001 86380 86390 1
521937 99521937 1001 86380 86390 1
521951 99521951 1001 86380 86390 1
522067 99522067 1001 86380 86390 1
521968 99521968 1001 86380 86390 1
521904 99521904 1001 86380 86390 1
521855 99521855 1001 86380 86390 1
521677 99521677 1001 86380 86390 1
521706 99521706 1001 86380 86390 1
522380 99522380 1001 86380 86390 1
522421 99522421 1001 86380 86390 1
522307 99522307 1001 86380 86390 1
522373 99522373 1001 86380 86390 1
522477 99522477 1001 86380 86390 1
522391 99522391 1001 86380 86390 1
523084 99523084 1001 86380 86390 1
523093 99523093 1001 86380 86390 1
522996 99522996 1001 86380 86390 1
523022 99523022 1001 86380 86390 1
522900 99522900 1001 86380 86390 1
522823 99522823 1001 86380 86390 1
522843 99522843 1001 86380 86390 1
522686 99522686 1001 86380 86390 1
522531 99522531 1001 86380 86390 1
522687 99522687 1001 86380 86390 1
522612 99522612 1001 86380 86390 1
523314 99523314 1001 86380 86390 1
523831 99523831 1001 86380 86390 1
523847 99523847 1001 86380 86390 1
523927 99523927 1001 86380 86390 1
523661 99523661 1001 86380 86390 1
523600 99523600 1001 86380 86390 1
523471 99523471 1001 86380 86390 1
523399 99523399 1001 86380 86390 1
524009 99524009 1001 86380 86390 1
524061 99524061 1001 86380 86390 1
524128 99524128 1001 86380 86390 1
524080 99524080 1001 86380 86390 1
524069 99524069 1001 86380 86390 1
524737 99524737 1001 86380 86390 1
524676 99524676 1001 86380 86390 1
524403 99524403 1001 86380 86390 1
524469 99524469 1001 86380 86390 1
524460 99524460 1001 86380 86390 1
524284 99524284 1001 86380 86390 1
524286 99524286 1001 86380 86390 1
524325 99524325 1001 86380 86390 1
524352 99524352 1001 86380 86390 1
524851 99524851 1001 86380 86390 1
524800 99524800 1001 86380 86390 1
525564 99525564 1001 86380 86390 1
525536 99525536 1001 86380 86390 1
525448 99525448 1001 86380 86390 1
525526 99525526 1001 86380 86390 1
525553 99525553 1001 86380 86390 1
525359 99525359 1001 86380 86390 1
525218 99525218 1001 86380 86390 1
525738 99525738 1001 86380 86390 1
525752 99525752 1001 86380 86390 1
525754 99525754 1001 86380 86390 1
525758 99525758 1001 86380 86390 1
525683 99525683 1001 86380 86390 1
526297 99526297 1001 86380 86390 1
526242 99526242 1001 86380 86390 1
526078 99526078 1001 86380 86390 1
526157 99526157 1001 86380 86390 1
526106 99526106 1001 86380 86390 1
526172 99526172 1001 86380 86390 1
526148 99526148 1001 86380 86390 1
525944 99525944 1001 86380 86390 1
525870 99525870 1001 86380 86390 1
526002 99526002 1001 86380 86390 1
525852 99525852 1001 86380 86390 1
525865 99525865 1001 86380 86390 1
526500 99526500 1001 86380 86390 1
526489 99526489 1001 86380 86390 1
526607 99526607 1001 86380 86390 1
526505 99526505 1001 86380 86390 1
526599 99526599 1001 86380 86390 1
527232 99527232 1001 86380 86390 1
527064 99527064 1001 86380 86390 1
526907 99526907 1001 86380 86390 1
526749 99526749 1001 86380 86390 1
526660 99526660 1001 86380 86390 1
526725 99526725 1001 86380 86390 1
527424 99527424 1001 86380 86390 1
527924 99527924 1001 86380 86390 1
528032 99528032 1001 86380 86390 1
527982 99527982 1001 86380 86390 1
527970 99527970 1001 86380 86390 1
527740 99527740 1001 86380 86390 1
527822 99527822 1001 86380 86390 1
527836 99527836 1001 86380 86390 1
527762 99527762 1001 86380 86390 1
527562 99527562 1001 86380 86390 1
527514 99527514 1001 86380 86390 1
527529 99527529 1001 86380 86390 1
527492 99527492 1001 86380 86390 1
528088 99528088 1001 86380 86390 1
528142 99528142 1001 86380 86390 1
528158 99528158 1001 86380 86390 1
528172 99528172 1001 86380 86390 1
528251 99528251 1001 86380 86390 1
528828 99528828 1001 86380 86390 1
528874 99528874 1001 86380 86390 1
528832 99528832 1001 86380 86390 1
528888 99528888 1001 86380 86390 1
528683 99528683 1001 86380 86390 1
528501 99528501 1001 86380 86390 1
528560 99528560 1001 86380 86390 1
528664 99528664 1001 86380 86390 1
528639 99528639 1001 86380 86390 1
528666 99528666 1001 86380 86390 1
528306 99528306 1001 86380 86390 1
528423 99528423 1001 86380 86390 1
528322 99528322 1001 86380 86390 1
528361 99528361 1001 86380 86390 1
528388 99528388 1001 86380 86390 1
528340 99528340 1001 86380 86390 1
528421 99528421 1001 86380 86390 1
529042 99529042 1001 86380 86390 1
528914 99528914 1001 86380 86390 1
528993 99528993 1001 86380 86390 1
528932 99528932 1001 86380 86390 1
529550 99529550 1001 86380 86390 1
529592 99529592 1001 86380 86390 1
529211 99529211 1001 86380 86390 1
529850 99529850 1001 86380 86390 1
529787 99529787 1001 86380 86390 1
529890 99529890 1001 86380 86390 1
530377 99530377 1001 86380 86390 1
530525 99530525 1001 86380 86390 1
530391 99530391 1001 86380 86390 1
530424 99530424 1001 86380 86390 1
530224 99530224 1001 86380 86390 1
530176 99530176 1001 86380 86390 1
530177 99530177 1001 86380 86390 1
529975 99529975 1001 86380 86390 1
530001 99530001 1001 86380 86390 1
530003 99530003 1001 86380 86390 1
529942 99529942 1001 86380 86390 1
530647 99530647 1001 86380 86390 1
530688 99530688 1001 86380 86390 1
530705 99530705 1001 86380 86390 1
531319 99531319 1001 86380 86390 1
531355 99531355 1001 86380 86390 1
531232 99531232 1001 86380 86390 1
531133 99531133 1001 86380 86390 1
530943 99530943 1001 86380 86390 1
530965 99530965 1001 86380 86390 1
531583 99531583 1001 86380 86390 1
532039 99532039 1001 86380 86390 1
532119 99532119 1001 86380 86390 1
532158 99532158 1001 86380 86390 1
532153 99532153 1001 86380 86390 1
531989 99531989 1001 86380 86390 1
531827 99531827 1001 86380 86390 1
531828 99531828 1001 86380 86390 1
531959 99531959 1001 86380 86390 1
531701 99531701 1001 86380 86390 1
531690 99531690 1001 86380 86390 1
531718 99531718 1001 86380 86390 1
531706 99531706 1001 86380 86390 1
531687 99531687 1001 86380 86390 1
532296 99532296 1001 86380 86390 1
532002 99532002 1001 86380 86390 1
532349 99532349 1001 86380 86390 1
532352 99532352 1001 86380 86390 1
532238 99532238 1001 86380 86390 1
532305 99532305 1001 86380 86390 1
532917 99532917 1001 86380 86390 1
532841 99532841 1001 86380 86390 1
532945 99532945 1001 86380 86390 1
532834 99532834 1001 86380 86390 1
533026 99533026 1001 86380 86390 1
532751 99532751 1001 86380 86390 1
532797 99532797 1001 86380 86390 1
532463 99532463 1001 86380 86390 1
532534 99532534 1001 86380 86390 1
532548 99532548 1001 86380 86390 1
533140 99533140 1001 86380 86390 1
533231 99533231 1001 86380 86390 1
533064 99533064 1001 86380 86390 1
533220 99533220 1001 86380 86390 1
533820 99533820 1001 86380 86390 1
533659 99533659 1001 86380 86390 1
533711 99533711 1001 86380 86390 1
533801 99533801 1001 86380 86390 1
533842 99533842 1001 86380 86390 1
533652 99533652 1001 86380 86390 1
533512 99533512 1001 86380 86390 1
533552 99533552 1001 86380 86390 1
533476 99533476 1001 86380 86390 1
533517 99533517 1001 86380 86390 1
533599 99533599 1001 86380 86390 1
533349 99533349 1001 86380 86390 1
533883 99533883 1001 86380 86390 1
533935 99533935 1001 86380 86390 1
534366 99534366 1001 86380 86390 1
534408 99534408 1001 86380 86390 1
534411 99534411 1001 86380 86390 1
534265 99534265 1001 86380 86390 1
534884 99534884 1001 86380 86390 1
534795 99534795 1001 86380 86390 1
535478 99535478 1001 86380 86390 1
535320 99535320 1001 86380 86390 1
535379 99535379 1001 86380 86390 1
535206 99535206 1001 86380 86390 1
535297 99535297 1001 86380 86390 1
535212 99535212 1001 86380 86390 1
534913 99534913 1001 86380 86390 1
535625 99535625 1001 86380 86390 1
535561 99535561 1001 86380 86390 1
535551 99535551 1001 86380 86390 1
535662 99535662 1001 86380 86390 1
536197 99536197 1001 86380 86390 1
536175 99536175 1001 86380 86390 1
536190 99536190 1001 86380 86390 1
535993 99535993 1001 86380 86390 1
536124 99536124 1001 86380 86390 1
535913 99535913 1001 86380 86390 1
535722 99535722 1001 86380 86390 1
536414 99536414 1001 86380 86390 1
536402 99536402 1001 86380 86390 1
537050 99537050 1001 86380 86390 1
536999 99536999 1001 86380 86390 1
537055 99537055 1001 86380 86390 1
536994 99536994 1001 86380 86390 1
536841 99536841 1001 86380 86390 1
536854 99536854 1001 86380 86390 1
536934 99536934 1001 86380 86390 1
536774 99536774 1001 86380 86390 1
536621 99536621 1001 86380 86390 1
537317 99537317 1001 86380 86390 1
537965 99537965 1001 86380 86390 1
537936 99537936 1001 86380 86390 1
537770 99537770 1001 86380 86390 1
537602 99537602 1001 86380 86390 1
537712 99537712 1001 86380 86390 1
537725 99537725 1001 86380 86390 1
537575 99537575 1001 86380 86390 1
537420 99537420 1001 86380 86390 1
537433 99537433 1001 86380 86390 1
537473 99537473 1001 86380 86390 1
537520 99537520 1001 86380 86390 1
538080 99538080 1001 86380 86390 1
538111 99538111 1001 86380 86390 1
538661 99538661 1001 86380 86390 1
538756 99538756 1001 86380 86390 1
538654 99538654 1001 86380 86390 1
538532 99538532 1001 86380 86390 1
538547 99538547 1001 86380 86390 1
538498 99538498 1001 86380 86390 1
538591 99538591 1001 86380 86390 1
538223 99538223 1001 86380 86390 1
538980 99538980 1001 86380 86390 1
539019 99539019 1001 86380 86390 1
538838 99538838 1001 86380 86390 1
538905 99538905 1001 86380 86390 1
539000 99539000 1001 86380 86390 1
538992 99538992 1001 86380 86390 1
539018 99539018 1001 86380 86390 1
539530 99539530 1001 86380 86390 1
539545 99539545 1001 86380 86390 1
539436 99539436 1001 86380 86390 1
539374 99539374 1001 86380 86390 1
539273 99539273 1001 86380 86390 1
539338 99539338 1001 86380 86390 1
539416 99539416 1001 86380 86390 1
539248 99539248 1001 86380 86390 1
539262 99539262 1001 86380 86390 1
539253 99539253 1001 86380 86390 1
539188 99539188 1001 86380 86390 1
539086 99539086 1001 86380 86390 1
539114 99539114 1001 86380 86390 1
539118 99539118 1001 86380 86390 1
539093 99539093 1001 86380 86390 1
539732 99539732 1001 86380 86390 1
539835 99539835 1001 86380 86390 1
539681 99539681 1001 86380 86390 1
539786 99539786 1001 86380 86390 1
539750 99539750 1001 86380 86390 1
539673 99539673 1001 86380 86390 1
539700 99539700 1001 86380 86390 1
540403 99540403 1001 86380 86390 1
540429 99540429 1001 86380 86390 1
540305 99540305 1001 86380 86390 1
540281 99540281 1001 86380 86390 1
540322 99540322 1001 86380 86390 1
540335 99540335 1001 86380 86390 1
540310 99540310 1001 86380 86390 1
540107 99540107 1001 86380 86390 1
540146 99540146 1001 86380 86390 1
540173 99540173 1001 86380 86390 1
540085 99540085 1001 86380 86390 1
540152 99540152 1001 86380 86390 1
540180 99540180 1001 86380 86390 1
540078 99540078 1001 86380 86390 1
539925 99539925 1001 86380 86390 1
539887 99539887 1001 86380 86390 1
540581 99540581 1001 86380 86390 1
540608 99540608 1001 86380 86390 1
540470 99540470 1001 86380 86390 1
540590 99540590 1001 86380 86390 1
541095 99541095 1001 86380 86390 1
540910 99540910 1001 86380 86390 1
541004 99541004 1001 86380 86390 1
541033 99541033 1001 86380 86390 1
540983 99540983 1001 86380 86390 1
540776 99540776 1001 86380 86390 1
540695 99540695 1001 86380 86390 1
540697 99540697 1001 86380 86390 1
541423 99541423 1001 86380 86390 1
541295 99541295 1001 86380 86390 1
541428 99541428 1001 86380 86390 1
541419 99541419 1001 86380 86390 1
542088 99542088 1001 86380 86390 1
541968 99541968 1001 86380 86390 1
542033 99542033 1001 86380 86390 1
542021 99542021 1001 86380 86390 1
542062 99542062 1001 86380 86390 1
541901 99541901 1001 86380 86390 1
541891 99541891 1001 86380 86390 1
541579 99541579 1001 86380 86390 1
541507 99541507 1001 86380 86390 1
542194 99542194 1001 86380 86390 1
542300 99542300 1001 86380 86390 1
542198 99542198 1001 86380 86390 1
542276 99542276 1001 86380 86390 1
542277 99542277 1001 86380 86390 1
542265 99542265 1001 86380 86390 1
542152 99542152 1001 86380 86390 1
542178 99542178 1001 86380 86390 1
542859 99542859 1001 86380 86390 1
542847 99542847 1001 86380 86390 1
542639 99542639 1001 86380 86390 1
542630 99542630 1001 86380 86390 1
542349 99542349 1001 86380 86390 1
542983 99542983 1001 86380 86390 1
543099 99543099 1001 86380 86390 1
542957 99542957 1001 86380 86390 1
543113 99543113 1001 86380 86390 1
543108 99543108 1001 86380 86390 1
543618 99543618 1001 86380 86390 1
543748 99543748 1001 86380 86390 1
543676 99543676 1001 86380 86390 1
543681 99543681 1001 86380 86390 1
543426 99543426 1001 86380 86390 1
543505 99543505 1001 86380 86390 1
543518 99543518 1001 86380 86390 1
543506 99543506 1001 86380 86390 1
543460 99543460 1001 86380 86390 1
543233 99543233 1001 86380 86390 1
543276 99543276 1001 86380 86390 1
543316 99543316 1001 86380 86390 1
543842 99543842 1001 86380 86390 1
544451 99544451 1001 86380 86390 1
544227 99544227 1001 86380 86390 1
544205 99544205 1001 86380 86390 1
544245 99544245 1001 86380 86390 1
544362 99544362 1001 86380 86390 1
543989 99543989 1001 86380 86390 1
544019 99544019 1001 86380 86390 1
544167 99544167 1001 86380 86390 1
543998 99543998 1001 86380 86390 1
544181 99544181 1001 86380 86390 1
544091 99544091 1001 86380 86390 1
544733 99544733 1001 86380 86390 1
504117 1031 1002 48148 55331 1
506808 805 1002 52286 54273 1
503821 615 1002 31127 39181 1
400002 99400002 1001 86380 86390 1
400227 99400227 1001 86380 86390 1
400306 99400306 1001 86380 86390 1
400343 99400343 1001 86380 86390 1
400398 99400398 1001 86380 86390 1
400683 99400683 1001 86380 86390 1
400713 99400713 1001 86380 86390 1
400666 99400666 1001 86380 86390 1
400633 99400633 1001 86380 86390 1
400819 99400819 1001 86380 86390 1
400964 99400964 1001 86380 86390 1
401142 99401142 1001 86380 86390 1
401123 99401123 1001 86380 86390 1
401260 99401260 1001 86380 86390 1
401666 99401666 1001 86380 86390 1
401589 99401589 1001 86380 86390 1
401937 99401937 1001 86380 86390 1
401858 99401858 1001 86380 86390 1
402020 99402020 1001 86380 86390 1
402063 99402063 1001 86380 86390 1
402015 99402015 1001 86380 86390 1
402145 99402145 1001 86380 86390 1
402285 99402285 1001 86380 86390 1
402341 99402341 1001 86380 86390 1
402781 99402781 1001 86380 86390 1
402738 99402738 1001 86380 86390 1
402977 99402977 1001 86380 86390 1
403122 99403122 1001 86380 86390 1
403300 99403300 1001 86380 86390 1
403305 99403305 1001 86380 86390 1
403514 99403514 1001 86380 86390 1
403820 99403820 1001 86380 86390 1
403801 99403801 1001 86380 86390 1
403782 99403782 1001 86380 86390 1
404140 99404140 1001 86380 86390 1
404190 99404190 1001 86380 86390 1
404214 99404214 1001 86380 86390 1
404217 99404217 1001 86380 86390 1
404165 99404165 1001 86380 86390 1
404412 99404412 1001 86380 86390 1
404536 99404536 1001 86380 86390 1
404739 99404739 1001 86380 86390 1
405200 99405200 1001 86380 86390 1
405272 99405272 1001 86380 86390 1
405467 99405467 1001 86380 86390 1
405617 99405617 1001 86380 86390 1
405780 99405780 1001 86380 86390 1
405967 99405967 1001 86380 86390 1
405943 99405943 1001 86380 86390 1
406484 99406484 1001 86380 86390 1
406423 99406423 1001 86380 86390 1
406411 99406411 1001 86380 86390 1
406475 99406475 1001 86380 86390 1
406772 99406772 1001 86380 86390 1
406805 99406805 1001 86380 86390 1
406912 99406912 1001 86380 86390 1
406841 99406841 1001 86380 86390 1
407147 99407147 1001 86380 86390 1
407440 99407440 1001 86380 86390 1
407632 99407632 1001 86380 86390 1
407872 99407872 1001 86380 86390 1
408059 99408059 1001 86380 86390 1
408206 99408206 1001 86380 86390 1
408187 99408187 1001 86380 86390 1
408285 99408285 1001 86380 86390 1
408245 99408245 1001 86380 86390 1
408666 99408666 1001 86380 86390 1
408693 99408693 1001 86380 86390 1
408657 99408657 1001 86380 86390 1
408810 99408810 1001 86380 86390 1
408977 99408977 1001 86380 86390 1
408998 99408998 1001 86380 86390 1
409027 99409027 1001 86380 86390 1
409113 99409113 1001 86380 86390 1
409495 99409495 1001 86380 86390 1
409616 99409616 1001 86380 86390 1
409685 99409685 1001 86380 86390 1
409840 99409840 1001 86380 86390 1
409811 99409811 1001 86380 86390 1
410099 99410099 1001 86380 86390 1
410158 99410158 1001 86380 86390 1
410225 99410225 1001 86380 86390 1
410333 99410333 1001 86380 86390 1
410425 99410425 1001 86380 86390 1
410636 99410636 1001 86380 86390 1
411062 99411062 1001 86380 86390 1
411215 99411215 1001 86380 86390 1
411290 99411290 1001 86380 86390 1
411483 99411483 1001 86380 86390 1
411468 99411468 1001 86380 86390 1
411581 99411581 1001 86380 86390 1
411681 99411681 1001 86380 86390 1
411691 99411691 1001 86380 86390 1
412115 99412115 1001 86380 86390 1
412269 99412269 1001 86380 86390 1
412480 99412480 1001 86380 86390 1
412396 99412396 1001 86380 86390 1
413663 99413663 1001 86380 86390 1
413668 99413668 1001 86380 86390 1
413307 99413307 1001 86380 86390 1
413215 99413215 1001 86380 86390 1
413026 99413026 1001 86380 86390 1
413206 99413206 1001 86380 86390 1
412665 99412665 1001 86380 86390 1
412644 99412644 1001 86380 86390 1
412683 99412683 1001 86380 86390 1
412519 99412519 1001 86380 86390 1
412772 99412772 1001 86380 86390 1
413983 99413983 1001 86380 86390 1
413990 99413990 1001 86380 86390 1
413902 99413902 1001 86380 86390 1
413792 99413792 1001 86380 86390 1
414082 99414082 1001 86380 86390 1
415096 99415096 1001 86380 86390 1
415017 99415017 1001 86380 86390 1
414476 99414476 1001 86380 86390 1
414165 99414165 1001 86380 86390 1
414254 99414254 1001 86380 86390 1
414413 99414413 1001 86380 86390 1
414390 99414390 1001 86380 86390 1
414350 99414350 1001 86380 86390 1
414290 99414290 1001 86380 86390 1
415670 99415670 1001 86380 86390 1
415568 99415568 1001 86380 86390 1
415595 99415595 1001 86380 86390 1
416254 99416254 1001 86380 86390 1
416305 99416305 1001 86380 86390 1
416005 99416005 1001 86380 86390 1
416076 99416076 1001 86380 86390 1
415774 99415774 1001 86380 86390 1
415824 99415824 1001 86380 86390 1
417400 99417400 1001 86380 86390 1
417140 99417140 1001 86380 86390 1
417117 99417117 1001 86380 86390 1
417101 99417101 1001 86380 86390 1
417008 99417008 1001 86380 86390 1
417226 99417226 1001 86380 86390 1
417090 99417090 1001 86380 86390 1
417372 99417372 1001 86380 86390 1
418726 99418726 1001 86380 86390 1
418544 99418544 1001 86380 86390 1
418249 99418249 1001 86380 86390 1
418152 99418152 1001 86380 86390 1
418173 99418173 1001 86380 86390 1
417744 99417744 1001 86380 86390 1
418953 99418953 1001 86380 86390 1
418827 99418827 1001 86380 86390 1
419050 99419050 1001 86380 86390 1
420277 99420277 1001 86380 86390 1
420063 99420063 1001 86380 86390 1
420432 99420432 1001 86380 86390 1
419678 99419678 1001 86380 86390 1
419952 99419952 1001 86380 86390 1
419962 99419962 1001 86380 86390 1
419905 99419905 1001 86380 86390 1
419457 99419457 1001 86380 86390 1
419399 99419399 1001 86380 86390 1
420591 99420591 1001 86380 86390 1
420701 99420701 1001 86380 86390 1
420781 99420781 1001 86380 86390 1
420731 99420731 1001 86380 86390 1
420480 99420480 1001 86380 86390 1
420830 99420830 1001 86380 86390 1
421941 99421941 1001 86380 86390 1
422057 99422057 1001 86380 86390 1
421439 99421439 1001 86380 86390 1
421420 99421420 1001 86380 86390 1
421658 99421658 1001 86380 86390 1
420937 99420937 1001 86380 86390 1
421008 99421008 1001 86380 86390 1
422504 99422504 1001 86380 86390 1
422408 99422408 1001 86380 86390 1
422350 99422350 1001 86380 86390 1
423651 99423651 1001 86380 86390 1
423550 99423550 1001 86380 86390 1
423386 99423386 1001 86380 86390 1
423492 99423492 1001 86380 86390 1
423747 99423747 1001 86380 86390 1
423245 99423245 1001 86380 86390 1
423015 99423015 1001 86380 86390 1
422679 99422679 1001 86380 86390 1
422883 99422883 1001 86380 86390 1
422786 99422786 1001 86380 86390 1
422686 99422686 1001 86380 86390 1
422788 99422788 1001 86380 86390 1
422864 99422864 1001 86380 86390 1
422669 99422669 1001 86380 86390 1
422671 99422671 1001 86380 86390 1
422617 99422617 1001 86380 86390 1
422694 99422694 1001 86380 86390 1
422851 99422851 1001 86380 86390 1
423888 99423888 1001 86380 86390 1
424102 99424102 1001 86380 86390 1
423995 99423995 1001 86380 86390 1
424022 99424022 1001 86380 86390 1
423978 99423978 1001 86380 86390 1
424061 99424061 1001 86380 86390 1
425190 99425190 1001 86380 86390 1
425320 99425320 1001 86380 86390 1
424889 99424889 1001 86380 86390 1
424792 99424792 1001 86380 86390 1
424348 99424348 1001 86380 86390 1
424526 99424526 1001 86380 86390 1
425679 99425679 1001 86380 86390 1
425466 99425466 1001 86380 86390 1
427047 99427047 1001 86380 86390 1
426952 99426952 1001 86380 86390 1
426748 99426748 1001 86380 86390 1
426799 99426799 1001 86380 86390 1
426904 99426904 1001 86380 86390 1
426738 99426738 1001 86380 86390 1
426629 99426629 1001 86380 86390 1
426437 99426437 1001 86380 86390 1
426491 99426491 1001 86380 86390 1
426535 99426535 1001 86380 86390 1
426566 99426566 1001 86380 86390 1
426506 99426506 1001 86380 86390 1
426292 99426292 1001 86380 86390 1
426220 99426220 1001 86380 86390 1
426099 99426099 1001 86380 86390 1
425978 99425978 1001 86380 86390 1
427452 99427452 1001 86380 86390 1
428695 99428695 1001 86380 86390 1
428600 99428600 1001 86380 86390 1
428195 99428195 1001 86380 86390 1
427957 99427957 1001 86380 86390 1
428054 99428054 1001 86380 86390 1
427708 99427708 1001 86380 86390 1
427666 99427666 1001 86380 86390 1
427819 99427819 1001 86380 86390 1
429174 99429174 1001 86380 86390 1
429082 99429082 1001 86380 86390 1
428957 99428957 1001 86380 86390 1
430068 99430068 1001 86380 86390 1
430355 99430355 1001 86380 86390 1
429758 99429758 1001 86380 86390 1
429780 99429780 1001 86380 86390 1
429861 99429861 1001 86380 86390 1
429916 99429916 1001 86380 86390 1
429923 99429923 1001 86380 86390 1
429202 99429202 1001 86380 86390 1
429371 99429371 1001 86380 86390 1
429427 99429427 1001 86380 86390 1
429428 99429428 1001 86380 86390 1
430771 99430771 1001 86380 86390 1
430506 99430506 1001 86380 86390 1
430773 99430773 1001 86380 86390 1
430511 99430511 1001 86380 86390 1
430376 99430376 1001 86380 86390 1
430447 99430447 1001 86380 86390 1
430467 99430467 1001 86380 86390 1
431883 99431883 1001 86380 86390 1
431691 99431691 1001 86380 86390 1
431896 99431896 1001 86380 86390 1
431844 99431844 1001 86380 86390 1
432052 99432052 1001 86380 86390 1
431376 99431376 1001 86380 86390 1
431298 99431298 1001 86380 86390 1
430874 99430874 1001 86380 86390 1
432374 99432374 1001 86380 86390 1
432242 99432242 1001 86380 86390 1
432382 99432382 1001 86380 86390 1
432195 99432195 1001 86380 86390 1
433617 99433617 1001 86380 86390 1
433373 99433373 1001 86380 86390 1
433504 99433504 1001 86380 86390 1
433577 99433577 1001 86380 86390 1
433484 99433484 1001 86380 86390 1
433277 99433277 1001 86380 86390 1
433147 99433147 1001 86380 86390 1
432547 99432547 1001 86380 86390 1
432893 99432893 1001 86380 86390 1
434090 99434090 1001 86380 86390 1
434137 99434137 1001 86380 86390 1
433820 99433820 1001 86380 86390 1
435166 99435166 1001 86380 86390 1
435277 99435277 1001 86380 86390 1
434752 99434752 1001 86380 86390 1
434567 99434567 1001 86380 86390 1
434352 99434352 1001 86380 86390 1
434521 99434521 1001 86380 86390 1
434481 99434481 1001 86380 86390 1
435457 99435457 1001 86380 86390 1
435474 99435474 1001 86380 86390 1
435695 99435695 1001 86380 86390 1
437076 99437076 1001 86380 86390 1
436894 99436894 1001 86380 86390 1
436811 99436811 1001 86380 86390 1
436819 99436819 1001 86380 86390 1
436822 99436822 1001 86380 86390 1
436365 99436365 1001 86380 86390 1
436475 99436475 1001 86380 86390 1
436368 99436368 1001 86380 86390 1
436540 99436540 1001 86380 86390 1
437344 99437344 1001 86380 86390 1
437194 99437194 1001 86380 86390 1
300039 99300039 1001 86380 86390 1
437232 99437232 1001 86380 86390 1
300536 99300536 1001 86380 86390 1
300628 99300628 1001 86380 86390 1
300700 99300700 1001 86380 86390 1
300419 99300419 1001 86380 86390 1
300484 99300484 1001 86380 86390 1
300396 99300396 1001 86380 86390 1
300269 99300269 1001 86380 86390 1
300232 99300232 1001 86380 86390 1
300849 99300849 1001 86380 86390 1
300760 99300760 1001 86380 86390 1
300787 99300787 1001 86380 86390 1
300826 99300826 1001 86380 86390 1
301469 99301469 1001 86380 86390 1
301288 99301288 1001 86380 86390 1
301148 99301148 1001 86380 86390 1
301279 99301279 1001 86380 86390 1
301203 99301203 1001 86380 86390 1
301308 99301308 1001 86380 86390 1
301218 99301218 1001 86380 86390 1
300966 99300966 1001 86380 86390 1
301088 99301088 1001 86380 86390 1
301607 99301607 1001 86380 86390 1
301688 99301688 1001 86380 86390 1
301625 99301625 1001 86380 86390 1
301654 99301654 1001 86380 86390 1
302358 99302358 1001 86380 86390 1
302206 99302206 1001 86380 86390 1
302249 99302249 1001 86380 86390 1
302172 99302172 1001 86380 86390 1
301979 99301979 1001 86380 86390 1
302161 99302161 1001 86380 86390 1
301900 99301900 1001 86380 86390 1
302535 99302535 1001 86380 86390 1
302548 99302548 1001 86380 86390 1
302527 99302527 1001 86380 86390 1
302442 99302442 1001 86380 86390 1
303042 99303042 1001 86380 86390 1
303176 99303176 1001 86380 86390 1
303124 99303124 1001 86380 86390 1
303126 99303126 1001 86380 86390 1
303127 99303127 1001 86380 86390 1
303013 99303013 1001 86380 86390 1
302942 99302942 1001 86380 86390 1
302639 99302639 1001 86380 86390 1
302682 99302682 1001 86380 86390 1
302607 99302607 1001 86380 86390 1
302597 99302597 1001 86380 86390 1
303389 99303389 1001 86380 86390 1
303342 99303342 1001 86380 86390 1
303934 99303934 1001 86380 86390 1
303923 99303923 1001 86380 86390 1
303975 99303975 1001 86380 86390 1
303913 99303913 1001 86380 86390 1
303730 99303730 1001 86380 86390 1
303694 99303694 1001 86380 86390 1
303534 99303534 1001 86380 86390 1
303522 99303522 1001 86380 86390 1
303471 99303471 1001 86380 86390 1
303435 99303435 1001 86380 86390 1
303475 99303475 1001 86380 86390 1
304176 99304176 1001 86380 86390 1
304051 99304051 1001 86380 86390 1
304194 99304194 1001 86380 86390 1
304041 99304041 1001 86380 86390 1
304808 99304808 1001 86380 86390 1
304796 99304796 1001 86380 86390 1
304762 99304762 1001 86380 86390 1
304788 99304788 1001 86380 86390 1
304589 99304589 1001 86380 86390 1
304609 99304609 1001 86380 86390 1
304561 99304561 1001 86380 86390 1
304888 99304888 1001 86380 86390 1
304927 99304927 1001 86380 86390 1
304957 99304957 1001 86380 86390 1
305024 99305024 1001 86380 86390 1
305684 99305684 1001 86380 86390 1
305597 99305597 1001 86380 86390 1
305639 99305639 1001 86380 86390 1
305628 99305628 1001 86380 86390 1
305643 99305643 1001 86380 86390 1
305104 99305104 1001 86380 86390 1
305170 99305170 1001 86380 86390 1
305110 99305110 1001 86380 86390 1
500050 99500050 1001 86380 86390 1
500115 99500115 1001 86380 86390 1
500077 99500077 1001 86380 86390 1
500168 99500168 1001 86380 86390 1
500158 99500158 1001 86380 86390 1
500032 99500032 1001 86380 86390 1
500150 99500150 1001 86380 86390 1
500813 99500813 1001 86380 86390 1
500780 99500780 1001 86380 86390 1
500641 99500641 1001 86380 86390 1
500735 99500735 1001 86380 86390 1
500645 99500645 1001 86380 86390 1
500563 99500563 1001 86380 86390 1
500538 99500538 1001 86380 86390 1
500271 99500271 1001 86380 86390 1
500221 99500221 1001 86380 86390 1
500298 99500298 1001 86380 86390 1
500222 99500222 1001 86380 86390 1
500383 99500383 1001 86380 86390 1
500216 99500216 1001 86380 86390 1
500979 99500979 1001 86380 86390 1
500829 99500829 1001 86380 86390 1
500920 99500920 1001 86380 86390 1
501615 99501615 1001 86380 86390 1
501491 99501491 1001 86380 86390 1
501505 99501505 1001 86380 86390 1
501623 99501623 1001 86380 86390 1
501455 99501455 1001 86380 86390 1
501281 99501281 1001 86380 86390 1
501297 99501297 1001 86380 86390 1
501233 99501233 1001 86380 86390 1
501367 99501367 1001 86380 86390 1
501087 99501087 1001 86380 86390 1
501114 99501114 1001 86380 86390 1
501140 99501140 1001 86380 86390 1
501104 99501104 1001 86380 86390 1
501028 99501028 1001 86380 86390 1
501120 99501120 1001 86380 86390 1
501147 99501147 1001 86380 86390 1
502431 99502431 1001 86380 86390 1
502372 99502372 1001 86380 86390 1
502426 99502426 1001 86380 86390 1
502163 99502163 1001 86380 86390 1
502072 99502072 1001 86380 86390 1
502061 99502061 1001 86380 86390 1
501974 99501974 1001 86380 86390 1
502052 99502052 1001 86380 86390 1
501888 99501888 1001 86380 86390 1
501890 99501890 1001 86380 86390 1
501930 99501930 1001 86380 86390 1
502047 99502047 1001 86380 86390 1
502554 99502554 1001 86380 86390 1
502659 99502659 1001 86380 86390 1
502569 99502569 1001 86380 86390 1
502615 99502615 1001 86380 86390 1
502512 99502512 1001 86380 86390 1
503138 99503138 1001 86380 86390 1
503197 99503197 1001 86380 86390 1
502892 99502892 1001 86380 86390 1
502983 99502983 1001 86380 86390 1
502789 99502789 1001 86380 86390 1
502701 99502701 1001 86380 86390 1
502860 99502860 1001 86380 86390 1
502759 99502759 1001 86380 86390 1
503355 99503355 1001 86380 86390 1
503436 99503436 1001 86380 86390 1
503307 99503307 1001 86380 86390 1
504002 99504002 1001 86380 86390 1
504041 99504041 1001 86380 86390 1
504057 99504057 1001 86380 86390 1
503955 99503955 1001 86380 86390 1
503949 99503949 1001 86380 86390 1
503875 99503875 1001 86380 86390 1
503788 99503788 1001 86380 86390 1
503780 99503780 1001 86380 86390 1
503626 99503626 1001 86380 86390 1
503537 99503537 1001 86380 86390 1
503512 99503512 1001 86380 86390 1
503682 99503682 1001 86380 86390 1
504298 99504298 1001 86380 86390 1
504120 99504120 1001 86380 86390 1
504320 99504320 1001 86380 86390 1
504828 99504828 1001 86380 86390 1
504753 99504753 1001 86380 86390 1
504875 99504875 1001 86380 86390 1
504687 99504687 1001 86380 86390 1
504716 99504716 1001 86380 86390 1
504667 99504667 1001 86380 86390 1
504402 99504402 1001 86380 86390 1
504436 99504436 1001 86380 86390 1
504991 99504991 1001 86380 86390 1
505634 99505634 1001 86380 86390 1
505576 99505576 1001 86380 86390 1
505532 99505532 1001 86380 86390 1
505533 99505533 1001 86380 86390 1
505483 99505483 1001 86380 86390 1
505510 99505510 1001 86380 86390 1
505269 99505269 1001 86380 86390 1
505283 99505283 1001 86380 86390 1
505183 99505183 1001 86380 86390 1
505249 99505249 1001 86380 86390 1
505948 99505948 1001 86380 86390 1
505910 99505910 1001 86380 86390 1
505833 99505833 1001 86380 86390 1
505822 99505822 1001 86380 86390 1
506561 99506561 1001 86380 86390 1
506456 99506456 1001 86380 86390 1
506435 99506435 1001 86380 86390 1
506590 99506590 1001 86380 86390 1
506211 99506211 1001 86380 86390 1
506250 99506250 1001 86380 86390 1
506281 99506281 1001 86380 86390 1
506079 99506079 1001 86380 86390 1
505988 99505988 1001 86380 86390 1
506058 99506058 1001 86380 86390 1
506125 99506125 1001 86380 86390 1
506126 99506126 1001 86380 86390 1
506166 99506166 1001 86380 86390 1
507398 99507398 1001 86380 86390 1
507345 99507345 1001 86380 86390 1
507205 99507205 1001 86380 86390 1
507056 99507056 1001 86380 86390 1
507034 99507034 1001 86380 86390 1
506922 99506922 1001 86380 86390 1
506864 99506864 1001 86380 86390 1
507441 99507441 1001 86380 86390 1
508134 99508134 1001 86380 86390 1
508219 99508219 1001 86380 86390 1
507940 99507940 1001 86380 86390 1
508031 99508031 1001 86380 86390 1
508022 99508022 1001 86380 86390 1
507883 99507883 1001 86380 86390 1
507990 99507990 1001 86380 86390 1
507796 99507796 1001 86380 86390 1
507776 99507776 1001 86380 86390 1
508391 99508391 1001 86380 86390 1
508393 99508393 1001 86380 86390 1
508345 99508345 1001 86380 86390 1
508360 99508360 1001 86380 86390 1
509075 99509075 1001 86380 86390 1
509049 99509049 1001 86380 86390 1
509003 99509003 1001 86380 86390 1
508958 99508958 1001 86380 86390 1
508688 99508688 1001 86380 86390 1
508754 99508754 1001 86380 86390 1
508748 99508748 1001 86380 86390 1
508511 99508511 1001 86380 86390 1
508501 99508501 1001 86380 86390 1
508463 99508463 1001 86380 86390 1
508530 99508530 1001 86380 86390 1
509240 99509240 1001 86380 86390 1
509191 99509191 1001 86380 86390 1
509244 99509244 1001 86380 86390 1
509122 99509122 1001 86380 86390 1
509838 99509838 1001 86380 86390 1
509851 99509851 1001 86380 86390 1
509844 99509844 1001 86380 86390 1
509728 99509728 1001 86380 86390 1
509705 99509705 1001 86380 86390 1
509682 99509682 1001 86380 86390 1
509567 99509567 1001 86380 86390 1
509558 99509558 1001 86380 86390 1
509676 99509676 1001 86380 86390 1
509435 99509435 1001 86380 86390 1
509448 99509448 1001 86380 86390 1
509329 99509329 1001 86380 86390 1
509459 99509459 1001 86380 86390 1
510105 99510105 1001 86380 86390 1
509964 99509964 1001 86380 86390 1
509996 99509996 1001 86380 86390 1
510049 99510049 1001 86380 86390 1
509998 99509998 1001 86380 86390 1
510089 99510089 1001 86380 86390 1
509923 99509923 1001 86380 86390 1
510626 99510626 1001 86380 86390 1
510605 99510605 1001 86380 86390 1
510683 99510683 1001 86380 86390 1
510719 99510719 1001 86380 86390 1
510596 99510596 1001 86380 86390 1
510498 99510498 1001 86380 86390 1
510357 99510357 1001 86380 86390 1
510499 99510499 1001 86380 86390 1
510451 99510451 1001 86380 86390 1
510504 99510504 1001 86380 86390 1
510274 99510274 1001 86380 86390 1
510262 99510262 1001 86380 86390 1
510301 99510301 1001 86380 86390 1
510818 99510818 1001 86380 86390 1
511389 99511389 1001 86380 86390 1
511353 99511353 1001 86380 86390 1
511444 99511444 1001 86380 86390 1
511322 99511322 1001 86380 86390 1
511207 99511207 1001 86380 86390 1
511312 99511312 1001 86380 86390 1
511148 99511148 1001 86380 86390 1
511189 99511189 1001 86380 86390 1
511124 99511124 1001 86380 86390 1
511692 99511692 1001 86380 86390 1
511746 99511746 1001 86380 86390 1
511659 99511659 1001 86380 86390 1
511648 99511648 1001 86380 86390 1
511713 99511713 1001 86380 86390 1
512263 99512263 1001 86380 86390 1
512265 99512265 1001 86380 86390 1
512318 99512318 1001 86380 86390 1
512281 99512281 1001 86380 86390 1
512320 99512320 1001 86380 86390 1
512192 99512192 1001 86380 86390 1
512195 99512195 1001 86380 86390 1
511993 99511993 1001 86380 86390 1
511954 99511954 1001 86380 86390 1
511845 99511845 1001 86380 86390 1
511886 99511886 1001 86380 86390 1
512431 99512431 1001 86380 86390 1
512565 99512565 1001 86380 86390 1
512477 99512477 1001 86380 86390 1
513168 99513168 1001 86380 86390 1
512939 99512939 1001 86380 86390 1
512797 99512797 1001 86380 86390 1
512877 99512877 1001 86380 86390 1
512866 99512866 1001 86380 86390 1
512781 99512781 1001 86380 86390 1
512733 99512733 1001 86380 86390 1
513281 99513281 1001 86380 86390 1
513232 99513232 1001 86380 86390 1
513287 99513287 1001 86380 86390 1
513326 99513326 1001 86380 86390 1
513210 99513210 1001 86380 86390 1
513958 99513958 1001 86380 86390 1
513922 99513922 1001 86380 86390 1
513819 99513819 1001 86380 86390 1
513540 99513540 1001 86380 86390 1
513618 99513618 1001 86380 86390 1
513577 99513577 1001 86380 86390 1
514117 99514117 1001 86380 86390 1
514809 99514809 1001 86380 86390 1
514706 99514706 1001 86380 86390 1
514766 99514766 1001 86380 86390 1
514626 99514626 1001 86380 86390 1
514555 99514555 1001 86380 86390 1
514585 99514585 1001 86380 86390 1
514353 99514353 1001 86380 86390 1
514357 99514357 1001 86380 86390 1
514360 99514360 1001 86380 86390 1
514285 99514285 1001 86380 86390 1
514339 99514339 1001 86380 86390 1
514865 99514865 1001 86380 86390 1
515561 99515561 1001 86380 86390 1
515642 99515642 1001 86380 86390 1
515349 99515349 1001 86380 86390 1
515276 99515276 1001 86380 86390 1
515422 99515422 1001 86380 86390 1
515232 99515232 1001 86380 86390 1
515142 99515142 1001 86380 86390 1
515246 99515246 1001 86380 86390 1
515248 99515248 1001 86380 86390 1
515696 99515696 1001 86380 86390 1
515685 99515685 1001 86380 86390 1
515817 99515817 1001 86380 86390 1
516409 99516409 1001 86380 86390 1
516363 99516363 1001 86380 86390 1
516249 99516249 1001 86380 86390 1
515968 99515968 1001 86380 86390 1
516007 99516007 1001 86380 86390 1
515917 99515917 1001 86380 86390 1
516534 99516534 1001 86380 86390 1
517094 99517094 1001 86380 86390 1
517112 99517112 1001 86380 86390 1
516902 99516902 1001 86380 86390 1
516867 99516867 1001 86380 86390 1
517348 99517348 1001 86380 86390 1
517507 99517507 1001 86380 86390 1
517534 99517534 1001 86380 86390 1
517510 99517510 1001 86380 86390 1
517356 99517356 1001 86380 86390 1
517371 99517371 1001 86380 86390 1
517963 99517963 1001 86380 86390 1
517779 99517779 1001 86380 86390 1
517908 99517908 1001 86380 86390 1
517813 99517813 1001 86380 86390 1
517650 99517650 1001 86380 86390 1
518351 99518351 1001 86380 86390 1
518802 99518802 1001 86380 86390 1
518817 99518817 1001 86380 86390 1
518718 99518718 1001 86380 86390 1
518695 99518695 1001 86380 86390 1
518760 99518760 1001 86380 86390 1
518644 99518644 1001 86380 86390 1
518624 99518624 1001 86380 86390 1
518497 99518497 1001 86380 86390 1
518534 99518534 1001 86380 86390 1
519168 99519168 1001 86380 86390 1
519186 99519186 1001 86380 86390 1
518995 99518995 1001 86380 86390 1
519035 99519035 1001 86380 86390 1
519687 99519687 1001 86380 86390 1
519795 99519795 1001 86380 86390 1
519758 99519758 1001 86380 86390 1
519597 99519597 1001 86380 86390 1
519535 99519535 1001 86380 86390 1
519552 99519552 1001 86380 86390 1
519578 99519578 1001 86380 86390 1
519566 99519566 1001 86380 86390 1
519361 99519361 1001 86380 86390 1
519387 99519387 1001 86380 86390 1
519276 99519276 1001 86380 86390 1
519289 99519289 1001 86380 86390 1
519386 99519386 1001 86380 86390 1
519399 99519399 1001 86380 86390 1
519886 99519886 1001 86380 86390 1
520505 99520505 1001 86380 86390 1
520485 99520485 1001 86380 86390 1
520415 99520415 1001 86380 86390 1
520325 99520325 1001 86380 86390 1
520290 99520290 1001 86380 86390 1
520202 99520202 1001 86380 86390 1
520224 99520224 1001 86380 86390 1
520845 99520845 1001 86380 86390 1
520742 99520742 1001 86380 86390 1
520772 99520772 1001 86380 86390 1
520802 99520802 1001 86380 86390 1
521286 99521286 1001 86380 86390 1
521416 99521416 1001 86380 86390 1
521300 99521300 1001 86380 86390 1
521421 99521421 1001 86380 86390 1
521464 99521464 1001 86380 86390 1
521241 99521241 1001 86380 86390 1
521074 99521074 1001 86380 86390 1
520924 99520924 1001 86380 86390 1
521015 99521015 1001 86380 86390 1
520978 99520978 1001 86380 86390 1
521598 99521598 1001 86380 86390 1
521640 99521640 1001 86380 86390 1
521487 99521487 1001 86380 86390 1
521617 99521617 1001 86380 86390 1
521631 99521631 1001 86380 86390 1
522167 99522167 1001 86380 86390 1
522168 99522168 1001 86380 86390 1
522162 99522162 1001 86380 86390 1
521971 99521971 1001 86380 86390 1
521993 99521993 1001 86380 86390 1
521942 99521942 1001 86380 86390 1
521775 99521775 1001 86380 86390 1
522331 99522331 1001 86380 86390 1
522384 99522384 1001 86380 86390 1
522478 99522478 1001 86380 86390 1
522377 99522377 1001 86380 86390 1
522444 99522444 1001 86380 86390 1
522976 99522976 1001 86380 86390 1
522720 99522720 1001 86380 86390 1
522812 99522812 1001 86380 86390 1
522860 99522860 1001 86380 86390 1
522873 99522873 1001 86380 86390 1
522634 99522634 1001 86380 86390 1
523167 99523167 1001 86380 86390 1
523156 99523156 1001 86380 86390 1
523312 99523312 1001 86380 86390 1
523317 99523317 1001 86380 86390 1
523136 99523136 1001 86380 86390 1
523125 99523125 1001 86380 86390 1
523204 99523204 1001 86380 86390 1
523873 99523873 1001 86380 86390 1
523811 99523811 1001 86380 86390 1
523850 99523850 1001 86380 86390 1
523749 99523749 1001 86380 86390 1
523576 99523576 1001 86380 86390 1
523617 99523617 1001 86380 86390 1
523621 99523621 1001 86380 86390 1
523365 99523365 1001 86380 86390 1
523366 99523366 1001 86380 86390 1
523435 99523435 1001 86380 86390 1
523332 99523332 1001 86380 86390 1
523516 99523516 1001 86380 86390 1
524058 99524058 1001 86380 86390 1
524742 99524742 1001 86380 86390 1
524586 99524586 1001 86380 86390 1
524527 99524527 1001 86380 86390 1
524534 99524534 1001 86380 86390 1
524215 99524215 1001 86380 86390 1
524308 99524308 1001 86380 86390 1
524180 99524180 1001 86380 86390 1
524317 99524317 1001 86380 86390 1
524845 99524845 1001 86380 86390 1
524898 99524898 1001 86380 86390 1
524968 99524968 1001 86380 86390 1
525540 99525540 1001 86380 86390 1
525492 99525492 1001 86380 86390 1
525593 99525593 1001 86380 86390 1
525301 99525301 1001 86380 86390 1
525314 99525314 1001 86380 86390 1
525380 99525380 1001 86380 86390 1
525186 99525186 1001 86380 86390 1
525332 99525332 1001 86380 86390 1
525258 99525258 1001 86380 86390 1
525248 99525248 1001 86380 86390 1
525004 99525004 1001 86380 86390 1
525161 99525161 1001 86380 86390 1
525138 99525138 1001 86380 86390 1
525065 99525065 1001 86380 86390 1
525610 99525610 1001 86380 86390 1
525748 99525748 1001 86380 86390 1
526307 99526307 1001 86380 86390 1
526394 99526394 1001 86380 86390 1
526378 99526378 1001 86380 86390 1
526140 99526140 1001 86380 86390 1
526030 99526030 1001 86380 86390 1
526098 99526098 1001 86380 86390 1
525815 99525815 1001 86380 86390 1
525833 99525833 1001 86380 86390 1
525840 99525840 1001 86380 86390 1
526540 99526540 1001 86380 86390 1
526584 99526584 1001 86380 86390 1
527133 99527133 1001 86380 86390 1
527134 99527134 1001 86380 86390 1
527109 99527109 1001 86380 86390 1
527217 99527217 1001 86380 86390 1
527048 99527048 1001 86380 86390 1
527165 99527165 1001 86380 86390 1
527129 99527129 1001 86380 86390 1
526928 99526928 1001 86380 86390 1
526852 99526852 1001 86380 86390 1
526984 99526984 1001 86380 86390 1
526988 99526988 1001 86380 86390 1
526990 99526990 1001 86380 86390 1
526822 99526822 1001 86380 86390 1
526759 99526759 1001 86380 86390 1
526752 99526752 1001 86380 86390 1
527951 99527951 1001 86380 86390 1
528061 99528061 1001 86380 86390 1
527945 99527945 1001 86380 86390 1
527715 99527715 1001 86380 86390 1
527723 99527723 1001 86380 86390 1
527671 99527671 1001 86380 86390 1
527493 99527493 1001 86380 86390 1
527482 99527482 1001 86380 86390 1
527513 99527513 1001 86380 86390 1
527515 99527515 1001 86380 86390 1
527528 99527528 1001 86380 86390 1
527567 99527567 1001 86380 86390 1
527580 99527580 1001 86380 86390 1
527581 99527581 1001 86380 86390 1
528113 99528113 1001 86380 86390 1
528152 99528152 1001 86380 86390 1
528218 99528218 1001 86380 86390 1
528080 99528080 1001 86380 86390 1
528211 99528211 1001 86380 86390 1
528239 99528239 1001 86380 86390 1
528779 99528779 1001 86380 86390 1
528860 99528860 1001 86380 86390 1
528646 99528646 1001 86380 86390 1
528550 99528550 1001 86380 86390 1
528628 99528628 1001 86380 86390 1
528410 99528410 1001 86380 86390 1
528296 99528296 1001 86380 86390 1
528315 99528315 1001 86380 86390 1
528432 99528432 1001 86380 86390 1
528356 99528356 1001 86380 86390 1
529054 99529054 1001 86380 86390 1
528940 99528940 1001 86380 86390 1
528929 99528929 1001 86380 86390 1
529062 99529062 1001 86380 86390 1
528936 99528936 1001 86380 86390 1
529629 99529629 1001 86380 86390 1
529720 99529720 1001 86380 86390 1
529405 99529405 1001 86380 86390 1
529317 99529317 1001 86380 86390 1
529344 99529344 1001 86380 86390 1
529421 99529421 1001 86380 86390 1
529374 99529374 1001 86380 86390 1
529363 99529363 1001 86380 86390 1
529184 99529184 1001 86380 86390 1
529268 99529268 1001 86380 86390 1
529763 99529763 1001 86380 86390 1
529806 99529806 1001 86380 86390 1
529923 99529923 1001 86380 86390 1
529772 99529772 1001 86380 86390 1
529929 99529929 1001 86380 86390 1
529866 99529866 1001 86380 86390 1
530442 99530442 1001 86380 86390 1
530393 99530393 1001 86380 86390 1
530512 99530512 1001 86380 86390 1
530501 99530501 1001 86380 86390 1
530502 99530502 1001 86380 86390 1
530270 99530270 1001 86380 86390 1
530283 99530283 1001 86380 86390 1
530189 99530189 1001 86380 86390 1
530332 99530332 1001 86380 86390 1
530334 99530334 1001 86380 86390 1
530592 99530592 1001 86380 86390 1
530650 99530650 1001 86380 86390 1
530653 99530653 1001 86380 86390 1
531239 99531239 1001 86380 86390 1
531332 99531332 1001 86380 86390 1
531179 99531179 1001 86380 86390 1
531356 99531356 1001 86380 86390 1
531174 99531174 1001 86380 86390 1
530974 99530974 1001 86380 86390 1
531106 99531106 1001 86380 86390 1
531043 99531043 1001 86380 86390 1
530760 99530760 1001 86380 86390 1
530853 99530853 1001 86380 86390 1
531405 99531405 1001 86380 86390 1
531447 99531447 1001 86380 86390 1
532191 99532191 1001 86380 86390 1
532192 99532192 1001 86380 86390 1
531950 99531950 1001 86380 86390 1
531971 99531971 1001 86380 86390 1
531831 99531831 1001 86380 86390 1
532245 99532245 1001 86380 86390 1
532375 99532375 1001 86380 86390 1
532208 99532208 1001 86380 86390 1
532968 99532968 1001 86380 86390 1
532889 99532889 1001 86380 86390 1
532764 99532764 1001 86380 86390 1
532637 99532637 1001 86380 86390 1
532702 99532702 1001 86380 86390 1
532806 99532806 1001 86380 86390 1
532652 99532652 1001 86380 86390 1
532418 99532418 1001 86380 86390 1
532613 99532613 1001 86380 86390 1
532420 99532420 1001 86380 86390 1
533094 99533094 1001 86380 86390 1
533098 99533098 1001 86380 86390 1
533152 99533152 1001 86380 86390 1
533035 99533035 1001 86380 86390 1
533179 99533179 1001 86380 86390 1
533192 99533192 1001 86380 86390 1
533824 99533824 1001 86380 86390 1
533690 99533690 1001 86380 86390 1
533531 99533531 1001 86380 86390 1
533291 99533291 1001 86380 86390 1
533437 99533437 1001 86380 86390 1
533258 99533258 1001 86380 86390 1
533415 99533415 1001 86380 86390 1
533973 99533973 1001 86380 86390 1
533887 99533887 1001 86380 86390 1
533862 99533862 1001 86380 86390 1
534033 99534033 1001 86380 86390 1
534547 99534547 1001 86380 86390 1
534588 99534588 1001 86380 86390 1
534299 99534299 1001 86380 86390 1
534353 99534353 1001 86380 86390 1
534444 99534444 1001 86380 86390 1
534474 99534474 1001 86380 86390 1
534280 99534280 1001 86380 86390 1
534320 99534320 1001 86380 86390 1
534438 99534438 1001 86380 86390 1
534210 99534210 1001 86380 86390 1
534211 99534211 1001 86380 86390 1
534070 99534070 1001 86380 86390 1
534748 99534748 1001 86380 86390 1
534844 99534844 1001 86380 86390 1
534834 99534834 1001 86380 86390 1
535337 99535337 1001 86380 86390 1
535403 99535403 1001 86380 86390 1
535185 99535185 1001 86380 86390 1
535237 99535237 1001 86380 86390 1
535000 99535000 1001 86380 86390 1
535055 99535055 1001 86380 86390 1
535657 99535657 1001 86380 86390 1
535531 99535531 1001 86380 86390 1
536176 99536176 1001 86380 86390 1
536230 99536230 1001 86380 86390 1
536219 99536219 1001 86380 86390 1
536033 99536033 1001 86380 86390 1
535987 99535987 1001 86380 86390 1
535768 99535768 1001 86380 86390 1
535717 99535717 1001 86380 86390 1
535815 99535815 1001 86380 86390 1
535738 99535738 1001 86380 86390 1
535857 99535857 1001 86380 86390 1
536401 99536401 1001 86380 86390 1
536453 99536453 1001 86380 86390 1
536531 99536531 1001 86380 86390 1
536365 99536365 1001 86380 86390 1
536410 99536410 1001 86380 86390 1
537010 99537010 1001 86380 86390 1
537068 99537068 1001 86380 86390 1
536845 99536845 1001 86380 86390 1
536823 99536823 1001 86380 86390 1
536582 99536582 1001 86380 86390 1
536556 99536556 1001 86380 86390 1
536611 99536611 1001 86380 86390 1
536735 99536735 1001 86380 86390 1
537270 99537270 1001 86380 86390 1
537271 99537271 1001 86380 86390 1
537353 99537353 1001 86380 86390 1
537951 99537951 1001 86380 86390 1
537900 99537900 1001 86380 86390 1
537970 99537970 1001 86380 86390 1
537641 99537641 1001 86380 86390 1
537593 99537593 1001 86380 86390 1
537671 99537671 1001 86380 86390 1
537646 99537646 1001 86380 86390 1
537627 99537627 1001 86380 86390 1
537769 99537769 1001 86380 86390 1
537416 99537416 1001 86380 86390 1
538053 99538053 1001 86380 86390 1
538104 99538104 1001 86380 86390 1
538781 99538781 1001 86380 86390 1
538653 99538653 1001 86380 86390 1
538773 99538773 1001 86380 86390 1
538621 99538621 1001 86380 86390 1
538548 99538548 1001 86380 86390 1
538539 99538539 1001 86380 86390 1
538514 99538514 1001 86380 86390 1
538425 99538425 1001 86380 86390 1
538492 99538492 1001 86380 86390 1
538350 99538350 1001 86380 86390 1
538207 99538207 1001 86380 86390 1
538383 99538383 1001 86380 86390 1
538829 99538829 1001 86380 86390 1
538817 99538817 1001 86380 86390 1
538977 99538977 1001 86380 86390 1
539003 99539003 1001 86380 86390 1
539488 99539488 1001 86380 86390 1
539593 99539593 1001 86380 86390 1
539581 99539581 1001 86380 86390 1
539635 99539635 1001 86380 86390 1
539588 99539588 1001 86380 86390 1
539249 99539249 1001 86380 86390 1
539276 99539276 1001 86380 86390 1
539252 99539252 1001 86380 86390 1
539331 99539331 1001 86380 86390 1
539128 99539128 1001 86380 86390 1
539051 99539051 1001 86380 86390 1
539194 99539194 1001 86380 86390 1
539092 99539092 1001 86380 86390 1
539184 99539184 1001 86380 86390 1
539682 99539682 1001 86380 86390 1
539813 99539813 1001 86380 86390 1
539839 99539839 1001 86380 86390 1
540287 99540287 1001 86380 86390 1
540372 99540372 1001 86380 86390 1
540159 99540159 1001 86380 86390 1
540230 99540230 1001 86380 86390 1
539978 99539978 1001 86380 86390 1
539904 99539904 1001 86380 86390 1
539973 99539973 1001 86380 86390 1
539923 99539923 1001 86380 86390 1
540491 99540491 1001 86380 86390 1
540647 99540647 1001 86380 86390 1
540544 99540544 1001 86380 86390 1
541194 99541194 1001 86380 86390 1
541221 99541221 1001 86380 86390 1
541145 99541145 1001 86380 86390 1
541066 99541066 1001 86380 86390 1
540925 99540925 1001 86380 86390 1
540943 99540943 1001 86380 86390 1
541060 99541060 1001 86380 86390 1
540726 99540726 1001 86380 86390 1
540797 99540797 1001 86380 86390 1
540709 99540709 1001 86380 86390 1
541321 99541321 1001 86380 86390 1
541302 99541302 1001 86380 86390 1
541932 99541932 1001 86380 86390 1
541960 99541960 1001 86380 86390 1
541938 99541938 1001 86380 86390 1
541990 99541990 1001 86380 86390 1
541810 99541810 1001 86380 86390 1
541863 99541863 1001 86380 86390 1
541739 99541739 1001 86380 86390 1
541753 99541753 1001 86380 86390 1
541744 99541744 1001 86380 86390 1
541590 99541590 1001 86380 86390 1
541591 99541591 1001 86380 86390 1
541531 99541531 1001 86380 86390 1
541584 99541584 1001 86380 86390 1
541623 99541623 1001 86380 86390 1
541688 99541688 1001 86380 86390 1
541665 99541665 1001 86380 86390 1
542249 99542249 1001 86380 86390 1
542944 99542944 1001 86380 86390 1
542884 99542884 1001 86380 86390 1
542927 99542927 1001 86380 86390 1
542789 99542789 1001 86380 86390 1
542610 99542610 1001 86380 86390 1
542645 99542645 1001 86380 86390 1
542405 99542405 1001 86380 86390 1
542459 99542459 1001 86380 86390 1
542499 99542499 1001 86380 86390 1
542978 99542978 1001 86380 86390 1
543631 99543631 1001 86380 86390 1
543596 99543596 1001 86380 86390 1
543725 99543725 1001 86380 86390 1
543412 99543412 1001 86380 86390 1
543242 99543242 1001 86380 86390 1
543155 99543155 1001 86380 86390 1
543182 99543182 1001 86380 86390 1
543339 99543339 1001 86380 86390 1
543931 99543931 1001 86380 86390 1
543906 99543906 1001 86380 86390 1
543883 99543883 1001 86380 86390 1
544522 99544522 1001 86380 86390 1
544434 99544434 1001 86380 86390 1
544580 99544580 1001 86380 86390 1
544400 99544400 1001 86380 86390 1
544585 99544585 1001 86380 86390 1
544531 99544531 1001 86380 86390 1
544307 99544307 1001 86380 86390 1
544203 99544203 1001 86380 86390 1
544322 99544322 1001 86380 86390 1
543984 99543984 1001 86380 86390 1
544013 99544013 1001 86380 86390 1
544626 99544626 1001 86380 86390 1
404323 682 1001 66000 68877 1
531975 762 1002 48463 51178 1
543309 575 1001 59224 59524 1
400157 99400157 1001 86380 86390 1
400490 99400490 1001 86380 86390 1
400614 99400614 1001 86380 86390 1
400571 99400571 1001 86380 86390 1
400791 99400791 1001 86380 86390 1
400723 99400723 1001 86380 86390 1
400911 99400911 1001 86380 86390 1
401044 99401044 1001 86380 86390 1
401049 99401049 1001 86380 86390 1
401305 99401305 1001 86380 86390 1
401407 99401407 1001 86380 86390 1
402007 99402007 1001 86380 86390 1
402439 99402439 1001 86380 86390 1
402630 99402630 1001 86380 86390 1
402940 99402940 1001 86380 86390 1
403068 99403068 1001 86380 86390 1
403317 99403317 1001 86380 86390 1
403447 99403447 1001 86380 86390 1
403599 99403599 1001 86380 86390 1
403612 99403612 1001 86380 86390 1
403708 99403708 1001 86380 86390 1
403690 99403690 1001 86380 86390 1
403756 99403756 1001 86380 86390 1
403906 99403906 1001 86380 86390 1
404379 99404379 1001 86380 86390 1
404294 99404294 1001 86380 86390 1
404588 99404588 1001 86380 86390 1
404871 99404871 1001 86380 86390 1
404887 99404887 1001 86380 86390 1
405026 99405026 1001 86380 86390 1
405072 99405072 1001 86380 86390 1
405316 99405316 1001 86380 86390 1
405572 99405572 1001 86380 86390 1
405728 99405728 1001 86380 86390 1
406073 99406073 1001 86380 86390 1
406216 99406216 1001 86380 86390 1
406589 99406589 1001 86380 86390 1
406731 99406731 1001 86380 86390 1
406714 99406714 1001 86380 86390 1
406851 99406851 1001 86380 86390 1
406891 99406891 1001 86380 86390 1
407057 99407057 1001 86380 86390 1
407111 99407111 1001 86380 86390 1
407474 99407474 1001 86380 86390 1
407506 99407506 1001 86380 86390 1
407616 99407616 1001 86380 86390 1
407848 99407848 1001 86380 86390 1
407802 99407802 1001 86380 86390 1
408400 99408400 1001 86380 86390 1
408374 99408374 1001 86380 86390 1
408768 99408768 1001 86380 86390 1
408908 99408908 1001 86380 86390 1
409018 99409018 1001 86380 86390 1
409087 99409087 1001 86380 86390 1
409262 99409262 1001 86380 86390 1
409304 99409304 1001 86380 86390 1
409459 99409459 1001 86380 86390 1
409508 99409508 1001 86380 86390 1
409650 99409650 1001 86380 86390 1
409601 99409601 1001 86380 86390 1
409723 99409723 1001 86380 86390 1
409756 99409756 1001 86380 86390 1
409945 99409945 1001 86380 86390 1
410096 99410096 1001 86380 86390 1
410525 99410525 1001 86380 86390 1
410702 99410702 1001 86380 86390 1
410804 99410804 1001 86380 86390 1
410835 99410835 1001 86380 86390 1
410868 99410868 1001 86380 86390 1
411048 99411048 1001 86380 86390 1
411198 99411198 1001 86380 86390 1
411261 99411261 1001 86380 86390 1
411341 99411341 1001 86380 86390 1
412074 99412074 1001 86380 86390 1
412243 99412243 1001 86380 86390 1
412252 99412252 1001 86380 86390 1
412339 99412339 1001 86380 86390 1
412393 99412393 1001 86380 86390 1
412374 99412374 1001 86380 86390 1
412337 99412337 1001 86380 86390 1
413611 99413611 1001 86380 86390 1
413617 99413617 1001 86380 86390 1
412979 99412979 1001 86380 86390 1
413092 99413092 1001 86380 86390 1
413050 99413050 1001 86380 86390 1
413030 99413030 1001 86380 86390 1
412677 99412677 1001 86380 86390 1
412654 99412654 1001 86380 86390 1
412857 99412857 1001 86380 86390 1
413871 99413871 1001 86380 86390 1
413874 99413874 1001 86380 86390 1
413769 99413769 1001 86380 86390 1
414101 99414101 1001 86380 86390 1
414004 99414004 1001 86380 86390 1
414821 99414821 1001 86380 86390 1
414640 99414640 1001 86380 86390 1
414664 99414664 1001 86380 86390 1
414899 99414899 1001 86380 86390 1
414721 99414721 1001 86380 86390 1
414753 99414753 1001 86380 86390 1
414199 99414199 1001 86380 86390 1
414206 99414206 1001 86380 86390 1
414383 99414383 1001 86380 86390 1
415573 99415573 1001 86380 86390 1
415658 99415658 1001 86380 86390 1
415333 99415333 1001 86380 86390 1
416639 99416639 1001 86380 86390 1
416839 99416839 1001 86380 86390 1
416679 99416679 1001 86380 86390 1
416889 99416889 1001 86380 86390 1
416819 99416819 1001 86380 86390 1
416901 99416901 1001 86380 86390 1
416311 99416311 1001 86380 86390 1
416137 99416137 1001 86380 86390 1
415780 99415780 1001 86380 86390 1
416008 99416008 1001 86380 86390 1
415787 99415787 1001 86380 86390 1
416123 99416123 1001 86380 86390 1
416101 99416101 1001 86380 86390 1
415901 99415901 1001 86380 86390 1
417353 99417353 1001 86380 86390 1
417281 99417281 1001 86380 86390 1
417318 99417318 1001 86380 86390 1
417301 99417301 1001 86380 86390 1
417410 99417410 1001 86380 86390 1
418477 99418477 1001 86380 86390 1
418761 99418761 1001 86380 86390 1
418248 99418248 1001 86380 86390 1
418424 99418424 1001 86380 86390 1
418048 99418048 1001 86380 86390 1
418247 99418247 1001 86380 86390 1
417954 99417954 1001 86380 86390 1
417935 99417935 1001 86380 86390 1
417734 99417734 1001 86380 86390 1
418883 99418883 1001 86380 86390 1
418887 99418887 1001 86380 86390 1
418828 99418828 1001 86380 86390 1
420171 99420171 1001 86380 86390 1
420156 99420156 1001 86380 86390 1
420101 99420101 1001 86380 86390 1
419720 99419720 1001 86380 86390 1
419745 99419745 1001 86380 86390 1
420010 99420010 1001 86380 86390 1
419796 99419796 1001 86380 86390 1
419242 99419242 1001 86380 86390 1
419548 99419548 1001 86380 86390 1
419332 99419332 1001 86380 86390 1
420519 99420519 1001 86380 86390 1
420798 99420798 1001 86380 86390 1
421890 99421890 1001 86380 86390 1
421820 99421820 1001 86380 86390 1
421789 99421789 1001 86380 86390 1
421642 99421642 1001 86380 86390 1
421511 99421511 1001 86380 86390 1
422370 99422370 1001 86380 86390 1
423547 99423547 1001 86380 86390 1
423634 99423634 1001 86380 86390 1
423454 99423454 1001 86380 86390 1
423724 99423724 1001 86380 86390 1
423190 99423190 1001 86380 86390 1
423238 99423238 1001 86380 86390 1
422852 99422852 1001 86380 86390 1
422828 99422828 1001 86380 86390 1
422681 99422681 1001 86380 86390 1
422702 99422702 1001 86380 86390 1
422815 99422815 1001 86380 86390 1
422872 99422872 1001 86380 86390 1
424024 99424024 1001 86380 86390 1
424136 99424136 1001 86380 86390 1
423878 99423878 1001 86380 86390 1
425324 99425324 1001 86380 86390 1
425149 99425149 1001 86380 86390 1
425349 99425349 1001 86380 86390 1
425101 99425101 1001 86380 86390 1
424902 99424902 1001 86380 86390 1
424415 99424415 1001 86380 86390 1
424523 99424523 1001 86380 86390 1
425829 99425829 1001 86380 86390 1
425767 99425767 1001 86380 86390 1
425625 99425625 1001 86380 86390 1
426771 99426771 1001 86380 86390 1
427083 99427083 1001 86380 86390 1
426374 99426374 1001 86380 86390 1
426595 99426595 1001 86380 86390 1
426387 99426387 1001 86380 86390 1
426591 99426591 1001 86380 86390 1
425968 99425968 1001 86380 86390 1
425951 99425951 1001 86380 86390 1
426237 99426237 1001 86380 86390 1
425855 99425855 1001 86380 86390 1
427255 99427255 1001 86380 86390 1
427160 99427160 1001 86380 86390 1
428440 99428440 1001 86380 86390 1
428427 99428427 1001 86380 86390 1
428584 99428584 1001 86380 86390 1
428340 99428340 1001 86380 86390 1
428040 99428040 1001 86380 86390 1
427973 99427973 1001 86380 86390 1
428217 99428217 1001 86380 86390 1
428333 99428333 1001 86380 86390 1
428272 99428272 1001 86380 86390 1
427896 99427896 1001 86380 86390 1
429003 99429003 1001 86380 86390 1
428742 99428742 1001 86380 86390 1
428775 99428775 1001 86380 86390 1
429093 99429093 1001 86380 86390 1
430166 99430166 1001 86380 86390 1
430320 99430320 1001 86380 86390 1
429571 99429571 1001 86380 86390 1
429818 99429818 1001 86380 86390 1
429895 99429895 1001 86380 86390 1
429919 99429919 1001 86380 86390 1
429503 99429503 1001 86380 86390 1
430573 99430573 1001 86380 86390 1
431963 99431963 1001 86380 86390 1
431888 99431888 1001 86380 86390 1
431946 99431946 1001 86380 86390 1
431905 99431905 1001 86380 86390 1
431561 99431561 1001 86380 86390 1
431362 99431362 1001 86380 86390 1
431302 99431302 1001 86380 86390 1
431545 99431545 1001 86380 86390 1
430890 99430890 1001 86380 86390 1
431172 99431172 1001 86380 86390 1
431092 99431092 1001 86380 86390 1
430968 99430968 1001 86380 86390 1
432439 99432439 1001 86380 86390 1
432130 99432130 1001 86380 86390 1
432229 99432229 1001 86380 86390 1
432214 99432214 1001 86380 86390 1
433653 99433653 1001 86380 86390 1
433434 99433434 1001 86380 86390 1
433662 99433662 1001 86380 86390 1
433467 99433467 1001 86380 86390 1
433533 99433533 1001 86380 86390 1
433676 99433676 1001 86380 86390 1
433631 99433631 1001 86380 86390 1
433083 99433083 1001 86380 86390 1
432774 99432774 1001 86380 86390 1
432853 99432853 1001 86380 86390 1
432494 99432494 1001 86380 86390 1
432686 99432686 1001 86380 86390 1
432695 99432695 1001 86380 86390 1
432646 99432646 1001 86380 86390 1
432524 99432524 1001 86380 86390 1
433755 99433755 1001 86380 86390 1
434011 99434011 1001 86380 86390 1
433960 99433960 1001 86380 86390 1
435434 99435434 1001 86380 86390 1
435423 99435423 1001 86380 86390 1
434945 99434945 1001 86380 86390 1
434625 99434625 1001 86380 86390 1
434629 99434629 1001 86380 86390 1
434958 99434958 1001 86380 86390 1
434866 99434866 1001 86380 86390 1
434231 99434231 1001 86380 86390 1
434550 99434550 1001 86380 86390 1
435677 99435677 1001 86380 86390 1
435440 99435440 1001 86380 86390 1
435560 99435560 1001 86380 86390 1
435699 99435699 1001 86380 86390 1
435822 99435822 1001 86380 86390 1
437012 99437012 1001 86380 86390 1
436731 99436731 1001 86380 86390 1
436571 99436571 1001 86380 86390 1
436370 99436370 1001 86380 86390 1
436649 99436649 1001 86380 86390 1
436005 99436005 1001 86380 86390 1
437219 99437219 1001 86380 86390 1
300048 99300048 1001 86380 86390 1
437309 99437309 1001 86380 86390 1
300549 99300549 1001 86380 86390 1
300615 99300615 1001 86380 86390 1
300618 99300618 1001 86380 86390 1
300394 99300394 1001 86380 86390 1
300211 99300211 1001 86380 86390 1
300302 99300302 1001 86380 86390 1
300228 99300228 1001 86380 86390 1
300296 99300296 1001 86380 86390 1
300898 99300898 1001 86380 86390 1
300772 99300772 1001 86380 86390 1
301506 99301506 1001 86380 86390 1
301525 99301525 1001 86380 86390 1
301516 99301516 1001 86380 86390 1
301327 99301327 1001 86380 86390 1
301319 99301319 1001 86380 86390 1
301602 99301602 1001 86380 86390 1
302346 99302346 1001 86380 86390 1
302223 99302223 1001 86380 86390 1
302198 99302198 1001 86380 86390 1
302224 99302224 1001 86380 86390 1
302047 99302047 1001 86380 86390 1
302003 99302003 1001 86380 86390 1
302016 99302016 1001 86380 86390 1
302043 99302043 1001 86380 86390 1
302109 99302109 1001 86380 86390 1
301892 99301892 1001 86380 86390 1
301944 99301944 1001 86380 86390 1
301829 99301829 1001 86380 86390 1
301952 99301952 1001 86380 86390 1
302448 99302448 1001 86380 86390 1
302552 99302552 1001 86380 86390 1
302493 99302493 1001 86380 86390 1
302584 99302584 1001 86380 86390 1
303144 99303144 1001 86380 86390 1
303041 99303041 1001 86380 86390 1
303018 99303018 1001 86380 86390 1
303164 99303164 1001 86380 86390 1
303062 99303062 1001 86380 86390 1
303202 99303202 1001 86380 86390 1
302822 99302822 1001 86380 86390 1
302889 99302889 1001 86380 86390 1
302869 99302869 1001 86380 86390 1
302636 99302636 1001 86380 86390 1
303272 99303272 1001 86380 86390 1
303363 99303363 1001 86380 86390 1
303408 99303408 1001 86380 86390 1
303227 99303227 1001 86380 86390 1
303960 99303960 1001 86380 86390 1
303988 99303988 1001 86380 86390 1
303768 99303768 1001 86380 86390 1
303627 99303627 1001 86380 86390 1
303720 99303720 1001 86380 86390 1
303658 99303658 1001 86380 86390 1
303610 99303610 1001 86380 86390 1
303469 99303469 1001 86380 86390 1
303508 99303508 1001 86380 86390 1
303599 99303599 1001 86380 86390 1
303446 99303446 1001 86380 86390 1
303550 99303550 1001 86380 86390 1
304097 99304097 1001 86380 86390 1
304216 99304216 1001 86380 86390 1
304038 99304038 1001 86380 86390 1
304799 99304799 1001 86380 86390 1
304834 99304834 1001 86380 86390 1
304802 99304802 1001 86380 86390 1
304855 99304855 1001 86380 86390 1
304476 99304476 1001 86380 86390 1
304560 99304560 1001 86380 86390 1
304383 99304383 1001 86380 86390 1
304417 99304417 1001 86380 86390 1
304419 99304419 1001 86380 86390 1
304908 99304908 1001 86380 86390 1
304935 99304935 1001 86380 86390 1
304911 99304911 1001 86380 86390 1
305006 99305006 1001 86380 86390 1
304994 99304994 1001 86380 86390 1
305059 99305059 1001 86380 86390 1
304867 99304867 1001 86380 86390 1
305535 99305535 1001 86380 86390 1
305600 99305600 1001 86380 86390 1
305582 99305582 1001 86380 86390 1
305383 99305383 1001 86380 86390 1
305092 99305092 1001 86380 86390 1
305131 99305131 1001 86380 86390 1
305256 99305256 1001 86380 86390 1
305075 99305075 1001 86380 86390 1
500091 99500091 1001 86380 86390 1
305481 99305481 1001 86380 86390 1
500172 99500172 1001 86380 86390 1
500134 99500134 1001 86380 86390 1
500035 99500035 1001 86380 86390 1
500704 99500704 1001 86380 86390 1
500615 99500615 1001 86380 86390 1
500667 99500667 1001 86380 86390 1
500697 99500697 1001 86380 86390 1
500418 99500418 1001 86380 86390 1
500601 99500601 1001 86380 86390 1
500551 99500551 1001 86380 86390 1
500361 99500361 1001 86380 86390 1
500254 99500254 1001 86380 86390 1
500256 99500256 1001 86380 86390 1
500826 99500826 1001 86380 86390 1
500934 99500934 1001 86380 86390 1
500986 99500986 1001 86380 86390 1
500861 99500861 1001 86380 86390 1
500926 99500926 1001 86380 86390 1
501526 99501526 1001 86380 86390 1
501539 99501539 1001 86380 86390 1
501476 99501476 1001 86380 86390 1
501439 99501439 1001 86380 86390 1
501555 99501555 1001 86380 86390 1
501466 99501466 1001 86380 86390 1
501520 99501520 1001 86380 86390 1
501318 99501318 1001 86380 86390 1
501331 99501331 1001 86380 86390 1
501247 99501247 1001 86380 86390 1
501263 99501263 1001 86380 86390 1
501368 99501368 1001 86380 86390 1
501135 99501135 1001 86380 86390 1
501190 99501190 1001 86380 86390 1
501152 99501152 1001 86380 86390 1
501730 99501730 1001 86380 86390 1
501757 99501757 1001 86380 86390 1
501680 99501680 1001 86380 86390 1
501839 99501839 1001 86380 86390 1
501671 99501671 1001 86380 86390 1
501684 99501684 1001 86380 86390 1
501788 99501788 1001 86380 86390 1
501789 99501789 1001 86380 86390 1
501674 99501674 1001 86380 86390 1
501752 99501752 1001 86380 86390 1
502390 99502390 1001 86380 86390 1
502330 99502330 1001 86380 86390 1
502448 99502448 1001 86380 86390 1
502397 99502397 1001 86380 86390 1
502399 99502399 1001 86380 86390 1
502460 99502460 1001 86380 86390 1
502400 99502400 1001 86380 86390 1
502156 99502156 1001 86380 86390 1
502223 99502223 1001 86380 86390 1
502133 99502133 1001 86380 86390 1
502199 99502199 1001 86380 86390 1
502140 99502140 1001 86380 86390 1
502104 99502104 1001 86380 86390 1
502045 99502045 1001 86380 86390 1
501944 99501944 1001 86380 86390 1
501906 99501906 1001 86380 86390 1
501895 99501895 1001 86380 86390 1
502492 99502492 1001 86380 86390 1
502613 99502613 1001 86380 86390 1
502577 99502577 1001 86380 86390 1
503140 99503140 1001 86380 86390 1
503186 99503186 1001 86380 86390 1
503285 99503285 1001 86380 86390 1
502919 99502919 1001 86380 86390 1
503031 99503031 1001 86380 86390 1
502928 99502928 1001 86380 86390 1
503006 99503006 1001 86380 86390 1
502674 99502674 1001 86380 86390 1
503466 99503466 1001 86380 86390 1
503930 99503930 1001 86380 86390 1
504097 99504097 1001 86380 86390 1
504036 99504036 1001 86380 86390 1
504038 99504038 1001 86380 86390 1
504064 99504064 1001 86380 86390 1
503923 99503923 1001 86380 86390 1
503798 99503798 1001 86380 86390 1
503811 99503811 1001 86380 86390 1
503895 99503895 1001 86380 86390 1
503779 99503779 1001 86380 86390 1
503562 99503562 1001 86380 86390 1
503629 99503629 1001 86380 86390 1
503567 99503567 1001 86380 86390 1
504297 99504297 1001 86380 86390 1
504220 99504220 1001 86380 86390 1
504247 99504247 1001 86380 86390 1
504265 99504265 1001 86380 86390 1
504817 99504817 1001 86380 86390 1
504887 99504887 1001 86380 86390 1
504837 99504837 1001 86380 86390 1
504678 99504678 1001 86380 86390 1
504647 99504647 1001 86380 86390 1
504686 99504686 1001 86380 86390 1
504712 99504712 1001 86380 86390 1
504445 99504445 1001 86380 86390 1
504515 99504515 1001 86380 86390 1
504451 99504451 1001 86380 86390 1
505071 99505071 1001 86380 86390 1
504994 99504994 1001 86380 86390 1
504984 99504984 1001 86380 86390 1
504990 99504990 1001 86380 86390 1
505056 99505056 1001 86380 86390 1
505769 99505769 1001 86380 86390 1
505683 99505683 1001 86380 86390 1
505700 99505700 1001 86380 86390 1
505625 99505625 1001 86380 86390 1
505425 99505425 1001 86380 86390 1
505438 99505438 1001 86380 86390 1
505464 99505464 1001 86380 86390 1
505479 99505479 1001 86380 86390 1
505256 99505256 1001 86380 86390 1
505231 99505231 1001 86380 86390 1
505299 99505299 1001 86380 86390 1
505795 99505795 1001 86380 86390 1
505921 99505921 1001 86380 86390 1
506459 99506459 1001 86380 86390 1
506540 99506540 1001 86380 86390 1
506554 99506554 1001 86380 86390 1
506517 99506517 1001 86380 86390 1
506403 99506403 1001 86380 86390 1
506223 99506223 1001 86380 86390 1
506282 99506282 1001 86380 86390 1
506219 99506219 1001 86380 86390 1
506284 99506284 1001 86380 86390 1
506325 99506325 1001 86380 86390 1
506390 99506390 1001 86380 86390 1
505994 99505994 1001 86380 86390 1
506059 99506059 1001 86380 86390 1
506114 99506114 1001 86380 86390 1
506620 99506620 1001 86380 86390 1
506631 99506631 1001 86380 86390 1
507255 99507255 1001 86380 86390 1
507270 99507270 1001 86380 86390 1
507416 99507416 1001 86380 86390 1
507172 99507172 1001 86380 86390 1
507086 99507086 1001 86380 86390 1
506888 99506888 1001 86380 86390 1
506903 99506903 1001 86380 86390 1
506968 99506968 1001 86380 86390 1
507584 99507584 1001 86380 86390 1
508162 99508162 1001 86380 86390 1
508047 99508047 1001 86380 86390 1
508140 99508140 1001 86380 86390 1
508168 99508168 1001 86380 86390 1
508183 99508183 1001 86380 86390 1
507980 99507980 1001 86380 86390 1
507981 99507981 1001 86380 86390 1
507923 99507923 1001 86380 86390 1
507848 99507848 1001 86380 86390 1
507666 99507666 1001 86380 86390 1
508390 99508390 1001 86380 86390 1
508263 99508263 1001 86380 86390 1
508256 99508256 1001 86380 86390 1
508947 99508947 1001 86380 86390 1
508699 99508699 1001 86380 86390 1
508505 99508505 1001 86380 86390 1
508521 99508521 1001 86380 86390 1
508599 99508599 1001 86380 86390 1
508574 99508574 1001 86380 86390 1
508603 99508603 1001 86380 86390 1
508514 99508514 1001 86380 86390 1
508658 99508658 1001 86380 86390 1
508607 99508607 1001 86380 86390 1
509242 99509242 1001 86380 86390 1
509205 99509205 1001 86380 86390 1
509237 99509237 1001 86380 86390 1
509239 99509239 1001 86380 86390 1
509803 99509803 1001 86380 86390 1
509718 99509718 1001 86380 86390 1
509898 99509898 1001 86380 86390 1
509581 99509581 1001 86380 86390 1
509583 99509583 1001 86380 86390 1
509336 99509336 1001 86380 86390 1
509376 99509376 1001 86380 86390 1
509327 99509327 1001 86380 86390 1
509301 99509301 1001 86380 86390 1
509419 99509419 1001 86380 86390 1
510001 99510001 1001 86380 86390 1
510006 99510006 1001 86380 86390 1
509902 99509902 1001 86380 86390 1
510678 99510678 1001 86380 86390 1
510602 99510602 1001 86380 86390 1
510628 99510628 1001 86380 86390 1
510616 99510616 1001 86380 86390 1
510704 99510704 1001 86380 86390 1
510723 99510723 1001 86380 86390 1
510462 99510462 1001 86380 86390 1
510389 99510389 1001 86380 86390 1
510428 99510428 1001 86380 86390 1
510430 99510430 1001 86380 86390 1
510326 99510326 1001 86380 86390 1
510148 99510148 1001 86380 86390 1
510111 99510111 1001 86380 86390 1
510242 99510242 1001 86380 86390 1
510154 99510154 1001 86380 86390 1
510758 99510758 1001 86380 86390 1
511411 99511411 1001 86380 86390 1
511468 99511468 1001 86380 86390 1
511368 99511368 1001 86380 86390 1
511053 99511053 1001 86380 86390 1
511071 99511071 1001 86380 86390 1
511123 99511123 1001 86380 86390 1
511073 99511073 1001 86380 86390 1
511589 99511589 1001 86380 86390 1
511719 99511719 1001 86380 86390 1
511727 99511727 1001 86380 86390 1
512343 99512343 1001 86380 86390 1
512212 99512212 1001 86380 86390 1
512264 99512264 1001 86380 86390 1
512176 99512176 1001 86380 86390 1
512296 99512296 1001 86380 86390 1
512234 99512234 1001 86380 86390 1
512300 99512300 1001 86380 86390 1
512275 99512275 1001 86380 86390 1
512142 99512142 1001 86380 86390 1
512015 99512015 1001 86380 86390 1
511873 99511873 1001 86380 86390 1
512402 99512402 1001 86380 86390 1
512456 99512456 1001 86380 86390 1
512547 99512547 1001 86380 86390 1
512384 99512384 1001 86380 86390 1
512501 99512501 1001 86380 86390 1
512450 99512450 1001 86380 86390 1
513174 99513174 1001 86380 86390 1
513056 99513056 1001 86380 86390 1
513069 99513069 1001 86380 86390 1
513060 99513060 1001 86380 86390 1
512883 99512883 1001 86380 86390 1
512840 99512840 1001 86380 86390 1
512841 99512841 1001 86380 86390 1
512600 99512600 1001 86380 86390 1
512667 99512667 1001 86380 86390 1
512680 99512680 1001 86380 86390 1
512668 99512668 1001 86380 86390 1
512748 99512748 1001 86380 86390 1
512635 99512635 1001 86380 86390 1
513271 99513271 1001 86380 86390 1
513220 99513220 1001 86380 86390 1
513250 99513250 1001 86380 86390 1
513379 99513379 1001 86380 86390 1
513342 99513342 1001 86380 86390 1
513986 99513986 1001 86380 86390 1
513873 99513873 1001 86380 86390 1
513849 99513849 1001 86380 86390 1
513622 99513622 1001 86380 86390 1
513527 99513527 1001 86380 86390 1
513606 99513606 1001 86380 86390 1
513464 99513464 1001 86380 86390 1
513581 99513581 1001 86380 86390 1
513530 99513530 1001 86380 86390 1
513572 99513572 1001 86380 86390 1
514172 99514172 1001 86380 86390 1
514033 99514033 1001 86380 86390 1
514100 99514100 1001 86380 86390 1
514824 99514824 1001 86380 86390 1
514834 99514834 1001 86380 86390 1
514836 99514836 1001 86380 86390 1
514753 99514753 1001 86380 86390 1
514450 99514450 1001 86380 86390 1
514570 99514570 1001 86380 86390 1
514395 99514395 1001 86380 86390 1
514409 99514409 1001 86380 86390 1
514281 99514281 1001 86380 86390 1
514997 99514997 1001 86380 86390 1
514881 99514881 1001 86380 86390 1
515050 99515050 1001 86380 86390 1
514896 99514896 1001 86380 86390 1
514961 99514961 1001 86380 86390 1
514875 99514875 1001 86380 86390 1
514863 99514863 1001 86380 86390 1
514944 99514944 1001 86380 86390 1
515509 99515509 1001 86380 86390 1
515490 99515490 1001 86380 86390 1
515394 99515394 1001 86380 86390 1
515446 99515446 1001 86380 86390 1
515421 99515421 1001 86380 86390 1
515318 99515318 1001 86380 86390 1
515293 99515293 1001 86380 86390 1
515463 99515463 1001 86380 86390 1
515206 99515206 1001 86380 86390 1
515066 99515066 1001 86380 86390 1
515836 99515836 1001 86380 86390 1
515829 99515829 1001 86380 86390 1
515768 99515768 1001 86380 86390 1
516360 99516360 1001 86380 86390 1
516111 99516111 1001 86380 86390 1
516274 99516274 1001 86380 86390 1
515932 99515932 1001 86380 86390 1
515926 99515926 1001 86380 86390 1
517212 99517212 1001 86380 86390 1
517216 99517216 1001 86380 86390 1
517268 99517268 1001 86380 86390 1
517053 99517053 1001 86380 86390 1
517059 99517059 1001 86380 86390 1
517000 99517000 1001 86380 86390 1
516734 99516734 1001 86380 86390 1
516904 99516904 1001 86380 86390 1
516855 99516855 1001 86380 86390 1
516881 99516881 1001 86380 86390 1
517482 99517482 1001 86380 86390 1
517497 99517497 1001 86380 86390 1
517420 99517420 1001 86380 86390 1
518033 99518033 1001 86380 86390 1
517987 99517987 1001 86380 86390 1
518119 99518119 1001 86380 86390 1
517815 99517815 1001 86380 86390 1
517906 99517906 1001 86380 86390 1
517947 99517947 1001 86380 86390 1
517753 99517753 1001 86380 86390 1
517861 99517861 1001 86380 86390 1
517770 99517770 1001 86380 86390 1
517864 99517864 1001 86380 86390 1
517613 99517613 1001 86380 86390 1
518276 99518276 1001 86380 86390 1
518295 99518295 1001 86380 86390 1
518335 99518335 1001 86380 86390 1
518338 99518338 1001 86380 86390 1
518984 99518984 1001 86380 86390 1
518759 99518759 1001 86380 86390 1
518581 99518581 1001 86380 86390 1
518686 99518686 1001 86380 86390 1
518674 99518674 1001 86380 86390 1
518766 99518766 1001 86380 86390 1
518520 99518520 1001 86380 86390 1
519026 99519026 1001 86380 86390 1
519032 99519032 1001 86380 86390 1
519695 99519695 1001 86380 86390 1
519683 99519683 1001 86380 86390 1
519338 99519338 1001 86380 86390 1
519263 99519263 1001 86380 86390 1
519358 99519358 1001 86380 86390 1
519879 99519879 1001 86380 86390 1
519841 99519841 1001 86380 86390 1
520017 99520017 1001 86380 86390 1
519849 99519849 1001 86380 86390 1
519901 99519901 1001 86380 86390 1
520607 99520607 1001 86380 86390 1
520540 99520540 1001 86380 86390 1
520566 99520566 1001 86380 86390 1
520441 99520441 1001 86380 86390 1
520634 99520634 1001 86380 86390 1
520353 99520353 1001 86380 86390 1
520128 99520128 1001 86380 86390 1
520095 99520095 1001 86380 86390 1
520677 99520677 1001 86380 86390 1
520718 99520718 1001 86380 86390 1
520642 99520642 1001 86380 86390 1
520791 99520791 1001 86380 86390 1
521299 99521299 1001 86380 86390 1
521274 99521274 1001 86380 86390 1
521443 99521443 1001 86380 86390 1
521346 99521346 1001 86380 86390 1
521112 99521112 1001 86380 86390 1
521254 99521254 1001 86380 86390 1
521127 99521127 1001 86380 86390 1
521075 99521075 1001 86380 86390 1
520898 99520898 1001 86380 86390 1
520849 99520849 1001 86380 86390 1
521044 99521044 1001 86380 86390 1
521032 99521032 1001 86380 86390 1
520854 99520854 1001 86380 86390 1
520855 99520855 1001 86380 86390 1
521011 99521011 1001 86380 86390 1
521492 99521492 1001 86380 86390 1
521612 99521612 1001 86380 86390 1
521664 99521664 1001 86380 86390 1
521562 99521562 1001 86380 86390 1
521550 99521550 1001 86380 86390 1
521527 99521527 1001 86380 86390 1
522128 99522128 1001 86380 86390 1
522087 99522087 1001 86380 86390 1
521979 99521979 1001 86380 86390 1
521841 99521841 1001 86380 86390 1
521817 99521817 1001 86380 86390 1
521806 99521806 1001 86380 86390 1
521704 99521704 1001 86380 86390 1
521748 99521748 1001 86380 86390 1
522471 99522471 1001 86380 86390 1
522318 99522318 1001 86380 86390 1
522371 99522371 1001 86380 86390 1
522296 99522296 1001 86380 86390 1
522428 99522428 1001 86380 86390 1
522442 99522442 1001 86380 86390 1
522366 99522366 1001 86380 86390 1
522496 99522496 1001 86380 86390 1
522998 99522998 1001 86380 86390 1
523076 99523076 1001 86380 86390 1
522870 99522870 1001 86380 86390 1
522807 99522807 1001 86380 86390 1
522575 99522575 1001 86380 86390 1
522501 99522501 1001 86380 86390 1
522584 99522584 1001 86380 86390 1
523299 99523299 1001 86380 86390 1
523239 99523239 1001 86380 86390 1
523818 99523818 1001 86380 86390 1
523819 99523819 1001 86380 86390 1
523781 99523781 1001 86380 86390 1
523892 99523892 1001 86380 86390 1
523691 99523691 1001 86380 86390 1
523732 99523732 1001 86380 86390 1
523582 99523582 1001 86380 86390 1
523596 99523596 1001 86380 86390 1
523338 99523338 1001 86380 86390 1
524048 99524048 1001 86380 86390 1
524630 99524630 1001 86380 86390 1
524614 99524614 1001 86380 86390 1
524437 99524437 1001 86380 86390 1
524532 99524532 1001 86380 86390 1
524494 99524494 1001 86380 86390 1
524550 99524550 1001 86380 86390 1
524253 99524253 1001 86380 86390 1
524256 99524256 1001 86380 86390 1
524152 99524152 1001 86380 86390 1
524924 99524924 1001 86380 86390 1
525468 99525468 1001 86380 86390 1
525457 99525457 1001 86380 86390 1
525484 99525484 1001 86380 86390 1
525447 99525447 1001 86380 86390 1
525489 99525489 1001 86380 86390 1
525223 99525223 1001 86380 86390 1
525328 99525328 1001 86380 86390 1
525321 99525321 1001 86380 86390 1
525081 99525081 1001 86380 86390 1
525108 99525108 1001 86380 86390 1
525718 99525718 1001 86380 86390 1
525630 99525630 1001 86380 86390 1
525645 99525645 1001 86380 86390 1
526239 99526239 1001 86380 86390 1
526168 99526168 1001 86380 86390 1
526054 99526054 1001 86380 86390 1
526197 99526197 1001 86380 86390 1
526185 99526185 1001 86380 86390 1
525921 99525921 1001 86380 86390 1
526000 99526000 1001 86380 86390 1
525991 99525991 1001 86380 86390 1
526450 99526450 1001 86380 86390 1
527085 99527085 1001 86380 86390 1
527101 99527101 1001 86380 86390 1
527091 99527091 1001 86380 86390 1
527170 99527170 1001 86380 86390 1
526839 99526839 1001 86380 86390 1
526998 99526998 1001 86380 86390 1
526843 99526843 1001 86380 86390 1
526909 99526909 1001 86380 86390 1
526669 99526669 1001 86380 86390 1
526658 99526658 1001 86380 86390 1
526648 99526648 1001 86380 86390 1
526639 99526639 1001 86380 86390 1
527444 99527444 1001 86380 86390 1
527383 99527383 1001 86380 86390 1
528013 99528013 1001 86380 86390 1
527901 99527901 1001 86380 86390 1
528009 99528009 1001 86380 86390 1
527753 99527753 1001 86380 86390 1
527829 99527829 1001 86380 86390 1
527713 99527713 1001 86380 86390 1
527765 99527765 1001 86380 86390 1
527651 99527651 1001 86380 86390 1
527470 99527470 1001 86380 86390 1
528244 99528244 1001 86380 86390 1
528273 99528273 1001 86380 86390 1
528738 99528738 1001 86380 86390 1
528805 99528805 1001 86380 86390 1
528605 99528605 1001 86380 86390 1
528676 99528676 1001 86380 86390 1
528613 99528613 1001 86380 86390 1
528510 99528510 1001 86380 86390 1
528374 99528374 1001 86380 86390 1
528471 99528471 1001 86380 86390 1
528995 99528995 1001 86380 86390 1
529048 99529048 1001 86380 86390 1
529633 99529633 1001 86380 86390 1
529357 99529357 1001 86380 86390 1
529229 99529229 1001 86380 86390 1
529222 99529222 1001 86380 86390 1
529829 99529829 1001 86380 86390 1
529769 99529769 1001 86380 86390 1
530452 99530452 1001 86380 86390 1
530461 99530461 1001 86380 86390 1
530172 99530172 1001 86380 86390 1
530191 99530191 1001 86380 86390 1
529988 99529988 1001 86380 86390 1
530131 99530131 1001 86380 86390 1
529950 99529950 1001 86380 86390 1
529951 99529951 1001 86380 86390 1
530717 99530717 1001 86380 86390 1
531076 99531076 1001 86380 86390 1
531167 99531167 1001 86380 86390 1
530988 99530988 1001 86380 86390 1
530875 99530875 1001 86380 86390 1
530786 99530786 1001 86380 86390 1
531418 99531418 1001 86380 86390 1
531444 99531444 1001 86380 86390 1
531472 99531472 1001 86380 86390 1
531524 99531524 1001 86380 86390 1
531525 99531525 1001 86380 86390 1
531440 99531440 1001 86380 86390 1
532070 99532070 1001 86380 86390 1
532046 99532046 1001 86380 86390 1
532190 99532190 1001 86380 86390 1
531862 99531862 1001 86380 86390 1
531891 99531891 1001 86380 86390 1
531933 99531933 1001 86380 86390 1
531817 99531817 1001 86380 86390 1
531883 99531883 1001 86380 86390 1
531664 99531664 1001 86380 86390 1
531783 99531783 1001 86380 86390 1
531747 99531747 1001 86380 86390 1
531674 99531674 1001 86380 86390 1
531752 99531752 1001 86380 86390 1
532269 99532269 1001 86380 86390 1
532387 99532387 1001 86380 86390 1
532402 99532402 1001 86380 86390 1
532377 99532377 1001 86380 86390 1
532391 99532391 1001 86380 86390 1
532250 99532250 1001 86380 86390 1
532290 99532290 1001 86380 86390 1
532329 99532329 1001 86380 86390 1
532988 99532988 1001 86380 86390 1
532898 99532898 1001 86380 86390 1
532431 99532431 1001 86380 86390 1
532511 99532511 1001 86380 86390 1
533075 99533075 1001 86380 86390 1
533142 99533142 1001 86380 86390 1
533093 99533093 1001 86380 86390 1
533845 99533845 1001 86380 86390 1
533686 99533686 1001 86380 86390 1
533753 99533753 1001 86380 86390 1
533568 99533568 1001 86380 86390 1
533646 99533646 1001 86380 86390 1
533453 99533453 1001 86380 86390 1
533623 99533623 1001 86380 86390 1
533522 99533522 1001 86380 86390 1
533587 99533587 1001 86380 86390 1
533385 99533385 1001 86380 86390 1
534055 99534055 1001 86380 86390 1
533980 99533980 1001 86380 86390 1
534007 99534007 1001 86380 86390 1
533904 99533904 1001 86380 86390 1
533917 99533917 1001 86380 86390 1
533878 99533878 1001 86380 86390 1
534512 99534512 1001 86380 86390 1
534515 99534515 1001 86380 86390 1
534167 99534167 1001 86380 86390 1
534237 99534237 1001 86380 86390 1
534108 99534108 1001 86380 86390 1
534148 99534148 1001 86380 86390 1
534162 99534162 1001 86380 86390 1
534085 99534085 1001 86380 86390 1
534740 99534740 1001 86380 86390 1
535390 99535390 1001 86380 86390 1
535505 99535505 1001 86380 86390 1
535394 99535394 1001 86380 86390 1
535230 99535230 1001 86380 86390 1
535195 99535195 1001 86380 86390 1
535273 99535273 1001 86380 86390 1
535121 99535121 1001 86380 86390 1
535252 99535252 1001 86380 86390 1
535048 99535048 1001 86380 86390 1
535028 99535028 1001 86380 86390 1
534927 99534927 1001 86380 86390 1
535562 99535562 1001 86380 86390 1
536226 99536226 1001 86380 86390 1
536149 99536149 1001 86380 86390 1
536242 99536242 1001 86380 86390 1
536179 99536179 1001 86380 86390 1
535949 99535949 1001 86380 86390 1
535939 99535939 1001 86380 86390 1
536087 99536087 1001 86380 86390 1
535847 99535847 1001 86380 86390 1
535770 99535770 1001 86380 86390 1
535851 99535851 1001 86380 86390 1
535739 99535739 1001 86380 86390 1
535792 99535792 1001 86380 86390 1
536359 99536359 1001 86380 86390 1
536378 99536378 1001 86380 86390 1
536445 99536445 1001 86380 86390 1
536499 99536499 1001 86380 86390 1
536423 99536423 1001 86380 86390 1
536501 99536501 1001 86380 86390 1
537026 99537026 1001 86380 86390 1
536850 99536850 1001 86380 86390 1
536749 99536749 1001 86380 86390 1
536647 99536647 1001 86380 86390 1
536627 99536627 1001 86380 86390 1
536579 99536579 1001 86380 86390 1
537325 99537325 1001 86380 86390 1
537849 99537849 1001 86380 86390 1
537880 99537880 1001 86380 86390 1
537705 99537705 1001 86380 86390 1
537604 99537604 1001 86380 86390 1
537610 99537610 1001 86380 86390 1
537598 99537598 1001 86380 86390 1
537407 99537407 1001 86380 86390 1
537434 99537434 1001 86380 86390 1
537501 99537501 1001 86380 86390 1
537404 99537404 1001 86380 86390 1
537495 99537495 1001 86380 86390 1
538051 99538051 1001 86380 86390 1
538060 99538060 1001 86380 86390 1
538181 99538181 1001 86380 86390 1
538725 99538725 1001 86380 86390 1
538740 99538740 1001 86380 86390 1
538736 99538736 1001 86380 86390 1
538762 99538762 1001 86380 86390 1
538646 99538646 1001 86380 86390 1
538571 99538571 1001 86380 86390 1
538585 99538585 1001 86380 86390 1
538599 99538599 1001 86380 86390 1
538484 99538484 1001 86380 86390 1
538553 99538553 1001 86380 86390 1
538312 99538312 1001 86380 86390 1
538289 99538289 1001 86380 86390 1
538252 99538252 1001 86380 86390 1
538265 99538265 1001 86380 86390 1
538214 99538214 1001 86380 86390 1
538245 99538245 1001 86380 86390 1
539639 99539639 1001 86380 86390 1
539552 99539552 1001 86380 86390 1
539579 99539579 1001 86380 86390 1
539612 99539612 1001 86380 86390 1
539451 99539451 1001 86380 86390 1
539622 99539622 1001 86380 86390 1
539637 99539637 1001 86380 86390 1
539401 99539401 1001 86380 86390 1
539063 99539063 1001 86380 86390 1
539146 99539146 1001 86380 86390 1
539772 99539772 1001 86380 86390 1
539686 99539686 1001 86380 86390 1
540377 99540377 1001 86380 86390 1
540366 99540366 1001 86380 86390 1
540356 99540356 1001 86380 86390 1
540292 99540292 1001 86380 86390 1
540370 99540370 1001 86380 86390 1
540427 99540427 1001 86380 86390 1
540185 99540185 1001 86380 86390 1
540104 99540104 1001 86380 86390 1
539996 99539996 1001 86380 86390 1
540606 99540606 1001 86380 86390 1
540506 99540506 1001 86380 86390 1
540985 99540985 1001 86380 86390 1
541076 99541076 1001 86380 86390 1
541078 99541078 1001 86380 86390 1
540975 99540975 1001 86380 86390 1
540898 99540898 1001 86380 86390 1
541074 99541074 1001 86380 86390 1
540752 99540752 1001 86380 86390 1
540793 99540793 1001 86380 86390 1
540822 99540822 1001 86380 86390 1
541341 99541341 1001 86380 86390 1
541393 99541393 1001 86380 86390 1
541942 99541942 1001 86380 86390 1
542095 99542095 1001 86380 86390 1
542022 99542022 1001 86380 86390 1
542015 99542015 1001 86380 86390 1
541786 99541786 1001 86380 86390 1
541856 99541856 1001 86380 86390 1
541897 99541897 1001 86380 86390 1
541534 99541534 1001 86380 86390 1
542144 99542144 1001 86380 86390 1
542161 99542161 1001 86380 86390 1
542175 99542175 1001 86380 86390 1
542188 99542188 1001 86380 86390 1
542137 99542137 1001 86380 86390 1
542139 99542139 1001 86380 86390 1
542205 99542205 1001 86380 86390 1
542896 99542896 1001 86380 86390 1
542888 99542888 1001 86380 86390 1
542841 99542841 1001 86380 86390 1
542584 99542584 1001 86380 86390 1
542663 99542663 1001 86380 86390 1
542664 99542664 1001 86380 86390 1
542694 99542694 1001 86380 86390 1
542567 99542567 1001 86380 86390 1
542608 99542608 1001 86380 86390 1
542532 99542532 1001 86380 86390 1
542458 99542458 1001 86380 86390 1
542384 99542384 1001 86380 86390 1
542386 99542386 1001 86380 86390 1
542479 99542479 1001 86380 86390 1
543119 99543119 1001 86380 86390 1
542950 99542950 1001 86380 86390 1
542990 99542990 1001 86380 86390 1
543045 99543045 1001 86380 86390 1
543570 99543570 1001 86380 86390 1
543609 99543609 1001 86380 86390 1
543373 99543373 1001 86380 86390 1
543516 99543516 1001 86380 86390 1
543558 99543558 1001 86380 86390 1
543481 99543481 1001 86380 86390 1
543300 99543300 1001 86380 86390 1
543357 99543357 1001 86380 86390 1
543898 99543898 1001 86380 86390 1
543873 99543873 1001 86380 86390 1
543802 99543802 1001 86380 86390 1
544445 99544445 1001 86380 86390 1
544500 99544500 1001 86380 86390 1
544493 99544493 1001 86380 86390 1
544191 99544191 1001 86380 86390 1
544120 99544120 1001 86380 86390 1
544161 99544161 1001 86380 86390 1
544123 99544123 1001 86380 86390 1
544100 99544100 1001 86380 86390 1
544169 99544169 1001 86380 86390 1
544735 99544735 1001 86380 86390 1
544619 99544619 1001 86380 86390 1
544684 99544684 1001 86380 86390 1
419259 1140 1001 73560 74157 1
405092 1131 1001 22680 23337 1
509569 865 1001 69329 69629 1
534741 597 1002 49676 56584 1
400029 99400029 1001 86380 86390 1
400036 99400036 1001 86380 86390 1
400133 99400133 1001 86380 86390 1
400234 99400234 1001 86380 86390 1
400371 99400371 1001 86380 86390 1
400778 99400778 1001 86380 86390 1
400883 99400883 1001 86380 86390 1
400947 99400947 1001 86380 86390 1
401236 99401236 1001 86380 86390 1
401576 99401576 1001 86380 86390 1
401661 99401661 1001 86380 86390 1
401824 99401824 1001 86380 86390 1
402135 99402135 1001 86380 86390 1
402334 99402334 1001 86380 86390 1
402785 99402785 1001 86380 86390 1
402795 99402795 1001 86380 86390 1
403301 99403301 1001 86380 86390 1
403432 99403432 1001 86380 86390 1
403384 99403384 1001 86380 86390 1
403702 99403702 1001 86380 86390 1
404104 99404104 1001 86380 86390 1
404077 99404077 1001 86380 86390 1
404143 99404143 1001 86380 86390 1
404169 99404169 1001 86380 86390 1
404298 99404298 1001 86380 86390 1
404376 99404376 1001 86380 86390 1
404153 99404153 1001 86380 86390 1
404655 99404655 1001 86380 86390 1
404788 99404788 1001 86380 86390 1
404905 99404905 1001 86380 86390 1
405423 99405423 1001 86380 86390 1
405440 99405440 1001 86380 86390 1
405441 99405441 1001 86380 86390 1
405508 99405508 1001 86380 86390 1
405641 99405641 1001 86380 86390 1
405646 99405646 1001 86380 86390 1
405727 99405727 1001 86380 86390 1
405705 99405705 1001 86380 86390 1
405934 99405934 1001 86380 86390 1
406039 99406039 1001 86380 86390 1
406272 99406272 1001 86380 86390 1
406334 99406334 1001 86380 86390 1
406460 99406460 1001 86380 86390 1
406633 99406633 1001 86380 86390 1
406904 99406904 1001 86380 86390 1
407559 99407559 1001 86380 86390 1
407662 99407662 1001 86380 86390 1
407570 99407570 1001 86380 86390 1
408017 99408017 1001 86380 86390 1
408233 99408233 1001 86380 86390 1
408223 99408223 1001 86380 86390 1
408564 99408564 1001 86380 86390 1
408716 99408716 1001 86380 86390 1
408804 99408804 1001 86380 86390 1
408848 99408848 1001 86380 86390 1
408797 99408797 1001 86380 86390 1
408902 99408902 1001 86380 86390 1
408983 99408983 1001 86380 86390 1
409438 99409438 1001 86380 86390 1
409463 99409463 1001 86380 86390 1
409567 99409567 1001 86380 86390 1
409531 99409531 1001 86380 86390 1
409611 99409611 1001 86380 86390 1
409667 99409667 1001 86380 86390 1
409984 99409984 1001 86380 86390 1
410404 99410404 1001 86380 86390 1
410601 99410601 1001 86380 86390 1
410608 99410608 1001 86380 86390 1
410644 99410644 1001 86380 86390 1
410672 99410672 1001 86380 86390 1
410784 99410784 1001 86380 86390 1
410880 99410880 1001 86380 86390 1
411044 99411044 1001 86380 86390 1
411142 99411142 1001 86380 86390 1
411191 99411191 1001 86380 86390 1
411574 99411574 1001 86380 86390 1
411636 99411636 1001 86380 86390 1
411546 99411546 1001 86380 86390 1
411848 99411848 1001 86380 86390 1
411823 99411823 1001 86380 86390 1
412022 99412022 1001 86380 86390 1
411986 99411986 1001 86380 86390 1
412098 99412098 1001 86380 86390 1
412172 99412172 1001 86380 86390 1
412103 99412103 1001 86380 86390 1
412314 99412314 1001 86380 86390 1
412345 99412345 1001 86380 86390 1
412462 99412462 1001 86380 86390 1
412311 99412311 1001 86380 86390 1
413641 99413641 1001 86380 86390 1
413551 99413551 1001 86380 86390 1
413443 99413443 1001 86380 86390 1
413289 99413289 1001 86380 86390 1
413247 99413247 1001 86380 86390 1
412969 99412969 1001 86380 86390 1
413081 99413081 1001 86380 86390 1
412687 99412687 1001 86380 86390 1
412662 99412662 1001 86380 86390 1
412719 99412719 1001 86380 86390 1
413889 99413889 1001 86380 86390 1
413786 99413786 1001 86380 86390 1
413960 99413960 1001 86380 86390 1
413778 99413778 1001 86380 86390 1
413919 99413919 1001 86380 86390 1
415026 99415026 1001 86380 86390 1
415077 99415077 1001 86380 86390 1
415022 99415022 1001 86380 86390 1
414621 99414621 1001 86380 86390 1
414850 99414850 1001 86380 86390 1
414910 99414910 1001 86380 86390 1
414231 99414231 1001 86380 86390 1
414300 99414300 1001 86380 86390 1
414367 99414367 1001 86380 86390 1
414371 99414371 1001 86380 86390 1
415712 99415712 1001 86380 86390 1
416596 99416596 1001 86380 86390 1
416914 99416914 1001 86380 86390 1
416694 99416694 1001 86380 86390 1
416160 99416160 1001 86380 86390 1
416350 99416350 1001 86380 86390 1
416531 99416531 1001 86380 86390 1
416244 99416244 1001 86380 86390 1
415827 99415827 1001 86380 86390 1
416035 99416035 1001 86380 86390 1
416122 99416122 1001 86380 86390 1
415726 99415726 1001 86380 86390 1
415980 99415980 1001 86380 86390 1
417583 99417583 1001 86380 86390 1
417562 99417562 1001 86380 86390 1
418199 99418199 1001 86380 86390 1
418063 99418063 1001 86380 86390 1
418229 99418229 1001 86380 86390 1
417668 99417668 1001 86380 86390 1
417929 99417929 1001 86380 86390 1
417867 99417867 1001 86380 86390 1
419021 99419021 1001 86380 86390 1
419063 99419063 1001 86380 86390 1
418947 99418947 1001 86380 86390 1
420062 99420062 1001 86380 86390 1
420146 99420146 1001 86380 86390 1
420235 99420235 1001 86380 86390 1
419949 99419949 1001 86380 86390 1
419923 99419923 1001 86380 86390 1
419991 99419991 1001 86380 86390 1
419993 99419993 1001 86380 86390 1
419997 99419997 1001 86380 86390 1
419963 99419963 1001 86380 86390 1
419844 99419844 1001 86380 86390 1
419269 99419269 1001 86380 86390 1
419412 99419412 1001 86380 86390 1
419341 99419341 1001 86380 86390 1
420668 99420668 1001 86380 86390 1
420801 99420801 1001 86380 86390 1
420610 99420610 1001 86380 86390 1
421814 99421814 1001 86380 86390 1
421903 99421903 1001 86380 86390 1
421787 99421787 1001 86380 86390 1
421480 99421480 1001 86380 86390 1
421622 99421622 1001 86380 86390 1
421608 99421608 1001 86380 86390 1
421120 99421120 1001 86380 86390 1
422363 99422363 1001 86380 86390 1
422155 99422155 1001 86380 86390 1
422266 99422266 1001 86380 86390 1
422324 99422324 1001 86380 86390 1
423653 99423653 1001 86380 86390 1
423660 99423660 1001 86380 86390 1
423693 99423693 1001 86380 86390 1
423638 99423638 1001 86380 86390 1
423723 99423723 1001 86380 86390 1
423054 99423054 1001 86380 86390 1
423287 99423287 1001 86380 86390 1
422943 99422943 1001 86380 86390 1
422677 99422677 1001 86380 86390 1
422747 99422747 1001 86380 86390 1
422940 99422940 1001 86380 86390 1
422562 99422562 1001 86380 86390 1
422929 99422929 1001 86380 86390 1
422789 99422789 1001 86380 86390 1
424070 99424070 1001 86380 86390 1
424100 99424100 1001 86380 86390 1
424050 99424050 1001 86380 86390 1
423979 99423979 1001 86380 86390 1
425383 99425383 1001 86380 86390 1
425318 99425318 1001 86380 86390 1
425024 99425024 1001 86380 86390 1
424944 99424944 1001 86380 86390 1
424297 99424297 1001 86380 86390 1
424447 99424447 1001 86380 86390 1
424528 99424528 1001 86380 86390 1
425633 99425633 1001 86380 86390 1
425537 99425537 1001 86380 86390 1
425544 99425544 1001 86380 86390 1
426699 99426699 1001 86380 86390 1
427085 99427085 1001 86380 86390 1
426326 99426326 1001 86380 86390 1
426647 99426647 1001 86380 86390 1
426386 99426386 1001 86380 86390 1
426541 99426541 1001 86380 86390 1
426219 99426219 1001 86380 86390 1
426221 99426221 1001 86380 86390 1
426069 99426069 1001 86380 86390 1
426181 99426181 1001 86380 86390 1
426061 99426061 1001 86380 86390 1
427289 99427289 1001 86380 86390 1
427171 99427171 1001 86380 86390 1
427395 99427395 1001 86380 86390 1
427120 99427120 1001 86380 86390 1
428732 99428732 1001 86380 86390 1
428423 99428423 1001 86380 86390 1
428694 99428694 1001 86380 86390 1
428361 99428361 1001 86380 86390 1
428092 99428092 1001 86380 86390 1
428093 99428093 1001 86380 86390 1
428238 99428238 1001 86380 86390 1
427753 99427753 1001 86380 86390 1
427826 99427826 1001 86380 86390 1
429176 99429176 1001 86380 86390 1
428759 99428759 1001 86380 86390 1
430295 99430295 1001 86380 86390 1
429987 99429987 1001 86380 86390 1
430192 99430192 1001 86380 86390 1
430337 99430337 1001 86380 86390 1
430056 99430056 1001 86380 86390 1
430258 99430258 1001 86380 86390 1
429770 99429770 1001 86380 86390 1
429578 99429578 1001 86380 86390 1
429678 99429678 1001 86380 86390 1
429552 99429552 1001 86380 86390 1
429253 99429253 1001 86380 86390 1
429413 99429413 1001 86380 86390 1
429233 99429233 1001 86380 86390 1
429486 99429486 1001 86380 86390 1
429262 99429262 1001 86380 86390 1
430555 99430555 1001 86380 86390 1
430644 99430644 1001 86380 86390 1
430482 99430482 1001 86380 86390 1
430422 99430422 1001 86380 86390 1
431966 99431966 1001 86380 86390 1
432013 99432013 1001 86380 86390 1
431708 99431708 1001 86380 86390 1
431310 99431310 1001 86380 86390 1
431381 99431381 1001 86380 86390 1
431629 99431629 1001 86380 86390 1
431519 99431519 1001 86380 86390 1
431600 99431600 1001 86380 86390 1
431121 99431121 1001 86380 86390 1
431096 99431096 1001 86380 86390 1
431134 99431134 1001 86380 86390 1
430887 99430887 1001 86380 86390 1
432221 99432221 1001 86380 86390 1
432467 99432467 1001 86380 86390 1
432187 99432187 1001 86380 86390 1
433080 99433080 1001 86380 86390 1
433132 99433132 1001 86380 86390 1
432943 99432943 1001 86380 86390 1
432771 99432771 1001 86380 86390 1
432658 99432658 1001 86380 86390 1
432839 99432839 1001 86380 86390 1
433754 99433754 1001 86380 86390 1
434105 99434105 1001 86380 86390 1
435337 99435337 1001 86380 86390 1
435216 99435216 1001 86380 86390 1
435248 99435248 1001 86380 86390 1
435193 99435193 1001 86380 86390 1
435195 99435195 1001 86380 86390 1
435043 99435043 1001 86380 86390 1
435383 99435383 1001 86380 86390 1
435351 99435351 1001 86380 86390 1
434680 99434680 1001 86380 86390 1
434924 99434924 1001 86380 86390 1
434717 99434717 1001 86380 86390 1
434286 99434286 1001 86380 86390 1
434459 99434459 1001 86380 86390 1
434274 99434274 1001 86380 86390 1
434248 99434248 1001 86380 86390 1
435510 99435510 1001 86380 86390 1
435786 99435786 1001 86380 86390 1
436832 99436832 1001 86380 86390 1
437105 99437105 1001 86380 86390 1
437106 99437106 1001 86380 86390 1
436947 99436947 1001 86380 86390 1
437144 99437144 1001 86380 86390 1
436913 99436913 1001 86380 86390 1
436388 99436388 1001 86380 86390 1
436568 99436568 1001 86380 86390 1
436476 99436476 1001 86380 86390 1
436574 99436574 1001 86380 86390 1
436513 99436513 1001 86380 86390 1
436006 99436006 1001 86380 86390 1
435901 99435901 1001 86380 86390 1
435928 99435928 1001 86380 86390 1
435938 99435938 1001 86380 86390 1
436307 99436307 1001 86380 86390 1
300031 99300031 1001 86380 86390 1
300058 99300058 1001 86380 86390 1
437217 99437217 1001 86380 86390 1
437252 99437252 1001 86380 86390 1
300050 99300050 1001 86380 86390 1
437253 99437253 1001 86380 86390 1
300574 99300574 1001 86380 86390 1
300603 99300603 1001 86380 86390 1
300542 99300542 1001 86380 86390 1
300685 99300685 1001 86380 86390 1
300355 99300355 1001 86380 86390 1
300448 99300448 1001 86380 86390 1
300319 99300319 1001 86380 86390 1
300452 99300452 1001 86380 86390 1
300431 99300431 1001 86380 86390 1
300470 99300470 1001 86380 86390 1
300174 99300174 1001 86380 86390 1
300307 99300307 1001 86380 86390 1
300153 99300153 1001 86380 86390 1
300115 99300115 1001 86380 86390 1
300288 99300288 1001 86380 86390 1
300856 99300856 1001 86380 86390 1
300863 99300863 1001 86380 86390 1
300773 99300773 1001 86380 86390 1
300891 99300891 1001 86380 86390 1
300917 99300917 1001 86380 86390 1
301401 99301401 1001 86380 86390 1
301492 99301492 1001 86380 86390 1
301522 99301522 1001 86380 86390 1
301393 99301393 1001 86380 86390 1
301445 99301445 1001 86380 86390 1
301531 99301531 1001 86380 86390 1
301249 99301249 1001 86380 86390 1
301215 99301215 1001 86380 86390 1
300987 99300987 1001 86380 86390 1
301714 99301714 1001 86380 86390 1
302278 99302278 1001 86380 86390 1
301981 99301981 1001 86380 86390 1
302062 99302062 1001 86380 86390 1
302068 99302068 1001 86380 86390 1
301799 99301799 1001 86380 86390 1
301803 99301803 1001 86380 86390 1
301806 99301806 1001 86380 86390 1
302495 99302495 1001 86380 86390 1
302470 99302470 1001 86380 86390 1
302476 99302476 1001 86380 86390 1
302555 99302555 1001 86380 86390 1
303095 99303095 1001 86380 86390 1
303019 99303019 1001 86380 86390 1
303110 99303110 1001 86380 86390 1
303151 99303151 1001 86380 86390 1
303075 99303075 1001 86380 86390 1
302864 99302864 1001 86380 86390 1
302993 99302993 1001 86380 86390 1
302800 99302800 1001 86380 86390 1
302767 99302767 1001 86380 86390 1
303880 99303880 1001 86380 86390 1
303959 99303959 1001 86380 86390 1
304008 99304008 1001 86380 86390 1
303712 99303712 1001 86380 86390 1
303798 99303798 1001 86380 86390 1
303735 99303735 1001 86380 86390 1
303492 99303492 1001 86380 86390 1
303467 99303467 1001 86380 86390 1
303601 99303601 1001 86380 86390 1
304073 99304073 1001 86380 86390 1
304168 99304168 1001 86380 86390 1
304845 99304845 1001 86380 86390 1
304766 99304766 1001 86380 86390 1
304853 99304853 1001 86380 86390 1
304565 99304565 1001 86380 86390 1
304632 99304632 1001 86380 86390 1
304464 99304464 1001 86380 86390 1
304470 99304470 1001 86380 86390 1
304409 99304409 1001 86380 86390 1
304380 99304380 1001 86380 86390 1
304239 99304239 1001 86380 86390 1
305003 99305003 1001 86380 86390 1
305044 99305044 1001 86380 86390 1
305441 99305441 1001 86380 86390 1
305444 99305444 1001 86380 86390 1
305474 99305474 1001 86380 86390 1
305307 99305307 1001 86380 86390 1
305308 99305308 1001 86380 86390 1
305388 99305388 1001 86380 86390 1
305190 99305190 1001 86380 86390 1
305152 99305152 1001 86380 86390 1
305269 99305269 1001 86380 86390 1
305257 99305257 1001 86380 86390 1
305180 99305180 1001 86380 86390 1
305076 99305076 1001 86380 86390 1
500154 99500154 1001 86380 86390 1
500039 99500039 1001 86380 86390 1
500764 99500764 1001 86380 86390 1
500664 99500664 1001 86380 86390 1
500696 99500696 1001 86380 86390 1
500546 99500546 1001 86380 86390 1
500500 99500500 1001 86380 86390 1
500273 99500273 1001 86380 86390 1
500340 99500340 1001 86380 86390 1
500197 99500197 1001 86380 86390 1
500329 99500329 1001 86380 86390 1
500217 99500217 1001 86380 86390 1
500193 99500193 1001 86380 86390 1
500975 99500975 1001 86380 86390 1
501590 99501590 1001 86380 86390 1
501449 99501449 1001 86380 86390 1
501593 99501593 1001 86380 86390 1
501503 99501503 1001 86380 86390 1
501481 99501481 1001 86380 86390 1
501279 99501279 1001 86380 86390 1
501274 99501274 1001 86380 86390 1
501214 99501214 1001 86380 86390 1
501688 99501688 1001 86380 86390 1
501743 99501743 1001 86380 86390 1
501809 99501809 1001 86380 86390 1
501721 99501721 1001 86380 86390 1
501697 99501697 1001 86380 86390 1
501762 99501762 1001 86380 86390 1
501645 99501645 1001 86380 86390 1
502327 99502327 1001 86380 86390 1
502383 99502383 1001 86380 86390 1
502307 99502307 1001 86380 86390 1
502270 99502270 1001 86380 86390 1
502362 99502362 1001 86380 86390 1
502107 99502107 1001 86380 86390 1
502189 99502189 1001 86380 86390 1
502065 99502065 1001 86380 86390 1
502531 99502531 1001 86380 86390 1
502572 99502572 1001 86380 86390 1
503198 99503198 1001 86380 86390 1
502882 99502882 1001 86380 86390 1
502991 99502991 1001 86380 86390 1
502914 99502914 1001 86380 86390 1
502801 99502801 1001 86380 86390 1
502831 99502831 1001 86380 86390 1
502796 99502796 1001 86380 86390 1
502771 99502771 1001 86380 86390 1
502798 99502798 1001 86380 86390 1
502694 99502694 1001 86380 86390 1
502760 99502760 1001 86380 86390 1
503950 99503950 1001 86380 86390 1
504116 99504116 1001 86380 86390 1
504029 99504029 1001 86380 86390 1
503954 99503954 1001 86380 86390 1
504032 99504032 1001 86380 86390 1
504071 99504071 1001 86380 86390 1
504037 99504037 1001 86380 86390 1
503873 99503873 1001 86380 86390 1
503734 99503734 1001 86380 86390 1
503840 99503840 1001 86380 86390 1
503653 99503653 1001 86380 86390 1
503642 99503642 1001 86380 86390 1
504219 99504219 1001 86380 86390 1
504233 99504233 1001 86380 86390 1
504158 99504158 1001 86380 86390 1
504197 99504197 1001 86380 86390 1
504315 99504315 1001 86380 86390 1
504215 99504215 1001 86380 86390 1
504815 99504815 1001 86380 86390 1
504834 99504834 1001 86380 86390 1
504797 99504797 1001 86380 86390 1
504929 99504929 1001 86380 86390 1
504933 99504933 1001 86380 86390 1
504583 99504583 1001 86380 86390 1
504545 99504545 1001 86380 86390 1
504598 99504598 1001 86380 86390 1
504592 99504592 1001 86380 86390 1
504338 99504338 1001 86380 86390 1
504408 99504408 1001 86380 86390 1
504386 99504386 1001 86380 86390 1
504347 99504347 1001 86380 86390 1
504957 99504957 1001 86380 86390 1
504998 99504998 1001 86380 86390 1
505013 99505013 1001 86380 86390 1
505014 99505014 1001 86380 86390 1
505093 99505093 1001 86380 86390 1
505121 99505121 1001 86380 86390 1
505733 99505733 1001 86380 86390 1
505584 99505584 1001 86380 86390 1
505526 99505526 1001 86380 86390 1
505503 99505503 1001 86380 86390 1
505348 99505348 1001 86380 86390 1
505848 99505848 1001 86380 86390 1
505861 99505861 1001 86380 86390 1
506395 99506395 1001 86380 86390 1
506501 99506501 1001 86380 86390 1
506313 99506313 1001 86380 86390 1
506380 99506380 1001 86380 86390 1
506255 99506255 1001 86380 86390 1
506362 99506362 1001 86380 86390 1
505985 99505985 1001 86380 86390 1
506701 99506701 1001 86380 86390 1
506744 99506744 1001 86380 86390 1
507260 99507260 1001 86380 86390 1
507367 99507367 1001 86380 86390 1
507179 99507179 1001 86380 86390 1
507195 99507195 1001 86380 86390 1
507026 99507026 1001 86380 86390 1
507109 99507109 1001 86380 86390 1
507085 99507085 1001 86380 86390 1
506999 99506999 1001 86380 86390 1
506951 99506951 1001 86380 86390 1
506942 99506942 1001 86380 86390 1
507515 99507515 1001 86380 86390 1
507611 99507611 1001 86380 86390 1
508153 99508153 1001 86380 86390 1
508051 99508051 1001 86380 86390 1
508030 99508030 1001 86380 86390 1
507927 99507927 1001 86380 86390 1
507629 99507629 1001 86380 86390 1
507785 99507785 1001 86380 86390 1
507748 99507748 1001 86380 86390 1
507813 99507813 1001 86380 86390 1
507661 99507661 1001 86380 86390 1
507689 99507689 1001 86380 86390 1
508341 99508341 1001 86380 86390 1
508420 99508420 1001 86380 86390 1
508266 99508266 1001 86380 86390 1
508306 99508306 1001 86380 86390 1
508387 99508387 1001 86380 86390 1
508413 99508413 1001 86380 86390 1
508452 99508452 1001 86380 86390 1
508967 99508967 1001 86380 86390 1
509057 99509057 1001 86380 86390 1
508701 99508701 1001 86380 86390 1
508774 99508774 1001 86380 86390 1
508479 99508479 1001 86380 86390 1
508520 99508520 1001 86380 86390 1
508642 99508642 1001 86380 86390 1
508581 99508581 1001 86380 86390 1
509227 99509227 1001 86380 86390 1
509228 99509228 1001 86380 86390 1
509157 99509157 1001 86380 86390 1
509170 99509170 1001 86380 86390 1
509200 99509200 1001 86380 86390 1
509746 99509746 1001 86380 86390 1
509729 99509729 1001 86380 86390 1
509696 99509696 1001 86380 86390 1
509517 99509517 1001 86380 86390 1
509649 99509649 1001 86380 86390 1
509613 99509613 1001 86380 86390 1
509616 99509616 1001 86380 86390 1
509437 99509437 1001 86380 86390 1
509308 99509308 1001 86380 86390 1
509464 99509464 1001 86380 86390 1
509388 99509388 1001 86380 86390 1
509471 99509471 1001 86380 86390 1
510054 99510054 1001 86380 86390 1
509951 99509951 1001 86380 86390 1
510032 99510032 1001 86380 86390 1
509957 99509957 1001 86380 86390 1
509945 99509945 1001 86380 86390 1
510699 99510699 1001 86380 86390 1
510563 99510563 1001 86380 86390 1
510551 99510551 1001 86380 86390 1
510707 99510707 1001 86380 86390 1
510646 99510646 1001 86380 86390 1
510721 99510721 1001 86380 86390 1
510379 99510379 1001 86380 86390 1
510445 99510445 1001 86380 86390 1
510394 99510394 1001 86380 86390 1
510412 99510412 1001 86380 86390 1
510350 99510350 1001 86380 86390 1
511417 99511417 1001 86380 86390 1
511381 99511381 1001 86380 86390 1
511545 99511545 1001 86380 86390 1
511157 99511157 1001 86380 86390 1
511173 99511173 1001 86380 86390 1
511199 99511199 1001 86380 86390 1
511226 99511226 1001 86380 86390 1
511113 99511113 1001 86380 86390 1
511673 99511673 1001 86380 86390 1
511738 99511738 1001 86380 86390 1
511753 99511753 1001 86380 86390 1
511689 99511689 1001 86380 86390 1
511729 99511729 1001 86380 86390 1
511730 99511730 1001 86380 86390 1
512289 99512289 1001 86380 86390 1
512211 99512211 1001 86380 86390 1
512135 99512135 1001 86380 86390 1
512137 99512137 1001 86380 86390 1
512113 99512113 1001 86380 86390 1
512064 99512064 1001 86380 86390 1
512039 99512039 1001 86380 86390 1
511975 99511975 1001 86380 86390 1
512119 99512119 1001 86380 86390 1
512134 99512134 1001 86380 86390 1
511942 99511942 1001 86380 86390 1
511879 99511879 1001 86380 86390 1
511910 99511910 1001 86380 86390 1
512516 99512516 1001 86380 86390 1
513049 99513049 1001 86380 86390 1
512988 99512988 1001 86380 86390 1
512902 99512902 1001 86380 86390 1
512790 99512790 1001 86380 86390 1
513409 99513409 1001 86380 86390 1
513298 99513298 1001 86380 86390 1
513327 99513327 1001 86380 86390 1
514014 99514014 1001 86380 86390 1
513748 99513748 1001 86380 86390 1
513826 99513826 1001 86380 86390 1
513718 99513718 1001 86380 86390 1
513592 99513592 1001 86380 86390 1
513509 99513509 1001 86380 86390 1
513484 99513484 1001 86380 86390 1
513613 99513613 1001 86380 86390 1
513422 99513422 1001 86380 86390 1
514060 99514060 1001 86380 86390 1
514138 99514138 1001 86380 86390 1
514252 99514252 1001 86380 86390 1
514321 99514321 1001 86380 86390 1
514402 99514402 1001 86380 86390 1
514910 99514910 1001 86380 86390 1
514966 99514966 1001 86380 86390 1
515529 99515529 1001 86380 86390 1
515507 99515507 1001 86380 86390 1
515534 99515534 1001 86380 86390 1
515661 99515661 1001 86380 86390 1
515666 99515666 1001 86380 86390 1
515554 99515554 1001 86380 86390 1
515413 99515413 1001 86380 86390 1
515414 99515414 1001 86380 86390 1
515442 99515442 1001 86380 86390 1
515383 99515383 1001 86380 86390 1
515295 99515295 1001 86380 86390 1
515169 99515169 1001 86380 86390 1
515261 99515261 1001 86380 86390 1
515133 99515133 1001 86380 86390 1
515098 99515098 1001 86380 86390 1
515228 99515228 1001 86380 86390 1
515203 99515203 1001 86380 86390 1
515735 99515735 1001 86380 86390 1
515775 99515775 1001 86380 86390 1
515703 99515703 1001 86380 86390 1
515821 99515821 1001 86380 86390 1
516459 99516459 1001 86380 86390 1
516460 99516460 1001 86380 86390 1
516319 99516319 1001 86380 86390 1
516278 99516278 1001 86380 86390 1
516255 99516255 1001 86380 86390 1
515993 99515993 1001 86380 86390 1
515891 99515891 1001 86380 86390 1
516079 99516079 1001 86380 86390 1
516533 99516533 1001 86380 86390 1
516522 99516522 1001 86380 86390 1
516683 99516683 1001 86380 86390 1
517261 99517261 1001 86380 86390 1
517223 99517223 1001 86380 86390 1
517310 99517310 1001 86380 86390 1
517329 99517329 1001 86380 86390 1
517087 99517087 1001 86380 86390 1
517114 99517114 1001 86380 86390 1
516783 99516783 1001 86380 86390 1
516848 99516848 1001 86380 86390 1
516814 99516814 1001 86380 86390 1
516738 99516738 1001 86380 86390 1
517473 99517473 1001 86380 86390 1
517422 99517422 1001 86380 86390 1
517344 99517344 1001 86380 86390 1
518116 99518116 1001 86380 86390 1
518104 99518104 1001 86380 86390 1
518042 99518042 1001 86380 86390 1
517879 99517879 1001 86380 86390 1
517893 99517893 1001 86380 86390 1
517921 99517921 1001 86380 86390 1
517858 99517858 1001 86380 86390 1
517927 99517927 1001 86380 86390 1
517954 99517954 1001 86380 86390 1
517637 99517637 1001 86380 86390 1
518354 99518354 1001 86380 86390 1
518214 99518214 1001 86380 86390 1
518220 99518220 1001 86380 86390 1
518246 99518246 1001 86380 86390 1
518962 99518962 1001 86380 86390 1
518747 99518747 1001 86380 86390 1
518632 99518632 1001 86380 86390 1
518633 99518633 1001 86380 86390 1
518698 99518698 1001 86380 86390 1
518677 99518677 1001 86380 86390 1
518380 99518380 1001 86380 86390 1
518510 99518510 1001 86380 86390 1
518396 99518396 1001 86380 86390 1
518540 99518540 1001 86380 86390 1
518455 99518455 1001 86380 86390 1
519055 99519055 1001 86380 86390 1
519647 99519647 1001 86380 86390 1
519674 99519674 1001 86380 86390 1
519680 99519680 1001 86380 86390 1
519671 99519671 1001 86380 86390 1
519472 99519472 1001 86380 86390 1
519312 99519312 1001 86380 86390 1
519364 99519364 1001 86380 86390 1
519261 99519261 1001 86380 86390 1
519339 99519339 1001 86380 86390 1
519302 99519302 1001 86380 86390 1
519356 99519356 1001 86380 86390 1
519253 99519253 1001 86380 86390 1
519241 99519241 1001 86380 86390 1
519309 99519309 1001 86380 86390 1
519825 99519825 1001 86380 86390 1
519895 99519895 1001 86380 86390 1
519817 99519817 1001 86380 86390 1
520463 99520463 1001 86380 86390 1
520625 99520625 1001 86380 86390 1
520371 99520371 1001 86380 86390 1
520385 99520385 1001 86380 86390 1
520417 99520417 1001 86380 86390 1
520058 99520058 1001 86380 86390 1
520213 99520213 1001 86380 86390 1
520820 99520820 1001 86380 86390 1
520797 99520797 1001 86380 86390 1
521275 99521275 1001 86380 86390 1
521440 99521440 1001 86380 86390 1
521370 99521370 1001 86380 86390 1
521423 99521423 1001 86380 86390 1
521272 99521272 1001 86380 86390 1
521132 99521132 1001 86380 86390 1
521188 99521188 1001 86380 86390 1
521205 99521205 1001 86380 86390 1
521193 99521193 1001 86380 86390 1
521246 99521246 1001 86380 86390 1
520895 99520895 1001 86380 86390 1
520934 99520934 1001 86380 86390 1
520999 99520999 1001 86380 86390 1
521580 99521580 1001 86380 86390 1
522205 99522205 1001 86380 86390 1
522218 99522218 1001 86380 86390 1
522173 99522173 1001 86380 86390 1
522098 99522098 1001 86380 86390 1
521893 99521893 1001 86380 86390 1
521925 99521925 1001 86380 86390 1
522043 99522043 1001 86380 86390 1
521953 99521953 1001 86380 86390 1
521992 99521992 1001 86380 86390 1
521915 99521915 1001 86380 86390 1
521980 99521980 1001 86380 86390 1
522007 99522007 1001 86380 86390 1
521969 99521969 1001 86380 86390 1
521859 99521859 1001 86380 86390 1
522370 99522370 1001 86380 86390 1
522088 99522088 1001 86380 86390 1
522348 99522348 1001 86380 86390 1
522479 99522479 1001 86380 86390 1
522980 99522980 1001 86380 86390 1
523006 99523006 1001 86380 86390 1
523020 99523020 1001 86380 86390 1
522932 99522932 1001 86380 86390 1
522949 99522949 1001 86380 86390 1
522663 99522663 1001 86380 86390 1
522535 99522535 1001 86380 86390 1
523219 99523219 1001 86380 86390 1
523157 99523157 1001 86380 86390 1
523882 99523882 1001 86380 86390 1
523912 99523912 1001 86380 86390 1
523926 99523926 1001 86380 86390 1
523760 99523760 1001 86380 86390 1
523801 99523801 1001 86380 86390 1
523683 99523683 1001 86380 86390 1
523711 99523711 1001 86380 86390 1
523542 99523542 1001 86380 86390 1
523454 99523454 1001 86380 86390 1
523328 99523328 1001 86380 86390 1
523434 99523434 1001 86380 86390 1
524085 99524085 1001 86380 86390 1
524008 99524008 1001 86380 86390 1
523324 99523324 1001 86380 86390 1
523983 99523983 1001 86380 86390 1
523741 99523741 1001 86380 86390 1
523962 99523962 1001 86380 86390 1
523990 99523990 1001 86380 86390 1
524094 99524094 1001 86380 86390 1
524017 99524017 1001 86380 86390 1
524727 99524727 1001 86380 86390 1
524665 99524665 1001 86380 86390 1
524555 99524555 1001 86380 86390 1
524505 99524505 1001 86380 86390 1
524191 99524191 1001 86380 86390 1
524782 99524782 1001 86380 86390 1
524952 99524952 1001 86380 86390 1
524931 99524931 1001 86380 86390 1
524921 99524921 1001 86380 86390 1
525573 99525573 1001 86380 86390 1
525487 99525487 1001 86380 86390 1
525451 99525451 1001 86380 86390 1
525343 99525343 1001 86380 86390 1
525372 99525372 1001 86380 86390 1
525323 99525323 1001 86380 86390 1
525259 99525259 1001 86380 86390 1
525016 99525016 1001 86380 86390 1
525133 99525133 1001 86380 86390 1
525101 99525101 1001 86380 86390 1
525052 99525052 1001 86380 86390 1
525714 99525714 1001 86380 86390 1
525745 99525745 1001 86380 86390 1
525786 99525786 1001 86380 86390 1
526396 99526396 1001 86380 86390 1
526249 99526249 1001 86380 86390 1
526241 99526241 1001 86380 86390 1
526063 99526063 1001 86380 86390 1
526192 99526192 1001 86380 86390 1
526167 99526167 1001 86380 86390 1
526143 99526143 1001 86380 86390 1
526067 99526067 1001 86380 86390 1
526097 99526097 1001 86380 86390 1
526606 99526606 1001 86380 86390 1
526428 99526428 1001 86380 86390 1
527095 99527095 1001 86380 86390 1
527123 99527123 1001 86380 86390 1
527162 99527162 1001 86380 86390 1
527184 99527184 1001 86380 86390 1
526867 99526867 1001 86380 86390 1
526894 99526894 1001 86380 86390 1
526748 99526748 1001 86380 86390 1
526763 99526763 1001 86380 86390 1
526712 99526712 1001 86380 86390 1
526662 99526662 1001 86380 86390 1
527324 99527324 1001 86380 86390 1
527417 99527417 1001 86380 86390 1
527405 99527405 1001 86380 86390 1
527346 99527346 1001 86380 86390 1
527310 99527310 1001 86380 86390 1
527935 99527935 1001 86380 86390 1
528046 99528046 1001 86380 86390 1
527939 99527939 1001 86380 86390 1
527675 99527675 1001 86380 86390 1
527768 99527768 1001 86380 86390 1
527751 99527751 1001 86380 86390 1
528176 99528176 1001 86380 86390 1
528151 99528151 1001 86380 86390 1
528280 99528280 1001 86380 86390 1
528164 99528164 1001 86380 86390 1
528115 99528115 1001 86380 86390 1
528167 99528167 1001 86380 86390 1
528116 99528116 1001 86380 86390 1
528836 99528836 1001 86380 86390 1
528899 99528899 1001 86380 86390 1
528553 99528553 1001 86380 86390 1
528520 99528520 1001 86380 86390 1
528625 99528625 1001 86380 86390 1
528319 99528319 1001 86380 86390 1
528347 99528347 1001 86380 86390 1
528282 99528282 1001 86380 86390 1
528330 99528330 1001 86380 86390 1
528968 99528968 1001 86380 86390 1
529035 99529035 1001 86380 86390 1
529087 99529087 1001 86380 86390 1
529040 99529040 1001 86380 86390 1
529537 99529537 1001 86380 86390 1
529673 99529673 1001 86380 86390 1
529431 99529431 1001 86380 86390 1
529460 99529460 1001 86380 86390 1
529370 99529370 1001 86380 86390 1
529465 99529465 1001 86380 86390 1
529377 99529377 1001 86380 86390 1
529416 99529416 1001 86380 86390 1
529224 99529224 1001 86380 86390 1
529297 99529297 1001 86380 86390 1
529818 99529818 1001 86380 86390 1
529839 99529839 1001 86380 86390 1
529853 99529853 1001 86380 86390 1
530387 99530387 1001 86380 86390 1
530524 99530524 1001 86380 86390 1
530441 99530441 1001 86380 86390 1
530418 99530418 1001 86380 86390 1
530496 99530496 1001 86380 86390 1
530459 99530459 1001 86380 86390 1
530460 99530460 1001 86380 86390 1
530348 99530348 1001 86380 86390 1
530207 99530207 1001 86380 86390 1
530324 99530324 1001 86380 86390 1
530169 99530169 1001 86380 86390 1
530196 99530196 1001 86380 86390 1
530306 99530306 1001 86380 86390 1
529989 99529989 1001 86380 86390 1
529994 99529994 1001 86380 86390 1
530721 99530721 1001 86380 86390 1
530637 99530637 1001 86380 86390 1
531192 99531192 1001 86380 86390 1
531207 99531207 1001 86380 86390 1
531298 99531298 1001 86380 86390 1
531337 99531337 1001 86380 86390 1
531126 99531126 1001 86380 86390 1
531154 99531154 1001 86380 86390 1
531142 99531142 1001 86380 86390 1
531056 99531056 1001 86380 86390 1
531121 99531121 1001 86380 86390 1
530836 99530836 1001 86380 86390 1
530837 99530837 1001 86380 86390 1
530774 99530774 1001 86380 86390 1
530842 99530842 1001 86380 86390 1
530949 99530949 1001 86380 86390 1
531429 99531429 1001 86380 86390 1
531494 99531494 1001 86380 86390 1
531540 99531540 1001 86380 86390 1
531554 99531554 1001 86380 86390 1
531452 99531452 1001 86380 86390 1
531400 99531400 1001 86380 86390 1
531388 99531388 1001 86380 86390 1
531401 99531401 1001 86380 86390 1
531518 99531518 1001 86380 86390 1
532014 99532014 1001 86380 86390 1
532171 99532171 1001 86380 86390 1
532131 99532131 1001 86380 86390 1
532093 99532093 1001 86380 86390 1
532036 99532036 1001 86380 86390 1
532114 99532114 1001 86380 86390 1
532128 99532128 1001 86380 86390 1
531835 99531835 1001 86380 86390 1
531958 99531958 1001 86380 86390 1
531792 99531792 1001 86380 86390 1
531637 99531637 1001 86380 86390 1
531775 99531775 1001 86380 86390 1
531764 99531764 1001 86380 86390 1
532401 99532401 1001 86380 86390 1
532259 99532259 1001 86380 86390 1
532274 99532274 1001 86380 86390 1
532392 99532392 1001 86380 86390 1
532408 99532408 1001 86380 86390 1
532215 99532215 1001 86380 86390 1
532903 99532903 1001 86380 86390 1
532994 99532994 1001 86380 86390 1
532958 99532958 1001 86380 86390 1
532646 99532646 1001 86380 86390 1
532640 99532640 1001 86380 86390 1
532760 99532760 1001 86380 86390 1
532619 99532619 1001 86380 86390 1
532537 99532537 1001 86380 86390 1
532474 99532474 1001 86380 86390 1
532578 99532578 1001 86380 86390 1
532617 99532617 1001 86380 86390 1
533190 99533190 1001 86380 86390 1
533114 99533114 1001 86380 86390 1
533770 99533770 1001 86380 86390 1
533658 99533658 1001 86380 86390 1
533689 99533689 1001 86380 86390 1
533856 99533856 1001 86380 86390 1
533466 99533466 1001 86380 86390 1
533998 99533998 1001 86380 86390 1
533937 99533937 1001 86380 86390 1
533912 99533912 1001 86380 86390 1
534657 99534657 1001 86380 86390 1
534587 99534587 1001 86380 86390 1
534396 99534396 1001 86380 86390 1
534258 99534258 1001 86380 86390 1
534208 99534208 1001 86380 86390 1
534171 99534171 1001 86380 86390 1
534137 99534137 1001 86380 86390 1
534712 99534712 1001 86380 86390 1
534832 99534832 1001 86380 86390 1
534768 99534768 1001 86380 86390 1
534794 99534794 1001 86380 86390 1
535459 99535459 1001 86380 86390 1
535311 99535311 1001 86380 86390 1
535349 99535349 1001 86380 86390 1
535368 99535368 1001 86380 86390 1
535279 99535279 1001 86380 86390 1
535172 99535172 1001 86380 86390 1
535302 99535302 1001 86380 86390 1
535303 99535303 1001 86380 86390 1
535045 99535045 1001 86380 86390 1
534995 99534995 1001 86380 86390 1
534918 99534918 1001 86380 86390 1
535037 99535037 1001 86380 86390 1
535052 99535052 1001 86380 86390 1
535070 99535070 1001 86380 86390 1
535534 99535534 1001 86380 86390 1
535668 99535668 1001 86380 86390 1
535709 99535709 1001 86380 86390 1
535570 99535570 1001 86380 86390 1
536154 99536154 1001 86380 86390 1
535977 99535977 1001 86380 86390 1
536032 99536032 1001 86380 86390 1
536009 99536009 1001 86380 86390 1
536010 99536010 1001 86380 86390 1
536011 99536011 1001 86380 86390 1
535888 99535888 1001 86380 86390 1
535772 99535772 1001 86380 86390 1
535789 99535789 1001 86380 86390 1
535802 99535802 1001 86380 86390 1
535842 99535842 1001 86380 86390 1
536483 99536483 1001 86380 86390 1
537021 99537021 1001 86380 86390 1
536973 99536973 1001 86380 86390 1
537153 99537153 1001 86380 86390 1
537160 99537160 1001 86380 86390 1
537059 99537059 1001 86380 86390 1
536805 99536805 1001 86380 86390 1
536872 99536872 1001 86380 86390 1
536860 99536860 1001 86380 86390 1
536565 99536565 1001 86380 86390 1
537332 99537332 1001 86380 86390 1
537962 99537962 1001 86380 86390 1
537801 99537801 1001 86380 86390 1
537843 99537843 1001 86380 86390 1
537983 99537983 1001 86380 86390 1
537720 99537720 1001 86380 86390 1
537577 99537577 1001 86380 86390 1
537735 99537735 1001 86380 86390 1
537583 99537583 1001 86380 86390 1
537765 99537765 1001 86380 86390 1
537600 99537600 1001 86380 86390 1
537601 99537601 1001 86380 86390 1
537464 99537464 1001 86380 86390 1
537545 99537545 1001 86380 86390 1
537392 99537392 1001 86380 86390 1
538044 99538044 1001 86380 86390 1
538126 99538126 1001 86380 86390 1
538634 99538634 1001 86380 86390 1
538744 99538744 1001 86380 86390 1
538710 99538710 1001 86380 86390 1
538429 99538429 1001 86380 86390 1
538494 99538494 1001 86380 86390 1
538475 99538475 1001 86380 86390 1
538439 99538439 1001 86380 86390 1
538388 99538388 1001 86380 86390 1
538198 99538198 1001 86380 86390 1
538263 99538263 1001 86380 86390 1
538386 99538386 1001 86380 86390 1
538878 99538878 1001 86380 86390 1
538830 99538830 1001 86380 86390 1
538935 99538935 1001 86380 86390 1
539457 99539457 1001 86380 86390 1
539632 99539632 1001 86380 86390 1
539602 99539602 1001 86380 86390 1
539376 99539376 1001 86380 86390 1
539072 99539072 1001 86380 86390 1
539130 99539130 1001 86380 86390 1
539169 99539169 1001 86380 86390 1
539222 99539222 1001 86380 86390 1
539717 99539717 1001 86380 86390 1
539730 99539730 1001 86380 86390 1
539808 99539808 1001 86380 86390 1
539783 99539783 1001 86380 86390 1
539680 99539680 1001 86380 86390 1
539801 99539801 1001 86380 86390 1
540381 99540381 1001 86380 86390 1
540266 99540266 1001 86380 86390 1
540268 99540268 1001 86380 86390 1
540307 99540307 1001 86380 86390 1
540424 99540424 1001 86380 86390 1
540284 99540284 1001 86380 86390 1
540251 99540251 1001 86380 86390 1
540245 99540245 1001 86380 86390 1
540258 99540258 1001 86380 86390 1
540030 99540030 1001 86380 86390 1
539888 99539888 1001 86380 86390 1
539852 99539852 1001 86380 86390 1
539970 99539970 1001 86380 86390 1
540036 99540036 1001 86380 86390 1
540661 99540661 1001 86380 86390 1
540639 99540639 1001 86380 86390 1
541261 99541261 1001 86380 86390 1
541116 99541116 1001 86380 86390 1
541276 99541276 1001 86380 86390 1
541039 99541039 1001 86380 86390 1
541053 99541053 1001 86380 86390 1
541082 99541082 1001 86380 86390 1
541070 99541070 1001 86380 86390 1
540674 99540674 1001 86380 86390 1
540754 99540754 1001 86380 86390 1
540782 99540782 1001 86380 86390 1
540800 99540800 1001 86380 86390 1
541356 99541356 1001 86380 86390 1
541461 99541461 1001 86380 86390 1
541360 99541360 1001 86380 86390 1
541495 99541495 1001 86380 86390 1
542016 99542016 1001 86380 86390 1
541954 99541954 1001 86380 86390 1
542099 99542099 1001 86380 86390 1
541973 99541973 1001 86380 86390 1
542080 99542080 1001 86380 86390 1
541669 99541669 1001 86380 86390 1
541620 99541620 1001 86380 86390 1
541544 99541544 1001 86380 86390 1
541572 99541572 1001 86380 86390 1
541560 99541560 1001 86380 86390 1
542274 99542274 1001 86380 86390 1
542242 99542242 1001 86380 86390 1
542268 99542268 1001 86380 86390 1
542903 99542903 1001 86380 86390 1
542933 99542933 1001 86380 86390 1
542891 99542891 1001 86380 86390 1
542652 99542652 1001 86380 86390 1
542628 99542628 1001 86380 86390 1
542580 99542580 1001 86380 86390 1
542712 99542712 1001 86380 86390 1
542376 99542376 1001 86380 86390 1
542365 99542365 1001 86380 86390 1
542395 99542395 1001 86380 86390 1
542447 99542447 1001 86380 86390 1
543049 99543049 1001 86380 86390 1
543013 99543013 1001 86380 86390 1
543014 99543014 1001 86380 86390 1
542963 99542963 1001 86380 86390 1
543644 99543644 1001 86380 86390 1
543568 99543568 1001 86380 86390 1
543490 99543490 1001 86380 86390 1
543427 99543427 1001 86380 86390 1
543443 99543443 1001 86380 86390 1
543548 99543548 1001 86380 86390 1
543409 99543409 1001 86380 86390 1
543526 99543526 1001 86380 86390 1
543293 99543293 1001 86380 86390 1
543306 99543306 1001 86380 86390 1
543208 99543208 1001 86380 86390 1
543171 99543171 1001 86380 86390 1
543305 99543305 1001 86380 86390 1
543796 99543796 1001 86380 86390 1
543828 99543828 1001 86380 86390 1
543958 99543958 1001 86380 86390 1
543961 99543961 1001 86380 86390 1
544483 99544483 1001 86380 86390 1
544526 99544526 1001 86380 86390 1
544490 99544490 1001 86380 86390 1
544533 99544533 1001 86380 86390 1
544218 99544218 1001 86380 86390 1
544034 99544034 1001 86380 86390 1
544078 99544078 1001 86380 86390 1
544657 99544657 1001 86380 86390 1
544606 99544606 1001 86380 86390 1
544645 99544645 1001 86380 86390 1
429908 438 1001 25140 26037 1
515137 600 1001 39116 39416 1
540472 480 1001 25870 26170 1
540474 769 1002 47730 58258 1
400115 99400115 1001 86380 86390 1
400068 99400068 1001 86380 86390 1
400124 99400124 1001 86380 86390 1
400212 99400212 1001 86380 86390 1
400160 99400160 1001 86380 86390 1
400190 99400190 1001 86380 86390 1
400285 99400285 1001 86380 86390 1
400287 99400287 1001 86380 86390 1
400339 99400339 1001 86380 86390 1
400462 99400462 1001 86380 86390 1
400441 99400441 1001 86380 86390 1
400677 99400677 1001 86380 86390 1
400710 99400710 1001 86380 86390 1
400750 99400750 1001 86380 86390 1
400813 99400813 1001 86380 86390 1
400928 99400928 1001 86380 86390 1
401013 99401013 1001 86380 86390 1
401117 99401117 1001 86380 86390 1
401670 99401670 1001 86380 86390 1
401586 99401586 1001 86380 86390 1
401721 99401721 1001 86380 86390 1
401901 99401901 1001 86380 86390 1
401878 99401878 1001 86380 86390 1
401854 99401854 1001 86380 86390 1
401860 99401860 1001 86380 86390 1
402191 99402191 1001 86380 86390 1
402290 99402290 1001 86380 86390 1
402662 99402662 1001 86380 86390 1
402695 99402695 1001 86380 86390 1
402612 99402612 1001 86380 86390 1
402765 99402765 1001 86380 86390 1
403550 99403550 1001 86380 86390 1
403704 99403704 1001 86380 86390 1
403857 99403857 1001 86380 86390 1
403924 99403924 1001 86380 86390 1
404075 99404075 1001 86380 86390 1
404047 99404047 1001 86380 86390 1
404211 99404211 1001 86380 86390 1
404295 99404295 1001 86380 86390 1
404695 99404695 1001 86380 86390 1
404748 99404748 1001 86380 86390 1
404972 99404972 1001 86380 86390 1
404909 99404909 1001 86380 86390 1
404915 99404915 1001 86380 86390 1
405208 99405208 1001 86380 86390 1
405395 99405395 1001 86380 86390 1
405459 99405459 1001 86380 86390 1
405746 99405746 1001 86380 86390 1
405682 99405682 1001 86380 86390 1
406143 99406143 1001 86380 86390 1
406091 99406091 1001 86380 86390 1
406104 99406104 1001 86380 86390 1
406087 99406087 1001 86380 86390 1
406711 99406711 1001 86380 86390 1
406803 99406803 1001 86380 86390 1
406786 99406786 1001 86380 86390 1
407018 99407018 1001 86380 86390 1
406976 99406976 1001 86380 86390 1
406964 99406964 1001 86380 86390 1
407040 99407040 1001 86380 86390 1
407297 99407297 1001 86380 86390 1
407465 99407465 1001 86380 86390 1
407705 99407705 1001 86380 86390 1
407756 99407756 1001 86380 86390 1
407893 99407893 1001 86380 86390 1
407911 99407911 1001 86380 86390 1
408178 99408178 1001 86380 86390 1
408155 99408155 1001 86380 86390 1
408240 99408240 1001 86380 86390 1
408388 99408388 1001 86380 86390 1
408596 99408596 1001 86380 86390 1
408569 99408569 1001 86380 86390 1
408799 99408799 1001 86380 86390 1
408849 99408849 1001 86380 86390 1
408915 99408915 1001 86380 86390 1
409005 99409005 1001 86380 86390 1
408984 99408984 1001 86380 86390 1
409128 99409128 1001 86380 86390 1
409380 99409380 1001 86380 86390 1
409360 99409360 1001 86380 86390 1
409347 99409347 1001 86380 86390 1
409525 99409525 1001 86380 86390 1
409634 99409634 1001 86380 86390 1
409660 99409660 1001 86380 86390 1
409742 99409742 1001 86380 86390 1
409697 99409697 1001 86380 86390 1
409828 99409828 1001 86380 86390 1
410294 99410294 1001 86380 86390 1
410445 99410445 1001 86380 86390 1
410556 99410556 1001 86380 86390 1
410809 99410809 1001 86380 86390 1
411148 99411148 1001 86380 86390 1
411169 99411169 1001 86380 86390 1
411276 99411276 1001 86380 86390 1
411447 99411447 1001 86380 86390 1
411503 99411503 1001 86380 86390 1
411840 99411840 1001 86380 86390 1
411924 99411924 1001 86380 86390 1
411899 99411899 1001 86380 86390 1
411932 99411932 1001 86380 86390 1
412037 99412037 1001 86380 86390 1
411972 99411972 1001 86380 86390 1
412017 99412017 1001 86380 86390 1
412114 99412114 1001 86380 86390 1
412403 99412403 1001 86380 86390 1
413515 99413515 1001 86380 86390 1
413374 99413374 1001 86380 86390 1
413638 99413638 1001 86380 86390 1
413216 99413216 1001 86380 86390 1
412915 99412915 1001 86380 86390 1
412530 99412530 1001 86380 86390 1
412489 99412489 1001 86380 86390 1
414061 99414061 1001 86380 86390 1
413738 99413738 1001 86380 86390 1
413846 99413846 1001 86380 86390 1
415157 99415157 1001 86380 86390 1
415020 99415020 1001 86380 86390 1
414991 99414991 1001 86380 86390 1
414617 99414617 1001 86380 86390 1
414599 99414599 1001 86380 86390 1
414809 99414809 1001 86380 86390 1
414733 99414733 1001 86380 86390 1
414483 99414483 1001 86380 86390 1
414445 99414445 1001 86380 86390 1
414174 99414174 1001 86380 86390 1
414219 99414219 1001 86380 86390 1
415466 99415466 1001 86380 86390 1
415524 99415524 1001 86380 86390 1
416938 99416938 1001 86380 86390 1
416769 99416769 1001 86380 86390 1
416257 99416257 1001 86380 86390 1
416196 99416196 1001 86380 86390 1
416328 99416328 1001 86380 86390 1
416203 99416203 1001 86380 86390 1
416086 99416086 1001 86380 86390 1
417073 99417073 1001 86380 86390 1
417054 99417054 1001 86380 86390 1
417523 99417523 1001 86380 86390 1
417454 99417454 1001 86380 86390 1
418537 99418537 1001 86380 86390 1
418663 99418663 1001 86380 86390 1
418783 99418783 1001 86380 86390 1
418389 99418389 1001 86380 86390 1
418135 99418135 1001 86380 86390 1
418009 99418009 1001 86380 86390 1
417931 99417931 1001 86380 86390 1
417814 99417814 1001 86380 86390 1
418943 99418943 1001 86380 86390 1
420174 99420174 1001 86380 86390 1
420342 99420342 1001 86380 86390 1
419777 99419777 1001 86380 86390 1
419756 99419756 1001 86380 86390 1
419894 99419894 1001 86380 86390 1
419348 99419348 1001 86380 86390 1
419575 99419575 1001 86380 86390 1
419576 99419576 1001 86380 86390 1
419302 99419302 1001 86380 86390 1
419250 99419250 1001 86380 86390 1
419583 99419583 1001 86380 86390 1
420742 99420742 1001 86380 86390 1
420816 99420816 1001 86380 86390 1
420688 99420688 1001 86380 86390 1
422032 99422032 1001 86380 86390 1
421801 99421801 1001 86380 86390 1
422013 99422013 1001 86380 86390 1
421886 99421886 1001 86380 86390 1
422025 99422025 1001 86380 86390 1
421281 99421281 1001 86380 86390 1
421387 99421387 1001 86380 86390 1
420977 99420977 1001 86380 86390 1
421138 99421138 1001 86380 86390 1
421009 99421009 1001 86380 86390 1
420837 99420837 1001 86380 86390 1
422283 99422283 1001 86380 86390 1
422152 99422152 1001 86380 86390 1
423523 99423523 1001 86380 86390 1
423171 99423171 1001 86380 86390 1
422967 99422967 1001 86380 86390 1
422551 99422551 1001 86380 86390 1
422561 99422561 1001 86380 86390 1
422841 99422841 1001 86380 86390 1
422706 99422706 1001 86380 86390 1
422842 99422842 1001 86380 86390 1
424027 99424027 1001 86380 86390 1
423858 99423858 1001 86380 86390 1
423961 99423961 1001 86380 86390 1
425220 99425220 1001 86380 86390 1
425303 99425303 1001 86380 86390 1
425268 99425268 1001 86380 86390 1
424667 99424667 1001 86380 86390 1
424646 99424646 1001 86380 86390 1
424809 99424809 1001 86380 86390 1
424976 99424976 1001 86380 86390 1
424338 99424338 1001 86380 86390 1
424389 99424389 1001 86380 86390 1
424450 99424450 1001 86380 86390 1
425776 99425776 1001 86380 86390 1
425668 99425668 1001 86380 86390 1
425721 99425721 1001 86380 86390 1
425785 99425785 1001 86380 86390 1
425728 99425728 1001 86380 86390 1
425708 99425708 1001 86380 86390 1
426908 99426908 1001 86380 86390 1
426323 99426323 1001 86380 86390 1
426659 99426659 1001 86380 86390 1
425917 99425917 1001 86380 86390 1
426051 99426051 1001 86380 86390 1
426126 99426126 1001 86380 86390 1
426263 99426263 1001 86380 86390 1
427316 99427316 1001 86380 86390 1
428242 99428242 1001 86380 86390 1
428109 99428109 1001 86380 86390 1
428253 99428253 1001 86380 86390 1
427874 99427874 1001 86380 86390 1
427897 99427897 1001 86380 86390 1
427867 99427867 1001 86380 86390 1
427648 99427648 1001 86380 86390 1
428785 99428785 1001 86380 86390 1
429127 99429127 1001 86380 86390 1
428885 99428885 1001 86380 86390 1
430044 99430044 1001 86380 86390 1
430158 99430158 1001 86380 86390 1
430266 99430266 1001 86380 86390 1
429675 99429675 1001 86380 86390 1
429465 99429465 1001 86380 86390 1
429345 99429345 1001 86380 86390 1
429269 99429269 1001 86380 86390 1
429248 99429248 1001 86380 86390 1
429337 99429337 1001 86380 86390 1
429379 99429379 1001 86380 86390 1
430791 99430791 1001 86380 86390 1
430664 99430664 1001 86380 86390 1
430451 99430451 1001 86380 86390 1
431645 99431645 1001 86380 86390 1
431584 99431584 1001 86380 86390 1
431608 99431608 1001 86380 86390 1
431480 99431480 1001 86380 86390 1
431267 99431267 1001 86380 86390 1
431510 99431510 1001 86380 86390 1
431620 99431620 1001 86380 86390 1
430921 99430921 1001 86380 86390 1
431154 99431154 1001 86380 86390 1
431185 99431185 1001 86380 86390 1
430833 99430833 1001 86380 86390 1
431100 99431100 1001 86380 86390 1
432220 99432220 1001 86380 86390 1
432356 99432356 1001 86380 86390 1
432228 99432228 1001 86380 86390 1
432308 99432308 1001 86380 86390 1
432256 99432256 1001 86380 86390 1
433671 99433671 1001 86380 86390 1
433675 99433675 1001 86380 86390 1
433690 99433690 1001 86380 86390 1
433334 99433334 1001 86380 86390 1
432946 99432946 1001 86380 86390 1
433292 99433292 1001 86380 86390 1
432972 99432972 1001 86380 86390 1
432981 99432981 1001 86380 86390 1
433014 99433014 1001 86380 86390 1
433015 99433015 1001 86380 86390 1
432808 99432808 1001 86380 86390 1
432889 99432889 1001 86380 86390 1
434066 99434066 1001 86380 86390 1
433840 99433840 1001 86380 86390 1
433846 99433846 1001 86380 86390 1
435096 99435096 1001 86380 86390 1
435050 99435050 1001 86380 86390 1
435416 99435416 1001 86380 86390 1
434970 99434970 1001 86380 86390 1
434741 99434741 1001 86380 86390 1
434934 99434934 1001 86380 86390 1
434652 99434652 1001 86380 86390 1
434568 99434568 1001 86380 86390 1
434495 99434495 1001 86380 86390 1
435517 99435517 1001 86380 86390 1
435771 99435771 1001 86380 86390 1
435744 99435744 1001 86380 86390 1
435616 99435616 1001 86380 86390 1
436895 99436895 1001 86380 86390 1
437086 99437086 1001 86380 86390 1
436859 99436859 1001 86380 86390 1
436964 99436964 1001 86380 86390 1
436430 99436430 1001 86380 86390 1
436463 99436463 1001 86380 86390 1
436559 99436559 1001 86380 86390 1
435951 99435951 1001 86380 86390 1
436069 99436069 1001 86380 86390 1
436216 99436216 1001 86380 86390 1
436100 99436100 1001 86380 86390 1
436201 99436201 1001 86380 86390 1
436024 99436024 1001 86380 86390 1
300099 99300099 1001 86380 86390 1
437173 99437173 1001 86380 86390 1
300102 99300102 1001 86380 86390 1
300637 99300637 1001 86380 86390 1
300573 99300573 1001 86380 86390 1
300357 99300357 1001 86380 86390 1
300346 99300346 1001 86380 86390 1
300401 99300401 1001 86380 86390 1
300325 99300325 1001 86380 86390 1
300146 99300146 1001 86380 86390 1
300233 99300233 1001 86380 86390 1
300209 99300209 1001 86380 86390 1
300908 99300908 1001 86380 86390 1
300753 99300753 1001 86380 86390 1
300870 99300870 1001 86380 86390 1
301452 99301452 1001 86380 86390 1
300985 99300985 1001 86380 86390 1
300961 99300961 1001 86380 86390 1
301065 99301065 1001 86380 86390 1
301044 99301044 1001 86380 86390 1
301733 99301733 1001 86380 86390 1
301618 99301618 1001 86380 86390 1
301709 99301709 1001 86380 86390 1
301627 99301627 1001 86380 86390 1
302265 99302265 1001 86380 86390 1
302348 99302348 1001 86380 86390 1
302255 99302255 1001 86380 86390 1
302333 99302333 1001 86380 86390 1
302312 99302312 1001 86380 86390 1
302376 99302376 1001 86380 86390 1
302038 99302038 1001 86380 86390 1
302000 99302000 1001 86380 86390 1
301870 99301870 1001 86380 86390 1
302405 99302405 1001 86380 86390 1
302445 99302445 1001 86380 86390 1
302514 99302514 1001 86380 86390 1
302541 99302541 1001 86380 86390 1
302451 99302451 1001 86380 86390 1
302388 99302388 1001 86380 86390 1
302532 99302532 1001 86380 86390 1
303083 99303083 1001 86380 86390 1
303191 99303191 1001 86380 86390 1
303037 99303037 1001 86380 86390 1
302968 99302968 1001 86380 86390 1
302956 99302956 1001 86380 86390 1
302806 99302806 1001 86380 86390 1
302610 99302610 1001 86380 86390 1
303352 99303352 1001 86380 86390 1
304030 99304030 1001 86380 86390 1
303853 99303853 1001 86380 86390 1
303972 99303972 1001 86380 86390 1
303922 99303922 1001 86380 86390 1
303860 99303860 1001 86380 86390 1
303939 99303939 1001 86380 86390 1
303862 99303862 1001 86380 86390 1
303691 99303691 1001 86380 86390 1
303771 99303771 1001 86380 86390 1
303683 99303683 1001 86380 86390 1
303826 99303826 1001 86380 86390 1
303762 99303762 1001 86380 86390 1
303801 99303801 1001 86380 86390 1
303544 99303544 1001 86380 86390 1
303560 99303560 1001 86380 86390 1
303422 99303422 1001 86380 86390 1
303500 99303500 1001 86380 86390 1
303605 99303605 1001 86380 86390 1
304163 99304163 1001 86380 86390 1
304138 99304138 1001 86380 86390 1
304177 99304177 1001 86380 86390 1
304205 99304205 1001 86380 86390 1
304822 99304822 1001 86380 86390 1
304810 99304810 1001 86380 86390 1
304813 99304813 1001 86380 86390 1
304725 99304725 1001 86380 86390 1
304663 99304663 1001 86380 86390 1
304727 99304727 1001 86380 86390 1
304689 99304689 1001 86380 86390 1
304780 99304780 1001 86380 86390 1
304452 99304452 1001 86380 86390 1
304639 99304639 1001 86380 86390 1
304523 99304523 1001 86380 86390 1
304653 99304653 1001 86380 86390 1
304377 99304377 1001 86380 86390 1
304248 99304248 1001 86380 86390 1
304926 99304926 1001 86380 86390 1
304891 99304891 1001 86380 86390 1
305560 99305560 1001 86380 86390 1
305599 99305599 1001 86380 86390 1
305286 99305286 1001 86380 86390 1
305100 99305100 1001 86380 86390 1
500156 99500156 1001 86380 86390 1
500106 99500106 1001 86380 86390 1
500183 99500183 1001 86380 86390 1
500171 99500171 1001 86380 86390 1
500757 99500757 1001 86380 86390 1
500733 99500733 1001 86380 86390 1
500772 99500772 1001 86380 86390 1
500805 99500805 1001 86380 86390 1
500808 99500808 1001 86380 86390 1
500407 99500407 1001 86380 86390 1
500577 99500577 1001 86380 86390 1
500594 99500594 1001 86380 86390 1
500326 99500326 1001 86380 86390 1
500262 99500262 1001 86380 86390 1
500980 99500980 1001 86380 86390 1
500815 99500815 1001 86380 86390 1
500971 99500971 1001 86380 86390 1
501489 99501489 1001 86380 86390 1
501344 99501344 1001 86380 86390 1
501435 99501435 1001 86380 86390 1
501379 99501379 1001 86380 86390 1
501239 99501239 1001 86380 86390 1
501044 99501044 1001 86380 86390 1
501072 99501072 1001 86380 86390 1
501177 99501177 1001 86380 86390 1
502454 99502454 1001 86380 86390 1
502413 99502413 1001 86380 86390 1
502071 99502071 1001 86380 86390 1
502103 99502103 1001 86380 86390 1
501987 99501987 1001 86380 86390 1
501936 99501936 1001 86380 86390 1
501899 99501899 1001 86380 86390 1
501887 99501887 1001 86380 86390 1
502007 99502007 1001 86380 86390 1
501995 99501995 1001 86380 86390 1
501959 99501959 1001 86380 86390 1
502657 99502657 1001 86380 86390 1
502621 99502621 1001 86380 86390 1
502624 99502624 1001 86380 86390 1
502482 99502482 1001 86380 86390 1
502524 99502524 1001 86380 86390 1
503101 99503101 1001 86380 86390 1
503230 99503230 1001 86380 86390 1
503166 99503166 1001 86380 86390 1
503231 99503231 1001 86380 86390 1
503187 99503187 1001 86380 86390 1
503051 99503051 1001 86380 86390 1
502937 99502937 1001 86380 86390 1
502951 99502951 1001 86380 86390 1
502806 99502806 1001 86380 86390 1
503410 99503410 1001 86380 86390 1
503363 99503363 1001 86380 86390 1
503428 99503428 1001 86380 86390 1
504069 99504069 1001 86380 86390 1
503928 99503928 1001 86380 86390 1
504091 99504091 1001 86380 86390 1
503970 99503970 1001 86380 86390 1
504100 99504100 1001 86380 86390 1
503725 99503725 1001 86380 86390 1
503832 99503832 1001 86380 86390 1
503872 99503872 1001 86380 86390 1
503834 99503834 1001 86380 86390 1
503668 99503668 1001 86380 86390 1
503671 99503671 1001 86380 86390 1
503543 99503543 1001 86380 86390 1
504272 99504272 1001 86380 86390 1
504119 99504119 1001 86380 86390 1
504278 99504278 1001 86380 86390 1
504281 99504281 1001 86380 86390 1
504783 99504783 1001 86380 86390 1
504927 99504927 1001 86380 86390 1
504936 99504936 1001 86380 86390 1
504546 99504546 1001 86380 86390 1
504388 99504388 1001 86380 86390 1
504427 99504427 1001 86380 86390 1
504428 99504428 1001 86380 86390 1
505058 99505058 1001 86380 86390 1
504981 99504981 1001 86380 86390 1
505091 99505091 1001 86380 86390 1
504979 99504979 1001 86380 86390 1
505598 99505598 1001 86380 86390 1
505475 99505475 1001 86380 86390 1
505542 99505542 1001 86380 86390 1
505443 99505443 1001 86380 86390 1
505408 99505408 1001 86380 86390 1
505152 99505152 1001 86380 86390 1
505325 99505325 1001 86380 86390 1
505289 99505289 1001 86380 86390 1
505806 99505806 1001 86380 86390 1
505820 99505820 1001 86380 86390 1
505883 99505883 1001 86380 86390 1
506349 99506349 1001 86380 86390 1
506118 99506118 1001 86380 86390 1
506032 99506032 1001 86380 86390 1
506156 99506156 1001 86380 86390 1
506610 99506610 1001 86380 86390 1
506702 99506702 1001 86380 86390 1
506728 99506728 1001 86380 86390 1
506743 99506743 1001 86380 86390 1
506705 99506705 1001 86380 86390 1
506770 99506770 1001 86380 86390 1
507334 99507334 1001 86380 86390 1
507283 99507283 1001 86380 86390 1
507061 99507061 1001 86380 86390 1
507103 99507103 1001 86380 86390 1
507214 99507214 1001 86380 86390 1
506972 99506972 1001 86380 86390 1
508139 99508139 1001 86380 86390 1
508196 99508196 1001 86380 86390 1
508242 99508242 1001 86380 86390 1
507735 99507735 1001 86380 86390 1
507739 99507739 1001 86380 86390 1
507675 99507675 1001 86380 86390 1
508337 99508337 1001 86380 86390 1
508338 99508338 1001 86380 86390 1
508274 99508274 1001 86380 86390 1
508371 99508371 1001 86380 86390 1
508909 99508909 1001 86380 86390 1
508878 99508878 1001 86380 86390 1
508984 99508984 1001 86380 86390 1
509010 99509010 1001 86380 86390 1
508739 99508739 1001 86380 86390 1
508670 99508670 1001 86380 86390 1
508749 99508749 1001 86380 86390 1
508486 99508486 1001 86380 86390 1
509174 99509174 1001 86380 86390 1
509759 99509759 1001 86380 86390 1
509754 99509754 1001 86380 86390 1
509770 99509770 1001 86380 86390 1
509894 99509894 1001 86380 86390 1
509797 99509797 1001 86380 86390 1
509639 99509639 1001 86380 86390 1
509446 99509446 1001 86380 86390 1
510040 99510040 1001 86380 86390 1
510068 99510068 1001 86380 86390 1
510030 99510030 1001 86380 86390 1
510621 99510621 1001 86380 86390 1
510387 99510387 1001 86380 86390 1
510479 99510479 1001 86380 86390 1
510505 99510505 1001 86380 86390 1
510200 99510200 1001 86380 86390 1
510175 99510175 1001 86380 86390 1
510919 99510919 1001 86380 86390 1
510817 99510817 1001 86380 86390 1
510870 99510870 1001 86380 86390 1
510900 99510900 1001 86380 86390 1
510836 99510836 1001 86380 86390 1
511477 99511477 1001 86380 86390 1
511379 99511379 1001 86380 86390 1
511245 99511245 1001 86380 86390 1
511209 99511209 1001 86380 86390 1
511105 99511105 1001 86380 86390 1
510979 99510979 1001 86380 86390 1
510995 99510995 1001 86380 86390 1
511035 99511035 1001 86380 86390 1
511705 99511705 1001 86380 86390 1
511656 99511656 1001 86380 86390 1
512321 99512321 1001 86380 86390 1
512366 99512366 1001 86380 86390 1
512183 99512183 1001 86380 86390 1
512247 99512247 1001 86380 86390 1
512368 99512368 1001 86380 86390 1
512005 99512005 1001 86380 86390 1
512032 99512032 1001 86380 86390 1
512109 99512109 1001 86380 86390 1
512148 99512148 1001 86380 86390 1
512020 99512020 1001 86380 86390 1
512046 99512046 1001 86380 86390 1
512054 99512054 1001 86380 86390 1
512056 99512056 1001 86380 86390 1
511771 99511771 1001 86380 86390 1
511826 99511826 1001 86380 86390 1
511815 99511815 1001 86380 86390 1
511923 99511923 1001 86380 86390 1
512573 99512573 1001 86380 86390 1
512432 99512432 1001 86380 86390 1
512474 99512474 1001 86380 86390 1
512581 99512581 1001 86380 86390 1
512388 99512388 1001 86380 86390 1
513003 99513003 1001 86380 86390 1
513004 99513004 1001 86380 86390 1
513151 99513151 1001 86380 86390 1
513166 99513166 1001 86380 86390 1
512938 99512938 1001 86380 86390 1
512918 99512918 1001 86380 86390 1
512590 99512590 1001 86380 86390 1
513354 99513354 1001 86380 86390 1
513343 99513343 1001 86380 86390 1
513893 99513893 1001 86380 86390 1
513870 99513870 1001 86380 86390 1
[truncated: 4,097,590 more chars]
