# Supplementary material for: Fast and near-optimal monitoring for healthcare acquired infection outbreaks
Source: PLoS Comput Biol. 2019 Sep 16;15(9):e1007284. doi: 10.1371/journal.pcbi.1007284 (PMC6762212; doi:10.1371/journal.pcbi.1007284)
Supplement: S2 Data — (ZIP) [file pcbi.1007284.s007.zip › MobilityLogs2/HAISE_Carilion_all_visits_day_178.txt]

#Person location Sublocation StartTime EndTime Type
517892 744 1001 27964 28264 1
526268 659 1001 65241 65541 1
540475 769 1001 36778 37077 1
400215 99400215 1001 86380 86390 1
400932 99400932 1001 86380 86390 1
400921 99400921 1001 86380 86390 1
401040 99401040 1001 86380 86390 1
400943 99400943 1001 86380 86390 1
401085 99401085 1001 86380 86390 1
401089 99401089 1001 86380 86390 1
401075 99401075 1001 86380 86390 1
401106 99401106 1001 86380 86390 1
402341 99402341 1001 86380 86390 1
402363 99402363 1001 86380 86390 1
402743 99402743 1001 86380 86390 1
402783 99402783 1001 86380 86390 1
402897 99402897 1001 86380 86390 1
403125 99403125 1001 86380 86390 1
403161 99403161 1001 86380 86390 1
403201 99403201 1001 86380 86390 1
403256 99403256 1001 86380 86390 1
403306 99403306 1001 86380 86390 1
403596 99403596 1001 86380 86390 1
403717 99403717 1001 86380 86390 1
403667 99403667 1001 86380 86390 1
403836 99403836 1001 86380 86390 1
404009 99404009 1001 86380 86390 1
404049 99404049 1001 86380 86390 1
404187 99404187 1001 86380 86390 1
404176 99404176 1001 86380 86390 1
404403 99404403 1001 86380 86390 1
404565 99404565 1001 86380 86390 1
404545 99404545 1001 86380 86390 1
404663 99404663 1001 86380 86390 1
404647 99404647 1001 86380 86390 1
404848 99404848 1001 86380 86390 1
404793 99404793 1001 86380 86390 1
405156 99405156 1001 86380 86390 1
405361 99405361 1001 86380 86390 1
405384 99405384 1001 86380 86390 1
405368 99405368 1001 86380 86390 1
405591 99405591 1001 86380 86390 1
405600 99405600 1001 86380 86390 1
405650 99405650 1001 86380 86390 1
405739 99405739 1001 86380 86390 1
405718 99405718 1001 86380 86390 1
405943 99405943 1001 86380 86390 1
405987 99405987 1001 86380 86390 1
406131 99406131 1001 86380 86390 1
406270 99406270 1001 86380 86390 1
406241 99406241 1001 86380 86390 1
406264 99406264 1001 86380 86390 1
406326 99406326 1001 86380 86390 1
406473 99406473 1001 86380 86390 1
406923 99406923 1001 86380 86390 1
407015 99407015 1001 86380 86390 1
406952 99406952 1001 86380 86390 1
406953 99406953 1001 86380 86390 1
407471 99407471 1001 86380 86390 1
407456 99407456 1001 86380 86390 1
407570 99407570 1001 86380 86390 1
407602 99407602 1001 86380 86390 1
407809 99407809 1001 86380 86390 1
407881 99407881 1001 86380 86390 1
407971 99407971 1001 86380 86390 1
408265 99408265 1001 86380 86390 1
408420 99408420 1001 86380 86390 1
408447 99408447 1001 86380 86390 1
408472 99408472 1001 86380 86390 1
408411 99408411 1001 86380 86390 1
408622 99408622 1001 86380 86390 1
408678 99408678 1001 86380 86390 1
408717 99408717 1001 86380 86390 1
408863 99408863 1001 86380 86390 1
408975 99408975 1001 86380 86390 1
409026 99409026 1001 86380 86390 1
409270 99409270 1001 86380 86390 1
409349 99409349 1001 86380 86390 1
409520 99409520 1001 86380 86390 1
409546 99409546 1001 86380 86390 1
409532 99409532 1001 86380 86390 1
409677 99409677 1001 86380 86390 1
409699 99409699 1001 86380 86390 1
410269 99410269 1001 86380 86390 1
410410 99410410 1001 86380 86390 1
410670 99410670 1001 86380 86390 1
410811 99410811 1001 86380 86390 1
410892 99410892 1001 86380 86390 1
411121 99411121 1001 86380 86390 1
411118 99411118 1001 86380 86390 1
411255 99411255 1001 86380 86390 1
411323 99411323 1001 86380 86390 1
411360 99411360 1001 86380 86390 1
411536 99411536 1001 86380 86390 1
411746 99411746 1001 86380 86390 1
411725 99411725 1001 86380 86390 1
411735 99411735 1001 86380 86390 1
411841 99411841 1001 86380 86390 1
411893 99411893 1001 86380 86390 1
411924 99411924 1001 86380 86390 1
412150 99412150 1001 86380 86390 1
412121 99412121 1001 86380 86390 1
412293 99412293 1001 86380 86390 1
413338 99413338 1001 86380 86390 1
413487 99413487 1001 86380 86390 1
413559 99413559 1001 86380 86390 1
413617 99413617 1001 86380 86390 1
413001 99413001 1001 86380 86390 1
412841 99412841 1001 86380 86390 1
412769 99412769 1001 86380 86390 1
412772 99412772 1001 86380 86390 1
412838 99412838 1001 86380 86390 1
412523 99412523 1001 86380 86390 1
413919 99413919 1001 86380 86390 1
414663 99414663 1001 86380 86390 1
414793 99414793 1001 86380 86390 1
414248 99414248 1001 86380 86390 1
414476 99414476 1001 86380 86390 1
414142 99414142 1001 86380 86390 1
414150 99414150 1001 86380 86390 1
414345 99414345 1001 86380 86390 1
415388 99415388 1001 86380 86390 1
415581 99415581 1001 86380 86390 1
415692 99415692 1001 86380 86390 1
416753 99416753 1001 86380 86390 1
416962 99416962 1001 86380 86390 1
416724 99416724 1001 86380 86390 1
416438 99416438 1001 86380 86390 1
416350 99416350 1001 86380 86390 1
416351 99416351 1001 86380 86390 1
416487 99416487 1001 86380 86390 1
415905 99415905 1001 86380 86390 1
415766 99415766 1001 86380 86390 1
415998 99415998 1001 86380 86390 1
417291 99417291 1001 86380 86390 1
417054 99417054 1001 86380 86390 1
417296 99417296 1001 86380 86390 1
417041 99417041 1001 86380 86390 1
418734 99418734 1001 86380 86390 1
418510 99418510 1001 86380 86390 1
418762 99418762 1001 86380 86390 1
418463 99418463 1001 86380 86390 1
418603 99418603 1001 86380 86390 1
418609 99418609 1001 86380 86390 1
418706 99418706 1001 86380 86390 1
418218 99418218 1001 86380 86390 1
418116 99418116 1001 86380 86390 1
418258 99418258 1001 86380 86390 1
417939 99417939 1001 86380 86390 1
417874 99417874 1001 86380 86390 1
418011 99418011 1001 86380 86390 1
417651 99417651 1001 86380 86390 1
417759 99417759 1001 86380 86390 1
418844 99418844 1001 86380 86390 1
419007 99419007 1001 86380 86390 1
420329 99420329 1001 86380 86390 1
420067 99420067 1001 86380 86390 1
419665 99419665 1001 86380 86390 1
419835 99419835 1001 86380 86390 1
419767 99419767 1001 86380 86390 1
419380 99419380 1001 86380 86390 1
419430 99419430 1001 86380 86390 1
419608 99419608 1001 86380 86390 1
419308 99419308 1001 86380 86390 1
419526 99419526 1001 86380 86390 1
419460 99419460 1001 86380 86390 1
419508 99419508 1001 86380 86390 1
420613 99420613 1001 86380 86390 1
420549 99420549 1001 86380 86390 1
420662 99420662 1001 86380 86390 1
420683 99420683 1001 86380 86390 1
422075 99422075 1001 86380 86390 1
421912 99421912 1001 86380 86390 1
421935 99421935 1001 86380 86390 1
421737 99421737 1001 86380 86390 1
421408 99421408 1001 86380 86390 1
421357 99421357 1001 86380 86390 1
421466 99421466 1001 86380 86390 1
421038 99421038 1001 86380 86390 1
421240 99421240 1001 86380 86390 1
420872 99420872 1001 86380 86390 1
421008 99421008 1001 86380 86390 1
422143 99422143 1001 86380 86390 1
422121 99422121 1001 86380 86390 1
422526 99422526 1001 86380 86390 1
423488 99423488 1001 86380 86390 1
423489 99423489 1001 86380 86390 1
423690 99423690 1001 86380 86390 1
422992 99422992 1001 86380 86390 1
423140 99423140 1001 86380 86390 1
422749 99422749 1001 86380 86390 1
422859 99422859 1001 86380 86390 1
422731 99422731 1001 86380 86390 1
422694 99422694 1001 86380 86390 1
423979 99423979 1001 86380 86390 1
425126 99425126 1001 86380 86390 1
425350 99425350 1001 86380 86390 1
424609 99424609 1001 86380 86390 1
424189 99424189 1001 86380 86390 1
424280 99424280 1001 86380 86390 1
424363 99424363 1001 86380 86390 1
424387 99424387 1001 86380 86390 1
425689 99425689 1001 86380 86390 1
426860 99426860 1001 86380 86390 1
427111 99427111 1001 86380 86390 1
426670 99426670 1001 86380 86390 1
426500 99426500 1001 86380 86390 1
426659 99426659 1001 86380 86390 1
425987 99425987 1001 86380 86390 1
426196 99426196 1001 86380 86390 1
425875 99425875 1001 86380 86390 1
427369 99427369 1001 86380 86390 1
427238 99427238 1001 86380 86390 1
427180 99427180 1001 86380 86390 1
427250 99427250 1001 86380 86390 1
427448 99427448 1001 86380 86390 1
427366 99427366 1001 86380 86390 1
427528 99427528 1001 86380 86390 1
428354 99428354 1001 86380 86390 1
428580 99428580 1001 86380 86390 1
428600 99428600 1001 86380 86390 1
427971 99427971 1001 86380 86390 1
428005 99428005 1001 86380 86390 1
428189 99428189 1001 86380 86390 1
428244 99428244 1001 86380 86390 1
427571 99427571 1001 86380 86390 1
427770 99427770 1001 86380 86390 1
429065 99429065 1001 86380 86390 1
428791 99428791 1001 86380 86390 1
428797 99428797 1001 86380 86390 1
429141 99429141 1001 86380 86390 1
429165 99429165 1001 86380 86390 1
428838 99428838 1001 86380 86390 1
428839 99428839 1001 86380 86390 1
429994 99429994 1001 86380 86390 1
430036 99430036 1001 86380 86390 1
429938 99429938 1001 86380 86390 1
429395 99429395 1001 86380 86390 1
429343 99429343 1001 86380 86390 1
430741 99430741 1001 86380 86390 1
430532 99430532 1001 86380 86390 1
431712 99431712 1001 86380 86390 1
431978 99431978 1001 86380 86390 1
431811 99431811 1001 86380 86390 1
431458 99431458 1001 86380 86390 1
431506 99431506 1001 86380 86390 1
431176 99431176 1001 86380 86390 1
430956 99430956 1001 86380 86390 1
431044 99431044 1001 86380 86390 1
431181 99431181 1001 86380 86390 1
432289 99432289 1001 86380 86390 1
432227 99432227 1001 86380 86390 1
432328 99432328 1001 86380 86390 1
432421 99432421 1001 86380 86390 1
433726 99433726 1001 86380 86390 1
433587 99433587 1001 86380 86390 1
433671 99433671 1001 86380 86390 1
433533 99433533 1001 86380 86390 1
433501 99433501 1001 86380 86390 1
433580 99433580 1001 86380 86390 1
433391 99433391 1001 86380 86390 1
433518 99433518 1001 86380 86390 1
432936 99432936 1001 86380 86390 1
433232 99433232 1001 86380 86390 1
432959 99432959 1001 86380 86390 1
433265 99433265 1001 86380 86390 1
432791 99432791 1001 86380 86390 1
432678 99432678 1001 86380 86390 1
432836 99432836 1001 86380 86390 1
432866 99432866 1001 86380 86390 1
432823 99432823 1001 86380 86390 1
433829 99433829 1001 86380 86390 1
432492 99432492 1001 86380 86390 1
433914 99433914 1001 86380 86390 1
433741 99433741 1001 86380 86390 1
435054 99435054 1001 86380 86390 1
435364 99435364 1001 86380 86390 1
435277 99435277 1001 86380 86390 1
434835 99434835 1001 86380 86390 1
434614 99434614 1001 86380 86390 1
434469 99434469 1001 86380 86390 1
434509 99434509 1001 86380 86390 1
435517 99435517 1001 86380 86390 1
435550 99435550 1001 86380 86390 1
435628 99435628 1001 86380 86390 1
436845 99436845 1001 86380 86390 1
436911 99436911 1001 86380 86390 1
436366 99436366 1001 86380 86390 1
436695 99436695 1001 86380 86390 1
436467 99436467 1001 86380 86390 1
436586 99436586 1001 86380 86390 1
435912 99435912 1001 86380 86390 1
436225 99436225 1001 86380 86390 1
436086 99436086 1001 86380 86390 1
300045 99300045 1001 86380 86390 1
300072 99300072 1001 86380 86390 1
437224 99437224 1001 86380 86390 1
437332 99437332 1001 86380 86390 1
300553 99300553 1001 86380 86390 1
300663 99300663 1001 86380 86390 1
300690 99300690 1001 86380 86390 1
300498 99300498 1001 86380 86390 1
300450 99300450 1001 86380 86390 1
300252 99300252 1001 86380 86390 1
300745 99300745 1001 86380 86390 1
300927 99300927 1001 86380 86390 1
300812 99300812 1001 86380 86390 1
300813 99300813 1001 86380 86390 1
301389 99301389 1001 86380 86390 1
301471 99301471 1001 86380 86390 1
301497 99301497 1001 86380 86390 1
301536 99301536 1001 86380 86390 1
301541 99301541 1001 86380 86390 1
301477 99301477 1001 86380 86390 1
301259 99301259 1001 86380 86390 1
301208 99301208 1001 86380 86390 1
301252 99301252 1001 86380 86390 1
301346 99301346 1001 86380 86390 1
301296 99301296 1001 86380 86390 1
301024 99301024 1001 86380 86390 1
301642 99301642 1001 86380 86390 1
301611 99301611 1001 86380 86390 1
301702 99301702 1001 86380 86390 1
302334 99302334 1001 86380 86390 1
302354 99302354 1001 86380 86390 1
302212 99302212 1001 86380 86390 1
302150 99302150 1001 86380 86390 1
302163 99302163 1001 86380 86390 1
301878 99301878 1001 86380 86390 1
301944 99301944 1001 86380 86390 1
301883 99301883 1001 86380 86390 1
301766 99301766 1001 86380 86390 1
302455 99302455 1001 86380 86390 1
302536 99302536 1001 86380 86390 1
302394 99302394 1001 86380 86390 1
303117 99303117 1001 86380 86390 1
303181 99303181 1001 86380 86390 1
303186 99303186 1001 86380 86390 1
302796 99302796 1001 86380 86390 1
302677 99302677 1001 86380 86390 1
302680 99302680 1001 86380 86390 1
302786 99302786 1001 86380 86390 1
302657 99302657 1001 86380 86390 1
302632 99302632 1001 86380 86390 1
302763 99302763 1001 86380 86390 1
302624 99302624 1001 86380 86390 1
303335 99303335 1001 86380 86390 1
303949 99303949 1001 86380 86390 1
304011 99304011 1001 86380 86390 1
304013 99304013 1001 86380 86390 1
304020 99304020 1001 86380 86390 1
303900 99303900 1001 86380 86390 1
303638 99303638 1001 86380 86390 1
303809 99303809 1001 86380 86390 1
303786 99303786 1001 86380 86390 1
303787 99303787 1001 86380 86390 1
303620 99303620 1001 86380 86390 1
303466 99303466 1001 86380 86390 1
303524 99303524 1001 86380 86390 1
304170 99304170 1001 86380 86390 1
304080 99304080 1001 86380 86390 1
304068 99304068 1001 86380 86390 1
304590 99304590 1001 86380 86390 1
304567 99304567 1001 86380 86390 1
304464 99304464 1001 86380 86390 1
304556 99304556 1001 86380 86390 1
304596 99304596 1001 86380 86390 1
304411 99304411 1001 86380 86390 1
304334 99304334 1001 86380 86390 1
304271 99304271 1001 86380 86390 1
304362 99304362 1001 86380 86390 1
305574 99305574 1001 86380 86390 1
305589 99305589 1001 86380 86390 1
305432 99305432 1001 86380 86390 1
305474 99305474 1001 86380 86390 1
305479 99305479 1001 86380 86390 1
305259 99305259 1001 86380 86390 1
305120 99305120 1001 86380 86390 1
305225 99305225 1001 86380 86390 1
305074 99305074 1001 86380 86390 1
500091 99500091 1001 86380 86390 1
500028 99500028 1001 86380 86390 1
500171 99500171 1001 86380 86390 1
500177 99500177 1001 86380 86390 1
500615 99500615 1001 86380 86390 1
500658 99500658 1001 86380 86390 1
500710 99500710 1001 86380 86390 1
500460 99500460 1001 86380 86390 1
500436 99500436 1001 86380 86390 1
500330 99500330 1001 86380 86390 1
500344 99500344 1001 86380 86390 1
500937 99500937 1001 86380 86390 1
501015 99501015 1001 86380 86390 1
501511 99501511 1001 86380 86390 1
501638 99501638 1001 86380 86390 1
501357 99501357 1001 86380 86390 1
501368 99501368 1001 86380 86390 1
501165 99501165 1001 86380 86390 1
501140 99501140 1001 86380 86390 1
501067 99501067 1001 86380 86390 1
501147 99501147 1001 86380 86390 1
501225 99501225 1001 86380 86390 1
501822 99501822 1001 86380 86390 1
501839 99501839 1001 86380 86390 1
501778 99501778 1001 86380 86390 1
502376 99502376 1001 86380 86390 1
502320 99502320 1001 86380 86390 1
502238 99502238 1001 86380 86390 1
502230 99502230 1001 86380 86390 1
501924 99501924 1001 86380 86390 1
501904 99501904 1001 86380 86390 1
502532 99502532 1001 86380 86390 1
503256 99503256 1001 86380 86390 1
503158 99503158 1001 86380 86390 1
503108 99503108 1001 86380 86390 1
502926 99502926 1001 86380 86390 1
502930 99502930 1001 86380 86390 1
502830 99502830 1001 86380 86390 1
502695 99502695 1001 86380 86390 1
502864 99502864 1001 86380 86390 1
503344 99503344 1001 86380 86390 1
503307 99503307 1001 86380 86390 1
503347 99503347 1001 86380 86390 1
503491 99503491 1001 86380 86390 1
503351 99503351 1001 86380 86390 1
503326 99503326 1001 86380 86390 1
503976 99503976 1001 86380 86390 1
503994 99503994 1001 86380 86390 1
503996 99503996 1001 86380 86390 1
503857 99503857 1001 86380 86390 1
503507 99503507 1001 86380 86390 1
503625 99503625 1001 86380 86390 1
504943 99504943 1001 86380 86390 1
504862 99504862 1001 86380 86390 1
504687 99504687 1001 86380 86390 1
504615 99504615 1001 86380 86390 1
504538 99504538 1001 86380 86390 1
504645 99504645 1001 86380 86390 1
504481 99504481 1001 86380 86390 1
504520 99504520 1001 86380 86390 1
504965 99504965 1001 86380 86390 1
505758 99505758 1001 86380 86390 1
505574 99505574 1001 86380 86390 1
505480 99505480 1001 86380 86390 1
505564 99505564 1001 86380 86390 1
505267 99505267 1001 86380 86390 1
505336 99505336 1001 86380 86390 1
505196 99505196 1001 86380 86390 1
505172 99505172 1001 86380 86390 1
505315 99505315 1001 86380 86390 1
505160 99505160 1001 86380 86390 1
505872 99505872 1001 86380 86390 1
505782 99505782 1001 86380 86390 1
505877 99505877 1001 86380 86390 1
505866 99505866 1001 86380 86390 1
506561 99506561 1001 86380 86390 1
506482 99506482 1001 86380 86390 1
506587 99506587 1001 86380 86390 1
506106 99506106 1001 86380 86390 1
506122 99506122 1001 86380 86390 1
506123 99506123 1001 86380 86390 1
506125 99506125 1001 86380 86390 1
506065 99506065 1001 86380 86390 1
505987 99505987 1001 86380 86390 1
506697 99506697 1001 86380 86390 1
506749 99506749 1001 86380 86390 1
506687 99506687 1001 86380 86390 1
506598 99506598 1001 86380 86390 1
506627 99506627 1001 86380 86390 1
506797 99506797 1001 86380 86390 1
506747 99506747 1001 86380 86390 1
507371 99507371 1001 86380 86390 1
507338 99507338 1001 86380 86390 1
507331 99507331 1001 86380 86390 1
507178 99507178 1001 86380 86390 1
507155 99507155 1001 86380 86390 1
506806 99506806 1001 86380 86390 1
506847 99506847 1001 86380 86390 1
506873 99506873 1001 86380 86390 1
506925 99506925 1001 86380 86390 1
506861 99506861 1001 86380 86390 1
506809 99506809 1001 86380 86390 1
507426 99507426 1001 86380 86390 1
507570 99507570 1001 86380 86390 1
507558 99507558 1001 86380 86390 1
507470 99507470 1001 86380 86390 1
508191 99508191 1001 86380 86390 1
508104 99508104 1001 86380 86390 1
508006 99508006 1001 86380 86390 1
507956 99507956 1001 86380 86390 1
507945 99507945 1001 86380 86390 1
507997 99507997 1001 86380 86390 1
507908 99507908 1001 86380 86390 1
507973 99507973 1001 86380 86390 1
507643 99507643 1001 86380 86390 1
507741 99507741 1001 86380 86390 1
508323 99508323 1001 86380 86390 1
508274 99508274 1001 86380 86390 1
508391 99508391 1001 86380 86390 1
508303 99508303 1001 86380 86390 1
508347 99508347 1001 86380 86390 1
509040 99509040 1001 86380 86390 1
509013 99509013 1001 86380 86390 1
508936 99508936 1001 86380 86390 1
508875 99508875 1001 86380 86390 1
508991 99508991 1001 86380 86390 1
508997 99508997 1001 86380 86390 1
508856 99508856 1001 86380 86390 1
508858 99508858 1001 86380 86390 1
508717 99508717 1001 86380 86390 1
508777 99508777 1001 86380 86390 1
508482 99508482 1001 86380 86390 1
508547 99508547 1001 86380 86390 1
508527 99508527 1001 86380 86390 1
508606 99508606 1001 86380 86390 1
509217 99509217 1001 86380 86390 1
509258 99509258 1001 86380 86390 1
509825 99509825 1001 86380 86390 1
509726 99509726 1001 86380 86390 1
509877 99509877 1001 86380 86390 1
509705 99509705 1001 86380 86390 1
509361 99509361 1001 86380 86390 1
509389 99509389 1001 86380 86390 1
509302 99509302 1001 86380 86390 1
510018 99510018 1001 86380 86390 1
510101 99510101 1001 86380 86390 1
510599 99510599 1001 86380 86390 1
510612 99510612 1001 86380 86390 1
510625 99510625 1001 86380 86390 1
510680 99510680 1001 86380 86390 1
510662 99510662 1001 86380 86390 1
510382 99510382 1001 86380 86390 1
510441 99510441 1001 86380 86390 1
510185 99510185 1001 86380 86390 1
510212 99510212 1001 86380 86390 1
510227 99510227 1001 86380 86390 1
510253 99510253 1001 86380 86390 1
510268 99510268 1001 86380 86390 1
511311 99511311 1001 86380 86390 1
511151 99511151 1001 86380 86390 1
511204 99511204 1001 86380 86390 1
511230 99511230 1001 86380 86390 1
511100 99511100 1001 86380 86390 1
510997 99510997 1001 86380 86390 1
511121 99511121 1001 86380 86390 1
511668 99511668 1001 86380 86390 1
511681 99511681 1001 86380 86390 1
511633 99511633 1001 86380 86390 1
511715 99511715 1001 86380 86390 1
511651 99511651 1001 86380 86390 1
512251 99512251 1001 86380 86390 1
512215 99512215 1001 86380 86390 1
512255 99512255 1001 86380 86390 1
512314 99512314 1001 86380 86390 1
512109 99512109 1001 86380 86390 1
512008 99512008 1001 86380 86390 1
512025 99512025 1001 86380 86390 1
512042 99512042 1001 86380 86390 1
511788 99511788 1001 86380 86390 1
511896 99511896 1001 86380 86390 1
511768 99511768 1001 86380 86390 1
512445 99512445 1001 86380 86390 1
512514 99512514 1001 86380 86390 1
513174 99513174 1001 86380 86390 1
513054 99513054 1001 86380 86390 1
513080 99513080 1001 86380 86390 1
513124 99513124 1001 86380 86390 1
513203 99513203 1001 86380 86390 1
512962 99512962 1001 86380 86390 1
512637 99512637 1001 86380 86390 1
512753 99512753 1001 86380 86390 1
512702 99512702 1001 86380 86390 1
512655 99512655 1001 86380 86390 1
513232 99513232 1001 86380 86390 1
513261 99513261 1001 86380 86390 1
513996 99513996 1001 86380 86390 1
513998 99513998 1001 86380 86390 1
513880 99513880 1001 86380 86390 1
513933 99513933 1001 86380 86390 1
514007 99514007 1001 86380 86390 1
513701 99513701 1001 86380 86390 1
513805 99513805 1001 86380 86390 1
513677 99513677 1001 86380 86390 1
513501 99513501 1001 86380 86390 1
513441 99513441 1001 86380 86390 1
513484 99513484 1001 86380 86390 1
513552 99513552 1001 86380 86390 1
514056 99514056 1001 86380 86390 1
514057 99514057 1001 86380 86390 1
514149 99514149 1001 86380 86390 1
514164 99514164 1001 86380 86390 1
514074 99514074 1001 86380 86390 1
514691 99514691 1001 86380 86390 1
514512 99514512 1001 86380 86390 1
514439 99514439 1001 86380 86390 1
514926 99514926 1001 86380 86390 1
515058 99515058 1001 86380 86390 1
515374 99515374 1001 86380 86390 1
515452 99515452 1001 86380 86390 1
515415 99515415 1001 86380 86390 1
515377 99515377 1001 86380 86390 1
515450 99515450 1001 86380 86390 1
515231 99515231 1001 86380 86390 1
515107 99515107 1001 86380 86390 1
515133 99515133 1001 86380 86390 1
515713 99515713 1001 86380 86390 1
515804 99515804 1001 86380 86390 1
515688 99515688 1001 86380 86390 1
515756 99515756 1001 86380 86390 1
516365 99516365 1001 86380 86390 1
516227 99516227 1001 86380 86390 1
516292 99516292 1001 86380 86390 1
516192 99516192 1001 86380 86390 1
516158 99516158 1001 86380 86390 1
516197 99516197 1001 86380 86390 1
516084 99516084 1001 86380 86390 1
515916 99515916 1001 86380 86390 1
515894 99515894 1001 86380 86390 1
515947 99515947 1001 86380 86390 1
515935 99515935 1001 86380 86390 1
515977 99515977 1001 86380 86390 1
516702 99516702 1001 86380 86390 1
516521 99516521 1001 86380 86390 1
516697 99516697 1001 86380 86390 1
516635 99516635 1001 86380 86390 1
517236 99517236 1001 86380 86390 1
517203 99517203 1001 86380 86390 1
517192 99517192 1001 86380 86390 1
517154 99517154 1001 86380 86390 1
517078 99517078 1001 86380 86390 1
517027 99517027 1001 86380 86390 1
516980 99516980 1001 86380 86390 1
516998 99516998 1001 86380 86390 1
516960 99516960 1001 86380 86390 1
516823 99516823 1001 86380 86390 1
516723 99516723 1001 86380 86390 1
518085 99518085 1001 86380 86390 1
518087 99518087 1001 86380 86390 1
518036 99518036 1001 86380 86390 1
518140 99518140 1001 86380 86390 1
518001 99518001 1001 86380 86390 1
518097 99518097 1001 86380 86390 1
517899 99517899 1001 86380 86390 1
517735 99517735 1001 86380 86390 1
517633 99517633 1001 86380 86390 1
517542 99517542 1001 86380 86390 1
517611 99517611 1001 86380 86390 1
517637 99517637 1001 86380 86390 1
517664 99517664 1001 86380 86390 1
517616 99517616 1001 86380 86390 1
517578 99517578 1001 86380 86390 1
518186 99518186 1001 86380 86390 1
518251 99518251 1001 86380 86390 1
518305 99518305 1001 86380 86390 1
518332 99518332 1001 86380 86390 1
518309 99518309 1001 86380 86390 1
518326 99518326 1001 86380 86390 1
518938 99518938 1001 86380 86390 1
518926 99518926 1001 86380 86390 1
518865 99518865 1001 86380 86390 1
518853 99518853 1001 86380 86390 1
518667 99518667 1001 86380 86390 1
518643 99518643 1001 86380 86390 1
518695 99518695 1001 86380 86390 1
518726 99518726 1001 86380 86390 1
518471 99518471 1001 86380 86390 1
518514 99518514 1001 86380 86390 1
518515 99518515 1001 86380 86390 1
518547 99518547 1001 86380 86390 1
519107 99519107 1001 86380 86390 1
519177 99519177 1001 86380 86390 1
519139 99519139 1001 86380 86390 1
519586 99519586 1001 86380 86390 1
519561 99519561 1001 86380 86390 1
519607 99519607 1001 86380 86390 1
519595 99519595 1001 86380 86390 1
519354 99519354 1001 86380 86390 1
519214 99519214 1001 86380 86390 1
519296 99519296 1001 86380 86390 1
520318 99520318 1001 86380 86390 1
520254 99520254 1001 86380 86390 1
520371 99520371 1001 86380 86390 1
520416 99520416 1001 86380 86390 1
520404 99520404 1001 86380 86390 1
520236 99520236 1001 86380 86390 1
520063 99520063 1001 86380 86390 1
520207 99520207 1001 86380 86390 1
520133 99520133 1001 86380 86390 1
520146 99520146 1001 86380 86390 1
520795 99520795 1001 86380 86390 1
520681 99520681 1001 86380 86390 1
520746 99520746 1001 86380 86390 1
520670 99520670 1001 86380 86390 1
520658 99520658 1001 86380 86390 1
520724 99520724 1001 86380 86390 1
521428 99521428 1001 86380 86390 1
521277 99521277 1001 86380 86390 1
521317 99521317 1001 86380 86390 1
521272 99521272 1001 86380 86390 1
521462 99521462 1001 86380 86390 1
521224 99521224 1001 86380 86390 1
521173 99521173 1001 86380 86390 1
521154 99521154 1001 86380 86390 1
521167 99521167 1001 86380 86390 1
520859 99520859 1001 86380 86390 1
520848 99520848 1001 86380 86390 1
520849 99520849 1001 86380 86390 1
520894 99520894 1001 86380 86390 1
521470 99521470 1001 86380 86390 1
521483 99521483 1001 86380 86390 1
522279 99522279 1001 86380 86390 1
522037 99522037 1001 86380 86390 1
522063 99522063 1001 86380 86390 1
522014 99522014 1001 86380 86390 1
522085 99522085 1001 86380 86390 1
521755 99521755 1001 86380 86390 1
521820 99521820 1001 86380 86390 1
521874 99521874 1001 86380 86390 1
521672 99521672 1001 86380 86390 1
522448 99522448 1001 86380 86390 1
523000 99523000 1001 86380 86390 1
522837 99522837 1001 86380 86390 1
522876 99522876 1001 86380 86390 1
522788 99522788 1001 86380 86390 1
522779 99522779 1001 86380 86390 1
522621 99522621 1001 86380 86390 1
522522 99522522 1001 86380 86390 1
522498 99522498 1001 86380 86390 1
523306 99523306 1001 86380 86390 1
523700 99523700 1001 86380 86390 1
523560 99523560 1001 86380 86390 1
523680 99523680 1001 86380 86390 1
523722 99523722 1001 86380 86390 1
523684 99523684 1001 86380 86390 1
523401 99523401 1001 86380 86390 1
523429 99523429 1001 86380 86390 1
523468 99523468 1001 86380 86390 1
523392 99523392 1001 86380 86390 1
523445 99523445 1001 86380 86390 1
523477 99523477 1001 86380 86390 1
524010 99524010 1001 86380 86390 1
524037 99524037 1001 86380 86390 1
523948 99523948 1001 86380 86390 1
524018 99524018 1001 86380 86390 1
524715 99524715 1001 86380 86390 1
524639 99524639 1001 86380 86390 1
524360 99524360 1001 86380 86390 1
524367 99524367 1001 86380 86390 1
524419 99524419 1001 86380 86390 1
524523 99524523 1001 86380 86390 1
524381 99524381 1001 86380 86390 1
524253 99524253 1001 86380 86390 1
524180 99524180 1001 86380 86390 1
524248 99524248 1001 86380 86390 1
524821 99524821 1001 86380 86390 1
524925 99524925 1001 86380 86390 1
524913 99524913 1001 86380 86390 1
524849 99524849 1001 86380 86390 1
524940 99524940 1001 86380 86390 1
524779 99524779 1001 86380 86390 1
525521 99525521 1001 86380 86390 1
525580 99525580 1001 86380 86390 1
525531 99525531 1001 86380 86390 1
525252 99525252 1001 86380 86390 1
525384 99525384 1001 86380 86390 1
525194 99525194 1001 86380 86390 1
525312 99525312 1001 86380 86390 1
525390 99525390 1001 86380 86390 1
525092 99525092 1001 86380 86390 1
525055 99525055 1001 86380 86390 1
525094 99525094 1001 86380 86390 1
525030 99525030 1001 86380 86390 1
525175 99525175 1001 86380 86390 1
525659 99525659 1001 86380 86390 1
525673 99525673 1001 86380 86390 1
525738 99525738 1001 86380 86390 1
525604 99525604 1001 86380 86390 1
526303 99526303 1001 86380 86390 1
526382 99526382 1001 86380 86390 1
526331 99526331 1001 86380 86390 1
526050 99526050 1001 86380 86390 1
526210 99526210 1001 86380 86390 1
526200 99526200 1001 86380 86390 1
526188 99526188 1001 86380 86390 1
526098 99526098 1001 86380 86390 1
525854 99525854 1001 86380 86390 1
525843 99525843 1001 86380 86390 1
525804 99525804 1001 86380 86390 1
525988 99525988 1001 86380 86390 1
525889 99525889 1001 86380 86390 1
526544 99526544 1001 86380 86390 1
526600 99526600 1001 86380 86390 1
527096 99527096 1001 86380 86390 1
527226 99527226 1001 86380 86390 1
527116 99527116 1001 86380 86390 1
527006 99527006 1001 86380 86390 1
527038 99527038 1001 86380 86390 1
527029 99527029 1001 86380 86390 1
526636 99526636 1001 86380 86390 1
526731 99526731 1001 86380 86390 1
527328 99527328 1001 86380 86390 1
527354 99527354 1001 86380 86390 1
527251 99527251 1001 86380 86390 1
527911 99527911 1001 86380 86390 1
527995 99527995 1001 86380 86390 1
527780 99527780 1001 86380 86390 1
527720 99527720 1001 86380 86390 1
527761 99527761 1001 86380 86390 1
527672 99527672 1001 86380 86390 1
527584 99527584 1001 86380 86390 1
527559 99527559 1001 86380 86390 1
527615 99527615 1001 86380 86390 1
527531 99527531 1001 86380 86390 1
528125 99528125 1001 86380 86390 1
528129 99528129 1001 86380 86390 1
528123 99528123 1001 86380 86390 1
528802 99528802 1001 86380 86390 1
528712 99528712 1001 86380 86390 1
528796 99528796 1001 86380 86390 1
528530 99528530 1001 86380 86390 1
528608 99528608 1001 86380 86390 1
528675 99528675 1001 86380 86390 1
528626 99528626 1001 86380 86390 1
528692 99528692 1001 86380 86390 1
528629 99528629 1001 86380 86390 1
528681 99528681 1001 86380 86390 1
528400 99528400 1001 86380 86390 1
528416 99528416 1001 86380 86390 1
529098 99529098 1001 86380 86390 1
529079 99529079 1001 86380 86390 1
529537 99529537 1001 86380 86390 1
529715 99529715 1001 86380 86390 1
529660 99529660 1001 86380 86390 1
529649 99529649 1001 86380 86390 1
529329 99529329 1001 86380 86390 1
529465 99529465 1001 86380 86390 1
529441 99529441 1001 86380 86390 1
529197 99529197 1001 86380 86390 1
529314 99529314 1001 86380 86390 1
529172 99529172 1001 86380 86390 1
529293 99529293 1001 86380 86390 1
529283 99529283 1001 86380 86390 1
529309 99529309 1001 86380 86390 1
529311 99529311 1001 86380 86390 1
529867 99529867 1001 86380 86390 1
529803 99529803 1001 86380 86390 1
529791 99529791 1001 86380 86390 1
529857 99529857 1001 86380 86390 1
529783 99529783 1001 86380 86390 1
529759 99529759 1001 86380 86390 1
530552 99530552 1001 86380 86390 1
530414 99530414 1001 86380 86390 1
530441 99530441 1001 86380 86390 1
530526 99530526 1001 86380 86390 1
530541 99530541 1001 86380 86390 1
530543 99530543 1001 86380 86390 1
530063 99530063 1001 86380 86390 1
530035 99530035 1001 86380 86390 1
530595 99530595 1001 86380 86390 1
530712 99530712 1001 86380 86390 1
531251 99531251 1001 86380 86390 1
531230 99531230 1001 86380 86390 1
531248 99531248 1001 86380 86390 1
530997 99530997 1001 86380 86390 1
531103 99531103 1001 86380 86390 1
531082 99531082 1001 86380 86390 1
530935 99530935 1001 86380 86390 1
530873 99530873 1001 86380 86390 1
531497 99531497 1001 86380 86390 1
531529 99531529 1001 86380 86390 1
531556 99531556 1001 86380 86390 1
531544 99531544 1001 86380 86390 1
532025 99532025 1001 86380 86390 1
532105 99532105 1001 86380 86390 1
532171 99532171 1001 86380 86390 1
532146 99532146 1001 86380 86390 1
532140 99532140 1001 86380 86390 1
531884 99531884 1001 86380 86390 1
531943 99531943 1001 86380 86390 1
531841 99531841 1001 86380 86390 1
531743 99531743 1001 86380 86390 1
531757 99531757 1001 86380 86390 1
531722 99531722 1001 86380 86390 1
531649 99531649 1001 86380 86390 1
532288 99532288 1001 86380 86390 1
532983 99532983 1001 86380 86390 1
532939 99532939 1001 86380 86390 1
532665 99532665 1001 86380 86390 1
532756 99532756 1001 86380 86390 1
532640 99532640 1001 86380 86390 1
532581 99532581 1001 86380 86390 1
532531 99532531 1001 86380 86390 1
532597 99532597 1001 86380 86390 1
532521 99532521 1001 86380 86390 1
532616 99532616 1001 86380 86390 1
533185 99533185 1001 86380 86390 1
533213 99533213 1001 86380 86390 1
533188 99533188 1001 86380 86390 1
533191 99533191 1001 86380 86390 1
533153 99533153 1001 86380 86390 1
533181 99533181 1001 86380 86390 1
533080 99533080 1001 86380 86390 1
533707 99533707 1001 86380 86390 1
533699 99533699 1001 86380 86390 1
533689 99533689 1001 86380 86390 1
533591 99533591 1001 86380 86390 1
533553 99533553 1001 86380 86390 1
533476 99533476 1001 86380 86390 1
533502 99533502 1001 86380 86390 1
533533 99533533 1001 86380 86390 1
533883 99533883 1001 86380 86390 1
533896 99533896 1001 86380 86390 1
534518 99534518 1001 86380 86390 1
534503 99534503 1001 86380 86390 1
534297 99534297 1001 86380 86390 1
534274 99534274 1001 86380 86390 1
534423 99534423 1001 86380 86390 1
534089 99534089 1001 86380 86390 1
534167 99534167 1001 86380 86390 1
534148 99534148 1001 86380 86390 1
534691 99534691 1001 86380 86390 1
534886 99534886 1001 86380 86390 1
534849 99534849 1001 86380 86390 1
535441 99535441 1001 86380 86390 1
535456 99535456 1001 86380 86390 1
535243 99535243 1001 86380 86390 1
535118 99535118 1001 86380 86390 1
535145 99535145 1001 86380 86390 1
534904 99534904 1001 86380 86390 1
535541 99535541 1001 86380 86390 1
535528 99535528 1001 86380 86390 1
535568 99535568 1001 86380 86390 1
535556 99535556 1001 86380 86390 1
535583 99535583 1001 86380 86390 1
535713 99535713 1001 86380 86390 1
536262 99536262 1001 86380 86390 1
536313 99536313 1001 86380 86390 1
536188 99536188 1001 86380 86390 1
536080 99536080 1001 86380 86390 1
535925 99535925 1001 86380 86390 1
535953 99535953 1001 86380 86390 1
536097 99536097 1001 86380 86390 1
535796 99535796 1001 86380 86390 1
536476 99536476 1001 86380 86390 1
536415 99536415 1001 86380 86390 1
536366 99536366 1001 86380 86390 1
536996 99536996 1001 86380 86390 1
537113 99537113 1001 86380 86390 1
537065 99537065 1001 86380 86390 1
536976 99536976 1001 86380 86390 1
537002 99537002 1001 86380 86390 1
537067 99537067 1001 86380 86390 1
537146 99537146 1001 86380 86390 1
536918 99536918 1001 86380 86390 1
536681 99536681 1001 86380 86390 1
537336 99537336 1001 86380 86390 1
537194 99537194 1001 86380 86390 1
537988 99537988 1001 86380 86390 1
537969 99537969 1001 86380 86390 1
537937 99537937 1001 86380 86390 1
537719 99537719 1001 86380 86390 1
537740 99537740 1001 86380 86390 1
537702 99537702 1001 86380 86390 1
537562 99537562 1001 86380 86390 1
537515 99537515 1001 86380 86390 1
537517 99537517 1001 86380 86390 1
537505 99537505 1001 86380 86390 1
538114 99538114 1001 86380 86390 1
538726 99538726 1001 86380 86390 1
538702 99538702 1001 86380 86390 1
538798 99538798 1001 86380 86390 1
538655 99538655 1001 86380 86390 1
538772 99538772 1001 86380 86390 1
538656 99538656 1001 86380 86390 1
538403 99538403 1001 86380 86390 1
538445 99538445 1001 86380 86390 1
538199 99538199 1001 86380 86390 1
538370 99538370 1001 86380 86390 1
538374 99538374 1001 86380 86390 1
538971 99538971 1001 86380 86390 1
538925 99538925 1001 86380 86390 1
538914 99538914 1001 86380 86390 1
539534 99539534 1001 86380 86390 1
539497 99539497 1001 86380 86390 1
539510 99539510 1001 86380 86390 1
539396 99539396 1001 86380 86390 1
539349 99539349 1001 86380 86390 1
539376 99539376 1001 86380 86390 1
539024 99539024 1001 86380 86390 1
539064 99539064 1001 86380 86390 1
539666 99539666 1001 86380 86390 1
539733 99539733 1001 86380 86390 1
539725 99539725 1001 86380 86390 1
540391 99540391 1001 86380 86390 1
540400 99540400 1001 86380 86390 1
540127 99540127 1001 86380 86390 1
540246 99540246 1001 86380 86390 1
540156 99540156 1001 86380 86390 1
539874 99539874 1001 86380 86390 1
539849 99539849 1001 86380 86390 1
540036 99540036 1001 86380 86390 1
539973 99539973 1001 86380 86390 1
540647 99540647 1001 86380 86390 1
540469 99540469 1001 86380 86390 1
540615 99540615 1001 86380 86390 1
540654 99540654 1001 86380 86390 1
541115 99541115 1001 86380 86390 1
541128 99541128 1001 86380 86390 1
541223 99541223 1001 86380 86390 1
540919 99540919 1001 86380 86390 1
540882 99540882 1001 86380 86390 1
540898 99540898 1001 86380 86390 1
540925 99540925 1001 86380 86390 1
540887 99540887 1001 86380 86390 1
540900 99540900 1001 86380 86390 1
540853 99540853 1001 86380 86390 1
540756 99540756 1001 86380 86390 1
540691 99540691 1001 86380 86390 1
540875 99540875 1001 86380 86390 1
540683 99540683 1001 86380 86390 1
541321 99541321 1001 86380 86390 1
542042 99542042 1001 86380 86390 1
542007 99542007 1001 86380 86390 1
541829 99541829 1001 86380 86390 1
541871 99541871 1001 86380 86390 1
541572 99541572 1001 86380 86390 1
542324 99542324 1001 86380 86390 1
542121 99542121 1001 86380 86390 1
542148 99542148 1001 86380 86390 1
542201 99542201 1001 86380 86390 1
542270 99542270 1001 86380 86390 1
542931 99542931 1001 86380 86390 1
542775 99542775 1001 86380 86390 1
542763 99542763 1001 86380 86390 1
542717 99542717 1001 86380 86390 1
542579 99542579 1001 86380 86390 1
542644 99542644 1001 86380 86390 1
542735 99542735 1001 86380 86390 1
542606 99542606 1001 86380 86390 1
542455 99542455 1001 86380 86390 1
543085 99543085 1001 86380 86390 1
543098 99543098 1001 86380 86390 1
543073 99543073 1001 86380 86390 1
543131 99543131 1001 86380 86390 1
543002 99543002 1001 86380 86390 1
543591 99543591 1001 86380 86390 1
543698 99543698 1001 86380 86390 1
543701 99543701 1001 86380 86390 1
543758 99543758 1001 86380 86390 1
543463 99543463 1001 86380 86390 1
543432 99543432 1001 86380 86390 1
543550 99543550 1001 86380 86390 1
543435 99543435 1001 86380 86390 1
543474 99543474 1001 86380 86390 1
543334 99543334 1001 86380 86390 1
543950 99543950 1001 86380 86390 1
543951 99543951 1001 86380 86390 1
543862 99543862 1001 86380 86390 1
543826 99543826 1001 86380 86390 1
543839 99543839 1001 86380 86390 1
543918 99543918 1001 86380 86390 1
544560 99544560 1001 86380 86390 1
544526 99544526 1001 86380 86390 1
544200 99544200 1001 86380 86390 1
544188 99544188 1001 86380 86390 1
544174 99544174 1001 86380 86390 1
544048 99544048 1001 86380 86390 1
544129 99544129 1001 86380 86390 1
544052 99544052 1001 86380 86390 1
544718 99544718 1001 86380 86390 1
544709 99544709 1001 86380 86390 1
520675 1028 1001 61514 61814 1
520747 1126 1002 47667 61196 1
529121 482 1002 54005 55785 1
540487 1062 1001 62811 63111 1
400147 99400147 1001 86380 86390 1
400589 99400589 1001 86380 86390 1
400542 99400542 1001 86380 86390 1
400549 99400549 1001 86380 86390 1
400609 99400609 1001 86380 86390 1
400676 99400676 1001 86380 86390 1
400684 99400684 1001 86380 86390 1
400723 99400723 1001 86380 86390 1
401216 99401216 1001 86380 86390 1
401437 99401437 1001 86380 86390 1
401539 99401539 1001 86380 86390 1
401670 99401670 1001 86380 86390 1
401881 99401881 1001 86380 86390 1
401856 99401856 1001 86380 86390 1
401956 99401956 1001 86380 86390 1
402095 99402095 1001 86380 86390 1
402283 99402283 1001 86380 86390 1
402296 99402296 1001 86380 86390 1
402334 99402334 1001 86380 86390 1
402555 99402555 1001 86380 86390 1
402546 99402546 1001 86380 86390 1
402684 99402684 1001 86380 86390 1
402591 99402591 1001 86380 86390 1
402742 99402742 1001 86380 86390 1
402751 99402751 1001 86380 86390 1
402777 99402777 1001 86380 86390 1
403503 99403503 1001 86380 86390 1
403857 99403857 1001 86380 86390 1
404116 99404116 1001 86380 86390 1
404514 99404514 1001 86380 86390 1
404610 99404610 1001 86380 86390 1
404750 99404750 1001 86380 86390 1
404710 99404710 1001 86380 86390 1
404974 99404974 1001 86380 86390 1
404929 99404929 1001 86380 86390 1
405107 99405107 1001 86380 86390 1
405040 99405040 1001 86380 86390 1
405072 99405072 1001 86380 86390 1
405132 99405132 1001 86380 86390 1
405310 99405310 1001 86380 86390 1
406143 99406143 1001 86380 86390 1
406091 99406091 1001 86380 86390 1
406421 99406421 1001 86380 86390 1
406597 99406597 1001 86380 86390 1
406711 99406711 1001 86380 86390 1
406793 99406793 1001 86380 86390 1
406957 99406957 1001 86380 86390 1
406966 99406966 1001 86380 86390 1
407077 99407077 1001 86380 86390 1
407107 99407107 1001 86380 86390 1
407218 99407218 1001 86380 86390 1
407220 99407220 1001 86380 86390 1
407531 99407531 1001 86380 86390 1
407752 99407752 1001 86380 86390 1
408010 99408010 1001 86380 86390 1
408140 99408140 1001 86380 86390 1
408223 99408223 1001 86380 86390 1
408328 99408328 1001 86380 86390 1
408312 99408312 1001 86380 86390 1
408559 99408559 1001 86380 86390 1
408729 99408729 1001 86380 86390 1
408736 99408736 1001 86380 86390 1
408865 99408865 1001 86380 86390 1
408797 99408797 1001 86380 86390 1
408959 99408959 1001 86380 86390 1
409150 99409150 1001 86380 86390 1
409254 99409254 1001 86380 86390 1
409376 99409376 1001 86380 86390 1
409495 99409495 1001 86380 86390 1
409557 99409557 1001 86380 86390 1
409862 99409862 1001 86380 86390 1
410008 99410008 1001 86380 86390 1
410546 99410546 1001 86380 86390 1
410620 99410620 1001 86380 86390 1
410873 99410873 1001 86380 86390 1
411003 99411003 1001 86380 86390 1
411153 99411153 1001 86380 86390 1
411222 99411222 1001 86380 86390 1
411163 99411163 1001 86380 86390 1
411139 99411139 1001 86380 86390 1
411448 99411448 1001 86380 86390 1
411644 99411644 1001 86380 86390 1
411741 99411741 1001 86380 86390 1
412094 99412094 1001 86380 86390 1
412278 99412278 1001 86380 86390 1
412446 99412446 1001 86380 86390 1
412378 99412378 1001 86380 86390 1
413566 99413566 1001 86380 86390 1
413403 99413403 1001 86380 86390 1
413530 99413530 1001 86380 86390 1
413465 99413465 1001 86380 86390 1
413443 99413443 1001 86380 86390 1
413113 99413113 1001 86380 86390 1
413274 99413274 1001 86380 86390 1
412554 99412554 1001 86380 86390 1
412810 99412810 1001 86380 86390 1
412573 99412573 1001 86380 86390 1
413986 99413986 1001 86380 86390 1
414095 99414095 1001 86380 86390 1
413902 99413902 1001 86380 86390 1
413932 99413932 1001 86380 86390 1
413981 99413981 1001 86380 86390 1
415028 99415028 1001 86380 86390 1
415320 99415320 1001 86380 86390 1
415030 99415030 1001 86380 86390 1
415146 99415146 1001 86380 86390 1
414664 99414664 1001 86380 86390 1
414889 99414889 1001 86380 86390 1
414586 99414586 1001 86380 86390 1
414120 99414120 1001 86380 86390 1
415469 99415469 1001 86380 86390 1
415570 99415570 1001 86380 86390 1
416613 99416613 1001 86380 86390 1
416914 99416914 1001 86380 86390 1
416822 99416822 1001 86380 86390 1
416607 99416607 1001 86380 86390 1
416498 99416498 1001 86380 86390 1
416162 99416162 1001 86380 86390 1
416323 99416323 1001 86380 86390 1
416543 99416543 1001 86380 86390 1
416086 99416086 1001 86380 86390 1
415753 99415753 1001 86380 86390 1
415877 99415877 1001 86380 86390 1
415721 99415721 1001 86380 86390 1
417248 99417248 1001 86380 86390 1
418460 99418460 1001 86380 86390 1
418658 99418658 1001 86380 86390 1
418091 99418091 1001 86380 86390 1
418145 99418145 1001 86380 86390 1
418246 99418246 1001 86380 86390 1
417820 99417820 1001 86380 86390 1
417647 99417647 1001 86380 86390 1
417650 99417650 1001 86380 86390 1
417988 99417988 1001 86380 86390 1
420368 99420368 1001 86380 86390 1
419832 99419832 1001 86380 86390 1
419716 99419716 1001 86380 86390 1
419565 99419565 1001 86380 86390 1
419309 99419309 1001 86380 86390 1
419463 99419463 1001 86380 86390 1
420490 99420490 1001 86380 86390 1
420555 99420555 1001 86380 86390 1
421889 99421889 1001 86380 86390 1
421693 99421693 1001 86380 86390 1
421316 99421316 1001 86380 86390 1
421270 99421270 1001 86380 86390 1
421325 99421325 1001 86380 86390 1
420978 99420978 1001 86380 86390 1
421227 99421227 1001 86380 86390 1
420909 99420909 1001 86380 86390 1
422218 99422218 1001 86380 86390 1
422146 99422146 1001 86380 86390 1
422499 99422499 1001 86380 86390 1
423403 99423403 1001 86380 86390 1
423653 99423653 1001 86380 86390 1
423689 99423689 1001 86380 86390 1
423694 99423694 1001 86380 86390 1
423468 99423468 1001 86380 86390 1
423139 99423139 1001 86380 86390 1
423019 99423019 1001 86380 86390 1
422657 99422657 1001 86380 86390 1
422925 99422925 1001 86380 86390 1
422897 99422897 1001 86380 86390 1
422617 99422617 1001 86380 86390 1
422648 99422648 1001 86380 86390 1
423916 99423916 1001 86380 86390 1
424000 99424000 1001 86380 86390 1
423790 99423790 1001 86380 86390 1
425148 99425148 1001 86380 86390 1
425103 99425103 1001 86380 86390 1
425198 99425198 1001 86380 86390 1
425316 99425316 1001 86380 86390 1
425289 99425289 1001 86380 86390 1
424785 99424785 1001 86380 86390 1
424623 99424623 1001 86380 86390 1
424714 99424714 1001 86380 86390 1
424691 99424691 1001 86380 86390 1
424451 99424451 1001 86380 86390 1
425752 99425752 1001 86380 86390 1
426983 99426983 1001 86380 86390 1
427059 99427059 1001 86380 86390 1
426966 99426966 1001 86380 86390 1
426451 99426451 1001 86380 86390 1
426649 99426649 1001 86380 86390 1
426490 99426490 1001 86380 86390 1
426582 99426582 1001 86380 86390 1
426541 99426541 1001 86380 86390 1
425854 99425854 1001 86380 86390 1
427127 99427127 1001 86380 86390 1
428734 99428734 1001 86380 86390 1
428519 99428519 1001 86380 86390 1
428481 99428481 1001 86380 86390 1
428510 99428510 1001 86380 86390 1
428174 99428174 1001 86380 86390 1
428025 99428025 1001 86380 86390 1
428155 99428155 1001 86380 86390 1
427905 99427905 1001 86380 86390 1
427665 99427665 1001 86380 86390 1
427548 99427548 1001 86380 86390 1
428863 99428863 1001 86380 86390 1
430195 99430195 1001 86380 86390 1
430181 99430181 1001 86380 86390 1
429983 99429983 1001 86380 86390 1
429573 99429573 1001 86380 86390 1
429839 99429839 1001 86380 86390 1
429840 99429840 1001 86380 86390 1
429747 99429747 1001 86380 86390 1
429608 99429608 1001 86380 86390 1
429522 99429522 1001 86380 86390 1
429248 99429248 1001 86380 86390 1
429262 99429262 1001 86380 86390 1
429312 99429312 1001 86380 86390 1
429217 99429217 1001 86380 86390 1
430464 99430464 1001 86380 86390 1
430393 99430393 1001 86380 86390 1
431698 99431698 1001 86380 86390 1
431897 99431897 1001 86380 86390 1
431357 99431357 1001 86380 86390 1
431572 99431572 1001 86380 86390 1
431415 99431415 1001 86380 86390 1
431472 99431472 1001 86380 86390 1
430925 99430925 1001 86380 86390 1
431097 99431097 1001 86380 86390 1
430885 99430885 1001 86380 86390 1
432304 99432304 1001 86380 86390 1
432308 99432308 1001 86380 86390 1
433571 99433571 1001 86380 86390 1
433403 99433403 1001 86380 86390 1
433577 99433577 1001 86380 86390 1
433632 99433632 1001 86380 86390 1
433191 99433191 1001 86380 86390 1
433081 99433081 1001 86380 86390 1
432729 99432729 1001 86380 86390 1
432775 99432775 1001 86380 86390 1
432881 99432881 1001 86380 86390 1
432694 99432694 1001 86380 86390 1
432714 99432714 1001 86380 86390 1
432893 99432893 1001 86380 86390 1
433996 99433996 1001 86380 86390 1
434067 99434067 1001 86380 86390 1
434032 99434032 1001 86380 86390 1
433908 99433908 1001 86380 86390 1
433771 99433771 1001 86380 86390 1
435337 99435337 1001 86380 86390 1
435107 99435107 1001 86380 86390 1
435220 99435220 1001 86380 86390 1
435262 99435262 1001 86380 86390 1
434817 99434817 1001 86380 86390 1
434967 99434967 1001 86380 86390 1
434919 99434919 1001 86380 86390 1
434978 99434978 1001 86380 86390 1
434914 99434914 1001 86380 86390 1
434891 99434891 1001 86380 86390 1
434401 99434401 1001 86380 86390 1
434286 99434286 1001 86380 86390 1
434564 99434564 1001 86380 86390 1
434216 99434216 1001 86380 86390 1
434305 99434305 1001 86380 86390 1
435460 99435460 1001 86380 86390 1
435553 99435553 1001 86380 86390 1
435837 99435837 1001 86380 86390 1
437092 99437092 1001 86380 86390 1
436769 99436769 1001 86380 86390 1
436788 99436788 1001 86380 86390 1
436477 99436477 1001 86380 86390 1
436713 99436713 1001 86380 86390 1
436364 99436364 1001 86380 86390 1
436077 99436077 1001 86380 86390 1
436028 99436028 1001 86380 86390 1
437326 99437326 1001 86380 86390 1
300086 99300086 1001 86380 86390 1
437181 99437181 1001 86380 86390 1
437208 99437208 1001 86380 86390 1
300702 99300702 1001 86380 86390 1
300606 99300606 1001 86380 86390 1
300685 99300685 1001 86380 86390 1
300622 99300622 1001 86380 86390 1
300584 99300584 1001 86380 86390 1
300611 99300611 1001 86380 86390 1
300394 99300394 1001 86380 86390 1
300318 99300318 1001 86380 86390 1
300514 99300514 1001 86380 86390 1
300346 99300346 1001 86380 86390 1
300451 99300451 1001 86380 86390 1
300518 99300518 1001 86380 86390 1
300363 99300363 1001 86380 86390 1
300441 99300441 1001 86380 86390 1
300263 99300263 1001 86380 86390 1
300148 99300148 1001 86380 86390 1
301546 99301546 1001 86380 86390 1
301314 99301314 1001 86380 86390 1
301200 99301200 1001 86380 86390 1
301243 99301243 1001 86380 86390 1
300973 99300973 1001 86380 86390 1
301077 99301077 1001 86380 86390 1
300965 99300965 1001 86380 86390 1
301137 99301137 1001 86380 86390 1
301034 99301034 1001 86380 86390 1
301113 99301113 1001 86380 86390 1
301140 99301140 1001 86380 86390 1
301656 99301656 1001 86380 86390 1
301559 99301559 1001 86380 86390 1
302200 99302200 1001 86380 86390 1
302346 99302346 1001 86380 86390 1
302040 99302040 1001 86380 86390 1
301977 99301977 1001 86380 86390 1
302107 99302107 1001 86380 86390 1
302084 99302084 1001 86380 86390 1
301865 99301865 1001 86380 86390 1
301841 99301841 1001 86380 86390 1
301934 99301934 1001 86380 86390 1
301858 99301858 1001 86380 86390 1
301859 99301859 1001 86380 86390 1
302431 99302431 1001 86380 86390 1
302463 99302463 1001 86380 86390 1
302502 99302502 1001 86380 86390 1
303120 99303120 1001 86380 86390 1
303108 99303108 1001 86380 86390 1
303194 99303194 1001 86380 86390 1
303037 99303037 1001 86380 86390 1
302974 99302974 1001 86380 86390 1
302794 99302794 1001 86380 86390 1
302655 99302655 1001 86380 86390 1
303217 99303217 1001 86380 86390 1
303310 99303310 1001 86380 86390 1
303324 99303324 1001 86380 86390 1
303286 99303286 1001 86380 86390 1
303392 99303392 1001 86380 86390 1
304009 99304009 1001 86380 86390 1
303847 99303847 1001 86380 86390 1
303979 99303979 1001 86380 86390 1
303711 99303711 1001 86380 86390 1
303770 99303770 1001 86380 86390 1
303693 99303693 1001 86380 86390 1
303684 99303684 1001 86380 86390 1
303580 99303580 1001 86380 86390 1
303425 99303425 1001 86380 86390 1
303607 99303607 1001 86380 86390 1
303543 99303543 1001 86380 86390 1
303577 99303577 1001 86380 86390 1
303436 99303436 1001 86380 86390 1
303515 99303515 1001 86380 86390 1
304102 99304102 1001 86380 86390 1
304038 99304038 1001 86380 86390 1
304829 99304829 1001 86380 86390 1
304800 99304800 1001 86380 86390 1
304791 99304791 1001 86380 86390 1
304847 99304847 1001 86380 86390 1
304512 99304512 1001 86380 86390 1
304642 99304642 1001 86380 86390 1
304468 99304468 1001 86380 86390 1
304427 99304427 1001 86380 86390 1
304314 99304314 1001 86380 86390 1
304419 99304419 1001 86380 86390 1
304910 99304910 1001 86380 86390 1
304936 99304936 1001 86380 86390 1
304926 99304926 1001 86380 86390 1
304891 99304891 1001 86380 86390 1
305059 99305059 1001 86380 86390 1
305035 99305035 1001 86380 86390 1
305532 99305532 1001 86380 86390 1
305497 99305497 1001 86380 86390 1
305536 99305536 1001 86380 86390 1
305549 99305549 1001 86380 86390 1
305488 99305488 1001 86380 86390 1
305591 99305591 1001 86380 86390 1
305403 99305403 1001 86380 86390 1
305288 99305288 1001 86380 86390 1
305418 99305418 1001 86380 86390 1
305406 99305406 1001 86380 86390 1
305385 99305385 1001 86380 86390 1
305308 99305308 1001 86380 86390 1
305108 99305108 1001 86380 86390 1
305113 99305113 1001 86380 86390 1
305191 99305191 1001 86380 86390 1
305192 99305192 1001 86380 86390 1
500024 99500024 1001 86380 86390 1
500166 99500166 1001 86380 86390 1
305697 99305697 1001 86380 86390 1
500041 99500041 1001 86380 86390 1
500080 99500080 1001 86380 86390 1
500626 99500626 1001 86380 86390 1
500530 99500530 1001 86380 86390 1
500569 99500569 1001 86380 86390 1
500506 99500506 1001 86380 86390 1
500596 99500596 1001 86380 86390 1
500412 99500412 1001 86380 86390 1
500206 99500206 1001 86380 86390 1
500982 99500982 1001 86380 86390 1
500948 99500948 1001 86380 86390 1
500874 99500874 1001 86380 86390 1
501267 99501267 1001 86380 86390 1
501348 99501348 1001 86380 86390 1
501311 99501311 1001 86380 86390 1
501072 99501072 1001 86380 86390 1
501177 99501177 1001 86380 86390 1
501153 99501153 1001 86380 86390 1
501050 99501050 1001 86380 86390 1
501158 99501158 1001 86380 86390 1
501843 99501843 1001 86380 86390 1
502368 99502368 1001 86380 86390 1
502440 99502440 1001 86380 86390 1
502318 99502318 1001 86380 86390 1
502270 99502270 1001 86380 86390 1
502461 99502461 1001 86380 86390 1
502462 99502462 1001 86380 86390 1
502105 99502105 1001 86380 86390 1
502179 99502179 1001 86380 86390 1
501909 99501909 1001 86380 86390 1
501878 99501878 1001 86380 86390 1
501997 99501997 1001 86380 86390 1
502024 99502024 1001 86380 86390 1
502038 99502038 1001 86380 86390 1
502524 99502524 1001 86380 86390 1
503150 99503150 1001 86380 86390 1
502719 99502719 1001 86380 86390 1
502837 99502837 1001 86380 86390 1
503418 99503418 1001 86380 86390 1
503385 99503385 1001 86380 86390 1
503493 99503493 1001 86380 86390 1
503469 99503469 1001 86380 86390 1
503953 99503953 1001 86380 86390 1
503919 99503919 1001 86380 86390 1
504107 99504107 1001 86380 86390 1
504113 99504113 1001 86380 86390 1
504053 99504053 1001 86380 86390 1
503865 99503865 1001 86380 86390 1
503854 99503854 1001 86380 86390 1
503577 99503577 1001 86380 86390 1
503512 99503512 1001 86380 86390 1
503662 99503662 1001 86380 86390 1
503522 99503522 1001 86380 86390 1
504219 99504219 1001 86380 86390 1
504285 99504285 1001 86380 86390 1
504264 99504264 1001 86380 86390 1
504137 99504137 1001 86380 86390 1
504905 99504905 1001 86380 86390 1
504664 99504664 1001 86380 86390 1
504668 99504668 1001 86380 86390 1
504554 99504554 1001 86380 86390 1
504370 99504370 1001 86380 86390 1
504385 99504385 1001 86380 86390 1
504335 99504335 1001 86380 86390 1
504970 99504970 1001 86380 86390 1
505131 99505131 1001 86380 86390 1
505120 99505120 1001 86380 86390 1
505598 99505598 1001 86380 86390 1
505386 99505386 1001 86380 86390 1
505478 99505478 1001 86380 86390 1
505467 99505467 1001 86380 86390 1
505444 99505444 1001 86380 86390 1
505549 99505549 1001 86380 86390 1
505550 99505550 1001 86380 86390 1
505320 99505320 1001 86380 86390 1
505246 99505246 1001 86380 86390 1
505312 99505312 1001 86380 86390 1
505566 99505566 1001 86380 86390 1
505783 99505783 1001 86380 86390 1
506404 99506404 1001 86380 86390 1
506542 99506542 1001 86380 86390 1
506287 99506287 1001 86380 86390 1
506251 99506251 1001 86380 86390 1
506278 99506278 1001 86380 86390 1
506230 99506230 1001 86380 86390 1
506270 99506270 1001 86380 86390 1
506001 99506001 1001 86380 86390 1
506647 99506647 1001 86380 86390 1
506725 99506725 1001 86380 86390 1
506657 99506657 1001 86380 86390 1
507257 99507257 1001 86380 86390 1
507114 99507114 1001 86380 86390 1
507205 99507205 1001 86380 86390 1
507038 99507038 1001 86380 86390 1
507042 99507042 1001 86380 86390 1
507199 99507199 1001 86380 86390 1
507057 99507057 1001 86380 86390 1
506880 99506880 1001 86380 86390 1
506855 99506855 1001 86380 86390 1
506881 99506881 1001 86380 86390 1
506874 99506874 1001 86380 86390 1
506877 99506877 1001 86380 86390 1
506942 99506942 1001 86380 86390 1
507455 99507455 1001 86380 86390 1
507520 99507520 1001 86380 86390 1
508161 99508161 1001 86380 86390 1
508071 99508071 1001 86380 86390 1
508218 99508218 1001 86380 86390 1
508235 99508235 1001 86380 86390 1
507914 99507914 1001 86380 86390 1
507927 99507927 1001 86380 86390 1
507838 99507838 1001 86380 86390 1
507878 99507878 1001 86380 86390 1
507853 99507853 1001 86380 86390 1
507988 99507988 1001 86380 86390 1
508040 99508040 1001 86380 86390 1
507899 99507899 1001 86380 86390 1
507964 99507964 1001 86380 86390 1
507784 99507784 1001 86380 86390 1
507681 99507681 1001 86380 86390 1
507685 99507685 1001 86380 86390 1
507711 99507711 1001 86380 86390 1
507729 99507729 1001 86380 86390 1
507807 99507807 1001 86380 86390 1
508342 99508342 1001 86380 86390 1
508280 99508280 1001 86380 86390 1
508992 99508992 1001 86380 86390 1
508968 99508968 1001 86380 86390 1
508891 99508891 1001 86380 86390 1
508733 99508733 1001 86380 86390 1
508735 99508735 1001 86380 86390 1
508518 99508518 1001 86380 86390 1
508572 99508572 1001 86380 86390 1
508615 99508615 1001 86380 86390 1
508473 99508473 1001 86380 86390 1
509163 99509163 1001 86380 86390 1
509215 99509215 1001 86380 86390 1
509165 99509165 1001 86380 86390 1
509140 99509140 1001 86380 86390 1
509076 99509076 1001 86380 86390 1
509103 99509103 1001 86380 86390 1
509092 99509092 1001 86380 86390 1
509225 99509225 1001 86380 86390 1
509708 99509708 1001 86380 86390 1
509760 99509760 1001 86380 86390 1
509712 99509712 1001 86380 86390 1
509728 99509728 1001 86380 86390 1
509622 99509622 1001 86380 86390 1
509371 99509371 1001 86380 86390 1
509423 99509423 1001 86380 86390 1
509394 99509394 1001 86380 86390 1
509291 99509291 1001 86380 86390 1
509957 99509957 1001 86380 86390 1
510099 99510099 1001 86380 86390 1
510024 99510024 1001 86380 86390 1
509922 99509922 1001 86380 86390 1
510572 99510572 1001 86380 86390 1
510600 99510600 1001 86380 86390 1
510678 99510678 1001 86380 86390 1
510693 99510693 1001 86380 86390 1
510396 99510396 1001 86380 86390 1
510135 99510135 1001 86380 86390 1
510166 99510166 1001 86380 86390 1
510179 99510179 1001 86380 86390 1
510115 99510115 1001 86380 86390 1
510840 99510840 1001 86380 86390 1
510741 99510741 1001 86380 86390 1
510729 99510729 1001 86380 86390 1
511425 99511425 1001 86380 86390 1
511547 99511547 1001 86380 86390 1
511168 99511168 1001 86380 86390 1
511272 99511272 1001 86380 86390 1
511185 99511185 1001 86380 86390 1
511264 99511264 1001 86380 86390 1
511201 99511201 1001 86380 86390 1
510966 99510966 1001 86380 86390 1
511645 99511645 1001 86380 86390 1
511685 99511685 1001 86380 86390 1
511575 99511575 1001 86380 86390 1
511968 99511968 1001 86380 86390 1
512133 99512133 1001 86380 86390 1
511927 99511927 1001 86380 86390 1
512548 99512548 1001 86380 86390 1
512536 99512536 1001 86380 86390 1
512553 99512553 1001 86380 86390 1
512427 99512427 1001 86380 86390 1
513155 99513155 1001 86380 86390 1
513171 99513171 1001 86380 86390 1
513176 99513176 1001 86380 86390 1
513018 99513018 1001 86380 86390 1
512791 99512791 1001 86380 86390 1
512613 99512613 1001 86380 86390 1
512773 99512773 1001 86380 86390 1
512670 99512670 1001 86380 86390 1
512735 99512735 1001 86380 86390 1
513281 99513281 1001 86380 86390 1
513237 99513237 1001 86380 86390 1
513263 99513263 1001 86380 86390 1
513238 99513238 1001 86380 86390 1
513227 99513227 1001 86380 86390 1
513870 99513870 1001 86380 86390 1
513938 99513938 1001 86380 86390 1
513990 99513990 1001 86380 86390 1
513887 99513887 1001 86380 86390 1
513672 99513672 1001 86380 86390 1
513634 99513634 1001 86380 86390 1
513706 99513706 1001 86380 86390 1
513822 99513822 1001 86380 86390 1
513488 99513488 1001 86380 86390 1
513516 99513516 1001 86380 86390 1
513582 99513582 1001 86380 86390 1
513533 99513533 1001 86380 86390 1
513561 99513561 1001 86380 86390 1
514098 99514098 1001 86380 86390 1
514165 99514165 1001 86380 86390 1
514052 99514052 1001 86380 86390 1
514131 99514131 1001 86380 86390 1
514713 99514713 1001 86380 86390 1
514536 99514536 1001 86380 86390 1
514488 99514488 1001 86380 86390 1
514646 99514646 1001 86380 86390 1
514556 99514556 1001 86380 86390 1
514276 99514276 1001 86380 86390 1
514386 99514386 1001 86380 86390 1
515532 99515532 1001 86380 86390 1
515584 99515584 1001 86380 86390 1
515575 99515575 1001 86380 86390 1
515563 99515563 1001 86380 86390 1
515513 99515513 1001 86380 86390 1
515488 99515488 1001 86380 86390 1
515675 99515675 1001 86380 86390 1
515645 99515645 1001 86380 86390 1
515296 99515296 1001 86380 86390 1
515458 99515458 1001 86380 86390 1
515360 99515360 1001 86380 86390 1
515193 99515193 1001 86380 86390 1
515131 99515131 1001 86380 86390 1
515070 99515070 1001 86380 86390 1
515122 99515122 1001 86380 86390 1
515148 99515148 1001 86380 86390 1
515174 99515174 1001 86380 86390 1
515086 99515086 1001 86380 86390 1
515719 99515719 1001 86380 86390 1
515865 99515865 1001 86380 86390 1
515803 99515803 1001 86380 86390 1
515687 99515687 1001 86380 86390 1
515755 99515755 1001 86380 86390 1
516509 99516509 1001 86380 86390 1
516346 99516346 1001 86380 86390 1
516376 99516376 1001 86380 86390 1
516470 99516470 1001 86380 86390 1
516406 99516406 1001 86380 86390 1
516196 99516196 1001 86380 86390 1
516109 99516109 1001 86380 86390 1
516068 99516068 1001 86380 86390 1
516579 99516579 1001 86380 86390 1
516555 99516555 1001 86380 86390 1
516633 99516633 1001 86380 86390 1
516569 99516569 1001 86380 86390 1
517304 99517304 1001 86380 86390 1
517255 99517255 1001 86380 86390 1
516989 99516989 1001 86380 86390 1
516979 99516979 1001 86380 86390 1
517057 99517057 1001 86380 86390 1
516954 99516954 1001 86380 86390 1
516957 99516957 1001 86380 86390 1
517063 99517063 1001 86380 86390 1
517038 99517038 1001 86380 86390 1
516734 99516734 1001 86380 86390 1
516737 99516737 1001 86380 86390 1
516894 99516894 1001 86380 86390 1
517515 99517515 1001 86380 86390 1
517363 99517363 1001 86380 86390 1
517446 99517446 1001 86380 86390 1
517396 99517396 1001 86380 86390 1
518030 99518030 1001 86380 86390 1
517903 99517903 1001 86380 86390 1
517878 99517878 1001 86380 86390 1
517634 99517634 1001 86380 86390 1
517730 99517730 1001 86380 86390 1
517549 99517549 1001 86380 86390 1
518276 99518276 1001 86380 86390 1
518190 99518190 1001 86380 86390 1
518904 99518904 1001 86380 86390 1
518894 99518894 1001 86380 86390 1
518719 99518719 1001 86380 86390 1
518657 99518657 1001 86380 86390 1
518697 99518697 1001 86380 86390 1
518608 99518608 1001 86380 86390 1
518609 99518609 1001 86380 86390 1
518779 99518779 1001 86380 86390 1
518624 99518624 1001 86380 86390 1
518460 99518460 1001 86380 86390 1
518454 99518454 1001 86380 86390 1
518455 99518455 1001 86380 86390 1
519046 99519046 1001 86380 86390 1
519657 99519657 1001 86380 86390 1
519524 99519524 1001 86380 86390 1
519421 99519421 1001 86380 86390 1
519555 99519555 1001 86380 86390 1
519196 99519196 1001 86380 86390 1
519366 99519366 1001 86380 86390 1
519198 99519198 1001 86380 86390 1
519335 99519335 1001 86380 86390 1
519915 99519915 1001 86380 86390 1
519917 99519917 1001 86380 86390 1
519925 99519925 1001 86380 86390 1
520550 99520550 1001 86380 86390 1
520497 99520497 1001 86380 86390 1
520412 99520412 1001 86380 86390 1
520149 99520149 1001 86380 86390 1
520138 99520138 1001 86380 86390 1
520036 99520036 1001 86380 86390 1
520103 99520103 1001 86380 86390 1
520078 99520078 1001 86380 86390 1
520029 99520029 1001 86380 86390 1
520198 99520198 1001 86380 86390 1
520663 99520663 1001 86380 86390 1
520020 99520020 1001 86380 86390 1
520679 99520679 1001 86380 86390 1
520643 99520643 1001 86380 86390 1
521451 99521451 1001 86380 86390 1
521460 99521460 1001 86380 86390 1
521096 99521096 1001 86380 86390 1
521201 99521201 1001 86380 86390 1
520999 99520999 1001 86380 86390 1
522190 99522190 1001 86380 86390 1
522169 99522169 1001 86380 86390 1
522222 99522222 1001 86380 86390 1
522096 99522096 1001 86380 86390 1
521962 99521962 1001 86380 86390 1
521937 99521937 1001 86380 86390 1
521829 99521829 1001 86380 86390 1
522458 99522458 1001 86380 86390 1
522329 99522329 1001 86380 86390 1
522487 99522487 1001 86380 86390 1
522293 99522293 1001 86380 86390 1
522348 99522348 1001 86380 86390 1
522454 99522454 1001 86380 86390 1
522351 99522351 1001 86380 86390 1
522457 99522457 1001 86380 86390 1
522923 99522923 1001 86380 86390 1
522901 99522901 1001 86380 86390 1
522801 99522801 1001 86380 86390 1
522816 99522816 1001 86380 86390 1
522501 99522501 1001 86380 86390 1
522647 99522647 1001 86380 86390 1
522532 99522532 1001 86380 86390 1
522612 99522612 1001 86380 86390 1
523156 99523156 1001 86380 86390 1
523897 99523897 1001 86380 86390 1
523745 99523745 1001 86380 86390 1
523864 99523864 1001 86380 86390 1
523826 99523826 1001 86380 86390 1
523649 99523649 1001 86380 86390 1
523702 99523702 1001 86380 86390 1
523549 99523549 1001 86380 86390 1
523736 99523736 1001 86380 86390 1
523326 99523326 1001 86380 86390 1
523458 99523458 1001 86380 86390 1
523342 99523342 1001 86380 86390 1
523348 99523348 1001 86380 86390 1
524136 99524136 1001 86380 86390 1
524021 99524021 1001 86380 86390 1
524114 99524114 1001 86380 86390 1
524077 99524077 1001 86380 86390 1
523960 99523960 1001 86380 86390 1
524026 99524026 1001 86380 86390 1
524039 99524039 1001 86380 86390 1
524737 99524737 1001 86380 86390 1
524581 99524581 1001 86380 86390 1
524371 99524371 1001 86380 86390 1
524430 99524430 1001 86380 86390 1
524395 99524395 1001 86380 86390 1
524473 99524473 1001 86380 86390 1
524274 99524274 1001 86380 86390 1
524249 99524249 1001 86380 86390 1
524198 99524198 1001 86380 86390 1
524225 99524225 1001 86380 86390 1
524912 99524912 1001 86380 86390 1
524861 99524861 1001 86380 86390 1
524888 99524888 1001 86380 86390 1
524943 99524943 1001 86380 86390 1
524866 99524866 1001 86380 86390 1
525584 99525584 1001 86380 86390 1
525530 99525530 1001 86380 86390 1
525365 99525365 1001 86380 86390 1
525289 99525289 1001 86380 86390 1
525220 99525220 1001 86380 86390 1
525161 99525161 1001 86380 86390 1
525168 99525168 1001 86380 86390 1
525776 99525776 1001 86380 86390 1
525687 99525687 1001 86380 86390 1
525691 99525691 1001 86380 86390 1
526259 99526259 1001 86380 86390 1
526376 99526376 1001 86380 86390 1
526352 99526352 1001 86380 86390 1
526367 99526367 1001 86380 86390 1
526264 99526264 1001 86380 86390 1
526062 99526062 1001 86380 86390 1
526102 99526102 1001 86380 86390 1
526030 99526030 1001 86380 86390 1
526032 99526032 1001 86380 86390 1
526152 99526152 1001 86380 86390 1
525855 99525855 1001 86380 86390 1
525935 99525935 1001 86380 86390 1
525810 99525810 1001 86380 86390 1
526540 99526540 1001 86380 86390 1
527082 99527082 1001 86380 86390 1
527145 99527145 1001 86380 86390 1
526983 99526983 1001 86380 86390 1
526855 99526855 1001 86380 86390 1
526883 99526883 1001 86380 86390 1
526785 99526785 1001 86380 86390 1
526711 99526711 1001 86380 86390 1
526724 99526724 1001 86380 86390 1
526830 99526830 1001 86380 86390 1
526677 99526677 1001 86380 86390 1
526783 99526783 1001 86380 86390 1
526796 99526796 1001 86380 86390 1
527438 99527438 1001 86380 86390 1
527322 99527322 1001 86380 86390 1
527884 99527884 1001 86380 86390 1
527923 99527923 1001 86380 86390 1
527952 99527952 1001 86380 86390 1
527915 99527915 1001 86380 86390 1
527715 99527715 1001 86380 86390 1
527680 99527680 1001 86380 86390 1
527746 99527746 1001 86380 86390 1
527687 99527687 1001 86380 86390 1
527524 99527524 1001 86380 86390 1
528164 99528164 1001 86380 86390 1
528135 99528135 1001 86380 86390 1
528740 99528740 1001 86380 86390 1
528731 99528731 1001 86380 86390 1
528575 99528575 1001 86380 86390 1
528563 99528563 1001 86380 86390 1
528615 99528615 1001 86380 86390 1
528538 99528538 1001 86380 86390 1
528564 99528564 1001 86380 86390 1
528499 99528499 1001 86380 86390 1
528500 99528500 1001 86380 86390 1
528526 99528526 1001 86380 86390 1
528397 99528397 1001 86380 86390 1
528359 99528359 1001 86380 86390 1
528284 99528284 1001 86380 86390 1
528402 99528402 1001 86380 86390 1
528285 99528285 1001 86380 86390 1
528458 99528458 1001 86380 86390 1
528317 99528317 1001 86380 86390 1
529054 99529054 1001 86380 86390 1
528979 99528979 1001 86380 86390 1
529045 99529045 1001 86380 86390 1
529586 99529586 1001 86380 86390 1
529535 99529535 1001 86380 86390 1
529667 99529667 1001 86380 86390 1
529566 99529566 1001 86380 86390 1
529711 99529711 1001 86380 86390 1
529406 99529406 1001 86380 86390 1
529382 99529382 1001 86380 86390 1
529452 99529452 1001 86380 86390 1
529443 99529443 1001 86380 86390 1
529508 99529508 1001 86380 86390 1
529209 99529209 1001 86380 86390 1
529785 99529785 1001 86380 86390 1
530406 99530406 1001 86380 86390 1
530167 99530167 1001 86380 86390 1
530224 99530224 1001 86380 86390 1
530306 99530306 1001 86380 86390 1
530090 99530090 1001 86380 86390 1
530015 99530015 1001 86380 86390 1
530067 99530067 1001 86380 86390 1
530745 99530745 1001 86380 86390 1
530758 99530758 1001 86380 86390 1
530648 99530648 1001 86380 86390 1
531277 99531277 1001 86380 86390 1
531096 99531096 1001 86380 86390 1
530973 99530973 1001 86380 86390 1
531053 99531053 1001 86380 86390 1
530837 99530837 1001 86380 86390 1
530787 99530787 1001 86380 86390 1
530783 99530783 1001 86380 86390 1
531499 99531499 1001 86380 86390 1
531409 99531409 1001 86380 86390 1
531387 99531387 1001 86380 86390 1
532090 99532090 1001 86380 86390 1
532078 99532078 1001 86380 86390 1
532083 99532083 1001 86380 86390 1
532112 99532112 1001 86380 86390 1
532200 99532200 1001 86380 86390 1
531926 99531926 1001 86380 86390 1
531933 99531933 1001 86380 86390 1
531648 99531648 1001 86380 86390 1
532371 99532371 1001 86380 86390 1
532325 99532325 1001 86380 86390 1
532390 99532390 1001 86380 86390 1
532403 99532403 1001 86380 86390 1
532331 99532331 1001 86380 86390 1
532917 99532917 1001 86380 86390 1
532846 99532846 1001 86380 86390 1
532847 99532847 1001 86380 86390 1
532837 99532837 1001 86380 86390 1
532914 99532914 1001 86380 86390 1
532685 99532685 1001 86380 86390 1
532728 99532728 1001 86380 86390 1
532477 99532477 1001 86380 86390 1
532545 99532545 1001 86380 86390 1
532494 99532494 1001 86380 86390 1
532417 99532417 1001 86380 86390 1
533198 99533198 1001 86380 86390 1
533174 99533174 1001 86380 86390 1
533165 99533165 1001 86380 86390 1
533755 99533755 1001 86380 86390 1
533857 99533857 1001 86380 86390 1
533713 99533713 1001 86380 86390 1
533818 99533818 1001 86380 86390 1
533528 99533528 1001 86380 86390 1
533556 99533556 1001 86380 86390 1
533493 99533493 1001 86380 86390 1
533519 99533519 1001 86380 86390 1
533597 99533597 1001 86380 86390 1
533377 99533377 1001 86380 86390 1
533972 99533972 1001 86380 86390 1
534029 99534029 1001 86380 86390 1
533981 99533981 1001 86380 86390 1
533970 99533970 1001 86380 86390 1
534482 99534482 1001 86380 86390 1
534573 99534573 1001 86380 86390 1
534512 99534512 1001 86380 86390 1
534628 99534628 1001 86380 86390 1
534591 99534591 1001 86380 86390 1
534618 99534618 1001 86380 86390 1
534593 99534593 1001 86380 86390 1
534314 99534314 1001 86380 86390 1
534447 99534447 1001 86380 86390 1
534473 99534473 1001 86380 86390 1
534220 99534220 1001 86380 86390 1
534246 99534246 1001 86380 86390 1
534158 99534158 1001 86380 86390 1
534184 99534184 1001 86380 86390 1
534231 99534231 1001 86380 86390 1
534790 99534790 1001 86380 86390 1
534727 99534727 1001 86380 86390 1
534780 99534780 1001 86380 86390 1
535346 99535346 1001 86380 86390 1
535404 99535404 1001 86380 86390 1
535327 99535327 1001 86380 86390 1
535419 99535419 1001 86380 86390 1
535206 99535206 1001 86380 86390 1
535245 99535245 1001 86380 86390 1
535155 99535155 1001 86380 86390 1
535147 99535147 1001 86380 86390 1
534930 99534930 1001 86380 86390 1
535037 99535037 1001 86380 86390 1
535025 99535025 1001 86380 86390 1
534961 99534961 1001 86380 86390 1
535000 99535000 1001 86380 86390 1
534924 99534924 1001 86380 86390 1
535569 99535569 1001 86380 86390 1
535531 99535531 1001 86380 86390 1
535584 99535584 1001 86380 86390 1
536113 99536113 1001 86380 86390 1
536515 99536515 1001 86380 86390 1
536364 99536364 1001 86380 86390 1
536525 99536525 1001 86380 86390 1
536501 99536501 1001 86380 86390 1
537162 99537162 1001 86380 86390 1
537134 99537134 1001 86380 86390 1
537079 99537079 1001 86380 86390 1
536931 99536931 1001 86380 86390 1
536802 99536802 1001 86380 86390 1
536873 99536873 1001 86380 86390 1
536757 99536757 1001 86380 86390 1
536956 99536956 1001 86380 86390 1
536569 99536569 1001 86380 86390 1
536738 99536738 1001 86380 86390 1
536558 99536558 1001 86380 86390 1
536612 99536612 1001 86380 86390 1
536741 99536741 1001 86380 86390 1
537278 99537278 1001 86380 86390 1
537177 99537177 1001 86380 86390 1
537953 99537953 1001 86380 86390 1
537891 99537891 1001 86380 86390 1
537579 99537579 1001 86380 86390 1
537633 99537633 1001 86380 86390 1
537625 99537625 1001 86380 86390 1
537756 99537756 1001 86380 86390 1
537445 99537445 1001 86380 86390 1
537531 99537531 1001 86380 86390 1
537442 99537442 1001 86380 86390 1
537535 99537535 1001 86380 86390 1
538192 99538192 1001 86380 86390 1
538634 99538634 1001 86380 86390 1
538765 99538765 1001 86380 86390 1
538809 99538809 1001 86380 86390 1
538458 99538458 1001 86380 86390 1
538522 99538522 1001 86380 86390 1
538539 99538539 1001 86380 86390 1
538592 99538592 1001 86380 86390 1
538352 99538352 1001 86380 86390 1
538329 99538329 1001 86380 86390 1
538878 99538878 1001 86380 86390 1
538884 99538884 1001 86380 86390 1
539475 99539475 1001 86380 86390 1
539476 99539476 1001 86380 86390 1
539536 99539536 1001 86380 86390 1
539348 99539348 1001 86380 86390 1
539060 99539060 1001 86380 86390 1
539034 99539034 1001 86380 86390 1
539832 99539832 1001 86380 86390 1
539834 99539834 1001 86380 86390 1
539669 99539669 1001 86380 86390 1
539698 99539698 1001 86380 86390 1
540390 99540390 1001 86380 86390 1
540366 99540366 1001 86380 86390 1
540392 99540392 1001 86380 86390 1
540331 99540331 1001 86380 86390 1
540177 99540177 1001 86380 86390 1
540190 99540190 1001 86380 86390 1
540062 99540062 1001 86380 86390 1
540231 99540231 1001 86380 86390 1
540130 99540130 1001 86380 86390 1
539872 99539872 1001 86380 86390 1
539873 99539873 1001 86380 86390 1
539863 99539863 1001 86380 86390 1
540032 99540032 1001 86380 86390 1
539892 99539892 1001 86380 86390 1
540532 99540532 1001 86380 86390 1
540480 99540480 1001 86380 86390 1
541203 99541203 1001 86380 86390 1
541157 99541157 1001 86380 86390 1
540884 99540884 1001 86380 86390 1
540868 99540868 1001 86380 86390 1
540804 99540804 1001 86380 86390 1
540766 99540766 1001 86380 86390 1
540836 99540836 1001 86380 86390 1
541331 99541331 1001 86380 86390 1
541333 99541333 1001 86380 86390 1
541353 99541353 1001 86380 86390 1
541380 99541380 1001 86380 86390 1
542055 99542055 1001 86380 86390 1
542087 99542087 1001 86380 86390 1
542088 99542088 1001 86380 86390 1
542041 99542041 1001 86380 86390 1
541818 99541818 1001 86380 86390 1
541900 99541900 1001 86380 86390 1
541673 99541673 1001 86380 86390 1
542310 99542310 1001 86380 86390 1
542164 99542164 1001 86380 86390 1
542742 99542742 1001 86380 86390 1
542743 99542743 1001 86380 86390 1
542770 99542770 1001 86380 86390 1
542812 99542812 1001 86380 86390 1
542662 99542662 1001 86380 86390 1
542586 99542586 1001 86380 86390 1
542647 99542647 1001 86380 86390 1
542712 99542712 1001 86380 86390 1
542493 99542493 1001 86380 86390 1
542471 99542471 1001 86380 86390 1
542477 99542477 1001 86380 86390 1
542490 99542490 1001 86380 86390 1
542503 99542503 1001 86380 86390 1
542517 99542517 1001 86380 86390 1
542533 99542533 1001 86380 86390 1
543122 99543122 1001 86380 86390 1
543631 99543631 1001 86380 86390 1
543696 99543696 1001 86380 86390 1
543740 99543740 1001 86380 86390 1
543610 99543610 1001 86380 86390 1
543703 99543703 1001 86380 86390 1
543587 99543587 1001 86380 86390 1
543627 99543627 1001 86380 86390 1
543679 99543679 1001 86380 86390 1
543528 99543528 1001 86380 86390 1
543372 99543372 1001 86380 86390 1
543510 99543510 1001 86380 86390 1
543204 99543204 1001 86380 86390 1
543310 99543310 1001 86380 86390 1
543312 99543312 1001 86380 86390 1
543339 99543339 1001 86380 86390 1
543859 99543859 1001 86380 86390 1
543795 99543795 1001 86380 86390 1
543958 99543958 1001 86380 86390 1
543971 99543971 1001 86380 86390 1
543949 99543949 1001 86380 86390 1
544548 99544548 1001 86380 86390 1
544489 99544489 1001 86380 86390 1
544187 99544187 1001 86380 86390 1
544203 99544203 1001 86380 86390 1
544336 99544336 1001 86380 86390 1
544222 99544222 1001 86380 86390 1
544160 99544160 1001 86380 86390 1
544084 99544084 1001 86380 86390 1
544072 99544072 1001 86380 86390 1
544163 99544163 1001 86380 86390 1
544732 99544732 1001 86380 86390 1
544657 99544657 1001 86380 86390 1
424231 238 1001 73380 74517 1
417643 741 1001 10980 11757 1
506793 1054 1002 32561 33045 1
400192 99400192 1001 86380 86390 1
400149 99400149 1001 86380 86390 1
400228 99400228 1001 86380 86390 1
400207 99400207 1001 86380 86390 1
400250 99400250 1001 86380 86390 1
400408 99400408 1001 86380 86390 1
400488 99400488 1001 86380 86390 1
400523 99400523 1001 86380 86390 1
400573 99400573 1001 86380 86390 1
400634 99400634 1001 86380 86390 1
400524 99400524 1001 86380 86390 1
400787 99400787 1001 86380 86390 1
400864 99400864 1001 86380 86390 1
400902 99400902 1001 86380 86390 1
401077 99401077 1001 86380 86390 1
401356 99401356 1001 86380 86390 1
401287 99401287 1001 86380 86390 1
401443 99401443 1001 86380 86390 1
401541 99401541 1001 86380 86390 1
401686 99401686 1001 86380 86390 1
401601 99401601 1001 86380 86390 1
401940 99401940 1001 86380 86390 1
402118 99402118 1001 86380 86390 1
402206 99402206 1001 86380 86390 1
402227 99402227 1001 86380 86390 1
402179 99402179 1001 86380 86390 1
402184 99402184 1001 86380 86390 1
402320 99402320 1001 86380 86390 1
402280 99402280 1001 86380 86390 1
402685 99402685 1001 86380 86390 1
402642 99402642 1001 86380 86390 1
402854 99402854 1001 86380 86390 1
402981 99402981 1001 86380 86390 1
402892 99402892 1001 86380 86390 1
403012 99403012 1001 86380 86390 1
403072 99403072 1001 86380 86390 1
403346 99403346 1001 86380 86390 1
403518 99403518 1001 86380 86390 1
403825 99403825 1001 86380 86390 1
404207 99404207 1001 86380 86390 1
404298 99404298 1001 86380 86390 1
404369 99404369 1001 86380 86390 1
404542 99404542 1001 86380 86390 1
404490 99404490 1001 86380 86390 1
404931 99404931 1001 86380 86390 1
404969 99404969 1001 86380 86390 1
405204 99405204 1001 86380 86390 1
405290 99405290 1001 86380 86390 1
405350 99405350 1001 86380 86390 1
405475 99405475 1001 86380 86390 1
405514 99405514 1001 86380 86390 1
405642 99405642 1001 86380 86390 1
405644 99405644 1001 86380 86390 1
405638 99405638 1001 86380 86390 1
405728 99405728 1001 86380 86390 1
405951 99405951 1001 86380 86390 1
406017 99406017 1001 86380 86390 1
406301 99406301 1001 86380 86390 1
406404 99406404 1001 86380 86390 1
406506 99406506 1001 86380 86390 1
406630 99406630 1001 86380 86390 1
406912 99406912 1001 86380 86390 1
407409 99407409 1001 86380 86390 1
407548 99407548 1001 86380 86390 1
408141 99408141 1001 86380 86390 1
408111 99408111 1001 86380 86390 1
408307 99408307 1001 86380 86390 1
408269 99408269 1001 86380 86390 1
408317 99408317 1001 86380 86390 1
408337 99408337 1001 86380 86390 1
408310 99408310 1001 86380 86390 1
408543 99408543 1001 86380 86390 1
408634 99408634 1001 86380 86390 1
408741 99408741 1001 86380 86390 1
408939 99408939 1001 86380 86390 1
408943 99408943 1001 86380 86390 1
409018 99409018 1001 86380 86390 1
409098 99409098 1001 86380 86390 1
409113 99409113 1001 86380 86390 1
409330 99409330 1001 86380 86390 1
409331 99409331 1001 86380 86390 1
409489 99409489 1001 86380 86390 1
409437 99409437 1001 86380 86390 1
409537 99409537 1001 86380 86390 1
409593 99409593 1001 86380 86390 1
409644 99409644 1001 86380 86390 1
409856 99409856 1001 86380 86390 1
409929 99409929 1001 86380 86390 1
409992 99409992 1001 86380 86390 1
410199 99410199 1001 86380 86390 1
410189 99410189 1001 86380 86390 1
410341 99410341 1001 86380 86390 1
410640 99410640 1001 86380 86390 1
411011 99411011 1001 86380 86390 1
411095 99411095 1001 86380 86390 1
411135 99411135 1001 86380 86390 1
411224 99411224 1001 86380 86390 1
411394 99411394 1001 86380 86390 1
411581 99411581 1001 86380 86390 1
411805 99411805 1001 86380 86390 1
411963 99411963 1001 86380 86390 1
412364 99412364 1001 86380 86390 1
412458 99412458 1001 86380 86390 1
412330 99412330 1001 86380 86390 1
413471 99413471 1001 86380 86390 1
413627 99413627 1001 86380 86390 1
413664 99413664 1001 86380 86390 1
412981 99412981 1001 86380 86390 1
413077 99413077 1001 86380 86390 1
412548 99412548 1001 86380 86390 1
412756 99412756 1001 86380 86390 1
412519 99412519 1001 86380 86390 1
414037 99414037 1001 86380 86390 1
413873 99413873 1001 86380 86390 1
413934 99413934 1001 86380 86390 1
415004 99415004 1001 86380 86390 1
415201 99415201 1001 86380 86390 1
415180 99415180 1001 86380 86390 1
414820 99414820 1001 86380 86390 1
414721 99414721 1001 86380 86390 1
414808 99414808 1001 86380 86390 1
414601 99414601 1001 86380 86390 1
414138 99414138 1001 86380 86390 1
414161 99414161 1001 86380 86390 1
414165 99414165 1001 86380 86390 1
414193 99414193 1001 86380 86390 1
415558 99415558 1001 86380 86390 1
415401 99415401 1001 86380 86390 1
416849 99416849 1001 86380 86390 1
416692 99416692 1001 86380 86390 1
416140 99416140 1001 86380 86390 1
416357 99416357 1001 86380 86390 1
416574 99416574 1001 86380 86390 1
415902 99415902 1001 86380 86390 1
415961 99415961 1001 86380 86390 1
415820 99415820 1001 86380 86390 1
416047 99416047 1001 86380 86390 1
417027 99417027 1001 86380 86390 1
417327 99417327 1001 86380 86390 1
417447 99417447 1001 86380 86390 1
417523 99417523 1001 86380 86390 1
417549 99417549 1001 86380 86390 1
417583 99417583 1001 86380 86390 1
418677 99418677 1001 86380 86390 1
418556 99418556 1001 86380 86390 1
418274 99418274 1001 86380 86390 1
418397 99418397 1001 86380 86390 1
418119 99418119 1001 86380 86390 1
418171 99418171 1001 86380 86390 1
418149 99418149 1001 86380 86390 1
418296 99418296 1001 86380 86390 1
417736 99417736 1001 86380 86390 1
417875 99417875 1001 86380 86390 1
417671 99417671 1001 86380 86390 1
417728 99417728 1001 86380 86390 1
418948 99418948 1001 86380 86390 1
418819 99418819 1001 86380 86390 1
420122 99420122 1001 86380 86390 1
420302 99420302 1001 86380 86390 1
420009 99420009 1001 86380 86390 1
420039 99420039 1001 86380 86390 1
419717 99419717 1001 86380 86390 1
419402 99419402 1001 86380 86390 1
419412 99419412 1001 86380 86390 1
419436 99419436 1001 86380 86390 1
420542 99420542 1001 86380 86390 1
420661 99420661 1001 86380 86390 1
420805 99420805 1001 86380 86390 1
422037 99422037 1001 86380 86390 1
421953 99421953 1001 86380 86390 1
421856 99421856 1001 86380 86390 1
421958 99421958 1001 86380 86390 1
422104 99422104 1001 86380 86390 1
421863 99421863 1001 86380 86390 1
421294 99421294 1001 86380 86390 1
421676 99421676 1001 86380 86390 1
420901 99420901 1001 86380 86390 1
421089 99421089 1001 86380 86390 1
421223 99421223 1001 86380 86390 1
421225 99421225 1001 86380 86390 1
422120 99422120 1001 86380 86390 1
422388 99422388 1001 86380 86390 1
422179 99422179 1001 86380 86390 1
422293 99422293 1001 86380 86390 1
423413 99423413 1001 86380 86390 1
423450 99423450 1001 86380 86390 1
423563 99423563 1001 86380 86390 1
422961 99422961 1001 86380 86390 1
423285 99423285 1001 86380 86390 1
422623 99422623 1001 86380 86390 1
422656 99422656 1001 86380 86390 1
422638 99422638 1001 86380 86390 1
422686 99422686 1001 86380 86390 1
422735 99422735 1001 86380 86390 1
422929 99422929 1001 86380 86390 1
422716 99422716 1001 86380 86390 1
423985 99423985 1001 86380 86390 1
423858 99423858 1001 86380 86390 1
425030 99425030 1001 86380 86390 1
425122 99425122 1001 86380 86390 1
424711 99424711 1001 86380 86390 1
424913 99424913 1001 86380 86390 1
424315 99424315 1001 86380 86390 1
424412 99424412 1001 86380 86390 1
424259 99424259 1001 86380 86390 1
424486 99424486 1001 86380 86390 1
425470 99425470 1001 86380 86390 1
425536 99425536 1001 86380 86390 1
425523 99425523 1001 86380 86390 1
425795 99425795 1001 86380 86390 1
425824 99425824 1001 86380 86390 1
426974 99426974 1001 86380 86390 1
426752 99426752 1001 86380 86390 1
427022 99427022 1001 86380 86390 1
426542 99426542 1001 86380 86390 1
426592 99426592 1001 86380 86390 1
426473 99426473 1001 86380 86390 1
426645 99426645 1001 86380 86390 1
426377 99426377 1001 86380 86390 1
426539 99426539 1001 86380 86390 1
426273 99426273 1001 86380 86390 1
426048 99426048 1001 86380 86390 1
425915 99425915 1001 86380 86390 1
426096 99426096 1001 86380 86390 1
426165 99426165 1001 86380 86390 1
426022 99426022 1001 86380 86390 1
425930 99425930 1001 86380 86390 1
426060 99426060 1001 86380 86390 1
427377 99427377 1001 86380 86390 1
427157 99427157 1001 86380 86390 1
427403 99427403 1001 86380 86390 1
428683 99428683 1001 86380 86390 1
428723 99428723 1001 86380 86390 1
428088 99428088 1001 86380 86390 1
428325 99428325 1001 86380 86390 1
428053 99428053 1001 86380 86390 1
427920 99427920 1001 86380 86390 1
427891 99427891 1001 86380 86390 1
429039 99429039 1001 86380 86390 1
428906 99428906 1001 86380 86390 1
428872 99428872 1001 86380 86390 1
428945 99428945 1001 86380 86390 1
429121 99429121 1001 86380 86390 1
428905 99428905 1001 86380 86390 1
430163 99430163 1001 86380 86390 1
430283 99430283 1001 86380 86390 1
430111 99430111 1001 86380 86390 1
430010 99430010 1001 86380 86390 1
429741 99429741 1001 86380 86390 1
429797 99429797 1001 86380 86390 1
429923 99429923 1001 86380 86390 1
429385 99429385 1001 86380 86390 1
430791 99430791 1001 86380 86390 1
430526 99430526 1001 86380 86390 1
430647 99430647 1001 86380 86390 1
431654 99431654 1001 86380 86390 1
431675 99431675 1001 86380 86390 1
431754 99431754 1001 86380 86390 1
431903 99431903 1001 86380 86390 1
431352 99431352 1001 86380 86390 1
431433 99431433 1001 86380 86390 1
431047 99431047 1001 86380 86390 1
431185 99431185 1001 86380 86390 1
430969 99430969 1001 86380 86390 1
432072 99432072 1001 86380 86390 1
433548 99433548 1001 86380 86390 1
433634 99433634 1001 86380 86390 1
433617 99433617 1001 86380 86390 1
433642 99433642 1001 86380 86390 1
433537 99433537 1001 86380 86390 1
433139 99433139 1001 86380 86390 1
433253 99433253 1001 86380 86390 1
433038 99433038 1001 86380 86390 1
432888 99432888 1001 86380 86390 1
432574 99432574 1001 86380 86390 1
432543 99432543 1001 86380 86390 1
434134 99434134 1001 86380 86390 1
434019 99434019 1001 86380 86390 1
434117 99434117 1001 86380 86390 1
433756 99433756 1001 86380 86390 1
433980 99433980 1001 86380 86390 1
435136 99435136 1001 86380 86390 1
435069 99435069 1001 86380 86390 1
435402 99435402 1001 86380 86390 1
435333 99435333 1001 86380 86390 1
434927 99434927 1001 86380 86390 1
434727 99434727 1001 86380 86390 1
434633 99434633 1001 86380 86390 1
434343 99434343 1001 86380 86390 1
434381 99434381 1001 86380 86390 1
434481 99434481 1001 86380 86390 1
434356 99434356 1001 86380 86390 1
435623 99435623 1001 86380 86390 1
435546 99435546 1001 86380 86390 1
434593 99434593 1001 86380 86390 1
435877 99435877 1001 86380 86390 1
435851 99435851 1001 86380 86390 1
435618 99435618 1001 86380 86390 1
436761 99436761 1001 86380 86390 1
436897 99436897 1001 86380 86390 1
437052 99437052 1001 86380 86390 1
437146 99437146 1001 86380 86390 1
436414 99436414 1001 86380 86390 1
436345 99436345 1001 86380 86390 1
436649 99436649 1001 86380 86390 1
436128 99436128 1001 86380 86390 1
436010 99436010 1001 86380 86390 1
436267 99436267 1001 86380 86390 1
435936 99435936 1001 86380 86390 1
436065 99436065 1001 86380 86390 1
436342 99436342 1001 86380 86390 1
437217 99437217 1001 86380 86390 1
300051 99300051 1001 86380 86390 1
300093 99300093 1001 86380 86390 1
300546 99300546 1001 86380 86390 1
300461 99300461 1001 86380 86390 1
300502 99300502 1001 86380 86390 1
300453 99300453 1001 86380 86390 1
300506 99300506 1001 86380 86390 1
300251 99300251 1001 86380 86390 1
300112 99300112 1001 86380 86390 1
300205 99300205 1001 86380 86390 1
300778 99300778 1001 86380 86390 1
300876 99300876 1001 86380 86390 1
300788 99300788 1001 86380 86390 1
301403 99301403 1001 86380 86390 1
301531 99301531 1001 86380 86390 1
301498 99301498 1001 86380 86390 1
301511 99301511 1001 86380 86390 1
301421 99301421 1001 86380 86390 1
301547 99301547 1001 86380 86390 1
301360 99301360 1001 86380 86390 1
301207 99301207 1001 86380 86390 1
301128 99301128 1001 86380 86390 1
301136 99301136 1001 86380 86390 1
301009 99301009 1001 86380 86390 1
301629 99301629 1001 86380 86390 1
301556 99301556 1001 86380 86390 1
301690 99301690 1001 86380 86390 1
301666 99301666 1001 86380 86390 1
302201 99302201 1001 86380 86390 1
302282 99302282 1001 86380 86390 1
302277 99302277 1001 86380 86390 1
302136 99302136 1001 86380 86390 1
302112 99302112 1001 86380 86390 1
301986 99301986 1001 86380 86390 1
301826 99301826 1001 86380 86390 1
301763 99301763 1001 86380 86390 1
301869 99301869 1001 86380 86390 1
301884 99301884 1001 86380 86390 1
301847 99301847 1001 86380 86390 1
302456 99302456 1001 86380 86390 1
302438 99302438 1001 86380 86390 1
303084 99303084 1001 86380 86390 1
302926 99302926 1001 86380 86390 1
302849 99302849 1001 86380 86390 1
302888 99302888 1001 86380 86390 1
302966 99302966 1001 86380 86390 1
302865 99302865 1001 86380 86390 1
302665 99302665 1001 86380 86390 1
302692 99302692 1001 86380 86390 1
302628 99302628 1001 86380 86390 1
302762 99302762 1001 86380 86390 1
302688 99302688 1001 86380 86390 1
303386 99303386 1001 86380 86390 1
303280 99303280 1001 86380 86390 1
303997 99303997 1001 86380 86390 1
303894 99303894 1001 86380 86390 1
303899 99303899 1001 86380 86390 1
303914 99303914 1001 86380 86390 1
303687 99303687 1001 86380 86390 1
303675 99303675 1001 86380 86390 1
303703 99303703 1001 86380 86390 1
303717 99303717 1001 86380 86390 1
303708 99303708 1001 86380 86390 1
303631 99303631 1001 86380 86390 1
303477 99303477 1001 86380 86390 1
303533 99303533 1001 86380 86390 1
303560 99303560 1001 86380 86390 1
303604 99303604 1001 86380 86390 1
304147 99304147 1001 86380 86390 1
304110 99304110 1001 86380 86390 1
304733 99304733 1001 86380 86390 1
304708 99304708 1001 86380 86390 1
304716 99304716 1001 86380 86390 1
304581 99304581 1001 86380 86390 1
304543 99304543 1001 86380 86390 1
304453 99304453 1001 86380 86390 1
304467 99304467 1001 86380 86390 1
304413 99304413 1001 86380 86390 1
304299 99304299 1001 86380 86390 1
304312 99304312 1001 86380 86390 1
304908 99304908 1001 86380 86390 1
304974 99304974 1001 86380 86390 1
304885 99304885 1001 86380 86390 1
304967 99304967 1001 86380 86390 1
305612 99305612 1001 86380 86390 1
305404 99305404 1001 86380 86390 1
305341 99305341 1001 86380 86390 1
305097 99305097 1001 86380 86390 1
305228 99305228 1001 86380 86390 1
305138 99305138 1001 86380 86390 1
305151 99305151 1001 86380 86390 1
500142 99500142 1001 86380 86390 1
500040 99500040 1001 86380 86390 1
500790 99500790 1001 86380 86390 1
500769 99500769 1001 86380 86390 1
500641 99500641 1001 86380 86390 1
500570 99500570 1001 86380 86390 1
500520 99500520 1001 86380 86390 1
500482 99500482 1001 86380 86390 1
500327 99500327 1001 86380 86390 1
500276 99500276 1001 86380 86390 1
500230 99500230 1001 86380 86390 1
500399 99500399 1001 86380 86390 1
500864 99500864 1001 86380 86390 1
500930 99500930 1001 86380 86390 1
500909 99500909 1001 86380 86390 1
501447 99501447 1001 86380 86390 1
501331 99501331 1001 86380 86390 1
501302 99501302 1001 86380 86390 1
501192 99501192 1001 86380 86390 1
501218 99501218 1001 86380 86390 1
501131 99501131 1001 86380 86390 1
501027 99501027 1001 86380 86390 1
502264 99502264 1001 86380 86390 1
502371 99502371 1001 86380 86390 1
502066 99502066 1001 86380 86390 1
502081 99502081 1001 86380 86390 1
502146 99502146 1001 86380 86390 1
502237 99502237 1001 86380 86390 1
502083 99502083 1001 86380 86390 1
502057 99502057 1001 86380 86390 1
502100 99502100 1001 86380 86390 1
502019 99502019 1001 86380 86390 1
501981 99501981 1001 86380 86390 1
501999 99501999 1001 86380 86390 1
502527 99502527 1001 86380 86390 1
502531 99502531 1001 86380 86390 1
502663 99502663 1001 86380 86390 1
502548 99502548 1001 86380 86390 1
502590 99502590 1001 86380 86390 1
502656 99502656 1001 86380 86390 1
503242 99503242 1001 86380 86390 1
503166 99503166 1001 86380 86390 1
503214 99503214 1001 86380 86390 1
502958 99502958 1001 86380 86390 1
502894 99502894 1001 86380 86390 1
502895 99502895 1001 86380 86390 1
503058 99503058 1001 86380 86390 1
502767 99502767 1001 86380 86390 1
502720 99502720 1001 86380 86390 1
503379 99503379 1001 86380 86390 1
503407 99503407 1001 86380 86390 1
503473 99503473 1001 86380 86390 1
503438 99503438 1001 86380 86390 1
503336 99503336 1001 86380 86390 1
503301 99503301 1001 86380 86390 1
504073 99504073 1001 86380 86390 1
503861 99503861 1001 86380 86390 1
503713 99503713 1001 86380 86390 1
503756 99503756 1001 86380 86390 1
503501 99503501 1001 86380 86390 1
503635 99503635 1001 86380 86390 1
503623 99503623 1001 86380 86390 1
504221 99504221 1001 86380 86390 1
504197 99504197 1001 86380 86390 1
504238 99504238 1001 86380 86390 1
504292 99504292 1001 86380 86390 1
504190 99504190 1001 86380 86390 1
504906 99504906 1001 86380 86390 1
504786 99504786 1001 86380 86390 1
504866 99504866 1001 86380 86390 1
504574 99504574 1001 86380 86390 1
504602 99504602 1001 86380 86390 1
504569 99504569 1001 86380 86390 1
504379 99504379 1001 86380 86390 1
504510 99504510 1001 86380 86390 1
504332 99504332 1001 86380 86390 1
504373 99504373 1001 86380 86390 1
504516 99504516 1001 86380 86390 1
505032 99505032 1001 86380 86390 1
504995 99504995 1001 86380 86390 1
505616 99505616 1001 86380 86390 1
505711 99505711 1001 86380 86390 1
505622 99505622 1001 86380 86390 1
505675 99505675 1001 86380 86390 1
505624 99505624 1001 86380 86390 1
505546 99505546 1001 86380 86390 1
505535 99505535 1001 86380 86390 1
505446 99505446 1001 86380 86390 1
505499 99505499 1001 86380 86390 1
505187 99505187 1001 86380 86390 1
505798 99505798 1001 86380 86390 1
505838 99505838 1001 86380 86390 1
505852 99505852 1001 86380 86390 1
505779 99505779 1001 86380 86390 1
506437 99506437 1001 86380 86390 1
506438 99506438 1001 86380 86390 1
506589 99506589 1001 86380 86390 1
506186 99506186 1001 86380 86390 1
506233 99506233 1001 86380 86390 1
506364 99506364 1001 86380 86390 1
506147 99506147 1001 86380 86390 1
506161 99506161 1001 86380 86390 1
506658 99506658 1001 86380 86390 1
506759 99506759 1001 86380 86390 1
507269 99507269 1001 86380 86390 1
507314 99507314 1001 86380 86390 1
507289 99507289 1001 86380 86390 1
507380 99507380 1001 86380 86390 1
507123 99507123 1001 86380 86390 1
507019 99507019 1001 86380 86390 1
507072 99507072 1001 86380 86390 1
507085 99507085 1001 86380 86390 1
507190 99507190 1001 86380 86390 1
506843 99506843 1001 86380 86390 1
506833 99506833 1001 86380 86390 1
506860 99506860 1001 86380 86390 1
506979 99506979 1001 86380 86390 1
507485 99507485 1001 86380 86390 1
507595 99507595 1001 86380 86390 1
507442 99507442 1001 86380 86390 1
507547 99507547 1001 86380 86390 1
508053 99508053 1001 86380 86390 1
507940 99507940 1001 86380 86390 1
507946 99507946 1001 86380 86390 1
508011 99508011 1001 86380 86390 1
507909 99507909 1001 86380 86390 1
507886 99507886 1001 86380 86390 1
507779 99507779 1001 86380 86390 1
507637 99507637 1001 86380 86390 1
507793 99507793 1001 86380 86390 1
507832 99507832 1001 86380 86390 1
507716 99507716 1001 86380 86390 1
508343 99508343 1001 86380 86390 1
508448 99508448 1001 86380 86390 1
508374 99508374 1001 86380 86390 1
508988 99508988 1001 86380 86390 1
508950 99508950 1001 86380 86390 1
508976 99508976 1001 86380 86390 1
508876 99508876 1001 86380 86390 1
508675 99508675 1001 86380 86390 1
508796 99508796 1001 86380 86390 1
508712 99508712 1001 86380 86390 1
508497 99508497 1001 86380 86390 1
508516 99508516 1001 86380 86390 1
508569 99508569 1001 86380 86390 1
508608 99508608 1001 86380 86390 1
509123 99509123 1001 86380 86390 1
509227 99509227 1001 86380 86390 1
509126 99509126 1001 86380 86390 1
509259 99509259 1001 86380 86390 1
509147 99509147 1001 86380 86390 1
509186 99509186 1001 86380 86390 1
509762 99509762 1001 86380 86390 1
509623 99509623 1001 86380 86390 1
509651 99509651 1001 86380 86390 1
509370 99509370 1001 86380 86390 1
509435 99509435 1001 86380 86390 1
509481 99509481 1001 86380 86390 1
509939 99509939 1001 86380 86390 1
509903 99509903 1001 86380 86390 1
509930 99509930 1001 86380 86390 1
510010 99510010 1001 86380 86390 1
510598 99510598 1001 86380 86390 1
510727 99510727 1001 86380 86390 1
510716 99510716 1001 86380 86390 1
510432 99510432 1001 86380 86390 1
510420 99510420 1001 86380 86390 1
510478 99510478 1001 86380 86390 1
510466 99510466 1001 86380 86390 1
510303 99510303 1001 86380 86390 1
510150 99510150 1001 86380 86390 1
510216 99510216 1001 86380 86390 1
510296 99510296 1001 86380 86390 1
510182 99510182 1001 86380 86390 1
510753 99510753 1001 86380 86390 1
510917 99510917 1001 86380 86390 1
511492 99511492 1001 86380 86390 1
511549 99511549 1001 86380 86390 1
511179 99511179 1001 86380 86390 1
510961 99510961 1001 86380 86390 1
510953 99510953 1001 86380 86390 1
511070 99511070 1001 86380 86390 1
511135 99511135 1001 86380 86390 1
510981 99510981 1001 86380 86390 1
511586 99511586 1001 86380 86390 1
512289 99512289 1001 86380 86390 1
512264 99512264 1001 86380 86390 1
512189 99512189 1001 86380 86390 1
512363 99512363 1001 86380 86390 1
512288 99512288 1001 86380 86390 1
512129 99512129 1001 86380 86390 1
511869 99511869 1001 86380 86390 1
512510 99512510 1001 86380 86390 1
512549 99512549 1001 86380 86390 1
512434 99512434 1001 86380 86390 1
512543 99512543 1001 86380 86390 1
513091 99513091 1001 86380 86390 1
513187 99513187 1001 86380 86390 1
512952 99512952 1001 86380 86390 1
512914 99512914 1001 86380 86390 1
512997 99512997 1001 86380 86390 1
512908 99512908 1001 86380 86390 1
512746 99512746 1001 86380 86390 1
512619 99512619 1001 86380 86390 1
512699 99512699 1001 86380 86390 1
512738 99512738 1001 86380 86390 1
513241 99513241 1001 86380 86390 1
513221 99513221 1001 86380 86390 1
513315 99513315 1001 86380 86390 1
513942 99513942 1001 86380 86390 1
513907 99513907 1001 86380 86390 1
513646 99513646 1001 86380 86390 1
513803 99513803 1001 86380 86390 1
513727 99513727 1001 86380 86390 1
513641 99513641 1001 86380 86390 1
513557 99513557 1001 86380 86390 1
513493 99513493 1001 86380 86390 1
513444 99513444 1001 86380 86390 1
513513 99513513 1001 86380 86390 1
514046 99514046 1001 86380 86390 1
514204 99514204 1001 86380 86390 1
514807 99514807 1001 86380 86390 1
514759 99514759 1001 86380 86390 1
514695 99514695 1001 86380 86390 1
514601 99514601 1001 86380 86390 1
514642 99514642 1001 86380 86390 1
514513 99514513 1001 86380 86390 1
514503 99514503 1001 86380 86390 1
514466 99514466 1001 86380 86390 1
514520 99514520 1001 86380 86390 1
514422 99514422 1001 86380 86390 1
514267 99514267 1001 86380 86390 1
514254 99514254 1001 86380 86390 1
514256 99514256 1001 86380 86390 1
514300 99514300 1001 86380 86390 1
514990 99514990 1001 86380 86390 1
514953 99514953 1001 86380 86390 1
515612 99515612 1001 86380 86390 1
515366 99515366 1001 86380 86390 1
515445 99515445 1001 86380 86390 1
515420 99515420 1001 86380 86390 1
515385 99515385 1001 86380 86390 1
515199 99515199 1001 86380 86390 1
515200 99515200 1001 86380 86390 1
515253 99515253 1001 86380 86390 1
515151 99515151 1001 86380 86390 1
515228 99515228 1001 86380 86390 1
515814 99515814 1001 86380 86390 1
515714 99515714 1001 86380 86390 1
516477 99516477 1001 86380 86390 1
516401 99516401 1001 86380 86390 1
516366 99516366 1001 86380 86390 1
516268 99516268 1001 86380 86390 1
516130 99516130 1001 86380 86390 1
516144 99516144 1001 86380 86390 1
516223 99516223 1001 86380 86390 1
516046 99516046 1001 86380 86390 1
515897 99515897 1001 86380 86390 1
516522 99516522 1001 86380 86390 1
516567 99516567 1001 86380 86390 1
516673 99516673 1001 86380 86390 1
517179 99517179 1001 86380 86390 1
517030 99517030 1001 86380 86390 1
516946 99516946 1001 86380 86390 1
517129 99517129 1001 86380 86390 1
516900 99516900 1001 86380 86390 1
516915 99516915 1001 86380 86390 1
516851 99516851 1001 86380 86390 1
516827 99516827 1001 86380 86390 1
517379 99517379 1001 86380 86390 1
517395 99517395 1001 86380 86390 1
517473 99517473 1001 86380 86390 1
518098 99518098 1001 86380 86390 1
518092 99518092 1001 86380 86390 1
518106 99518106 1001 86380 86390 1
518120 99518120 1001 86380 86390 1
517883 99517883 1001 86380 86390 1
517772 99517772 1001 86380 86390 1
517569 99517569 1001 86380 86390 1
517663 99517663 1001 86380 86390 1
517720 99517720 1001 86380 86390 1
518331 99518331 1001 86380 86390 1
518360 99518360 1001 86380 86390 1
518848 99518848 1001 86380 86390 1
518849 99518849 1001 86380 86390 1
518863 99518863 1001 86380 86390 1
518909 99518909 1001 86380 86390 1
518708 99518708 1001 86380 86390 1
518658 99518658 1001 86380 86390 1
518660 99518660 1001 86380 86390 1
518780 99518780 1001 86380 86390 1
518716 99518716 1001 86380 86390 1
518500 99518500 1001 86380 86390 1
518517 99518517 1001 86380 86390 1
518401 99518401 1001 86380 86390 1
518560 99518560 1001 86380 86390 1
519751 99519751 1001 86380 86390 1
519635 99519635 1001 86380 86390 1
519681 99519681 1001 86380 86390 1
519804 99519804 1001 86380 86390 1
519671 99519671 1001 86380 86390 1
519473 99519473 1001 86380 86390 1
519590 99519590 1001 86380 86390 1
519425 99519425 1001 86380 86390 1
519517 99519517 1001 86380 86390 1
519223 99519223 1001 86380 86390 1
519380 99519380 1001 86380 86390 1
519227 99519227 1001 86380 86390 1
519280 99519280 1001 86380 86390 1
519281 99519281 1001 86380 86390 1
519857 99519857 1001 86380 86390 1
519950 99519950 1001 86380 86390 1
520004 99520004 1001 86380 86390 1
520451 99520451 1001 86380 86390 1
520505 99520505 1001 86380 86390 1
520630 99520630 1001 86380 86390 1
520229 99520229 1001 86380 86390 1
520282 99520282 1001 86380 86390 1
520427 99520427 1001 86380 86390 1
520287 99520287 1001 86380 86390 1
520111 99520111 1001 86380 86390 1
520185 99520185 1001 86380 86390 1
520814 99520814 1001 86380 86390 1
520714 99520714 1001 86380 86390 1
521141 99521141 1001 86380 86390 1
520889 99520889 1001 86380 86390 1
520967 99520967 1001 86380 86390 1
520905 99520905 1001 86380 86390 1
521049 99521049 1001 86380 86390 1
520946 99520946 1001 86380 86390 1
520959 99520959 1001 86380 86390 1
520846 99520846 1001 86380 86390 1
521523 99521523 1001 86380 86390 1
521473 99521473 1001 86380 86390 1
521655 99521655 1001 86380 86390 1
522167 99522167 1001 86380 86390 1
522157 99522157 1001 86380 86390 1
522098 99522098 1001 86380 86390 1
521996 99521996 1001 86380 86390 1
521919 99521919 1001 86380 86390 1
521930 99521930 1001 86380 86390 1
521705 99521705 1001 86380 86390 1
521758 99521758 1001 86380 86390 1
521837 99521837 1001 86380 86390 1
522432 99522432 1001 86380 86390 1
522426 99522426 1001 86380 86390 1
522416 99522416 1001 86380 86390 1
522482 99522482 1001 86380 86390 1
522496 99522496 1001 86380 86390 1
523065 99523065 1001 86380 86390 1
522863 99522863 1001 86380 86390 1
522881 99522881 1001 86380 86390 1
522869 99522869 1001 86380 86390 1
522793 99522793 1001 86380 86390 1
522781 99522781 1001 86380 86390 1
522632 99522632 1001 86380 86390 1
522520 99522520 1001 86380 86390 1
523168 99523168 1001 86380 86390 1
523301 99523301 1001 86380 86390 1
523200 99523200 1001 86380 86390 1
523215 99523215 1001 86380 86390 1
523759 99523759 1001 86380 86390 1
523748 99523748 1001 86380 86390 1
523774 99523774 1001 86380 86390 1
523892 99523892 1001 86380 86390 1
523591 99523591 1001 86380 86390 1
523351 99523351 1001 86380 86390 1
523494 99523494 1001 86380 86390 1
523460 99523460 1001 86380 86390 1
523396 99523396 1001 86380 86390 1
523449 99523449 1001 86380 86390 1
523333 99523333 1001 86380 86390 1
523955 99523955 1001 86380 86390 1
523983 99523983 1001 86380 86390 1
524141 99524141 1001 86380 86390 1
524065 99524065 1001 86380 86390 1
524055 99524055 1001 86380 86390 1
524686 99524686 1001 86380 86390 1
524420 99524420 1001 86380 86390 1
524202 99524202 1001 86380 86390 1
524298 99524298 1001 86380 86390 1
524911 99524911 1001 86380 86390 1
524887 99524887 1001 86380 86390 1
524812 99524812 1001 86380 86390 1
524945 99524945 1001 86380 86390 1
525485 99525485 1001 86380 86390 1
525467 99525467 1001 86380 86390 1
525333 99525333 1001 86380 86390 1
525233 99525233 1001 86380 86390 1
525118 99525118 1001 86380 86390 1
525137 99525137 1001 86380 86390 1
525061 99525061 1001 86380 86390 1
525027 99525027 1001 86380 86390 1
525685 99525685 1001 86380 86390 1
525621 99525621 1001 86380 86390 1
525393 99525393 1001 86380 86390 1
525756 99525756 1001 86380 86390 1
525721 99525721 1001 86380 86390 1
525658 99525658 1001 86380 86390 1
526365 99526365 1001 86380 86390 1
526328 99526328 1001 86380 86390 1
526101 99526101 1001 86380 86390 1
526198 99526198 1001 86380 86390 1
526095 99526095 1001 86380 86390 1
526134 99526134 1001 86380 86390 1
526109 99526109 1001 86380 86390 1
526135 99526135 1001 86380 86390 1
525919 99525919 1001 86380 86390 1
525977 99525977 1001 86380 86390 1
525978 99525978 1001 86380 86390 1
526460 99526460 1001 86380 86390 1
526500 99526500 1001 86380 86390 1
526453 99526453 1001 86380 86390 1
526505 99526505 1001 86380 86390 1
526507 99526507 1001 86380 86390 1
527187 99527187 1001 86380 86390 1
527153 99527153 1001 86380 86390 1
527167 99527167 1001 86380 86390 1
527196 99527196 1001 86380 86390 1
527184 99527184 1001 86380 86390 1
527210 99527210 1001 86380 86390 1
526964 99526964 1001 86380 86390 1
526635 99526635 1001 86380 86390 1
526652 99526652 1001 86380 86390 1
527418 99527418 1001 86380 86390 1
527331 99527331 1001 86380 86390 1
527294 99527294 1001 86380 86390 1
527321 99527321 1001 86380 86390 1
527400 99527400 1001 86380 86390 1
528046 99528046 1001 86380 86390 1
527967 99527967 1001 86380 86390 1
527891 99527891 1001 86380 86390 1
527971 99527971 1001 86380 86390 1
527818 99527818 1001 86380 86390 1
527759 99527759 1001 86380 86390 1
527760 99527760 1001 86380 86390 1
527853 99527853 1001 86380 86390 1
527854 99527854 1001 86380 86390 1
527520 99527520 1001 86380 86390 1
527601 99527601 1001 86380 86390 1
527485 99527485 1001 86380 86390 1
527503 99527503 1001 86380 86390 1
527517 99527517 1001 86380 86390 1
528111 99528111 1001 86380 86390 1
528216 99528216 1001 86380 86390 1
528179 99528179 1001 86380 86390 1
528159 99528159 1001 86380 86390 1
528277 99528277 1001 86380 86390 1
528787 99528787 1001 86380 86390 1
528752 99528752 1001 86380 86390 1
528778 99528778 1001 86380 86390 1
528882 99528882 1001 86380 86390 1
528892 99528892 1001 86380 86390 1
528733 99528733 1001 86380 86390 1
528509 99528509 1001 86380 86390 1
528449 99528449 1001 86380 86390 1
528362 99528362 1001 86380 86390 1
528430 99528430 1001 86380 86390 1
528290 99528290 1001 86380 86390 1
528330 99528330 1001 86380 86390 1
529035 99529035 1001 86380 86390 1
528946 99528946 1001 86380 86390 1
529698 99529698 1001 86380 86390 1
529647 99529647 1001 86380 86390 1
529431 99529431 1001 86380 86390 1
529335 99529335 1001 86380 86390 1
529453 99529453 1001 86380 86390 1
529223 99529223 1001 86380 86390 1
529294 99529294 1001 86380 86390 1
529204 99529204 1001 86380 86390 1
529208 99529208 1001 86380 86390 1
529809 99529809 1001 86380 86390 1
529822 99529822 1001 86380 86390 1
529800 99529800 1001 86380 86390 1
529827 99529827 1001 86380 86390 1
530501 99530501 1001 86380 86390 1
530549 99530549 1001 86380 86390 1
530218 99530218 1001 86380 86390 1
530271 99530271 1001 86380 86390 1
530284 99530284 1001 86380 86390 1
530307 99530307 1001 86380 86390 1
530152 99530152 1001 86380 86390 1
530051 99530051 1001 86380 86390 1
530028 99530028 1001 86380 86390 1
530054 99530054 1001 86380 86390 1
530005 99530005 1001 86380 86390 1
530674 99530674 1001 86380 86390 1
531330 99531330 1001 86380 86390 1
531372 99531372 1001 86380 86390 1
531374 99531374 1001 86380 86390 1
530928 99530928 1001 86380 86390 1
530765 99530765 1001 86380 86390 1
532186 99532186 1001 86380 86390 1
532073 99532073 1001 86380 86390 1
531974 99531974 1001 86380 86390 1
531796 99531796 1001 86380 86390 1
531811 99531811 1001 86380 86390 1
531864 99531864 1001 86380 86390 1
531905 99531905 1001 86380 86390 1
532308 99532308 1001 86380 86390 1
532218 99532218 1001 86380 86390 1
532261 99532261 1001 86380 86390 1
532989 99532989 1001 86380 86390 1
532951 99532951 1001 86380 86390 1
532763 99532763 1001 86380 86390 1
532789 99532789 1001 86380 86390 1
532817 99532817 1001 86380 86390 1
532677 99532677 1001 86380 86390 1
532625 99532625 1001 86380 86390 1
532704 99532704 1001 86380 86390 1
532782 99532782 1001 86380 86390 1
532823 99532823 1001 86380 86390 1
532479 99532479 1001 86380 86390 1
532481 99532481 1001 86380 86390 1
532561 99532561 1001 86380 86390 1
532433 99532433 1001 86380 86390 1
532472 99532472 1001 86380 86390 1
532524 99532524 1001 86380 86390 1
532475 99532475 1001 86380 86390 1
533197 99533197 1001 86380 86390 1
533204 99533204 1001 86380 86390 1
533141 99533141 1001 86380 86390 1
533090 99533090 1001 86380 86390 1
533799 99533799 1001 86380 86390 1
533748 99533748 1001 86380 86390 1
533835 99533835 1001 86380 86390 1
533541 99533541 1001 86380 86390 1
533490 99533490 1001 86380 86390 1
533594 99533594 1001 86380 86390 1
533651 99533651 1001 86380 86390 1
533264 99533264 1001 86380 86390 1
533439 99533439 1001 86380 86390 1
533960 99533960 1001 86380 86390 1
534641 99534641 1001 86380 86390 1
534677 99534677 1001 86380 86390 1
534375 99534375 1001 86380 86390 1
534459 99534459 1001 86380 86390 1
534188 99534188 1001 86380 86390 1
534266 99534266 1001 86380 86390 1
534773 99534773 1001 86380 86390 1
534838 99534838 1001 86380 86390 1
534878 99534878 1001 86380 86390 1
534821 99534821 1001 86380 86390 1
534770 99534770 1001 86380 86390 1
535505 99535505 1001 86380 86390 1
535175 99535175 1001 86380 86390 1
535188 99535188 1001 86380 86390 1
535258 99535258 1001 86380 86390 1
535236 99535236 1001 86380 86390 1
535212 99535212 1001 86380 86390 1
534955 99534955 1001 86380 86390 1
534969 99534969 1001 86380 86390 1
534983 99534983 1001 86380 86390 1
534963 99534963 1001 86380 86390 1
535663 99535663 1001 86380 86390 1
535550 99535550 1001 86380 86390 1
535527 99535527 1001 86380 86390 1
535685 99535685 1001 86380 86390 1
535660 99535660 1001 86380 86390 1
536274 99536274 1001 86380 86390 1
536158 99536158 1001 86380 86390 1
536138 99536138 1001 86380 86390 1
536232 99536232 1001 86380 86390 1
536035 99536035 1001 86380 86390 1
535935 99535935 1001 86380 86390 1
535783 99535783 1001 86380 86390 1
535835 99535835 1001 86380 86390 1
535848 99535848 1001 86380 86390 1
535874 99535874 1001 86380 86390 1
535900 99535900 1001 86380 86390 1
535903 99535903 1001 86380 86390 1
535866 99535866 1001 86380 86390 1
535829 99535829 1001 86380 86390 1
536425 99536425 1001 86380 86390 1
536348 99536348 1001 86380 86390 1
536365 99536365 1001 86380 86390 1
536456 99536456 1001 86380 86390 1
536508 99536508 1001 86380 86390 1
536353 99536353 1001 86380 86390 1
537137 99537137 1001 86380 86390 1
537106 99537106 1001 86380 86390 1
536979 99536979 1001 86380 86390 1
537111 99537111 1001 86380 86390 1
536789 99536789 1001 86380 86390 1
536803 99536803 1001 86380 86390 1
536830 99536830 1001 86380 86390 1
536870 99536870 1001 86380 86390 1
536887 99536887 1001 86380 86390 1
536710 99536710 1001 86380 86390 1
536728 99536728 1001 86380 86390 1
536549 99536549 1001 86380 86390 1
536666 99536666 1001 86380 86390 1
536615 99536615 1001 86380 86390 1
536693 99536693 1001 86380 86390 1
537198 99537198 1001 86380 86390 1
537233 99537233 1001 86380 86390 1
537286 99537286 1001 86380 86390 1
537985 99537985 1001 86380 86390 1
537731 99537731 1001 86380 86390 1
537720 99537720 1001 86380 86390 1
537709 99537709 1001 86380 86390 1
537726 99537726 1001 86380 86390 1
537743 99537743 1001 86380 86390 1
537485 99537485 1001 86380 86390 1
537513 99537513 1001 86380 86390 1
537556 99537556 1001 86380 86390 1
537441 99537441 1001 86380 86390 1
537467 99537467 1001 86380 86390 1
538118 99538118 1001 86380 86390 1
538651 99538651 1001 86380 86390 1
538691 99538691 1001 86380 86390 1
538631 99538631 1001 86380 86390 1
538512 99538512 1001 86380 86390 1
538487 99538487 1001 86380 86390 1
538350 99538350 1001 86380 86390 1
538207 99538207 1001 86380 86390 1
538353 99538353 1001 86380 86390 1
538201 99538201 1001 86380 86390 1
538839 99538839 1001 86380 86390 1
538868 99538868 1001 86380 86390 1
538946 99538946 1001 86380 86390 1
538950 99538950 1001 86380 86390 1
539585 99539585 1001 86380 86390 1
539267 99539267 1001 86380 86390 1
539345 99539345 1001 86380 86390 1
539384 99539384 1001 86380 86390 1
539243 99539243 1001 86380 86390 1
539427 99539427 1001 86380 86390 1
539261 99539261 1001 86380 86390 1
539274 99539274 1001 86380 86390 1
539327 99539327 1001 86380 86390 1
539165 99539165 1001 86380 86390 1
539119 99539119 1001 86380 86390 1
539056 99539056 1001 86380 86390 1
539806 99539806 1001 86380 86390 1
539651 99539651 1001 86380 86390 1
539770 99539770 1001 86380 86390 1
540438 99540438 1001 86380 86390 1
540343 99540343 1001 86380 86390 1
540383 99540383 1001 86380 86390 1
540402 99540402 1001 86380 86390 1
540057 99540057 1001 86380 86390 1
539950 99539950 1001 86380 86390 1
539886 99539886 1001 86380 86390 1
540033 99540033 1001 86380 86390 1
539894 99539894 1001 86380 86390 1
539985 99539985 1001 86380 86390 1
539883 99539883 1001 86380 86390 1
539961 99539961 1001 86380 86390 1
540526 99540526 1001 86380 86390 1
540552 99540552 1001 86380 86390 1
540909 99540909 1001 86380 86390 1
540700 99540700 1001 86380 86390 1
540679 99540679 1001 86380 86390 1
541359 99541359 1001 86380 86390 1
541427 99541427 1001 86380 86390 1
541456 99541456 1001 86380 86390 1
541991 99541991 1001 86380 86390 1
542017 99542017 1001 86380 86390 1
542079 99542079 1001 86380 86390 1
541878 99541878 1001 86380 86390 1
541883 99541883 1001 86380 86390 1
541679 99541679 1001 86380 86390 1
542211 99542211 1001 86380 86390 1
542203 99542203 1001 86380 86390 1
542153 99542153 1001 86380 86390 1
542745 99542745 1001 86380 86390 1
542810 99542810 1001 86380 86390 1
542759 99542759 1001 86380 86390 1
542864 99542864 1001 86380 86390 1
542866 99542866 1001 86380 86390 1
542560 99542560 1001 86380 86390 1
542638 99542638 1001 86380 86390 1
542633 99542633 1001 86380 86390 1
542376 99542376 1001 86380 86390 1
542521 99542521 1001 86380 86390 1
542488 99542488 1001 86380 86390 1
543036 99543036 1001 86380 86390 1
542998 99542998 1001 86380 86390 1
542946 99542946 1001 86380 86390 1
543078 99543078 1001 86380 86390 1
543130 99543130 1001 86380 86390 1
543692 99543692 1001 86380 86390 1
543437 99543437 1001 86380 86390 1
543494 99543494 1001 86380 86390 1
543189 99543189 1001 86380 86390 1
543270 99543270 1001 86380 86390 1
543309 99543309 1001 86380 86390 1
543349 99543349 1001 86380 86390 1
543288 99543288 1001 86380 86390 1
543225 99543225 1001 86380 86390 1
543251 99543251 1001 86380 86390 1
543963 99543963 1001 86380 86390 1
543900 99543900 1001 86380 86390 1
543867 99543867 1001 86380 86390 1
544445 99544445 1001 86380 86390 1
544542 99544542 1001 86380 86390 1
544278 99544278 1001 86380 86390 1
544384 99544384 1001 86380 86390 1
544243 99544243 1001 86380 86390 1
543992 99543992 1001 86380 86390 1
544651 99544651 1001 86380 86390 1
544645 99544645 1001 86380 86390 1
419847 218 1001 41760 42117 1
406333 219 1001 70020 71337 1
506797 861 1001 57640 57939 1
400068 99400068 1001 86380 86390 1
400243 99400243 1001 86380 86390 1
400317 99400317 1001 86380 86390 1
400389 99400389 1001 86380 86390 1
400459 99400459 1001 86380 86390 1
400447 99400447 1001 86380 86390 1
400594 99400594 1001 86380 86390 1
400528 99400528 1001 86380 86390 1
400659 99400659 1001 86380 86390 1
400666 99400666 1001 86380 86390 1
400795 99400795 1001 86380 86390 1
400813 99400813 1001 86380 86390 1
400925 99400925 1001 86380 86390 1
400938 99400938 1001 86380 86390 1
400852 99400852 1001 86380 86390 1
400853 99400853 1001 86380 86390 1
401005 99401005 1001 86380 86390 1
401037 99401037 1001 86380 86390 1
401044 99401044 1001 86380 86390 1
401143 99401143 1001 86380 86390 1
401170 99401170 1001 86380 86390 1
402021 99402021 1001 86380 86390 1
402223 99402223 1001 86380 86390 1
402317 99402317 1001 86380 86390 1
402373 99402373 1001 86380 86390 1
402392 99402392 1001 86380 86390 1
402463 99402463 1001 86380 86390 1
402570 99402570 1001 86380 86390 1
402674 99402674 1001 86380 86390 1
402721 99402721 1001 86380 86390 1
402734 99402734 1001 86380 86390 1
402839 99402839 1001 86380 86390 1
402936 99402936 1001 86380 86390 1
402896 99402896 1001 86380 86390 1
403050 99403050 1001 86380 86390 1
403400 99403400 1001 86380 86390 1
403467 99403467 1001 86380 86390 1
403606 99403606 1001 86380 86390 1
403777 99403777 1001 86380 86390 1
404151 99404151 1001 86380 86390 1
404292 99404292 1001 86380 86390 1
404689 99404689 1001 86380 86390 1
404728 99404728 1001 86380 86390 1
404887 99404887 1001 86380 86390 1
404992 99404992 1001 86380 86390 1
405026 99405026 1001 86380 86390 1
405146 99405146 1001 86380 86390 1
405524 99405524 1001 86380 86390 1
405869 99405869 1001 86380 86390 1
406156 99406156 1001 86380 86390 1
406110 99406110 1001 86380 86390 1
406249 99406249 1001 86380 86390 1
406253 99406253 1001 86380 86390 1
406261 99406261 1001 86380 86390 1
406310 99406310 1001 86380 86390 1
406416 99406416 1001 86380 86390 1
406472 99406472 1001 86380 86390 1
406826 99406826 1001 86380 86390 1
406852 99406852 1001 86380 86390 1
407121 99407121 1001 86380 86390 1
407257 99407257 1001 86380 86390 1
407501 99407501 1001 86380 86390 1
407637 99407637 1001 86380 86390 1
408471 99408471 1001 86380 86390 1
408750 99408750 1001 86380 86390 1
409056 99409056 1001 86380 86390 1
409641 99409641 1001 86380 86390 1
409707 99409707 1001 86380 86390 1
409695 99409695 1001 86380 86390 1
409800 99409800 1001 86380 86390 1
409957 99409957 1001 86380 86390 1
410344 99410344 1001 86380 86390 1
410371 99410371 1001 86380 86390 1
410376 99410376 1001 86380 86390 1
410586 99410586 1001 86380 86390 1
410853 99410853 1001 86380 86390 1
411133 99411133 1001 86380 86390 1
411251 99411251 1001 86380 86390 1
411715 99411715 1001 86380 86390 1
411796 99411796 1001 86380 86390 1
411789 99411789 1001 86380 86390 1
412017 99412017 1001 86380 86390 1
411997 99411997 1001 86380 86390 1
412220 99412220 1001 86380 86390 1
412339 99412339 1001 86380 86390 1
412396 99412396 1001 86380 86390 1
412342 99412342 1001 86380 86390 1
412348 99412348 1001 86380 86390 1
412285 99412285 1001 86380 86390 1
413515 99413515 1001 86380 86390 1
413495 99413495 1001 86380 86390 1
413546 99413546 1001 86380 86390 1
413551 99413551 1001 86380 86390 1
413189 99413189 1001 86380 86390 1
412914 99412914 1001 86380 86390 1
412804 99412804 1001 86380 86390 1
412691 99412691 1001 86380 86390 1
414023 99414023 1001 86380 86390 1
413743 99413743 1001 86380 86390 1
415247 99415247 1001 86380 86390 1
415076 99415076 1001 86380 86390 1
415192 99415192 1001 86380 86390 1
414932 99414932 1001 86380 86390 1
414955 99414955 1001 86380 86390 1
415203 99415203 1001 86380 86390 1
415234 99415234 1001 86380 86390 1
414944 99414944 1001 86380 86390 1
415137 99415137 1001 86380 86390 1
415305 99415305 1001 86380 86390 1
414675 99414675 1001 86380 86390 1
414753 99414753 1001 86380 86390 1
414396 99414396 1001 86380 86390 1
415574 99415574 1001 86380 86390 1
415492 99415492 1001 86380 86390 1
415470 99415470 1001 86380 86390 1
416837 99416837 1001 86380 86390 1
416869 99416869 1001 86380 86390 1
416555 99416555 1001 86380 86390 1
416458 99416458 1001 86380 86390 1
416203 99416203 1001 86380 86390 1
416228 99416228 1001 86380 86390 1
415915 99415915 1001 86380 86390 1
415943 99415943 1001 86380 86390 1
415742 99415742 1001 86380 86390 1
415901 99415901 1001 86380 86390 1
417060 99417060 1001 86380 86390 1
417230 99417230 1001 86380 86390 1
417499 99417499 1001 86380 86390 1
418528 99418528 1001 86380 86390 1
418477 99418477 1001 86380 86390 1
418389 99418389 1001 86380 86390 1
418135 99418135 1001 86380 86390 1
418375 99418375 1001 86380 86390 1
418340 99418340 1001 86380 86390 1
418039 99418039 1001 86380 86390 1
418226 99418226 1001 86380 86390 1
418065 99418065 1001 86380 86390 1
418353 99418353 1001 86380 86390 1
418404 99418404 1001 86380 86390 1
417639 99417639 1001 86380 86390 1
417801 99417801 1001 86380 86390 1
417783 99417783 1001 86380 86390 1
417846 99417846 1001 86380 86390 1
420343 99420343 1001 86380 86390 1
420351 99420351 1001 86380 86390 1
419725 99419725 1001 86380 86390 1
420048 99420048 1001 86380 86390 1
419896 99419896 1001 86380 86390 1
419937 99419937 1001 86380 86390 1
419220 99419220 1001 86380 86390 1
419289 99419289 1001 86380 86390 1
420503 99420503 1001 86380 86390 1
420460 99420460 1001 86380 86390 1
421888 99421888 1001 86380 86390 1
421890 99421890 1001 86380 86390 1
421720 99421720 1001 86380 86390 1
421759 99421759 1001 86380 86390 1
421791 99421791 1001 86380 86390 1
421708 99421708 1001 86380 86390 1
421559 99421559 1001 86380 86390 1
421499 99421499 1001 86380 86390 1
421654 99421654 1001 86380 86390 1
421204 99421204 1001 86380 86390 1
421080 99421080 1001 86380 86390 1
420937 99420937 1001 86380 86390 1
422322 99422322 1001 86380 86390 1
422401 99422401 1001 86380 86390 1
423433 99423433 1001 86380 86390 1
423605 99423605 1001 86380 86390 1
423681 99423681 1001 86380 86390 1
423554 99423554 1001 86380 86390 1
423418 99423418 1001 86380 86390 1
423469 99423469 1001 86380 86390 1
423524 99423524 1001 86380 86390 1
423432 99423432 1001 86380 86390 1
422550 99422550 1001 86380 86390 1
422885 99422885 1001 86380 86390 1
422889 99422889 1001 86380 86390 1
423820 99423820 1001 86380 86390 1
424071 99424071 1001 86380 86390 1
423847 99423847 1001 86380 86390 1
424130 99424130 1001 86380 86390 1
424145 99424145 1001 86380 86390 1
425052 99425052 1001 86380 86390 1
425013 99425013 1001 86380 86390 1
425109 99425109 1001 86380 86390 1
424851 99424851 1001 86380 86390 1
424879 99424879 1001 86380 86390 1
424790 99424790 1001 86380 86390 1
424561 99424561 1001 86380 86390 1
424441 99424441 1001 86380 86390 1
424396 99424396 1001 86380 86390 1
424231 99424231 1001 86380 86390 1
424238 99424238 1001 86380 86390 1
425581 99425581 1001 86380 86390 1
425612 99425612 1001 86380 86390 1
425480 99425480 1001 86380 86390 1
425731 99425731 1001 86380 86390 1
425816 99425816 1001 86380 86390 1
425679 99425679 1001 86380 86390 1
426875 99426875 1001 86380 86390 1
426756 99426756 1001 86380 86390 1
426358 99426358 1001 86380 86390 1
426333 99426333 1001 86380 86390 1
426290 99426290 1001 86380 86390 1
426243 99426243 1001 86380 86390 1
426167 99426167 1001 86380 86390 1
426263 99426263 1001 86380 86390 1
427197 99427197 1001 86380 86390 1
427204 99427204 1001 86380 86390 1
427251 99427251 1001 86380 86390 1
427452 99427452 1001 86380 86390 1
428607 99428607 1001 86380 86390 1
428732 99428732 1001 86380 86390 1
428446 99428446 1001 86380 86390 1
428432 99428432 1001 86380 86390 1
428092 99428092 1001 86380 86390 1
428122 99428122 1001 86380 86390 1
428321 99428321 1001 86380 86390 1
428191 99428191 1001 86380 86390 1
428284 99428284 1001 86380 86390 1
428054 99428054 1001 86380 86390 1
427657 99427657 1001 86380 86390 1
427760 99427760 1001 86380 86390 1
427719 99427719 1001 86380 86390 1
427647 99427647 1001 86380 86390 1
429040 99429040 1001 86380 86390 1
429100 99429100 1001 86380 86390 1
428864 99428864 1001 86380 86390 1
429064 99429064 1001 86380 86390 1
430103 99430103 1001 86380 86390 1
429614 99429614 1001 86380 86390 1
429860 99429860 1001 86380 86390 1
429701 99429701 1001 86380 86390 1
429375 99429375 1001 86380 86390 1
429493 99429493 1001 86380 86390 1
430454 99430454 1001 86380 86390 1
430527 99430527 1001 86380 86390 1
430403 99430403 1001 86380 86390 1
430380 99430380 1001 86380 86390 1
430787 99430787 1001 86380 86390 1
430452 99430452 1001 86380 86390 1
431699 99431699 1001 86380 86390 1
431658 99431658 1001 86380 86390 1
431627 99431627 1001 86380 86390 1
431311 99431311 1001 86380 86390 1
431325 99431325 1001 86380 86390 1
431249 99431249 1001 86380 86390 1
432418 99432418 1001 86380 86390 1
432189 99432189 1001 86380 86390 1
433411 99433411 1001 86380 86390 1
433412 99433412 1001 86380 86390 1
433588 99433588 1001 86380 86390 1
433416 99433416 1001 86380 86390 1
433684 99433684 1001 86380 86390 1
433648 99433648 1001 86380 86390 1
433163 99433163 1001 86380 86390 1
433080 99433080 1001 86380 86390 1
433095 99433095 1001 86380 86390 1
433134 99433134 1001 86380 86390 1
432698 99432698 1001 86380 86390 1
432553 99432553 1001 86380 86390 1
432828 99432828 1001 86380 86390 1
432756 99432756 1001 86380 86390 1
432786 99432786 1001 86380 86390 1
434115 99434115 1001 86380 86390 1
434021 99434021 1001 86380 86390 1
433733 99433733 1001 86380 86390 1
433804 99433804 1001 86380 86390 1
435366 99435366 1001 86380 86390 1
435370 99435370 1001 86380 86390 1
435202 99435202 1001 86380 86390 1
435011 99435011 1001 86380 86390 1
435335 99435335 1001 86380 86390 1
434843 99434843 1001 86380 86390 1
434664 99434664 1001 86380 86390 1
434451 99434451 1001 86380 86390 1
434236 99434236 1001 86380 86390 1
434386 99434386 1001 86380 86390 1
434332 99434332 1001 86380 86390 1
434420 99434420 1001 86380 86390 1
435567 99435567 1001 86380 86390 1
435627 99435627 1001 86380 86390 1
435742 99435742 1001 86380 86390 1
435664 99435664 1001 86380 86390 1
436947 99436947 1001 86380 86390 1
436795 99436795 1001 86380 86390 1
436235 99436235 1001 86380 86390 1
437300 99437300 1001 86380 86390 1
300722 99300722 1001 86380 86390 1
300497 99300497 1001 86380 86390 1
300474 99300474 1001 86380 86390 1
300437 99300437 1001 86380 86390 1
300293 99300293 1001 86380 86390 1
300151 99300151 1001 86380 86390 1
300766 99300766 1001 86380 86390 1
300836 99300836 1001 86380 86390 1
300902 99300902 1001 86380 86390 1
301453 99301453 1001 86380 86390 1
301473 99301473 1001 86380 86390 1
301513 99301513 1001 86380 86390 1
301371 99301371 1001 86380 86390 1
301227 99301227 1001 86380 86390 1
301053 99301053 1001 86380 86390 1
301746 99301746 1001 86380 86390 1
301739 99301739 1001 86380 86390 1
301677 99301677 1001 86380 86390 1
302241 99302241 1001 86380 86390 1
302264 99302264 1001 86380 86390 1
302046 99302046 1001 86380 86390 1
302100 99302100 1001 86380 86390 1
302116 99302116 1001 86380 86390 1
302157 99302157 1001 86380 86390 1
302071 99302071 1001 86380 86390 1
301814 99301814 1001 86380 86390 1
301873 99301873 1001 86380 86390 1
302572 99302572 1001 86380 86390 1
302405 99302405 1001 86380 86390 1
302448 99302448 1001 86380 86390 1
303161 99303161 1001 86380 86390 1
302823 99302823 1001 86380 86390 1
302852 99302852 1001 86380 86390 1
302866 99302866 1001 86380 86390 1
302957 99302957 1001 86380 86390 1
302987 99302987 1001 86380 86390 1
302640 99302640 1001 86380 86390 1
302668 99302668 1001 86380 86390 1
303342 99303342 1001 86380 86390 1
303317 99303317 1001 86380 86390 1
303331 99303331 1001 86380 86390 1
303932 99303932 1001 86380 86390 1
303984 99303984 1001 86380 86390 1
303855 99303855 1001 86380 86390 1
303870 99303870 1001 86380 86390 1
303896 99303896 1001 86380 86390 1
303692 99303692 1001 86380 86390 1
303606 99303606 1001 86380 86390 1
303507 99303507 1001 86380 86390 1
303483 99303483 1001 86380 86390 1
304237 99304237 1001 86380 86390 1
304113 99304113 1001 86380 86390 1
304191 99304191 1001 86380 86390 1
304193 99304193 1001 86380 86390 1
304065 99304065 1001 86380 86390 1
304682 99304682 1001 86380 86390 1
304777 99304777 1001 86380 86390 1
304475 99304475 1001 86380 86390 1
304606 99304606 1001 86380 86390 1
304635 99304635 1001 86380 86390 1
304648 99304648 1001 86380 86390 1
304600 99304600 1001 86380 86390 1
304291 99304291 1001 86380 86390 1
304421 99304421 1001 86380 86390 1
304401 99304401 1001 86380 86390 1
304402 99304402 1001 86380 86390 1
304976 99304976 1001 86380 86390 1
304917 99304917 1001 86380 86390 1
305033 99305033 1001 86380 86390 1
304969 99304969 1001 86380 86390 1
305586 99305586 1001 86380 86390 1
305524 99305524 1001 86380 86390 1
305469 99305469 1001 86380 86390 1
305131 99305131 1001 86380 86390 1
305125 99305125 1001 86380 86390 1
305271 99305271 1001 86380 86390 1
500093 99500093 1001 86380 86390 1
500170 99500170 1001 86380 86390 1
500081 99500081 1001 86380 86390 1
500123 99500123 1001 86380 86390 1
500773 99500773 1001 86380 86390 1
500631 99500631 1001 86380 86390 1
500535 99500535 1001 86380 86390 1
500474 99500474 1001 86380 86390 1
500423 99500423 1001 86380 86390 1
500607 99500607 1001 86380 86390 1
500377 99500377 1001 86380 86390 1
500393 99500393 1001 86380 86390 1
500369 99500369 1001 86380 86390 1
500383 99500383 1001 86380 86390 1
500836 99500836 1001 86380 86390 1
500894 99500894 1001 86380 86390 1
500952 99500952 1001 86380 86390 1
501514 99501514 1001 86380 86390 1
501489 99501489 1001 86380 86390 1
501479 99501479 1001 86380 86390 1
501442 99501442 1001 86380 86390 1
501549 99501549 1001 86380 86390 1
501358 99501358 1001 86380 86390 1
501242 99501242 1001 86380 86390 1
501339 99501339 1001 86380 86390 1
501020 99501020 1001 86380 86390 1
501215 99501215 1001 86380 86390 1
501125 99501125 1001 86380 86390 1
501113 99501113 1001 86380 86390 1
501036 99501036 1001 86380 86390 1
501689 99501689 1001 86380 86390 1
501679 99501679 1001 86380 86390 1
501760 99501760 1001 86380 86390 1
501713 99501713 1001 86380 86390 1
502326 99502326 1001 86380 86390 1
502331 99502331 1001 86380 86390 1
502411 99502411 1001 86380 86390 1
502458 99502458 1001 86380 86390 1
502124 99502124 1001 86380 86390 1
502190 99502190 1001 86380 86390 1
502204 99502204 1001 86380 86390 1
501862 99501862 1001 86380 86390 1
501954 99501954 1001 86380 86390 1
501891 99501891 1001 86380 86390 1
502007 99502007 1001 86380 86390 1
501943 99501943 1001 86380 86390 1
502489 99502489 1001 86380 86390 1
503167 99503167 1001 86380 86390 1
503155 99503155 1001 86380 86390 1
503168 99503168 1001 86380 86390 1
503092 99503092 1001 86380 86390 1
503200 99503200 1001 86380 86390 1
503051 99503051 1001 86380 86390 1
503069 99503069 1001 86380 86390 1
502915 99502915 1001 86380 86390 1
502677 99502677 1001 86380 86390 1
502705 99502705 1001 86380 86390 1
503483 99503483 1001 86380 86390 1
503419 99503419 1001 86380 86390 1
503458 99503458 1001 86380 86390 1
503391 99503391 1001 86380 86390 1
503972 99503972 1001 86380 86390 1
503987 99503987 1001 86380 86390 1
503900 99503900 1001 86380 86390 1
503849 99503849 1001 86380 86390 1
503807 99503807 1001 86380 86390 1
503833 99503833 1001 86380 86390 1
503717 99503717 1001 86380 86390 1
503523 99503523 1001 86380 86390 1
503630 99503630 1001 86380 86390 1
503572 99503572 1001 86380 86390 1
504266 99504266 1001 86380 86390 1
504305 99504305 1001 86380 86390 1
504124 99504124 1001 86380 86390 1
504842 99504842 1001 86380 86390 1
504908 99504908 1001 86380 86390 1
504882 99504882 1001 86380 86390 1
504860 99504860 1001 86380 86390 1
504924 99504924 1001 86380 86390 1
504935 99504935 1001 86380 86390 1
504544 99504544 1001 86380 86390 1
504585 99504585 1001 86380 86390 1
504505 99504505 1001 86380 86390 1
504467 99504467 1001 86380 86390 1
504413 99504413 1001 86380 86390 1
504348 99504348 1001 86380 86390 1
505770 99505770 1001 86380 86390 1
505705 99505705 1001 86380 86390 1
505398 99505398 1001 86380 86390 1
505464 99505464 1001 86380 86390 1
505512 99505512 1001 86380 86390 1
505222 99505222 1001 86380 86390 1
505302 99505302 1001 86380 86390 1
505290 99505290 1001 86380 86390 1
505863 99505863 1001 86380 86390 1
505812 99505812 1001 86380 86390 1
505880 99505880 1001 86380 86390 1
505973 99505973 1001 86380 86390 1
506416 99506416 1001 86380 86390 1
506395 99506395 1001 86380 86390 1
506536 99506536 1001 86380 86390 1
506583 99506583 1001 86380 86390 1
506243 99506243 1001 86380 86390 1
506334 99506334 1001 86380 86390 1
505988 99505988 1001 86380 86390 1
506074 99506074 1001 86380 86390 1
506050 99506050 1001 86380 86390 1
506638 99506638 1001 86380 86390 1
506615 99506615 1001 86380 86390 1
507255 99507255 1001 86380 86390 1
507404 99507404 1001 86380 86390 1
507370 99507370 1001 86380 86390 1
507052 99507052 1001 86380 86390 1
507067 99507067 1001 86380 86390 1
507125 99507125 1001 86380 86390 1
506919 99506919 1001 86380 86390 1
507009 99507009 1001 86380 86390 1
506898 99506898 1001 86380 86390 1
506940 99506940 1001 86380 86390 1
507473 99507473 1001 86380 86390 1
507616 99507616 1001 86380 86390 1
507448 99507448 1001 86380 86390 1
507582 99507582 1001 86380 86390 1
508224 99508224 1001 86380 86390 1
508166 99508166 1001 86380 86390 1
507966 99507966 1001 86380 86390 1
507880 99507880 1001 86380 86390 1
508013 99508013 1001 86380 86390 1
507770 99507770 1001 86380 86390 1
507771 99507771 1001 86380 86390 1
507695 99507695 1001 86380 86390 1
507721 99507721 1001 86380 86390 1
507648 99507648 1001 86380 86390 1
508431 99508431 1001 86380 86390 1
508395 99508395 1001 86380 86390 1
508267 99508267 1001 86380 86390 1
508412 99508412 1001 86380 86390 1
508887 99508887 1001 86380 86390 1
508878 99508878 1001 86380 86390 1
508918 99508918 1001 86380 86390 1
508819 99508819 1001 86380 86390 1
508821 99508821 1001 86380 86390 1
508544 99508544 1001 86380 86390 1
508566 99508566 1001 86380 86390 1
509238 99509238 1001 86380 86390 1
509174 99509174 1001 86380 86390 1
509787 99509787 1001 86380 86390 1
509753 99509753 1001 86380 86390 1
509810 99509810 1001 86380 86390 1
509545 99509545 1001 86380 86390 1
509610 99509610 1001 86380 86390 1
509563 99509563 1001 86380 86390 1
509352 99509352 1001 86380 86390 1
509442 99509442 1001 86380 86390 1
510040 99510040 1001 86380 86390 1
510105 99510105 1001 86380 86390 1
510700 99510700 1001 86380 86390 1
510564 99510564 1001 86380 86390 1
510669 99510669 1001 86380 86390 1
510556 99510556 1001 86380 86390 1
510675 99510675 1001 86380 86390 1
510483 99510483 1001 86380 86390 1
510386 99510386 1001 86380 86390 1
510364 99510364 1001 86380 86390 1
510300 99510300 1001 86380 86390 1
510284 99510284 1001 86380 86390 1
510311 99510311 1001 86380 86390 1
510846 99510846 1001 86380 86390 1
510756 99510756 1001 86380 86390 1
510795 99510795 1001 86380 86390 1
510735 99510735 1001 86380 86390 1
511437 99511437 1001 86380 86390 1
511503 99511503 1001 86380 86390 1
511518 99511518 1001 86380 86390 1
511429 99511429 1001 86380 86390 1
511405 99511405 1001 86380 86390 1
511393 99511393 1001 86380 86390 1
511433 99511433 1001 86380 86390 1
511096 99511096 1001 86380 86390 1
511616 99511616 1001 86380 86390 1
511620 99511620 1001 86380 86390 1
511754 99511754 1001 86380 86390 1
511574 99511574 1001 86380 86390 1
511601 99511601 1001 86380 86390 1
511717 99511717 1001 86380 86390 1
512338 99512338 1001 86380 86390 1
512274 99512274 1001 86380 86390 1
512085 99512085 1001 86380 86390 1
511890 99511890 1001 86380 86390 1
512501 99512501 1001 86380 86390 1
513156 99513156 1001 86380 86390 1
513184 99513184 1001 86380 86390 1
512925 99512925 1001 86380 86390 1
512824 99512824 1001 86380 86390 1
512943 99512943 1001 86380 86390 1
512931 99512931 1001 86380 86390 1
512841 99512841 1001 86380 86390 1
512785 99512785 1001 86380 86390 1
512708 99512708 1001 86380 86390 1
513287 99513287 1001 86380 86390 1
513918 99513918 1001 86380 86390 1
513908 99513908 1001 86380 86390 1
513686 99513686 1001 86380 86390 1
513740 99513740 1001 86380 86390 1
513754 99513754 1001 86380 86390 1
513518 99513518 1001 86380 86390 1
513583 99513583 1001 86380 86390 1
514071 99514071 1001 86380 86390 1
514228 99514228 1001 86380 86390 1
514141 99514141 1001 86380 86390 1
514050 99514050 1001 86380 86390 1
514721 99514721 1001 86380 86390 1
514760 99514760 1001 86380 86390 1
514722 99514722 1001 86380 86390 1
514749 99514749 1001 86380 86390 1
514725 99514725 1001 86380 86390 1
514818 99514818 1001 86380 86390 1
514602 99514602 1001 86380 86390 1
514527 99514527 1001 86380 86390 1
514366 99514366 1001 86380 86390 1
514380 99514380 1001 86380 86390 1
514319 99514319 1001 86380 86390 1
514269 99514269 1001 86380 86390 1
514270 99514270 1001 86380 86390 1
514247 99514247 1001 86380 86390 1
514443 99514443 1001 86380 86390 1
514984 99514984 1001 86380 86390 1
514875 99514875 1001 86380 86390 1
514981 99514981 1001 86380 86390 1
515607 99515607 1001 86380 86390 1
515609 99515609 1001 86380 86390 1
515512 99515512 1001 86380 86390 1
515580 99515580 1001 86380 86390 1
515315 99515315 1001 86380 86390 1
515250 99515250 1001 86380 86390 1
515160 99515160 1001 86380 86390 1
515177 99515177 1001 86380 86390 1
515790 99515790 1001 86380 86390 1
515716 99515716 1001 86380 86390 1
515795 99515795 1001 86380 86390 1
516317 99516317 1001 86380 86390 1
516331 99516331 1001 86380 86390 1
516486 99516486 1001 86380 86390 1
516177 99516177 1001 86380 86390 1
516139 99516139 1001 86380 86390 1
516153 99516153 1001 86380 86390 1
516244 99516244 1001 86380 86390 1
516236 99516236 1001 86380 86390 1
516199 99516199 1001 86380 86390 1
515966 99515966 1001 86380 86390 1
516073 99516073 1001 86380 86390 1
515971 99515971 1001 86380 86390 1
515959 99515959 1001 86380 86390 1
515907 99515907 1001 86380 86390 1
515952 99515952 1001 86380 86390 1
516610 99516610 1001 86380 86390 1
516520 99516520 1001 86380 86390 1
516626 99516626 1001 86380 86390 1
516647 99516647 1001 86380 86390 1
516686 99516686 1001 86380 86390 1
517194 99517194 1001 86380 86390 1
517195 99517195 1001 86380 86390 1
517319 99517319 1001 86380 86390 1
517191 99517191 1001 86380 86390 1
517075 99517075 1001 86380 86390 1
516874 99516874 1001 86380 86390 1
516917 99516917 1001 86380 86390 1
516854 99516854 1001 86380 86390 1
516842 99516842 1001 86380 86390 1
517389 99517389 1001 86380 86390 1
517454 99517454 1001 86380 86390 1
518131 99518131 1001 86380 86390 1
518142 99518142 1001 86380 86390 1
518043 99518043 1001 86380 86390 1
517816 99517816 1001 86380 86390 1
517589 99517589 1001 86380 86390 1
518887 99518887 1001 86380 86390 1
518823 99518823 1001 86380 86390 1
518943 99518943 1001 86380 86390 1
518945 99518945 1001 86380 86390 1
518438 99518438 1001 86380 86390 1
518440 99518440 1001 86380 86390 1
518388 99518388 1001 86380 86390 1
518508 99518508 1001 86380 86390 1
519076 99519076 1001 86380 86390 1
519001 99519001 1001 86380 86390 1
519175 99519175 1001 86380 86390 1
519125 99519125 1001 86380 86390 1
519699 99519699 1001 86380 86390 1
519687 99519687 1001 86380 86390 1
519754 99519754 1001 86380 86390 1
519768 99519768 1001 86380 86390 1
519679 99519679 1001 86380 86390 1
519807 99519807 1001 86380 86390 1
519416 99519416 1001 86380 86390 1
519546 99519546 1001 86380 86390 1
519574 99519574 1001 86380 86390 1
519435 99519435 1001 86380 86390 1
519232 99519232 1001 86380 86390 1
519255 99519255 1001 86380 86390 1
520018 99520018 1001 86380 86390 1
519864 99519864 1001 86380 86390 1
519942 99519942 1001 86380 86390 1
519971 99519971 1001 86380 86390 1
519819 99519819 1001 86380 86390 1
519846 99519846 1001 86380 86390 1
519977 99519977 1001 86380 86390 1
520456 99520456 1001 86380 86390 1
520345 99520345 1001 86380 86390 1
520327 99520327 1001 86380 86390 1
520169 99520169 1001 86380 86390 1
520641 99520641 1001 86380 86390 1
520784 99520784 1001 86380 86390 1
520816 99520816 1001 86380 86390 1
520765 99520765 1001 86380 86390 1
521092 99521092 1001 86380 86390 1
521146 99521146 1001 86380 86390 1
521200 99521200 1001 86380 86390 1
521213 99521213 1001 86380 86390 1
521123 99521123 1001 86380 86390 1
521098 99521098 1001 86380 86390 1
521029 99521029 1001 86380 86390 1
521045 99521045 1001 86380 86390 1
520929 99520929 1001 86380 86390 1
520981 99520981 1001 86380 86390 1
520891 99520891 1001 86380 86390 1
520997 99520997 1001 86380 86390 1
520935 99520935 1001 86380 86390 1
521660 99521660 1001 86380 86390 1
522139 99522139 1001 86380 86390 1
522114 99522114 1001 86380 86390 1
522185 99522185 1001 86380 86390 1
521948 99521948 1001 86380 86390 1
521966 99521966 1001 86380 86390 1
522034 99522034 1001 86380 86390 1
521827 99521827 1001 86380 86390 1
521686 99521686 1001 86380 86390 1
521728 99521728 1001 86380 86390 1
521796 99521796 1001 86380 86390 1
521692 99521692 1001 86380 86390 1
521719 99521719 1001 86380 86390 1
521722 99521722 1001 86380 86390 1
522350 99522350 1001 86380 86390 1
523082 99523082 1001 86380 86390 1
522918 99522918 1001 86380 86390 1
522984 99522984 1001 86380 86390 1
522753 99522753 1001 86380 86390 1
522563 99522563 1001 86380 86390 1
522628 99522628 1001 86380 86390 1
522644 99522644 1001 86380 86390 1
522515 99522515 1001 86380 86390 1
523171 99523171 1001 86380 86390 1
523216 99523216 1001 86380 86390 1
523790 99523790 1001 86380 86390 1
523945 99523945 1001 86380 86390 1
523848 99523848 1001 86380 86390 1
523776 99523776 1001 86380 86390 1
523651 99523651 1001 86380 86390 1
523575 99523575 1001 86380 86390 1
523614 99523614 1001 86380 86390 1
523580 99523580 1001 86380 86390 1
523569 99523569 1001 86380 86390 1
523521 99523521 1001 86380 86390 1
523394 99523394 1001 86380 86390 1
523343 99523343 1001 86380 86390 1
523397 99523397 1001 86380 86390 1
524630 99524630 1001 86380 86390 1
524661 99524661 1001 86380 86390 1
524758 99524758 1001 86380 86390 1
524515 99524515 1001 86380 86390 1
524189 99524189 1001 86380 86390 1
524177 99524177 1001 86380 86390 1
524340 99524340 1001 86380 86390 1
524303 99524303 1001 86380 86390 1
524252 99524252 1001 86380 86390 1
524278 99524278 1001 86380 86390 1
524953 99524953 1001 86380 86390 1
524829 99524829 1001 86380 86390 1
524805 99524805 1001 86380 86390 1
524896 99524896 1001 86380 86390 1
524935 99524935 1001 86380 86390 1
525437 99525437 1001 86380 86390 1
525476 99525476 1001 86380 86390 1
525556 99525556 1001 86380 86390 1
525453 99525453 1001 86380 86390 1
525210 99525210 1001 86380 86390 1
525339 99525339 1001 86380 86390 1
525321 99525321 1001 86380 86390 1
525257 99525257 1001 86380 86390 1
525245 99525245 1001 86380 86390 1
525041 99525041 1001 86380 86390 1
525026 99525026 1001 86380 86390 1
525765 99525765 1001 86380 86390 1
525643 99525643 1001 86380 86390 1
526287 99526287 1001 86380 86390 1
526371 99526371 1001 86380 86390 1
526192 99526192 1001 86380 86390 1
526052 99526052 1001 86380 86390 1
526143 99526143 1001 86380 86390 1
525900 99525900 1001 86380 86390 1
525914 99525914 1001 86380 86390 1
526566 99526566 1001 86380 86390 1
526490 99526490 1001 86380 86390 1
526622 99526622 1001 86380 86390 1
527218 99527218 1001 86380 86390 1
527202 99527202 1001 86380 86390 1
527076 99527076 1001 86380 86390 1
526940 99526940 1001 86380 86390 1
526877 99526877 1001 86380 86390 1
526890 99526890 1001 86380 86390 1
526957 99526957 1001 86380 86390 1
526867 99526867 1001 86380 86390 1
526922 99526922 1001 86380 86390 1
526898 99526898 1001 86380 86390 1
527043 99527043 1001 86380 86390 1
526671 99526671 1001 86380 86390 1
527381 99527381 1001 86380 86390 1
527426 99527426 1001 86380 86390 1
527271 99527271 1001 86380 86390 1
527910 99527910 1001 86380 86390 1
527926 99527926 1001 86380 86390 1
527876 99527876 1001 86380 86390 1
527953 99527953 1001 86380 86390 1
527931 99527931 1001 86380 86390 1
528009 99528009 1001 86380 86390 1
527714 99527714 1001 86380 86390 1
527836 99527836 1001 86380 86390 1
527709 99527709 1001 86380 86390 1
527587 99527587 1001 86380 86390 1
527486 99527486 1001 86380 86390 1
527525 99527525 1001 86380 86390 1
527658 99527658 1001 86380 86390 1
528215 99528215 1001 86380 86390 1
528114 99528114 1001 86380 86390 1
528225 99528225 1001 86380 86390 1
528853 99528853 1001 86380 86390 1
528886 99528886 1001 86380 86390 1
528670 99528670 1001 86380 86390 1
528619 99528619 1001 86380 86390 1
528510 99528510 1001 86380 86390 1
528471 99528471 1001 86380 86390 1
528965 99528965 1001 86380 86390 1
528955 99528955 1001 86380 86390 1
528983 99528983 1001 86380 86390 1
529101 99529101 1001 86380 86390 1
529077 99529077 1001 86380 86390 1
529091 99529091 1001 86380 86390 1
529680 99529680 1001 86380 86390 1
529672 99529672 1001 86380 86390 1
529714 99529714 1001 86380 86390 1
529687 99529687 1001 86380 86390 1
529534 99529534 1001 86380 86390 1
529512 99529512 1001 86380 86390 1
529461 99529461 1001 86380 86390 1
529267 99529267 1001 86380 86390 1
529235 99529235 1001 86380 86390 1
529880 99529880 1001 86380 86390 1
530276 99530276 1001 86380 86390 1
530328 99530328 1001 86380 86390 1
530277 99530277 1001 86380 86390 1
530010 99530010 1001 86380 86390 1
530088 99530088 1001 86380 86390 1
530123 99530123 1001 86380 86390 1
530662 99530662 1001 86380 86390 1
530664 99530664 1001 86380 86390 1
531345 99531345 1001 86380 86390 1
531354 99531354 1001 86380 86390 1
531366 99531366 1001 86380 86390 1
531111 99531111 1001 86380 86390 1
531119 99531119 1001 86380 86390 1
531172 99531172 1001 86380 86390 1
530892 99530892 1001 86380 86390 1
530945 99530945 1001 86380 86390 1
530938 99530938 1001 86380 86390 1
531525 99531525 1001 86380 86390 1
532094 99532094 1001 86380 86390 1
532183 99532183 1001 86380 86390 1
532189 99532189 1001 86380 86390 1
532138 99532138 1001 86380 86390 1
531822 99531822 1001 86380 86390 1
531978 99531978 1001 86380 86390 1
531994 99531994 1001 86380 86390 1
531814 99531814 1001 86380 86390 1
531802 99531802 1001 86380 86390 1
531906 99531906 1001 86380 86390 1
531717 99531717 1001 86380 86390 1
531615 99531615 1001 86380 86390 1
531720 99531720 1001 86380 86390 1
532211 99532211 1001 86380 86390 1
532369 99532369 1001 86380 86390 1
532240 99532240 1001 86380 86390 1
532890 99532890 1001 86380 86390 1
532876 99532876 1001 86380 86390 1
532737 99532737 1001 86380 86390 1
532795 99532795 1001 86380 86390 1
532454 99532454 1001 86380 86390 1
532428 99532428 1001 86380 86390 1
532534 99532534 1001 86380 86390 1
532447 99532447 1001 86380 86390 1
533055 99533055 1001 86380 86390 1
533223 99533223 1001 86380 86390 1
533160 99533160 1001 86380 86390 1
533167 99533167 1001 86380 86390 1
533038 99533038 1001 86380 86390 1
533220 99533220 1001 86380 86390 1
533170 99533170 1001 86380 86390 1
533858 99533858 1001 86380 86390 1
533684 99533684 1001 86380 86390 1
533673 99533673 1001 86380 86390 1
533613 99533613 1001 86380 86390 1
533330 99533330 1001 86380 86390 1
533434 99533434 1001 86380 86390 1
533271 99533271 1001 86380 86390 1
533924 99533924 1001 86380 86390 1
533862 99533862 1001 86380 86390 1
534535 99534535 1001 86380 86390 1
534510 99534510 1001 86380 86390 1
534675 99534675 1001 86380 86390 1
534429 99534429 1001 86380 86390 1
534413 99534413 1001 86380 86390 1
534271 99534271 1001 86380 86390 1
534259 99534259 1001 86380 86390 1
534124 99534124 1001 86380 86390 1
534217 99534217 1001 86380 86390 1
534774 99534774 1001 86380 86390 1
534814 99534814 1001 86380 86390 1
534829 99534829 1001 86380 86390 1
534858 99534858 1001 86380 86390 1
535431 99535431 1001 86380 86390 1
535266 99535266 1001 86380 86390 1
534917 99534917 1001 86380 86390 1
535049 99535049 1001 86380 86390 1
535088 99535088 1001 86380 86390 1
534990 99534990 1001 86380 86390 1
534890 99534890 1001 86380 86390 1
535601 99535601 1001 86380 86390 1
535537 99535537 1001 86380 86390 1
535709 99535709 1001 86380 86390 1
536223 99536223 1001 86380 86390 1
536328 99536328 1001 86380 86390 1
536119 99536119 1001 86380 86390 1
535944 99535944 1001 86380 86390 1
536000 99536000 1001 86380 86390 1
536026 99536026 1001 86380 86390 1
536039 99536039 1001 86380 86390 1
535873 99535873 1001 86380 86390 1
535731 99535731 1001 86380 86390 1
535875 99535875 1001 86380 86390 1
536346 99536346 1001 86380 86390 1
536432 99536432 1001 86380 86390 1
536370 99536370 1001 86380 86390 1
536409 99536409 1001 86380 86390 1
537133 99537133 1001 86380 86390 1
537038 99537038 1001 86380 86390 1
536966 99536966 1001 86380 86390 1
537095 99537095 1001 86380 86390 1
536993 99536993 1001 86380 86390 1
536755 99536755 1001 86380 86390 1
536916 99536916 1001 86380 86390 1
536697 99536697 1001 86380 86390 1
536724 99536724 1001 86380 86390 1
536599 99536599 1001 86380 86390 1
536550 99536550 1001 86380 86390 1
537367 99537367 1001 86380 86390 1
537277 99537277 1001 86380 86390 1
537174 99537174 1001 86380 86390 1
537240 99537240 1001 86380 86390 1
537320 99537320 1001 86380 86390 1
537257 99537257 1001 86380 86390 1
537246 99537246 1001 86380 86390 1
537353 99537353 1001 86380 86390 1
537860 99537860 1001 86380 86390 1
537724 99537724 1001 86380 86390 1
537647 99537647 1001 86380 86390 1
537686 99537686 1001 86380 86390 1
537751 99537751 1001 86380 86390 1
537717 99537717 1001 86380 86390 1
537536 99537536 1001 86380 86390 1
537409 99537409 1001 86380 86390 1
537461 99537461 1001 86380 86390 1
537397 99537397 1001 86380 86390 1
537539 99537539 1001 86380 86390 1
537528 99537528 1001 86380 86390 1
537480 99537480 1001 86380 86390 1
537390 99537390 1001 86380 86390 1
537444 99537444 1001 86380 86390 1
538027 99538027 1001 86380 86390 1
538015 99538015 1001 86380 86390 1
538103 99538103 1001 86380 86390 1
538647 99538647 1001 86380 86390 1
538494 99538494 1001 86380 86390 1
538259 99538259 1001 86380 86390 1
538298 99538298 1001 86380 86390 1
538391 99538391 1001 86380 86390 1
538289 99538289 1001 86380 86390 1
538825 99538825 1001 86380 86390 1
538883 99538883 1001 86380 86390 1
538818 99538818 1001 86380 86390 1
538952 99538952 1001 86380 86390 1
539557 99539557 1001 86380 86390 1
539519 99539519 1001 86380 86390 1
539584 99539584 1001 86380 86390 1
539575 99539575 1001 86380 86390 1
539268 99539268 1001 86380 86390 1
539231 99539231 1001 86380 86390 1
539362 99539362 1001 86380 86390 1
539163 99539163 1001 86380 86390 1
539189 99539189 1001 86380 86390 1
539021 99539021 1001 86380 86390 1
539195 99539195 1001 86380 86390 1
539184 99539184 1001 86380 86390 1
539083 99539083 1001 86380 86390 1
539755 99539755 1001 86380 86390 1
539694 99539694 1001 86380 86390 1
539684 99539684 1001 86380 86390 1
540107 99540107 1001 86380 86390 1
539914 99539914 1001 86380 86390 1
539996 99539996 1001 86380 86390 1
539984 99539984 1001 86380 86390 1
540023 99540023 1001 86380 86390 1
539962 99539962 1001 86380 86390 1
539871 99539871 1001 86380 86390 1
540609 99540609 1001 86380 86390 1
540584 99540584 1001 86380 86390 1
540473 99540473 1001 86380 86390 1
540565 99540565 1001 86380 86390 1
541233 99541233 1001 86380 86390 1
541271 99541271 1001 86380 86390 1
541239 99541239 1001 86380 86390 1
541162 99541162 1001 86380 86390 1
541215 99541215 1001 86380 86390 1
540999 99540999 1001 86380 86390 1
540678 99540678 1001 86380 86390 1
540837 99540837 1001 86380 86390 1
540876 99540876 1001 86380 86390 1
541303 99541303 1001 86380 86390 1
541482 99541482 1001 86380 86390 1
541483 99541483 1001 86380 86390 1
541924 99541924 1001 86380 86390 1
542054 99542054 1001 86380 86390 1
541745 99541745 1001 86380 86390 1
541836 99541836 1001 86380 86390 1
541746 99541746 1001 86380 86390 1
541786 99541786 1001 86380 86390 1
541906 99541906 1001 86380 86390 1
541856 99541856 1001 86380 86390 1
541820 99541820 1001 86380 86390 1
541577 99541577 1001 86380 86390 1
541501 99541501 1001 86380 86390 1
541568 99541568 1001 86380 86390 1
541685 99541685 1001 86380 86390 1
541545 99541545 1001 86380 86390 1
542155 99542155 1001 86380 86390 1
542908 99542908 1001 86380 86390 1
542832 99542832 1001 86380 86390 1
542858 99542858 1001 86380 86390 1
542914 99542914 1001 86380 86390 1
542919 99542919 1001 86380 86390 1
542656 99542656 1001 86380 86390 1
542350 99542350 1001 86380 86390 1
542391 99542391 1001 86380 86390 1
542514 99542514 1001 86380 86390 1
542988 99542988 1001 86380 86390 1
543001 99543001 1001 86380 86390 1
543671 99543671 1001 86380 86390 1
543570 99543570 1001 86380 86390 1
543398 99543398 1001 86380 86390 1
543439 99543439 1001 86380 86390 1
543504 99543504 1001 86380 86390 1
543427 99543427 1001 86380 86390 1
543363 99543363 1001 86380 86390 1
543562 99543562 1001 86380 86390 1
543324 99543324 1001 86380 86390 1
543264 99543264 1001 86380 86390 1
543941 99543941 1001 86380 86390 1
543818 99543818 1001 86380 86390 1
543936 99543936 1001 86380 86390 1
544525 99544525 1001 86380 86390 1
544379 99544379 1001 86380 86390 1
544239 99544239 1001 86380 86390 1
544003 99544003 1001 86380 86390 1
544175 99544175 1001 86380 86390 1
544124 99544124 1001 86380 86390 1
544060 99544060 1001 86380 86390 1
544151 99544151 1001 86380 86390 1
544177 99544177 1001 86380 86390 1
543983 99543983 1001 86380 86390 1
544152 99544152 1001 86380 86390 1
544625 99544625 1001 86380 86390 1
544653 99544653 1001 86380 86390 1
544604 99544604 1001 86380 86390 1
544684 99544684 1001 86380 86390 1
540487 1062 1002 63121 70982 1
400046 99400046 1001 86380 86390 1
400377 99400377 1001 86380 86390 1
400405 99400405 1001 86380 86390 1
400511 99400511 1001 86380 86390 1
400607 99400607 1001 86380 86390 1
400665 99400665 1001 86380 86390 1
400757 99400757 1001 86380 86390 1
401226 99401226 1001 86380 86390 1
401248 99401248 1001 86380 86390 1
401352 99401352 1001 86380 86390 1
401544 99401544 1001 86380 86390 1
401580 99401580 1001 86380 86390 1
401487 99401487 1001 86380 86390 1
401522 99401522 1001 86380 86390 1
401777 99401777 1001 86380 86390 1
401839 99401839 1001 86380 86390 1
402240 99402240 1001 86380 86390 1
402270 99402270 1001 86380 86390 1
402249 99402249 1001 86380 86390 1
402066 99402066 1001 86380 86390 1
402254 99402254 1001 86380 86390 1
402386 99402386 1001 86380 86390 1
402395 99402395 1001 86380 86390 1
402659 99402659 1001 86380 86390 1
402858 99402858 1001 86380 86390 1
402956 99402956 1001 86380 86390 1
402906 99402906 1001 86380 86390 1
403214 99403214 1001 86380 86390 1
403301 99403301 1001 86380 86390 1
403373 99403373 1001 86380 86390 1
403383 99403383 1001 86380 86390 1
403604 99403604 1001 86380 86390 1
403561 99403561 1001 86380 86390 1
403636 99403636 1001 86380 86390 1
403833 99403833 1001 86380 86390 1
403868 99403868 1001 86380 86390 1
403845 99403845 1001 86380 86390 1
404022 99404022 1001 86380 86390 1
404184 99404184 1001 86380 86390 1
404186 99404186 1001 86380 86390 1
404362 99404362 1001 86380 86390 1
404304 99404304 1001 86380 86390 1
404553 99404553 1001 86380 86390 1
404597 99404597 1001 86380 86390 1
404609 99404609 1001 86380 86390 1
404744 99404744 1001 86380 86390 1
404982 99404982 1001 86380 86390 1
405235 99405235 1001 86380 86390 1
405428 99405428 1001 86380 86390 1
405546 99405546 1001 86380 86390 1
405949 99405949 1001 86380 86390 1
405956 99405956 1001 86380 86390 1
406054 99406054 1001 86380 86390 1
406135 99406135 1001 86380 86390 1
406331 99406331 1001 86380 86390 1
406422 99406422 1001 86380 86390 1
406508 99406508 1001 86380 86390 1
406571 99406571 1001 86380 86390 1
406733 99406733 1001 86380 86390 1
406905 99406905 1001 86380 86390 1
406937 99406937 1001 86380 86390 1
407026 99407026 1001 86380 86390 1
407064 99407064 1001 86380 86390 1
407251 99407251 1001 86380 86390 1
407367 99407367 1001 86380 86390 1
407697 99407697 1001 86380 86390 1
407760 99407760 1001 86380 86390 1
407741 99407741 1001 86380 86390 1
407876 99407876 1001 86380 86390 1
407932 99407932 1001 86380 86390 1
408278 99408278 1001 86380 86390 1
408410 99408410 1001 86380 86390 1
408578 99408578 1001 86380 86390 1
408604 99408604 1001 86380 86390 1
408551 99408551 1001 86380 86390 1
408611 99408611 1001 86380 86390 1
408925 99408925 1001 86380 86390 1
409156 99409156 1001 86380 86390 1
409266 99409266 1001 86380 86390 1
409326 99409326 1001 86380 86390 1
409545 99409545 1001 86380 86390 1
409548 99409548 1001 86380 86390 1
409691 99409691 1001 86380 86390 1
409738 99409738 1001 86380 86390 1
409843 99409843 1001 86380 86390 1
410154 99410154 1001 86380 86390 1
410270 99410270 1001 86380 86390 1
410241 99410241 1001 86380 86390 1
410342 99410342 1001 86380 86390 1
410422 99410422 1001 86380 86390 1
410934 99410934 1001 86380 86390 1
411209 99411209 1001 86380 86390 1
411158 99411158 1001 86380 86390 1
411558 99411558 1001 86380 86390 1
411752 99411752 1001 86380 86390 1
412071 99412071 1001 86380 86390 1
412155 99412155 1001 86380 86390 1
412287 99412287 1001 86380 86390 1
413171 99413171 1001 86380 86390 1
412884 99412884 1001 86380 86390 1
412698 99412698 1001 86380 86390 1
412652 99412652 1001 86380 86390 1
413804 99413804 1001 86380 86390 1
414044 99414044 1001 86380 86390 1
413745 99413745 1001 86380 86390 1
413962 99413962 1001 86380 86390 1
415074 99415074 1001 86380 86390 1
415168 99415168 1001 86380 86390 1
415099 99415099 1001 86380 86390 1
415227 99415227 1001 86380 86390 1
415070 99415070 1001 86380 86390 1
415131 99415131 1001 86380 86390 1
414754 99414754 1001 86380 86390 1
414186 99414186 1001 86380 86390 1
414234 99414234 1001 86380 86390 1
414301 99414301 1001 86380 86390 1
414311 99414311 1001 86380 86390 1
415447 99415447 1001 86380 86390 1
415449 99415449 1001 86380 86390 1
415704 99415704 1001 86380 86390 1
415656 99415656 1001 86380 86390 1
415455 99415455 1001 86380 86390 1
415686 99415686 1001 86380 86390 1
415330 99415330 1001 86380 86390 1
415519 99415519 1001 86380 86390 1
416676 99416676 1001 86380 86390 1
416912 99416912 1001 86380 86390 1
416810 99416810 1001 86380 86390 1
416231 99416231 1001 86380 86390 1
416390 99416390 1001 86380 86390 1
416114 99416114 1001 86380 86390 1
415991 99415991 1001 86380 86390 1
416044 99416044 1001 86380 86390 1
415941 99415941 1001 86380 86390 1
416072 99416072 1001 86380 86390 1
415800 99415800 1001 86380 86390 1
416106 99416106 1001 86380 86390 1
417142 99417142 1001 86380 86390 1
417220 99417220 1001 86380 86390 1
417190 99417190 1001 86380 86390 1
417304 99417304 1001 86380 86390 1
418655 99418655 1001 86380 86390 1
418220 99418220 1001 86380 86390 1
418118 99418118 1001 86380 86390 1
417839 99417839 1001 86380 86390 1
417989 99417989 1001 86380 86390 1
420195 99420195 1001 86380 86390 1
420386 99420386 1001 86380 86390 1
420413 99420413 1001 86380 86390 1
420083 99420083 1001 86380 86390 1
420323 99420323 1001 86380 86390 1
420073 99420073 1001 86380 86390 1
420300 99420300 1001 86380 86390 1
419883 99419883 1001 86380 86390 1
419724 99419724 1001 86380 86390 1
419852 99419852 1001 86380 86390 1
419704 99419704 1001 86380 86390 1
419864 99419864 1001 86380 86390 1
419683 99419683 1001 86380 86390 1
419267 99419267 1001 86380 86390 1
419575 99419575 1001 86380 86390 1
419243 99419243 1001 86380 86390 1
420463 99420463 1001 86380 86390 1
420589 99420589 1001 86380 86390 1
419631 99419631 1001 86380 86390 1
420524 99420524 1001 86380 86390 1
420477 99420477 1001 86380 86390 1
420458 99420458 1001 86380 86390 1
420829 99420829 1001 86380 86390 1
421871 99421871 1001 86380 86390 1
421828 99421828 1001 86380 86390 1
421624 99421624 1001 86380 86390 1
421291 99421291 1001 86380 86390 1
421231 99421231 1001 86380 86390 1
421039 99421039 1001 86380 86390 1
420837 99420837 1001 86380 86390 1
422219 99422219 1001 86380 86390 1
422181 99422181 1001 86380 86390 1
422234 99422234 1001 86380 86390 1
423626 99423626 1001 86380 86390 1
423664 99423664 1001 86380 86390 1
423246 99423246 1001 86380 86390 1
423062 99423062 1001 86380 86390 1
423094 99423094 1001 86380 86390 1
423009 99423009 1001 86380 86390 1
423283 99423283 1001 86380 86390 1
423015 99423015 1001 86380 86390 1
423017 99423017 1001 86380 86390 1
423163 99423163 1001 86380 86390 1
422545 99422545 1001 86380 86390 1
424135 99424135 1001 86380 86390 1
423854 99423854 1001 86380 86390 1
423906 99423906 1001 86380 86390 1
425114 99425114 1001 86380 86390 1
425287 99425287 1001 86380 86390 1
425066 99425066 1001 86380 86390 1
424755 99424755 1001 86380 86390 1
424782 99424782 1001 86380 86390 1
424637 99424637 1001 86380 86390 1
424456 99424456 1001 86380 86390 1
424243 99424243 1001 86380 86390 1
424219 99424219 1001 86380 86390 1
424370 99424370 1001 86380 86390 1
424447 99424447 1001 86380 86390 1
424519 99424519 1001 86380 86390 1
424258 99424258 1001 86380 86390 1
425748 99425748 1001 86380 86390 1
425641 99425641 1001 86380 86390 1
425492 99425492 1001 86380 86390 1
425427 99425427 1001 86380 86390 1
425684 99425684 1001 86380 86390 1
426840 99426840 1001 86380 86390 1
427025 99427025 1001 86380 86390 1
426318 99426318 1001 86380 86390 1
426343 99426343 1001 86380 86390 1
426094 99426094 1001 86380 86390 1
426119 99426119 1001 86380 86390 1
426053 99426053 1001 86380 86390 1
426146 99426146 1001 86380 86390 1
427456 99427456 1001 86380 86390 1
427120 99427120 1001 86380 86390 1
427268 99427268 1001 86380 86390 1
427489 99427489 1001 86380 86390 1
427122 99427122 1001 86380 86390 1
428679 99428679 1001 86380 86390 1
428349 99428349 1001 86380 86390 1
428426 99428426 1001 86380 86390 1
428136 99428136 1001 86380 86390 1
427779 99427779 1001 86380 86390 1
427736 99427736 1001 86380 86390 1
427569 99427569 1001 86380 86390 1
427618 99427618 1001 86380 86390 1
427769 99427769 1001 86380 86390 1
428920 99428920 1001 86380 86390 1
429048 99429048 1001 86380 86390 1
430280 99430280 1001 86380 86390 1
430360 99430360 1001 86380 86390 1
429954 99429954 1001 86380 86390 1
429593 99429593 1001 86380 86390 1
429781 99429781 1001 86380 86390 1
429745 99429745 1001 86380 86390 1
429552 99429552 1001 86380 86390 1
430570 99430570 1001 86380 86390 1
430788 99430788 1001 86380 86390 1
431928 99431928 1001 86380 86390 1
431477 99431477 1001 86380 86390 1
431612 99431612 1001 86380 86390 1
431364 99431364 1001 86380 86390 1
431390 99431390 1001 86380 86390 1
430923 99430923 1001 86380 86390 1
430874 99430874 1001 86380 86390 1
432290 99432290 1001 86380 86390 1
432379 99432379 1001 86380 86390 1
432436 99432436 1001 86380 86390 1
432098 99432098 1001 86380 86390 1
432255 99432255 1001 86380 86390 1
432283 99432283 1001 86380 86390 1
432480 99432480 1001 86380 86390 1
433364 99433364 1001 86380 86390 1
433377 99433377 1001 86380 86390 1
433492 99433492 1001 86380 86390 1
433358 99433358 1001 86380 86390 1
433336 99433336 1001 86380 86390 1
433028 99433028 1001 86380 86390 1
433006 99433006 1001 86380 86390 1
433132 99433132 1001 86380 86390 1
432920 99432920 1001 86380 86390 1
432530 99432530 1001 86380 86390 1
433820 99433820 1001 86380 86390 1
433991 99433991 1001 86380 86390 1
433910 99433910 1001 86380 86390 1
433746 99433746 1001 86380 86390 1
435008 99435008 1001 86380 86390 1
435230 99435230 1001 86380 86390 1
434877 99434877 1001 86380 86390 1
434700 99434700 1001 86380 86390 1
434227 99434227 1001 86380 86390 1
434468 99434468 1001 86380 86390 1
434266 99434266 1001 86380 86390 1
434146 99434146 1001 86380 86390 1
434383 99434383 1001 86380 86390 1
434580 99434580 1001 86380 86390 1
436963 99436963 1001 86380 86390 1
436824 99436824 1001 86380 86390 1
436757 99436757 1001 86380 86390 1
436506 99436506 1001 86380 86390 1
436346 99436346 1001 86380 86390 1
436269 99436269 1001 86380 86390 1
436320 99436320 1001 86380 86390 1
436247 99436247 1001 86380 86390 1
435967 99435967 1001 86380 86390 1
300044 99300044 1001 86380 86390 1
300058 99300058 1001 86380 86390 1
300067 99300067 1001 86380 86390 1
300626 99300626 1001 86380 86390 1
300711 99300711 1001 86380 86390 1
300555 99300555 1001 86380 86390 1
300446 99300446 1001 86380 86390 1
300369 99300369 1001 86380 86390 1
300431 99300431 1001 86380 86390 1
300144 99300144 1001 86380 86390 1
300314 99300314 1001 86380 86390 1
300858 99300858 1001 86380 86390 1
301441 99301441 1001 86380 86390 1
301443 99301443 1001 86380 86390 1
301485 99301485 1001 86380 86390 1
301486 99301486 1001 86380 86390 1
301342 99301342 1001 86380 86390 1
301011 99301011 1001 86380 86390 1
301025 99301025 1001 86380 86390 1
301039 99301039 1001 86380 86390 1
301042 99301042 1001 86380 86390 1
301068 99301068 1001 86380 86390 1
301048 99301048 1001 86380 86390 1
301592 99301592 1001 86380 86390 1
301618 99301618 1001 86380 86390 1
301661 99301661 1001 86380 86390 1
301585 99301585 1001 86380 86390 1
302265 99302265 1001 86380 86390 1
302015 99302015 1001 86380 86390 1
302068 99302068 1001 86380 86390 1
302134 99302134 1001 86380 86390 1
301978 99301978 1001 86380 86390 1
301851 99301851 1001 86380 86390 1
301805 99301805 1001 86380 86390 1
301885 99301885 1001 86380 86390 1
301834 99301834 1001 86380 86390 1
301782 99301782 1001 86380 86390 1
302447 99302447 1001 86380 86390 1
302478 99302478 1001 86380 86390 1
303086 99303086 1001 86380 86390 1
302834 99302834 1001 86380 86390 1
302808 99302808 1001 86380 86390 1
302993 99302993 1001 86380 86390 1
302930 99302930 1001 86380 86390 1
302771 99302771 1001 86380 86390 1
302681 99302681 1001 86380 86390 1
302739 99302739 1001 86380 86390 1
303412 99303412 1001 86380 86390 1
303322 99303322 1001 86380 86390 1
303401 99303401 1001 86380 86390 1
303390 99303390 1001 86380 86390 1
303313 99303313 1001 86380 86390 1
303251 99303251 1001 86380 86390 1
303294 99303294 1001 86380 86390 1
303410 99303410 1001 86380 86390 1
303967 99303967 1001 86380 86390 1
303699 99303699 1001 86380 86390 1
303808 99303808 1001 86380 86390 1
303706 99303706 1001 86380 86390 1
303619 99303619 1001 86380 86390 1
303571 99303571 1001 86380 86390 1
303597 99303597 1001 86380 86390 1
303429 99303429 1001 86380 86390 1
303552 99303552 1001 86380 86390 1
304056 99304056 1001 86380 86390 1
304070 99304070 1001 86380 86390 1
304124 99304124 1001 86380 86390 1
304088 99304088 1001 86380 86390 1
304804 99304804 1001 86380 86390 1
304637 99304637 1001 86380 86390 1
304330 99304330 1001 86380 86390 1
304246 99304246 1001 86380 86390 1
304365 99304365 1001 86380 86390 1
304418 99304418 1001 86380 86390 1
304930 99304930 1001 86380 86390 1
304997 99304997 1001 86380 86390 1
305520 99305520 1001 86380 86390 1
305639 99305639 1001 86380 86390 1
305285 99305285 1001 86380 86390 1
305471 99305471 1001 86380 86390 1
305408 99305408 1001 86380 86390 1
305476 99305476 1001 86380 86390 1
305208 99305208 1001 86380 86390 1
305119 99305119 1001 86380 86390 1
305100 99305100 1001 86380 86390 1
305065 99305065 1001 86380 86390 1
500103 99500103 1001 86380 86390 1
500059 99500059 1001 86380 86390 1
500725 99500725 1001 86380 86390 1
500665 99500665 1001 86380 86390 1
500653 99500653 1001 86380 86390 1
500760 99500760 1001 86380 86390 1
500572 99500572 1001 86380 86390 1
500244 99500244 1001 86380 86390 1
500400 99500400 1001 86380 86390 1
500235 99500235 1001 86380 86390 1
500941 99500941 1001 86380 86390 1
500851 99500851 1001 86380 86390 1
500967 99500967 1001 86380 86390 1
500866 99500866 1001 86380 86390 1
500918 99500918 1001 86380 86390 1
500971 99500971 1001 86380 86390 1
500972 99500972 1001 86380 86390 1
500858 99500858 1001 86380 86390 1
501014 99501014 1001 86380 86390 1
500912 99500912 1001 86380 86390 1
501485 99501485 1001 86380 86390 1
501444 99501444 1001 86380 86390 1
501269 99501269 1001 86380 86390 1
501405 99501405 1001 86380 86390 1
501289 99501289 1001 86380 86390 1
501128 99501128 1001 86380 86390 1
501807 99501807 1001 86380 86390 1
501735 99501735 1001 86380 86390 1
501661 99501661 1001 86380 86390 1
502339 99502339 1001 86380 86390 1
502156 99502156 1001 86380 86390 1
502195 99502195 1001 86380 86390 1
502118 99502118 1001 86380 86390 1
502144 99502144 1001 86380 86390 1
502067 99502067 1001 86380 86390 1
502228 99502228 1001 86380 86390 1
502075 99502075 1001 86380 86390 1
502193 99502193 1001 86380 86390 1
501935 99501935 1001 86380 86390 1
502040 99502040 1001 86380 86390 1
501873 99501873 1001 86380 86390 1
502554 99502554 1001 86380 86390 1
502469 99502469 1001 86380 86390 1
502470 99502470 1001 86380 86390 1
502626 99502626 1001 86380 86390 1
502665 99502665 1001 86380 86390 1
502550 99502550 1001 86380 86390 1
503292 99503292 1001 86380 86390 1
503102 99503102 1001 86380 86390 1
503170 99503170 1001 86380 86390 1
503280 99503280 1001 86380 86390 1
503227 99503227 1001 86380 86390 1
503049 99503049 1001 86380 86390 1
502909 99502909 1001 86380 86390 1
502941 99502941 1001 86380 86390 1
502800 99502800 1001 86380 86390 1
502737 99502737 1001 86380 86390 1
502690 99502690 1001 86380 86390 1
502769 99502769 1001 86380 86390 1
502861 99502861 1001 86380 86390 1
502693 99502693 1001 86380 86390 1
503470 99503470 1001 86380 86390 1
503436 99503436 1001 86380 86390 1
503411 99503411 1001 86380 86390 1
503327 99503327 1001 86380 86390 1
504023 99504023 1001 86380 86390 1
503934 99503934 1001 86380 86390 1
503986 99503986 1001 86380 86390 1
503789 99503789 1001 86380 86390 1
503778 99503778 1001 86380 86390 1
503640 99503640 1001 86380 86390 1
503556 99503556 1001 86380 86390 1
504218 99504218 1001 86380 86390 1
504296 99504296 1001 86380 86390 1
504181 99504181 1001 86380 86390 1
504157 99504157 1001 86380 86390 1
504170 99504170 1001 86380 86390 1
504274 99504274 1001 86380 86390 1
504125 99504125 1001 86380 86390 1
504919 99504919 1001 86380 86390 1
504794 99504794 1001 86380 86390 1
504872 99504872 1001 86380 86390 1
504596 99504596 1001 86380 86390 1
504691 99504691 1001 86380 86390 1
504349 99504349 1001 86380 86390 1
505111 99505111 1001 86380 86390 1
505064 99505064 1001 86380 86390 1
505662 99505662 1001 86380 86390 1
505701 99505701 1001 86380 86390 1
505494 99505494 1001 86380 86390 1
505380 99505380 1001 86380 86390 1
505154 99505154 1001 86380 86390 1
505324 99505324 1001 86380 86390 1
505834 99505834 1001 86380 86390 1
505879 99505879 1001 86380 86390 1
505867 99505867 1001 86380 86390 1
506442 99506442 1001 86380 86390 1
506525 99506525 1001 86380 86390 1
506573 99506573 1001 86380 86390 1
506462 99506462 1001 86380 86390 1
506335 99506335 1001 86380 86390 1
506337 99506337 1001 86380 86390 1
506363 99506363 1001 86380 86390 1
506095 99506095 1001 86380 86390 1
506136 99506136 1001 86380 86390 1
506150 99506150 1001 86380 86390 1
506673 99506673 1001 86380 86390 1
506716 99506716 1001 86380 86390 1
506743 99506743 1001 86380 86390 1
506667 99506667 1001 86380 86390 1
506758 99506758 1001 86380 86390 1
507252 99507252 1001 86380 86390 1
507113 99507113 1001 86380 86390 1
506831 99506831 1001 86380 86390 1
506987 99506987 1001 86380 86390 1
506914 99506914 1001 86380 86390 1
506863 99506863 1001 86380 86390 1
506993 99506993 1001 86380 86390 1
507542 99507542 1001 86380 86390 1
508142 99508142 1001 86380 86390 1
508197 99508197 1001 86380 86390 1
507837 99507837 1001 86380 86390 1
507813 99507813 1001 86380 86390 1
507646 99507646 1001 86380 86390 1
507673 99507673 1001 86380 86390 1
507805 99507805 1001 86380 86390 1
508417 99508417 1001 86380 86390 1
508330 99508330 1001 86380 86390 1
508908 99508908 1001 86380 86390 1
508984 99508984 1001 86380 86390 1
508713 99508713 1001 86380 86390 1
508792 99508792 1001 86380 86390 1
508716 99508716 1001 86380 86390 1
508782 99508782 1001 86380 86390 1
508774 99508774 1001 86380 86390 1
508672 99508672 1001 86380 86390 1
508455 99508455 1001 86380 86390 1
508539 99508539 1001 86380 86390 1
509136 99509136 1001 86380 86390 1
509272 99509272 1001 86380 86390 1
509738 99509738 1001 86380 86390 1
509894 99509894 1001 86380 86390 1
509674 99509674 1001 86380 86390 1
509649 99509649 1001 86380 86390 1
509690 99509690 1001 86380 86390 1
509562 99509562 1001 86380 86390 1
509497 99509497 1001 86380 86390 1
509615 99509615 1001 86380 86390 1
509668 99509668 1001 86380 86390 1
509360 99509360 1001 86380 86390 1
509335 99509335 1001 86380 86390 1
509399 99509399 1001 86380 86390 1
509381 99509381 1001 86380 86390 1
509460 99509460 1001 86380 86390 1
509952 99509952 1001 86380 86390 1
510069 99510069 1001 86380 86390 1
509992 99509992 1001 86380 86390 1
509904 99509904 1001 86380 86390 1
510049 99510049 1001 86380 86390 1
509973 99509973 1001 86380 86390 1
510000 99510000 1001 86380 86390 1
510585 99510585 1001 86380 86390 1
510694 99510694 1001 86380 86390 1
510550 99510550 1001 86380 86390 1
510632 99510632 1001 86380 86390 1
510711 99510711 1001 86380 86390 1
510568 99510568 1001 86380 86390 1
510502 99510502 1001 86380 86390 1
510373 99510373 1001 86380 86390 1
510326 99510326 1001 86380 86390 1
510223 99510223 1001 86380 86390 1
510237 99510237 1001 86380 86390 1
510256 99510256 1001 86380 86390 1
510845 99510845 1001 86380 86390 1
511529 99511529 1001 86380 86390 1
511419 99511419 1001 86380 86390 1
511500 99511500 1001 86380 86390 1
511209 99511209 1001 86380 86390 1
511294 99511294 1001 86380 86390 1
511089 99511089 1001 86380 86390 1
511016 99511016 1001 86380 86390 1
511683 99511683 1001 86380 86390 1
511684 99511684 1001 86380 86390 1
511581 99511581 1001 86380 86390 1
511647 99511647 1001 86380 86390 1
511753 99511753 1001 86380 86390 1
511756 99511756 1001 86380 86390 1
512303 99512303 1001 86380 86390 1
512266 99512266 1001 86380 86390 1
512243 99512243 1001 86380 86390 1
511992 99511992 1001 86380 86390 1
512096 99512096 1001 86380 86390 1
512032 99512032 1001 86380 86390 1
512113 99512113 1001 86380 86390 1
512103 99512103 1001 86380 86390 1
511973 99511973 1001 86380 86390 1
511953 99511953 1001 86380 86390 1
511801 99511801 1001 86380 86390 1
511948 99511948 1001 86380 86390 1
511872 99511872 1001 86380 86390 1
512403 99512403 1001 86380 86390 1
512418 99512418 1001 86380 86390 1
512541 99512541 1001 86380 86390 1
512569 99512569 1001 86380 86390 1
512440 99512440 1001 86380 86390 1
513173 99513173 1001 86380 86390 1
513003 99513003 1001 86380 86390 1
513042 99513042 1001 86380 86390 1
513031 99513031 1001 86380 86390 1
512808 99512808 1001 86380 86390 1
512958 99512958 1001 86380 86390 1
512973 99512973 1001 86380 86390 1
512767 99512767 1001 86380 86390 1
513391 99513391 1001 86380 86390 1
513210 99513210 1001 86380 86390 1
513250 99513250 1001 86380 86390 1
513957 99513957 1001 86380 86390 1
514009 99514009 1001 86380 86390 1
513883 99513883 1001 86380 86390 1
513898 99513898 1001 86380 86390 1
513850 99513850 1001 86380 86390 1
513703 99513703 1001 86380 86390 1
513428 99513428 1001 86380 86390 1
513545 99513545 1001 86380 86390 1
513573 99513573 1001 86380 86390 1
513523 99513523 1001 86380 86390 1
513411 99513411 1001 86380 86390 1
514100 99514100 1001 86380 86390 1
514156 99514156 1001 86380 86390 1
514661 99514661 1001 86380 86390 1
514675 99514675 1001 86380 86390 1
514617 99514617 1001 86380 86390 1
514461 99514461 1001 86380 86390 1
515050 99515050 1001 86380 86390 1
514909 99514909 1001 86380 86390 1
514936 99514936 1001 86380 86390 1
515460 99515460 1001 86380 86390 1
515145 99515145 1001 86380 86390 1
515854 99515854 1001 86380 86390 1
516368 99516368 1001 86380 86390 1
516422 99516422 1001 86380 86390 1
516448 99516448 1001 86380 86390 1
516362 99516362 1001 86380 86390 1
516176 99516176 1001 86380 86390 1
516140 99516140 1001 86380 86390 1
516103 99516103 1001 86380 86390 1
516184 99516184 1001 86380 86390 1
515961 99515961 1001 86380 86390 1
515900 99515900 1001 86380 86390 1
516692 99516692 1001 86380 86390 1
516680 99516680 1001 86380 86390 1
516541 99516541 1001 86380 86390 1
516646 99516646 1001 86380 86390 1
517300 99517300 1001 86380 86390 1
517196 99517196 1001 86380 86390 1
517237 99517237 1001 86380 86390 1
516929 99516929 1001 86380 86390 1
516762 99516762 1001 86380 86390 1
517523 99517523 1001 86380 86390 1
517343 99517343 1001 86380 86390 1
517487 99517487 1001 86380 86390 1
517971 99517971 1001 86380 86390 1
517831 99517831 1001 86380 86390 1
517912 99517912 1001 86380 86390 1
517785 99517785 1001 86380 86390 1
517574 99517574 1001 86380 86390 1
517734 99517734 1001 86380 86390 1
518224 99518224 1001 86380 86390 1
518345 99518345 1001 86380 86390 1
518798 99518798 1001 86380 86390 1
518963 99518963 1001 86380 86390 1
518896 99518896 1001 86380 86390 1
518602 99518602 1001 86380 86390 1
518745 99518745 1001 86380 86390 1
518630 99518630 1001 86380 86390 1
518760 99518760 1001 86380 86390 1
518522 99518522 1001 86380 86390 1
518396 99518396 1001 86380 86390 1
518449 99518449 1001 86380 86390 1
518475 99518475 1001 86380 86390 1
518466 99518466 1001 86380 86390 1
519102 99519102 1001 86380 86390 1
519115 99519115 1001 86380 86390 1
519147 99519147 1001 86380 86390 1
519672 99519672 1001 86380 86390 1
519759 99519759 1001 86380 86390 1
519536 99519536 1001 86380 86390 1
519487 99519487 1001 86380 86390 1
519438 99519438 1001 86380 86390 1
519264 99519264 1001 86380 86390 1
519306 99519306 1001 86380 86390 1
520009 99520009 1001 86380 86390 1
519856 99519856 1001 86380 86390 1
519821 99519821 1001 86380 86390 1
519901 99519901 1001 86380 86390 1
520501 99520501 1001 86380 86390 1
520438 99520438 1001 86380 86390 1
520557 99520557 1001 86380 86390 1
520583 99520583 1001 86380 86390 1
520545 99520545 1001 86380 86390 1
520575 99520575 1001 86380 86390 1
520398 99520398 1001 86380 86390 1
520373 99520373 1001 86380 86390 1
520395 99520395 1001 86380 86390 1
520226 99520226 1001 86380 86390 1
520098 99520098 1001 86380 86390 1
520024 99520024 1001 86380 86390 1
520208 99520208 1001 86380 86390 1
520222 99520222 1001 86380 86390 1
520120 99520120 1001 86380 86390 1
520212 99520212 1001 86380 86390 1
520743 99520743 1001 86380 86390 1
520711 99520711 1001 86380 86390 1
520686 99520686 1001 86380 86390 1
521463 99521463 1001 86380 86390 1
521365 99521365 1001 86380 86390 1
521335 99521335 1001 86380 86390 1
521376 99521376 1001 86380 86390 1
521160 99521160 1001 86380 86390 1
521216 99521216 1001 86380 86390 1
521195 99521195 1001 86380 86390 1
521005 99521005 1001 86380 86390 1
520863 99520863 1001 86380 86390 1
520880 99520880 1001 86380 86390 1
521025 99521025 1001 86380 86390 1
521623 99521623 1001 86380 86390 1
521546 99521546 1001 86380 86390 1
521662 99521662 1001 86380 86390 1
521508 99521508 1001 86380 86390 1
521627 99521627 1001 86380 86390 1
521629 99521629 1001 86380 86390 1
521630 99521630 1001 86380 86390 1
522206 99522206 1001 86380 86390 1
522131 99522131 1001 86380 86390 1
522251 99522251 1001 86380 86390 1
522286 99522286 1001 86380 86390 1
522202 99522202 1001 86380 86390 1
521894 99521894 1001 86380 86390 1
522056 99522056 1001 86380 86390 1
521830 99521830 1001 86380 86390 1
521675 99521675 1001 86380 86390 1
521810 99521810 1001 86380 86390 1
521733 99521733 1001 86380 86390 1
522367 99522367 1001 86380 86390 1
522410 99522410 1001 86380 86390 1
522424 99522424 1001 86380 86390 1
522390 99522390 1001 86380 86390 1
522326 99522326 1001 86380 86390 1
522732 99522732 1001 86380 86390 1
522745 99522745 1001 86380 86390 1
522774 99522774 1001 86380 86390 1
522841 99522841 1001 86380 86390 1
522884 99522884 1001 86380 86390 1
522794 99522794 1001 86380 86390 1
522553 99522553 1001 86380 86390 1
522699 99522699 1001 86380 86390 1
523182 99523182 1001 86380 86390 1
523235 99523235 1001 86380 86390 1
523198 99523198 1001 86380 86390 1
523289 99523289 1001 86380 86390 1
523296 99523296 1001 86380 86390 1
523829 99523829 1001 86380 86390 1
523890 99523890 1001 86380 86390 1
523853 99523853 1001 86380 86390 1
523704 99523704 1001 86380 86390 1
523563 99523563 1001 86380 86390 1
523603 99523603 1001 86380 86390 1
523542 99523542 1001 86380 86390 1
523469 99523469 1001 86380 86390 1
523995 99523995 1001 86380 86390 1
523991 99523991 1001 86380 86390 1
524592 99524592 1001 86380 86390 1
524594 99524594 1001 86380 86390 1
524623 99524623 1001 86380 86390 1
524753 99524753 1001 86380 86390 1
524662 99524662 1001 86380 86390 1
524727 99524727 1001 86380 86390 1
524651 99524651 1001 86380 86390 1
524613 99524613 1001 86380 86390 1
524705 99524705 1001 86380 86390 1
524422 99524422 1001 86380 86390 1
524413 99524413 1001 86380 86390 1
524426 99524426 1001 86380 86390 1
524481 99524481 1001 86380 86390 1
524417 99524417 1001 86380 86390 1
524394 99524394 1001 86380 86390 1
524485 99524485 1001 86380 86390 1
524408 99524408 1001 86380 86390 1
524525 99524525 1001 86380 86390 1
524345 99524345 1001 86380 86390 1
524352 99524352 1001 86380 86390 1
524289 99524289 1001 86380 86390 1
524782 99524782 1001 86380 86390 1
524783 99524783 1001 86380 86390 1
524968 99524968 1001 86380 86390 1
524956 99524956 1001 86380 86390 1
524879 99524879 1001 86380 86390 1
524960 99524960 1001 86380 86390 1
525526 99525526 1001 86380 86390 1
525276 99525276 1001 86380 86390 1
525255 99525255 1001 86380 86390 1
525385 99525385 1001 86380 86390 1
525158 99525158 1001 86380 86390 1
525095 99525095 1001 86380 86390 1
525108 99525108 1001 86380 86390 1
525032 99525032 1001 86380 86390 1
525104 99525104 1001 86380 86390 1
525789 99525789 1001 86380 86390 1
525712 99525712 1001 86380 86390 1
525795 99525795 1001 86380 86390 1
525720 99525720 1001 86380 86390 1
525605 99525605 1001 86380 86390 1
525618 99525618 1001 86380 86390 1
526255 99526255 1001 86380 86390 1
526294 99526294 1001 86380 86390 1
526385 99526385 1001 86380 86390 1
526325 99526325 1001 86380 86390 1
526364 99526364 1001 86380 86390 1
526379 99526379 1001 86380 86390 1
526140 99526140 1001 86380 86390 1
526199 99526199 1001 86380 86390 1
526100 99526100 1001 86380 86390 1
525957 99525957 1001 86380 86390 1
525842 99525842 1001 86380 86390 1
525989 99525989 1001 86380 86390 1
525824 99525824 1001 86380 86390 1
526512 99526512 1001 86380 86390 1
526516 99526516 1001 86380 86390 1
526557 99526557 1001 86380 86390 1
526440 99526440 1001 86380 86390 1
526624 99526624 1001 86380 86390 1
526560 99526560 1001 86380 86390 1
527070 99527070 1001 86380 86390 1
527174 99527174 1001 86380 86390 1
527080 99527080 1001 86380 86390 1
527068 99527068 1001 86380 86390 1
526960 99526960 1001 86380 86390 1
526896 99526896 1001 86380 86390 1
527026 99527026 1001 86380 86390 1
526681 99526681 1001 86380 86390 1
526682 99526682 1001 86380 86390 1
526829 99526829 1001 86380 86390 1
526649 99526649 1001 86380 86390 1
526665 99526665 1001 86380 86390 1
527045 99527045 1001 86380 86390 1
527434 99527434 1001 86380 86390 1
527436 99527436 1001 86380 86390 1
527373 99527373 1001 86380 86390 1
528000 99528000 1001 86380 86390 1
527955 99527955 1001 86380 86390 1
527958 99527958 1001 86380 86390 1
527742 99527742 1001 86380 86390 1
527464 99527464 1001 86380 86390 1
527635 99527635 1001 86380 86390 1
528206 99528206 1001 86380 86390 1
528232 99528232 1001 86380 86390 1
528260 99528260 1001 86380 86390 1
528097 99528097 1001 86380 86390 1
528723 99528723 1001 86380 86390 1
528895 99528895 1001 86380 86390 1
528759 99528759 1001 86380 86390 1
528514 99528514 1001 86380 86390 1
528677 99528677 1001 86380 86390 1
528306 99528306 1001 86380 86390 1
528478 99528478 1001 86380 86390 1
529057 99529057 1001 86380 86390 1
529006 99529006 1001 86380 86390 1
529700 99529700 1001 86380 86390 1
529636 99529636 1001 86380 86390 1
529422 99529422 1001 86380 86390 1
529516 99529516 1001 86380 86390 1
529352 99529352 1001 86380 86390 1
529176 99529176 1001 86380 86390 1
529269 99529269 1001 86380 86390 1
529308 99529308 1001 86380 86390 1
529271 99529271 1001 86380 86390 1
529168 99529168 1001 86380 86390 1
529182 99529182 1001 86380 86390 1
529285 99529285 1001 86380 86390 1
529896 99529896 1001 86380 86390 1
529769 99529769 1001 86380 86390 1
529772 99529772 1001 86380 86390 1
529826 99529826 1001 86380 86390 1
530476 99530476 1001 86380 86390 1
530323 99530323 1001 86380 86390 1
530339 99530339 1001 86380 86390 1
530001 99530001 1001 86380 86390 1
530617 99530617 1001 86380 86390 1
530643 99530643 1001 86380 86390 1
530699 99530699 1001 86380 86390 1
530754 99530754 1001 86380 86390 1
530627 99530627 1001 86380 86390 1
530666 99530666 1001 86380 86390 1
531306 99531306 1001 86380 86390 1
531356 99531356 1001 86380 86390 1
531298 99531298 1001 86380 86390 1
531102 99531102 1001 86380 86390 1
531090 99531090 1001 86380 86390 1
530946 99530946 1001 86380 86390 1
531506 99531506 1001 86380 86390 1
531442 99531442 1001 86380 86390 1
531486 99531486 1001 86380 86390 1
531422 99531422 1001 86380 86390 1
531411 99531411 1001 86380 86390 1
532133 99532133 1001 86380 86390 1
531975 99531975 1001 86380 86390 1
531886 99531886 1001 86380 86390 1
531880 99531880 1001 86380 86390 1
531882 99531882 1001 86380 86390 1
531693 99531693 1001 86380 86390 1
531788 99531788 1001 86380 86390 1
532244 99532244 1001 86380 86390 1
532245 99532245 1001 86380 86390 1
532237 99532237 1001 86380 86390 1
532278 99532278 1001 86380 86390 1
532254 99532254 1001 86380 86390 1
532868 99532868 1001 86380 86390 1
532947 99532947 1001 86380 86390 1
532836 99532836 1001 86380 86390 1
532900 99532900 1001 86380 86390 1
532684 99532684 1001 86380 86390 1
532772 99532772 1001 86380 86390 1
532566 99532566 1001 86380 86390 1
532503 99532503 1001 86380 86390 1
532609 99532609 1001 86380 86390 1
532449 99532449 1001 86380 86390 1
532604 99532604 1001 86380 86390 1
533158 99533158 1001 86380 86390 1
533172 99533172 1001 86380 86390 1
533124 99533124 1001 86380 86390 1
533232 99533232 1001 86380 86390 1
533693 99533693 1001 86380 86390 1
533735 99533735 1001 86380 86390 1
533698 99533698 1001 86380 86390 1
533767 99533767 1001 86380 86390 1
533616 99533616 1001 86380 86390 1
533642 99533642 1001 86380 86390 1
533303 99533303 1001 86380 86390 1
533241 99533241 1001 86380 86390 1
533411 99533411 1001 86380 86390 1
533336 99533336 1001 86380 86390 1
533974 99533974 1001 86380 86390 1
534007 99534007 1001 86380 86390 1
534665 99534665 1001 86380 86390 1
534645 99534645 1001 86380 86390 1
534280 99534280 1001 86380 86390 1
534252 99534252 1001 86380 86390 1
534214 99534214 1001 86380 86390 1
534165 99534165 1001 86380 86390 1
534763 99534763 1001 86380 86390 1
534755 99534755 1001 86380 86390 1
534859 99534859 1001 86380 86390 1
535463 99535463 1001 86380 86390 1
535363 99535363 1001 86380 86390 1
535313 99535313 1001 86380 86390 1
535497 99535497 1001 86380 86390 1
535354 99535354 1001 86380 86390 1
535420 99535420 1001 86380 86390 1
535103 99535103 1001 86380 86390 1
534931 99534931 1001 86380 86390 1
535024 99535024 1001 86380 86390 1
535091 99535091 1001 86380 86390 1
534939 99534939 1001 86380 86390 1
534952 99534952 1001 86380 86390 1
534927 99534927 1001 86380 86390 1
535535 99535535 1001 86380 86390 1
535602 99535602 1001 86380 86390 1
535628 99535628 1001 86380 86390 1
535706 99535706 1001 86380 86390 1
535591 99535591 1001 86380 86390 1
535566 99535566 1001 86380 86390 1
535618 99535618 1001 86380 86390 1
535517 99535517 1001 86380 86390 1
536171 99536171 1001 86380 86390 1
536249 99536249 1001 86380 86390 1
536137 99536137 1001 86380 86390 1
536162 99536162 1001 86380 86390 1
536150 99536150 1001 86380 86390 1
536325 99536325 1001 86380 86390 1
535979 99535979 1001 86380 86390 1
536005 99536005 1001 86380 86390 1
536073 99536073 1001 86380 86390 1
536023 99536023 1001 86380 86390 1
536075 99536075 1001 86380 86390 1
536012 99536012 1001 86380 86390 1
535849 99535849 1001 86380 86390 1
536360 99536360 1001 86380 86390 1
536529 99536529 1001 86380 86390 1
536471 99536471 1001 86380 86390 1
537125 99537125 1001 86380 86390 1
536962 99536962 1001 86380 86390 1
537138 99537138 1001 86380 86390 1
537019 99537019 1001 86380 86390 1
537032 99537032 1001 86380 86390 1
536854 99536854 1001 86380 86390 1
536910 99536910 1001 86380 86390 1
536861 99536861 1001 86380 86390 1
536758 99536758 1001 86380 86390 1
536557 99536557 1001 86380 86390 1
536701 99536701 1001 86380 86390 1
536746 99536746 1001 86380 86390 1
537341 99537341 1001 86380 86390 1
537212 99537212 1001 86380 86390 1
537179 99537179 1001 86380 86390 1
537352 99537352 1001 86380 86390 1
537983 99537983 1001 86380 86390 1
537936 99537936 1001 86380 86390 1
537645 99537645 1001 86380 86390 1
537755 99537755 1001 86380 86390 1
537524 99537524 1001 86380 86390 1
538176 99538176 1001 86380 86390 1
538738 99538738 1001 86380 86390 1
538707 99538707 1001 86380 86390 1
538532 99538532 1001 86380 86390 1
538447 99538447 1001 86380 86390 1
538464 99538464 1001 86380 86390 1
538581 99538581 1001 86380 86390 1
538414 99538414 1001 86380 86390 1
538272 99538272 1001 86380 86390 1
538377 99538377 1001 86380 86390 1
538224 99538224 1001 86380 86390 1
538367 99538367 1001 86380 86390 1
538397 99538397 1001 86380 86390 1
538891 99538891 1001 86380 86390 1
538840 99538840 1001 86380 86390 1
538879 99538879 1001 86380 86390 1
538984 99538984 1001 86380 86390 1
539604 99539604 1001 86380 86390 1
539443 99539443 1001 86380 86390 1
539444 99539444 1001 86380 86390 1
539629 99539629 1001 86380 86390 1
539470 99539470 1001 86380 86390 1
539413 99539413 1001 86380 86390 1
539234 99539234 1001 86380 86390 1
539266 99539266 1001 86380 86390 1
539047 99539047 1001 86380 86390 1
539742 99539742 1001 86380 86390 1
539768 99539768 1001 86380 86390 1
539807 99539807 1001 86380 86390 1
539704 99539704 1001 86380 86390 1
539818 99539818 1001 86380 86390 1
540341 99540341 1001 86380 86390 1
540450 99540450 1001 86380 86390 1
540414 99540414 1001 86380 86390 1
540120 99540120 1001 86380 86390 1
540172 99540172 1001 86380 86390 1
540251 99540251 1001 86380 86390 1
540229 99540229 1001 86380 86390 1
539991 99539991 1001 86380 86390 1
540481 99540481 1001 86380 86390 1
540572 99540572 1001 86380 86390 1
540535 99540535 1001 86380 86390 1
541241 99541241 1001 86380 86390 1
540958 99540958 1001 86380 86390 1
540947 99540947 1001 86380 86390 1
540924 99540924 1001 86380 86390 1
540685 99540685 1001 86380 86390 1
540728 99540728 1001 86380 86390 1
540758 99540758 1001 86380 86390 1
540839 99540839 1001 86380 86390 1
541361 99541361 1001 86380 86390 1
541478 99541478 1001 86380 86390 1
541363 99541363 1001 86380 86390 1
541351 99541351 1001 86380 86390 1
541312 99541312 1001 86380 86390 1
542082 99542082 1001 86380 86390 1
541983 99541983 1001 86380 86390 1
542011 99542011 1001 86380 86390 1
542028 99542028 1001 86380 86390 1
541839 99541839 1001 86380 86390 1
541749 99541749 1001 86380 86390 1
541782 99541782 1001 86380 86390 1
541604 99541604 1001 86380 86390 1
541534 99541534 1001 86380 86390 1
541651 99541651 1001 86380 86390 1
541652 99541652 1001 86380 86390 1
542277 99542277 1001 86380 86390 1
542265 99542265 1001 86380 86390 1
542202 99542202 1001 86380 86390 1
542308 99542308 1001 86380 86390 1
542778 99542778 1001 86380 86390 1
542912 99542912 1001 86380 86390 1
542917 99542917 1001 86380 86390 1
542899 99542899 1001 86380 86390 1
542774 99542774 1001 86380 86390 1
542787 99542787 1001 86380 86390 1
542731 99542731 1001 86380 86390 1
542719 99542719 1001 86380 86390 1
542607 99542607 1001 86380 86390 1
542659 99542659 1001 86380 86390 1
542648 99542648 1001 86380 86390 1
542441 99542441 1001 86380 86390 1
542353 99542353 1001 86380 86390 1
542356 99542356 1001 86380 86390 1
542524 99542524 1001 86380 86390 1
542414 99542414 1001 86380 86390 1
543035 99543035 1001 86380 86390 1
543108 99543108 1001 86380 86390 1
542966 99542966 1001 86380 86390 1
543599 99543599 1001 86380 86390 1
543730 99543730 1001 86380 86390 1
543397 99543397 1001 86380 86390 1
543465 99543465 1001 86380 86390 1
543394 99543394 1001 86380 86390 1
543382 99543382 1001 86380 86390 1
543267 99543267 1001 86380 86390 1
543244 99543244 1001 86380 86390 1
543208 99543208 1001 86380 86390 1
543301 99543301 1001 86380 86390 1
543159 99543159 1001 86380 86390 1
543784 99543784 1001 86380 86390 1
543967 99543967 1001 86380 86390 1
544517 99544517 1001 86380 86390 1
544322 99544322 1001 86380 86390 1
544297 99544297 1001 86380 86390 1
544247 99544247 1001 86380 86390 1
544134 99544134 1001 86380 86390 1
544012 99544012 1001 86380 86390 1
544155 99544155 1001 86380 86390 1
544697 99544697 1001 86380 86390 1
403244 554 1001 19740 21177 1
504131 613 1002 31309 41670 1
427645 1132 1001 38580 39177 1
509560 577 1001 61875 62174 1
529092 801 1002 53756 57749 1
534712 487 1002 58573 68595 1
400044 99400044 1001 86380 86390 1
400195 99400195 1001 86380 86390 1
400227 99400227 1001 86380 86390 1
400265 99400265 1001 86380 86390 1
400256 99400256 1001 86380 86390 1
400537 99400537 1001 86380 86390 1
400529 99400529 1001 86380 86390 1
400671 99400671 1001 86380 86390 1
400810 99400810 1001 86380 86390 1
400900 99400900 1001 86380 86390 1
401076 99401076 1001 86380 86390 1
401110 99401110 1001 86380 86390 1
401255 99401255 1001 86380 86390 1
401260 99401260 1001 86380 86390 1
401377 99401377 1001 86380 86390 1
401380 99401380 1001 86380 86390 1
401598 99401598 1001 86380 86390 1
401608 99401608 1001 86380 86390 1
401761 99401761 1001 86380 86390 1
401911 99401911 1001 86380 86390 1
402850 99402850 1001 86380 86390 1
403000 99403000 1001 86380 86390 1
403007 99403007 1001 86380 86390 1
403104 99403104 1001 86380 86390 1
403215 99403215 1001 86380 86390 1
403506 99403506 1001 86380 86390 1
403855 99403855 1001 86380 86390 1
403909 99403909 1001 86380 86390 1
404003 99404003 1001 86380 86390 1
404017 99404017 1001 86380 86390 1
403940 99403940 1001 86380 86390 1
404214 99404214 1001 86380 86390 1
404221 99404221 1001 86380 86390 1
404274 99404274 1001 86380 86390 1
404345 99404345 1001 86380 86390 1
404408 99404408 1001 86380 86390 1
404769 99404769 1001 86380 86390 1
404823 99404823 1001 86380 86390 1
404916 99404916 1001 86380 86390 1
404972 99404972 1001 86380 86390 1
405055 99405055 1001 86380 86390 1
405775 99405775 1001 86380 86390 1
405817 99405817 1001 86380 86390 1
405973 99405973 1001 86380 86390 1
405906 99405906 1001 86380 86390 1
406011 99406011 1001 86380 86390 1
406012 99406012 1001 86380 86390 1
406130 99406130 1001 86380 86390 1
406086 99406086 1001 86380 86390 1
406279 99406279 1001 86380 86390 1
406622 99406622 1001 86380 86390 1
406568 99406568 1001 86380 86390 1
407224 99407224 1001 86380 86390 1
407549 99407549 1001 86380 86390 1
407640 99407640 1001 86380 86390 1
407686 99407686 1001 86380 86390 1
407772 99407772 1001 86380 86390 1
408079 99408079 1001 86380 86390 1
408210 99408210 1001 86380 86390 1
408616 99408616 1001 86380 86390 1
408935 99408935 1001 86380 86390 1
409053 99409053 1001 86380 86390 1
409126 99409126 1001 86380 86390 1
409158 99409158 1001 86380 86390 1
409140 99409140 1001 86380 86390 1
409195 99409195 1001 86380 86390 1
409354 99409354 1001 86380 86390 1
409480 99409480 1001 86380 86390 1
409639 99409639 1001 86380 86390 1
409668 99409668 1001 86380 86390 1
409598 99409598 1001 86380 86390 1
409847 99409847 1001 86380 86390 1
409853 99409853 1001 86380 86390 1
409803 99409803 1001 86380 86390 1
410104 99410104 1001 86380 86390 1
410228 99410228 1001 86380 86390 1
410308 99410308 1001 86380 86390 1
410615 99410615 1001 86380 86390 1
410637 99410637 1001 86380 86390 1
410806 99410806 1001 86380 86390 1
410955 99410955 1001 86380 86390 1
411007 99411007 1001 86380 86390 1
410998 99410998 1001 86380 86390 1
411054 99411054 1001 86380 86390 1
411149 99411149 1001 86380 86390 1
411392 99411392 1001 86380 86390 1
411347 99411347 1001 86380 86390 1
411466 99411466 1001 86380 86390 1
411517 99411517 1001 86380 86390 1
411502 99411502 1001 86380 86390 1
411742 99411742 1001 86380 86390 1
411683 99411683 1001 86380 86390 1
411794 99411794 1001 86380 86390 1
412146 99412146 1001 86380 86390 1
412355 99412355 1001 86380 86390 1
412476 99412476 1001 86380 86390 1
412298 99412298 1001 86380 86390 1
413421 99413421 1001 86380 86390 1
413550 99413550 1001 86380 86390 1
413362 99413362 1001 86380 86390 1
413257 99413257 1001 86380 86390 1
413112 99413112 1001 86380 86390 1
412934 99412934 1001 86380 86390 1
412967 99412967 1001 86380 86390 1
412644 99412644 1001 86380 86390 1
412495 99412495 1001 86380 86390 1
412860 99412860 1001 86380 86390 1
412745 99412745 1001 86380 86390 1
413758 99413758 1001 86380 86390 1
413740 99413740 1001 86380 86390 1
413846 99413846 1001 86380 86390 1
414004 99414004 1001 86380 86390 1
414025 99414025 1001 86380 86390 1
415069 99415069 1001 86380 86390 1
414851 99414851 1001 86380 86390 1
414829 99414829 1001 86380 86390 1
414273 99414273 1001 86380 86390 1
414405 99414405 1001 86380 86390 1
415573 99415573 1001 86380 86390 1
415623 99415623 1001 86380 86390 1
415542 99415542 1001 86380 86390 1
416637 99416637 1001 86380 86390 1
416601 99416601 1001 86380 86390 1
416831 99416831 1001 86380 86390 1
416725 99416725 1001 86380 86390 1
416250 99416250 1001 86380 86390 1
416137 99416137 1001 86380 86390 1
415780 99415780 1001 86380 86390 1
415930 99415930 1001 86380 86390 1
417147 99417147 1001 86380 86390 1
417186 99417186 1001 86380 86390 1
417561 99417561 1001 86380 86390 1
417533 99417533 1001 86380 86390 1
417415 99417415 1001 86380 86390 1
418549 99418549 1001 86380 86390 1
418535 99418535 1001 86380 86390 1
418683 99418683 1001 86380 86390 1
418199 99418199 1001 86380 86390 1
418221 99418221 1001 86380 86390 1
418144 99418144 1001 86380 86390 1
417613 99417613 1001 86380 86390 1
417812 99417812 1001 86380 86390 1
417627 99417627 1001 86380 86390 1
417915 99417915 1001 86380 86390 1
418893 99418893 1001 86380 86390 1
418864 99418864 1001 86380 86390 1
418807 99418807 1001 86380 86390 1
420220 99420220 1001 86380 86390 1
420399 99420399 1001 86380 86390 1
420424 99420424 1001 86380 86390 1
419939 99419939 1001 86380 86390 1
419487 99419487 1001 86380 86390 1
420691 99420691 1001 86380 86390 1
420809 99420809 1001 86380 86390 1
420680 99420680 1001 86380 86390 1
420456 99420456 1001 86380 86390 1
420462 99420462 1001 86380 86390 1
421776 99421776 1001 86380 86390 1
421818 99421818 1001 86380 86390 1
421903 99421903 1001 86380 86390 1
421830 99421830 1001 86380 86390 1
421178 99421178 1001 86380 86390 1
420838 99420838 1001 86380 86390 1
421201 99421201 1001 86380 86390 1
422283 99422283 1001 86380 86390 1
422449 99422449 1001 86380 86390 1
423680 99423680 1001 86380 86390 1
423652 99423652 1001 86380 86390 1
423710 99423710 1001 86380 86390 1
423304 99423304 1001 86380 86390 1
423269 99423269 1001 86380 86390 1
423057 99423057 1001 86380 86390 1
423012 99423012 1001 86380 86390 1
422602 99422602 1001 86380 86390 1
422574 99422574 1001 86380 86390 1
422680 99422680 1001 86380 86390 1
422751 99422751 1001 86380 86390 1
422736 99422736 1001 86380 86390 1
422589 99422589 1001 86380 86390 1
424098 99424098 1001 86380 86390 1
423951 99423951 1001 86380 86390 1
423856 99423856 1001 86380 86390 1
423764 99423764 1001 86380 86390 1
423818 99423818 1001 86380 86390 1
424033 99424033 1001 86380 86390 1
423766 99423766 1001 86380 86390 1
425255 99425255 1001 86380 86390 1
425111 99425111 1001 86380 86390 1
425133 99425133 1001 86380 86390 1
425313 99425313 1001 86380 86390 1
424665 99424665 1001 86380 86390 1
424871 99424871 1001 86380 86390 1
424794 99424794 1001 86380 86390 1
425788 99425788 1001 86380 86390 1
426717 99426717 1001 86380 86390 1
426801 99426801 1001 86380 86390 1
426329 99426329 1001 86380 86390 1
426532 99426532 1001 86380 86390 1
426566 99426566 1001 86380 86390 1
426506 99426506 1001 86380 86390 1
426417 99426417 1001 86380 86390 1
426472 99426472 1001 86380 86390 1
426152 99426152 1001 86380 86390 1
425837 99425837 1001 86380 86390 1
425991 99425991 1001 86380 86390 1
427257 99427257 1001 86380 86390 1
427261 99427261 1001 86380 86390 1
427337 99427337 1001 86380 86390 1
428497 99428497 1001 86380 86390 1
428682 99428682 1001 86380 86390 1
428449 99428449 1001 86380 86390 1
428706 99428706 1001 86380 86390 1
428275 99428275 1001 86380 86390 1
428118 99428118 1001 86380 86390 1
427850 99427850 1001 86380 86390 1
427906 99427906 1001 86380 86390 1
428844 99428844 1001 86380 86390 1
429987 99429987 1001 86380 86390 1
430245 99430245 1001 86380 86390 1
429999 99429999 1001 86380 86390 1
430006 99430006 1001 86380 86390 1
430060 99430060 1001 86380 86390 1
430293 99430293 1001 86380 86390 1
429831 99429831 1001 86380 86390 1
429780 99429780 1001 86380 86390 1
429653 99429653 1001 86380 86390 1
429918 99429918 1001 86380 86390 1
429731 99429731 1001 86380 86390 1
429369 99429369 1001 86380 86390 1
430806 99430806 1001 86380 86390 1
431963 99431963 1001 86380 86390 1
431912 99431912 1001 86380 86390 1
431853 99431853 1001 86380 86390 1
431306 99431306 1001 86380 86390 1
431607 99431607 1001 86380 86390 1
431238 99431238 1001 86380 86390 1
431259 99431259 1001 86380 86390 1
431172 99431172 1001 86380 86390 1
430833 99430833 1001 86380 86390 1
433525 99433525 1001 86380 86390 1
433712 99433712 1001 86380 86390 1
433160 99433160 1001 86380 86390 1
432946 99432946 1001 86380 86390 1
432932 99432932 1001 86380 86390 1
433165 99433165 1001 86380 86390 1
433143 99433143 1001 86380 86390 1
432962 99432962 1001 86380 86390 1
432668 99432668 1001 86380 86390 1
432565 99432565 1001 86380 86390 1
432710 99432710 1001 86380 86390 1
432604 99432604 1001 86380 86390 1
433883 99433883 1001 86380 86390 1
433837 99433837 1001 86380 86390 1
434024 99434024 1001 86380 86390 1
433838 99433838 1001 86380 86390 1
433900 99433900 1001 86380 86390 1
433953 99433953 1001 86380 86390 1
433873 99433873 1001 86380 86390 1
434080 99434080 1001 86380 86390 1
435184 99435184 1001 86380 86390 1
435162 99435162 1001 86380 86390 1
435063 99435063 1001 86380 86390 1
435203 99435203 1001 86380 86390 1
435395 99435395 1001 86380 86390 1
435310 99435310 1001 86380 86390 1
434745 99434745 1001 86380 86390 1
434770 99434770 1001 86380 86390 1
434340 99434340 1001 86380 86390 1
434171 99434171 1001 86380 86390 1
434440 99434440 1001 86380 86390 1
434448 99434448 1001 86380 86390 1
435599 99435599 1001 86380 86390 1
435632 99435632 1001 86380 86390 1
435723 99435723 1001 86380 86390 1
436791 99436791 1001 86380 86390 1
437130 99437130 1001 86380 86390 1
437000 99437000 1001 86380 86390 1
436913 99436913 1001 86380 86390 1
436344 99436344 1001 86380 86390 1
436642 99436642 1001 86380 86390 1
436413 99436413 1001 86380 86390 1
436725 99436725 1001 86380 86390 1
300004 99300004 1001 86380 86390 1
300098 99300098 1001 86380 86390 1
300060 99300060 1001 86380 86390 1
437336 99437336 1001 86380 86390 1
437255 99437255 1001 86380 86390 1
300041 99300041 1001 86380 86390 1
300600 99300600 1001 86380 86390 1
300680 99300680 1001 86380 86390 1
300539 99300539 1001 86380 86390 1
300646 99300646 1001 86380 86390 1
300635 99300635 1001 86380 86390 1
300435 99300435 1001 86380 86390 1
300480 99300480 1001 86380 86390 1
300276 99300276 1001 86380 86390 1
300266 99300266 1001 86380 86390 1
300181 99300181 1001 86380 86390 1
300118 99300118 1001 86380 86390 1
300262 99300262 1001 86380 86390 1
300933 99300933 1001 86380 86390 1
300845 99300845 1001 86380 86390 1
300828 99300828 1001 86380 86390 1
300854 99300854 1001 86380 86390 1
301506 99301506 1001 86380 86390 1
301352 99301352 1001 86380 86390 1
301446 99301446 1001 86380 86390 1
301254 99301254 1001 86380 86390 1
301280 99301280 1001 86380 86390 1
301129 99301129 1001 86380 86390 1
300974 99300974 1001 86380 86390 1
301130 99301130 1001 86380 86390 1
300967 99300967 1001 86380 86390 1
301020 99301020 1001 86380 86390 1
301023 99301023 1001 86380 86390 1
301139 99301139 1001 86380 86390 1
301633 99301633 1001 86380 86390 1
301571 99301571 1001 86380 86390 1
301613 99301613 1001 86380 86390 1
302222 99302222 1001 86380 86390 1
302126 99302126 1001 86380 86390 1
302090 99302090 1001 86380 86390 1
302053 99302053 1001 86380 86390 1
302131 99302131 1001 86380 86390 1
302585 99302585 1001 86380 86390 1
302575 99302575 1001 86380 86390 1
303066 99303066 1001 86380 86390 1
302869 99302869 1001 86380 86390 1
302908 99302908 1001 86380 86390 1
302768 99302768 1001 86380 86390 1
302704 99302704 1001 86380 86390 1
302684 99302684 1001 86380 86390 1
302593 99302593 1001 86380 86390 1
302606 99302606 1001 86380 86390 1
302634 99302634 1001 86380 86390 1
302738 99302738 1001 86380 86390 1
303372 99303372 1001 86380 86390 1
303349 99303349 1001 86380 86390 1
303375 99303375 1001 86380 86390 1
303376 99303376 1001 86380 86390 1
303299 99303299 1001 86380 86390 1
303856 99303856 1001 86380 86390 1
303937 99303937 1001 86380 86390 1
303766 99303766 1001 86380 86390 1
303716 99303716 1001 86380 86390 1
303627 99303627 1001 86380 86390 1
303641 99303641 1001 86380 86390 1
303586 99303586 1001 86380 86390 1
303613 99303613 1001 86380 86390 1
303484 99303484 1001 86380 86390 1
303489 99303489 1001 86380 86390 1
304187 99304187 1001 86380 86390 1
304127 99304127 1001 86380 86390 1
304132 99304132 1001 86380 86390 1
304210 99304210 1001 86380 86390 1
304859 99304859 1001 86380 86390 1
304750 99304750 1001 86380 86390 1
304794 99304794 1001 86380 86390 1
304566 99304566 1001 86380 86390 1
304554 99304554 1001 86380 86390 1
304593 99304593 1001 86380 86390 1
304601 99304601 1001 86380 86390 1
304265 99304265 1001 86380 86390 1
304383 99304383 1001 86380 86390 1
304435 99304435 1001 86380 86390 1
304269 99304269 1001 86380 86390 1
304337 99304337 1001 86380 86390 1
304353 99304353 1001 86380 86390 1
304949 99304949 1001 86380 86390 1
305648 99305648 1001 86380 86390 1
305585 99305585 1001 86380 86390 1
305675 99305675 1001 86380 86390 1
305553 99305553 1001 86380 86390 1
305593 99305593 1001 86380 86390 1
305632 99305632 1001 86380 86390 1
305646 99305646 1001 86380 86390 1
305368 99305368 1001 86380 86390 1
305290 99305290 1001 86380 86390 1
305294 99305294 1001 86380 86390 1
305080 99305080 1001 86380 86390 1
500102 99500102 1001 86380 86390 1
500138 99500138 1001 86380 86390 1
500752 99500752 1001 86380 86390 1
500671 99500671 1001 86380 86390 1
500413 99500413 1001 86380 86390 1
500456 99500456 1001 86380 86390 1
500549 99500549 1001 86380 86390 1
500475 99500475 1001 86380 86390 1
500322 99500322 1001 86380 86390 1
500349 99500349 1001 86380 86390 1
500254 99500254 1001 86380 86390 1
500979 99500979 1001 86380 86390 1
501008 99501008 1001 86380 86390 1
500906 99500906 1001 86380 86390 1
500960 99500960 1001 86380 86390 1
500870 99500870 1001 86380 86390 1
501611 99501611 1001 86380 86390 1
501542 99501542 1001 86380 86390 1
501616 99501616 1001 86380 86390 1
501445 99501445 1001 86380 86390 1
501509 99501509 1001 86380 86390 1
501412 99501412 1001 86380 86390 1
501187 99501187 1001 86380 86390 1
501151 99501151 1001 86380 86390 1
501195 99501195 1001 86380 86390 1
502364 99502364 1001 86380 86390 1
502405 99502405 1001 86380 86390 1
502302 99502302 1001 86380 86390 1
502443 99502443 1001 86380 86390 1
501949 99501949 1001 86380 86390 1
501963 99501963 1001 86380 86390 1
502034 99502034 1001 86380 86390 1
501959 99501959 1001 86380 86390 1
502594 99502594 1001 86380 86390 1
502536 99502536 1001 86380 86390 1
502628 99502628 1001 86380 86390 1
503143 99503143 1001 86380 86390 1
503185 99503185 1001 86380 86390 1
503096 99503096 1001 86380 86390 1
503087 99503087 1001 86380 86390 1
502972 99502972 1001 86380 86390 1
503042 99503042 1001 86380 86390 1
502901 99502901 1001 86380 86390 1
502943 99502943 1001 86380 86390 1
502740 99502740 1001 86380 86390 1
502747 99502747 1001 86380 86390 1
503394 99503394 1001 86380 86390 1
503757 99503757 1001 86380 86390 1
503894 99503894 1001 86380 86390 1
503754 99503754 1001 86380 86390 1
503821 99503821 1001 86380 86390 1
503619 99503619 1001 86380 86390 1
503650 99503650 1001 86380 86390 1
504271 99504271 1001 86380 86390 1
504198 99504198 1001 86380 86390 1
504897 99504897 1001 86380 86390 1
504795 99504795 1001 86380 86390 1
504837 99504837 1001 86380 86390 1
504775 99504775 1001 86380 86390 1
504665 99504665 1001 86380 86390 1
504683 99504683 1001 86380 86390 1
504357 99504357 1001 86380 86390 1
505049 99505049 1001 86380 86390 1
505127 99505127 1001 86380 86390 1
505103 99505103 1001 86380 86390 1
505143 99505143 1001 86380 86390 1
505119 99505119 1001 86380 86390 1
505578 99505578 1001 86380 86390 1
505632 99505632 1001 86380 86390 1
505661 99505661 1001 86380 86390 1
505585 99505585 1001 86380 86390 1
505688 99505688 1001 86380 86390 1
505588 99505588 1001 86380 86390 1
505391 99505391 1001 86380 86390 1
505456 99505456 1001 86380 86390 1
505216 99505216 1001 86380 86390 1
505191 99505191 1001 86380 86390 1
505205 99505205 1001 86380 86390 1
505231 99505231 1001 86380 86390 1
505323 99505323 1001 86380 86390 1
505325 99505325 1001 86380 86390 1
505950 99505950 1001 86380 86390 1
505851 99505851 1001 86380 86390 1
505788 99505788 1001 86380 86390 1
506393 99506393 1001 86380 86390 1
506535 99506535 1001 86380 86390 1
506484 99506484 1001 86380 86390 1
506396 99506396 1001 86380 86390 1
506422 99506422 1001 86380 86390 1
506474 99506474 1001 86380 86390 1
506398 99506398 1001 86380 86390 1
506235 99506235 1001 86380 86390 1
506288 99506288 1001 86380 86390 1
506212 99506212 1001 86380 86390 1
506216 99506216 1001 86380 86390 1
506255 99506255 1001 86380 86390 1
506294 99506294 1001 86380 86390 1
505994 99505994 1001 86380 86390 1
506075 99506075 1001 86380 86390 1
506000 99506000 1001 86380 86390 1
506775 99506775 1001 86380 86390 1
506732 99506732 1001 86380 86390 1
506784 99506784 1001 86380 86390 1
506709 99506709 1001 86380 86390 1
506605 99506605 1001 86380 86390 1
507313 99507313 1001 86380 86390 1
507355 99507355 1001 86380 86390 1
507062 99507062 1001 86380 86390 1
507189 99507189 1001 86380 86390 1
507215 99507215 1001 86380 86390 1
506908 99506908 1001 86380 86390 1
506821 99506821 1001 86380 86390 1
507592 99507592 1001 86380 86390 1
508148 99508148 1001 86380 86390 1
508220 99508220 1001 86380 86390 1
508113 99508113 1001 86380 86390 1
508065 99508065 1001 86380 86390 1
508078 99508078 1001 86380 86390 1
508034 99508034 1001 86380 86390 1
507672 99507672 1001 86380 86390 1
508453 99508453 1001 86380 86390 1
508315 99508315 1001 86380 86390 1
508947 99508947 1001 86380 86390 1
508937 99508937 1001 86380 86390 1
509004 99509004 1001 86380 86390 1
508983 99508983 1001 86380 86390 1
508810 99508810 1001 86380 86390 1
508746 99508746 1001 86380 86390 1
508596 99508596 1001 86380 86390 1
508522 99508522 1001 86380 86390 1
508578 99508578 1001 86380 86390 1
509111 99509111 1001 86380 86390 1
509166 99509166 1001 86380 86390 1
509900 99509900 1001 86380 86390 1
509880 99509880 1001 86380 86390 1
509730 99509730 1001 86380 86390 1
509502 99509502 1001 86380 86390 1
509626 99509626 1001 86380 86390 1
509681 99509681 1001 86380 86390 1
509359 99509359 1001 86380 86390 1
509387 99509387 1001 86380 86390 1
509483 99509483 1001 86380 86390 1
510083 99510083 1001 86380 86390 1
510690 99510690 1001 86380 86390 1
510639 99510639 1001 86380 86390 1
510640 99510640 1001 86380 86390 1
510703 99510703 1001 86380 86390 1
510553 99510553 1001 86380 86390 1
510582 99510582 1001 86380 86390 1
510472 99510472 1001 86380 86390 1
510336 99510336 1001 86380 86390 1
510416 99510416 1001 86380 86390 1
510417 99510417 1001 86380 86390 1
510194 99510194 1001 86380 86390 1
510116 99510116 1001 86380 86390 1
510130 99510130 1001 86380 86390 1
510750 99510750 1001 86380 86390 1
510870 99510870 1001 86380 86390 1
510924 99510924 1001 86380 86390 1
511441 99511441 1001 86380 86390 1
511499 99511499 1001 86380 86390 1
511214 99511214 1001 86380 86390 1
511176 99511176 1001 86380 86390 1
511254 99511254 1001 86380 86390 1
510956 99510956 1001 86380 86390 1
511565 99511565 1001 86380 86390 1
511749 99511749 1001 86380 86390 1
511979 99511979 1001 86380 86390 1
512047 99512047 1001 86380 86390 1
511969 99511969 1001 86380 86390 1
512131 99512131 1001 86380 86390 1
511836 99511836 1001 86380 86390 1
511903 99511903 1001 86380 86390 1
511819 99511819 1001 86380 86390 1
512422 99512422 1001 86380 86390 1
512539 99512539 1001 86380 86390 1
513038 99513038 1001 86380 86390 1
513103 99513103 1001 86380 86390 1
513180 99513180 1001 86380 86390 1
513056 99513056 1001 86380 86390 1
513110 99513110 1001 86380 86390 1
513088 99513088 1001 86380 86390 1
513200 99513200 1001 86380 86390 1
512845 99512845 1001 86380 86390 1
512923 99512923 1001 86380 86390 1
512811 99512811 1001 86380 86390 1
512727 99512727 1001 86380 86390 1
512603 99512603 1001 86380 86390 1
512786 99512786 1001 86380 86390 1
512648 99512648 1001 86380 86390 1
513280 99513280 1001 86380 86390 1
513001 99513001 1001 86380 86390 1
513209 99513209 1001 86380 86390 1
513211 99513211 1001 86380 86390 1
513213 99513213 1001 86380 86390 1
513894 99513894 1001 86380 86390 1
513776 99513776 1001 86380 86390 1
513764 99513764 1001 86380 86390 1
513637 99513637 1001 86380 86390 1
513720 99513720 1001 86380 86390 1
513746 99513746 1001 86380 86390 1
513773 99513773 1001 86380 86390 1
513463 99513463 1001 86380 86390 1
513535 99513535 1001 86380 86390 1
513435 99513435 1001 86380 86390 1
514176 99514176 1001 86380 86390 1
514089 99514089 1001 86380 86390 1
514142 99514142 1001 86380 86390 1
514053 99514053 1001 86380 86390 1
514799 99514799 1001 86380 86390 1
514850 99514850 1001 86380 86390 1
514663 99514663 1001 86380 86390 1
514767 99514767 1001 86380 86390 1
514262 99514262 1001 86380 86390 1
514360 99514360 1001 86380 86390 1
514244 99514244 1001 86380 86390 1
514363 99514363 1001 86380 86390 1
514899 99514899 1001 86380 86390 1
514912 99514912 1001 86380 86390 1
515486 99515486 1001 86380 86390 1
515524 99515524 1001 86380 86390 1
515629 99515629 1001 86380 86390 1
515297 99515297 1001 86380 86390 1
515304 99515304 1001 86380 86390 1
515320 99515320 1001 86380 86390 1
515321 99515321 1001 86380 86390 1
515334 99515334 1001 86380 86390 1
515101 99515101 1001 86380 86390 1
515094 99515094 1001 86380 86390 1
515121 99515121 1001 86380 86390 1
515724 99515724 1001 86380 86390 1
515751 99515751 1001 86380 86390 1
515869 99515869 1001 86380 86390 1
515808 99515808 1001 86380 86390 1
515757 99515757 1001 86380 86390 1
516409 99516409 1001 86380 86390 1
516482 99516482 1001 86380 86390 1
516490 99516490 1001 86380 86390 1
515956 99515956 1001 86380 86390 1
515982 99515982 1001 86380 86390 1
515995 99515995 1001 86380 86390 1
515905 99515905 1001 86380 86390 1
515985 99515985 1001 86380 86390 1
516040 99516040 1001 86380 86390 1
516586 99516586 1001 86380 86390 1
516523 99516523 1001 86380 86390 1
516629 99516629 1001 86380 86390 1
516552 99516552 1001 86380 86390 1
516698 99516698 1001 86380 86390 1
517276 99517276 1001 86380 86390 1
517318 99517318 1001 86380 86390 1
517166 99517166 1001 86380 86390 1
517329 99517329 1001 86380 86390 1
517331 99517331 1001 86380 86390 1
517167 99517167 1001 86380 86390 1
516963 99516963 1001 86380 86390 1
517054 99517054 1001 86380 86390 1
516959 99516959 1001 86380 86390 1
517103 99517103 1001 86380 86390 1
516865 99516865 1001 86380 86390 1
516880 99516880 1001 86380 86390 1
517387 99517387 1001 86380 86390 1
517415 99517415 1001 86380 86390 1
517350 99517350 1001 86380 86390 1
518022 99518022 1001 86380 86390 1
517815 99517815 1001 86380 86390 1
517897 99517897 1001 86380 86390 1
517937 99517937 1001 86380 86390 1
518333 99518333 1001 86380 86390 1
518164 99518164 1001 86380 86390 1
518325 99518325 1001 86380 86390 1
518831 99518831 1001 86380 86390 1
518640 99518640 1001 86380 86390 1
518724 99518724 1001 86380 86390 1
518737 99518737 1001 86380 86390 1
518526 99518526 1001 86380 86390 1
519179 99519179 1001 86380 86390 1
519192 99519192 1001 86380 86390 1
519063 99519063 1001 86380 86390 1
519162 99519162 1001 86380 86390 1
519814 99519814 1001 86380 86390 1
519692 99519692 1001 86380 86390 1
519734 99519734 1001 86380 86390 1
519697 99519697 1001 86380 86390 1
519545 99519545 1001 86380 86390 1
519419 99519419 1001 86380 86390 1
519588 99519588 1001 86380 86390 1
519577 99519577 1001 86380 86390 1
519477 99519477 1001 86380 86390 1
519259 99519259 1001 86380 86390 1
519251 99519251 1001 86380 86390 1
519369 99519369 1001 86380 86390 1
519295 99519295 1001 86380 86390 1
519322 99519322 1001 86380 86390 1
519955 99519955 1001 86380 86390 1
519994 99519994 1001 86380 86390 1
520007 99520007 1001 86380 86390 1
519842 99519842 1001 86380 86390 1
519862 99519862 1001 86380 86390 1
520473 99520473 1001 86380 86390 1
520517 99520517 1001 86380 86390 1
520483 99520483 1001 86380 86390 1
520601 99520601 1001 86380 86390 1
520266 99520266 1001 86380 86390 1
520245 99520245 1001 86380 86390 1
520273 99520273 1001 86380 86390 1
520338 99520338 1001 86380 86390 1
520203 99520203 1001 86380 86390 1
520180 99520180 1001 86380 86390 1
520219 99520219 1001 86380 86390 1
520065 99520065 1001 86380 86390 1
520121 99520121 1001 86380 86390 1
520147 99520147 1001 86380 86390 1
520730 99520730 1001 86380 86390 1
520667 99520667 1001 86380 86390 1
521339 99521339 1001 86380 86390 1
521456 99521456 1001 86380 86390 1
521086 99521086 1001 86380 86390 1
521246 99521246 1001 86380 86390 1
521130 99521130 1001 86380 86390 1
520924 99520924 1001 86380 86390 1
520927 99520927 1001 86380 86390 1
520934 99520934 1001 86380 86390 1
521628 99521628 1001 86380 86390 1
522192 99522192 1001 86380 86390 1
522209 99522209 1001 86380 86390 1
522008 99522008 1001 86380 86390 1
521817 99521817 1001 86380 86390 1
522380 99522380 1001 86380 86390 1
522422 99522422 1001 86380 86390 1
522362 99522362 1001 86380 86390 1
522403 99522403 1001 86380 86390 1
523117 99523117 1001 86380 86390 1
522916 99522916 1001 86380 86390 1
522994 99522994 1001 86380 86390 1
522959 99522959 1001 86380 86390 1
522760 99522760 1001 86380 86390 1
522738 99522738 1001 86380 86390 1
522766 99522766 1001 86380 86390 1
522886 99522886 1001 86380 86390 1
522555 99522555 1001 86380 86390 1
522503 99522503 1001 86380 86390 1
522698 99522698 1001 86380 86390 1
522595 99522595 1001 86380 86390 1
522622 99522622 1001 86380 86390 1
522635 99522635 1001 86380 86390 1
523206 99523206 1001 86380 86390 1
523130 99523130 1001 86380 86390 1
523234 99523234 1001 86380 86390 1
523262 99523262 1001 86380 86390 1
523127 99523127 1001 86380 86390 1
523205 99523205 1001 86380 86390 1
523231 99523231 1001 86380 86390 1
523830 99523830 1001 86380 86390 1
523795 99523795 1001 86380 86390 1
523809 99523809 1001 86380 86390 1
523729 99523729 1001 86380 86390 1
523536 99523536 1001 86380 86390 1
523679 99523679 1001 86380 86390 1
523519 99523519 1001 86380 86390 1
523353 99523353 1001 86380 86390 1
523522 99523522 1001 86380 86390 1
523461 99523461 1001 86380 86390 1
523464 99523464 1001 86380 86390 1
524072 99524072 1001 86380 86390 1
524111 99524111 1001 86380 86390 1
524008 99524008 1001 86380 86390 1
523999 99523999 1001 86380 86390 1
524577 99524577 1001 86380 86390 1
524764 99524764 1001 86380 86390 1
524383 99524383 1001 86380 86390 1
524474 99524474 1001 86380 86390 1
524467 99524467 1001 86380 86390 1
524458 99524458 1001 86380 86390 1
524214 99524214 1001 86380 86390 1
524243 99524243 1001 86380 86390 1
524300 99524300 1001 86380 86390 1
524903 99524903 1001 86380 86390 1
524801 99524801 1001 86380 86390 1
524959 99524959 1001 86380 86390 1
524869 99524869 1001 86380 86390 1
525462 99525462 1001 86380 86390 1
525503 99525503 1001 86380 86390 1
525518 99525518 1001 86380 86390 1
525206 99525206 1001 86380 86390 1
525260 99525260 1001 86380 86390 1
525057 99525057 1001 86380 86390 1
525109 99525109 1001 86380 86390 1
525097 99525097 1001 86380 86390 1
525035 99525035 1001 86380 86390 1
525037 99525037 1001 86380 86390 1
526392 99526392 1001 86380 86390 1
526260 99526260 1001 86380 86390 1
526332 99526332 1001 86380 86390 1
526065 99526065 1001 86380 86390 1
526145 99526145 1001 86380 86390 1
526185 99526185 1001 86380 86390 1
526148 99526148 1001 86380 86390 1
525984 99525984 1001 86380 86390 1
525860 99525860 1001 86380 86390 1
526498 99526498 1001 86380 86390 1
526550 99526550 1001 86380 86390 1
526602 99526602 1001 86380 86390 1
526491 99526491 1001 86380 86390 1
526454 99526454 1001 86380 86390 1
526623 99526623 1001 86380 86390 1
526430 99526430 1001 86380 86390 1
527060 99527060 1001 86380 86390 1
527181 99527181 1001 86380 86390 1
526876 99526876 1001 86380 86390 1
526655 99526655 1001 86380 86390 1
526739 99526739 1001 86380 86390 1
527403 99527403 1001 86380 86390 1
527339 99527339 1001 86380 86390 1
527379 99527379 1001 86380 86390 1
527290 99527290 1001 86380 86390 1
527360 99527360 1001 86380 86390 1
527975 99527975 1001 86380 86390 1
527755 99527755 1001 86380 86390 1
527784 99527784 1001 86380 86390 1
527798 99527798 1001 86380 86390 1
527827 99527827 1001 86380 86390 1
527712 99527712 1001 86380 86390 1
527777 99527777 1001 86380 86390 1
527536 99527536 1001 86380 86390 1
527538 99527538 1001 86380 86390 1
528151 99528151 1001 86380 86390 1
528091 99528091 1001 86380 86390 1
528093 99528093 1001 86380 86390 1
528265 99528265 1001 86380 86390 1
528801 99528801 1001 86380 86390 1
528769 99528769 1001 86380 86390 1
528642 99528642 1001 86380 86390 1
528436 99528436 1001 86380 86390 1
528307 99528307 1001 86380 86390 1
528484 99528484 1001 86380 86390 1
528291 99528291 1001 86380 86390 1
528473 99528473 1001 86380 86390 1
528937 99528937 1001 86380 86390 1
528996 99528996 1001 86380 86390 1
529010 99529010 1001 86380 86390 1
529560 99529560 1001 86380 86390 1
529615 99529615 1001 86380 86390 1
529553 99529553 1001 86380 86390 1
529567 99529567 1001 86380 86390 1
529593 99529593 1001 86380 86390 1
529509 99529509 1001 86380 86390 1
529426 99529426 1001 86380 86390 1
529281 99529281 1001 86380 86390 1
529921 99529921 1001 86380 86390 1
529834 99529834 1001 86380 86390 1
529866 99529866 1001 86380 86390 1
530386 99530386 1001 86380 86390 1
530389 99530389 1001 86380 86390 1
530390 99530390 1001 86380 86390 1
530443 99530443 1001 86380 86390 1
530499 99530499 1001 86380 86390 1
530248 99530248 1001 86380 86390 1
530223 99530223 1001 86380 86390 1
530345 99530345 1001 86380 86390 1
530308 99530308 1001 86380 86390 1
530013 99530013 1001 86380 86390 1
530079 99530079 1001 86380 86390 1
530093 99530093 1001 86380 86390 1
530565 99530565 1001 86380 86390 1
530675 99530675 1001 86380 86390 1
530730 99530730 1001 86380 86390 1
531227 99531227 1001 86380 86390 1
531273 99531273 1001 86380 86390 1
531341 99531341 1001 86380 86390 1
531033 99531033 1001 86380 86390 1
531091 99531091 1001 86380 86390 1
530812 99530812 1001 86380 86390 1
530929 99530929 1001 86380 86390 1
530842 99530842 1001 86380 86390 1
530894 99530894 1001 86380 86390 1
530807 99530807 1001 86380 86390 1
530822 99530822 1001 86380 86390 1
531415 99531415 1001 86380 86390 1
531532 99531532 1001 86380 86390 1
531545 99531545 1001 86380 86390 1
531468 99531468 1001 86380 86390 1
531469 99531469 1001 86380 86390 1
531473 99531473 1001 86380 86390 1
531395 99531395 1001 86380 86390 1
531565 99531565 1001 86380 86390 1
532051 99532051 1001 86380 86390 1
531799 99531799 1001 86380 86390 1
531932 99531932 1001 86380 86390 1
531817 99531817 1001 86380 86390 1
531626 99531626 1001 86380 86390 1
531616 99531616 1001 86380 86390 1
531772 99531772 1001 86380 86390 1
532294 99532294 1001 86380 86390 1
532361 99532361 1001 86380 86390 1
532392 99532392 1001 86380 86390 1
532367 99532367 1001 86380 86390 1
532265 99532265 1001 86380 86390 1
533008 99533008 1001 86380 86390 1
532870 99532870 1001 86380 86390 1
532884 99532884 1001 86380 86390 1
532741 99532741 1001 86380 86390 1
532774 99532774 1001 86380 86390 1
532493 99532493 1001 86380 86390 1
532575 99532575 1001 86380 86390 1
532473 99532473 1001 86380 86390 1
533187 99533187 1001 86380 86390 1
533206 99533206 1001 86380 86390 1
533195 99533195 1001 86380 86390 1
533756 99533756 1001 86380 86390 1
533721 99533721 1001 86380 86390 1
533843 99533843 1001 86380 86390 1
533566 99533566 1001 86380 86390 1
533521 99533521 1001 86380 86390 1
533307 99533307 1001 86380 86390 1
533323 99533323 1001 86380 86390 1
533926 99533926 1001 86380 86390 1
533914 99533914 1001 86380 86390 1
533864 99533864 1001 86380 86390 1
534035 99534035 1001 86380 86390 1
534683 99534683 1001 86380 86390 1
534623 99534623 1001 86380 86390 1
534560 99534560 1001 86380 86390 1
534600 99534600 1001 86380 86390 1
534529 99534529 1001 86380 86390 1
534448 99534448 1001 86380 86390 1
534295 99534295 1001 86380 86390 1
534322 99534322 1001 86380 86390 1
534690 99534690 1001 86380 86390 1
535461 99535461 1001 86380 86390 1
535490 99535490 1001 86380 86390 1
535442 99535442 1001 86380 86390 1
535133 99535133 1001 86380 86390 1
535250 99535250 1001 86380 86390 1
535084 99535084 1001 86380 86390 1
535072 99535072 1001 86380 86390 1
535036 99535036 1001 86380 86390 1
534977 99534977 1001 86380 86390 1
535043 99535043 1001 86380 86390 1
535547 99535547 1001 86380 86390 1
535676 99535676 1001 86380 86390 1
535621 99535621 1001 86380 86390 1
535661 99535661 1001 86380 86390 1
536172 99536172 1001 86380 86390 1
536323 99536323 1001 86380 86390 1
536296 99536296 1001 86380 86390 1
535955 99535955 1001 86380 86390 1
535910 99535910 1001 86380 86390 1
535735 99535735 1001 86380 86390 1
535852 99535852 1001 86380 86390 1
535751 99535751 1001 86380 86390 1
535919 99535919 1001 86380 86390 1
535842 99535842 1001 86380 86390 1
536338 99536338 1001 86380 86390 1
536538 99536538 1001 86380 86390 1
537127 99537127 1001 86380 86390 1
536988 99536988 1001 86380 86390 1
537082 99537082 1001 86380 86390 1
537085 99537085 1001 86380 86390 1
536756 99536756 1001 86380 86390 1
536876 99536876 1001 86380 86390 1
536595 99536595 1001 86380 86390 1
537335 99537335 1001 86380 86390 1
537180 99537180 1001 86380 86390 1
537312 99537312 1001 86380 86390 1
537957 99537957 1001 86380 86390 1
537972 99537972 1001 86380 86390 1
537856 99537856 1001 86380 86390 1
537738 99537738 1001 86380 86390 1
537419 99537419 1001 86380 86390 1
537470 99537470 1001 86380 86390 1
538055 99538055 1001 86380 86390 1
538006 99538006 1001 86380 86390 1
538169 99538169 1001 86380 86390 1
538161 99538161 1001 86380 86390 1
538694 99538694 1001 86380 86390 1
538810 99538810 1001 86380 86390 1
538583 99538583 1001 86380 86390 1
538416 99538416 1001 86380 86390 1
538534 99538534 1001 86380 86390 1
538323 99538323 1001 86380 86390 1
538234 99538234 1001 86380 86390 1
538275 99538275 1001 86380 86390 1
538264 99538264 1001 86380 86390 1
538843 99538843 1001 86380 86390 1
538887 99538887 1001 86380 86390 1
539538 99539538 1001 86380 86390 1
539480 99539480 1001 86380 86390 1
539410 99539410 1001 86380 86390 1
539372 99539372 1001 86380 86390 1
539329 99539329 1001 86380 86390 1
539102 99539102 1001 86380 86390 1
539141 99539141 1001 86380 86390 1
539180 99539180 1001 86380 86390 1
539199 99539199 1001 86380 86390 1
539754 99539754 1001 86380 86390 1
539738 99539738 1001 86380 86390 1
540394 99540394 1001 86380 86390 1
540408 99540408 1001 86380 86390 1
540344 99540344 1001 86380 86390 1
540398 99540398 1001 86380 86390 1
540116 99540116 1001 86380 86390 1
539923 99539923 1001 86380 86390 1
540533 99540533 1001 86380 86390 1
540624 99540624 1001 86380 86390 1
541206 99541206 1001 86380 86390 1
541184 99541184 1001 86380 86390 1
541120 99541120 1001 86380 86390 1
541213 99541213 1001 86380 86390 1
540816 99540816 1001 86380 86390 1
540752 99540752 1001 86380 86390 1
540767 99540767 1001 86380 86390 1
540731 99540731 1001 86380 86390 1
540850 99540850 1001 86380 86390 1
540851 99540851 1001 86380 86390 1
540787 99540787 1001 86380 86390 1
541498 99541498 1001 86380 86390 1
541455 99541455 1001 86380 86390 1
541921 99541921 1001 86380 86390 1
542111 99542111 1001 86380 86390 1
541827 99541827 1001 86380 86390 1
541725 99541725 1001 86380 86390 1
541767 99541767 1001 86380 86390 1
541769 99541769 1001 86380 86390 1
541642 99541642 1001 86380 86390 1
541678 99541678 1001 86380 86390 1
542316 99542316 1001 86380 86390 1
542230 99542230 1001 86380 86390 1
542791 99542791 1001 86380 86390 1
542881 99542881 1001 86380 86390 1
542822 99542822 1001 86380 86390 1
542927 99542927 1001 86380 86390 1
542598 99542598 1001 86380 86390 1
542549 99542549 1001 86380 86390 1
542641 99542641 1001 86380 86390 1
542736 99542736 1001 86380 86390 1
542402 99542402 1001 86380 86390 1
542428 99542428 1001 86380 86390 1
543033 99543033 1001 86380 86390 1
543048 99543048 1001 86380 86390 1
543100 99543100 1001 86380 86390 1
543126 99543126 1001 86380 86390 1
543025 99543025 1001 86380 86390 1
543014 99543014 1001 86380 86390 1
542978 99542978 1001 86380 86390 1
543619 99543619 1001 86380 86390 1
543611 99543611 1001 86380 86390 1
543717 99543717 1001 86380 86390 1
543764 99543764 1001 86380 86390 1
543377 99543377 1001 86380 86390 1
543508 99543508 1001 86380 86390 1
543523 99543523 1001 86380 86390 1
543433 99543433 1001 86380 86390 1
543369 99543369 1001 86380 86390 1
543186 99543186 1001 86380 86390 1
543201 99543201 1001 86380 86390 1
543875 99543875 1001 86380 86390 1
543878 99543878 1001 86380 86390 1
543871 99543871 1001 86380 86390 1
544499 99544499 1001 86380 86390 1
544501 99544501 1001 86380 86390 1
544411 99544411 1001 86380 86390 1
544502 99544502 1001 86380 86390 1
544250 99544250 1001 86380 86390 1
544277 99544277 1001 86380 86390 1
544304 99544304 1001 86380 86390 1
544294 99544294 1001 86380 86390 1
544296 99544296 1001 86380 86390 1
544271 99544271 1001 86380 86390 1
544020 99544020 1001 86380 86390 1
544027 99544027 1001 86380 86390 1
544143 99544143 1001 86380 86390 1
544712 99544712 1001 86380 86390 1
432627 736 1001 59760 62757 1
429776 559 1001 4020 6177 1
400026 99400026 1001 86380 86390 1
400003 99400003 1001 86380 86390 1
400092 99400092 1001 86380 86390 1
400103 99400103 1001 86380 86390 1
400140 99400140 1001 86380 86390 1
400178 99400178 1001 86380 86390 1
400181 99400181 1001 86380 86390 1
400255 99400255 1001 86380 86390 1
400585 99400585 1001 86380 86390 1
400580 99400580 1001 86380 86390 1
400639 99400639 1001 86380 86390 1
400633 99400633 1001 86380 86390 1
400807 99400807 1001 86380 86390 1
400980 99400980 1001 86380 86390 1
400987 99400987 1001 86380 86390 1
401343 99401343 1001 86380 86390 1
401448 99401448 1001 86380 86390 1
401592 99401592 1001 86380 86390 1
401830 99401830 1001 86380 86390 1
401798 99401798 1001 86380 86390 1
401962 99401962 1001 86380 86390 1
402098 99402098 1001 86380 86390 1
402454 99402454 1001 86380 86390 1
402574 99402574 1001 86380 86390 1
402731 99402731 1001 86380 86390 1
402875 99402875 1001 86380 86390 1
402865 99402865 1001 86380 86390 1
402990 99402990 1001 86380 86390 1
402916 99402916 1001 86380 86390 1
403096 99403096 1001 86380 86390 1
403372 99403372 1001 86380 86390 1
403342 99403342 1001 86380 86390 1
403703 99403703 1001 86380 86390 1
403800 99403800 1001 86380 86390 1
403879 99403879 1001 86380 86390 1
403827 99403827 1001 86380 86390 1
404075 99404075 1001 86380 86390 1
404177 99404177 1001 86380 86390 1
404231 99404231 1001 86380 86390 1
404353 99404353 1001 86380 86390 1
404259 99404259 1001 86380 86390 1
404423 99404423 1001 86380 86390 1
404384 99404384 1001 86380 86390 1
404520 99404520 1001 86380 86390 1
404618 99404618 1001 86380 86390 1
405061 99405061 1001 86380 86390 1
405095 99405095 1001 86380 86390 1
405206 99405206 1001 86380 86390 1
405182 99405182 1001 86380 86390 1
405199 99405199 1001 86380 86390 1
405422 99405422 1001 86380 86390 1
405577 99405577 1001 86380 86390 1
405658 99405658 1001 86380 86390 1
405637 99405637 1001 86380 86390 1
405758 99405758 1001 86380 86390 1
405837 99405837 1001 86380 86390 1
405859 99405859 1001 86380 86390 1
405968 99405968 1001 86380 86390 1
406487 99406487 1001 86380 86390 1
406400 99406400 1001 86380 86390 1
406619 99406619 1001 86380 86390 1
406698 99406698 1001 86380 86390 1
406859 99406859 1001 86380 86390 1
406993 99406993 1001 86380 86390 1
407095 99407095 1001 86380 86390 1
407134 99407134 1001 86380 86390 1
407045 99407045 1001 86380 86390 1
407175 99407175 1001 86380 86390 1
407184 99407184 1001 86380 86390 1
407308 99407308 1001 86380 86390 1
407341 99407341 1001 86380 86390 1
407416 99407416 1001 86380 86390 1
407436 99407436 1001 86380 86390 1
407443 99407443 1001 86380 86390 1
407572 99407572 1001 86380 86390 1
407609 99407609 1001 86380 86390 1
407745 99407745 1001 86380 86390 1
407797 99407797 1001 86380 86390 1
408094 99408094 1001 86380 86390 1
408100 99408100 1001 86380 86390 1
408387 99408387 1001 86380 86390 1
408590 99408590 1001 86380 86390 1
408564 99408564 1001 86380 86390 1
408703 99408703 1001 86380 86390 1
408672 99408672 1001 86380 86390 1
408858 99408858 1001 86380 86390 1
408844 99408844 1001 86380 86390 1
408951 99408951 1001 86380 86390 1
408908 99408908 1001 86380 86390 1
409260 99409260 1001 86380 86390 1
409561 99409561 1001 86380 86390 1
409854 99409854 1001 86380 86390 1
410051 99410051 1001 86380 86390 1
410022 99410022 1001 86380 86390 1
410274 99410274 1001 86380 86390 1
410299 99410299 1001 86380 86390 1
410304 99410304 1001 86380 86390 1
410493 99410493 1001 86380 86390 1
410571 99410571 1001 86380 86390 1
410653 99410653 1001 86380 86390 1
410632 99410632 1001 86380 86390 1
411182 99411182 1001 86380 86390 1
411229 99411229 1001 86380 86390 1
411338 99411338 1001 86380 86390 1
411515 99411515 1001 86380 86390 1
411491 99411491 1001 86380 86390 1
411542 99411542 1001 86380 86390 1
411708 99411708 1001 86380 86390 1
411792 99411792 1001 86380 86390 1
412114 99412114 1001 86380 86390 1
412248 99412248 1001 86380 86390 1
412338 99412338 1001 86380 86390 1
412445 99412445 1001 86380 86390 1
413419 99413419 1001 86380 86390 1
413493 99413493 1001 86380 86390 1
413302 99413302 1001 86380 86390 1
413442 99413442 1001 86380 86390 1
413688 99413688 1001 86380 86390 1
413142 99413142 1001 86380 86390 1
412941 99412941 1001 86380 86390 1
413272 99413272 1001 86380 86390 1
412892 99412892 1001 86380 86390 1
413172 99413172 1001 86380 86390 1
413285 99413285 1001 86380 86390 1
412950 99412950 1001 86380 86390 1
412815 99412815 1001 86380 86390 1
412543 99412543 1001 86380 86390 1
412638 99412638 1001 86380 86390 1
414068 99414068 1001 86380 86390 1
414947 99414947 1001 86380 86390 1
415058 99415058 1001 86380 86390 1
414705 99414705 1001 86380 86390 1
414404 99414404 1001 86380 86390 1
414188 99414188 1001 86380 86390 1
414260 99414260 1001 86380 86390 1
414494 99414494 1001 86380 86390 1
415614 99415614 1001 86380 86390 1
415441 99415441 1001 86380 86390 1
416587 99416587 1001 86380 86390 1
416214 99416214 1001 86380 86390 1
416255 99416255 1001 86380 86390 1
416148 99416148 1001 86380 86390 1
416010 99416010 1001 86380 86390 1
415787 99415787 1001 86380 86390 1
415848 99415848 1001 86380 86390 1
415896 99415896 1001 86380 86390 1
417424 99417424 1001 86380 86390 1
418476 99418476 1001 86380 86390 1
418628 99418628 1001 86380 86390 1
418761 99418761 1001 86380 86390 1
418517 99418517 1001 86380 86390 1
418662 99418662 1001 86380 86390 1
418547 99418547 1001 86380 86390 1
418248 99418248 1001 86380 86390 1
418178 99418178 1001 86380 86390 1
417716 99417716 1001 86380 86390 1
417689 99417689 1001 86380 86390 1
417841 99417841 1001 86380 86390 1
417844 99417844 1001 86380 86390 1
418814 99418814 1001 86380 86390 1
420353 99420353 1001 86380 86390 1
420391 99420391 1001 86380 86390 1
420267 99420267 1001 86380 86390 1
420373 99420373 1001 86380 86390 1
420431 99420431 1001 86380 86390 1
420327 99420327 1001 86380 86390 1
419634 99419634 1001 86380 86390 1
420010 99420010 1001 86380 86390 1
419862 99419862 1001 86380 86390 1
420028 99420028 1001 86380 86390 1
419797 99419797 1001 86380 86390 1
419492 99419492 1001 86380 86390 1
419516 99419516 1001 86380 86390 1
419529 99419529 1001 86380 86390 1
419591 99419591 1001 86380 86390 1
420513 99420513 1001 86380 86390 1
420700 99420700 1001 86380 86390 1
421779 99421779 1001 86380 86390 1
421984 99421984 1001 86380 86390 1
421880 99421880 1001 86380 86390 1
421937 99421937 1001 86380 86390 1
421612 99421612 1001 86380 86390 1
421478 99421478 1001 86380 86390 1
421348 99421348 1001 86380 86390 1
421353 99421353 1001 86380 86390 1
421486 99421486 1001 86380 86390 1
421515 99421515 1001 86380 86390 1
421685 99421685 1001 86380 86390 1
421174 99421174 1001 86380 86390 1
421235 99421235 1001 86380 86390 1
420948 99420948 1001 86380 86390 1
421022 99421022 1001 86380 86390 1
421195 99421195 1001 86380 86390 1
421092 99421092 1001 86380 86390 1
421116 99421116 1001 86380 86390 1
422330 99422330 1001 86380 86390 1
422350 99422350 1001 86380 86390 1
422328 99422328 1001 86380 86390 1
422433 99422433 1001 86380 86390 1
423344 99423344 1001 86380 86390 1
423740 99423740 1001 86380 86390 1
423030 99423030 1001 86380 86390 1
423154 99423154 1001 86380 86390 1
423183 99423183 1001 86380 86390 1
422622 99422622 1001 86380 86390 1
422908 99422908 1001 86380 86390 1
422690 99422690 1001 86380 86390 1
422711 99422711 1001 86380 86390 1
423964 99423964 1001 86380 86390 1
423782 99423782 1001 86380 86390 1
425125 99425125 1001 86380 86390 1
425117 99425117 1001 86380 86390 1
425120 99425120 1001 86380 86390 1
425371 99425371 1001 86380 86390 1
424821 99424821 1001 86380 86390 1
424981 99424981 1001 86380 86390 1
424870 99424870 1001 86380 86390 1
424973 99424973 1001 86380 86390 1
424949 99424949 1001 86380 86390 1
424348 99424348 1001 86380 86390 1
424331 99424331 1001 86380 86390 1
424333 99424333 1001 86380 86390 1
424432 99424432 1001 86380 86390 1
425632 99425632 1001 86380 86390 1
425506 99425506 1001 86380 86390 1
425804 99425804 1001 86380 86390 1
425681 99425681 1001 86380 86390 1
426747 99426747 1001 86380 86390 1
426769 99426769 1001 86380 86390 1
426825 99426825 1001 86380 86390 1
426906 99426906 1001 86380 86390 1
426761 99426761 1001 86380 86390 1
426625 99426625 1001 86380 86390 1
426285 99426285 1001 86380 86390 1
426655 99426655 1001 86380 86390 1
425893 99425893 1001 86380 86390 1
426026 99426026 1001 86380 86390 1
425952 99425952 1001 86380 86390 1
425979 99425979 1001 86380 86390 1
427220 99427220 1001 86380 86390 1
428586 99428586 1001 86380 86390 1
428427 99428427 1001 86380 86390 1
428703 99428703 1001 86380 86390 1
428664 99428664 1001 86380 86390 1
428340 99428340 1001 86380 86390 1
428039 99428039 1001 86380 86390 1
427952 99427952 1001 86380 86390 1
428295 99428295 1001 86380 86390 1
427961 99427961 1001 86380 86390 1
427880 99427880 1001 86380 86390 1
427907 99427907 1001 86380 86390 1
427808 99427808 1001 86380 86390 1
427833 99427833 1001 86380 86390 1
427793 99427793 1001 86380 86390 1
427674 99427674 1001 86380 86390 1
429020 99429020 1001 86380 86390 1
429021 99429021 1001 86380 86390 1
429157 99429157 1001 86380 86390 1
428886 99428886 1001 86380 86390 1
428887 99428887 1001 86380 86390 1
429030 99429030 1001 86380 86390 1
428866 99428866 1001 86380 86390 1
429148 99429148 1001 86380 86390 1
430319 99430319 1001 86380 86390 1
429779 99429779 1001 86380 86390 1
429690 99429690 1001 86380 86390 1
429764 99429764 1001 86380 86390 1
429674 99429674 1001 86380 86390 1
429824 99429824 1001 86380 86390 1
429771 99429771 1001 86380 86390 1
429228 99429228 1001 86380 86390 1
429490 99429490 1001 86380 86390 1
429264 99429264 1001 86380 86390 1
430487 99430487 1001 86380 86390 1
429567 99429567 1001 86380 86390 1
430488 99430488 1001 86380 86390 1
430490 99430490 1001 86380 86390 1
430421 99430421 1001 86380 86390 1
430453 99430453 1001 86380 86390 1
431774 99431774 1001 86380 86390 1
431895 99431895 1001 86380 86390 1
431299 99431299 1001 86380 86390 1
431620 99431620 1001 86380 86390 1
430856 99430856 1001 86380 86390 1
432438 99432438 1001 86380 86390 1
432419 99432419 1001 86380 86390 1
432164 99432164 1001 86380 86390 1
433653 99433653 1001 86380 86390 1
433663 99433663 1001 86380 86390 1
433619 99433619 1001 86380 86390 1
433471 99433471 1001 86380 86390 1
433405 99433405 1001 86380 86390 1
433454 99433454 1001 86380 86390 1
433071 99433071 1001 86380 86390 1
433287 99433287 1001 86380 86390 1
432627 99432627 1001 86380 86390 1
432518 99432518 1001 86380 86390 1
434006 99434006 1001 86380 86390 1
433871 99433871 1001 86380 86390 1
433994 99433994 1001 86380 86390 1
434715 99434715 1001 86380 86390 1
434612 99434612 1001 86380 86390 1
434653 99434653 1001 86380 86390 1
434471 99434471 1001 86380 86390 1
434581 99434581 1001 86380 86390 1
434449 99434449 1001 86380 86390 1
435601 99435601 1001 86380 86390 1
437019 99437019 1001 86380 86390 1
436768 99436768 1001 86380 86390 1
436878 99436878 1001 86380 86390 1
436793 99436793 1001 86380 86390 1
436910 99436910 1001 86380 86390 1
436388 99436388 1001 86380 86390 1
436484 99436484 1001 86380 86390 1
436539 99436539 1001 86380 86390 1
436469 99436469 1001 86380 86390 1
435915 99435915 1001 86380 86390 1
437191 99437191 1001 86380 86390 1
437329 99437329 1001 86380 86390 1
300601 99300601 1001 86380 86390 1
300684 99300684 1001 86380 86390 1
300620 99300620 1001 86380 86390 1
300712 99300712 1001 86380 86390 1
300664 99300664 1001 86380 86390 1
300406 99300406 1001 86380 86390 1
300512 99300512 1001 86380 86390 1
300438 99300438 1001 86380 86390 1
300428 99300428 1001 86380 86390 1
300494 99300494 1001 86380 86390 1
300279 99300279 1001 86380 86390 1
300125 99300125 1001 86380 86390 1
300179 99300179 1001 86380 86390 1
300193 99300193 1001 86380 86390 1
300258 99300258 1001 86380 86390 1
300235 99300235 1001 86380 86390 1
300832 99300832 1001 86380 86390 1
300755 99300755 1001 86380 86390 1
300794 99300794 1001 86380 86390 1
300886 99300886 1001 86380 86390 1
300914 99300914 1001 86380 86390 1
300733 99300733 1001 86380 86390 1
300851 99300851 1001 86380 86390 1
300867 99300867 1001 86380 86390 1
301452 99301452 1001 86380 86390 1
301445 99301445 1001 86380 86390 1
301311 99301311 1001 86380 86390 1
301263 99301263 1001 86380 86390 1
301264 99301264 1001 86380 86390 1
301316 99301316 1001 86380 86390 1
301175 99301175 1001 86380 86390 1
301205 99301205 1001 86380 86390 1
301257 99301257 1001 86380 86390 1
301080 99301080 1001 86380 86390 1
301095 99301095 1001 86380 86390 1
301035 99301035 1001 86380 86390 1
301036 99301036 1001 86380 86390 1
301567 99301567 1001 86380 86390 1
301672 99301672 1001 86380 86390 1
301587 99301587 1001 86380 86390 1
301718 99301718 1001 86380 86390 1
302231 99302231 1001 86380 86390 1
302358 99302358 1001 86380 86390 1
302245 99302245 1001 86380 86390 1
302311 99302311 1001 86380 86390 1
302367 99302367 1001 86380 86390 1
302371 99302371 1001 86380 86390 1
302224 99302224 1001 86380 86390 1
301995 99301995 1001 86380 86390 1
302037 99302037 1001 86380 86390 1
301928 99301928 1001 86380 86390 1
301891 99301891 1001 86380 86390 1
301762 99301762 1001 86380 86390 1
301832 99301832 1001 86380 86390 1
301872 99301872 1001 86380 86390 1
301798 99301798 1001 86380 86390 1
302432 99302432 1001 86380 86390 1
302462 99302462 1001 86380 86390 1
303135 99303135 1001 86380 86390 1
303063 99303063 1001 86380 86390 1
303013 99303013 1001 86380 86390 1
302924 99302924 1001 86380 86390 1
302811 99302811 1001 86380 86390 1
302967 99302967 1001 86380 86390 1
302981 99302981 1001 86380 86390 1
302831 99302831 1001 86380 86390 1
302871 99302871 1001 86380 86390 1
302819 99302819 1001 86380 86390 1
302599 99302599 1001 86380 86390 1
302594 99302594 1001 86380 86390 1
302764 99302764 1001 86380 86390 1
303249 99303249 1001 86380 86390 1
303262 99303262 1001 86380 86390 1
303327 99303327 1001 86380 86390 1
303318 99303318 1001 86380 86390 1
303906 99303906 1001 86380 86390 1
303973 99303973 1001 86380 86390 1
303858 99303858 1001 86380 86390 1
303859 99303859 1001 86380 86390 1
303427 99303427 1001 86380 86390 1
303417 99303417 1001 86380 86390 1
303564 99303564 1001 86380 86390 1
304225 99304225 1001 86380 86390 1
304163 99304163 1001 86380 86390 1
304116 99304116 1001 86380 86390 1
304784 99304784 1001 86380 86390 1
304722 99304722 1001 86380 86390 1
304801 99304801 1001 86380 86390 1
304840 99304840 1001 86380 86390 1
304527 99304527 1001 86380 86390 1
304644 99304644 1001 86380 86390 1
304502 99304502 1001 86380 86390 1
304516 99304516 1001 86380 86390 1
304496 99304496 1001 86380 86390 1
304432 99304432 1001 86380 86390 1
304266 99304266 1001 86380 86390 1
304255 99304255 1001 86380 86390 1
304379 99304379 1001 86380 86390 1
305050 99305050 1001 86380 86390 1
304939 99304939 1001 86380 86390 1
305655 99305655 1001 86380 86390 1
305458 99305458 1001 86380 86390 1
305394 99305394 1001 86380 86390 1
305116 99305116 1001 86380 86390 1
305220 99305220 1001 86380 86390 1
305248 99305248 1001 86380 86390 1
500180 99500180 1001 86380 86390 1
500648 99500648 1001 86380 86390 1
500662 99500662 1001 86380 86390 1
500624 99500624 1001 86380 86390 1
500756 99500756 1001 86380 86390 1
500747 99500747 1001 86380 86390 1
500709 99500709 1001 86380 86390 1
500466 99500466 1001 86380 86390 1
500480 99500480 1001 86380 86390 1
500417 99500417 1001 86380 86390 1
500509 99500509 1001 86380 86390 1
500485 99500485 1001 86380 86390 1
500424 99500424 1001 86380 86390 1
500375 99500375 1001 86380 86390 1
500350 99500350 1001 86380 86390 1
500210 99500210 1001 86380 86390 1
500237 99500237 1001 86380 86390 1
500317 99500317 1001 86380 86390 1
500854 99500854 1001 86380 86390 1
500959 99500959 1001 86380 86390 1
500936 99500936 1001 86380 86390 1
501318 99501318 1001 86380 86390 1
501261 99501261 1001 86380 86390 1
501353 99501353 1001 86380 86390 1
501420 99501420 1001 86380 86390 1
501098 99501098 1001 86380 86390 1
501061 99501061 1001 86380 86390 1
501221 99501221 1001 86380 86390 1
501644 99501644 1001 86380 86390 1
502375 99502375 1001 86380 86390 1
502251 99502251 1001 86380 86390 1
502136 99502136 1001 86380 86390 1
501877 99501877 1001 86380 86390 1
502592 99502592 1001 86380 86390 1
502490 99502490 1001 86380 86390 1
502547 99502547 1001 86380 86390 1
503229 99503229 1001 86380 86390 1
502988 99502988 1001 86380 86390 1
503044 99503044 1001 86380 86390 1
503071 99503071 1001 86380 86390 1
503431 99503431 1001 86380 86390 1
503315 99503315 1001 86380 86390 1
503387 99503387 1001 86380 86390 1
503310 99503310 1001 86380 86390 1
503466 99503466 1001 86380 86390 1
503990 99503990 1001 86380 86390 1
503965 99503965 1001 86380 86390 1
504060 99504060 1001 86380 86390 1
503921 99503921 1001 86380 86390 1
503745 99503745 1001 86380 86390 1
503864 99503864 1001 86380 86390 1
503777 99503777 1001 86380 86390 1
503847 99503847 1001 86380 86390 1
503601 99503601 1001 86380 86390 1
503591 99503591 1001 86380 86390 1
503509 99503509 1001 86380 86390 1
504298 99504298 1001 86380 86390 1
504143 99504143 1001 86380 86390 1
504144 99504144 1001 86380 86390 1
504896 99504896 1001 86380 86390 1
504819 99504819 1001 86380 86390 1
504827 99504827 1001 86380 86390 1
504606 99504606 1001 86380 86390 1
504697 99504697 1001 86380 86390 1
504376 99504376 1001 86380 86390 1
504521 99504521 1001 86380 86390 1
504418 99504418 1001 86380 86390 1
505022 99505022 1001 86380 86390 1
504979 99504979 1001 86380 86390 1
505655 99505655 1001 86380 86390 1
505659 99505659 1001 86380 86390 1
505664 99505664 1001 86380 86390 1
505730 99505730 1001 86380 86390 1
505731 99505731 1001 86380 86390 1
505401 99505401 1001 86380 86390 1
505440 99505440 1001 86380 86390 1
505471 99505471 1001 86380 86390 1
505253 99505253 1001 86380 86390 1
505241 99505241 1001 86380 86390 1
505270 99505270 1001 86380 86390 1
505233 99505233 1001 86380 86390 1
505350 99505350 1001 86380 86390 1
505158 99505158 1001 86380 86390 1
505876 99505876 1001 86380 86390 1
505853 99505853 1001 86380 86390 1
505972 99505972 1001 86380 86390 1
506558 99506558 1001 86380 86390 1
506434 99506434 1001 86380 86390 1
506478 99506478 1001 86380 86390 1
506326 99506326 1001 86380 86390 1
506223 99506223 1001 86380 86390 1
506317 99506317 1001 86380 86390 1
506369 99506369 1001 86380 86390 1
506188 99506188 1001 86380 86390 1
506247 99506247 1001 86380 86390 1
506312 99506312 1001 86380 86390 1
506003 99506003 1001 86380 86390 1
505990 99505990 1001 86380 86390 1
506039 99506039 1001 86380 86390 1
506635 99506635 1001 86380 86390 1
506650 99506650 1001 86380 86390 1
506676 99506676 1001 86380 86390 1
507401 99507401 1001 86380 86390 1
507328 99507328 1001 86380 86390 1
507356 99507356 1001 86380 86390 1
507074 99507074 1001 86380 86390 1
507118 99507118 1001 86380 86390 1
507070 99507070 1001 86380 86390 1
507109 99507109 1001 86380 86390 1
507047 99507047 1001 86380 86390 1
506804 99506804 1001 86380 86390 1
506967 99506967 1001 86380 86390 1
506917 99506917 1001 86380 86390 1
506956 99506956 1001 86380 86390 1
507554 99507554 1001 86380 86390 1
508248 99508248 1001 86380 86390 1
508046 99508046 1001 86380 86390 1
508111 99508111 1001 86380 86390 1
508156 99508156 1001 86380 86390 1
508067 99508067 1001 86380 86390 1
507903 99507903 1001 86380 86390 1
508020 99508020 1001 86380 86390 1
507666 99507666 1001 86380 86390 1
507707 99507707 1001 86380 86390 1
507803 99507803 1001 86380 86390 1
508414 99508414 1001 86380 86390 1
508260 99508260 1001 86380 86390 1
508685 99508685 1001 86380 86390 1
508471 99508471 1001 86380 86390 1
509246 99509246 1001 86380 86390 1
509388 99509388 1001 86380 86390 1
509284 99509284 1001 86380 86390 1
509288 99509288 1001 86380 86390 1
509987 99509987 1001 86380 86390 1
510546 99510546 1001 86380 86390 1
510628 99510628 1001 86380 86390 1
510683 99510683 1001 86380 86390 1
510443 99510443 1001 86380 86390 1
510484 99510484 1001 86380 86390 1
510330 99510330 1001 86380 86390 1
510426 99510426 1001 86380 86390 1
510172 99510172 1001 86380 86390 1
510148 99510148 1001 86380 86390 1
510188 99510188 1001 86380 86390 1
510221 99510221 1001 86380 86390 1
510893 99510893 1001 86380 86390 1
510816 99510816 1001 86380 86390 1
510858 99510858 1001 86380 86390 1
510759 99510759 1001 86380 86390 1
510825 99510825 1001 86380 86390 1
511438 99511438 1001 86380 86390 1
511377 99511377 1001 86380 86390 1
511422 99511422 1001 86380 86390 1
511208 99511208 1001 86380 86390 1
511213 99511213 1001 86380 86390 1
511226 99511226 1001 86380 86390 1
511330 99511330 1001 86380 86390 1
510962 99510962 1001 86380 86390 1
511042 99511042 1001 86380 86390 1
511034 99511034 1001 86380 86390 1
511692 99511692 1001 86380 86390 1
511746 99511746 1001 86380 86390 1
511673 99511673 1001 86380 86390 1
511741 99511741 1001 86380 86390 1
511599 99511599 1001 86380 86390 1
512258 99512258 1001 86380 86390 1
512111 99512111 1001 86380 86390 1
512112 99512112 1001 86380 86390 1
511862 99511862 1001 86380 86390 1
511863 99511863 1001 86380 86390 1
511853 99511853 1001 86380 86390 1
511879 99511879 1001 86380 86390 1
511791 99511791 1001 86380 86390 1
512486 99512486 1001 86380 86390 1
513205 99513205 1001 86380 86390 1
513144 99513144 1001 86380 86390 1
513106 99513106 1001 86380 86390 1
513107 99513107 1001 86380 86390 1
513190 99513190 1001 86380 86390 1
512844 99512844 1001 86380 86390 1
512957 99512957 1001 86380 86390 1
512804 99512804 1001 86380 86390 1
512649 99512649 1001 86380 86390 1
512650 99512650 1001 86380 86390 1
512626 99512626 1001 86380 86390 1
512743 99512743 1001 86380 86390 1
512770 99512770 1001 86380 86390 1
513346 99513346 1001 86380 86390 1
513324 99513324 1001 86380 86390 1
513842 99513842 1001 86380 86390 1
513882 99513882 1001 86380 86390 1
513514 99513514 1001 86380 86390 1
513609 99513609 1001 86380 86390 1
514184 99514184 1001 86380 86390 1
514159 99514159 1001 86380 86390 1
514202 99514202 1001 86380 86390 1
514192 99514192 1001 86380 86390 1
514756 99514756 1001 86380 86390 1
514720 99514720 1001 86380 86390 1
514724 99514724 1001 86380 86390 1
514777 99514777 1001 86380 86390 1
514525 99514525 1001 86380 86390 1
514577 99514577 1001 86380 86390 1
514467 99514467 1001 86380 86390 1
514481 99514481 1001 86380 86390 1
514332 99514332 1001 86380 86390 1
514397 99514397 1001 86380 86390 1
514242 99514242 1001 86380 86390 1
514324 99514324 1001 86380 86390 1
514325 99514325 1001 86380 86390 1
514911 99514911 1001 86380 86390 1
515004 99515004 1001 86380 86390 1
515056 99515056 1001 86380 86390 1
514877 99514877 1001 86380 86390 1
515480 99515480 1001 86380 86390 1
515603 99515603 1001 86380 86390 1
515286 99515286 1001 86380 86390 1
515288 99515288 1001 86380 86390 1
515344 99515344 1001 86380 86390 1
515371 99515371 1001 86380 86390 1
515293 99515293 1001 86380 86390 1
515359 99515359 1001 86380 86390 1
515294 99515294 1001 86380 86390 1
515225 99515225 1001 86380 86390 1
515722 99515722 1001 86380 86390 1
515775 99515775 1001 86380 86390 1
515712 99515712 1001 86380 86390 1
515805 99515805 1001 86380 86390 1
516398 99516398 1001 86380 86390 1
516297 99516297 1001 86380 86390 1
516182 99516182 1001 86380 86390 1
516221 99516221 1001 86380 86390 1
516299 99516299 1001 86380 86390 1
516083 99516083 1001 86380 86390 1
516097 99516097 1001 86380 86390 1
515891 99515891 1001 86380 86390 1
516011 99516011 1001 86380 86390 1
516653 99516653 1001 86380 86390 1
516654 99516654 1001 86380 86390 1
516514 99516514 1001 86380 86390 1
516619 99516619 1001 86380 86390 1
516583 99516583 1001 86380 86390 1
517293 99517293 1001 86380 86390 1
517153 99517153 1001 86380 86390 1
516949 99516949 1001 86380 86390 1
516872 99516872 1001 86380 86390 1
516770 99516770 1001 86380 86390 1
516899 99516899 1001 86380 86390 1
516772 99516772 1001 86380 86390 1
516774 99516774 1001 86380 86390 1
516804 99516804 1001 86380 86390 1
517351 99517351 1001 86380 86390 1
517972 99517972 1001 86380 86390 1
518041 99518041 1001 86380 86390 1
518148 99518148 1001 86380 86390 1
517859 99517859 1001 86380 86390 1
517756 99517756 1001 86380 86390 1
517862 99517862 1001 86380 86390 1
517786 99517786 1001 86380 86390 1
517595 99517595 1001 86380 86390 1
517610 99517610 1001 86380 86390 1
517689 99517689 1001 86380 86390 1
518180 99518180 1001 86380 86390 1
518338 99518338 1001 86380 86390 1
518820 99518820 1001 86380 86390 1
518925 99518925 1001 86380 86390 1
518900 99518900 1001 86380 86390 1
518890 99518890 1001 86380 86390 1
518828 99518828 1001 86380 86390 1
518931 99518931 1001 86380 86390 1
518551 99518551 1001 86380 86390 1
518564 99518564 1001 86380 86390 1
519180 99519180 1001 86380 86390 1
519104 99519104 1001 86380 86390 1
519174 99519174 1001 86380 86390 1
519075 99519075 1001 86380 86390 1
519686 99519686 1001 86380 86390 1
519771 99519771 1001 86380 86390 1
519683 99519683 1001 86380 86390 1
519658 99519658 1001 86380 86390 1
519519 99519519 1001 86380 86390 1
519547 99519547 1001 86380 86390 1
519462 99519462 1001 86380 86390 1
519220 99519220 1001 86380 86390 1
519332 99519332 1001 86380 86390 1
519359 99519359 1001 86380 86390 1
519890 99519890 1001 86380 86390 1
519949 99519949 1001 86380 86390 1
520001 99520001 1001 86380 86390 1
519952 99519952 1001 86380 86390 1
520448 99520448 1001 86380 86390 1
520450 99520450 1001 86380 86390 1
520623 99520623 1001 86380 86390 1
520334 99520334 1001 86380 86390 1
520341 99520341 1001 86380 86390 1
520316 99520316 1001 86380 86390 1
520124 99520124 1001 86380 86390 1
520086 99520086 1001 86380 86390 1
520164 99520164 1001 86380 86390 1
520087 99520087 1001 86380 86390 1
520691 99520691 1001 86380 86390 1
520668 99520668 1001 86380 86390 1
520810 99520810 1001 86380 86390 1
521455 99521455 1001 86380 86390 1
521106 99521106 1001 86380 86390 1
521145 99521145 1001 86380 86390 1
521210 99521210 1001 86380 86390 1
521186 99521186 1001 86380 86390 1
520978 99520978 1001 86380 86390 1
521019 99521019 1001 86380 86390 1
521554 99521554 1001 86380 86390 1
521617 99521617 1001 86380 86390 1
522220 99522220 1001 86380 86390 1
522201 99522201 1001 86380 86390 1
522137 99522137 1001 86380 86390 1
522215 99522215 1001 86380 86390 1
521910 99521910 1001 86380 86390 1
522053 99522053 1001 86380 86390 1
522066 99522066 1001 86380 86390 1
521989 99521989 1001 86380 86390 1
521964 99521964 1001 86380 86390 1
521913 99521913 1001 86380 86390 1
521788 99521788 1001 86380 86390 1
521871 99521871 1001 86380 86390 1
521690 99521690 1001 86380 86390 1
521849 99521849 1001 86380 86390 1
521875 99521875 1001 86380 86390 1
522421 99522421 1001 86380 86390 1
522964 99522964 1001 86380 86390 1
522942 99522942 1001 86380 86390 1
522971 99522971 1001 86380 86390 1
523014 99523014 1001 86380 86390 1
523079 99523079 1001 86380 86390 1
522799 99522799 1001 86380 86390 1
522840 99522840 1001 86380 86390 1
522883 99522883 1001 86380 86390 1
522601 99522601 1001 86380 86390 1
522576 99522576 1001 86380 86390 1
522670 99522670 1001 86380 86390 1
522580 99522580 1001 86380 86390 1
522700 99522700 1001 86380 86390 1
522665 99522665 1001 86380 86390 1
523274 99523274 1001 86380 86390 1
523124 99523124 1001 86380 86390 1
523881 99523881 1001 86380 86390 1
523895 99523895 1001 86380 86390 1
523922 99523922 1001 86380 86390 1
523797 99523797 1001 86380 86390 1
523749 99523749 1001 86380 86390 1
523788 99523788 1001 86380 86390 1
523726 99523726 1001 86380 86390 1
523534 99523534 1001 86380 86390 1
523621 99523621 1001 86380 86390 1
523570 99523570 1001 86380 86390 1
523471 99523471 1001 86380 86390 1
523487 99523487 1001 86380 86390 1
524003 99524003 1001 86380 86390 1
524056 99524056 1001 86380 86390 1
523954 99523954 1001 86380 86390 1
524617 99524617 1001 86380 86390 1
524653 99524653 1001 86380 86390 1
524411 99524411 1001 86380 86390 1
524554 99524554 1001 86380 86390 1
524270 99524270 1001 86380 86390 1
524181 99524181 1001 86380 86390 1
524259 99524259 1001 86380 86390 1
524247 99524247 1001 86380 86390 1
524314 99524314 1001 86380 86390 1
524201 99524201 1001 86380 86390 1
524291 99524291 1001 86380 86390 1
524175 99524175 1001 86380 86390 1
524795 99524795 1001 86380 86390 1
524926 99524926 1001 86380 86390 1
524952 99524952 1001 86380 86390 1
524928 99524928 1001 86380 86390 1
524929 99524929 1001 86380 86390 1
524867 99524867 1001 86380 86390 1
525547 99525547 1001 86380 86390 1
525444 99525444 1001 86380 86390 1
525407 99525407 1001 86380 86390 1
525422 99525422 1001 86380 86390 1
525500 99525500 1001 86380 86390 1
525506 99525506 1001 86380 86390 1
525211 99525211 1001 86380 86390 1
525386 99525386 1001 86380 86390 1
525049 99525049 1001 86380 86390 1
525665 99525665 1001 86380 86390 1
525670 99525670 1001 86380 86390 1
526232 99526232 1001 86380 86390 1
526395 99526395 1001 86380 86390 1
526238 99526238 1001 86380 86390 1
526129 99526129 1001 86380 86390 1
525884 99525884 1001 86380 86390 1
525833 99525833 1001 86380 86390 1
525872 99525872 1001 86380 86390 1
525823 99525823 1001 86380 86390 1
525891 99525891 1001 86380 86390 1
526549 99526549 1001 86380 86390 1
526515 99526515 1001 86380 86390 1
526595 99526595 1001 86380 86390 1
526496 99526496 1001 86380 86390 1
527009 99527009 1001 86380 86390 1
526684 99526684 1001 86380 86390 1
526775 99526775 1001 86380 86390 1
526805 99526805 1001 86380 86390 1
526818 99526818 1001 86380 86390 1
526744 99526744 1001 86380 86390 1
527444 99527444 1001 86380 86390 1
528039 99528039 1001 86380 86390 1
528055 99528055 1001 86380 86390 1
527914 99527914 1001 86380 86390 1
527757 99527757 1001 86380 86390 1
527510 99527510 1001 86380 86390 1
527648 99527648 1001 86380 86390 1
527466 99527466 1001 86380 86390 1
528222 99528222 1001 86380 86390 1
528274 99528274 1001 86380 86390 1
528106 99528106 1001 86380 86390 1
528253 99528253 1001 86380 86390 1
528826 99528826 1001 86380 86390 1
528763 99528763 1001 86380 86390 1
528844 99528844 1001 86380 86390 1
528587 99528587 1001 86380 86390 1
528524 99528524 1001 86380 86390 1
528511 99528511 1001 86380 86390 1
528654 99528654 1001 86380 86390 1
528437 99528437 1001 86380 86390 1
528427 99528427 1001 86380 86390 1
528326 99528326 1001 86380 86390 1
528433 99528433 1001 86380 86390 1
528990 99528990 1001 86380 86390 1
528952 99528952 1001 86380 86390 1
528927 99528927 1001 86380 86390 1
529047 99529047 1001 86380 86390 1
528945 99528945 1001 86380 86390 1
529066 99529066 1001 86380 86390 1
529462 99529462 1001 86380 86390 1
529199 99529199 1001 86380 86390 1
529868 99529868 1001 86380 86390 1
529739 99529739 1001 86380 86390 1
529860 99529860 1001 86380 86390 1
529862 99529862 1001 86380 86390 1
529905 99529905 1001 86380 86390 1
530400 99530400 1001 86380 86390 1
530492 99530492 1001 86380 86390 1
530270 99530270 1001 86380 86390 1
530285 99530285 1001 86380 86390 1
530143 99530143 1001 86380 86390 1
530251 99530251 1001 86380 86390 1
529972 99529972 1001 86380 86390 1
530707 99530707 1001 86380 86390 1
530604 99530604 1001 86380 86390 1
530684 99530684 1001 86380 86390 1
530751 99530751 1001 86380 86390 1
530687 99530687 1001 86380 86390 1
530739 99530739 1001 86380 86390 1
530571 99530571 1001 86380 86390 1
530727 99530727 1001 86380 86390 1
530705 99530705 1001 86380 86390 1
531244 99531244 1001 86380 86390 1
531310 99531310 1001 86380 86390 1
531301 99531301 1001 86380 86390 1
530981 99530981 1001 86380 86390 1
530988 99530988 1001 86380 86390 1
531079 99531079 1001 86380 86390 1
530927 99530927 1001 86380 86390 1
530943 99530943 1001 86380 86390 1
530802 99530802 1001 86380 86390 1
530958 99530958 1001 86380 86390 1
530777 99530777 1001 86380 86390 1
530818 99530818 1001 86380 86390 1
530911 99530911 1001 86380 86390 1
530861 99530861 1001 86380 86390 1
530874 99530874 1001 86380 86390 1
531444 99531444 1001 86380 86390 1
531475 99531475 1001 86380 86390 1
531540 99531540 1001 86380 86390 1
531489 99531489 1001 86380 86390 1
532026 99532026 1001 86380 86390 1
532060 99532060 1001 86380 86390 1
531996 99531996 1001 86380 86390 1
531896 99531896 1001 86380 86390 1
531805 99531805 1001 86380 86390 1
531662 99531662 1001 86380 86390 1
532372 99532372 1001 86380 86390 1
532835 99532835 1001 86380 86390 1
532690 99532690 1001 86380 86390 1
532693 99532693 1001 86380 86390 1
532582 99532582 1001 86380 86390 1
532586 99532586 1001 86380 86390 1
532513 99532513 1001 86380 86390 1
533194 99533194 1001 86380 86390 1
533694 99533694 1001 86380 86390 1
533838 99533838 1001 86380 86390 1
533551 99533551 1001 86380 86390 1
533513 99533513 1001 86380 86390 1
533578 99533578 1001 86380 86390 1
533489 99533489 1001 86380 86390 1
533644 99533644 1001 86380 86390 1
533503 99533503 1001 86380 86390 1
533516 99533516 1001 86380 86390 1
533343 99533343 1001 86380 86390 1
533300 99533300 1001 86380 86390 1
533955 99533955 1001 86380 86390 1
534033 99534033 1001 86380 86390 1
534534 99534534 1001 86380 86390 1
534670 99534670 1001 86380 86390 1
534674 99534674 1001 86380 86390 1
534342 99534342 1001 86380 86390 1
534409 99534409 1001 86380 86390 1
534371 99534371 1001 86380 86390 1
534853 99534853 1001 86380 86390 1
534869 99534869 1001 86380 86390 1
534844 99534844 1001 86380 86390 1
534793 99534793 1001 86380 86390 1
534885 99534885 1001 86380 86390 1
534705 99534705 1001 86380 86390 1
535357 99535357 1001 86380 86390 1
535335 99535335 1001 86380 86390 1
535351 99535351 1001 86380 86390 1
535214 99535214 1001 86380 86390 1
535213 99535213 1001 86380 86390 1
534891 99534891 1001 86380 86390 1
534944 99534944 1001 86380 86390 1
534945 99534945 1001 86380 86390 1
534999 99534999 1001 86380 86390 1
534898 99534898 1001 86380 86390 1
535538 99535538 1001 86380 86390 1
535564 99535564 1001 86380 86390 1
535525 99535525 1001 86380 86390 1
535515 99535515 1001 86380 86390 1
535558 99535558 1001 86380 86390 1
536316 99536316 1001 86380 86390 1
536327 99536327 1001 86380 86390 1
536141 99536141 1001 86380 86390 1
536154 99536154 1001 86380 86390 1
535977 99535977 1001 86380 86390 1
536068 99536068 1001 86380 86390 1
536045 99536045 1001 86380 86390 1
535996 99535996 1001 86380 86390 1
535912 99535912 1001 86380 86390 1
535797 99535797 1001 86380 86390 1
535823 99535823 1001 86380 86390 1
535836 99535836 1001 86380 86390 1
535803 99535803 1001 86380 86390 1
535739 99535739 1001 86380 86390 1
535843 99535843 1001 86380 86390 1
536506 99536506 1001 86380 86390 1
536350 99536350 1001 86380 86390 1
536345 99536345 1001 86380 86390 1
537136 99537136 1001 86380 86390 1
536989 99536989 1001 86380 86390 1
536766 99536766 1001 86380 86390 1
536806 99536806 1001 86380 86390 1
536698 99536698 1001 86380 86390 1
537219 99537219 1001 86380 86390 1
537183 99537183 1001 86380 86390 1
537903 99537903 1001 86380 86390 1
537984 99537984 1001 86380 86390 1
537777 99537777 1001 86380 86390 1
537530 99537530 1001 86380 86390 1
537507 99537507 1001 86380 86390 1
538078 99538078 1001 86380 86390 1
538067 99538067 1001 86380 86390 1
538047 99538047 1001 86380 86390 1
538155 99538155 1001 86380 86390 1
538636 99538636 1001 86380 86390 1
538800 99538800 1001 86380 86390 1
538670 99538670 1001 86380 86390 1
538422 99538422 1001 86380 86390 1
538451 99538451 1001 86380 86390 1
538351 99538351 1001 86380 86390 1
538250 99538250 1001 86380 86390 1
538368 99538368 1001 86380 86390 1
538241 99538241 1001 86380 86390 1
538398 99538398 1001 86380 86390 1
538321 99538321 1001 86380 86390 1
538257 99538257 1001 86380 86390 1
538994 99538994 1001 86380 86390 1
538931 99538931 1001 86380 86390 1
538861 99538861 1001 86380 86390 1
538992 99538992 1001 86380 86390 1
539473 99539473 1001 86380 86390 1
539515 99539515 1001 86380 86390 1
539492 99539492 1001 86380 86390 1
539456 99539456 1001 86380 86390 1
539293 99539293 1001 86380 86390 1
539302 99539302 1001 86380 86390 1
539151 99539151 1001 86380 86390 1
539040 99539040 1001 86380 86390 1
539717 99539717 1001 86380 86390 1
539771 99539771 1001 86380 86390 1
540365 99540365 1001 86380 86390 1
540356 99540356 1001 86380 86390 1
540399 99540399 1001 86380 86390 1
540387 99540387 1001 86380 86390 1
540428 99540428 1001 86380 86390 1
540159 99540159 1001 86380 86390 1
540202 99540202 1001 86380 86390 1
540060 99540060 1001 86380 86390 1
540143 99540143 1001 86380 86390 1
540018 99540018 1001 86380 86390 1
539970 99539970 1001 86380 86390 1
540561 99540561 1001 86380 86390 1
541204 99541204 1001 86380 86390 1
541140 99541140 1001 86380 86390 1
541193 99541193 1001 86380 86390 1
541188 99541188 1001 86380 86390 1
541227 99541227 1001 86380 86390 1
541124 99541124 1001 86380 86390 1
540942 99540942 1001 86380 86390 1
541071 99541071 1001 86380 86390 1
541007 99541007 1001 86380 86390 1
541060 99541060 1001 86380 86390 1
540842 99540842 1001 86380 86390 1
540810 99540810 1001 86380 86390 1
540734 99540734 1001 86380 86390 1
541477 99541477 1001 86380 86390 1
541453 99541453 1001 86380 86390 1
542078 99542078 1001 86380 86390 1
541762 99541762 1001 86380 86390 1
541675 99541675 1001 86380 86390 1
541575 99541575 1001 86380 86390 1
542197 99542197 1001 86380 86390 1
542294 99542294 1001 86380 86390 1
542139 99542139 1001 86380 86390 1
542813 99542813 1001 86380 86390 1
542468 99542468 1001 86380 86390 1
542462 99542462 1001 86380 86390 1
543063 99543063 1001 86380 86390 1
543004 99543004 1001 86380 86390 1
543641 99543641 1001 86380 86390 1
543654 99543654 1001 86380 86390 1
543506 99543506 1001 86380 86390 1
543406 99543406 1001 86380 86390 1
543293 99543293 1001 86380 86390 1
543296 99543296 1001 86380 86390 1
543313 99543313 1001 86380 86390 1
543263 99543263 1001 86380 86390 1
543822 99543822 1001 86380 86390 1
543785 99543785 1001 86380 86390 1
543830 99543830 1001 86380 86390 1
543845 99543845 1001 86380 86390 1
544596 99544596 1001 86380 86390 1
544537 99544537 1001 86380 86390 1
544393 99544393 1001 86380 86390 1
544220 99544220 1001 86380 86390 1
544351 99544351 1001 86380 86390 1
544111 99544111 1001 86380 86390 1
544024 99544024 1001 86380 86390 1
544131 99544131 1001 86380 86390 1
544691 99544691 1001 86380 86390 1
433133 1147 1001 28260 28917 1
423523 212 1001 84120 84777 1
504118 770 1002 55166 66518 1
509508 600 1001 34177 34477 1
400034 99400034 1001 86380 86390 1
400179 99400179 1001 86380 86390 1
400251 99400251 1001 86380 86390 1
400233 99400233 1001 86380 86390 1
400330 99400330 1001 86380 86390 1
400394 99400394 1001 86380 86390 1
400416 99400416 1001 86380 86390 1
400571 99400571 1001 86380 86390 1
400893 99400893 1001 86380 86390 1
400948 99400948 1001 86380 86390 1
401016 99401016 1001 86380 86390 1
401280 99401280 1001 86380 86390 1
401383 99401383 1001 86380 86390 1
401770 99401770 1001 86380 86390 1
401791 99401791 1001 86380 86390 1
401742 99401742 1001 86380 86390 1
401776 99401776 1001 86380 86390 1
402062 99402062 1001 86380 86390 1
402365 99402365 1001 86380 86390 1
402465 99402465 1001 86380 86390 1
402424 99402424 1001 86380 86390 1
402660 99402660 1001 86380 86390 1
402612 99402612 1001 86380 86390 1
402911 99402911 1001 86380 86390 1
402941 99402941 1001 86380 86390 1
403032 99403032 1001 86380 86390 1
403344 99403344 1001 86380 86390 1
403418 99403418 1001 86380 86390 1
403335 99403335 1001 86380 86390 1
403469 99403469 1001 86380 86390 1
403584 99403584 1001 86380 86390 1
403770 99403770 1001 86380 86390 1
404034 99404034 1001 86380 86390 1
404125 99404125 1001 86380 86390 1
404224 99404224 1001 86380 86390 1
404154 99404154 1001 86380 86390 1
404537 99404537 1001 86380 86390 1
404512 99404512 1001 86380 86390 1
404622 99404622 1001 86380 86390 1
404666 99404666 1001 86380 86390 1
404738 99404738 1001 86380 86390 1
405032 99405032 1001 86380 86390 1
405190 99405190 1001 86380 86390 1
405482 99405482 1001 86380 86390 1
405479 99405479 1001 86380 86390 1
405576 99405576 1001 86380 86390 1
405733 99405733 1001 86380 86390 1
405976 99405976 1001 86380 86390 1
406589 99406589 1001 86380 86390 1
406735 99406735 1001 86380 86390 1
406767 99406767 1001 86380 86390 1
407001 99407001 1001 86380 86390 1
407323 99407323 1001 86380 86390 1
407327 99407327 1001 86380 86390 1
407433 99407433 1001 86380 86390 1
407479 99407479 1001 86380 86390 1
407713 99407713 1001 86380 86390 1
407704 99407704 1001 86380 86390 1
407814 99407814 1001 86380 86390 1
407997 99407997 1001 86380 86390 1
408522 99408522 1001 86380 86390 1
408614 99408614 1001 86380 86390 1
408856 99408856 1001 86380 86390 1
409185 99409185 1001 86380 86390 1
409281 99409281 1001 86380 86390 1
409478 99409478 1001 86380 86390 1
409447 99409447 1001 86380 86390 1
409522 99409522 1001 86380 86390 1
409647 99409647 1001 86380 86390 1
409670 99409670 1001 86380 86390 1
409763 99409763 1001 86380 86390 1
409713 99409713 1001 86380 86390 1
409834 99409834 1001 86380 86390 1
409950 99409950 1001 86380 86390 1
409927 99409927 1001 86380 86390 1
410107 99410107 1001 86380 86390 1
410017 99410017 1001 86380 86390 1
410294 99410294 1001 86380 86390 1
410239 99410239 1001 86380 86390 1
410447 99410447 1001 86380 86390 1
410474 99410474 1001 86380 86390 1
410537 99410537 1001 86380 86390 1
410539 99410539 1001 86380 86390 1
410521 99410521 1001 86380 86390 1
410536 99410536 1001 86380 86390 1
410682 99410682 1001 86380 86390 1
410877 99410877 1001 86380 86390 1
411097 99411097 1001 86380 86390 1
411169 99411169 1001 86380 86390 1
411290 99411290 1001 86380 86390 1
411461 99411461 1001 86380 86390 1
411547 99411547 1001 86380 86390 1
411616 99411616 1001 86380 86390 1
411781 99411781 1001 86380 86390 1
411757 99411757 1001 86380 86390 1
411925 99411925 1001 86380 86390 1
412402 99412402 1001 86380 86390 1
412459 99412459 1001 86380 86390 1
412417 99412417 1001 86380 86390 1
413292 99413292 1001 86380 86390 1
413456 99413456 1001 86380 86390 1
413538 99413538 1001 86380 86390 1
413167 99413167 1001 86380 86390 1
412826 99412826 1001 86380 86390 1
412827 99412827 1001 86380 86390 1
412659 99412659 1001 86380 86390 1
412575 99412575 1001 86380 86390 1
413756 99413756 1001 86380 86390 1
413964 99413964 1001 86380 86390 1
414099 99414099 1001 86380 86390 1
413909 99413909 1001 86380 86390 1
415249 99415249 1001 86380 86390 1
415105 99415105 1001 86380 86390 1
414937 99414937 1001 86380 86390 1
415132 99415132 1001 86380 86390 1
414694 99414694 1001 86380 86390 1
414647 99414647 1001 86380 86390 1
414728 99414728 1001 86380 86390 1
414648 99414648 1001 86380 86390 1
414700 99414700 1001 86380 86390 1
414159 99414159 1001 86380 86390 1
414321 99414321 1001 86380 86390 1
414362 99414362 1001 86380 86390 1
414381 99414381 1001 86380 86390 1
414184 99414184 1001 86380 86390 1
414436 99414436 1001 86380 86390 1
414149 99414149 1001 86380 86390 1
415452 99415452 1001 86380 86390 1
415684 99415684 1001 86380 86390 1
415497 99415497 1001 86380 86390 1
415716 99415716 1001 86380 86390 1
416887 99416887 1001 86380 86390 1
416911 99416911 1001 86380 86390 1
416663 99416663 1001 86380 86390 1
416750 99416750 1001 86380 86390 1
415890 99415890 1001 86380 86390 1
417200 99417200 1001 86380 86390 1
417384 99417384 1001 86380 86390 1
417051 99417051 1001 86380 86390 1
417326 99417326 1001 86380 86390 1
417410 99417410 1001 86380 86390 1
417420 99417420 1001 86380 86390 1
418504 99418504 1001 86380 86390 1
418747 99418747 1001 86380 86390 1
418700 99418700 1001 86380 86390 1
418760 99418760 1001 86380 86390 1
418466 99418466 1001 86380 86390 1
418643 99418643 1001 86380 86390 1
418792 99418792 1001 86380 86390 1
418037 99418037 1001 86380 86390 1
418230 99418230 1001 86380 86390 1
418217 99418217 1001 86380 86390 1
417770 99417770 1001 86380 86390 1
417850 99417850 1001 86380 86390 1
417619 99417619 1001 86380 86390 1
417864 99417864 1001 86380 86390 1
418980 99418980 1001 86380 86390 1
419102 99419102 1001 86380 86390 1
418936 99418936 1001 86380 86390 1
418953 99418953 1001 86380 86390 1
419034 99419034 1001 86380 86390 1
418941 99418941 1001 86380 86390 1
419125 99419125 1001 86380 86390 1
420216 99420216 1001 86380 86390 1
420063 99420063 1001 86380 86390 1
420392 99420392 1001 86380 86390 1
420066 99420066 1001 86380 86390 1
420166 99420166 1001 86380 86390 1
419753 99419753 1001 86380 86390 1
419363 99419363 1001 86380 86390 1
419465 99419465 1001 86380 86390 1
420806 99420806 1001 86380 86390 1
420745 99420745 1001 86380 86390 1
420730 99420730 1001 86380 86390 1
420760 99420760 1001 86380 86390 1
420673 99420673 1001 86380 86390 1
422042 99422042 1001 86380 86390 1
421704 99421704 1001 86380 86390 1
421589 99421589 1001 86380 86390 1
421641 99421641 1001 86380 86390 1
421611 99421611 1001 86380 86390 1
420907 99420907 1001 86380 86390 1
422271 99422271 1001 86380 86390 1
422454 99422454 1001 86380 86390 1
422477 99422477 1001 86380 86390 1
423521 99423521 1001 86380 86390 1
423328 99423328 1001 86380 86390 1
423331 99423331 1001 86380 86390 1
423033 99423033 1001 86380 86390 1
422900 99422900 1001 86380 86390 1
422825 99422825 1001 86380 86390 1
423792 99423792 1001 86380 86390 1
423877 99423877 1001 86380 86390 1
425387 99425387 1001 86380 86390 1
425303 99425303 1001 86380 86390 1
425263 99425263 1001 86380 86390 1
425039 99425039 1001 86380 86390 1
425100 99425100 1001 86380 86390 1
424732 99424732 1001 86380 86390 1
424803 99424803 1001 86380 86390 1
424596 99424596 1001 86380 86390 1
424777 99424777 1001 86380 86390 1
424878 99424878 1001 86380 86390 1
424252 99424252 1001 86380 86390 1
424401 99424401 1001 86380 86390 1
424207 99424207 1001 86380 86390 1
425709 99425709 1001 86380 86390 1
425777 99425777 1001 86380 86390 1
425677 99425677 1001 86380 86390 1
426947 99426947 1001 86380 86390 1
426861 99426861 1001 86380 86390 1
426356 99426356 1001 86380 86390 1
426409 99426409 1001 86380 86390 1
426361 99426361 1001 86380 86390 1
426287 99426287 1001 86380 86390 1
426459 99426459 1001 86380 86390 1
426366 99426366 1001 86380 86390 1
426393 99426393 1001 86380 86390 1
426051 99426051 1001 86380 86390 1
427134 99427134 1001 86380 86390 1
427341 99427341 1001 86380 86390 1
428348 99428348 1001 86380 86390 1
428214 99428214 1001 86380 86390 1
428223 99428223 1001 86380 86390 1
427801 99427801 1001 86380 86390 1
427705 99427705 1001 86380 86390 1
427883 99427883 1001 86380 86390 1
427552 99427552 1001 86380 86390 1
428994 99428994 1001 86380 86390 1
428897 99428897 1001 86380 86390 1
428937 99428937 1001 86380 86390 1
430119 99430119 1001 86380 86390 1
430029 99430029 1001 86380 86390 1
430345 99430345 1001 86380 86390 1
430135 99430135 1001 86380 86390 1
429883 99429883 1001 86380 86390 1
429790 99429790 1001 86380 86390 1
429842 99429842 1001 86380 86390 1
429676 99429676 1001 86380 86390 1
429629 99429629 1001 86380 86390 1
429328 99429328 1001 86380 86390 1
429277 99429277 1001 86380 86390 1
429258 99429258 1001 86380 86390 1
430822 99430822 1001 86380 86390 1
430509 99430509 1001 86380 86390 1
430798 99430798 1001 86380 86390 1
431935 99431935 1001 86380 86390 1
431994 99431994 1001 86380 86390 1
431945 99431945 1001 86380 86390 1
431316 99431316 1001 86380 86390 1
431470 99431470 1001 86380 86390 1
430984 99430984 1001 86380 86390 1
430960 99430960 1001 86380 86390 1
431106 99431106 1001 86380 86390 1
432467 99432467 1001 86380 86390 1
433522 99433522 1001 86380 86390 1
433696 99433696 1001 86380 86390 1
433404 99433404 1001 86380 86390 1
433483 99433483 1001 86380 86390 1
432929 99432929 1001 86380 86390 1
433304 99433304 1001 86380 86390 1
433151 99433151 1001 86380 86390 1
433180 99433180 1001 86380 86390 1
433069 99433069 1001 86380 86390 1
432928 99432928 1001 86380 86390 1
432588 99432588 1001 86380 86390 1
432737 99432737 1001 86380 86390 1
432659 99432659 1001 86380 86390 1
432712 99432712 1001 86380 86390 1
432822 99432822 1001 86380 86390 1
432646 99432646 1001 86380 86390 1
433749 99433749 1001 86380 86390 1
433904 99433904 1001 86380 86390 1
434007 99434007 1001 86380 86390 1
433934 99433934 1001 86380 86390 1
435224 99435224 1001 86380 86390 1
434680 99434680 1001 86380 86390 1
434950 99434950 1001 86380 86390 1
434747 99434747 1001 86380 86390 1
434934 99434934 1001 86380 86390 1
434802 99434802 1001 86380 86390 1
434264 99434264 1001 86380 86390 1
434354 99434354 1001 86380 86390 1
434417 99434417 1001 86380 86390 1
435622 99435622 1001 86380 86390 1
435734 99435734 1001 86380 86390 1
435683 99435683 1001 86380 86390 1
435699 99435699 1001 86380 86390 1
437047 99437047 1001 86380 86390 1
436774 99436774 1001 86380 86390 1
436347 99436347 1001 86380 86390 1
436745 99436745 1001 86380 86390 1
436617 99436617 1001 86380 86390 1
436680 99436680 1001 86380 86390 1
436311 99436311 1001 86380 86390 1
435937 99435937 1001 86380 86390 1
436161 99436161 1001 86380 86390 1
300674 99300674 1001 86380 86390 1
300479 99300479 1001 86380 86390 1
300364 99300364 1001 86380 86390 1
300159 99300159 1001 86380 86390 1
300225 99300225 1001 86380 86390 1
300163 99300163 1001 86380 86390 1
300267 99300267 1001 86380 86390 1
300140 99300140 1001 86380 86390 1
300272 99300272 1001 86380 86390 1
300260 99300260 1001 86380 86390 1
300769 99300769 1001 86380 86390 1
300799 99300799 1001 86380 86390 1
300838 99300838 1001 86380 86390 1
300775 99300775 1001 86380 86390 1
300815 99300815 1001 86380 86390 1
301416 99301416 1001 86380 86390 1
301395 99301395 1001 86380 86390 1
301370 99301370 1001 86380 86390 1
301411 99301411 1001 86380 86390 1
301361 99301361 1001 86380 86390 1
301373 99301373 1001 86380 86390 1
301284 99301284 1001 86380 86390 1
301220 99301220 1001 86380 86390 1
301246 99301246 1001 86380 86390 1
301121 99301121 1001 86380 86390 1
301695 99301695 1001 86380 86390 1
301572 99301572 1001 86380 86390 1
301599 99301599 1001 86380 86390 1
302204 99302204 1001 86380 86390 1
302234 99302234 1001 86380 86390 1
302063 99302063 1001 86380 86390 1
302170 99302170 1001 86380 86390 1
302055 99302055 1001 86380 86390 1
302081 99302081 1001 86380 86390 1
301882 99301882 1001 86380 86390 1
302468 99302468 1001 86380 86390 1
302528 99302528 1001 86380 86390 1
302529 99302529 1001 86380 86390 1
303158 99303158 1001 86380 86390 1
303187 99303187 1001 86380 86390 1
303073 99303073 1001 86380 86390 1
303129 99303129 1001 86380 86390 1
302821 99302821 1001 86380 86390 1
302826 99302826 1001 86380 86390 1
302970 99302970 1001 86380 86390 1
302843 99302843 1001 86380 86390 1
302895 99302895 1001 86380 86390 1
302753 99302753 1001 86380 86390 1
303320 99303320 1001 86380 86390 1
303297 99303297 1001 86380 86390 1
303396 99303396 1001 86380 86390 1
303397 99303397 1001 86380 86390 1
303904 99303904 1001 86380 86390 1
303989 99303989 1001 86380 86390 1
303782 99303782 1001 86380 86390 1
303555 99303555 1001 86380 86390 1
303491 99303491 1001 86380 86390 1
303532 99303532 1001 86380 86390 1
304238 99304238 1001 86380 86390 1
304083 99304083 1001 86380 86390 1
304226 99304226 1001 86380 86390 1
304770 99304770 1001 86380 86390 1
304824 99304824 1001 86380 86390 1
304774 99304774 1001 86380 86390 1
304764 99304764 1001 86380 86390 1
304515 99304515 1001 86380 86390 1
304573 99304573 1001 86380 86390 1
304548 99304548 1001 86380 86390 1
304358 99304358 1001 86380 86390 1
305016 99305016 1001 86380 86390 1
305029 99305029 1001 86380 86390 1
305031 99305031 1001 86380 86390 1
305046 99305046 1001 86380 86390 1
305049 99305049 1001 86380 86390 1
305024 99305024 1001 86380 86390 1
305649 99305649 1001 86380 86390 1
305529 99305529 1001 86380 86390 1
305633 99305633 1001 86380 86390 1
305381 99305381 1001 86380 86390 1
305446 99305446 1001 86380 86390 1
305447 99305447 1001 86380 86390 1
305081 99305081 1001 86380 86390 1
305687 99305687 1001 86380 86390 1
500151 99500151 1001 86380 86390 1
500702 99500702 1001 86380 86390 1
500743 99500743 1001 86380 86390 1
500745 99500745 1001 86380 86390 1
500493 99500493 1001 86380 86390 1
500597 99500597 1001 86380 86390 1
500514 99500514 1001 86380 86390 1
500568 99500568 1001 86380 86390 1
500311 99500311 1001 86380 86390 1
500288 99500288 1001 86380 86390 1
500890 99500890 1001 86380 86390 1
500846 99500846 1001 86380 86390 1
501436 99501436 1001 86380 86390 1
501526 99501526 1001 86380 86390 1
501553 99501553 1001 86380 86390 1
501528 99501528 1001 86380 86390 1
501503 99501503 1001 86380 86390 1
501471 99501471 1001 86380 86390 1
501243 99501243 1001 86380 86390 1
501310 99501310 1001 86380 86390 1
501277 99501277 1001 86380 86390 1
501075 99501075 1001 86380 86390 1
501052 99501052 1001 86380 86390 1
501091 99501091 1001 86380 86390 1
501766 99501766 1001 86380 86390 1
501819 99501819 1001 86380 86390 1
501832 99501832 1001 86380 86390 1
501682 99501682 1001 86380 86390 1
502285 99502285 1001 86380 86390 1
502408 99502408 1001 86380 86390 1
502267 99502267 1001 86380 86390 1
502422 99502422 1001 86380 86390 1
502202 99502202 1001 86380 86390 1
502113 99502113 1001 86380 86390 1
502218 99502218 1001 86380 86390 1
501887 99501887 1001 86380 86390 1
501914 99501914 1001 86380 86390 1
503137 99503137 1001 86380 86390 1
503128 99503128 1001 86380 86390 1
503224 99503224 1001 86380 86390 1
503148 99503148 1001 86380 86390 1
502919 99502919 1001 86380 86390 1
502884 99502884 1001 86380 86390 1
502899 99502899 1001 86380 86390 1
502840 99502840 1001 86380 86390 1
502752 99502752 1001 86380 86390 1
502701 99502701 1001 86380 86390 1
502819 99502819 1001 86380 86390 1
503484 99503484 1001 86380 86390 1
503321 99503321 1001 86380 86390 1
503349 99503349 1001 86380 86390 1
503967 99503967 1001 86380 86390 1
504058 99504058 1001 86380 86390 1
503998 99503998 1001 86380 86390 1
504066 99504066 1001 86380 86390 1
503837 99503837 1001 86380 86390 1
503855 99503855 1001 86380 86390 1
503819 99503819 1001 86380 86390 1
503603 99503603 1001 86380 86390 1
503694 99503694 1001 86380 86390 1
504205 99504205 1001 86380 86390 1
504148 99504148 1001 86380 86390 1
504151 99504151 1001 86380 86390 1
504256 99504256 1001 86380 86390 1
504911 99504911 1001 86380 86390 1
504704 99504704 1001 86380 86390 1
504653 99504653 1001 86380 86390 1
504375 99504375 1001 86380 86390 1
504498 99504498 1001 86380 86390 1
504487 99504487 1001 86380 86390 1
504488 99504488 1001 86380 86390 1
504515 99504515 1001 86380 86390 1
505135 99505135 1001 86380 86390 1
504972 99504972 1001 86380 86390 1
505078 99505078 1001 86380 86390 1
505631 99505631 1001 86380 86390 1
505736 99505736 1001 86380 86390 1
505725 99505725 1001 86380 86390 1
505397 99505397 1001 86380 86390 1
505424 99505424 1001 86380 86390 1
505367 99505367 1001 86380 86390 1
505458 99505458 1001 86380 86390 1
505280 99505280 1001 86380 86390 1
505207 99505207 1001 86380 86390 1
505873 99505873 1001 86380 86390 1
506532 99506532 1001 86380 86390 1
506563 99506563 1001 86380 86390 1
506305 99506305 1001 86380 86390 1
506258 99506258 1001 86380 86390 1
506020 99506020 1001 86380 86390 1
505981 99505981 1001 86380 86390 1
506128 99506128 1001 86380 86390 1
506012 99506012 1001 86380 86390 1
506633 99506633 1001 86380 86390 1
506648 99506648 1001 86380 86390 1
507227 99507227 1001 86380 86390 1
507126 99507126 1001 86380 86390 1
507117 99507117 1001 86380 86390 1
507069 99507069 1001 86380 86390 1
506921 99506921 1001 86380 86390 1
506935 99506935 1001 86380 86390 1
506819 99506819 1001 86380 86390 1
506859 99506859 1001 86380 86390 1
507002 99507002 1001 86380 86390 1
506912 99506912 1001 86380 86390 1
507446 99507446 1001 86380 86390 1
507579 99507579 1001 86380 86390 1
507581 99507581 1001 86380 86390 1
508138 99508138 1001 86380 86390 1
508179 99508179 1001 86380 86390 1
508090 99508090 1001 86380 86390 1
508043 99508043 1001 86380 86390 1
508037 99508037 1001 86380 86390 1
507686 99507686 1001 86380 86390 1
508366 99508366 1001 86380 86390 1
508270 99508270 1001 86380 86390 1
509000 99509000 1001 86380 86390 1
508925 99508925 1001 86380 86390 1
508990 99508990 1001 86380 86390 1
508890 99508890 1001 86380 86390 1
508783 99508783 1001 86380 86390 1
508790 99508790 1001 86380 86390 1
508494 99508494 1001 86380 86390 1
508551 99508551 1001 86380 86390 1
508463 99508463 1001 86380 86390 1
509216 99509216 1001 86380 86390 1
509268 99509268 1001 86380 86390 1
509247 99509247 1001 86380 86390 1
509799 99509799 1001 86380 86390 1
509901 99509901 1001 86380 86390 1
509867 99509867 1001 86380 86390 1
509698 99509698 1001 86380 86390 1
509516 99509516 1001 86380 86390 1
509507 99509507 1001 86380 86390 1
509676 99509676 1001 86380 86390 1
509628 99509628 1001 86380 86390 1
509384 99509384 1001 86380 86390 1
509311 99509311 1001 86380 86390 1
509305 99509305 1001 86380 86390 1
509990 99509990 1001 86380 86390 1
510050 99510050 1001 86380 86390 1
510104 99510104 1001 86380 86390 1
510540 99510540 1001 86380 86390 1
510646 99510646 1001 86380 86390 1
510558 99510558 1001 86380 86390 1
510437 99510437 1001 86380 86390 1
510412 99510412 1001 86380 86390 1
510428 99510428 1001 86380 86390 1
510304 99510304 1001 86380 86390 1
510905 99510905 1001 86380 86390 1
510909 99510909 1001 86380 86390 1
510914 99510914 1001 86380 86390 1
511516 99511516 1001 86380 86390 1
511517 99511517 1001 86380 86390 1
511469 99511469 1001 86380 86390 1
511215 99511215 1001 86380 86390 1
511071 99511071 1001 86380 86390 1
511654 99511654 1001 86380 86390 1
511606 99511606 1001 86380 86390 1
511726 99511726 1001 86380 86390 1
512181 99512181 1001 86380 86390 1
512298 99512298 1001 86380 86390 1
512183 99512183 1001 86380 86390 1
512210 99512210 1001 86380 86390 1
512236 99512236 1001 86380 86390 1
511994 99511994 1001 86380 86390 1
512072 99512072 1001 86380 86390 1
511844 99511844 1001 86380 86390 1
512583 99512583 1001 86380 86390 1
512495 99512495 1001 86380 86390 1
512405 99512405 1001 86380 86390 1
512496 99512496 1001 86380 86390 1
512475 99512475 1001 86380 86390 1
512529 99512529 1001 86380 86390 1
512505 99512505 1001 86380 86390 1
513168 99513168 1001 86380 86390 1
513004 99513004 1001 86380 86390 1
513159 99513159 1001 86380 86390 1
513152 99513152 1001 86380 86390 1
513101 99513101 1001 86380 86390 1
513012 99513012 1001 86380 86390 1
512857 99512857 1001 86380 86390 1
512979 99512979 1001 86380 86390 1
512856 99512856 1001 86380 86390 1
512986 99512986 1001 86380 86390 1
512667 99512667 1001 86380 86390 1
512732 99512732 1001 86380 86390 1
512771 99512771 1001 86380 86390 1
512672 99512672 1001 86380 86390 1
513410 99513410 1001 86380 86390 1
513387 99513387 1001 86380 86390 1
513980 99513980 1001 86380 86390 1
513964 99513964 1001 86380 86390 1
513991 99513991 1001 86380 86390 1
513758 99513758 1001 86380 86390 1
513642 99513642 1001 86380 86390 1
513596 99513596 1001 86380 86390 1
513547 99513547 1001 86380 86390 1
513526 99513526 1001 86380 86390 1
514160 99514160 1001 86380 86390 1
514084 99514084 1001 86380 86390 1
514045 99514045 1001 86380 86390 1
514101 99514101 1001 86380 86390 1
514830 99514830 1001 86380 86390 1
514673 99514673 1001 86380 86390 1
514561 99514561 1001 86380 86390 1
514626 99514626 1001 86380 86390 1
514463 99514463 1001 86380 86390 1
514491 99514491 1001 86380 86390 1
514342 99514342 1001 86380 86390 1
514308 99514308 1001 86380 86390 1
514426 99514426 1001 86380 86390 1
514882 99514882 1001 86380 86390 1
515048 99515048 1001 86380 86390 1
515648 99515648 1001 86380 86390 1
515658 99515658 1001 86380 86390 1
515536 99515536 1001 86380 86390 1
515588 99515588 1001 86380 86390 1
515515 99515515 1001 86380 86390 1
515361 99515361 1001 86380 86390 1
515328 99515328 1001 86380 86390 1
515381 99515381 1001 86380 86390 1
515153 99515153 1001 86380 86390 1
515128 99515128 1001 86380 86390 1
515220 99515220 1001 86380 86390 1
515093 99515093 1001 86380 86390 1
515888 99515888 1001 86380 86390 1
515749 99515749 1001 86380 86390 1
515725 99515725 1001 86380 86390 1
515829 99515829 1001 86380 86390 1
515744 99515744 1001 86380 86390 1
516381 99516381 1001 86380 86390 1
516475 99516475 1001 86380 86390 1
516431 99516431 1001 86380 86390 1
516250 99516250 1001 86380 86390 1
515929 99515929 1001 86380 86390 1
516009 99516009 1001 86380 86390 1
516022 99516022 1001 86380 86390 1
516039 99516039 1001 86380 86390 1
515898 99515898 1001 86380 86390 1
515964 99515964 1001 86380 86390 1
516678 99516678 1001 86380 86390 1
516704 99516704 1001 86380 86390 1
517317 99517317 1001 86380 86390 1
517150 99517150 1001 86380 86390 1
517257 99517257 1001 86380 86390 1
517092 99517092 1001 86380 86390 1
516981 99516981 1001 86380 86390 1
516858 99516858 1001 86380 86390 1
516886 99516886 1001 86380 86390 1
516776 99516776 1001 86380 86390 1
517464 99517464 1001 86380 86390 1
518125 99518125 1001 86380 86390 1
518137 99518137 1001 86380 86390 1
517986 99517986 1001 86380 86390 1
517956 99517956 1001 86380 86390 1
517711 99517711 1001 86380 86390 1
517605 99517605 1001 86380 86390 1
517708 99517708 1001 86380 86390 1
518225 99518225 1001 86380 86390 1
518197 99518197 1001 86380 86390 1
518365 99518365 1001 86380 86390 1
518954 99518954 1001 86380 86390 1
518815 99518815 1001 86380 86390 1
518978 99518978 1001 86380 86390 1
518844 99518844 1001 86380 86390 1
518949 99518949 1001 86380 86390 1
518749 99518749 1001 86380 86390 1
518688 99518688 1001 86380 86390 1
518372 99518372 1001 86380 86390 1
518464 99518464 1001 86380 86390 1
518427 99518427 1001 86380 86390 1
518559 99518559 1001 86380 86390 1
519095 99519095 1001 86380 86390 1
519690 99519690 1001 86380 86390 1
519704 99519704 1001 86380 86390 1
519792 99519792 1001 86380 86390 1
519642 99519642 1001 86380 86390 1
519801 99519801 1001 86380 86390 1
519631 99519631 1001 86380 86390 1
519761 99519761 1001 86380 86390 1
519608 99519608 1001 86380 86390 1
519457 99519457 1001 86380 86390 1
519484 99519484 1001 86380 86390 1
519422 99519422 1001 86380 86390 1
519338 99519338 1001 86380 86390 1
519308 99519308 1001 86380 86390 1
519929 99519929 1001 86380 86390 1
519943 99519943 1001 86380 86390 1
519830 99519830 1001 86380 86390 1
519924 99519924 1001 86380 86390 1
519822 99519822 1001 86380 86390 1
519953 99519953 1001 86380 86390 1
520607 99520607 1001 86380 86390 1
520474 99520474 1001 86380 86390 1
520487 99520487 1001 86380 86390 1
520558 99520558 1001 86380 86390 1
520495 99520495 1001 86380 86390 1
520424 99520424 1001 86380 86390 1
520247 99520247 1001 86380 86390 1
520301 99520301 1001 86380 86390 1
520715 99520715 1001 86380 86390 1
520693 99520693 1001 86380 86390 1
520719 99520719 1001 86380 86390 1
520661 99520661 1001 86380 86390 1
521431 99521431 1001 86380 86390 1
521278 99521278 1001 86380 86390 1
521161 99521161 1001 86380 86390 1
521254 99521254 1001 86380 86390 1
521243 99521243 1001 86380 86390 1
521128 99521128 1001 86380 86390 1
521208 99521208 1001 86380 86390 1
521035 99521035 1001 86380 86390 1
520906 99520906 1001 86380 86390 1
521563 99521563 1001 86380 86390 1
522204 99522204 1001 86380 86390 1
522226 99522226 1001 86380 86390 1
521947 99521947 1001 86380 86390 1
521949 99521949 1001 86380 86390 1
521900 99521900 1001 86380 86390 1
521845 99521845 1001 86380 86390 1
521872 99521872 1001 86380 86390 1
522459 99522459 1001 86380 86390 1
522411 99522411 1001 86380 86390 1
523057 99523057 1001 86380 86390 1
522948 99522948 1001 86380 86390 1
523080 99523080 1001 86380 86390 1
522783 99522783 1001 86380 86390 1
522853 99522853 1001 86380 86390 1
522905 99522905 1001 86380 86390 1
522894 99522894 1001 86380 86390 1
522858 99522858 1001 86380 86390 1
522820 99522820 1001 86380 86390 1
522821 99522821 1001 86380 86390 1
522666 99522666 1001 86380 86390 1
522680 99522680 1001 86380 86390 1
522591 99522591 1001 86380 86390 1
522618 99522618 1001 86380 86390 1
522560 99522560 1001 86380 86390 1
522613 99522613 1001 86380 86390 1
523311 99523311 1001 86380 86390 1
523250 99523250 1001 86380 86390 1
523252 99523252 1001 86380 86390 1
523317 99523317 1001 86380 86390 1
523280 99523280 1001 86380 86390 1
523877 99523877 1001 86380 86390 1
523867 99523867 1001 86380 86390 1
523697 99523697 1001 86380 86390 1
523440 99523440 1001 86380 86390 1
523340 99523340 1001 86380 86390 1
523341 99523341 1001 86380 86390 1
523386 99523386 1001 86380 86390 1
524032 99524032 1001 86380 86390 1
524090 99524090 1001 86380 86390 1
524602 99524602 1001 86380 86390 1
524734 99524734 1001 86380 86390 1
524701 99524701 1001 86380 86390 1
524756 99524756 1001 86380 86390 1
524587 99524587 1001 86380 86390 1
524335 99524335 1001 86380 86390 1
524197 99524197 1001 86380 86390 1
524353 99524353 1001 86380 86390 1
524863 99524863 1001 86380 86390 1
524889 99524889 1001 86380 86390 1
524787 99524787 1001 86380 86390 1
524854 99524854 1001 86380 86390 1
524920 99524920 1001 86380 86390 1
525394 99525394 1001 86380 86390 1
525435 99525435 1001 86380 86390 1
525516 99525516 1001 86380 86390 1
525275 99525275 1001 86380 86390 1
525357 99525357 1001 86380 86390 1
525307 99525307 1001 86380 86390 1
525271 99525271 1001 86380 86390 1
525274 99525274 1001 86380 86390 1
525029 99525029 1001 86380 86390 1
525135 99525135 1001 86380 86390 1
525073 99525073 1001 86380 86390 1
525182 99525182 1001 86380 86390 1
525624 99525624 1001 86380 86390 1
526243 99526243 1001 86380 86390 1
526386 99526386 1001 86380 86390 1
526245 99526245 1001 86380 86390 1
526090 99526090 1001 86380 86390 1
526039 99526039 1001 86380 86390 1
526112 99526112 1001 86380 86390 1
525926 99525926 1001 86380 86390 1
525862 99525862 1001 86380 86390 1
526590 99526590 1001 86380 86390 1
526607 99526607 1001 86380 86390 1
527110 99527110 1001 86380 86390 1
527176 99527176 1001 86380 86390 1
527051 99527051 1001 86380 86390 1
527079 99527079 1001 86380 86390 1
527209 99527209 1001 86380 86390 1
526910 99526910 1001 86380 86390 1
526872 99526872 1001 86380 86390 1
526939 99526939 1001 86380 86390 1
526825 99526825 1001 86380 86390 1
526826 99526826 1001 86380 86390 1
526770 99526770 1001 86380 86390 1
527417 99527417 1001 86380 86390 1
527425 99527425 1001 86380 86390 1
527921 99527921 1001 86380 86390 1
527929 99527929 1001 86380 86390 1
527519 99527519 1001 86380 86390 1
527457 99527457 1001 86380 86390 1
527471 99527471 1001 86380 86390 1
528113 99528113 1001 86380 86390 1
528153 99528153 1001 86380 86390 1
528233 99528233 1001 86380 86390 1
528081 99528081 1001 86380 86390 1
528094 99528094 1001 86380 86390 1
528084 99528084 1001 86380 86390 1
528866 99528866 1001 86380 86390 1
528775 99528775 1001 86380 86390 1
528758 99528758 1001 86380 86390 1
528559 99528559 1001 86380 86390 1
528601 99528601 1001 86380 86390 1
528384 99528384 1001 86380 86390 1
528282 99528282 1001 86380 86390 1
528375 99528375 1001 86380 86390 1
528401 99528401 1001 86380 86390 1
528483 99528483 1001 86380 86390 1
528944 99528944 1001 86380 86390 1
529053 99529053 1001 86380 86390 1
529628 99529628 1001 86380 86390 1
529641 99529641 1001 86380 86390 1
529706 99529706 1001 86380 86390 1
529688 99529688 1001 86380 86390 1
529367 99529367 1001 86380 86390 1
529471 99529471 1001 86380 86390 1
529403 99529403 1001 86380 86390 1
529469 99529469 1001 86380 86390 1
529186 99529186 1001 86380 86390 1
529315 99529315 1001 86380 86390 1
529872 99529872 1001 86380 86390 1
529850 99529850 1001 86380 86390 1
529851 99529851 1001 86380 86390 1
530399 99530399 1001 86380 86390 1
530353 99530353 1001 86380 86390 1
530322 99530322 1001 86380 86390 1
530149 99530149 1001 86380 86390 1
530240 99530240 1001 86380 86390 1
529987 99529987 1001 86380 86390 1
530078 99530078 1001 86380 86390 1
530057 99530057 1001 86380 86390 1
530630 99530630 1001 86380 86390 1
530597 99530597 1001 86380 86390 1
530601 99530601 1001 86380 86390 1
531290 99531290 1001 86380 86390 1
531355 99531355 1001 86380 86390 1
531369 99531369 1001 86380 86390 1
531173 99531173 1001 86380 86390 1
530881 99530881 1001 86380 86390 1
530778 99530778 1001 86380 86390 1
530793 99530793 1001 86380 86390 1
530886 99530886 1001 86380 86390 1
530939 99530939 1001 86380 86390 1
531465 99531465 1001 86380 86390 1
532038 99532038 1001 86380 86390 1
532202 99532202 1001 86380 86390 1
531845 99531845 1001 86380 86390 1
532000 99532000 1001 86380 86390 1
531859 99531859 1001 86380 86390 1
531872 99531872 1001 86380 86390 1
531955 99531955 1001 86380 86390 1
531677 99531677 1001 86380 86390 1
531782 99531782 1001 86380 86390 1
531669 99531669 1001 86380 86390 1
531775 99531775 1001 86380 86390 1
531750 99531750 1001 86380 86390 1
532375 99532375 1001 86380 86390 1
532312 99532312 1001 86380 86390 1
532405 99532405 1001 86380 86390 1
532393 99532393 1001 86380 86390 1
532958 99532958 1001 86380 86390 1
532978 99532978 1001 86380 86390 1
532940 99532940 1001 86380 86390 1
532966 99532966 1001 86380 86390 1
532787 99532787 1001 86380 86390 1
532414 99532414 1001 86380 86390 1
532588 99532588 1001 86380 86390 1
532525 99532525 1001 86380 86390 1
533145 99533145 1001 86380 86390 1
533149 99533149 1001 86380 86390 1
533076 99533076 1001 86380 86390 1
533041 99533041 1001 86380 86390 1
533831 99533831 1001 86380 86390 1
533552 99533552 1001 86380 86390 1
533506 99533506 1001 86380 86390 1
533308 99533308 1001 86380 86390 1
533391 99533391 1001 86380 86390 1
533654 99533654 1001 86380 86390 1
533990 99533990 1001 86380 86390 1
533969 99533969 1001 86380 86390 1
534635 99534635 1001 86380 86390 1
534603 99534603 1001 86380 86390 1
534616 99534616 1001 86380 86390 1
534377 99534377 1001 86380 86390 1
534326 99534326 1001 86380 86390 1
534393 99534393 1001 86380 86390 1
534334 99534334 1001 86380 86390 1
534257 99534257 1001 86380 86390 1
534076 99534076 1001 86380 86390 1
534077 99534077 1001 86380 86390 1
534159 99534159 1001 86380 86390 1
534070 99534070 1001 86380 86390 1
534766 99534766 1001 86380 86390 1
534792 99534792 1001 86380 86390 1
534836 99534836 1001 86380 86390 1
535343 99535343 1001 86380 86390 1
535345 99535345 1001 86380 86390 1
535328 99535328 1001 86380 86390 1
535234 99535234 1001 86380 86390 1
535106 99535106 1001 86380 86390 1
535122 99535122 1001 86380 86390 1
534967 99534967 1001 86380 86390 1
535039 99535039 1001 86380 86390 1
535014 99535014 1001 86380 86390 1
534925 99534925 1001 86380 86390 1
535055 99535055 1001 86380 86390 1
535511 99535511 1001 86380 86390 1
535592 99535592 1001 86380 86390 1
535675 99535675 1001 86380 86390 1
536293 99536293 1001 86380 86390 1
535962 99535962 1001 86380 86390 1
536118 99536118 1001 86380 86390 1
536096 99536096 1001 86380 86390 1
535967 99535967 1001 86380 86390 1
535771 99535771 1001 86380 86390 1
535914 99535914 1001 86380 86390 1
535812 99535812 1001 86380 86390 1
535800 99535800 1001 86380 86390 1
535854 99535854 1001 86380 86390 1
535921 99535921 1001 86380 86390 1
536495 99536495 1001 86380 86390 1
536392 99536392 1001 86380 86390 1
536524 99536524 1001 86380 86390 1
537060 99537060 1001 86380 86390 1
537061 99537061 1001 86380 86390 1
536761 99536761 1001 86380 86390 1
536632 99536632 1001 86380 86390 1
536661 99536661 1001 86380 86390 1
536705 99536705 1001 86380 86390 1
537304 99537304 1001 86380 86390 1
537258 99537258 1001 86380 86390 1
537223 99537223 1001 86380 86390 1
537797 99537797 1001 86380 86390 1
537942 99537942 1001 86380 86390 1
537852 99537852 1001 86380 86390 1
537973 99537973 1001 86380 86390 1
537590 99537590 1001 86380 86390 1
537775 99537775 1001 86380 86390 1
537613 99537613 1001 86380 86390 1
537540 99537540 1001 86380 86390 1
537529 99537529 1001 86380 86390 1
538028 99538028 1001 86380 86390 1
538182 99538182 1001 86380 86390 1
538626 99538626 1001 86380 86390 1
538743 99538743 1001 86380 86390 1
538792 99538792 1001 86380 86390 1
538705 99538705 1001 86380 86390 1
538758 99538758 1001 86380 86390 1
538513 99538513 1001 86380 86390 1
538409 99538409 1001 86380 86390 1
538306 99538306 1001 86380 86390 1
538944 99538944 1001 86380 86390 1
538894 99538894 1001 86380 86390 1
538832 99538832 1001 86380 86390 1
539593 99539593 1001 86380 86390 1
539477 99539477 1001 86380 86390 1
539508 99539508 1001 86380 86390 1
539630 99539630 1001 86380 86390 1
539332 99539332 1001 86380 86390 1
539296 99539296 1001 86380 86390 1
539426 99539426 1001 86380 86390 1
539390 99539390 1001 86380 86390 1
539287 99539287 1001 86380 86390 1
539378 99539378 1001 86380 86390 1
539112 99539112 1001 86380 86390 1
539139 99539139 1001 86380 86390 1
539032 99539032 1001 86380 86390 1
539821 99539821 1001 86380 86390 1
539797 99539797 1001 86380 86390 1
539642 99539642 1001 86380 86390 1
539759 99539759 1001 86380 86390 1
539713 99539713 1001 86380 86390 1
539804 99539804 1001 86380 86390 1
539701 99539701 1001 86380 86390 1
540322 99540322 1001 86380 86390 1
540081 99540081 1001 86380 86390 1
540240 99540240 1001 86380 86390 1
540077 99540077 1001 86380 86390 1
540247 99540247 1001 86380 86390 1
540144 99540144 1001 86380 86390 1
540001 99540001 1001 86380 86390 1
539902 99539902 1001 86380 86390 1
540049 99540049 1001 86380 86390 1
539896 99539896 1001 86380 86390 1
541177 99541177 1001 86380 86390 1
541108 99541108 1001 86380 86390 1
541088 99541088 1001 86380 86390 1
540998 99540998 1001 86380 86390 1
540986 99540986 1001 86380 86390 1
541067 99541067 1001 86380 86390 1
540926 99540926 1001 86380 86390 1
541020 99541020 1001 86380 86390 1
541072 99541072 1001 86380 86390 1
540750 99540750 1001 86380 86390 1
540815 99540815 1001 86380 86390 1
540725 99540725 1001 86380 86390 1
540818 99540818 1001 86380 86390 1
540732 99540732 1001 86380 86390 1
541358 99541358 1001 86380 86390 1
541335 99541335 1001 86380 86390 1
541493 99541493 1001 86380 86390 1
542021 99542021 1001 86380 86390 1
542095 99542095 1001 86380 86390 1
541987 99541987 1001 86380 86390 1
542080 99542080 1001 86380 86390 1
541849 99541849 1001 86380 86390 1
541862 99541862 1001 86380 86390 1
541807 99541807 1001 86380 86390 1
541743 99541743 1001 86380 86390 1
541744 99541744 1001 86380 86390 1
541861 99541861 1001 86380 86390 1
541551 99541551 1001 86380 86390 1
541617 99541617 1001 86380 86390 1
541644 99541644 1001 86380 86390 1
541582 99541582 1001 86380 86390 1
542303 99542303 1001 86380 86390 1
542228 99542228 1001 86380 86390 1
542754 99542754 1001 86380 86390 1
542901 99542901 1001 86380 86390 1
542747 99542747 1001 86380 86390 1
542772 99542772 1001 86380 86390 1
542343 99542343 1001 86380 86390 1
542373 99542373 1001 86380 86390 1
543055 99543055 1001 86380 86390 1
543056 99543056 1001 86380 86390 1
543134 99543134 1001 86380 86390 1
543018 99543018 1001 86380 86390 1
543109 99543109 1001 86380 86390 1
543750 99543750 1001 86380 86390 1
543652 99543652 1001 86380 86390 1
543762 99543762 1001 86380 86390 1
543410 99543410 1001 86380 86390 1
543449 99543449 1001 86380 86390 1
543464 99543464 1001 86380 86390 1
543507 99543507 1001 86380 86390 1
543443 99543443 1001 86380 86390 1
543370 99543370 1001 86380 86390 1
543268 99543268 1001 86380 86390 1
543230 99543230 1001 86380 86390 1
543272 99543272 1001 86380 86390 1
543834 99543834 1001 86380 86390 1
543882 99543882 1001 86380 86390 1
544523 99544523 1001 86380 86390 1
544539 99544539 1001 86380 86390 1
544399 99544399 1001 86380 86390 1
544515 99544515 1001 86380 86390 1
544587 99544587 1001 86380 86390 1
544262 99544262 1001 86380 86390 1
544264 99544264 1001 86380 86390 1
544344 99544344 1001 86380 86390 1
544388 99544388 1001 86380 86390 1
544195 99544195 1001 86380 86390 1
544209 99544209 1001 86380 86390 1
544019 99544019 1001 86380 86390 1
544058 99544058 1001 86380 86390 1
544123 99544123 1001 86380 86390 1
544075 99544075 1001 86380 86390 1
544051 99544051 1001 86380 86390 1
544634 99544634 1001 86380 86390 1
544636 99544636 1001 86380 86390 1
544668 99544668 1001 86380 86390 1
544696 99544696 1001 86380 86390 1
419322 633 1001 66480 69357 1
427377 950 1001 39060 40497 1
436343 379 1001 18360 19077 1
506797 861 1001 52472 52771 1
400295 99400295 1001 86380 86390 1
400278 99400278 1001 86380 86390 1
400391 99400391 1001 86380 86390 1
400704 99400704 1001 86380 86390 1
400837 99400837 1001 86380 86390 1
400907 99400907 1001 86380 86390 1
400910 99400910 1001 86380 86390 1
401003 99401003 1001 86380 86390 1
401013 99401013 1001 86380 86390 1
401452 99401452 1001 86380 86390 1
401568 99401568 1001 86380 86390 1
401556 99401556 1001 86380 86390 1
401609 99401609 1001 86380 86390 1
402295 99402295 1001 86380 86390 1
402497 99402497 1001 86380 86390 1
402664 99402664 1001 86380 86390 1
402708 99402708 1001 86380 86390 1
402760 99402760 1001 86380 86390 1
402923 99402923 1001 86380 86390 1
403222 99403222 1001 86380 86390 1
403338 99403338 1001 86380 86390 1
403339 99403339 1001 86380 86390 1
403528 99403528 1001 86380 86390 1
403726 99403726 1001 86380 86390 1
403638 99403638 1001 86380 86390 1
403772 99403772 1001 86380 86390 1
403907 99403907 1001 86380 86390 1
403951 99403951 1001 86380 86390 1
404012 99404012 1001 86380 86390 1
403986 99403986 1001 86380 86390 1
404037 99404037 1001 86380 86390 1
404302 99404302 1001 86380 86390 1
404456 99404456 1001 86380 86390 1
404644 99404644 1001 86380 86390 1
405065 99405065 1001 86380 86390 1
405205 99405205 1001 86380 86390 1
405331 99405331 1001 86380 86390 1
405458 99405458 1001 86380 86390 1
405582 99405582 1001 86380 86390 1
405646 99405646 1001 86380 86390 1
405846 99405846 1001 86380 86390 1
406235 99406235 1001 86380 86390 1
406460 99406460 1001 86380 86390 1
406548 99406548 1001 86380 86390 1
406535 99406535 1001 86380 86390 1
406725 99406725 1001 86380 86390 1
406714 99406714 1001 86380 86390 1
406857 99406857 1001 86380 86390 1
406995 99406995 1001 86380 86390 1
406956 99406956 1001 86380 86390 1
407237 99407237 1001 86380 86390 1
407392 99407392 1001 86380 86390 1
407552 99407552 1001 86380 86390 1
407721 99407721 1001 86380 86390 1
407930 99407930 1001 86380 86390 1
407939 99407939 1001 86380 86390 1
408071 99408071 1001 86380 86390 1
408175 99408175 1001 86380 86390 1
408134 99408134 1001 86380 86390 1
408258 99408258 1001 86380 86390 1
408949 99408949 1001 86380 86390 1
409033 99409033 1001 86380 86390 1
409169 99409169 1001 86380 86390 1
409592 99409592 1001 86380 86390 1
409630 99409630 1001 86380 86390 1
409855 99409855 1001 86380 86390 1
409908 99409908 1001 86380 86390 1
410072 99410072 1001 86380 86390 1
409993 99409993 1001 86380 86390 1
410458 99410458 1001 86380 86390 1
410556 99410556 1001 86380 86390 1
410667 99410667 1001 86380 86390 1
410879 99410879 1001 86380 86390 1
410974 99410974 1001 86380 86390 1
411112 99411112 1001 86380 86390 1
411160 99411160 1001 86380 86390 1
411238 99411238 1001 86380 86390 1
411383 99411383 1001 86380 86390 1
411445 99411445 1001 86380 86390 1
411566 99411566 1001 86380 86390 1
411887 99411887 1001 86380 86390 1
411863 99411863 1001 86380 86390 1
412232 99412232 1001 86380 86390 1
413428 99413428 1001 86380 86390 1
413353 99413353 1001 86380 86390 1
413166 99413166 1001 86380 86390 1
413094 99413094 1001 86380 86390 1
412886 99412886 1001 86380 86390 1
412521 99412521 1001 86380 86390 1
413946 99413946 1001 86380 86390 1
412483 99412483 1001 86380 86390 1
414043 99414043 1001 86380 86390 1
415061 99415061 1001 86380 86390 1
415080 99415080 1001 86380 86390 1
415272 99415272 1001 86380 86390 1
415232 99415232 1001 86380 86390 1
414805 99414805 1001 86380 86390 1
414883 99414883 1001 86380 86390 1
414610 99414610 1001 86380 86390 1
414231 99414231 1001 86380 86390 1
414480 99414480 1001 86380 86390 1
414343 99414343 1001 86380 86390 1
414368 99414368 1001 86380 86390 1
415697 99415697 1001 86380 86390 1
415389 99415389 1001 86380 86390 1
415338 99415338 1001 86380 86390 1
415442 99415442 1001 86380 86390 1
416832 99416832 1001 86380 86390 1
416905 99416905 1001 86380 86390 1
416646 99416646 1001 86380 86390 1
416799 99416799 1001 86380 86390 1
416549 99416549 1001 86380 86390 1
416291 99416291 1001 86380 86390 1
416164 99416164 1001 86380 86390 1
416202 99416202 1001 86380 86390 1
416278 99416278 1001 86380 86390 1
416035 99416035 1001 86380 86390 1
415864 99415864 1001 86380 86390 1
415839 99415839 1001 86380 86390 1
417232 99417232 1001 86380 86390 1
417261 99417261 1001 86380 86390 1
417183 99417183 1001 86380 86390 1
417059 99417059 1001 86380 86390 1
417349 99417349 1001 86380 86390 1
417156 99417156 1001 86380 86390 1
417396 99417396 1001 86380 86390 1
417458 99417458 1001 86380 86390 1
417441 99417441 1001 86380 86390 1
418501 99418501 1001 86380 86390 1
418519 99418519 1001 86380 86390 1
418147 99418147 1001 86380 86390 1
418403 99418403 1001 86380 86390 1
417767 99417767 1001 86380 86390 1
418004 99418004 1001 86380 86390 1
417683 99417683 1001 86380 86390 1
417723 99417723 1001 86380 86390 1
417879 99417879 1001 86380 86390 1
417656 99417656 1001 86380 86390 1
418877 99418877 1001 86380 86390 1
419198 99419198 1001 86380 86390 1
419067 99419067 1001 86380 86390 1
418947 99418947 1001 86380 86390 1
418870 99418870 1001 86380 86390 1
419729 99419729 1001 86380 86390 1
419866 99419866 1001 86380 86390 1
419318 99419318 1001 86380 86390 1
419213 99419213 1001 86380 86390 1
419596 99419596 1001 86380 86390 1
419507 99419507 1001 86380 86390 1
420564 99420564 1001 86380 86390 1
420777 99420777 1001 86380 86390 1
420516 99420516 1001 86380 86390 1
420626 99420626 1001 86380 86390 1
420474 99420474 1001 86380 86390 1
422043 99422043 1001 86380 86390 1
421503 99421503 1001 86380 86390 1
421401 99421401 1001 86380 86390 1
421441 99421441 1001 86380 86390 1
421632 99421632 1001 86380 86390 1
421041 99421041 1001 86380 86390 1
420955 99420955 1001 86380 86390 1
422307 99422307 1001 86380 86390 1
422390 99422390 1001 86380 86390 1
422415 99422415 1001 86380 86390 1
422348 99422348 1001 86380 86390 1
422522 99422522 1001 86380 86390 1
422269 99422269 1001 86380 86390 1
423461 99423461 1001 86380 86390 1
423613 99423613 1001 86380 86390 1
423716 99423716 1001 86380 86390 1
423333 99423333 1001 86380 86390 1
423244 99423244 1001 86380 86390 1
422964 99422964 1001 86380 86390 1
422966 99422966 1001 86380 86390 1
422993 99422993 1001 86380 86390 1
423162 99423162 1001 86380 86390 1
422551 99422551 1001 86380 86390 1
422910 99422910 1001 86380 86390 1
422567 99422567 1001 86380 86390 1
424050 99424050 1001 86380 86390 1
425102 99425102 1001 86380 86390 1
425376 99425376 1001 86380 86390 1
425324 99425324 1001 86380 86390 1
425318 99425318 1001 86380 86390 1
424343 99424343 1001 86380 86390 1
424374 99424374 1001 86380 86390 1
424332 99424332 1001 86380 86390 1
424487 99424487 1001 86380 86390 1
425829 99425829 1001 86380 86390 1
425513 99425513 1001 86380 86390 1
426743 99426743 1001 86380 86390 1
426790 99426790 1001 86380 86390 1
427004 99427004 1001 86380 86390 1
426951 99426951 1001 86380 86390 1
426980 99426980 1001 86380 86390 1
426374 99426374 1001 86380 86390 1
426521 99426521 1001 86380 86390 1
426577 99426577 1001 86380 86390 1
426623 99426623 1001 86380 86390 1
426286 99426286 1001 86380 86390 1
426591 99426591 1001 86380 86390 1
426642 99426642 1001 86380 86390 1
426017 99426017 1001 86380 86390 1
425898 99425898 1001 86380 86390 1
425970 99425970 1001 86380 86390 1
425954 99425954 1001 86380 86390 1
427411 99427411 1001 86380 86390 1
427418 99427418 1001 86380 86390 1
427465 99427465 1001 86380 86390 1
427329 99427329 1001 86380 86390 1
427402 99427402 1001 86380 86390 1
427507 99427507 1001 86380 86390 1
428364 99428364 1001 86380 86390 1
428372 99428372 1001 86380 86390 1
428611 99428611 1001 86380 86390 1
428624 99428624 1001 86380 86390 1
428511 99428511 1001 86380 86390 1
428065 99428065 1001 86380 86390 1
428221 99428221 1001 86380 86390 1
428304 99428304 1001 86380 86390 1
428150 99428150 1001 86380 86390 1
427652 99427652 1001 86380 86390 1
427868 99427868 1001 86380 86390 1
427551 99427551 1001 86380 86390 1
428768 99428768 1001 86380 86390 1
428982 99428982 1001 86380 86390 1
430101 99430101 1001 86380 86390 1
430079 99430079 1001 86380 86390 1
430083 99430083 1001 86380 86390 1
429909 99429909 1001 86380 86390 1
429826 99429826 1001 86380 86390 1
429471 99429471 1001 86380 86390 1
429527 99429527 1001 86380 86390 1
429509 99429509 1001 86380 86390 1
429214 99429214 1001 86380 86390 1
429308 99429308 1001 86380 86390 1
429289 99429289 1001 86380 86390 1
430795 99430795 1001 86380 86390 1
430506 99430506 1001 86380 86390 1
430596 99430596 1001 86380 86390 1
430627 99430627 1001 86380 86390 1
431876 99431876 1001 86380 86390 1
432048 99432048 1001 86380 86390 1
431789 99431789 1001 86380 86390 1
431386 99431386 1001 86380 86390 1
431387 99431387 1001 86380 86390 1
431426 99431426 1001 86380 86390 1
431452 99431452 1001 86380 86390 1
431211 99431211 1001 86380 86390 1
431072 99431072 1001 86380 86390 1
430855 99430855 1001 86380 86390 1
430843 99430843 1001 86380 86390 1
432123 99432123 1001 86380 86390 1
432280 99432280 1001 86380 86390 1
432073 99432073 1001 86380 86390 1
432316 99432316 1001 86380 86390 1
432080 99432080 1001 86380 86390 1
433486 99433486 1001 86380 86390 1
433685 99433685 1001 86380 86390 1
433629 99433629 1001 86380 86390 1
432609 99432609 1001 86380 86390 1
432571 99432571 1001 86380 86390 1
432577 99432577 1001 86380 86390 1
433811 99433811 1001 86380 86390 1
433817 99433817 1001 86380 86390 1
435158 99435158 1001 86380 86390 1
435388 99435388 1001 86380 86390 1
434819 99434819 1001 86380 86390 1
434944 99434944 1001 86380 86390 1
434793 99434793 1001 86380 86390 1
434991 99434991 1001 86380 86390 1
434215 99434215 1001 86380 86390 1
434189 99434189 1001 86380 86390 1
434390 99434390 1001 86380 86390 1
436843 99436843 1001 86380 86390 1
436794 99436794 1001 86380 86390 1
436503 99436503 1001 86380 86390 1
436370 99436370 1001 86380 86390 1
436559 99436559 1001 86380 86390 1
436487 99436487 1001 86380 86390 1
435928 99435928 1001 86380 86390 1
436043 99436043 1001 86380 86390 1
437185 99437185 1001 86380 86390 1
437345 99437345 1001 86380 86390 1
300024 99300024 1001 86380 86390 1
300089 99300089 1001 86380 86390 1
300014 99300014 1001 86380 86390 1
300614 99300614 1001 86380 86390 1
300629 99300629 1001 86380 86390 1
300709 99300709 1001 86380 86390 1
300532 99300532 1001 86380 86390 1
300585 99300585 1001 86380 86390 1
300434 99300434 1001 86380 86390 1
300520 99300520 1001 86380 86390 1
300311 99300311 1001 86380 86390 1
300184 99300184 1001 86380 86390 1
300833 99300833 1001 86380 86390 1
300899 99300899 1001 86380 86390 1
300913 99300913 1001 86380 86390 1
300931 99300931 1001 86380 86390 1
301524 99301524 1001 86380 86390 1
301470 99301470 1001 86380 86390 1
301496 99301496 1001 86380 86390 1
301489 99301489 1001 86380 86390 1
301178 99301178 1001 86380 86390 1
301192 99301192 1001 86380 86390 1
300976 99300976 1001 86380 86390 1
300944 99300944 1001 86380 86390 1
301620 99301620 1001 86380 86390 1
301711 99301711 1001 86380 86390 1
301663 99301663 1001 86380 86390 1
301560 99301560 1001 86380 86390 1
301704 99301704 1001 86380 86390 1
302306 99302306 1001 86380 86390 1
302308 99302308 1001 86380 86390 1
302237 99302237 1001 86380 86390 1
302176 99302176 1001 86380 86390 1
301971 99301971 1001 86380 86390 1
301825 99301825 1001 86380 86390 1
301877 99301877 1001 86380 86390 1
301956 99301956 1001 86380 86390 1
302488 99302488 1001 86380 86390 1
303080 99303080 1001 86380 86390 1
303034 99303034 1001 86380 86390 1
303075 99303075 1001 86380 86390 1
302975 99302975 1001 86380 86390 1
302861 99302861 1001 86380 86390 1
302978 99302978 1001 86380 86390 1
302810 99302810 1001 86380 86390 1
302830 99302830 1001 86380 86390 1
302934 99302934 1001 86380 86390 1
302607 99302607 1001 86380 86390 1
302649 99302649 1001 86380 86390 1
303258 99303258 1001 86380 86390 1
303272 99303272 1001 86380 86390 1
303311 99303311 1001 86380 86390 1
303364 99303364 1001 86380 86390 1
303250 99303250 1001 86380 86390 1
303329 99303329 1001 86380 86390 1
303304 99303304 1001 86380 86390 1
303995 99303995 1001 86380 86390 1
303957 99303957 1001 86380 86390 1
303996 99303996 1001 86380 86390 1
303802 99303802 1001 86380 86390 1
303438 99303438 1001 86380 86390 1
303454 99303454 1001 86380 86390 1
304137 99304137 1001 86380 86390 1
304138 99304138 1001 86380 86390 1
304067 99304067 1001 86380 86390 1
304674 99304674 1001 86380 86390 1
304700 99304700 1001 86380 86390 1
304843 99304843 1001 86380 86390 1
304805 99304805 1001 86380 86390 1
304818 99304818 1001 86380 86390 1
304477 99304477 1001 86380 86390 1
304409 99304409 1001 86380 86390 1
304282 99304282 1001 86380 86390 1
305052 99305052 1001 86380 86390 1
304889 99304889 1001 86380 86390 1
304954 99304954 1001 86380 86390 1
304878 99304878 1001 86380 86390 1
305659 99305659 1001 86380 86390 1
305498 99305498 1001 86380 86390 1
305487 99305487 1001 86380 86390 1
305402 99305402 1001 86380 86390 1
305237 99305237 1001 86380 86390 1
305239 99305239 1001 86380 86390 1
305204 99305204 1001 86380 86390 1
500777 99500777 1001 86380 86390 1
500767 99500767 1001 86380 86390 1
500703 99500703 1001 86380 86390 1
500629 99500629 1001 86380 86390 1
500642 99500642 1001 86380 86390 1
500801 99500801 1001 86380 86390 1
500479 99500479 1001 86380 86390 1
500403 99500403 1001 86380 86390 1
500463 99500463 1001 86380 86390 1
500390 99500390 1001 86380 86390 1
500314 99500314 1001 86380 86390 1
500332 99500332 1001 86380 86390 1
500345 99500345 1001 86380 86390 1
500947 99500947 1001 86380 86390 1
500897 99500897 1001 86380 86390 1
501441 99501441 1001 86380 86390 1
501321 99501321 1001 86380 86390 1
501283 99501283 1001 86380 86390 1
501284 99501284 1001 86380 86390 1
501401 99501401 1001 86380 86390 1
501233 99501233 1001 86380 86390 1
501236 99501236 1001 86380 86390 1
501406 99501406 1001 86380 86390 1
501355 99501355 1001 86380 86390 1
501189 99501189 1001 86380 86390 1
501170 99501170 1001 86380 86390 1
501095 99501095 1001 86380 86390 1
501108 99501108 1001 86380 86390 1
501818 99501818 1001 86380 86390 1
501709 99501709 1001 86380 86390 1
501775 99501775 1001 86380 86390 1
501751 99501751 1001 86380 86390 1
502382 99502382 1001 86380 86390 1
502451 99502451 1001 86380 86390 1
502457 99502457 1001 86380 86390 1
502060 99502060 1001 86380 86390 1
502231 99502231 1001 86380 86390 1
502089 99502089 1001 86380 86390 1
502194 99502194 1001 86380 86390 1
501948 99501948 1001 86380 86390 1
502014 99502014 1001 86380 86390 1
501928 99501928 1001 86380 86390 1
502507 99502507 1001 86380 86390 1
502533 99502533 1001 86380 86390 1
503241 99503241 1001 86380 86390 1
503196 99503196 1001 86380 86390 1
503147 99503147 1001 86380 86390 1
503022 99503022 1001 86380 86390 1
502964 99502964 1001 86380 86390 1
503057 99503057 1001 86380 86390 1
502726 99502726 1001 86380 86390 1
502779 99502779 1001 86380 86390 1
502862 99502862 1001 86380 86390 1
503486 99503486 1001 86380 86390 1
503322 99503322 1001 86380 86390 1
503375 99503375 1001 86380 86390 1
503311 99503311 1001 86380 86390 1
503299 99503299 1001 86380 86390 1
503300 99503300 1001 86380 86390 1
504118 99504118 1001 86380 86390 1
503803 99503803 1001 86380 86390 1
503678 99503678 1001 86380 86390 1
503606 99503606 1001 86380 86390 1
503598 99503598 1001 86380 86390 1
503624 99503624 1001 86380 86390 1
504231 99504231 1001 86380 86390 1
504128 99504128 1001 86380 86390 1
504286 99504286 1001 86380 86390 1
504265 99504265 1001 86380 86390 1
504907 99504907 1001 86380 86390 1
504741 99504741 1001 86380 86390 1
504921 99504921 1001 86380 86390 1
504799 99504799 1001 86380 86390 1
504800 99504800 1001 86380 86390 1
504937 99504937 1001 86380 86390 1
504364 99504364 1001 86380 86390 1
504382 99504382 1001 86380 86390 1
504512 99504512 1001 86380 86390 1
505083 99505083 1001 86380 86390 1
505109 99505109 1001 86380 86390 1
504740 99504740 1001 86380 86390 1
505106 99505106 1001 86380 86390 1
504964 99504964 1001 86380 86390 1
505581 99505581 1001 86380 86390 1
505621 99505621 1001 86380 86390 1
505461 99505461 1001 86380 86390 1
505271 99505271 1001 86380 86390 1
505182 99505182 1001 86380 86390 1
505936 99505936 1001 86380 86390 1
505885 99505885 1001 86380 86390 1
505775 99505775 1001 86380 86390 1
505946 99505946 1001 86380 86390 1
506461 99506461 1001 86380 86390 1
506211 99506211 1001 86380 86390 1
506266 99506266 1001 86380 86390 1
505978 99505978 1001 86380 86390 1
506045 99506045 1001 86380 86390 1
506646 99506646 1001 86380 86390 1
506597 99506597 1001 86380 86390 1
506625 99506625 1001 86380 86390 1
506786 99506786 1001 86380 86390 1
507230 99507230 1001 86380 86390 1
507296 99507296 1001 86380 86390 1
507236 99507236 1001 86380 86390 1
507344 99507344 1001 86380 86390 1
507026 99507026 1001 86380 86390 1
507196 99507196 1001 86380 86390 1
507186 99507186 1001 86380 86390 1
507084 99507084 1001 86380 86390 1
506907 99506907 1001 86380 86390 1
506949 99506949 1001 86380 86390 1
506824 99506824 1001 86380 86390 1
507551 99507551 1001 86380 86390 1
507528 99507528 1001 86380 86390 1
507519 99507519 1001 86380 86390 1
507559 99507559 1001 86380 86390 1
507482 99507482 1001 86380 86390 1
508081 99508081 1001 86380 86390 1
508233 99508233 1001 86380 86390 1
508238 99508238 1001 86380 86390 1
508196 99508196 1001 86380 86390 1
507960 99507960 1001 86380 86390 1
508000 99508000 1001 86380 86390 1
507749 99507749 1001 86380 86390 1
508325 99508325 1001 86380 86390 1
508357 99508357 1001 86380 86390 1
508396 99508396 1001 86380 86390 1
508437 99508437 1001 86380 86390 1
508386 99508386 1001 86380 86390 1
508309 99508309 1001 86380 86390 1
509024 99509024 1001 86380 86390 1
508909 99508909 1001 86380 86390 1
508980 99508980 1001 86380 86390 1
508933 99508933 1001 86380 86390 1
508784 99508784 1001 86380 86390 1
508811 99508811 1001 86380 86390 1
508674 99508674 1001 86380 86390 1
508523 99508523 1001 86380 86390 1
509204 99509204 1001 86380 86390 1
509131 99509131 1001 86380 86390 1
509252 99509252 1001 86380 86390 1
509854 99509854 1001 86380 86390 1
509727 99509727 1001 86380 86390 1
509807 99509807 1001 86380 86390 1
509846 99509846 1001 86380 86390 1
509769 99509769 1001 86380 86390 1
509501 99509501 1001 86380 86390 1
509587 99509587 1001 86380 86390 1
509600 99509600 1001 86380 86390 1
509320 99509320 1001 86380 86390 1
509403 99509403 1001 86380 86390 1
510042 99510042 1001 86380 86390 1
510021 99510021 1001 86380 86390 1
510011 99510011 1001 86380 86390 1
510581 99510581 1001 86380 86390 1
510583 99510583 1001 86380 86390 1
510353 99510353 1001 86380 86390 1
510394 99510394 1001 86380 86390 1
510474 99510474 1001 86380 86390 1
510494 99510494 1001 86380 86390 1
510204 99510204 1001 86380 86390 1
510308 99510308 1001 86380 86390 1
510843 99510843 1001 86380 86390 1
510807 99510807 1001 86380 86390 1
510813 99510813 1001 86380 86390 1
511418 99511418 1001 86380 86390 1
511446 99511446 1001 86380 86390 1
511548 99511548 1001 86380 86390 1
511260 99511260 1001 86380 86390 1
511239 99511239 1001 86380 86390 1
511164 99511164 1001 86380 86390 1
511026 99511026 1001 86380 86390 1
511617 99511617 1001 86380 86390 1
511555 99511555 1001 86380 86390 1
511608 99511608 1001 86380 86390 1
511634 99511634 1001 86380 86390 1
511713 99511713 1001 86380 86390 1
512305 99512305 1001 86380 86390 1
512362 99512362 1001 86380 86390 1
512284 99512284 1001 86380 86390 1
512337 99512337 1001 86380 86390 1
512249 99512249 1001 86380 86390 1
511988 99511988 1001 86380 86390 1
512041 99512041 1001 86380 86390 1
511990 99511990 1001 86380 86390 1
511944 99511944 1001 86380 86390 1
511945 99511945 1001 86380 86390 1
512406 99512406 1001 86380 86390 1
512575 99512575 1001 86380 86390 1
512498 99512498 1001 86380 86390 1
512461 99512461 1001 86380 86390 1
512477 99512477 1001 86380 86390 1
512555 99512555 1001 86380 86390 1
513115 99513115 1001 86380 86390 1
512819 99512819 1001 86380 86390 1
512838 99512838 1001 86380 86390 1
512854 99512854 1001 86380 86390 1
512676 99512676 1001 86380 86390 1
512718 99512718 1001 86380 86390 1
513895 99513895 1001 86380 86390 1
513794 99513794 1001 86380 86390 1
513691 99513691 1001 86380 86390 1
513464 99513464 1001 86380 86390 1
513443 99513443 1001 86380 86390 1
513430 99513430 1001 86380 86390 1
513418 99513418 1001 86380 86390 1
513485 99513485 1001 86380 86390 1
513420 99513420 1001 86380 86390 1
513421 99513421 1001 86380 86390 1
514197 99514197 1001 86380 86390 1
514085 99514085 1001 86380 86390 1
514129 99514129 1001 86380 86390 1
514207 99514207 1001 86380 86390 1
514819 99514819 1001 86380 86390 1
514768 99514768 1001 86380 86390 1
514730 99514730 1001 86380 86390 1
514712 99514712 1001 86380 86390 1
514738 99514738 1001 86380 86390 1
514457 99514457 1001 86380 86390 1
514475 99514475 1001 86380 86390 1
514462 99514462 1001 86380 86390 1
514517 99514517 1001 86380 86390 1
514569 99514569 1001 86380 86390 1
514621 99514621 1001 86380 86390 1
514482 99514482 1001 86380 86390 1
514299 99514299 1001 86380 86390 1
514442 99514442 1001 86380 86390 1
514959 99514959 1001 86380 86390 1
515028 99515028 1001 86380 86390 1
515043 99515043 1001 86380 86390 1
515546 99515546 1001 86380 86390 1
515589 99515589 1001 86380 86390 1
515539 99515539 1001 86380 86390 1
515426 99515426 1001 86380 86390 1
515143 99515143 1001 86380 86390 1
515108 99515108 1001 86380 86390 1
515098 99515098 1001 86380 86390 1
515864 99515864 1001 86380 86390 1
515866 99515866 1001 86380 86390 1
515753 99515753 1001 86380 86390 1
516473 99516473 1001 86380 86390 1
516479 99516479 1001 86380 86390 1
516494 99516494 1001 86380 86390 1
516175 99516175 1001 86380 86390 1
516305 99516305 1001 86380 86390 1
516110 99516110 1001 86380 86390 1
516167 99516167 1001 86380 86390 1
516222 99516222 1001 86380 86390 1
516300 99516300 1001 86380 86390 1
516005 99516005 1001 86380 86390 1
515973 99515973 1001 86380 86390 1
516081 99516081 1001 86380 86390 1
516532 99516532 1001 86380 86390 1
516641 99516641 1001 86380 86390 1
516681 99516681 1001 86380 86390 1
517230 99517230 1001 86380 86390 1
517046 99517046 1001 86380 86390 1
516996 99516996 1001 86380 86390 1
516847 99516847 1001 86380 86390 1
516810 99516810 1001 86380 86390 1
516816 99516816 1001 86380 86390 1
516740 99516740 1001 86380 86390 1
517401 99517401 1001 86380 86390 1
517340 99517340 1001 86380 86390 1
517381 99517381 1001 86380 86390 1
517500 99517500 1001 86380 86390 1
518126 99518126 1001 86380 86390 1
518088 99518088 1001 86380 86390 1
517776 99517776 1001 86380 86390 1
517922 99517922 1001 86380 86390 1
517836 99517836 1001 86380 86390 1
517837 99517837 1001 86380 86390 1
517774 99517774 1001 86380 86390 1
517561 99517561 1001 86380 86390 1
517562 99517562 1001 86380 86390 1
517640 99517640 1001 86380 86390 1
517642 99517642 1001 86380 86390 1
517707 99517707 1001 86380 86390 1
518238 99518238 1001 86380 86390 1
518346 99518346 1001 86380 86390 1
518217 99518217 1001 86380 86390 1
518295 99518295 1001 86380 86390 1
518208 99518208 1001 86380 86390 1
518934 99518934 1001 86380 86390 1
518588 99518588 1001 86380 86390 1
518770 99518770 1001 86380 86390 1
518628 99518628 1001 86380 86390 1
518529 99518529 1001 86380 86390 1
518405 99518405 1001 86380 86390 1
518470 99518470 1001 86380 86390 1
518573 99518573 1001 86380 86390 1
519128 99519128 1001 86380 86390 1
519077 99519077 1001 86380 86390 1
519079 99519079 1001 86380 86390 1
519811 99519811 1001 86380 86390 1
519781 99519781 1001 86380 86390 1
519663 99519663 1001 86380 86390 1
519766 99519766 1001 86380 86390 1
519544 99519544 1001 86380 86390 1
519442 99519442 1001 86380 86390 1
519522 99519522 1001 86380 86390 1
519548 99519548 1001 86380 86390 1
519439 99519439 1001 86380 86390 1
519312 99519312 1001 86380 86390 1
519327 99519327 1001 86380 86390 1
519316 99519316 1001 86380 86390 1
519242 99519242 1001 86380 86390 1
519837 99519837 1001 86380 86390 1
519964 99519964 1001 86380 86390 1
520618 99520618 1001 86380 86390 1
520335 99520335 1001 86380 86390 1
520415 99520415 1001 86380 86390 1
520261 99520261 1001 86380 86390 1
520167 99520167 1001 86380 86390 1
520092 99520092 1001 86380 86390 1
520055 99520055 1001 86380 86390 1
520702 99520702 1001 86380 86390 1
520653 99520653 1001 86380 86390 1
521312 99521312 1001 86380 86390 1
521328 99521328 1001 86380 86390 1
521310 99521310 1001 86380 86390 1
521218 99521218 1001 86380 86390 1
521117 99521117 1001 86380 86390 1
520911 99520911 1001 86380 86390 1
520952 99520952 1001 86380 86390 1
520995 99520995 1001 86380 86390 1
520856 99520856 1001 86380 86390 1
521468 99521468 1001 86380 86390 1
521481 99521481 1001 86380 86390 1
521487 99521487 1001 86380 86390 1
522291 99522291 1001 86380 86390 1
521958 99521958 1001 86380 86390 1
521935 99521935 1001 86380 86390 1
521878 99521878 1001 86380 86390 1
522484 99522484 1001 86380 86390 1
522391 99522391 1001 86380 86390 1
523077 99523077 1001 86380 86390 1
522797 99522797 1001 86380 86390 1
522800 99522800 1001 86380 86390 1
522792 99522792 1001 86380 86390 1
522715 99522715 1001 86380 86390 1
522742 99522742 1001 86380 86390 1
522668 99522668 1001 86380 86390 1
522631 99522631 1001 86380 86390 1
522569 99522569 1001 86380 86390 1
522519 99522519 1001 86380 86390 1
523275 99523275 1001 86380 86390 1
523253 99523253 1001 86380 86390 1
523907 99523907 1001 86380 86390 1
523910 99523910 1001 86380 86390 1
523883 99523883 1001 86380 86390 1
523833 99523833 1001 86380 86390 1
523935 99523935 1001 86380 86390 1
523624 99523624 1001 86380 86390 1
523613 99523613 1001 86380 86390 1
523589 99523589 1001 86380 86390 1
523686 99523686 1001 86380 86390 1
523380 99523380 1001 86380 86390 1
523349 99523349 1001 86380 86390 1
524664 99524664 1001 86380 86390 1
524763 99524763 1001 86380 86390 1
524730 99524730 1001 86380 86390 1
524666 99524666 1001 86380 86390 1
524551 99524551 1001 86380 86390 1
524427 99524427 1001 86380 86390 1
524440 99524440 1001 86380 86390 1
524493 99524493 1001 86380 86390 1
524495 99524495 1001 86380 86390 1
524434 99524434 1001 86380 86390 1
524208 99524208 1001 86380 86390 1
524226 99524226 1001 86380 86390 1
524355 99524355 1001 86380 86390 1
524898 99524898 1001 86380 86390 1
524797 99524797 1001 86380 86390 1
524958 99524958 1001 86380 86390 1
524933 99524933 1001 86380 86390 1
524882 99524882 1001 86380 86390 1
524819 99524819 1001 86380 86390 1
525495 99525495 1001 86380 86390 1
525538 99525538 1001 86380 86390 1
525593 99525593 1001 86380 86390 1
525132 99525132 1001 86380 86390 1
525171 99525171 1001 86380 86390 1
525042 99525042 1001 86380 86390 1
525139 99525139 1001 86380 86390 1
524985 99524985 1001 86380 86390 1
525116 99525116 1001 86380 86390 1
525723 99525723 1001 86380 86390 1
525637 99525637 1001 86380 86390 1
525626 99525626 1001 86380 86390 1
525800 99525800 1001 86380 86390 1
526282 99526282 1001 86380 86390 1
526313 99526313 1001 86380 86390 1
526340 99526340 1001 86380 86390 1
526418 99526418 1001 86380 86390 1
526128 99526128 1001 86380 86390 1
526025 99526025 1001 86380 86390 1
526119 99526119 1001 86380 86390 1
526057 99526057 1001 86380 86390 1
525869 99525869 1001 86380 86390 1
526002 99526002 1001 86380 86390 1
525834 99525834 1001 86380 86390 1
525873 99525873 1001 86380 86390 1
526615 99526615 1001 86380 86390 1
526480 99526480 1001 86380 86390 1
526506 99526506 1001 86380 86390 1
526546 99526546 1001 86380 86390 1
526559 99526559 1001 86380 86390 1
526547 99526547 1001 86380 86390 1
526444 99526444 1001 86380 86390 1
526613 99526613 1001 86380 86390 1
527125 99527125 1001 86380 86390 1
526927 99526927 1001 86380 86390 1
526975 99526975 1001 86380 86390 1
527041 99527041 1001 86380 86390 1
526746 99526746 1001 86380 86390 1
526812 99526812 1001 86380 86390 1
526793 99526793 1001 86380 86390 1
526781 99526781 1001 86380 86390 1
526705 99526705 1001 86380 86390 1
527324 99527324 1001 86380 86390 1
527340 99527340 1001 86380 86390 1
527278 99527278 1001 86380 86390 1
527254 99527254 1001 86380 86390 1
528025 99528025 1001 86380 86390 1
528047 99528047 1001 86380 86390 1
527753 99527753 1001 86380 86390 1
527847 99527847 1001 86380 86390 1
527681 99527681 1001 86380 86390 1
527671 99527671 1001 86380 86390 1
527789 99527789 1001 86380 86390 1
527815 99527815 1001 86380 86390 1
527546 99527546 1001 86380 86390 1
527651 99527651 1001 86380 86390 1
527465 99527465 1001 86380 86390 1
527647 99527647 1001 86380 86390 1
527505 99527505 1001 86380 86390 1
528202 99528202 1001 86380 86390 1
528082 99528082 1001 86380 86390 1
528149 99528149 1001 86380 86390 1
528776 99528776 1001 86380 86390 1
528715 99528715 1001 86380 86390 1
528887 99528887 1001 86380 86390 1
528798 99528798 1001 86380 86390 1
528605 99528605 1001 86380 86390 1
528696 99528696 1001 86380 86390 1
528624 99528624 1001 86380 86390 1
528385 99528385 1001 86380 86390 1
528336 99528336 1001 86380 86390 1
528468 99528468 1001 86380 86390 1
528406 99528406 1001 86380 86390 1
528395 99528395 1001 86380 86390 1
528460 99528460 1001 86380 86390 1
528448 99528448 1001 86380 86390 1
528938 99528938 1001 86380 86390 1
529018 99529018 1001 86380 86390 1
529084 99529084 1001 86380 86390 1
529013 99529013 1001 86380 86390 1
529600 99529600 1001 86380 86390 1
529652 99529652 1001 86380 86390 1
529528 99529528 1001 86380 86390 1
529542 99529542 1001 86380 86390 1
529607 99529607 1001 86380 86390 1
529558 99529558 1001 86380 86390 1
529623 99529623 1001 86380 86390 1
529383 99529383 1001 86380 86390 1
529397 99529397 1001 86380 86390 1
529372 99529372 1001 86380 86390 1
529495 99529495 1001 86380 86390 1
529236 99529236 1001 86380 86390 1
529305 99529305 1001 86380 86390 1
529273 99529273 1001 86380 86390 1
529894 99529894 1001 86380 86390 1
529856 99529856 1001 86380 86390 1
529767 99529767 1001 86380 86390 1
529912 99529912 1001 86380 86390 1
529888 99529888 1001 86380 86390 1
529824 99529824 1001 86380 86390 1
530373 99530373 1001 86380 86390 1
530425 99530425 1001 86380 86390 1
530519 99530519 1001 86380 86390 1
530355 99530355 1001 86380 86390 1
530381 99530381 1001 86380 86390 1
530397 99530397 1001 86380 86390 1
530142 99530142 1001 86380 86390 1
530210 99530210 1001 86380 86390 1
530303 99530303 1001 86380 86390 1
529977 99529977 1001 86380 86390 1
530134 99530134 1001 86380 86390 1
530022 99530022 1001 86380 86390 1
530578 99530578 1001 86380 86390 1
530688 99530688 1001 86380 86390 1
530585 99530585 1001 86380 86390 1
531332 99531332 1001 86380 86390 1
531351 99531351 1001 86380 86390 1
531207 99531207 1001 86380 86390 1
531162 99531162 1001 86380 86390 1
531073 99531073 1001 86380 86390 1
531061 99531061 1001 86380 86390 1
531011 99531011 1001 86380 86390 1
531143 99531143 1001 86380 86390 1
530858 99530858 1001 86380 86390 1
530951 99530951 1001 86380 86390 1
531447 99531447 1001 86380 86390 1
532040 99532040 1001 86380 86390 1
532056 99532056 1001 86380 86390 1
532188 99532188 1001 86380 86390 1
532021 99532021 1001 86380 86390 1
532126 99532126 1001 86380 86390 1
532196 99532196 1001 86380 86390 1
531937 99531937 1001 86380 86390 1
531837 99531837 1001 86380 86390 1
531895 99531895 1001 86380 86390 1
531804 99531804 1001 86380 86390 1
531724 99531724 1001 86380 86390 1
531609 99531609 1001 86380 86390 1
532322 99532322 1001 86380 86390 1
532878 99532878 1001 86380 86390 1
532882 99532882 1001 86380 86390 1
532820 99532820 1001 86380 86390 1
532639 99532639 1001 86380 86390 1
532627 99532627 1001 86380 86390 1
532641 99532641 1001 86380 86390 1
532695 99532695 1001 86380 86390 1
532450 99532450 1001 86380 86390 1
532527 99532527 1001 86380 86390 1
533175 99533175 1001 86380 86390 1
533665 99533665 1001 86380 86390 1
533811 99533811 1001 86380 86390 1
533682 99533682 1001 86380 86390 1
533812 99533812 1001 86380 86390 1
533752 99533752 1001 86380 86390 1
533728 99533728 1001 86380 86390 1
533527 99533527 1001 86380 86390 1
533517 99533517 1001 86380 86390 1
533535 99533535 1001 86380 86390 1
533315 99533315 1001 86380 86390 1
533405 99533405 1001 86380 86390 1
533370 99533370 1001 86380 86390 1
533320 99533320 1001 86380 86390 1
533413 99533413 1001 86380 86390 1
533908 99533908 1001 86380 86390 1
533874 99533874 1001 86380 86390 1
534594 99534594 1001 86380 86390 1
534540 99534540 1001 86380 86390 1
534293 99534293 1001 86380 86390 1
534463 99534463 1001 86380 86390 1
534361 99534361 1001 86380 86390 1
534119 99534119 1001 86380 86390 1
534133 99534133 1001 86380 86390 1
534868 99534868 1001 86380 86390 1
534806 99534806 1001 86380 86390 1
534808 99534808 1001 86380 86390 1
535446 99535446 1001 86380 86390 1
535422 99535422 1001 86380 86390 1
535339 99535339 1001 86380 86390 1
535314 99535314 1001 86380 86390 1
535407 99535407 1001 86380 86390 1
535111 99535111 1001 86380 86390 1
535290 99535290 1001 86380 86390 1
535052 99535052 1001 86380 86390 1
534911 99534911 1001 86380 86390 1
535650 99535650 1001 86380 86390 1
535590 99535590 1001 86380 86390 1
535658 99535658 1001 86380 86390 1
536261 99536261 1001 86380 86390 1
536224 99536224 1001 86380 86390 1
536189 99536189 1001 86380 86390 1
536178 99536178 1001 86380 86390 1
536297 99536297 1001 86380 86390 1
536053 99536053 1001 86380 86390 1
535991 99535991 1001 86380 86390 1
536049 99536049 1001 86380 86390 1
535734 99535734 1001 86380 86390 1
535881 99535881 1001 86380 86390 1
535908 99535908 1001 86380 86390 1
536429 99536429 1001 86380 86390 1
536339 99536339 1001 86380 86390 1
537047 99537047 1001 86380 86390 1
537048 99537048 1001 86380 86390 1
537003 99537003 1001 86380 86390 1
536853 99536853 1001 86380 86390 1
536892 99536892 1001 86380 86390 1
536790 99536790 1001 86380 86390 1
536795 99536795 1001 86380 86390 1
536888 99536888 1001 86380 86390 1
536619 99536619 1001 86380 86390 1
536737 99536737 1001 86380 86390 1
536570 99536570 1001 86380 86390 1
536650 99536650 1001 86380 86390 1
536652 99536652 1001 86380 86390 1
536578 99536578 1001 86380 86390 1
537251 99537251 1001 86380 86390 1
537201 99537201 1001 86380 86390 1
537878 99537878 1001 86380 86390 1
537801 99537801 1001 86380 86390 1
537746 99537746 1001 86380 86390 1
537725 99537725 1001 86380 86390 1
537638 99537638 1001 86380 86390 1
537575 99537575 1001 86380 86390 1
537459 99537459 1001 86380 86390 1
537526 99537526 1001 86380 86390 1
537502 99537502 1001 86380 86390 1
537478 99537478 1001 86380 86390 1
538013 99538013 1001 86380 86390 1
538066 99538066 1001 86380 86390 1
538801 99538801 1001 86380 86390 1
538443 99538443 1001 86380 86390 1
538456 99538456 1001 86380 86390 1
538587 99538587 1001 86380 86390 1
538550 99538550 1001 86380 86390 1
538565 99538565 1001 86380 86390 1
538517 99538517 1001 86380 86390 1
538195 99538195 1001 86380 86390 1
538255 99538255 1001 86380 86390 1
539006 99539006 1001 86380 86390 1
539011 99539011 1001 86380 86390 1
539015 99539015 1001 86380 86390 1
538912 99538912 1001 86380 86390 1
538850 99538850 1001 86380 86390 1
539580 99539580 1001 86380 86390 1
539621 99539621 1001 86380 86390 1
539600 99539600 1001 86380 86390 1
539635 99539635 1001 86380 86390 1
539423 99539423 1001 86380 86390 1
539291 99539291 1001 86380 86390 1
539154 99539154 1001 86380 86390 1
539026 99539026 1001 86380 86390 1
539158 99539158 1001 86380 86390 1
539837 99539837 1001 86380 86390 1
539663 99539663 1001 86380 86390 1
540290 99540290 1001 86380 86390 1
540332 99540332 1001 86380 86390 1
540449 99540449 1001 86380 86390 1
540384 99540384 1001 86380 86390 1
540272 99540272 1001 86380 86390 1
540297 99540297 1001 86380 86390 1
540310 99540310 1001 86380 86390 1
540158 99540158 1001 86380 86390 1
540178 99540178 1001 86380 86390 1
540040 99540040 1001 86380 86390 1
540042 99540042 1001 86380 86390 1
539968 99539968 1001 86380 86390 1
539904 99539904 1001 86380 86390 1
539956 99539956 1001 86380 86390 1
539868 99539868 1001 86380 86390 1
540546 99540546 1001 86380 86390 1
540550 99540550 1001 86380 86390 1
540628 99540628 1001 86380 86390 1
541230 99541230 1001 86380 86390 1
541267 99541267 1001 86380 86390 1
541252 99541252 1001 86380 86390 1
541025 99541025 1001 86380 86390 1
540686 99540686 1001 86380 86390 1
540829 99540829 1001 86380 86390 1
541388 99541388 1001 86380 86390 1
541376 99541376 1001 86380 86390 1
542061 99542061 1001 86380 86390 1
541958 99541958 1001 86380 86390 1
541961 99541961 1001 86380 86390 1
542015 99542015 1001 86380 86390 1
541772 99541772 1001 86380 86390 1
541715 99541715 1001 86380 86390 1
541563 99541563 1001 86380 86390 1
541705 99541705 1001 86380 86390 1
541539 99541539 1001 86380 86390 1
541529 99541529 1001 86380 86390 1
541636 99541636 1001 86380 86390 1
541587 99541587 1001 86380 86390 1
542208 99542208 1001 86380 86390 1
542131 99542131 1001 86380 86390 1
542804 99542804 1001 86380 86390 1
542895 99542895 1001 86380 86390 1
542846 99542846 1001 86380 86390 1
542859 99542859 1001 86380 86390 1
542885 99542885 1001 86380 86390 1
542827 99542827 1001 86380 86390 1
542390 99542390 1001 86380 86390 1
542404 99542404 1001 86380 86390 1
542385 99542385 1001 86380 86390 1
542386 99542386 1001 86380 86390 1
542334 99542334 1001 86380 86390 1
542465 99542465 1001 86380 86390 1
543112 99543112 1001 86380 86390 1
543127 99543127 1001 86380 86390 1
543594 99543594 1001 86380 86390 1
543747 99543747 1001 86380 86390 1
543713 99543713 1001 86380 86390 1
543573 99543573 1001 86380 86390 1
543585 99543585 1001 86380 86390 1
543706 99543706 1001 86380 86390 1
543462 99543462 1001 86380 86390 1
543386 99543386 1001 86380 86390 1
543451 99543451 1001 86380 86390 1
543366 99543366 1001 86380 86390 1
543564 99543564 1001 86380 86390 1
543153 99543153 1001 86380 86390 1
543297 99543297 1001 86380 86390 1
543168 99543168 1001 86380 86390 1
543182 99543182 1001 86380 86390 1
543183 99543183 1001 86380 86390 1
543302 99543302 1001 86380 86390 1
543847 99543847 1001 86380 86390 1
543879 99543879 1001 86380 86390 1
543791 99543791 1001 86380 86390 1
544397 99544397 1001 86380 86390 1
544588 99544588 1001 86380 86390 1
544505 99544505 1001 86380 86390 1
544520 99544520 1001 86380 86390 1
544255 99544255 1001 86380 86390 1
544307 99544307 1001 86380 86390 1
543990 99543990 1001 86380 86390 1
544004 99544004 1001 86380 86390 1
544183 99544183 1001 86380 86390 1
544707 99544707 1001 86380 86390 1
429487 945 1001 35640 36057 1
436895 208 1001 34260 34737 1
515092 1017 1002 43055 55514 1
523518 738 1001 50977 51277 1
523518 738 1002 51287 53435 1
400254 99400254 1001 86380 86390 1
400411 99400411 1001 86380 86390 1
400424 99400424 1001 86380 86390 1
400647 99400647 1001 86380 86390 1
400729 99400729 1001 86380 86390 1
400780 99400780 1001 86380 86390 1
400884 99400884 1001 86380 86390 1
400917 99400917 1001 86380 86390 1
400942 99400942 1001 86380 86390 1
401246 99401246 1001 86380 86390 1
401339 99401339 1001 86380 86390 1
401158 99401158 1001 86380 86390 1
401346 99401346 1001 86380 86390 1
401807 99401807 1001 86380 86390 1
401814 99401814 1001 86380 86390 1
402028 99402028 1001 86380 86390 1
402070 99402070 1001 86380 86390 1
402181 99402181 1001 86380 86390 1
402382 99402382 1001 86380 86390 1
402550 99402550 1001 86380 86390 1
402566 99402566 1001 86380 86390 1
402569 99402569 1001 86380 86390 1
402641 99402641 1001 86380 86390 1
402797 99402797 1001 86380 86390 1
402809 99402809 1001 86380 86390 1
402929 99402929 1001 86380 86390 1
403048 99403048 1001 86380 86390 1
403084 99403084 1001 86380 86390 1
403033 99403033 1001 86380 86390 1
403355 99403355 1001 86380 86390 1
403521 99403521 1001 86380 86390 1
403837 99403837 1001 86380 86390 1
403910 99403910 1001 86380 86390 1
403946 99403946 1001 86380 86390 1
404295 99404295 1001 86380 86390 1
404461 99404461 1001 86380 86390 1
404871 99404871 1001 86380 86390 1
404879 99404879 1001 86380 86390 1
404988 99404988 1001 86380 86390 1
405075 99405075 1001 86380 86390 1
405349 99405349 1001 86380 86390 1
405648 99405648 1001 86380 86390 1
405616 99405616 1001 86380 86390 1
405871 99405871 1001 86380 86390 1
405782 99405782 1001 86380 86390 1
405994 99405994 1001 86380 86390 1
406177 99406177 1001 86380 86390 1
406242 99406242 1001 86380 86390 1
406203 99406203 1001 86380 86390 1
406339 99406339 1001 86380 86390 1
406709 99406709 1001 86380 86390 1
406861 99406861 1001 86380 86390 1
406889 99406889 1001 86380 86390 1
406975 99406975 1001 86380 86390 1
406963 99406963 1001 86380 86390 1
407194 99407194 1001 86380 86390 1
407414 99407414 1001 86380 86390 1
407362 99407362 1001 86380 86390 1
407805 99407805 1001 86380 86390 1
407919 99407919 1001 86380 86390 1
408058 99408058 1001 86380 86390 1
408174 99408174 1001 86380 86390 1
408136 99408136 1001 86380 86390 1
408501 99408501 1001 86380 86390 1
408823 99408823 1001 86380 86390 1
408971 99408971 1001 86380 86390 1
409043 99409043 1001 86380 86390 1
409237 99409237 1001 86380 86390 1
409460 99409460 1001 86380 86390 1
409638 99409638 1001 86380 86390 1
409775 99409775 1001 86380 86390 1
409761 99409761 1001 86380 86390 1
409857 99409857 1001 86380 86390 1
410068 99410068 1001 86380 86390 1
410152 99410152 1001 86380 86390 1
410182 99410182 1001 86380 86390 1
410159 99410159 1001 86380 86390 1
410261 99410261 1001 86380 86390 1
410323 99410323 1001 86380 86390 1
410583 99410583 1001 86380 86390 1
410587 99410587 1001 86380 86390 1
410650 99410650 1001 86380 86390 1
410866 99410866 1001 86380 86390 1
411157 99411157 1001 86380 86390 1
411318 99411318 1001 86380 86390 1
411404 99411404 1001 86380 86390 1
411670 99411670 1001 86380 86390 1
411749 99411749 1001 86380 86390 1
411825 99411825 1001 86380 86390 1
411856 99411856 1001 86380 86390 1
411895 99411895 1001 86380 86390 1
412013 99412013 1001 86380 86390 1
412192 99412192 1001 86380 86390 1
412393 99412393 1001 86380 86390 1
412386 99412386 1001 86380 86390 1
413491 99413491 1001 86380 86390 1
413621 99413621 1001 86380 86390 1
413433 99413433 1001 86380 86390 1
413437 99413437 1001 86380 86390 1
413508 99413508 1001 86380 86390 1
413241 99413241 1001 86380 86390 1
413085 99413085 1001 86380 86390 1
412980 99412980 1001 86380 86390 1
412996 99412996 1001 86380 86390 1
413000 99413000 1001 86380 86390 1
412616 99412616 1001 86380 86390 1
412702 99412702 1001 86380 86390 1
412786 99412786 1001 86380 86390 1
412814 99412814 1001 86380 86390 1
412837 99412837 1001 86380 86390 1
413805 99413805 1001 86380 86390 1
414098 99414098 1001 86380 86390 1
415216 99415216 1001 86380 86390 1
415144 99415144 1001 86380 86390 1
414951 99414951 1001 86380 86390 1
414707 99414707 1001 86380 86390 1
414788 99414788 1001 86380 86390 1
414789 99414789 1001 86380 86390 1
414791 99414791 1001 86380 86390 1
414474 99414474 1001 86380 86390 1
414501 99414501 1001 86380 86390 1
414406 99414406 1001 86380 86390 1
414479 99414479 1001 86380 86390 1
415602 99415602 1001 86380 86390 1
415515 99415515 1001 86380 86390 1
416726 99416726 1001 86380 86390 1
416965 99416965 1001 86380 86390 1
416751 99416751 1001 86380 86390 1
416256 99416256 1001 86380 86390 1
416219 99416219 1001 86380 86390 1
416451 99416451 1001 86380 86390 1
416576 99416576 1001 86380 86390 1
416005 99416005 1001 86380 86390 1
415964 99415964 1001 86380 86390 1
415795 99415795 1001 86380 86390 1
415983 99415983 1001 86380 86390 1
417094 99417094 1001 86380 86390 1
417358 99417358 1001 86380 86390 1
417102 99417102 1001 86380 86390 1
417343 99417343 1001 86380 86390 1
417251 99417251 1001 86380 86390 1
417015 99417015 1001 86380 86390 1
418673 99418673 1001 86380 86390 1
418715 99418715 1001 86380 86390 1
418625 99418625 1001 86380 86390 1
418439 99418439 1001 86380 86390 1
418782 99418782 1001 86380 86390 1
418414 99418414 1001 86380 86390 1
418059 99418059 1001 86380 86390 1
418175 99418175 1001 86380 86390 1
417664 99417664 1001 86380 86390 1
417748 99417748 1001 86380 86390 1
417780 99417780 1001 86380 86390 1
418804 99418804 1001 86380 86390 1
419203 99419203 1001 86380 86390 1
419050 99419050 1001 86380 86390 1
420174 99420174 1001 86380 86390 1
420334 99420334 1001 86380 86390 1
419546 99419546 1001 86380 86390 1
419226 99419226 1001 86380 86390 1
419262 99419262 1001 86380 86390 1
420570 99420570 1001 86380 86390 1
421926 99421926 1001 86380 86390 1
421947 99421947 1001 86380 86390 1
422077 99422077 1001 86380 86390 1
421792 99421792 1001 86380 86390 1
421577 99421577 1001 86380 86390 1
421625 99421625 1001 86380 86390 1
421104 99421104 1001 86380 86390 1
420933 99420933 1001 86380 86390 1
421138 99421138 1001 86380 86390 1
422527 99422527 1001 86380 86390 1
422168 99422168 1001 86380 86390 1
423365 99423365 1001 86380 86390 1
423148 99423148 1001 86380 86390 1
423150 99423150 1001 86380 86390 1
422952 99422952 1001 86380 86390 1
422854 99422854 1001 86380 86390 1
422699 99422699 1001 86380 86390 1
423846 99423846 1001 86380 86390 1
423988 99423988 1001 86380 86390 1
424100 99424100 1001 86380 86390 1
423961 99423961 1001 86380 86390 1
425205 99425205 1001 86380 86390 1
425134 99425134 1001 86380 86390 1
425041 99425041 1001 86380 86390 1
425028 99425028 1001 86380 86390 1
424742 99424742 1001 86380 86390 1
424495 99424495 1001 86380 86390 1
424532 99424532 1001 86380 86390 1
424583 99424583 1001 86380 86390 1
424203 99424203 1001 86380 86390 1
424588 99424588 1001 86380 86390 1
425780 99425780 1001 86380 86390 1
425459 99425459 1001 86380 86390 1
425466 99425466 1001 86380 86390 1
427032 99427032 1001 86380 86390 1
426482 99426482 1001 86380 86390 1
426307 99426307 1001 86380 86390 1
426386 99426386 1001 86380 86390 1
426291 99426291 1001 86380 86390 1
425940 99425940 1001 86380 86390 1
427395 99427395 1001 86380 86390 1
427177 99427177 1001 86380 86390 1
427430 99427430 1001 86380 86390 1
427231 99427231 1001 86380 86390 1
428439 99428439 1001 86380 86390 1
428587 99428587 1001 86380 86390 1
428592 99428592 1001 86380 86390 1
428044 99428044 1001 86380 86390 1
428193 99428193 1001 86380 86390 1
428102 99428102 1001 86380 86390 1
428331 99428331 1001 86380 86390 1
427993 99427993 1001 86380 86390 1
427761 99427761 1001 86380 86390 1
428873 99428873 1001 86380 86390 1
429128 99429128 1001 86380 86390 1
428852 99428852 1001 86380 86390 1
430328 99430328 1001 86380 86390 1
429895 99429895 1001 86380 86390 1
429320 99429320 1001 86380 86390 1
430446 99430446 1001 86380 86390 1
430572 99430572 1001 86380 86390 1
431860 99431860 1001 86380 86390 1
431927 99431927 1001 86380 86390 1
431949 99431949 1001 86380 86390 1
431725 99431725 1001 86380 86390 1
431756 99431756 1001 86380 86390 1
432041 99432041 1001 86380 86390 1
431317 99431317 1001 86380 86390 1
431098 99431098 1001 86380 86390 1
431168 99431168 1001 86380 86390 1
430824 99430824 1001 86380 86390 1
432206 99432206 1001 86380 86390 1
432305 99432305 1001 86380 86390 1
432444 99432444 1001 86380 86390 1
433618 99433618 1001 86380 86390 1
433491 99433491 1001 86380 86390 1
433622 99433622 1001 86380 86390 1
433707 99433707 1001 86380 86390 1
433359 99433359 1001 86380 86390 1
432908 99432908 1001 86380 86390 1
433173 99433173 1001 86380 86390 1
432943 99432943 1001 86380 86390 1
432702 99432702 1001 86380 86390 1
432776 99432776 1001 86380 86390 1
432765 99432765 1001 86380 86390 1
433898 99433898 1001 86380 86390 1
434125 99434125 1001 86380 86390 1
433977 99433977 1001 86380 86390 1
434100 99434100 1001 86380 86390 1
433795 99433795 1001 86380 86390 1
433905 99433905 1001 86380 86390 1
434105 99434105 1001 86380 86390 1
433960 99433960 1001 86380 86390 1
434109 99434109 1001 86380 86390 1
433809 99433809 1001 86380 86390 1
435036 99435036 1001 86380 86390 1
435326 99435326 1001 86380 86390 1
435094 99435094 1001 86380 86390 1
435048 99435048 1001 86380 86390 1
435311 99435311 1001 86380 86390 1
434510 99434510 1001 86380 86390 1
434452 99434452 1001 86380 86390 1
434567 99434567 1001 86380 86390 1
434182 99434182 1001 86380 86390 1
434415 99434415 1001 86380 86390 1
434362 99434362 1001 86380 86390 1
435574 99435574 1001 86380 86390 1
435490 99435490 1001 86380 86390 1
435739 99435739 1001 86380 86390 1
435631 99435631 1001 86380 86390 1
435466 99435466 1001 86380 86390 1
435564 99435564 1001 86380 86390 1
437033 99437033 1001 86380 86390 1
436731 99436731 1001 86380 86390 1
436678 99436678 1001 86380 86390 1
436381 99436381 1001 86380 86390 1
436246 99436246 1001 86380 86390 1
436234 99436234 1001 86380 86390 1
436262 99436262 1001 86380 86390 1
300030 99300030 1001 86380 86390 1
300099 99300099 1001 86380 86390 1
437196 99437196 1001 86380 86390 1
300102 99300102 1001 86380 86390 1
300106 99300106 1001 86380 86390 1
300536 99300536 1001 86380 86390 1
300644 99300644 1001 86380 86390 1
300499 99300499 1001 86380 86390 1
300400 99300400 1001 86380 86390 1
300483 99300483 1001 86380 86390 1
300121 99300121 1001 86380 86390 1
300228 99300228 1001 86380 86390 1
300285 99300285 1001 86380 86390 1
300223 99300223 1001 86380 86390 1
300855 99300855 1001 86380 86390 1
300908 99300908 1001 86380 86390 1
300316 99300316 1001 86380 86390 1
300770 99300770 1001 86380 86390 1
300887 99300887 1001 86380 86390 1
300879 99300879 1001 86380 86390 1
301375 99301375 1001 86380 86390 1
301554 99301554 1001 86380 86390 1
301433 99301433 1001 86380 86390 1
301472 99301472 1001 86380 86390 1
301272 99301272 1001 86380 86390 1
301274 99301274 1001 86380 86390 1
301315 99301315 1001 86380 86390 1
301239 99301239 1001 86380 86390 1
301189 99301189 1001 86380 86390 1
301333 99301333 1001 86380 86390 1
301321 99301321 1001 86380 86390 1
301115 99301115 1001 86380 86390 1
301013 99301013 1001 86380 86390 1
300970 99300970 1001 86380 86390 1
300984 99300984 1001 86380 86390 1
300972 99300972 1001 86380 86390 1
301687 99301687 1001 86380 86390 1
301756 99301756 1001 86380 86390 1
301577 99301577 1001 86380 86390 1
302350 99302350 1001 86380 86390 1
302286 99302286 1001 86380 86390 1
302366 99302366 1001 86380 86390 1
302007 99302007 1001 86380 86390 1
302050 99302050 1001 86380 86390 1
302003 99302003 1001 86380 86390 1
301876 99301876 1001 86380 86390 1
301773 99301773 1001 86380 86390 1
302473 99302473 1001 86380 86390 1
302401 99302401 1001 86380 86390 1
303054 99303054 1001 86380 86390 1
303183 99303183 1001 86380 86390 1
303099 99303099 1001 86380 86390 1
303102 99303102 1001 86380 86390 1
302862 99302862 1001 86380 86390 1
302927 99302927 1001 86380 86390 1
302883 99302883 1001 86380 86390 1
302767 99302767 1001 86380 86390 1
303314 99303314 1001 86380 86390 1
303367 99303367 1001 86380 86390 1
303970 99303970 1001 86380 86390 1
304031 99304031 1001 86380 86390 1
303646 99303646 1001 86380 86390 1
303714 99303714 1001 86380 86390 1
303639 99303639 1001 86380 86390 1
303656 99303656 1001 86380 86390 1
303722 99303722 1001 86380 86390 1
304126 99304126 1001 86380 86390 1
304822 99304822 1001 86380 86390 1
304745 99304745 1001 86380 86390 1
304672 99304672 1001 86380 86390 1
304641 99304641 1001 86380 86390 1
304451 99304451 1001 86380 86390 1
304608 99304608 1001 86380 86390 1
304506 99304506 1001 86380 86390 1
304520 99304520 1001 86380 86390 1
304333 99304333 1001 86380 86390 1
304296 99304296 1001 86380 86390 1
304426 99304426 1001 86380 86390 1
304354 99304354 1001 86380 86390 1
305003 99305003 1001 86380 86390 1
304952 99304952 1001 86380 86390 1
304929 99304929 1001 86380 86390 1
305036 99305036 1001 86380 86390 1
305684 99305684 1001 86380 86390 1
305534 99305534 1001 86380 86390 1
305563 99305563 1001 86380 86390 1
305642 99305642 1001 86380 86390 1
305340 99305340 1001 86380 86390 1
305367 99305367 1001 86380 86390 1
305426 99305426 1001 86380 86390 1
305195 99305195 1001 86380 86390 1
500023 99500023 1001 86380 86390 1
500127 99500127 1001 86380 86390 1
500130 99500130 1001 86380 86390 1
500156 99500156 1001 86380 86390 1
500182 99500182 1001 86380 86390 1
500107 99500107 1001 86380 86390 1
500160 99500160 1001 86380 86390 1
500149 99500149 1001 86380 86390 1
500125 99500125 1001 86380 86390 1
500794 99500794 1001 86380 86390 1
500656 99500656 1001 86380 86390 1
500543 99500543 1001 86380 86390 1
500580 99500580 1001 86380 86390 1
500270 99500270 1001 86380 86390 1
500324 99500324 1001 86380 86390 1
500312 99500312 1001 86380 86390 1
500351 99500351 1001 86380 86390 1
500239 99500239 1001 86380 86390 1
500266 99500266 1001 86380 86390 1
500609 99500609 1001 86380 86390 1
500830 99500830 1001 86380 86390 1
501636 99501636 1001 86380 86390 1
501592 99501592 1001 86380 86390 1
501454 99501454 1001 86380 86390 1
501268 99501268 1001 86380 86390 1
501308 99501308 1001 86380 86390 1
501693 99501693 1001 86380 86390 1
501802 99501802 1001 86380 86390 1
501726 99501726 1001 86380 86390 1
502365 99502365 1001 86380 86390 1
501985 99501985 1001 86380 86390 1
501934 99501934 1001 86380 86390 1
502611 99502611 1001 86380 86390 1
502639 99502639 1001 86380 86390 1
502563 99502563 1001 86380 86390 1
503215 99503215 1001 86380 86390 1
503164 99503164 1001 86380 86390 1
503165 99503165 1001 86380 86390 1
503230 99503230 1001 86380 86390 1
503074 99503074 1001 86380 86390 1
502937 99502937 1001 86380 86390 1
502953 99502953 1001 86380 86390 1
502968 99502968 1001 86380 86390 1
502713 99502713 1001 86380 86390 1
502855 99502855 1001 86380 86390 1
502872 99502872 1001 86380 86390 1
502874 99502874 1001 86380 86390 1
502734 99502734 1001 86380 86390 1
503332 99503332 1001 86380 86390 1
503386 99503386 1001 86380 86390 1
503429 99503429 1001 86380 86390 1
503916 99503916 1001 86380 86390 1
503995 99503995 1001 86380 86390 1
503913 99503913 1001 86380 86390 1
503510 99503510 1001 86380 86390 1
503589 99503589 1001 86380 86390 1
503621 99503621 1001 86380 86390 1
503637 99503637 1001 86380 86390 1
504183 99504183 1001 86380 86390 1
504153 99504153 1001 86380 86390 1
504828 99504828 1001 86380 86390 1
504868 99504868 1001 86380 86390 1
504778 99504778 1001 86380 86390 1
504769 99504769 1001 86380 86390 1
504746 99504746 1001 86380 86390 1
504758 99504758 1001 86380 86390 1
504928 99504928 1001 86380 86390 1
504890 99504890 1001 86380 86390 1
504939 99504939 1001 86380 86390 1
504682 99504682 1001 86380 86390 1
504660 99504660 1001 86380 86390 1
504491 99504491 1001 86380 86390 1
504384 99504384 1001 86380 86390 1
505033 99505033 1001 86380 86390 1
504958 99504958 1001 86380 86390 1
505041 99505041 1001 86380 86390 1
504990 99504990 1001 86380 86390 1
505590 99505590 1001 86380 86390 1
505645 99505645 1001 86380 86390 1
505745 99505745 1001 86380 86390 1
505747 99505747 1001 86380 86390 1
505640 99505640 1001 86380 86390 1
505602 99505602 1001 86380 86390 1
505389 99505389 1001 86380 86390 1
505510 99505510 1001 86380 86390 1
505795 99505795 1001 86380 86390 1
505912 99505912 1001 86380 86390 1
505971 99505971 1001 86380 86390 1
505933 99505933 1001 86380 86390 1
505896 99505896 1001 86380 86390 1
506456 99506456 1001 86380 86390 1
506419 99506419 1001 86380 86390 1
506570 99506570 1001 86380 86390 1
506499 99506499 1001 86380 86390 1
506582 99506582 1001 86380 86390 1
506413 99506413 1001 86380 86390 1
506403 99506403 1001 86380 86390 1
506292 99506292 1001 86380 86390 1
506055 99506055 1001 86380 86390 1
506155 99506155 1001 86380 86390 1
506078 99506078 1001 86380 86390 1
506623 99506623 1001 86380 86390 1
506767 99506767 1001 86380 86390 1
507290 99507290 1001 86380 86390 1
507279 99507279 1001 86380 86390 1
507135 99507135 1001 86380 86390 1
507073 99507073 1001 86380 86390 1
507203 99507203 1001 86380 86390 1
506944 99506944 1001 86380 86390 1
506805 99506805 1001 86380 86390 1
507550 99507550 1001 86380 86390 1
507517 99507517 1001 86380 86390 1
508136 99508136 1001 86380 86390 1
508177 99508177 1001 86380 86390 1
508154 99508154 1001 86380 86390 1
508193 99508193 1001 86380 86390 1
508236 99508236 1001 86380 86390 1
508117 99508117 1001 86380 86390 1
508145 99508145 1001 86380 86390 1
507996 99507996 1001 86380 86390 1
507932 99507932 1001 86380 86390 1
507868 99507868 1001 86380 86390 1
507873 99507873 1001 86380 86390 1
507810 99507810 1001 86380 86390 1
507759 99507759 1001 86380 86390 1
507739 99507739 1001 86380 86390 1
507714 99507714 1001 86380 86390 1
507794 99507794 1001 86380 86390 1
508311 99508311 1001 86380 86390 1
508409 99508409 1001 86380 86390 1
508384 99508384 1001 86380 86390 1
508423 99508423 1001 86380 86390 1
508322 99508322 1001 86380 86390 1
508999 99508999 1001 86380 86390 1
509036 99509036 1001 86380 86390 1
508959 99508959 1001 86380 86390 1
508776 99508776 1001 86380 86390 1
508564 99508564 1001 86380 86390 1
508590 99508590 1001 86380 86390 1
509177 99509177 1001 86380 86390 1
509827 99509827 1001 86380 86390 1
509878 99509878 1001 86380 86390 1
509780 99509780 1001 86380 86390 1
509859 99509859 1001 86380 86390 1
509834 99509834 1001 86380 86390 1
509719 99509719 1001 86380 86390 1
509530 99509530 1001 86380 86390 1
509308 99509308 1001 86380 86390 1
509428 99509428 1001 86380 86390 1
509420 99509420 1001 86380 86390 1
509950 99509950 1001 86380 86390 1
510656 99510656 1001 86380 86390 1
510605 99510605 1001 86380 86390 1
510543 99510543 1001 86380 86390 1
510355 99510355 1001 86380 86390 1
510450 99510450 1001 86380 86390 1
510376 99510376 1001 86380 86390 1
510235 99510235 1001 86380 86390 1
510255 99510255 1001 86380 86390 1
510273 99510273 1001 86380 86390 1
510312 99510312 1001 86380 86390 1
511528 99511528 1001 86380 86390 1
511494 99511494 1001 86380 86390 1
511444 99511444 1001 86380 86390 1
511356 99511356 1001 86380 86390 1
511459 99511459 1001 86380 86390 1
511218 99511218 1001 86380 86390 1
511347 99511347 1001 86380 86390 1
511246 99511246 1001 86380 86390 1
511266 99511266 1001 86380 86390 1
511189 99511189 1001 86380 86390 1
511177 99511177 1001 86380 86390 1
511307 99511307 1001 86380 86390 1
511061 99511061 1001 86380 86390 1
511077 99511077 1001 86380 86390 1
510934 99510934 1001 86380 86390 1
511672 99511672 1001 86380 86390 1
511742 99511742 1001 86380 86390 1
511626 99511626 1001 86380 86390 1
512253 99512253 1001 86380 86390 1
512191 99512191 1001 86380 86390 1
512364 99512364 1001 86380 86390 1
512164 99512164 1001 86380 86390 1
512139 99512139 1001 86380 86390 1
512127 99512127 1001 86380 86390 1
512128 99512128 1001 86380 86390 1
512067 99512067 1001 86380 86390 1
512029 99512029 1001 86380 86390 1
511785 99511785 1001 86380 86390 1
511905 99511905 1001 86380 86390 1
511884 99511884 1001 86380 86390 1
512455 99512455 1001 86380 86390 1
512546 99512546 1001 86380 86390 1
512424 99512424 1001 86380 86390 1
513146 99513146 1001 86380 86390 1
513083 99513083 1001 86380 86390 1
513009 99513009 1001 86380 86390 1
512846 99512846 1001 86380 86390 1
512913 99512913 1001 86380 86390 1
512955 99512955 1001 86380 86390 1
512664 99512664 1001 86380 86390 1
512742 99512742 1001 86380 86390 1
512783 99512783 1001 86380 86390 1
512630 99512630 1001 86380 86390 1
512631 99512631 1001 86380 86390 1
513255 99513255 1001 86380 86390 1
513288 99513288 1001 86380 86390 1
513380 99513380 1001 86380 86390 1
513278 99513278 1001 86380 86390 1
513344 99513344 1001 86380 86390 1
513890 99513890 1001 86380 86390 1
513983 99513983 1001 86380 86390 1
514017 99514017 1001 86380 86390 1
513963 99513963 1001 86380 86390 1
513710 99513710 1001 86380 86390 1
513693 99513693 1001 86380 86390 1
513823 99513823 1001 86380 86390 1
513669 99513669 1001 86380 86390 1
513476 99513476 1001 86380 86390 1
513594 99513594 1001 86380 86390 1
513597 99513597 1001 86380 86390 1
513521 99513521 1001 86380 86390 1
513512 99513512 1001 86380 86390 1
514120 99514120 1001 86380 86390 1
514058 99514058 1001 86380 86390 1
514169 99514169 1001 86380 86390 1
514836 99514836 1001 86380 86390 1
514522 99514522 1001 86380 86390 1
514567 99514567 1001 86380 86390 1
514558 99514558 1001 86380 86390 1
514345 99514345 1001 86380 86390 1
514358 99514358 1001 86380 86390 1
514294 99514294 1001 86380 86390 1
514320 99514320 1001 86380 86390 1
514389 99514389 1001 86380 86390 1
514906 99514906 1001 86380 86390 1
514900 99514900 1001 86380 86390 1
515647 99515647 1001 86380 86390 1
515495 99515495 1001 86380 86390 1
515541 99515541 1001 86380 86390 1
515352 99515352 1001 86380 86390 1
515329 99515329 1001 86380 86390 1
515397 99515397 1001 86380 86390 1
515168 99515168 1001 86380 86390 1
515067 99515067 1001 86380 86390 1
515252 99515252 1001 86380 86390 1
515150 99515150 1001 86380 86390 1
515254 99515254 1001 86380 86390 1
515745 99515745 1001 86380 86390 1
516383 99516383 1001 86380 86390 1
516348 99516348 1001 86380 86390 1
516274 99516274 1001 86380 86390 1
515910 99515910 1001 86380 86390 1
516607 99516607 1001 86380 86390 1
517214 99517214 1001 86380 86390 1
516870 99516870 1001 86380 86390 1
516862 99516862 1001 86380 86390 1
516765 99516765 1001 86380 86390 1
517478 99517478 1001 86380 86390 1
517499 99517499 1001 86380 86390 1
517371 99517371 1001 86380 86390 1
518033 99518033 1001 86380 86390 1
517959 99517959 1001 86380 86390 1
518128 99518128 1001 86380 86390 1
517962 99517962 1001 86380 86390 1
517879 99517879 1001 86380 86390 1
517868 99517868 1001 86380 86390 1
517858 99517858 1001 86380 86390 1
517910 99517910 1001 86380 86390 1
517583 99517583 1001 86380 86390 1
517739 99517739 1001 86380 86390 1
517572 99517572 1001 86380 86390 1
517625 99517625 1001 86380 86390 1
517731 99517731 1001 86380 86390 1
518280 99518280 1001 86380 86390 1
518205 99518205 1001 86380 86390 1
518259 99518259 1001 86380 86390 1
518168 99518168 1001 86380 86390 1
518222 99518222 1001 86380 86390 1
518878 99518878 1001 86380 86390 1
518525 99518525 1001 86380 86390 1
518501 99518501 1001 86380 86390 1
519171 99519171 1001 86380 86390 1
519043 99519043 1001 86380 86390 1
519069 99519069 1001 86380 86390 1
519653 99519653 1001 86380 86390 1
519806 99519806 1001 86380 86390 1
519470 99519470 1001 86380 86390 1
519489 99519489 1001 86380 86390 1
519368 99519368 1001 86380 86390 1
520005 99520005 1001 86380 86390 1
519933 99519933 1001 86380 86390 1
519959 99519959 1001 86380 86390 1
520011 99520011 1001 86380 86390 1
519948 99519948 1001 86380 86390 1
520563 99520563 1001 86380 86390 1
520554 99520554 1001 86380 86390 1
520422 99520422 1001 86380 86390 1
520336 99520336 1001 86380 86390 1
520349 99520349 1001 86380 86390 1
520365 99520365 1001 86380 86390 1
520118 99520118 1001 86380 86390 1
520757 99520757 1001 86380 86390 1
521315 99521315 1001 86380 86390 1
521341 99521341 1001 86380 86390 1
521356 99521356 1001 86380 86390 1
521162 99521162 1001 86380 86390 1
521150 99521150 1001 86380 86390 1
521256 99521256 1001 86380 86390 1
521207 99521207 1001 86380 86390 1
521259 99521259 1001 86380 86390 1
520974 99520974 1001 86380 86390 1
521559 99521559 1001 86380 86390 1
521641 99521641 1001 86380 86390 1
521566 99521566 1001 86380 86390 1
522050 99522050 1001 86380 86390 1
521936 99521936 1001 86380 86390 1
521753 99521753 1001 86380 86390 1
521741 99521741 1001 86380 86390 1
521774 99521774 1001 86380 86390 1
522334 99522334 1001 86380 86390 1
523033 99523033 1001 86380 86390 1
522949 99522949 1001 86380 86390 1
522913 99522913 1001 86380 86390 1
522510 99522510 1001 86380 86390 1
522554 99522554 1001 86380 86390 1
522593 99522593 1001 86380 86390 1
522611 99522611 1001 86380 86390 1
522664 99522664 1001 86380 86390 1
523310 99523310 1001 86380 86390 1
523278 99523278 1001 86380 86390 1
523189 99523189 1001 86380 86390 1
523319 99523319 1001 86380 86390 1
523191 99523191 1001 86380 86390 1
523869 99523869 1001 86380 86390 1
523756 99523756 1001 86380 86390 1
523822 99523822 1001 86380 86390 1
523874 99523874 1001 86380 86390 1
523887 99523887 1001 86380 86390 1
523889 99523889 1001 86380 86390 1
523660 99523660 1001 86380 86390 1
523557 99523557 1001 86380 86390 1
523337 99523337 1001 86380 86390 1
523498 99523498 1001 86380 86390 1
524124 99524124 1001 86380 86390 1
523958 99523958 1001 86380 86390 1
524025 99524025 1001 86380 86390 1
524129 99524129 1001 86380 86390 1
524650 99524650 1001 86380 86390 1
524676 99524676 1001 86380 86390 1
524416 99524416 1001 86380 86390 1
524468 99524468 1001 86380 86390 1
524521 99524521 1001 86380 86390 1
524254 99524254 1001 86380 86390 1
524185 99524185 1001 86380 86390 1
524263 99524263 1001 86380 86390 1
524276 99524276 1001 86380 86390 1
524832 99524832 1001 86380 86390 1
524773 99524773 1001 86380 86390 1
524931 99524931 1001 86380 86390 1
525542 99525542 1001 86380 86390 1
525545 99525545 1001 86380 86390 1
525200 99525200 1001 86380 86390 1
525188 99525188 1001 86380 86390 1
525371 99525371 1001 86380 86390 1
525152 99525152 1001 86380 86390 1
525155 99525155 1001 86380 86390 1
525674 99525674 1001 86380 86390 1
525600 99525600 1001 86380 86390 1
525681 99525681 1001 86380 86390 1
526271 99526271 1001 86380 86390 1
526314 99526314 1001 86380 86390 1
526076 99526076 1001 86380 86390 1
526107 99526107 1001 86380 86390 1
526020 99526020 1001 86380 86390 1
526165 99526165 1001 86380 86390 1
525867 99525867 1001 86380 86390 1
525909 99525909 1001 86380 86390 1
525859 99525859 1001 86380 86390 1
525913 99525913 1001 86380 86390 1
525929 99525929 1001 86380 86390 1
525812 99525812 1001 86380 86390 1
526614 99526614 1001 86380 86390 1
526555 99526555 1001 86380 86390 1
526508 99526508 1001 86380 86390 1
527168 99527168 1001 86380 86390 1
526970 99526970 1001 86380 86390 1
526845 99526845 1001 86380 86390 1
526885 99526885 1001 86380 86390 1
526719 99526719 1001 86380 86390 1
526801 99526801 1001 86380 86390 1
526673 99526673 1001 86380 86390 1
526742 99526742 1001 86380 86390 1
527312 99527312 1001 86380 86390 1
527301 99527301 1001 86380 86390 1
527284 99527284 1001 86380 86390 1
527297 99527297 1001 86380 86390 1
527940 99527940 1001 86380 86390 1
527993 99527993 1001 86380 86390 1
527983 99527983 1001 86380 86390 1
527946 99527946 1001 86380 86390 1
527814 99527814 1001 86380 86390 1
527556 99527556 1001 86380 86390 1
527634 99527634 1001 86380 86390 1
528101 99528101 1001 86380 86390 1
528275 99528275 1001 86380 86390 1
528250 99528250 1001 86380 86390 1
528251 99528251 1001 86380 86390 1
528188 99528188 1001 86380 86390 1
528735 99528735 1001 86380 86390 1
528820 99528820 1001 86380 86390 1
528705 99528705 1001 86380 86390 1
528896 99528896 1001 86380 86390 1
528633 99528633 1001 86380 86390 1
528582 99528582 1001 86380 86390 1
528610 99528610 1001 86380 86390 1
528653 99528653 1001 86380 86390 1
528668 99528668 1001 86380 86390 1
528443 99528443 1001 86380 86390 1
528341 99528341 1001 86380 86390 1
529086 99529086 1001 86380 86390 1
528970 99528970 1001 86380 86390 1
529599 99529599 1001 86380 86390 1
529556 99529556 1001 86380 86390 1
529396 99529396 1001 86380 86390 1
529290 99529290 1001 86380 86390 1
529164 99529164 1001 86380 86390 1
529792 99529792 1001 86380 86390 1
529884 99529884 1001 86380 86390 1
530350 99530350 1001 86380 86390 1
530537 99530537 1001 86380 86390 1
530407 99530407 1001 86380 86390 1
530360 99530360 1001 86380 86390 1
530463 99530463 1001 86380 86390 1
530302 99530302 1001 86380 86390 1
530186 99530186 1001 86380 86390 1
530255 99530255 1001 86380 86390 1
530076 99530076 1001 86380 86390 1
530029 99530029 1001 86380 86390 1
530033 99530033 1001 86380 86390 1
530086 99530086 1001 86380 86390 1
529944 99529944 1001 86380 86390 1
530141 99530141 1001 86380 86390 1
530608 99530608 1001 86380 86390 1
530637 99530637 1001 86380 86390 1
530559 99530559 1001 86380 86390 1
530703 99530703 1001 86380 86390 1
531225 99531225 1001 86380 86390 1
531215 99531215 1001 86380 86390 1
531191 99531191 1001 86380 86390 1
531183 99531183 1001 86380 86390 1
531287 99531287 1001 86380 86390 1
531155 99531155 1001 86380 86390 1
530850 99530850 1001 86380 86390 1
530920 99530920 1001 86380 86390 1
530937 99530937 1001 86380 86390 1
530781 99530781 1001 86380 86390 1
531512 99531512 1001 86380 86390 1
531461 99531461 1001 86380 86390 1
531582 99531582 1001 86380 86390 1
532065 99532065 1001 86380 86390 1
532169 99532169 1001 86380 86390 1
532114 99532114 1001 86380 86390 1
532102 99532102 1001 86380 86390 1
531935 99531935 1001 86380 86390 1
531889 99531889 1001 86380 86390 1
531956 99531956 1001 86380 86390 1
531921 99531921 1001 86380 86390 1
531727 99531727 1001 86380 86390 1
531741 99531741 1001 86380 86390 1
531745 99531745 1001 86380 86390 1
531631 99531631 1001 86380 86390 1
531789 99531789 1001 86380 86390 1
532250 99532250 1001 86380 86390 1
532276 99532276 1001 86380 86390 1
532395 99532395 1001 86380 86390 1
532228 99532228 1001 86380 86390 1
532956 99532956 1001 86380 86390 1
532841 99532841 1001 86380 86390 1
533019 99533019 1001 86380 86390 1
533024 99533024 1001 86380 86390 1
532813 99532813 1001 86380 86390 1
532802 99532802 1001 86380 86390 1
532743 99532743 1001 86380 86390 1
532810 99532810 1001 86380 86390 1
532707 99532707 1001 86380 86390 1
532643 99532643 1001 86380 86390 1
532532 99532532 1001 86380 86390 1
532558 99532558 1001 86380 86390 1
532589 99532589 1001 86380 86390 1
533121 99533121 1001 86380 86390 1
533186 99533186 1001 86380 86390 1
533233 99533233 1001 86380 86390 1
533451 99533451 1001 86380 86390 1
533456 99533456 1001 86380 86390 1
533374 99533374 1001 86380 86390 1
533338 99533338 1001 86380 86390 1
533339 99533339 1001 86380 86390 1
533897 99533897 1001 86380 86390 1
533927 99533927 1001 86380 86390 1
533915 99533915 1001 86380 86390 1
533967 99533967 1001 86380 86390 1
534654 99534654 1001 86380 86390 1
534658 99534658 1001 86380 86390 1
534548 99534548 1001 86380 86390 1
534514 99534514 1001 86380 86390 1
534401 99534401 1001 86380 86390 1
534289 99534289 1001 86380 86390 1
534344 99534344 1001 86380 86390 1
534385 99534385 1001 86380 86390 1
535397 99535397 1001 86380 86390 1
535439 99535439 1001 86380 86390 1
535491 99535491 1001 86380 86390 1
535099 99535099 1001 86380 86390 1
535140 99535140 1001 86380 86390 1
535153 99535153 1001 86380 86390 1
535181 99535181 1001 86380 86390 1
535019 99535019 1001 86380 86390 1
535012 99535012 1001 86380 86390 1
535606 99535606 1001 86380 86390 1
535634 99535634 1001 86380 86390 1
536255 99536255 1001 86380 86390 1
536320 99536320 1001 86380 86390 1
536131 99536131 1001 86380 86390 1
536032 99536032 1001 86380 86390 1
536051 99536051 1001 86380 86390 1
535793 99535793 1001 86380 86390 1
535923 99535923 1001 86380 86390 1
535798 99535798 1001 86380 86390 1
535724 99535724 1001 86380 86390 1
535816 99535816 1001 86380 86390 1
536385 99536385 1001 86380 86390 1
536361 99536361 1001 86380 86390 1
535924 99535924 1001 86380 86390 1
536492 99536492 1001 86380 86390 1
536342 99536342 1001 86380 86390 1
536358 99536358 1001 86380 86390 1
537016 99537016 1001 86380 86390 1
536906 99536906 1001 86380 86390 1
536954 99536954 1001 86380 86390 1
536903 99536903 1001 86380 86390 1
536601 99536601 1001 86380 86390 1
537213 99537213 1001 86380 86390 1
537295 99537295 1001 86380 86390 1
537366 99537366 1001 86380 86390 1
537803 99537803 1001 86380 86390 1
537723 99537723 1001 86380 86390 1
537646 99537646 1001 86380 86390 1
537637 99537637 1001 86380 86390 1
537741 99537741 1001 86380 86390 1
537598 99537598 1001 86380 86390 1
537543 99537543 1001 86380 86390 1
537468 99537468 1001 86380 86390 1
537377 99537377 1001 86380 86390 1
537469 99537469 1001 86380 86390 1
538138 99538138 1001 86380 86390 1
538099 99538099 1001 86380 86390 1
538786 99538786 1001 86380 86390 1
538789 99538789 1001 86380 86390 1
538796 99538796 1001 86380 86390 1
538441 99538441 1001 86380 86390 1
538408 99538408 1001 86380 86390 1
538248 99538248 1001 86380 86390 1
538301 99538301 1001 86380 86390 1
538990 99538990 1001 86380 86390 1
539606 99539606 1001 86380 86390 1
539556 99539556 1001 86380 86390 1
539569 99539569 1001 86380 86390 1
539549 99539549 1001 86380 86390 1
539359 99539359 1001 86380 86390 1
539429 99539429 1001 86380 86390 1
539250 99539250 1001 86380 86390 1
539407 99539407 1001 86380 86390 1
539421 99539421 1001 86380 86390 1
539205 99539205 1001 86380 86390 1
539181 99539181 1001 86380 86390 1
539207 99539207 1001 86380 86390 1
539082 99539082 1001 86380 86390 1
539134 99539134 1001 86380 86390 1
539730 99539730 1001 86380 86390 1
539743 99539743 1001 86380 86390 1
539670 99539670 1001 86380 86390 1
540318 99540318 1001 86380 86390 1
540213 99540213 1001 86380 86390 1
540113 99540113 1001 86380 86390 1
540090 99540090 1001 86380 86390 1
540169 99540169 1001 86380 86390 1
539899 99539899 1001 86380 86390 1
540021 99540021 1001 86380 86390 1
539852 99539852 1001 86380 86390 1
539997 99539997 1001 86380 86390 1
539998 99539998 1001 86380 86390 1
540516 99540516 1001 86380 86390 1
540589 99540589 1001 86380 86390 1
540668 99540668 1001 86380 86390 1
540657 99540657 1001 86380 86390 1
541231 99541231 1001 86380 86390 1
541104 99541104 1001 86380 86390 1
541143 99541143 1001 86380 86390 1
541199 99541199 1001 86380 86390 1
541228 99541228 1001 86380 86390 1
541066 99541066 1001 86380 86390 1
540738 99540738 1001 86380 86390 1
540751 99540751 1001 86380 86390 1
540872 99540872 1001 86380 86390 1
540873 99540873 1001 86380 86390 1
540694 99540694 1001 86380 86390 1
540708 99540708 1001 86380 86390 1
540760 99540760 1001 86380 86390 1
540748 99540748 1001 86380 86390 1
540813 99540813 1001 86380 86390 1
540697 99540697 1001 86380 86390 1
540881 99540881 1001 86380 86390 1
541425 99541425 1001 86380 86390 1
541405 99541405 1001 86380 86390 1
541496 99541496 1001 86380 86390 1
541936 99541936 1001 86380 86390 1
541720 99541720 1001 86380 86390 1
541774 99541774 1001 86380 86390 1
541530 99541530 1001 86380 86390 1
541659 99541659 1001 86380 86390 1
541672 99541672 1001 86380 86390 1
542207 99542207 1001 86380 86390 1
542280 99542280 1001 86380 86390 1
542232 99542232 1001 86380 86390 1
542141 99542141 1001 86380 86390 1
542902 99542902 1001 86380 86390 1
542800 99542800 1001 86380 86390 1
542657 99542657 1001 86380 86390 1
542700 99542700 1001 86380 86390 1
542497 99542497 1001 86380 86390 1
542472 99542472 1001 86380 86390 1
542434 99542434 1001 86380 86390 1
542500 99542500 1001 86380 86390 1
542986 99542986 1001 86380 86390 1
543079 99543079 1001 86380 86390 1
543604 99543604 1001 86380 86390 1
543589 99543589 1001 86380 86390 1
543544 99543544 1001 86380 86390 1
543367 99543367 1001 86380 86390 1
543368 99543368 1001 86380 86390 1
543202 99543202 1001 86380 86390 1
543336 99543336 1001 86380 86390 1
543246 99543246 1001 86380 86390 1
543237 99543237 1001 86380 86390 1
543188 99543188 1001 86380 86390 1
543344 99543344 1001 86380 86390 1
543782 99543782 1001 86380 86390 1
543848 99543848 1001 86380 86390 1
543931 99543931 1001 86380 86390 1
543883 99543883 1001 86380 86390 1
544566 99544566 1001 86380 86390 1
544446 99544446 1001 86380 86390 1
544228 99544228 1001 86380 86390 1
544119 99544119 1001 86380 86390 1
544121 99544121 1001 86380 86390 1
544109 99544109 1001 86380 86390 1
544073 99544073 1001 86380 86390 1
544168 99544168 1001 86380 86390 1
544607 99544607 1001 86380 86390 1
544699 99544699 1001 86380 86390 1
544662 99544662 1001 86380 86390 1
426085 241 1001 77820 78897 1
410339 519 1001 33240 36537 1
425615 553 1001 19800 21177 1
509559 1067 1002 39005 49300 1
534703 660 1002 54134 66854 1
400028 99400028 1001 86380 86390 1
400102 99400102 1001 86380 86390 1
400161 99400161 1001 86380 86390 1
400234 99400234 1001 86380 86390 1
400333 99400333 1001 86380 86390 1
400339 99400339 1001 86380 86390 1
400519 99400519 1001 86380 86390 1
400586 99400586 1001 86380 86390 1
400664 99400664 1001 86380 86390 1
400840 99400840 1001 86380 86390 1
400869 99400869 1001 86380 86390 1
401327 99401327 1001 86380 86390 1
401578 99401578 1001 86380 86390 1
401533 99401533 1001 86380 86390 1
401751 99401751 1001 86380 86390 1
401919 99401919 1001 86380 86390 1
402545 99402545 1001 86380 86390 1
402726 99402726 1001 86380 86390 1
403266 99403266 1001 86380 86390 1
403271 99403271 1001 86380 86390 1
403410 99403410 1001 86380 86390 1
403551 99403551 1001 86380 86390 1
403616 99403616 1001 86380 86390 1
403739 99403739 1001 86380 86390 1
404018 99404018 1001 86380 86390 1
403937 99403937 1001 86380 86390 1
404069 99404069 1001 86380 86390 1
404044 99404044 1001 86380 86390 1
404249 99404249 1001 86380 86390 1
404318 99404318 1001 86380 86390 1
404517 99404517 1001 86380 86390 1
404578 99404578 1001 86380 86390 1
404776 99404776 1001 86380 86390 1
404806 99404806 1001 86380 86390 1
404914 99404914 1001 86380 86390 1
405082 99405082 1001 86380 86390 1
405105 99405105 1001 86380 86390 1
405325 99405325 1001 86380 86390 1
405879 99405879 1001 86380 86390 1
406041 99406041 1001 86380 86390 1
406078 99406078 1001 86380 86390 1
406147 99406147 1001 86380 86390 1
406355 99406355 1001 86380 86390 1
406395 99406395 1001 86380 86390 1
406805 99406805 1001 86380 86390 1
407228 99407228 1001 86380 86390 1
407238 99407238 1001 86380 86390 1
407335 99407335 1001 86380 86390 1
407358 99407358 1001 86380 86390 1
407383 99407383 1001 86380 86390 1
407499 99407499 1001 86380 86390 1
407559 99407559 1001 86380 86390 1
407661 99407661 1001 86380 86390 1
407725 99407725 1001 86380 86390 1
407830 99407830 1001 86380 86390 1
407970 99407970 1001 86380 86390 1
408025 99408025 1001 86380 86390 1
408029 99408029 1001 86380 86390 1
408035 99408035 1001 86380 86390 1
408167 99408167 1001 86380 86390 1
408532 99408532 1001 86380 86390 1
408599 99408599 1001 86380 86390 1
408738 99408738 1001 86380 86390 1
408800 99408800 1001 86380 86390 1
408842 99408842 1001 86380 86390 1
408984 99408984 1001 86380 86390 1
409204 99409204 1001 86380 86390 1
409616 99409616 1001 86380 86390 1
409829 99409829 1001 86380 86390 1
409974 99409974 1001 86380 86390 1
410069 99410069 1001 86380 86390 1
410071 99410071 1001 86380 86390 1
410103 99410103 1001 86380 86390 1
410187 99410187 1001 86380 86390 1
410147 99410147 1001 86380 86390 1
410259 99410259 1001 86380 86390 1
410225 99410225 1001 86380 86390 1
410267 99410267 1001 86380 86390 1
410515 99410515 1001 86380 86390 1
410584 99410584 1001 86380 86390 1
410699 99410699 1001 86380 86390 1
410795 99410795 1001 86380 86390 1
410913 99410913 1001 86380 86390 1
410972 99410972 1001 86380 86390 1
411126 99411126 1001 86380 86390 1
411232 99411232 1001 86380 86390 1
411538 99411538 1001 86380 86390 1
411634 99411634 1001 86380 86390 1
411909 99411909 1001 86380 86390 1
411862 99411862 1001 86380 86390 1
412003 99412003 1001 86380 86390 1
412102 99412102 1001 86380 86390 1
412163 99412163 1001 86380 86390 1
412422 99412422 1001 86380 86390 1
412371 99412371 1001 86380 86390 1
412347 99412347 1001 86380 86390 1
413450 99413450 1001 86380 86390 1
413641 99413641 1001 86380 86390 1
413477 99413477 1001 86380 86390 1
413458 99413458 1001 86380 86390 1
412954 99412954 1001 86380 86390 1
413239 99413239 1001 86380 86390 1
412910 99412910 1001 86380 86390 1
413038 99413038 1001 86380 86390 1
412674 99412674 1001 86380 86390 1
413781 99413781 1001 86380 86390 1
414117 99414117 1001 86380 86390 1
413872 99413872 1001 86380 86390 1
413290 99413290 1001 86380 86390 1
413956 99413956 1001 86380 86390 1
413793 99413793 1001 86380 86390 1
414105 99414105 1001 86380 86390 1
415018 99415018 1001 86380 86390 1
415239 99415239 1001 86380 86390 1
414992 99414992 1001 86380 86390 1
414824 99414824 1001 86380 86390 1
414886 99414886 1001 86380 86390 1
414312 99414312 1001 86380 86390 1
415331 99415331 1001 86380 86390 1
415408 99415408 1001 86380 86390 1
416636 99416636 1001 86380 86390 1
416592 99416592 1001 86380 86390 1
416717 99416717 1001 86380 86390 1
416664 99416664 1001 86380 86390 1
416348 99416348 1001 86380 86390 1
416503 99416503 1001 86380 86390 1
416557 99416557 1001 86380 86390 1
416305 99416305 1001 86380 86390 1
416508 99416508 1001 86380 86390 1
416248 99416248 1001 86380 86390 1
415788 99415788 1001 86380 86390 1
416020 99416020 1001 86380 86390 1
417045 99417045 1001 86380 86390 1
417024 99417024 1001 86380 86390 1
417219 99417219 1001 86380 86390 1
417278 99417278 1001 86380 86390 1
417510 99417510 1001 86380 86390 1
418726 99418726 1001 86380 86390 1
418595 99418595 1001 86380 86390 1
418493 99418493 1001 86380 86390 1
418593 99418593 1001 86380 86390 1
418057 99418057 1001 86380 86390 1
418139 99418139 1001 86380 86390 1
418257 99418257 1001 86380 86390 1
418382 99418382 1001 86380 86390 1
417796 99417796 1001 86380 86390 1
417625 99417625 1001 86380 86390 1
419130 99419130 1001 86380 86390 1
420400 99420400 1001 86380 86390 1
420366 99420366 1001 86380 86390 1
420074 99420074 1001 86380 86390 1
420374 99420374 1001 86380 86390 1
420440 99420440 1001 86380 86390 1
419722 99419722 1001 86380 86390 1
419913 99419913 1001 86380 86390 1
419710 99419710 1001 86380 86390 1
420021 99420021 1001 86380 86390 1
419813 99419813 1001 86380 86390 1
419962 99419962 1001 86380 86390 1
419237 99419237 1001 86380 86390 1
419242 99419242 1001 86380 86390 1
420506 99420506 1001 86380 86390 1
421742 99421742 1001 86380 86390 1
422057 99422057 1001 86380 86390 1
422018 99422018 1001 86380 86390 1
421764 99421764 1001 86380 86390 1
421440 99421440 1001 86380 86390 1
421443 99421443 1001 86380 86390 1
421310 99421310 1001 86380 86390 1
420944 99420944 1001 86380 86390 1
421109 99421109 1001 86380 86390 1
421133 99421133 1001 86380 86390 1
421029 99421029 1001 86380 86390 1
421091 99421091 1001 86380 86390 1
420939 99420939 1001 86380 86390 1
422334 99422334 1001 86380 86390 1
422369 99422369 1001 86380 86390 1
422511 99422511 1001 86380 86390 1
422432 99422432 1001 86380 86390 1
423436 99423436 1001 86380 86390 1
423557 99423557 1001 86380 86390 1
423698 99423698 1001 86380 86390 1
423419 99423419 1001 86380 86390 1
423391 99423391 1001 86380 86390 1
423719 99423719 1001 86380 86390 1
423665 99423665 1001 86380 86390 1
423054 99423054 1001 86380 86390 1
423089 99423089 1001 86380 86390 1
423247 99423247 1001 86380 86390 1
422965 99422965 1001 86380 86390 1
423234 99423234 1001 86380 86390 1
423145 99423145 1001 86380 86390 1
422554 99422554 1001 86380 86390 1
422780 99422780 1001 86380 86390 1
422806 99422806 1001 86380 86390 1
422706 99422706 1001 86380 86390 1
422616 99422616 1001 86380 86390 1
422691 99422691 1001 86380 86390 1
422719 99422719 1001 86380 86390 1
423832 99423832 1001 86380 86390 1
423974 99423974 1001 86380 86390 1
425175 99425175 1001 86380 86390 1
425341 99425341 1001 86380 86390 1
425209 99425209 1001 86380 86390 1
425023 99425023 1001 86380 86390 1
424766 99424766 1001 86380 86390 1
424894 99424894 1001 86380 86390 1
424775 99424775 1001 86380 86390 1
424977 99424977 1001 86380 86390 1
424187 99424187 1001 86380 86390 1
425742 99425742 1001 86380 86390 1
425436 99425436 1001 86380 86390 1
425691 99425691 1001 86380 86390 1
425007 99425007 1001 86380 86390 1
425768 99425768 1001 86380 86390 1
425818 99425818 1001 86380 86390 1
426847 99426847 1001 86380 86390 1
426952 99426952 1001 86380 86390 1
426854 99426854 1001 86380 86390 1
426904 99426904 1001 86380 86390 1
426759 99426759 1001 86380 86390 1
426278 99426278 1001 86380 86390 1
426560 99426560 1001 86380 86390 1
426637 99426637 1001 86380 86390 1
426189 99426189 1001 86380 86390 1
425896 99425896 1001 86380 86390 1
425853 99425853 1001 86380 86390 1
426005 99426005 1001 86380 86390 1
427347 99427347 1001 86380 86390 1
428577 99428577 1001 86380 86390 1
428697 99428697 1001 86380 86390 1
428317 99428317 1001 86380 86390 1
428072 99428072 1001 86380 86390 1
428247 99428247 1001 86380 86390 1
427752 99427752 1001 86380 86390 1
427714 99427714 1001 86380 86390 1
427570 99427570 1001 86380 86390 1
428993 99428993 1001 86380 86390 1
429058 99429058 1001 86380 86390 1
430375 99430375 1001 86380 86390 1
430025 99430025 1001 86380 86390 1
430222 99430222 1001 86380 86390 1
430167 99430167 1001 86380 86390 1
430027 99430027 1001 86380 86390 1
430005 99430005 1001 86380 86390 1
429776 99429776 1001 86380 86390 1
429818 99429818 1001 86380 86390 1
429245 99429245 1001 86380 86390 1
430484 99430484 1001 86380 86390 1
430551 99430551 1001 86380 86390 1
430745 99430745 1001 86380 86390 1
430721 99430721 1001 86380 86390 1
430749 99430749 1001 86380 86390 1
431858 99431858 1001 86380 86390 1
431999 99431999 1001 86380 86390 1
431782 99431782 1001 86380 86390 1
431685 99431685 1001 86380 86390 1
431463 99431463 1001 86380 86390 1
431318 99431318 1001 86380 86390 1
431342 99431342 1001 86380 86390 1
430998 99430998 1001 86380 86390 1
432142 99432142 1001 86380 86390 1
433349 99433349 1001 86380 86390 1
433556 99433556 1001 86380 86390 1
432957 99432957 1001 86380 86390 1
432675 99432675 1001 86380 86390 1
432736 99432736 1001 86380 86390 1
432622 99432622 1001 86380 86390 1
434092 99434092 1001 86380 86390 1
433945 99433945 1001 86380 86390 1
434034 99434034 1001 86380 86390 1
435319 99435319 1001 86380 86390 1
435061 99435061 1001 86380 86390 1
435385 99435385 1001 86380 86390 1
435166 99435166 1001 86380 86390 1
435025 99435025 1001 86380 86390 1
434754 99434754 1001 86380 86390 1
434704 99434704 1001 86380 86390 1
434622 99434622 1001 86380 86390 1
434970 99434970 1001 86380 86390 1
434663 99434663 1001 86380 86390 1
434766 99434766 1001 86380 86390 1
434768 99434768 1001 86380 86390 1
434314 99434314 1001 86380 86390 1
434378 99434378 1001 86380 86390 1
434211 99434211 1001 86380 86390 1
434221 99434221 1001 86380 86390 1
434528 99434528 1001 86380 86390 1
435572 99435572 1001 86380 86390 1
435763 99435763 1001 86380 86390 1
435830 99435830 1001 86380 86390 1
435744 99435744 1001 86380 86390 1
435817 99435817 1001 86380 86390 1
435818 99435818 1001 86380 86390 1
437107 99437107 1001 86380 86390 1
436886 99436886 1001 86380 86390 1
436949 99436949 1001 86380 86390 1
436545 99436545 1001 86380 86390 1
436518 99436518 1001 86380 86390 1
436647 99436647 1001 86380 86390 1
436746 99436746 1001 86380 86390 1
435927 99435927 1001 86380 86390 1
300002 99300002 1001 86380 86390 1
300653 99300653 1001 86380 86390 1
300541 99300541 1001 86380 86390 1
300542 99300542 1001 86380 86390 1
300397 99300397 1001 86380 86390 1
300462 99300462 1001 86380 86390 1
300401 99300401 1001 86380 86390 1
300389 99300389 1001 86380 86390 1
300493 99300493 1001 86380 86390 1
300469 99300469 1001 86380 86390 1
300341 99300341 1001 86380 86390 1
300200 99300200 1001 86380 86390 1
300109 99300109 1001 86380 86390 1
300127 99300127 1001 86380 86390 1
300145 99300145 1001 86380 86390 1
300901 99300901 1001 86380 86390 1
301528 99301528 1001 86380 86390 1
301379 99301379 1001 86380 86390 1
301512 99301512 1001 86380 86390 1
301258 99301258 1001 86380 86390 1
301155 99301155 1001 86380 86390 1
301230 99301230 1001 86380 86390 1
300940 99300940 1001 86380 86390 1
301087 99301087 1001 86380 86390 1
301657 99301657 1001 86380 86390 1
301622 99301622 1001 86380 86390 1
301600 99301600 1001 86380 86390 1
302271 99302271 1001 86380 86390 1
302130 99302130 1001 86380 86390 1
302080 99302080 1001 86380 86390 1
302174 99302174 1001 86380 86390 1
301916 99301916 1001 86380 86390 1
301868 99301868 1001 86380 86390 1
301908 99301908 1001 86380 86390 1
301837 99301837 1001 86380 86390 1
302559 99302559 1001 86380 86390 1
302524 99302524 1001 86380 86390 1
302486 99302486 1001 86380 86390 1
302530 99302530 1001 86380 86390 1
302545 99302545 1001 86380 86390 1
303175 99303175 1001 86380 86390 1
303043 99303043 1001 86380 86390 1
303136 99303136 1001 86380 86390 1
303112 99303112 1001 86380 86390 1
302797 99302797 1001 86380 86390 1
302851 99302851 1001 86380 86390 1
302868 99302868 1001 86380 86390 1
302667 99302667 1001 86380 86390 1
302735 99302735 1001 86380 86390 1
302595 99302595 1001 86380 86390 1
303316 99303316 1001 86380 86390 1
303242 99303242 1001 86380 86390 1
303840 99303840 1001 86380 86390 1
304005 99304005 1001 86380 86390 1
304010 99304010 1001 86380 86390 1
303750 99303750 1001 86380 86390 1
303679 99303679 1001 86380 86390 1
303759 99303759 1001 86380 86390 1
303581 99303581 1001 86380 86390 1
303426 99303426 1001 86380 86390 1
303584 99303584 1001 86380 86390 1
303495 99303495 1001 86380 86390 1
303528 99303528 1001 86380 86390 1
304069 99304069 1001 86380 86390 1
304135 99304135 1001 86380 86390 1
304034 99304034 1001 86380 86390 1
304155 99304155 1001 86380 86390 1
304207 99304207 1001 86380 86390 1
304039 99304039 1001 86380 86390 1
304734 99304734 1001 86380 86390 1
304513 99304513 1001 86380 86390 1
304584 99304584 1001 86380 86390 1
304535 99304535 1001 86380 86390 1
304653 99304653 1001 86380 86390 1
304306 99304306 1001 86380 86390 1
304934 99304934 1001 86380 86390 1
305057 99305057 1001 86380 86390 1
304946 99304946 1001 86380 86390 1
305634 99305634 1001 86380 86390 1
305548 99305548 1001 86380 86390 1
305613 99305613 1001 86380 86390 1
305523 99305523 1001 86380 86390 1
305644 99305644 1001 86380 86390 1
305554 99305554 1001 86380 86390 1
305379 99305379 1001 86380 86390 1
305407 99305407 1001 86380 86390 1
305409 99305409 1001 86380 86390 1
305136 99305136 1001 86380 86390 1
305695 99305695 1001 86380 86390 1
500153 99500153 1001 86380 86390 1
500029 99500029 1001 86380 86390 1
500795 99500795 1001 86380 86390 1
500452 99500452 1001 86380 86390 1
500573 99500573 1001 86380 86390 1
500387 99500387 1001 86380 86390 1
500272 99500272 1001 86380 86390 1
500362 99500362 1001 86380 86390 1
500378 99500378 1001 86380 86390 1
500381 99500381 1001 86380 86390 1
500875 99500875 1001 86380 86390 1
500980 99500980 1001 86380 86390 1
500994 99500994 1001 86380 86390 1
500950 99500950 1001 86380 86390 1
501499 99501499 1001 86380 86390 1
501572 99501572 1001 86380 86390 1
501343 99501343 1001 86380 86390 1
501386 99501386 1001 86380 86390 1
501390 99501390 1001 86380 86390 1
501263 99501263 1001 86380 86390 1
501097 99501097 1001 86380 86390 1
501209 99501209 1001 86380 86390 1
501107 99501107 1001 86380 86390 1
501069 99501069 1001 86380 86390 1
501707 99501707 1001 86380 86390 1
501787 99501787 1001 86380 86390 1
501840 99501840 1001 86380 86390 1
501776 99501776 1001 86380 86390 1
502453 99502453 1001 86380 86390 1
502296 99502296 1001 86380 86390 1
502184 99502184 1001 86380 86390 1
502087 99502087 1001 86380 86390 1
502091 99502091 1001 86380 86390 1
502044 99502044 1001 86380 86390 1
502020 99502020 1001 86380 86390 1
502047 99502047 1001 86380 86390 1
502570 99502570 1001 86380 86390 1
502496 99502496 1001 86380 86390 1
502638 99502638 1001 86380 86390 1
502669 99502669 1001 86380 86390 1
503228 99503228 1001 86380 86390 1
503101 99503101 1001 86380 86390 1
503265 99503265 1001 86380 86390 1
503246 99503246 1001 86380 86390 1
503199 99503199 1001 86380 86390 1
503213 99503213 1001 86380 86390 1
503289 99503289 1001 86380 86390 1
502910 99502910 1001 86380 86390 1
502927 99502927 1001 86380 86390 1
502674 99502674 1001 86380 86390 1
502812 99502812 1001 86380 86390 1
503448 99503448 1001 86380 86390 1
503441 99503441 1001 86380 86390 1
503443 99503443 1001 86380 86390 1
504062 99504062 1001 86380 86390 1
503923 99503923 1001 86380 86390 1
504112 99504112 1001 86380 86390 1
503707 99503707 1001 86380 86390 1
503760 99503760 1001 86380 86390 1
503852 99503852 1001 86380 86390 1
503790 99503790 1001 86380 86390 1
503575 99503575 1001 86380 86390 1
503515 99503515 1001 86380 86390 1
503581 99503581 1001 86380 86390 1
503531 99503531 1001 86380 86390 1
503689 99503689 1001 86380 86390 1
503702 99503702 1001 86380 86390 1
503508 99503508 1001 86380 86390 1
504322 99504322 1001 86380 86390 1
504169 99504169 1001 86380 86390 1
504199 99504199 1001 86380 86390 1
504798 99504798 1001 86380 86390 1
504729 99504729 1001 86380 86390 1
504601 99504601 1001 86380 86390 1
504706 99504706 1001 86380 86390 1
504327 99504327 1001 86380 86390 1
504460 99504460 1001 86380 86390 1
504461 99504461 1001 86380 86390 1
505039 99505039 1001 86380 86390 1
505003 99505003 1001 86380 86390 1
505680 99505680 1001 86380 86390 1
505738 99505738 1001 86380 86390 1
505686 99505686 1001 86380 86390 1
505648 99505648 1001 86380 86390 1
505702 99505702 1001 86380 86390 1
505718 99505718 1001 86380 86390 1
505462 99505462 1001 86380 86390 1
505431 99505431 1001 86380 86390 1
505288 99505288 1001 86380 86390 1
506423 99506423 1001 86380 86390 1
506367 99506367 1001 86380 86390 1
506308 99506308 1001 86380 86390 1
506360 99506360 1001 86380 86390 1
506271 99506271 1001 86380 86390 1
506310 99506310 1001 86380 86390 1
506388 99506388 1001 86380 86390 1
506286 99506286 1001 86380 86390 1
506041 99506041 1001 86380 86390 1
506145 99506145 1001 86380 86390 1
506158 99506158 1001 86380 86390 1
506017 99506017 1001 86380 86390 1
506137 99506137 1001 86380 86390 1
506695 99506695 1001 86380 86390 1
507333 99507333 1001 86380 86390 1
507372 99507372 1001 86380 86390 1
507361 99507361 1001 86380 86390 1
507375 99507375 1001 86380 86390 1
507341 99507341 1001 86380 86390 1
507241 99507241 1001 86380 86390 1
507193 99507193 1001 86380 86390 1
507064 99507064 1001 86380 86390 1
507184 99507184 1001 86380 86390 1
507151 99507151 1001 86380 86390 1
506984 99506984 1001 86380 86390 1
506834 99506834 1001 86380 86390 1
507614 99507614 1001 86380 86390 1
507589 99507589 1001 86380 86390 1
507556 99507556 1001 86380 86390 1
507480 99507480 1001 86380 86390 1
507611 99507611 1001 86380 86390 1
508172 99508172 1001 86380 86390 1
508048 99508048 1001 86380 86390 1
508103 99508103 1001 86380 86390 1
507913 99507913 1001 86380 86390 1
507991 99507991 1001 86380 86390 1
507890 99507890 1001 86380 86390 1
507969 99507969 1001 86380 86390 1
508036 99508036 1001 86380 86390 1
507764 99507764 1001 86380 86390 1
507730 99507730 1001 86380 86390 1
507808 99507808 1001 86380 86390 1
508341 99508341 1001 86380 86390 1
508398 99508398 1001 86380 86390 1
508873 99508873 1001 86380 86390 1
508898 99508898 1001 86380 86390 1
508915 99508915 1001 86380 86390 1
509019 99509019 1001 86380 86390 1
508931 99508931 1001 86380 86390 1
509009 99509009 1001 86380 86390 1
508757 99508757 1001 86380 86390 1
508853 99508853 1001 86380 86390 1
508725 99508725 1001 86380 86390 1
508841 99508841 1001 86380 86390 1
509205 99509205 1001 86380 86390 1
509117 99509117 1001 86380 86390 1
509239 99509239 1001 86380 86390 1
509733 99509733 1001 86380 86390 1
509736 99509736 1001 86380 86390 1
509840 99509840 1001 86380 86390 1
509790 99509790 1001 86380 86390 1
509819 99509819 1001 86380 86390 1
509743 99509743 1001 86380 86390 1
509892 99509892 1001 86380 86390 1
509684 99509684 1001 86380 86390 1
509607 99509607 1001 86380 86390 1
509465 99509465 1001 86380 86390 1
509444 99509444 1001 86380 86390 1
509457 99509457 1001 86380 86390 1
509341 99509341 1001 86380 86390 1
509963 99509963 1001 86380 86390 1
509993 99509993 1001 86380 86390 1
510086 99510086 1001 86380 86390 1
510078 99510078 1001 86380 86390 1
510091 99510091 1001 86380 86390 1
510586 99510586 1001 86380 86390 1
510638 99510638 1001 86380 86390 1
510630 99510630 1001 86380 86390 1
510533 99510533 1001 86380 86390 1
510444 99510444 1001 86380 86390 1
510393 99510393 1001 86380 86390 1
510274 99510274 1001 86380 86390 1
510265 99510265 1001 86380 86390 1
510280 99510280 1001 86380 86390 1
510742 99510742 1001 86380 86390 1
511520 99511520 1001 86380 86390 1
511457 99511457 1001 86380 86390 1
511359 99511359 1001 86380 86390 1
511244 99511244 1001 86380 86390 1
511170 99511170 1001 86380 86390 1
511157 99511157 1001 86380 86390 1
511305 99511305 1001 86380 86390 1
511202 99511202 1001 86380 86390 1
510989 99510989 1001 86380 86390 1
510965 99510965 1001 86380 86390 1
511095 99511095 1001 86380 86390 1
511134 99511134 1001 86380 86390 1
510954 99510954 1001 86380 86390 1
511757 99511757 1001 86380 86390 1
511720 99511720 1001 86380 86390 1
511611 99511611 1001 86380 86390 1
511613 99511613 1001 86380 86390 1
512327 99512327 1001 86380 86390 1
512124 99512124 1001 86380 86390 1
511996 99511996 1001 86380 86390 1
511976 99511976 1001 86380 86390 1
512107 99512107 1001 86380 86390 1
511931 99511931 1001 86380 86390 1
511934 99511934 1001 86380 86390 1
511796 99511796 1001 86380 86390 1
512520 99512520 1001 86380 86390 1
512175 99512175 1001 86380 86390 1
512419 99512419 1001 86380 86390 1
512449 99512449 1001 86380 86390 1
512490 99512490 1001 86380 86390 1
512414 99512414 1001 86380 86390 1
513117 99513117 1001 86380 86390 1
513081 99513081 1001 86380 86390 1
513082 99513082 1001 86380 86390 1
512987 99512987 1001 86380 86390 1
512949 99512949 1001 86380 86390 1
512837 99512837 1001 86380 86390 1
512984 99512984 1001 86380 86390 1
512895 99512895 1001 86380 86390 1
512768 99512768 1001 86380 86390 1
512591 99512591 1001 86380 86390 1
512621 99512621 1001 86380 86390 1
513336 99513336 1001 86380 86390 1
513226 99513226 1001 86380 86390 1
513877 99513877 1001 86380 86390 1
513929 99513929 1001 86380 86390 1
513853 99513853 1001 86380 86390 1
513837 99513837 1001 86380 86390 1
513697 99513697 1001 86380 86390 1
513676 99513676 1001 86380 86390 1
513652 99513652 1001 86380 86390 1
513568 99513568 1001 86380 86390 1
513506 99513506 1001 86380 86390 1
514187 99514187 1001 86380 86390 1
514061 99514061 1001 86380 86390 1
514075 99514075 1001 86380 86390 1
514103 99514103 1001 86380 86390 1
514857 99514857 1001 86380 86390 1
514666 99514666 1001 86380 86390 1
514841 99514841 1001 86380 86390 1
514791 99514791 1001 86380 86390 1
514780 99514780 1001 86380 86390 1
514279 99514279 1001 86380 86390 1
514960 99514960 1001 86380 86390 1
515051 99515051 1001 86380 86390 1
514961 99514961 1001 86380 86390 1
514897 99514897 1001 86380 86390 1
515033 99515033 1001 86380 86390 1
514879 99514879 1001 86380 86390 1
515507 99515507 1001 86380 86390 1
515534 99515534 1001 86380 86390 1
515659 99515659 1001 86380 86390 1
515667 99515667 1001 86380 86390 1
515577 99515577 1001 86380 86390 1
515453 99515453 1001 86380 86390 1
515406 99515406 1001 86380 86390 1
515290 99515290 1001 86380 86390 1
515330 99515330 1001 86380 86390 1
515464 99515464 1001 86380 86390 1
515205 99515205 1001 86380 86390 1
515196 99515196 1001 86380 86390 1
515120 99515120 1001 86380 86390 1
515203 99515203 1001 86380 86390 1
515815 99515815 1001 86380 86390 1
515807 99515807 1001 86380 86390 1
515743 99515743 1001 86380 86390 1
515704 99515704 1001 86380 86390 1
516307 99516307 1001 86380 86390 1
516449 99516449 1001 86380 86390 1
516424 99516424 1001 86380 86390 1
516388 99516388 1001 86380 86390 1
516429 99516429 1001 86380 86390 1
516353 99516353 1001 86380 86390 1
516111 99516111 1001 86380 86390 1
516106 99516106 1001 86380 86390 1
515940 99515940 1001 86380 86390 1
515928 99515928 1001 86380 86390 1
515923 99515923 1001 86380 86390 1
516588 99516588 1001 86380 86390 1
517282 99517282 1001 86380 86390 1
517091 99517091 1001 86380 86390 1
516950 99516950 1001 86380 86390 1
517093 99517093 1001 86380 86390 1
517095 99517095 1001 86380 86390 1
517101 99517101 1001 86380 86390 1
516741 99516741 1001 86380 86390 1
516861 99516861 1001 86380 86390 1
516758 99516758 1001 86380 86390 1
517488 99517488 1001 86380 86390 1
517504 99517504 1001 86380 86390 1
517455 99517455 1001 86380 86390 1
517435 99517435 1001 86380 86390 1
518080 99518080 1001 86380 86390 1
518082 99518082 1001 86380 86390 1
518032 99518032 1001 86380 86390 1
517944 99517944 1001 86380 86390 1
517571 99517571 1001 86380 86390 1
517675 99517675 1001 86380 86390 1
[truncated: 4,069,270 more chars]
