# Supplementary material for: Fast and near-optimal monitoring for healthcare acquired infection outbreaks
Source: PLoS Comput Biol. 2019 Sep 16;15(9):e1007284. doi: 10.1371/journal.pcbi.1007284 (PMC6762212; doi:10.1371/journal.pcbi.1007284)
Supplement: S2 Data — (ZIP) [file pcbi.1007284.s007.zip › MobilityLogs2/HAISE_Carilion_all_visits_day_179.txt]

#Person location Sublocation StartTime EndTime Type
506771 792 1001 44225 44524 1
515127 525 1002 62030 62404 1
520732 476 1001 41317 41616 1
537543 491 1002 38723 40571 1
400280 99400280 1001 86380 86390 1
400357 99400357 1001 86380 86390 1
400406 99400406 1001 86380 86390 1
400533 99400533 1001 86380 86390 1
400582 99400582 1001 86380 86390 1
400860 99400860 1001 86380 86390 1
401132 99401132 1001 86380 86390 1
401084 99401084 1001 86380 86390 1
401240 99401240 1001 86380 86390 1
401274 99401274 1001 86380 86390 1
401280 99401280 1001 86380 86390 1
402003 99402003 1001 86380 86390 1
402117 99402117 1001 86380 86390 1
402128 99402128 1001 86380 86390 1
402248 99402248 1001 86380 86390 1
402232 99402232 1001 86380 86390 1
402336 99402336 1001 86380 86390 1
402389 99402389 1001 86380 86390 1
402413 99402413 1001 86380 86390 1
402703 99402703 1001 86380 86390 1
402929 99402929 1001 86380 86390 1
403030 99403030 1001 86380 86390 1
403175 99403175 1001 86380 86390 1
403249 99403249 1001 86380 86390 1
403372 99403372 1001 86380 86390 1
403553 99403553 1001 86380 86390 1
403610 99403610 1001 86380 86390 1
403822 99403822 1001 86380 86390 1
403918 99403918 1001 86380 86390 1
403854 99403854 1001 86380 86390 1
403837 99403837 1001 86380 86390 1
403907 99403907 1001 86380 86390 1
403832 99403832 1001 86380 86390 1
404104 99404104 1001 86380 86390 1
404429 99404429 1001 86380 86390 1
404675 99404675 1001 86380 86390 1
404951 99404951 1001 86380 86390 1
405042 99405042 1001 86380 86390 1
405182 99405182 1001 86380 86390 1
405268 99405268 1001 86380 86390 1
405364 99405364 1001 86380 86390 1
405337 99405337 1001 86380 86390 1
405422 99405422 1001 86380 86390 1
405609 99405609 1001 86380 86390 1
405942 99405942 1001 86380 86390 1
406028 99406028 1001 86380 86390 1
406014 99406014 1001 86380 86390 1
406438 99406438 1001 86380 86390 1
406508 99406508 1001 86380 86390 1
406962 99406962 1001 86380 86390 1
407037 99407037 1001 86380 86390 1
407152 99407152 1001 86380 86390 1
407230 99407230 1001 86380 86390 1
407404 99407404 1001 86380 86390 1
407440 99407440 1001 86380 86390 1
407406 99407406 1001 86380 86390 1
407245 99407245 1001 86380 86390 1
407497 99407497 1001 86380 86390 1
408105 99408105 1001 86380 86390 1
408159 99408159 1001 86380 86390 1
408309 99408309 1001 86380 86390 1
408290 99408290 1001 86380 86390 1
408363 99408363 1001 86380 86390 1
408351 99408351 1001 86380 86390 1
408317 99408317 1001 86380 86390 1
408571 99408571 1001 86380 86390 1
408607 99408607 1001 86380 86390 1
408681 99408681 1001 86380 86390 1
408806 99408806 1001 86380 86390 1
409185 99409185 1001 86380 86390 1
409167 99409167 1001 86380 86390 1
409225 99409225 1001 86380 86390 1
409535 99409535 1001 86380 86390 1
409546 99409546 1001 86380 86390 1
409640 99409640 1001 86380 86390 1
409930 99409930 1001 86380 86390 1
410191 99410191 1001 86380 86390 1
410141 99410141 1001 86380 86390 1
410230 99410230 1001 86380 86390 1
410401 99410401 1001 86380 86390 1
410646 99410646 1001 86380 86390 1
410810 99410810 1001 86380 86390 1
410788 99410788 1001 86380 86390 1
410941 99410941 1001 86380 86390 1
411061 99411061 1001 86380 86390 1
411066 99411066 1001 86380 86390 1
411019 99411019 1001 86380 86390 1
411287 99411287 1001 86380 86390 1
411243 99411243 1001 86380 86390 1
411528 99411528 1001 86380 86390 1
411423 99411423 1001 86380 86390 1
411614 99411614 1001 86380 86390 1
411591 99411591 1001 86380 86390 1
411794 99411794 1001 86380 86390 1
411785 99411785 1001 86380 86390 1
412455 99412455 1001 86380 86390 1
412327 99412327 1001 86380 86390 1
413695 99413695 1001 86380 86390 1
413171 99413171 1001 86380 86390 1
413098 99413098 1001 86380 86390 1
413079 99413079 1001 86380 86390 1
413253 99413253 1001 86380 86390 1
412592 99412592 1001 86380 86390 1
412539 99412539 1001 86380 86390 1
412860 99412860 1001 86380 86390 1
413785 99413785 1001 86380 86390 1
413928 99413928 1001 86380 86390 1
413909 99413909 1001 86380 86390 1
413801 99413801 1001 86380 86390 1
415146 99415146 1001 86380 86390 1
414824 99414824 1001 86380 86390 1
414710 99414710 1001 86380 86390 1
414633 99414633 1001 86380 86390 1
414172 99414172 1001 86380 86390 1
414400 99414400 1001 86380 86390 1
414119 99414119 1001 86380 86390 1
415440 99415440 1001 86380 86390 1
416637 99416637 1001 86380 86390 1
416936 99416936 1001 86380 86390 1
416943 99416943 1001 86380 86390 1
416762 99416762 1001 86380 86390 1
416870 99416870 1001 86380 86390 1
416212 99416212 1001 86380 86390 1
416218 99416218 1001 86380 86390 1
415905 99415905 1001 86380 86390 1
415985 99415985 1001 86380 86390 1
416034 99416034 1001 86380 86390 1
415964 99415964 1001 86380 86390 1
415889 99415889 1001 86380 86390 1
415818 99415818 1001 86380 86390 1
417078 99417078 1001 86380 86390 1
417003 99417003 1001 86380 86390 1
417010 99417010 1001 86380 86390 1
417248 99417248 1001 86380 86390 1
417012 99417012 1001 86380 86390 1
417017 99417017 1001 86380 86390 1
418653 99418653 1001 86380 86390 1
418555 99418555 1001 86380 86390 1
418512 99418512 1001 86380 86390 1
418601 99418601 1001 86380 86390 1
418497 99418497 1001 86380 86390 1
418119 99418119 1001 86380 86390 1
418387 99418387 1001 86380 86390 1
417848 99417848 1001 86380 86390 1
417645 99417645 1001 86380 86390 1
417624 99417624 1001 86380 86390 1
418873 99418873 1001 86380 86390 1
419000 99419000 1001 86380 86390 1
419133 99419133 1001 86380 86390 1
420122 99420122 1001 86380 86390 1
420420 99420420 1001 86380 86390 1
419642 99419642 1001 86380 86390 1
419729 99419729 1001 86380 86390 1
419716 99419716 1001 86380 86390 1
420001 99420001 1001 86380 86390 1
419593 99419593 1001 86380 86390 1
419452 99419452 1001 86380 86390 1
419477 99419477 1001 86380 86390 1
420691 99420691 1001 86380 86390 1
420750 99420750 1001 86380 86390 1
420821 99420821 1001 86380 86390 1
421294 99421294 1001 86380 86390 1
421317 99421317 1001 86380 86390 1
421457 99421457 1001 86380 86390 1
421380 99421380 1001 86380 86390 1
421628 99421628 1001 86380 86390 1
421581 99421581 1001 86380 86390 1
421634 99421634 1001 86380 86390 1
421204 99421204 1001 86380 86390 1
421040 99421040 1001 86380 86390 1
421018 99421018 1001 86380 86390 1
420841 99420841 1001 86380 86390 1
421197 99421197 1001 86380 86390 1
421201 99421201 1001 86380 86390 1
422504 99422504 1001 86380 86390 1
422486 99422486 1001 86380 86390 1
422515 99422515 1001 86380 86390 1
422321 99422321 1001 86380 86390 1
422397 99422397 1001 86380 86390 1
423628 99423628 1001 86380 86390 1
423406 99423406 1001 86380 86390 1
423693 99423693 1001 86380 86390 1
423662 99423662 1001 86380 86390 1
423720 99423720 1001 86380 86390 1
423156 99423156 1001 86380 86390 1
423261 99423261 1001 86380 86390 1
422757 99422757 1001 86380 86390 1
424091 99424091 1001 86380 86390 1
424135 99424135 1001 86380 86390 1
425086 99425086 1001 86380 86390 1
425198 99425198 1001 86380 86390 1
425056 99425056 1001 86380 86390 1
425199 99425199 1001 86380 86390 1
425282 99425282 1001 86380 86390 1
425200 99425200 1001 86380 86390 1
425259 99425259 1001 86380 86390 1
425218 99425218 1001 86380 86390 1
424868 99424868 1001 86380 86390 1
424894 99424894 1001 86380 86390 1
424395 99424395 1001 86380 86390 1
424448 99424448 1001 86380 86390 1
424409 99424409 1001 86380 86390 1
425529 99425529 1001 86380 86390 1
425450 99425450 1001 86380 86390 1
427033 99427033 1001 86380 86390 1
427119 99427119 1001 86380 86390 1
426948 99426948 1001 86380 86390 1
426723 99426723 1001 86380 86390 1
427063 99427063 1001 86380 86390 1
426739 99426739 1001 86380 86390 1
426576 99426576 1001 86380 86390 1
426539 99426539 1001 86380 86390 1
426569 99426569 1001 86380 86390 1
425897 99425897 1001 86380 86390 1
426057 99426057 1001 86380 86390 1
426109 99426109 1001 86380 86390 1
426697 99426697 1001 86380 86390 1
427453 99427453 1001 86380 86390 1
428566 99428566 1001 86380 86390 1
428364 99428364 1001 86380 86390 1
428550 99428550 1001 86380 86390 1
428427 99428427 1001 86380 86390 1
428335 99428335 1001 86380 86390 1
427751 99427751 1001 86380 86390 1
427576 99427576 1001 86380 86390 1
427781 99427781 1001 86380 86390 1
427644 99427644 1001 86380 86390 1
428886 99428886 1001 86380 86390 1
430068 99430068 1001 86380 86390 1
430291 99430291 1001 86380 86390 1
429703 99429703 1001 86380 86390 1
429335 99429335 1001 86380 86390 1
429416 99429416 1001 86380 86390 1
429305 99429305 1001 86380 86390 1
430607 99430607 1001 86380 86390 1
430578 99430578 1001 86380 86390 1
430741 99430741 1001 86380 86390 1
431889 99431889 1001 86380 86390 1
431657 99431657 1001 86380 86390 1
431725 99431725 1001 86380 86390 1
431979 99431979 1001 86380 86390 1
431707 99431707 1001 86380 86390 1
431308 99431308 1001 86380 86390 1
431381 99431381 1001 86380 86390 1
431361 99431361 1001 86380 86390 1
431271 99431271 1001 86380 86390 1
430950 99430950 1001 86380 86390 1
430977 99430977 1001 86380 86390 1
431185 99431185 1001 86380 86390 1
431188 99431188 1001 86380 86390 1
430887 99430887 1001 86380 86390 1
432380 99432380 1001 86380 86390 1
432233 99432233 1001 86380 86390 1
433378 99433378 1001 86380 86390 1
432902 99432902 1001 86380 86390 1
433192 99433192 1001 86380 86390 1
433313 99433313 1001 86380 86390 1
432642 99432642 1001 86380 86390 1
433860 99433860 1001 86380 86390 1
433830 99433830 1001 86380 86390 1
434030 99434030 1001 86380 86390 1
435066 99435066 1001 86380 86390 1
435392 99435392 1001 86380 86390 1
435401 99435401 1001 86380 86390 1
434637 99434637 1001 86380 86390 1
434819 99434819 1001 86380 86390 1
434700 99434700 1001 86380 86390 1
434963 99434963 1001 86380 86390 1
434227 99434227 1001 86380 86390 1
434396 99434396 1001 86380 86390 1
434290 99434290 1001 86380 86390 1
434433 99434433 1001 86380 86390 1
434497 99434497 1001 86380 86390 1
435595 99435595 1001 86380 86390 1
435693 99435693 1001 86380 86390 1
437081 99437081 1001 86380 86390 1
436937 99436937 1001 86380 86390 1
436799 99436799 1001 86380 86390 1
436384 99436384 1001 86380 86390 1
436312 99436312 1001 86380 86390 1
436210 99436210 1001 86380 86390 1
300018 99300018 1001 86380 86390 1
437250 99437250 1001 86380 86390 1
300013 99300013 1001 86380 86390 1
300002 99300002 1001 86380 86390 1
300015 99300015 1001 86380 86390 1
300659 99300659 1001 86380 86390 1
300718 99300718 1001 86380 86390 1
300533 99300533 1001 86380 86390 1
300452 99300452 1001 86380 86390 1
300349 99300349 1001 86380 86390 1
300328 99300328 1001 86380 86390 1
300251 99300251 1001 86380 86390 1
300308 99300308 1001 86380 86390 1
300132 99300132 1001 86380 86390 1
300756 99300756 1001 86380 86390 1
301401 99301401 1001 86380 86390 1
301507 99301507 1001 86380 86390 1
301407 99301407 1001 86380 86390 1
301544 99301544 1001 86380 86390 1
301299 99301299 1001 86380 86390 1
301314 99301314 1001 86380 86390 1
301202 99301202 1001 86380 86390 1
301318 99301318 1001 86380 86390 1
300998 99300998 1001 86380 86390 1
300987 99300987 1001 86380 86390 1
300956 99300956 1001 86380 86390 1
301738 99301738 1001 86380 86390 1
301637 99301637 1001 86380 86390 1
302340 99302340 1001 86380 86390 1
302264 99302264 1001 86380 86390 1
302020 99302020 1001 86380 86390 1
302076 99302076 1001 86380 86390 1
302025 99302025 1001 86380 86390 1
301871 99301871 1001 86380 86390 1
301873 99301873 1001 86380 86390 1
301913 99301913 1001 86380 86390 1
302469 99302469 1001 86380 86390 1
302548 99302548 1001 86380 86390 1
302393 99302393 1001 86380 86390 1
302407 99302407 1001 86380 86390 1
302473 99302473 1001 86380 86390 1
302388 99302388 1001 86380 86390 1
303189 99303189 1001 86380 86390 1
302809 99302809 1001 86380 86390 1
302629 99302629 1001 86380 86390 1
302698 99302698 1001 86380 86390 1
303344 99303344 1001 86380 86390 1
303294 99303294 1001 86380 86390 1
303867 99303867 1001 86380 86390 1
303880 99303880 1001 86380 86390 1
303946 99303946 1001 86380 86390 1
303947 99303947 1001 86380 86390 1
303870 99303870 1001 86380 86390 1
303948 99303948 1001 86380 86390 1
304010 99304010 1001 86380 86390 1
303750 99303750 1001 86380 86390 1
303686 99303686 1001 86380 86390 1
303661 99303661 1001 86380 86390 1
303649 99303649 1001 86380 86390 1
303637 99303637 1001 86380 86390 1
303654 99303654 1001 86380 86390 1
303707 99303707 1001 86380 86390 1
303682 99303682 1001 86380 86390 1
303441 99303441 1001 86380 86390 1
303575 99303575 1001 86380 86390 1
303553 99303553 1001 86380 86390 1
304213 99304213 1001 86380 86390 1
304230 99304230 1001 86380 86390 1
304223 99304223 1001 86380 86390 1
304765 99304765 1001 86380 86390 1
304792 99304792 1001 86380 86390 1
304818 99304818 1001 86380 86390 1
304498 99304498 1001 86380 86390 1
304563 99304563 1001 86380 86390 1
304551 99304551 1001 86380 86390 1
304592 99304592 1001 86380 86390 1
304646 99304646 1001 86380 86390 1
304522 99304522 1001 86380 86390 1
304278 99304278 1001 86380 86390 1
304343 99304343 1001 86380 86390 1
304306 99304306 1001 86380 86390 1
304444 99304444 1001 86380 86390 1
304909 99304909 1001 86380 86390 1
304929 99304929 1001 86380 86390 1
305531 99305531 1001 86380 86390 1
305572 99305572 1001 86380 86390 1
305485 99305485 1001 86380 86390 1
305589 99305589 1001 86380 86390 1
305314 99305314 1001 86380 86390 1
305318 99305318 1001 86380 86390 1
305447 99305447 1001 86380 86390 1
305476 99305476 1001 86380 86390 1
305295 99305295 1001 86380 86390 1
305478 99305478 1001 86380 86390 1
305185 99305185 1001 86380 86390 1
500129 99500129 1001 86380 86390 1
500157 99500157 1001 86380 86390 1
500045 99500045 1001 86380 86390 1
500685 99500685 1001 86380 86390 1
500638 99500638 1001 86380 86390 1
500665 99500665 1001 86380 86390 1
500731 99500731 1001 86380 86390 1
500735 99500735 1001 86380 86390 1
500528 99500528 1001 86380 86390 1
500286 99500286 1001 86380 86390 1
500299 99500299 1001 86380 86390 1
500248 99500248 1001 86380 86390 1
500315 99500315 1001 86380 86390 1
500343 99500343 1001 86380 86390 1
500356 99500356 1001 86380 86390 1
500370 99500370 1001 86380 86390 1
500371 99500371 1001 86380 86390 1
500398 99500398 1001 86380 86390 1
500838 99500838 1001 86380 86390 1
500865 99500865 1001 86380 86390 1
500881 99500881 1001 86380 86390 1
500858 99500858 1001 86380 86390 1
500874 99500874 1001 86380 86390 1
501639 99501639 1001 86380 86390 1
501448 99501448 1001 86380 86390 1
501475 99501475 1001 86380 86390 1
501609 99501609 1001 86380 86390 1
501611 99501611 1001 86380 86390 1
501581 99501581 1001 86380 86390 1
501562 99501562 1001 86380 86390 1
501096 99501096 1001 86380 86390 1
501122 99501122 1001 86380 86390 1
501125 99501125 1001 86380 86390 1
501138 99501138 1001 86380 86390 1
501048 99501048 1001 86380 86390 1
501186 99501186 1001 86380 86390 1
501225 99501225 1001 86380 86390 1
501719 99501719 1001 86380 86390 1
501641 99501641 1001 86380 86390 1
502340 99502340 1001 86380 86390 1
502447 99502447 1001 86380 86390 1
502361 99502361 1001 86380 86390 1
501962 99501962 1001 86380 86390 1
501976 99501976 1001 86380 86390 1
501915 99501915 1001 86380 86390 1
501855 99501855 1001 86380 86390 1
502557 99502557 1001 86380 86390 1
502584 99502584 1001 86380 86390 1
503124 99503124 1001 86380 86390 1
503262 99503262 1001 86380 86390 1
503179 99503179 1001 86380 86390 1
503244 99503244 1001 86380 86390 1
503141 99503141 1001 86380 86390 1
503131 99503131 1001 86380 86390 1
502918 99502918 1001 86380 86390 1
503022 99503022 1001 86380 86390 1
502986 99502986 1001 86380 86390 1
503065 99503065 1001 86380 86390 1
503072 99503072 1001 86380 86390 1
502818 99502818 1001 86380 86390 1
502850 99502850 1001 86380 86390 1
503332 99503332 1001 86380 86390 1
503451 99503451 1001 86380 86390 1
504016 99504016 1001 86380 86390 1
504046 99504046 1001 86380 86390 1
503973 99503973 1001 86380 86390 1
503836 99503836 1001 86380 86390 1
503850 99503850 1001 86380 86390 1
503863 99503863 1001 86380 86390 1
503786 99503786 1001 86380 86390 1
503578 99503578 1001 86380 86390 1
503567 99503567 1001 86380 86390 1
503505 99503505 1001 86380 86390 1
504277 99504277 1001 86380 86390 1
504187 99504187 1001 86380 86390 1
504843 99504843 1001 86380 86390 1
504761 99504761 1001 86380 86390 1
504942 99504942 1001 86380 86390 1
504536 99504536 1001 86380 86390 1
504666 99504666 1001 86380 86390 1
504543 99504543 1001 86380 86390 1
504441 99504441 1001 86380 86390 1
505097 99505097 1001 86380 86390 1
505710 99505710 1001 86380 86390 1
505633 99505633 1001 86380 86390 1
505570 99505570 1001 86380 86390 1
505725 99505725 1001 86380 86390 1
505527 99505527 1001 86380 86390 1
505398 99505398 1001 86380 86390 1
505425 99505425 1001 86380 86390 1
505542 99505542 1001 86380 86390 1
505532 99505532 1001 86380 86390 1
505364 99505364 1001 86380 86390 1
505407 99505407 1001 86380 86390 1
505822 99505822 1001 86380 86390 1
506412 99506412 1001 86380 86390 1
506211 99506211 1001 86380 86390 1
506356 99506356 1001 86380 86390 1
506389 99506389 1001 86380 86390 1
506056 99506056 1001 86380 86390 1
506103 99506103 1001 86380 86390 1
506623 99506623 1001 86380 86390 1
506703 99506703 1001 86380 86390 1
506615 99506615 1001 86380 86390 1
506695 99506695 1001 86380 86390 1
507372 99507372 1001 86380 86390 1
507374 99507374 1001 86380 86390 1
507409 99507409 1001 86380 86390 1
507415 99507415 1001 86380 86390 1
507418 99507418 1001 86380 86390 1
507191 99507191 1001 86380 86390 1
507181 99507181 1001 86380 86390 1
507169 99507169 1001 86380 86390 1
507131 99507131 1001 86380 86390 1
507067 99507067 1001 86380 86390 1
507209 99507209 1001 86380 86390 1
507056 99507056 1001 86380 86390 1
507215 99507215 1001 86380 86390 1
506881 99506881 1001 86380 86390 1
506960 99506960 1001 86380 86390 1
506884 99506884 1001 86380 86390 1
506864 99506864 1001 86380 86390 1
507465 99507465 1001 86380 86390 1
508004 99508004 1001 86380 86390 1
507928 99507928 1001 86380 86390 1
507867 99507867 1001 86380 86390 1
507896 99507896 1001 86380 86390 1
507770 99507770 1001 86380 86390 1
507642 99507642 1001 86380 86390 1
507773 99507773 1001 86380 86390 1
507767 99507767 1001 86380 86390 1
508349 99508349 1001 86380 86390 1
508364 99508364 1001 86380 86390 1
508283 99508283 1001 86380 86390 1
509046 99509046 1001 86380 86390 1
509050 99509050 1001 86380 86390 1
508940 99508940 1001 86380 86390 1
508531 99508531 1001 86380 86390 1
508544 99508544 1001 86380 86390 1
508584 99508584 1001 86380 86390 1
508549 99508549 1001 86380 86390 1
508655 99508655 1001 86380 86390 1
508463 99508463 1001 86380 86390 1
509256 99509256 1001 86380 86390 1
509166 99509166 1001 86380 86390 1
509219 99509219 1001 86380 86390 1
509198 99509198 1001 86380 86390 1
509160 99509160 1001 86380 86390 1
509187 99509187 1001 86380 86390 1
509826 99509826 1001 86380 86390 1
509743 99509743 1001 86380 86390 1
509810 99509810 1001 86380 86390 1
509438 99509438 1001 86380 86390 1
509426 99509426 1001 86380 86390 1
509316 99509316 1001 86380 86390 1
509433 99509433 1001 86380 86390 1
510028 99510028 1001 86380 86390 1
510599 99510599 1001 86380 86390 1
510667 99510667 1001 86380 86390 1
510353 99510353 1001 86380 86390 1
510372 99510372 1001 86380 86390 1
510468 99510468 1001 86380 86390 1
510225 99510225 1001 86380 86390 1
510126 99510126 1001 86380 86390 1
510193 99510193 1001 86380 86390 1
510182 99510182 1001 86380 86390 1
510312 99510312 1001 86380 86390 1
510875 99510875 1001 86380 86390 1
511352 99511352 1001 86380 86390 1
511322 99511322 1001 86380 86390 1
511254 99511254 1001 86380 86390 1
510959 99510959 1001 86380 86390 1
511123 99511123 1001 86380 86390 1
511734 99511734 1001 86380 86390 1
511567 99511567 1001 86380 86390 1
511659 99511659 1001 86380 86390 1
511634 99511634 1001 86380 86390 1
511660 99511660 1001 86380 86390 1
511686 99511686 1001 86380 86390 1
511661 99511661 1001 86380 86390 1
511587 99511587 1001 86380 86390 1
512344 99512344 1001 86380 86390 1
512215 99512215 1001 86380 86390 1
512228 99512228 1001 86380 86390 1
512160 99512160 1001 86380 86390 1
512032 99512032 1001 86380 86390 1
512071 99512071 1001 86380 86390 1
512172 99512172 1001 86380 86390 1
511990 99511990 1001 86380 86390 1
511784 99511784 1001 86380 86390 1
511941 99511941 1001 86380 86390 1
511929 99511929 1001 86380 86390 1
511813 99511813 1001 86380 86390 1
511891 99511891 1001 86380 86390 1
512535 99512535 1001 86380 86390 1
512576 99512576 1001 86380 86390 1
513079 99513079 1001 86380 86390 1
513159 99513159 1001 86380 86390 1
513044 99513044 1001 86380 86390 1
513070 99513070 1001 86380 86390 1
513046 99513046 1001 86380 86390 1
513101 99513101 1001 86380 86390 1
512927 99512927 1001 86380 86390 1
512980 99512980 1001 86380 86390 1
512999 99512999 1001 86380 86390 1
512632 99512632 1001 86380 86390 1
512698 99512698 1001 86380 86390 1
512764 99512764 1001 86380 86390 1
513280 99513280 1001 86380 86390 1
513383 99513383 1001 86380 86390 1
513230 99513230 1001 86380 86390 1
513244 99513244 1001 86380 86390 1
513250 99513250 1001 86380 86390 1
513212 99513212 1001 86380 86390 1
513852 99513852 1001 86380 86390 1
513924 99513924 1001 86380 86390 1
513875 99513875 1001 86380 86390 1
513927 99513927 1001 86380 86390 1
513592 99513592 1001 86380 86390 1
513420 99513420 1001 86380 86390 1
514184 99514184 1001 86380 86390 1
514196 99514196 1001 86380 86390 1
514833 99514833 1001 86380 86390 1
514471 99514471 1001 86380 86390 1
514498 99514498 1001 86380 86390 1
514499 99514499 1001 86380 86390 1
514593 99514593 1001 86380 86390 1
514533 99514533 1001 86380 86390 1
514351 99514351 1001 86380 86390 1
514906 99514906 1001 86380 86390 1
514886 99514886 1001 86380 86390 1
514912 99514912 1001 86380 86390 1
515029 99515029 1001 86380 86390 1
514952 99514952 1001 86380 86390 1
515518 99515518 1001 86380 86390 1
515318 99515318 1001 86380 86390 1
515359 99515359 1001 86380 86390 1
515257 99515257 1001 86380 86390 1
515206 99515206 1001 86380 86390 1
515156 99515156 1001 86380 86390 1
515184 99515184 1001 86380 86390 1
515073 99515073 1001 86380 86390 1
515736 99515736 1001 86380 86390 1
515776 99515776 1001 86380 86390 1
515842 99515842 1001 86380 86390 1
516421 99516421 1001 86380 86390 1
516332 99516332 1001 86380 86390 1
516386 99516386 1001 86380 86390 1
516374 99516374 1001 86380 86390 1
516162 99516162 1001 86380 86390 1
516217 99516217 1001 86380 86390 1
516244 99516244 1001 86380 86390 1
516058 99516058 1001 86380 86390 1
516047 99516047 1001 86380 86390 1
515919 99515919 1001 86380 86390 1
515908 99515908 1001 86380 86390 1
516027 99516027 1001 86380 86390 1
516610 99516610 1001 86380 86390 1
516639 99516639 1001 86380 86390 1
516679 99516679 1001 86380 86390 1
517161 99517161 1001 86380 86390 1
517188 99517188 1001 86380 86390 1
517163 99517163 1001 86380 86390 1
517154 99517154 1001 86380 86390 1
517014 99517014 1001 86380 86390 1
516991 99516991 1001 86380 86390 1
517095 99517095 1001 86380 86390 1
516940 99516940 1001 86380 86390 1
517059 99517059 1001 86380 86390 1
516999 99516999 1001 86380 86390 1
516794 99516794 1001 86380 86390 1
516848 99516848 1001 86380 86390 1
516761 99516761 1001 86380 86390 1
517489 99517489 1001 86380 86390 1
517349 99517349 1001 86380 86390 1
517395 99517395 1001 86380 86390 1
518124 99518124 1001 86380 86390 1
517990 99517990 1001 86380 86390 1
517803 99517803 1001 86380 86390 1
517946 99517946 1001 86380 86390 1
517869 99517869 1001 86380 86390 1
517910 99517910 1001 86380 86390 1
517899 99517899 1001 86380 86390 1
517861 99517861 1001 86380 86390 1
517772 99517772 1001 86380 86390 1
517545 99517545 1001 86380 86390 1
517614 99517614 1001 86380 86390 1
517679 99517679 1001 86380 86390 1
517719 99517719 1001 86380 86390 1
517630 99517630 1001 86380 86390 1
517565 99517565 1001 86380 86390 1
518314 99518314 1001 86380 86390 1
518252 99518252 1001 86380 86390 1
518268 99518268 1001 86380 86390 1
518283 99518283 1001 86380 86390 1
518829 99518829 1001 86380 86390 1
518897 99518897 1001 86380 86390 1
518775 99518775 1001 86380 86390 1
518725 99518725 1001 86380 86390 1
518742 99518742 1001 86380 86390 1
518514 99518514 1001 86380 86390 1
518532 99518532 1001 86380 86390 1
518494 99518494 1001 86380 86390 1
518495 99518495 1001 86380 86390 1
519114 99519114 1001 86380 86390 1
519053 99519053 1001 86380 86390 1
519082 99519082 1001 86380 86390 1
519161 99519161 1001 86380 86390 1
519088 99519088 1001 86380 86390 1
519652 99519652 1001 86380 86390 1
519730 99519730 1001 86380 86390 1
519427 99519427 1001 86380 86390 1
519608 99519608 1001 86380 86390 1
519441 99519441 1001 86380 86390 1
519526 99519526 1001 86380 86390 1
519316 99519316 1001 86380 86390 1
519993 99519993 1001 86380 86390 1
519886 99519886 1001 86380 86390 1
519874 99519874 1001 86380 86390 1
520374 99520374 1001 86380 86390 1
520337 99520337 1001 86380 86390 1
520416 99520416 1001 86380 86390 1
520717 99520717 1001 86380 86390 1
520785 99520785 1001 86380 86390 1
521342 99521342 1001 86380 86390 1
521308 99521308 1001 86380 86390 1
521459 99521459 1001 86380 86390 1
521238 99521238 1001 86380 86390 1
521078 99521078 1001 86380 86390 1
520924 99520924 1001 86380 86390 1
521016 99521016 1001 86380 86390 1
520956 99520956 1001 86380 86390 1
520934 99520934 1001 86380 86390 1
520987 99520987 1001 86380 86390 1
521611 99521611 1001 86380 86390 1
521588 99521588 1001 86380 86390 1
521601 99521601 1001 86380 86390 1
521577 99521577 1001 86380 86390 1
521591 99521591 1001 86380 86390 1
521487 99521487 1001 86380 86390 1
522233 99522233 1001 86380 86390 1
522188 99522188 1001 86380 86390 1
521971 99521971 1001 86380 86390 1
521980 99521980 1001 86380 86390 1
521916 99521916 1001 86380 86390 1
521890 99521890 1001 86380 86390 1
521868 99521868 1001 86380 86390 1
521812 99521812 1001 86380 86390 1
522448 99522448 1001 86380 86390 1
522474 99522474 1001 86380 86390 1
522475 99522475 1001 86380 86390 1
522391 99522391 1001 86380 86390 1
522443 99522443 1001 86380 86390 1
523083 99523083 1001 86380 86390 1
523045 99523045 1001 86380 86390 1
523108 99523108 1001 86380 86390 1
522841 99522841 1001 86380 86390 1
522911 99522911 1001 86380 86390 1
522589 99522589 1001 86380 86390 1
523243 99523243 1001 86380 86390 1
523915 99523915 1001 86380 86390 1
523884 99523884 1001 86380 86390 1
523835 99523835 1001 86380 86390 1
523837 99523837 1001 86380 86390 1
523935 99523935 1001 86380 86390 1
523703 99523703 1001 86380 86390 1
523683 99523683 1001 86380 86390 1
523606 99523606 1001 86380 86390 1
523736 99523736 1001 86380 86390 1
523673 99523673 1001 86380 86390 1
523506 99523506 1001 86380 86390 1
523497 99523497 1001 86380 86390 1
523329 99523329 1001 86380 86390 1
524117 99524117 1001 86380 86390 1
524143 99524143 1001 86380 86390 1
524028 99524028 1001 86380 86390 1
523950 99523950 1001 86380 86390 1
523991 99523991 1001 86380 86390 1
524148 99524148 1001 86380 86390 1
524641 99524641 1001 86380 86390 1
524594 99524594 1001 86380 86390 1
524747 99524747 1001 86380 86390 1
524757 99524757 1001 86380 86390 1
524612 99524612 1001 86380 86390 1
524437 99524437 1001 86380 86390 1
524361 99524361 1001 86380 86390 1
524394 99524394 1001 86380 86390 1
524420 99524420 1001 86380 86390 1
524381 99524381 1001 86380 86390 1
524957 99524957 1001 86380 86390 1
524868 99524868 1001 86380 86390 1
524907 99524907 1001 86380 86390 1
525459 99525459 1001 86380 86390 1
525408 99525408 1001 86380 86390 1
525250 99525250 1001 86380 86390 1
525334 99525334 1001 86380 86390 1
525271 99525271 1001 86380 86390 1
525094 99525094 1001 86380 86390 1
524995 99524995 1001 86380 86390 1
525127 99525127 1001 86380 86390 1
525142 99525142 1001 86380 86390 1
525104 99525104 1001 86380 86390 1
525616 99525616 1001 86380 86390 1
525734 99525734 1001 86380 86390 1
526294 99526294 1001 86380 86390 1
526396 99526396 1001 86380 86390 1
526402 99526402 1001 86380 86390 1
526227 99526227 1001 86380 86390 1
526215 99526215 1001 86380 86390 1
525907 99525907 1001 86380 86390 1
525927 99525927 1001 86380 86390 1
526460 99526460 1001 86380 86390 1
526578 99526578 1001 86380 86390 1
526466 99526466 1001 86380 86390 1
526482 99526482 1001 86380 86390 1
526522 99526522 1001 86380 86390 1
527204 99527204 1001 86380 86390 1
527051 99527051 1001 86380 86390 1
527077 99527077 1001 86380 86390 1
527243 99527243 1001 86380 86390 1
526862 99526862 1001 86380 86390 1
526936 99526936 1001 86380 86390 1
526758 99526758 1001 86380 86390 1
526705 99526705 1001 86380 86390 1
526731 99526731 1001 86380 86390 1
527262 99527262 1001 86380 86390 1
527393 99527393 1001 86380 86390 1
527368 99527368 1001 86380 86390 1
527434 99527434 1001 86380 86390 1
527436 99527436 1001 86380 86390 1
527909 99527909 1001 86380 86390 1
528075 99528075 1001 86380 86390 1
527943 99527943 1001 86380 86390 1
527984 99527984 1001 86380 86390 1
527852 99527852 1001 86380 86390 1
527546 99527546 1001 86380 86390 1
528217 99528217 1001 86380 86390 1
528142 99528142 1001 86380 86390 1
528800 99528800 1001 86380 86390 1
528750 99528750 1001 86380 86390 1
528738 99528738 1001 86380 86390 1
528650 99528650 1001 86380 86390 1
528538 99528538 1001 86380 86390 1
528564 99528564 1001 86380 86390 1
528403 99528403 1001 86380 86390 1
528431 99528431 1001 86380 86390 1
528289 99528289 1001 86380 86390 1
528448 99528448 1001 86380 86390 1
529059 99529059 1001 86380 86390 1
528919 99528919 1001 86380 86390 1
529616 99529616 1001 86380 86390 1
529699 99529699 1001 86380 86390 1
529703 99529703 1001 86380 86390 1
529528 99529528 1001 86380 86390 1
529618 99529618 1001 86380 86390 1
529684 99529684 1001 86380 86390 1
529635 99529635 1001 86380 86390 1
529409 99529409 1001 86380 86390 1
529410 99529410 1001 86380 86390 1
529475 99529475 1001 86380 86390 1
529346 99529346 1001 86380 86390 1
529333 99529333 1001 86380 86390 1
529347 99529347 1001 86380 86390 1
529192 99529192 1001 86380 86390 1
529232 99529232 1001 86380 86390 1
529168 99529168 1001 86380 86390 1
529797 99529797 1001 86380 86390 1
529733 99529733 1001 86380 86390 1
530505 99530505 1001 86380 86390 1
530542 99530542 1001 86380 86390 1
530335 99530335 1001 86380 86390 1
530164 99530164 1001 86380 86390 1
530054 99530054 1001 86380 86390 1
530093 99530093 1001 86380 86390 1
529968 99529968 1001 86380 86390 1
530619 99530619 1001 86380 86390 1
530711 99530711 1001 86380 86390 1
530689 99530689 1001 86380 86390 1
531251 99531251 1001 86380 86390 1
531380 99531380 1001 86380 86390 1
531333 99531333 1001 86380 86390 1
531195 99531195 1001 86380 86390 1
531086 99531086 1001 86380 86390 1
531167 99531167 1001 86380 86390 1
530985 99530985 1001 86380 86390 1
531131 99531131 1001 86380 86390 1
530888 99530888 1001 86380 86390 1
530936 99530936 1001 86380 86390 1
530782 99530782 1001 86380 86390 1
531482 99531482 1001 86380 86390 1
531445 99531445 1001 86380 86390 1
531579 99531579 1001 86380 86390 1
531489 99531489 1001 86380 86390 1
532051 99532051 1001 86380 86390 1
532156 99532156 1001 86380 86390 1
532187 99532187 1001 86380 86390 1
532050 99532050 1001 86380 86390 1
531951 99531951 1001 86380 86390 1
531822 99531822 1001 86380 86390 1
531831 99531831 1001 86380 86390 1
531740 99531740 1001 86380 86390 1
531600 99531600 1001 86380 86390 1
532402 99532402 1001 86380 86390 1
532364 99532364 1001 86380 86390 1
532224 99532224 1001 86380 86390 1
532982 99532982 1001 86380 86390 1
533031 99533031 1001 86380 86390 1
532829 99532829 1001 86380 86390 1
533009 99533009 1001 86380 86390 1
532961 99532961 1001 86380 86390 1
533017 99533017 1001 86380 86390 1
533024 99533024 1001 86380 86390 1
532646 99532646 1001 86380 86390 1
532725 99532725 1001 86380 86390 1
532810 99532810 1001 86380 86390 1
532543 99532543 1001 86380 86390 1
532595 99532595 1001 86380 86390 1
532414 99532414 1001 86380 86390 1
532455 99532455 1001 86380 86390 1
532447 99532447 1001 86380 86390 1
533094 99533094 1001 86380 86390 1
533056 99533056 1001 86380 86390 1
533135 99533135 1001 86380 86390 1
533046 99533046 1001 86380 86390 1
533100 99533100 1001 86380 86390 1
533794 99533794 1001 86380 86390 1
533721 99533721 1001 86380 86390 1
533773 99533773 1001 86380 86390 1
533580 99533580 1001 86380 86390 1
533492 99533492 1001 86380 86390 1
533545 99533545 1001 86380 86390 1
533558 99533558 1001 86380 86390 1
533571 99533571 1001 86380 86390 1
533328 99533328 1001 86380 86390 1
533336 99533336 1001 86380 86390 1
533985 99533985 1001 86380 86390 1
534024 99534024 1001 86380 86390 1
534016 99534016 1001 86380 86390 1
533926 99533926 1001 86380 86390 1
534519 99534519 1001 86380 86390 1
534485 99534485 1001 86380 86390 1
534338 99534338 1001 86380 86390 1
534314 99534314 1001 86380 86390 1
534432 99534432 1001 86380 86390 1
534421 99534421 1001 86380 86390 1
534320 99534320 1001 86380 86390 1
534155 99534155 1001 86380 86390 1
534771 99534771 1001 86380 86390 1
534706 99534706 1001 86380 86390 1
535408 99535408 1001 86380 86390 1
535325 99535325 1001 86380 86390 1
535354 99535354 1001 86380 86390 1
535419 99535419 1001 86380 86390 1
535149 99535149 1001 86380 86390 1
535165 99535165 1001 86380 86390 1
535296 99535296 1001 86380 86390 1
535071 99535071 1001 86380 86390 1
534923 99534923 1001 86380 86390 1
535677 99535677 1001 86380 86390 1
534890 99534890 1001 86380 86390 1
535574 99535574 1001 86380 86390 1
535589 99535589 1001 86380 86390 1
535655 99535655 1001 86380 86390 1
535682 99535682 1001 86380 86390 1
536275 99536275 1001 86380 86390 1
536321 99536321 1001 86380 86390 1
536205 99536205 1001 86380 86390 1
536233 99536233 1001 86380 86390 1
536029 99536029 1001 86380 86390 1
535939 99535939 1001 86380 86390 1
535987 99535987 1001 86380 86390 1
535845 99535845 1001 86380 86390 1
535807 99535807 1001 86380 86390 1
535733 99535733 1001 86380 86390 1
535764 99535764 1001 86380 86390 1
536412 99536412 1001 86380 86390 1
536400 99536400 1001 86380 86390 1
536520 99536520 1001 86380 86390 1
536379 99536379 1001 86380 86390 1
536367 99536367 1001 86380 86390 1
536448 99536448 1001 86380 86390 1
536474 99536474 1001 86380 86390 1
536500 99536500 1001 86380 86390 1
536960 99536960 1001 86380 86390 1
537066 99537066 1001 86380 86390 1
537146 99537146 1001 86380 86390 1
537084 99537084 1001 86380 86390 1
537020 99537020 1001 86380 86390 1
536860 99536860 1001 86380 86390 1
536770 99536770 1001 86380 86390 1
536862 99536862 1001 86380 86390 1
536622 99536622 1001 86380 86390 1
536674 99536674 1001 86380 86390 1
536629 99536629 1001 86380 86390 1
537315 99537315 1001 86380 86390 1
537848 99537848 1001 86380 86390 1
537838 99537838 1001 86380 86390 1
537670 99537670 1001 86380 86390 1
537601 99537601 1001 86380 86390 1
537408 99537408 1001 86380 86390 1
537397 99537397 1001 86380 86390 1
538167 99538167 1001 86380 86390 1
538792 99538792 1001 86380 86390 1
538723 99538723 1001 86380 86390 1
538749 99538749 1001 86380 86390 1
538418 99538418 1001 86380 86390 1
538587 99538587 1001 86380 86390 1
538490 99538490 1001 86380 86390 1
538568 99538568 1001 86380 86390 1
538491 99538491 1001 86380 86390 1
538367 99538367 1001 86380 86390 1
538320 99538320 1001 86380 86390 1
538230 99538230 1001 86380 86390 1
538204 99538204 1001 86380 86390 1
538942 99538942 1001 86380 86390 1
539008 99539008 1001 86380 86390 1
538944 99538944 1001 86380 86390 1
538816 99538816 1001 86380 86390 1
538858 99538858 1001 86380 86390 1
538820 99538820 1001 86380 86390 1
538859 99538859 1001 86380 86390 1
539580 99539580 1001 86380 86390 1
539542 99539542 1001 86380 86390 1
539517 99539517 1001 86380 86390 1
539505 99539505 1001 86380 86390 1
539481 99539481 1001 86380 86390 1
539259 99539259 1001 86380 86390 1
539325 99539325 1001 86380 86390 1
539048 99539048 1001 86380 86390 1
539053 99539053 1001 86380 86390 1
539799 99539799 1001 86380 86390 1
539761 99539761 1001 86380 86390 1
539685 99539685 1001 86380 86390 1
539646 99539646 1001 86380 86390 1
539766 99539766 1001 86380 86390 1
540436 99540436 1001 86380 86390 1
540409 99540409 1001 86380 86390 1
540147 99540147 1001 86380 86390 1
540056 99540056 1001 86380 86390 1
540193 99540193 1001 86380 86390 1
540207 99540207 1001 86380 86390 1
540570 99540570 1001 86380 86390 1
540561 99540561 1001 86380 86390 1
541260 99541260 1001 86380 86390 1
541267 99541267 1001 86380 86390 1
541286 99541286 1001 86380 86390 1
540927 99540927 1001 86380 86390 1
541058 99541058 1001 86380 86390 1
541020 99541020 1001 86380 86390 1
540944 99540944 1001 86380 86390 1
540826 99540826 1001 86380 86390 1
541356 99541356 1001 86380 86390 1
541386 99541386 1001 86380 86390 1
541467 99541467 1001 86380 86390 1
541942 99541942 1001 86380 86390 1
542092 99542092 1001 86380 86390 1
542103 99542103 1001 86380 86390 1
541811 99541811 1001 86380 86390 1
541747 99541747 1001 86380 86390 1
541786 99541786 1001 86380 86390 1
541815 99541815 1001 86380 86390 1
541783 99541783 1001 86380 86390 1
541592 99541592 1001 86380 86390 1
542291 99542291 1001 86380 86390 1
542819 99542819 1001 86380 86390 1
542832 99542832 1001 86380 86390 1
542784 99542784 1001 86380 86390 1
542924 99542924 1001 86380 86390 1
542842 99542842 1001 86380 86390 1
542587 99542587 1001 86380 86390 1
542643 99542643 1001 86380 86390 1
542579 99542579 1001 86380 86390 1
542376 99542376 1001 86380 86390 1
542467 99542467 1001 86380 86390 1
543127 99543127 1001 86380 86390 1
543136 99543136 1001 86380 86390 1
543658 99543658 1001 86380 86390 1
543601 99543601 1001 86380 86390 1
543653 99543653 1001 86380 86390 1
543681 99543681 1001 86380 86390 1
543243 99543243 1001 86380 86390 1
543321 99543321 1001 86380 86390 1
543218 99543218 1001 86380 86390 1
543259 99543259 1001 86380 86390 1
543918 99543918 1001 86380 86390 1
544596 99544596 1001 86380 86390 1
544397 99544397 1001 86380 86390 1
544425 99544425 1001 86380 86390 1
544546 99544546 1001 86380 86390 1
544225 99544225 1001 86380 86390 1
544226 99544226 1001 86380 86390 1
544188 99544188 1001 86380 86390 1
544336 99544336 1001 86380 86390 1
544337 99544337 1001 86380 86390 1
544114 99544114 1001 86380 86390 1
544661 99544661 1001 86380 86390 1
544675 99544675 1001 86380 86390 1
417073 372 1001 22140 22557 1
515101 488 1001 44528 44828 1
526065 1200 1001 33678 33977 1
537618 664 1002 65001 68598 1
537618 664 1001 69766 70065 1
534703 660 1002 54831 63458 1
534722 949 1002 69240 70082 1
400052 99400052 1001 86380 86390 1
400227 99400227 1001 86380 86390 1
400173 99400173 1001 86380 86390 1
400265 99400265 1001 86380 86390 1
400392 99400392 1001 86380 86390 1
400719 99400719 1001 86380 86390 1
400789 99400789 1001 86380 86390 1
400953 99400953 1001 86380 86390 1
401090 99401090 1001 86380 86390 1
401257 99401257 1001 86380 86390 1
401206 99401206 1001 86380 86390 1
401785 99401785 1001 86380 86390 1
402038 99402038 1001 86380 86390 1
402158 99402158 1001 86380 86390 1
402104 99402104 1001 86380 86390 1
402345 99402345 1001 86380 86390 1
402572 99402572 1001 86380 86390 1
402559 99402559 1001 86380 86390 1
402592 99402592 1001 86380 86390 1
402612 99402612 1001 86380 86390 1
402835 99402835 1001 86380 86390 1
402785 99402785 1001 86380 86390 1
403093 99403093 1001 86380 86390 1
403037 99403037 1001 86380 86390 1
403282 99403282 1001 86380 86390 1
403266 99403266 1001 86380 86390 1
403433 99403433 1001 86380 86390 1
403396 99403396 1001 86380 86390 1
403506 99403506 1001 86380 86390 1
403449 99403449 1001 86380 86390 1
403648 99403648 1001 86380 86390 1
403659 99403659 1001 86380 86390 1
404031 99404031 1001 86380 86390 1
404075 99404075 1001 86380 86390 1
404115 99404115 1001 86380 86390 1
404162 99404162 1001 86380 86390 1
404224 99404224 1001 86380 86390 1
404276 99404276 1001 86380 86390 1
404421 99404421 1001 86380 86390 1
404459 99404459 1001 86380 86390 1
404520 99404520 1001 86380 86390 1
404508 99404508 1001 86380 86390 1
404690 99404690 1001 86380 86390 1
404871 99404871 1001 86380 86390 1
404973 99404973 1001 86380 86390 1
405012 99405012 1001 86380 86390 1
405034 99405034 1001 86380 86390 1
405295 99405295 1001 86380 86390 1
405383 99405383 1001 86380 86390 1
405397 99405397 1001 86380 86390 1
405454 99405454 1001 86380 86390 1
405516 99405516 1001 86380 86390 1
405764 99405764 1001 86380 86390 1
405906 99405906 1001 86380 86390 1
406346 99406346 1001 86380 86390 1
406373 99406373 1001 86380 86390 1
406360 99406360 1001 86380 86390 1
406449 99406449 1001 86380 86390 1
406506 99406506 1001 86380 86390 1
407095 99407095 1001 86380 86390 1
407038 99407038 1001 86380 86390 1
407335 99407335 1001 86380 86390 1
407366 99407366 1001 86380 86390 1
407358 99407358 1001 86380 86390 1
407547 99407547 1001 86380 86390 1
407549 99407549 1001 86380 86390 1
407586 99407586 1001 86380 86390 1
407847 99407847 1001 86380 86390 1
407978 99407978 1001 86380 86390 1
408000 99408000 1001 86380 86390 1
408035 99408035 1001 86380 86390 1
408289 99408289 1001 86380 86390 1
408359 99408359 1001 86380 86390 1
408708 99408708 1001 86380 86390 1
408761 99408761 1001 86380 86390 1
408700 99408700 1001 86380 86390 1
409058 99409058 1001 86380 86390 1
409336 99409336 1001 86380 86390 1
409495 99409495 1001 86380 86390 1
409425 99409425 1001 86380 86390 1
409561 99409561 1001 86380 86390 1
409715 99409715 1001 86380 86390 1
409799 99409799 1001 86380 86390 1
410259 99410259 1001 86380 86390 1
410417 99410417 1001 86380 86390 1
410487 99410487 1001 86380 86390 1
410632 99410632 1001 86380 86390 1
411016 99411016 1001 86380 86390 1
411076 99411076 1001 86380 86390 1
411036 99411036 1001 86380 86390 1
411488 99411488 1001 86380 86390 1
411840 99411840 1001 86380 86390 1
411939 99411939 1001 86380 86390 1
411867 99411867 1001 86380 86390 1
412077 99412077 1001 86380 86390 1
412165 99412165 1001 86380 86390 1
412412 99412412 1001 86380 86390 1
413447 99413447 1001 86380 86390 1
413473 99413473 1001 86380 86390 1
413656 99413656 1001 86380 86390 1
413394 99413394 1001 86380 86390 1
413247 99413247 1001 86380 86390 1
413049 99413049 1001 86380 86390 1
412968 99412968 1001 86380 86390 1
413208 99413208 1001 86380 86390 1
412640 99412640 1001 86380 86390 1
412779 99412779 1001 86380 86390 1
412677 99412677 1001 86380 86390 1
412872 99412872 1001 86380 86390 1
412873 99412873 1001 86380 86390 1
412707 99412707 1001 86380 86390 1
412606 99412606 1001 86380 86390 1
414023 99414023 1001 86380 86390 1
413910 99413910 1001 86380 86390 1
413720 99413720 1001 86380 86390 1
415168 99415168 1001 86380 86390 1
414933 99414933 1001 86380 86390 1
414705 99414705 1001 86380 86390 1
414781 99414781 1001 86380 86390 1
414548 99414548 1001 86380 86390 1
414332 99414332 1001 86380 86390 1
415620 99415620 1001 86380 86390 1
414507 99414507 1001 86380 86390 1
415504 99415504 1001 86380 86390 1
415603 99415603 1001 86380 86390 1
415611 99415611 1001 86380 86390 1
416931 99416931 1001 86380 86390 1
416753 99416753 1001 86380 86390 1
416814 99416814 1001 86380 86390 1
416711 99416711 1001 86380 86390 1
416912 99416912 1001 86380 86390 1
416926 99416926 1001 86380 86390 1
416291 99416291 1001 86380 86390 1
416264 99416264 1001 86380 86390 1
416572 99416572 1001 86380 86390 1
416432 99416432 1001 86380 86390 1
416514 99416514 1001 86380 86390 1
416155 99416155 1001 86380 86390 1
415784 99415784 1001 86380 86390 1
416038 99416038 1001 86380 86390 1
415769 99415769 1001 86380 86390 1
417138 99417138 1001 86380 86390 1
417311 99417311 1001 86380 86390 1
417343 99417343 1001 86380 86390 1
417391 99417391 1001 86380 86390 1
418501 99418501 1001 86380 86390 1
418676 99418676 1001 86380 86390 1
418435 99418435 1001 86380 86390 1
418638 99418638 1001 86380 86390 1
418548 99418548 1001 86380 86390 1
418276 99418276 1001 86380 86390 1
418060 99418060 1001 86380 86390 1
418314 99418314 1001 86380 86390 1
418321 99418321 1001 86380 86390 1
418214 99418214 1001 86380 86390 1
418174 99418174 1001 86380 86390 1
418386 99418386 1001 86380 86390 1
417796 99417796 1001 86380 86390 1
417936 99417936 1001 86380 86390 1
418981 99418981 1001 86380 86390 1
418845 99418845 1001 86380 86390 1
418943 99418943 1001 86380 86390 1
418927 99418927 1001 86380 86390 1
420077 99420077 1001 86380 86390 1
420198 99420198 1001 86380 86390 1
420323 99420323 1001 86380 86390 1
419862 99419862 1001 86380 86390 1
419213 99419213 1001 86380 86390 1
419242 99419242 1001 86380 86390 1
419433 99419433 1001 86380 86390 1
419610 99419610 1001 86380 86390 1
419309 99419309 1001 86380 86390 1
419479 99419479 1001 86380 86390 1
419373 99419373 1001 86380 86390 1
420537 99420537 1001 86380 86390 1
420809 99420809 1001 86380 86390 1
420794 99420794 1001 86380 86390 1
420779 99420779 1001 86380 86390 1
420662 99420662 1001 86380 86390 1
420663 99420663 1001 86380 86390 1
420784 99420784 1001 86380 86390 1
420805 99420805 1001 86380 86390 1
421691 99421691 1001 86380 86390 1
421930 99421930 1001 86380 86390 1
421506 99421506 1001 86380 86390 1
421598 99421598 1001 86380 86390 1
421416 99421416 1001 86380 86390 1
421603 99421603 1001 86380 86390 1
421447 99421447 1001 86380 86390 1
421240 99421240 1001 86380 86390 1
421016 99421016 1001 86380 86390 1
421002 99421002 1001 86380 86390 1
421246 99421246 1001 86380 86390 1
420933 99420933 1001 86380 86390 1
421029 99421029 1001 86380 86390 1
422488 99422488 1001 86380 86390 1
422285 99422285 1001 86380 86390 1
422131 99422131 1001 86380 86390 1
422298 99422298 1001 86380 86390 1
423547 99423547 1001 86380 86390 1
423577 99423577 1001 86380 86390 1
423705 99423705 1001 86380 86390 1
423665 99423665 1001 86380 86390 1
423540 99423540 1001 86380 86390 1
423119 99423119 1001 86380 86390 1
422555 99422555 1001 86380 86390 1
422787 99422787 1001 86380 86390 1
422863 99422863 1001 86380 86390 1
422612 99422612 1001 86380 86390 1
424083 99424083 1001 86380 86390 1
425111 99425111 1001 86380 86390 1
424880 99424880 1001 86380 86390 1
424627 99424627 1001 86380 86390 1
424769 99424769 1001 86380 86390 1
424975 99424975 1001 86380 86390 1
424591 99424591 1001 86380 86390 1
424500 99424500 1001 86380 86390 1
424348 99424348 1001 86380 86390 1
424158 99424158 1001 86380 86390 1
424540 99424540 1001 86380 86390 1
424238 99424238 1001 86380 86390 1
425396 99425396 1001 86380 86390 1
425792 99425792 1001 86380 86390 1
425401 99425401 1001 86380 86390 1
426799 99426799 1001 86380 86390 1
426833 99426833 1001 86380 86390 1
426422 99426422 1001 86380 86390 1
426397 99426397 1001 86380 86390 1
426647 99426647 1001 86380 86390 1
426498 99426498 1001 86380 86390 1
426608 99426608 1001 86380 86390 1
426047 99426047 1001 86380 86390 1
425960 99425960 1001 86380 86390 1
425873 99425873 1001 86380 86390 1
426146 99426146 1001 86380 86390 1
427368 99427368 1001 86380 86390 1
427488 99427488 1001 86380 86390 1
427120 99427120 1001 86380 86390 1
427245 99427245 1001 86380 86390 1
427410 99427410 1001 86380 86390 1
427507 99427507 1001 86380 86390 1
427164 99427164 1001 86380 86390 1
428691 99428691 1001 86380 86390 1
428411 99428411 1001 86380 86390 1
427972 99427972 1001 86380 86390 1
428136 99428136 1001 86380 86390 1
427802 99427802 1001 86380 86390 1
427584 99427584 1001 86380 86390 1
427867 99427867 1001 86380 86390 1
427647 99427647 1001 86380 86390 1
429067 99429067 1001 86380 86390 1
428968 99428968 1001 86380 86390 1
428833 99428833 1001 86380 86390 1
429145 99429145 1001 86380 86390 1
428864 99428864 1001 86380 86390 1
430119 99430119 1001 86380 86390 1
430246 99430246 1001 86380 86390 1
430331 99430331 1001 86380 86390 1
430088 99430088 1001 86380 86390 1
429693 99429693 1001 86380 86390 1
429741 99429741 1001 86380 86390 1
429887 99429887 1001 86380 86390 1
429576 99429576 1001 86380 86390 1
429320 99429320 1001 86380 86390 1
429509 99429509 1001 86380 86390 1
430701 99430701 1001 86380 86390 1
430579 99430579 1001 86380 86390 1
430534 99430534 1001 86380 86390 1
430700 99430700 1001 86380 86390 1
430393 99430393 1001 86380 86390 1
431984 99431984 1001 86380 86390 1
431398 99431398 1001 86380 86390 1
431246 99431246 1001 86380 86390 1
431010 99431010 1001 86380 86390 1
430906 99430906 1001 86380 86390 1
430995 99430995 1001 86380 86390 1
430911 99430911 1001 86380 86390 1
432312 99432312 1001 86380 86390 1
433657 99433657 1001 86380 86390 1
433550 99433550 1001 86380 86390 1
433350 99433350 1001 86380 86390 1
433643 99433643 1001 86380 86390 1
433703 99433703 1001 86380 86390 1
432951 99432951 1001 86380 86390 1
433081 99433081 1001 86380 86390 1
432937 99432937 1001 86380 86390 1
433146 99433146 1001 86380 86390 1
433092 99433092 1001 86380 86390 1
433132 99433132 1001 86380 86390 1
433235 99433235 1001 86380 86390 1
433309 99433309 1001 86380 86390 1
433265 99433265 1001 86380 86390 1
432562 99432562 1001 86380 86390 1
432786 99432786 1001 86380 86390 1
434057 99434057 1001 86380 86390 1
433778 99433778 1001 86380 86390 1
435319 99435319 1001 86380 86390 1
435256 99435256 1001 86380 86390 1
435069 99435069 1001 86380 86390 1
435204 99435204 1001 86380 86390 1
434951 99434951 1001 86380 86390 1
434287 99434287 1001 86380 86390 1
435826 99435826 1001 86380 86390 1
435525 99435525 1001 86380 86390 1
435802 99435802 1001 86380 86390 1
435473 99435473 1001 86380 86390 1
437079 99437079 1001 86380 86390 1
436769 99436769 1001 86380 86390 1
436812 99436812 1001 86380 86390 1
437009 99437009 1001 86380 86390 1
437065 99437065 1001 86380 86390 1
436571 99436571 1001 86380 86390 1
436743 99436743 1001 86380 86390 1
436557 99436557 1001 86380 86390 1
436512 99436512 1001 86380 86390 1
436653 99436653 1001 86380 86390 1
436043 99436043 1001 86380 86390 1
437174 99437174 1001 86380 86390 1
437359 99437359 1001 86380 86390 1
300080 99300080 1001 86380 86390 1
300539 99300539 1001 86380 86390 1
300636 99300636 1001 86380 86390 1
300394 99300394 1001 86380 86390 1
300477 99300477 1001 86380 86390 1
300417 99300417 1001 86380 86390 1
300227 99300227 1001 86380 86390 1
300299 99300299 1001 86380 86390 1
300870 99300870 1001 86380 86390 1
300806 99300806 1001 86380 86390 1
300849 99300849 1001 86380 86390 1
300760 99300760 1001 86380 86390 1
300775 99300775 1001 86380 86390 1
301393 99301393 1001 86380 86390 1
301472 99301472 1001 86380 86390 1
301249 99301249 1001 86380 86390 1
301173 99301173 1001 86380 86390 1
301278 99301278 1001 86380 86390 1
301162 99301162 1001 86380 86390 1
300940 99300940 1001 86380 86390 1
301096 99301096 1001 86380 86390 1
301668 99301668 1001 86380 86390 1
301661 99301661 1001 86380 86390 1
302311 99302311 1001 86380 86390 1
302370 99302370 1001 86380 86390 1
302030 99302030 1001 86380 86390 1
301955 99301955 1001 86380 86390 1
301949 99301949 1001 86380 86390 1
301846 99301846 1001 86380 86390 1
301951 99301951 1001 86380 86390 1
301927 99301927 1001 86380 86390 1
302519 99302519 1001 86380 86390 1
303119 99303119 1001 86380 86390 1
303188 99303188 1001 86380 86390 1
303195 99303195 1001 86380 86390 1
303036 99303036 1001 86380 86390 1
303127 99303127 1001 86380 86390 1
303024 99303024 1001 86380 86390 1
303077 99303077 1001 86380 86390 1
302876 99302876 1001 86380 86390 1
302811 99302811 1001 86380 86390 1
302941 99302941 1001 86380 86390 1
302768 99302768 1001 86380 86390 1
302680 99302680 1001 86380 86390 1
302635 99302635 1001 86380 86390 1
302791 99302791 1001 86380 86390 1
303260 99303260 1001 86380 86390 1
303211 99303211 1001 86380 86390 1
303945 99303945 1001 86380 86390 1
304033 99304033 1001 86380 86390 1
304020 99304020 1001 86380 86390 1
303965 99303965 1001 86380 86390 1
303862 99303862 1001 86380 86390 1
303802 99303802 1001 86380 86390 1
303781 99303781 1001 86380 86390 1
303800 99303800 1001 86380 86390 1
303597 99303597 1001 86380 86390 1
303416 99303416 1001 86380 86390 1
303541 99303541 1001 86380 86390 1
304203 99304203 1001 86380 86390 1
304192 99304192 1001 86380 86390 1
304141 99304141 1001 86380 86390 1
304696 99304696 1001 86380 86390 1
304716 99304716 1001 86380 86390 1
304537 99304537 1001 86380 86390 1
304499 99304499 1001 86380 86390 1
304645 99304645 1001 86380 86390 1
304570 99304570 1001 86380 86390 1
304558 99304558 1001 86380 86390 1
304611 99304611 1001 86380 86390 1
304548 99304548 1001 86380 86390 1
304310 99304310 1001 86380 86390 1
304390 99304390 1001 86380 86390 1
304341 99304341 1001 86380 86390 1
304973 99304973 1001 86380 86390 1
304883 99304883 1001 86380 86390 1
304881 99304881 1001 86380 86390 1
305634 99305634 1001 86380 86390 1
305493 99305493 1001 86380 86390 1
305512 99305512 1001 86380 86390 1
305528 99305528 1001 86380 86390 1
305275 99305275 1001 86380 86390 1
305303 99305303 1001 86380 86390 1
305283 99305283 1001 86380 86390 1
305235 99305235 1001 86380 86390 1
305126 99305126 1001 86380 86390 1
305128 99305128 1001 86380 86390 1
500078 99500078 1001 86380 86390 1
500079 99500079 1001 86380 86390 1
500033 99500033 1001 86380 86390 1
500176 99500176 1001 86380 86390 1
500621 99500621 1001 86380 86390 1
500712 99500712 1001 86380 86390 1
500700 99500700 1001 86380 86390 1
500675 99500675 1001 86380 86390 1
500747 99500747 1001 86380 86390 1
500558 99500558 1001 86380 86390 1
500573 99500573 1001 86380 86390 1
500434 99500434 1001 86380 86390 1
500410 99500410 1001 86380 86390 1
500194 99500194 1001 86380 86390 1
500992 99500992 1001 86380 86390 1
500933 99500933 1001 86380 86390 1
500912 99500912 1001 86380 86390 1
500952 99500952 1001 86380 86390 1
501638 99501638 1001 86380 86390 1
501618 99501618 1001 86380 86390 1
501468 99501468 1001 86380 86390 1
501257 99501257 1001 86380 86390 1
501392 99501392 1001 86380 86390 1
501152 99501152 1001 86380 86390 1
501219 99501219 1001 86380 86390 1
501159 99501159 1001 86380 86390 1
501198 99501198 1001 86380 86390 1
501688 99501688 1001 86380 86390 1
501019 99501019 1001 86380 86390 1
502369 99502369 1001 86380 86390 1
502345 99502345 1001 86380 86390 1
502358 99502358 1001 86380 86390 1
502110 99502110 1001 86380 86390 1
501884 99501884 1001 86380 86390 1
501983 99501983 1001 86380 86390 1
502037 99502037 1001 86380 86390 1
502631 99502631 1001 86380 86390 1
502580 99502580 1001 86380 86390 1
502517 99502517 1001 86380 86390 1
502635 99502635 1001 86380 86390 1
502575 99502575 1001 86380 86390 1
502474 99502474 1001 86380 86390 1
503228 99503228 1001 86380 86390 1
503145 99503145 1001 86380 86390 1
503252 99503252 1001 86380 86390 1
503021 99503021 1001 86380 86390 1
503009 99503009 1001 86380 86390 1
502881 99502881 1001 86380 86390 1
503055 99503055 1001 86380 86390 1
502723 99502723 1001 86380 86390 1
502811 99502811 1001 86380 86390 1
502812 99502812 1001 86380 86390 1
502864 99502864 1001 86380 86390 1
503329 99503329 1001 86380 86390 1
503461 99503461 1001 86380 86390 1
503310 99503310 1001 86380 86390 1
503427 99503427 1001 86380 86390 1
503363 99503363 1001 86380 86390 1
503879 99503879 1001 86380 86390 1
503844 99503844 1001 86380 86390 1
504323 99504323 1001 86380 86390 1
504181 99504181 1001 86380 86390 1
504318 99504318 1001 86380 86390 1
504772 99504772 1001 86380 86390 1
504905 99504905 1001 86380 86390 1
504478 99504478 1001 86380 86390 1
504517 99504517 1001 86380 86390 1
504378 99504378 1001 86380 86390 1
504497 99504497 1001 86380 86390 1
504374 99504374 1001 86380 86390 1
505143 99505143 1001 86380 86390 1
505132 99505132 1001 86380 86390 1
505031 99505031 1001 86380 86390 1
505770 99505770 1001 86380 86390 1
505716 99505716 1001 86380 86390 1
505705 99505705 1001 86380 86390 1
505436 99505436 1001 86380 86390 1
505541 99505541 1001 86380 86390 1
505241 99505241 1001 86380 86390 1
505352 99505352 1001 86380 86390 1
505873 99505873 1001 86380 86390 1
505966 99505966 1001 86380 86390 1
505903 99505903 1001 86380 86390 1
506506 99506506 1001 86380 86390 1
506596 99506596 1001 86380 86390 1
506476 99506476 1001 86380 86390 1
506489 99506489 1001 86380 86390 1
506401 99506401 1001 86380 86390 1
506428 99506428 1001 86380 86390 1
506222 99506222 1001 86380 86390 1
505988 99505988 1001 86380 86390 1
506097 99506097 1001 86380 86390 1
506046 99506046 1001 86380 86390 1
506779 99506779 1001 86380 86390 1
507244 99507244 1001 86380 86390 1
507311 99507311 1001 86380 86390 1
507299 99507299 1001 86380 86390 1
507341 99507341 1001 86380 86390 1
507027 99507027 1001 86380 86390 1
507106 99507106 1001 86380 86390 1
507123 99507123 1001 86380 86390 1
506815 99506815 1001 86380 86390 1
507000 99507000 1001 86380 86390 1
506832 99506832 1001 86380 86390 1
506936 99506936 1001 86380 86390 1
506955 99506955 1001 86380 86390 1
506956 99506956 1001 86380 86390 1
507550 99507550 1001 86380 86390 1
507528 99507528 1001 86380 86390 1
508247 99508247 1001 86380 86390 1
508122 99508122 1001 86380 86390 1
508243 99508243 1001 86380 86390 1
508131 99508131 1001 86380 86390 1
507874 99507874 1001 86380 86390 1
507925 99507925 1001 86380 86390 1
507736 99507736 1001 86380 86390 1
507815 99507815 1001 86380 86390 1
507777 99507777 1001 86380 86390 1
507715 99507715 1001 86380 86390 1
507729 99507729 1001 86380 86390 1
508323 99508323 1001 86380 86390 1
508376 99508376 1001 86380 86390 1
508260 99508260 1001 86380 86390 1
508305 99508305 1001 86380 86390 1
508707 99508707 1001 86380 86390 1
508748 99508748 1001 86380 86390 1
508777 99508777 1001 86380 86390 1
508624 99508624 1001 86380 86390 1
508573 99508573 1001 86380 86390 1
508626 99508626 1001 86380 86390 1
508498 99508498 1001 86380 86390 1
508502 99508502 1001 86380 86390 1
508646 99508646 1001 86380 86390 1
509215 99509215 1001 86380 86390 1
509088 99509088 1001 86380 86390 1
509117 99509117 1001 86380 86390 1
509169 99509169 1001 86380 86390 1
509183 99509183 1001 86380 86390 1
509709 99509709 1001 86380 86390 1
509820 99509820 1001 86380 86390 1
509670 99509670 1001 86380 86390 1
509581 99509581 1001 86380 86390 1
509607 99509607 1001 86380 86390 1
509557 99509557 1001 86380 86390 1
509572 99509572 1001 86380 86390 1
509692 99509692 1001 86380 86390 1
509458 99509458 1001 86380 86390 1
509382 99509382 1001 86380 86390 1
509486 99509486 1001 86380 86390 1
510027 99510027 1001 86380 86390 1
509959 99509959 1001 86380 86390 1
510694 99510694 1001 86380 86390 1
510633 99510633 1001 86380 86390 1
510647 99510647 1001 86380 86390 1
510717 99510717 1001 86380 86390 1
510346 99510346 1001 86380 86390 1
510411 99510411 1001 86380 86390 1
510149 99510149 1001 86380 86390 1
510292 99510292 1001 86380 86390 1
510827 99510827 1001 86380 86390 1
510777 99510777 1001 86380 86390 1
510832 99510832 1001 86380 86390 1
510775 99510775 1001 86380 86390 1
511431 99511431 1001 86380 86390 1
511510 99511510 1001 86380 86390 1
511474 99511474 1001 86380 86390 1
511259 99511259 1001 86380 86390 1
511145 99511145 1001 86380 86390 1
511223 99511223 1001 86380 86390 1
511186 99511186 1001 86380 86390 1
511126 99511126 1001 86380 86390 1
511049 99511049 1001 86380 86390 1
511050 99511050 1001 86380 86390 1
511132 99511132 1001 86380 86390 1
511112 99511112 1001 86380 86390 1
511582 99511582 1001 86380 86390 1
511635 99511635 1001 86380 86390 1
511649 99511649 1001 86380 86390 1
512318 99512318 1001 86380 86390 1
512241 99512241 1001 86380 86390 1
512357 99512357 1001 86380 86390 1
512222 99512222 1001 86380 86390 1
512197 99512197 1001 86380 86390 1
512211 99512211 1001 86380 86390 1
512152 99512152 1001 86380 86390 1
512158 99512158 1001 86380 86390 1
511876 99511876 1001 86380 86390 1
511878 99511878 1001 86380 86390 1
511843 99511843 1001 86380 86390 1
511951 99511951 1001 86380 86390 1
512508 99512508 1001 86380 86390 1
512573 99512573 1001 86380 86390 1
512450 99512450 1001 86380 86390 1
512452 99512452 1001 86380 86390 1
513102 99513102 1001 86380 86390 1
513173 99513173 1001 86380 86390 1
513068 99513068 1001 86380 86390 1
513095 99513095 1001 86380 86390 1
513183 99513183 1001 86380 86390 1
513083 99513083 1001 86380 86390 1
513151 99513151 1001 86380 86390 1
512844 99512844 1001 86380 86390 1
512899 99512899 1001 86380 86390 1
512865 99512865 1001 86380 86390 1
512957 99512957 1001 86380 86390 1
512718 99512718 1001 86380 86390 1
512680 99512680 1001 86380 86390 1
512594 99512594 1001 86380 86390 1
513311 99513311 1001 86380 86390 1
513291 99513291 1001 86380 86390 1
513921 99513921 1001 86380 86390 1
513974 99513974 1001 86380 86390 1
514016 99514016 1001 86380 86390 1
513900 99513900 1001 86380 86390 1
513593 99513593 1001 86380 86390 1
513425 99513425 1001 86380 86390 1
513479 99513479 1001 86380 86390 1
514674 99514674 1001 86380 86390 1
514522 99514522 1001 86380 86390 1
514575 99514575 1001 86380 86390 1
514618 99514618 1001 86380 86390 1
514505 99514505 1001 86380 86390 1
514466 99514466 1001 86380 86390 1
514271 99514271 1001 86380 86390 1
514246 99514246 1001 86380 86390 1
514909 99514909 1001 86380 86390 1
514989 99514989 1001 86380 86390 1
514925 99514925 1001 86380 86390 1
515028 99515028 1001 86380 86390 1
514994 99514994 1001 86380 86390 1
514930 99514930 1001 86380 86390 1
514969 99514969 1001 86380 86390 1
515021 99515021 1001 86380 86390 1
514996 99514996 1001 86380 86390 1
515646 99515646 1001 86380 86390 1
515524 99515524 1001 86380 86390 1
515669 99515669 1001 86380 86390 1
515284 99515284 1001 86380 86390 1
515364 99515364 1001 86380 86390 1
515417 99515417 1001 86380 86390 1
515398 99515398 1001 86380 86390 1
515193 99515193 1001 86380 86390 1
515209 99515209 1001 86380 86390 1
515096 99515096 1001 86380 86390 1
515200 99515200 1001 86380 86390 1
515760 99515760 1001 86380 86390 1
515876 99515876 1001 86380 86390 1
515840 99515840 1001 86380 86390 1
515740 99515740 1001 86380 86390 1
515741 99515741 1001 86380 86390 1
515757 99515757 1001 86380 86390 1
516344 99516344 1001 86380 86390 1
516348 99516348 1001 86380 86390 1
516490 99516490 1001 86380 86390 1
516493 99516493 1001 86380 86390 1
516497 99516497 1001 86380 86390 1
515955 99515955 1001 86380 86390 1
515977 99515977 1001 86380 86390 1
516597 99516597 1001 86380 86390 1
516519 99516519 1001 86380 86390 1
516676 99516676 1001 86380 86390 1
516097 99516097 1001 86380 86390 1
516539 99516539 1001 86380 86390 1
516607 99516607 1001 86380 86390 1
517301 99517301 1001 86380 86390 1
517306 99517306 1001 86380 86390 1
517237 99517237 1001 86380 86390 1
517088 99517088 1001 86380 86390 1
516974 99516974 1001 86380 86390 1
516793 99516793 1001 86380 86390 1
516775 99516775 1001 86380 86390 1
518111 99518111 1001 86380 86390 1
518136 99518136 1001 86380 86390 1
518143 99518143 1001 86380 86390 1
518121 99518121 1001 86380 86390 1
517848 99517848 1001 86380 86390 1
517560 99517560 1001 86380 86390 1
517550 99517550 1001 86380 86390 1
517733 99517733 1001 86380 86390 1
518165 99518165 1001 86380 86390 1
518872 99518872 1001 86380 86390 1
518963 99518963 1001 86380 86390 1
518935 99518935 1001 86380 86390 1
518612 99518612 1001 86380 86390 1
518524 99518524 1001 86380 86390 1
518542 99518542 1001 86380 86390 1
518493 99518493 1001 86380 86390 1
518534 99518534 1001 86380 86390 1
519012 99519012 1001 86380 86390 1
519093 99519093 1001 86380 86390 1
519691 99519691 1001 86380 86390 1
519704 99519704 1001 86380 86390 1
519671 99519671 1001 86380 86390 1
519587 99519587 1001 86380 86390 1
519600 99519600 1001 86380 86390 1
519474 99519474 1001 86380 86390 1
519396 99519396 1001 86380 86390 1
519386 99519386 1001 86380 86390 1
519929 99519929 1001 86380 86390 1
519933 99519933 1001 86380 86390 1
519991 99519991 1001 86380 86390 1
520519 99520519 1001 86380 86390 1
520548 99520548 1001 86380 86390 1
520634 99520634 1001 86380 86390 1
520288 99520288 1001 86380 86390 1
520150 99520150 1001 86380 86390 1
520189 99520189 1001 86380 86390 1
520203 99520203 1001 86380 86390 1
520173 99520173 1001 86380 86390 1
520820 99520820 1001 86380 86390 1
520782 99520782 1001 86380 86390 1
520656 99520656 1001 86380 86390 1
520753 99520753 1001 86380 86390 1
521312 99521312 1001 86380 86390 1
521407 99521407 1001 86380 86390 1
521382 99521382 1001 86380 86390 1
521280 99521280 1001 86380 86390 1
521332 99521332 1001 86380 86390 1
521345 99521345 1001 86380 86390 1
521452 99521452 1001 86380 86390 1
521426 99521426 1001 86380 86390 1
521310 99521310 1001 86380 86390 1
521427 99521427 1001 86380 86390 1
521212 99521212 1001 86380 86390 1
521179 99521179 1001 86380 86390 1
521116 99521116 1001 86380 86390 1
520952 99520952 1001 86380 86390 1
520994 99520994 1001 86380 86390 1
520930 99520930 1001 86380 86390 1
520857 99520857 1001 86380 86390 1
521634 99521634 1001 86380 86390 1
521506 99521506 1001 86380 86390 1
521488 99521488 1001 86380 86390 1
522249 99522249 1001 86380 86390 1
521986 99521986 1001 86380 86390 1
521899 99521899 1001 86380 86390 1
522005 99522005 1001 86380 86390 1
521779 99521779 1001 86380 86390 1
521770 99521770 1001 86380 86390 1
521785 99521785 1001 86380 86390 1
522410 99522410 1001 86380 86390 1
522465 99522465 1001 86380 86390 1
522298 99522298 1001 86380 86390 1
523016 99523016 1001 86380 86390 1
522928 99522928 1001 86380 86390 1
523008 99523008 1001 86380 86390 1
522823 99522823 1001 86380 86390 1
522775 99522775 1001 86380 86390 1
522829 99522829 1001 86380 86390 1
522831 99522831 1001 86380 86390 1
522579 99522579 1001 86380 86390 1
523273 99523273 1001 86380 86390 1
523146 99523146 1001 86380 86390 1
523252 99523252 1001 86380 86390 1
523304 99523304 1001 86380 86390 1
523849 99523849 1001 86380 86390 1
523787 99523787 1001 86380 86390 1
523599 99523599 1001 86380 86390 1
523718 99523718 1001 86380 86390 1
523615 99523615 1001 86380 86390 1
523732 99523732 1001 86380 86390 1
523671 99523671 1001 86380 86390 1
523442 99523442 1001 86380 86390 1
523448 99523448 1001 86380 86390 1
523477 99523477 1001 86380 86390 1
524111 99524111 1001 86380 86390 1
524103 99524103 1001 86380 86390 1
524013 99524013 1001 86380 86390 1
523966 99523966 1001 86380 86390 1
524686 99524686 1001 86380 86390 1
524514 99524514 1001 86380 86390 1
524412 99524412 1001 86380 86390 1
524426 99524426 1001 86380 86390 1
524254 99524254 1001 86380 86390 1
524860 99524860 1001 86380 86390 1
524811 99524811 1001 86380 86390 1
524889 99524889 1001 86380 86390 1
524929 99524929 1001 86380 86390 1
525237 99525237 1001 86380 86390 1
525213 99525213 1001 86380 86390 1
525267 99525267 1001 86380 86390 1
525191 99525191 1001 86380 86390 1
525015 99525015 1001 86380 86390 1
525135 99525135 1001 86380 86390 1
525047 99525047 1001 86380 86390 1
525114 99525114 1001 86380 86390 1
525077 99525077 1001 86380 86390 1
525638 99525638 1001 86380 86390 1
525653 99525653 1001 86380 86390 1
525601 99525601 1001 86380 86390 1
526252 99526252 1001 86380 86390 1
526267 99526267 1001 86380 86390 1
526142 99526142 1001 86380 86390 1
526213 99526213 1001 86380 86390 1
526020 99526020 1001 86380 86390 1
525869 99525869 1001 86380 86390 1
525976 99525976 1001 86380 86390 1
526463 99526463 1001 86380 86390 1
526425 99526425 1001 86380 86390 1
526620 99526620 1001 86380 86390 1
526569 99526569 1001 86380 86390 1
526586 99526586 1001 86380 86390 1
527206 99527206 1001 86380 86390 1
527156 99527156 1001 86380 86390 1
526857 99526857 1001 86380 86390 1
527016 99527016 1001 86380 86390 1
526630 99526630 1001 86380 86390 1
526813 99526813 1001 86380 86390 1
526678 99526678 1001 86380 86390 1
527414 99527414 1001 86380 86390 1
527356 99527356 1001 86380 86390 1
527438 99527438 1001 86380 86390 1
528041 99528041 1001 86380 86390 1
527967 99527967 1001 86380 86390 1
527878 99527878 1001 86380 86390 1
528022 99528022 1001 86380 86390 1
527703 99527703 1001 86380 86390 1
527745 99527745 1001 86380 86390 1
527672 99527672 1001 86380 86390 1
527803 99527803 1001 86380 86390 1
527752 99527752 1001 86380 86390 1
527618 99527618 1001 86380 86390 1
528111 99528111 1001 86380 86390 1
528232 99528232 1001 86380 86390 1
528762 99528762 1001 86380 86390 1
528867 99528867 1001 86380 86390 1
528713 99528713 1001 86380 86390 1
528720 99528720 1001 86380 86390 1
528542 99528542 1001 86380 86390 1
528672 99528672 1001 86380 86390 1
528616 99528616 1001 86380 86390 1
528340 99528340 1001 86380 86390 1
528419 99528419 1001 86380 86390 1
529575 99529575 1001 86380 86390 1
529577 99529577 1001 86380 86390 1
529605 99529605 1001 86380 86390 1
529649 99529649 1001 86380 86390 1
529383 99529383 1001 86380 86390 1
529360 99529360 1001 86380 86390 1
529351 99529351 1001 86380 86390 1
529266 99529266 1001 86380 86390 1
529254 99529254 1001 86380 86390 1
529888 99529888 1001 86380 86390 1
529892 99529892 1001 86380 86390 1
530431 99530431 1001 86380 86390 1
530446 99530446 1001 86380 86390 1
530360 99530360 1001 86380 86390 1
530147 99530147 1001 86380 86390 1
530292 99530292 1001 86380 86390 1
530255 99530255 1001 86380 86390 1
529945 99529945 1001 86380 86390 1
530131 99530131 1001 86380 86390 1
530017 99530017 1001 86380 86390 1
530693 99530693 1001 86380 86390 1
530664 99530664 1001 86380 86390 1
531266 99531266 1001 86380 86390 1
531347 99531347 1001 86380 86390 1
531280 99531280 1001 86380 86390 1
531326 99531326 1001 86380 86390 1
531224 99531224 1001 86380 86390 1
531122 99531122 1001 86380 86390 1
530977 99530977 1001 86380 86390 1
530803 99530803 1001 86380 86390 1
530961 99530961 1001 86380 86390 1
530781 99530781 1001 86380 86390 1
531442 99531442 1001 86380 86390 1
531419 99531419 1001 86380 86390 1
531576 99531576 1001 86380 86390 1
531501 99531501 1001 86380 86390 1
532107 99532107 1001 86380 86390 1
532006 99532006 1001 86380 86390 1
532201 99532201 1001 86380 86390 1
532202 99532202 1001 86380 86390 1
531927 99531927 1001 86380 86390 1
531893 99531893 1001 86380 86390 1
531677 99531677 1001 86380 86390 1
531719 99531719 1001 86380 86390 1
531736 99531736 1001 86380 86390 1
531597 99531597 1001 86380 86390 1
532285 99532285 1001 86380 86390 1
532390 99532390 1001 86380 86390 1
532327 99532327 1001 86380 86390 1
532289 99532289 1001 86380 86390 1
532355 99532355 1001 86380 86390 1
532858 99532858 1001 86380 86390 1
532873 99532873 1001 86380 86390 1
532780 99532780 1001 86380 86390 1
532768 99532768 1001 86380 86390 1
532627 99532627 1001 86380 86390 1
532412 99532412 1001 86380 86390 1
532465 99532465 1001 86380 86390 1
532611 99532611 1001 86380 86390 1
532421 99532421 1001 86380 86390 1
533158 99533158 1001 86380 86390 1
533059 99533059 1001 86380 86390 1
533227 99533227 1001 86380 86390 1
533111 99533111 1001 86380 86390 1
533153 99533153 1001 86380 86390 1
533154 99533154 1001 86380 86390 1
533168 99533168 1001 86380 86390 1
533156 99533156 1001 86380 86390 1
533208 99533208 1001 86380 86390 1
533131 99533131 1001 86380 86390 1
533766 99533766 1001 86380 86390 1
533728 99533728 1001 86380 86390 1
533471 99533471 1001 86380 86390 1
533622 99533622 1001 86380 86390 1
533533 99533533 1001 86380 86390 1
533367 99533367 1001 86380 86390 1
533253 99533253 1001 86380 86390 1
533267 99533267 1001 86380 86390 1
533306 99533306 1001 86380 86390 1
533299 99533299 1001 86380 86390 1
534023 99534023 1001 86380 86390 1
533935 99533935 1001 86380 86390 1
533654 99533654 1001 86380 86390 1
534030 99534030 1001 86380 86390 1
534031 99534031 1001 86380 86390 1
534678 99534678 1001 86380 86390 1
534542 99534542 1001 86380 86390 1
534284 99534284 1001 86380 86390 1
534469 99534469 1001 86380 86390 1
534368 99534368 1001 86380 86390 1
534420 99534420 1001 86380 86390 1
534438 99534438 1001 86380 86390 1
534348 99534348 1001 86380 86390 1
534720 99534720 1001 86380 86390 1
534889 99534889 1001 86380 86390 1
534864 99534864 1001 86380 86390 1
534788 99534788 1001 86380 86390 1
534802 99534802 1001 86380 86390 1
534883 99534883 1001 86380 86390 1
534755 99534755 1001 86380 86390 1
535360 99535360 1001 86380 86390 1
535218 99535218 1001 86380 86390 1
535117 99535117 1001 86380 86390 1
535145 99535145 1001 86380 86390 1
535171 99535171 1001 86380 86390 1
535058 99535058 1001 86380 86390 1
535035 99535035 1001 86380 86390 1
535088 99535088 1001 86380 86390 1
534963 99534963 1001 86380 86390 1
535637 99535637 1001 86380 86390 1
535560 99535560 1001 86380 86390 1
535666 99535666 1001 86380 86390 1
535551 99535551 1001 86380 86390 1
535646 99535646 1001 86380 86390 1
536145 99536145 1001 86380 86390 1
536146 99536146 1001 86380 86390 1
536135 99536135 1001 86380 86390 1
536316 99536316 1001 86380 86390 1
536162 99536162 1001 86380 86390 1
536163 99536163 1001 86380 86390 1
536152 99536152 1001 86380 86390 1
536191 99536191 1001 86380 86390 1
535977 99535977 1001 86380 86390 1
535982 99535982 1001 86380 86390 1
535972 99535972 1001 86380 86390 1
535846 99535846 1001 86380 86390 1
535730 99535730 1001 86380 86390 1
536361 99536361 1001 86380 86390 1
536362 99536362 1001 86380 86390 1
536431 99536431 1001 86380 86390 1
536393 99536393 1001 86380 86390 1
536998 99536998 1001 86380 86390 1
536991 99536991 1001 86380 86390 1
536780 99536780 1001 86380 86390 1
536769 99536769 1001 86380 86390 1
536875 99536875 1001 86380 86390 1
536838 99536838 1001 86380 86390 1
536737 99536737 1001 86380 86390 1
536556 99536556 1001 86380 86390 1
536583 99536583 1001 86380 86390 1
536609 99536609 1001 86380 86390 1
536565 99536565 1001 86380 86390 1
537214 99537214 1001 86380 86390 1
537218 99537218 1001 86380 86390 1
537301 99537301 1001 86380 86390 1
537366 99537366 1001 86380 86390 1
537797 99537797 1001 86380 86390 1
537961 99537961 1001 86380 86390 1
537747 99537747 1001 86380 86390 1
537580 99537580 1001 86380 86390 1
537749 99537749 1001 86380 86390 1
537728 99537728 1001 86380 86390 1
537768 99537768 1001 86380 86390 1
537484 99537484 1001 86380 86390 1
537462 99537462 1001 86380 86390 1
537424 99537424 1001 86380 86390 1
537425 99537425 1001 86380 86390 1
537464 99537464 1001 86380 86390 1
537517 99537517 1001 86380 86390 1
537405 99537405 1001 86380 86390 1
538000 99538000 1001 86380 86390 1
537993 99537993 1001 86380 86390 1
538781 99538781 1001 86380 86390 1
538650 99538650 1001 86380 86390 1
538732 99538732 1001 86380 86390 1
538733 99538733 1001 86380 86390 1
538737 99538737 1001 86380 86390 1
538503 99538503 1001 86380 86390 1
538390 99538390 1001 86380 86390 1
538339 99538339 1001 86380 86390 1
538392 99538392 1001 86380 86390 1
538943 99538943 1001 86380 86390 1
538848 99538848 1001 86380 86390 1
539608 99539608 1001 86380 86390 1
539475 99539475 1001 86380 86390 1
539502 99539502 1001 86380 86390 1
539543 99539543 1001 86380 86390 1
539466 99539466 1001 86380 86390 1
539545 99539545 1001 86380 86390 1
539586 99539586 1001 86380 86390 1
539336 99539336 1001 86380 86390 1
539287 99539287 1001 86380 86390 1
539162 99539162 1001 86380 86390 1
539139 99539139 1001 86380 86390 1
539084 99539084 1001 86380 86390 1
539776 99539776 1001 86380 86390 1
539649 99539649 1001 86380 86390 1
540377 99540377 1001 86380 86390 1
540339 99540339 1001 86380 86390 1
540277 99540277 1001 86380 86390 1
540440 99540440 1001 86380 86390 1
540076 99540076 1001 86380 86390 1
539950 99539950 1001 86380 86390 1
539981 99539981 1001 86380 86390 1
539969 99539969 1001 86380 86390 1
539892 99539892 1001 86380 86390 1
539973 99539973 1001 86380 86390 1
539935 99539935 1001 86380 86390 1
540634 99540634 1001 86380 86390 1
540591 99540591 1001 86380 86390 1
540567 99540567 1001 86380 86390 1
540657 99540657 1001 86380 86390 1
541157 99541157 1001 86380 86390 1
541277 99541277 1001 86380 86390 1
541148 99541148 1001 86380 86390 1
541000 99541000 1001 86380 86390 1
540753 99540753 1001 86380 86390 1
540766 99540766 1001 86380 86390 1
541397 99541397 1001 86380 86390 1
541450 99541450 1001 86380 86390 1
541416 99541416 1001 86380 86390 1
541430 99541430 1001 86380 86390 1
541456 99541456 1001 86380 86390 1
541927 99541927 1001 86380 86390 1
542034 99542034 1001 86380 86390 1
542104 99542104 1001 86380 86390 1
542054 99542054 1001 86380 86390 1
541964 99541964 1001 86380 86390 1
541888 99541888 1001 86380 86390 1
541840 99541840 1001 86380 86390 1
541842 99541842 1001 86380 86390 1
541568 99541568 1001 86380 86390 1
541633 99541633 1001 86380 86390 1
541569 99541569 1001 86380 86390 1
541599 99541599 1001 86380 86390 1
542251 99542251 1001 86380 86390 1
542230 99542230 1001 86380 86390 1
542908 99542908 1001 86380 86390 1
542919 99542919 1001 86380 86390 1
542809 99542809 1001 86380 86390 1
542835 99542835 1001 86380 86390 1
542564 99542564 1001 86380 86390 1
542442 99542442 1001 86380 86390 1
542326 99542326 1001 86380 86390 1
542521 99542521 1001 86380 86390 1
542331 99542331 1001 86380 86390 1
542422 99542422 1001 86380 86390 1
542360 99542360 1001 86380 86390 1
542516 99542516 1001 86380 86390 1
542531 99542531 1001 86380 86390 1
542960 99542960 1001 86380 86390 1
543109 99543109 1001 86380 86390 1
543598 99543598 1001 86380 86390 1
543451 99543451 1001 86380 86390 1
543258 99543258 1001 86380 86390 1
543199 99543199 1001 86380 86390 1
543355 99543355 1001 86380 86390 1
543291 99543291 1001 86380 86390 1
543826 99543826 1001 86380 86390 1
544563 99544563 1001 86380 86390 1
544408 99544408 1001 86380 86390 1
544189 99544189 1001 86380 86390 1
544295 99544295 1001 86380 86390 1
544209 99544209 1001 86380 86390 1
544041 99544041 1001 86380 86390 1
544054 99544054 1001 86380 86390 1
544022 99544022 1001 86380 86390 1
544140 99544140 1001 86380 86390 1
544051 99544051 1001 86380 86390 1
544737 99544737 1001 86380 86390 1
544715 99544715 1001 86380 86390 1
544690 99544690 1001 86380 86390 1
429520 224 1001 68340 69117 1
404555 1146 1001 38100 39117 1
425237 954 1001 48360 49317 1
515131 851 1002 50070 58773 1
523492 958 1002 34778 36154 1
540501 1043 1002 33253 35126 1
400003 99400003 1001 86380 86390 1
400320 99400320 1001 86380 86390 1
400243 99400243 1001 86380 86390 1
400359 99400359 1001 86380 86390 1
400519 99400519 1001 86380 86390 1
400595 99400595 1001 86380 86390 1
400609 99400609 1001 86380 86390 1
400755 99400755 1001 86380 86390 1
401087 99401087 1001 86380 86390 1
401110 99401110 1001 86380 86390 1
401360 99401360 1001 86380 86390 1
401443 99401443 1001 86380 86390 1
401558 99401558 1001 86380 86390 1
401721 99401721 1001 86380 86390 1
401840 99401840 1001 86380 86390 1
401835 99401835 1001 86380 86390 1
402227 99402227 1001 86380 86390 1
402716 99402716 1001 86380 86390 1
402813 99402813 1001 86380 86390 1
403095 99403095 1001 86380 86390 1
403110 99403110 1001 86380 86390 1
403327 99403327 1001 86380 86390 1
403303 99403303 1001 86380 86390 1
403408 99403408 1001 86380 86390 1
403526 99403526 1001 86380 86390 1
403528 99403528 1001 86380 86390 1
403488 99403488 1001 86380 86390 1
403518 99403518 1001 86380 86390 1
403690 99403690 1001 86380 86390 1
403710 99403710 1001 86380 86390 1
403811 99403811 1001 86380 86390 1
403849 99403849 1001 86380 86390 1
403966 99403966 1001 86380 86390 1
404167 99404167 1001 86380 86390 1
404526 99404526 1001 86380 86390 1
404663 99404663 1001 86380 86390 1
404641 99404641 1001 86380 86390 1
404739 99404739 1001 86380 86390 1
404790 99404790 1001 86380 86390 1
405154 99405154 1001 86380 86390 1
405576 99405576 1001 86380 86390 1
405540 99405540 1001 86380 86390 1
405567 99405567 1001 86380 86390 1
405853 99405853 1001 86380 86390 1
405962 99405962 1001 86380 86390 1
405941 99405941 1001 86380 86390 1
405927 99405927 1001 86380 86390 1
406147 99406147 1001 86380 86390 1
406111 99406111 1001 86380 86390 1
406480 99406480 1001 86380 86390 1
406625 99406625 1001 86380 86390 1
406689 99406689 1001 86380 86390 1
406782 99406782 1001 86380 86390 1
407014 99407014 1001 86380 86390 1
407252 99407252 1001 86380 86390 1
407428 99407428 1001 86380 86390 1
407471 99407471 1001 86380 86390 1
407686 99407686 1001 86380 86390 1
407692 99407692 1001 86380 86390 1
407805 99407805 1001 86380 86390 1
408252 99408252 1001 86380 86390 1
408235 99408235 1001 86380 86390 1
408345 99408345 1001 86380 86390 1
408556 99408556 1001 86380 86390 1
408702 99408702 1001 86380 86390 1
408743 99408743 1001 86380 86390 1
408949 99408949 1001 86380 86390 1
409138 99409138 1001 86380 86390 1
409354 99409354 1001 86380 86390 1
409360 99409360 1001 86380 86390 1
409470 99409470 1001 86380 86390 1
409742 99409742 1001 86380 86390 1
409772 99409772 1001 86380 86390 1
409817 99409817 1001 86380 86390 1
409958 99409958 1001 86380 86390 1
410098 99410098 1001 86380 86390 1
410411 99410411 1001 86380 86390 1
410452 99410452 1001 86380 86390 1
410455 99410455 1001 86380 86390 1
410571 99410571 1001 86380 86390 1
410598 99410598 1001 86380 86390 1
410671 99410671 1001 86380 86390 1
410682 99410682 1001 86380 86390 1
410733 99410733 1001 86380 86390 1
410739 99410739 1001 86380 86390 1
411448 99411448 1001 86380 86390 1
411529 99411529 1001 86380 86390 1
411705 99411705 1001 86380 86390 1
411709 99411709 1001 86380 86390 1
411691 99411691 1001 86380 86390 1
411758 99411758 1001 86380 86390 1
411942 99411942 1001 86380 86390 1
411861 99411861 1001 86380 86390 1
412154 99412154 1001 86380 86390 1
412340 99412340 1001 86380 86390 1
412415 99412415 1001 86380 86390 1
413619 99413619 1001 86380 86390 1
413486 99413486 1001 86380 86390 1
413671 99413671 1001 86380 86390 1
412862 99412862 1001 86380 86390 1
412615 99412615 1001 86380 86390 1
412528 99412528 1001 86380 86390 1
412851 99412851 1001 86380 86390 1
412486 99412486 1001 86380 86390 1
412809 99412809 1001 86380 86390 1
412637 99412637 1001 86380 86390 1
412883 99412883 1001 86380 86390 1
414010 99414010 1001 86380 86390 1
414034 99414034 1001 86380 86390 1
413783 99413783 1001 86380 86390 1
413993 99413993 1001 86380 86390 1
413828 99413828 1001 86380 86390 1
415096 99415096 1001 86380 86390 1
415038 99415038 1001 86380 86390 1
414621 99414621 1001 86380 86390 1
414641 99414641 1001 86380 86390 1
414804 99414804 1001 86380 86390 1
414608 99414608 1001 86380 86390 1
414199 99414199 1001 86380 86390 1
414142 99414142 1001 86380 86390 1
414371 99414371 1001 86380 86390 1
415390 99415390 1001 86380 86390 1
415710 99415710 1001 86380 86390 1
415399 99415399 1001 86380 86390 1
415436 99415436 1001 86380 86390 1
416839 99416839 1001 86380 86390 1
416227 99416227 1001 86380 86390 1
415747 99415747 1001 86380 86390 1
416085 99416085 1001 86380 86390 1
416108 99416108 1001 86380 86390 1
417045 99417045 1001 86380 86390 1
417339 99417339 1001 86380 86390 1
417360 99417360 1001 86380 86390 1
417296 99417296 1001 86380 86390 1
417445 99417445 1001 86380 86390 1
418691 99418691 1001 86380 86390 1
418762 99418762 1001 86380 86390 1
418719 99418719 1001 86380 86390 1
418615 99418615 1001 86380 86390 1
418792 99418792 1001 86380 86390 1
418103 99418103 1001 86380 86390 1
418046 99418046 1001 86380 86390 1
418122 99418122 1001 86380 86390 1
417745 99417745 1001 86380 86390 1
420345 99420345 1001 86380 86390 1
420117 99420117 1001 86380 86390 1
419701 99419701 1001 86380 86390 1
419714 99419714 1001 86380 86390 1
419471 99419471 1001 86380 86390 1
419519 99419519 1001 86380 86390 1
419430 99419430 1001 86380 86390 1
419501 99419501 1001 86380 86390 1
419412 99419412 1001 86380 86390 1
420560 99420560 1001 86380 86390 1
420632 99420632 1001 86380 86390 1
420804 99420804 1001 86380 86390 1
420690 99420690 1001 86380 86390 1
420739 99420739 1001 86380 86390 1
420767 99420767 1001 86380 86390 1
421994 99421994 1001 86380 86390 1
421441 99421441 1001 86380 86390 1
421446 99421446 1001 86380 86390 1
421502 99421502 1001 86380 86390 1
420944 99420944 1001 86380 86390 1
420967 99420967 1001 86380 86390 1
421110 99421110 1001 86380 86390 1
421222 99421222 1001 86380 86390 1
422508 99422508 1001 86380 86390 1
422150 99422150 1001 86380 86390 1
422381 99422381 1001 86380 86390 1
423489 99423489 1001 86380 86390 1
423554 99423554 1001 86380 86390 1
423389 99423389 1001 86380 86390 1
423590 99423590 1001 86380 86390 1
423110 99423110 1001 86380 86390 1
423139 99423139 1001 86380 86390 1
422680 99422680 1001 86380 86390 1
422579 99422579 1001 86380 86390 1
422648 99422648 1001 86380 86390 1
422569 99422569 1001 86380 86390 1
424861 99424861 1001 86380 86390 1
425005 99425005 1001 86380 86390 1
424863 99424863 1001 86380 86390 1
424982 99424982 1001 86380 86390 1
424794 99424794 1001 86380 86390 1
424154 99424154 1001 86380 86390 1
424418 99424418 1001 86380 86390 1
424582 99424582 1001 86380 86390 1
424380 99424380 1001 86380 86390 1
424557 99424557 1001 86380 86390 1
425482 99425482 1001 86380 86390 1
426816 99426816 1001 86380 86390 1
427034 99427034 1001 86380 86390 1
426771 99426771 1001 86380 86390 1
427087 99427087 1001 86380 86390 1
426861 99426861 1001 86380 86390 1
426476 99426476 1001 86380 86390 1
426050 99426050 1001 86380 86390 1
426076 99426076 1001 86380 86390 1
425875 99425875 1001 86380 86390 1
427257 99427257 1001 86380 86390 1
427200 99427200 1001 86380 86390 1
427376 99427376 1001 86380 86390 1
427256 99427256 1001 86380 86390 1
427196 99427196 1001 86380 86390 1
428678 99428678 1001 86380 86390 1
428215 99428215 1001 86380 86390 1
428235 99428235 1001 86380 86390 1
427952 99427952 1001 86380 86390 1
428284 99428284 1001 86380 86390 1
427629 99427629 1001 86380 86390 1
427864 99427864 1001 86380 86390 1
427885 99427885 1001 86380 86390 1
427699 99427699 1001 86380 86390 1
427800 99427800 1001 86380 86390 1
429020 99429020 1001 86380 86390 1
430035 99430035 1001 86380 86390 1
430109 99430109 1001 86380 86390 1
429904 99429904 1001 86380 86390 1
429179 99429179 1001 86380 86390 1
430397 99430397 1001 86380 86390 1
430474 99430474 1001 86380 86390 1
430499 99430499 1001 86380 86390 1
430788 99430788 1001 86380 86390 1
432006 99432006 1001 86380 86390 1
431864 99431864 1001 86380 86390 1
431658 99431658 1001 86380 86390 1
431897 99431897 1001 86380 86390 1
431784 99431784 1001 86380 86390 1
431597 99431597 1001 86380 86390 1
431343 99431343 1001 86380 86390 1
431605 99431605 1001 86380 86390 1
430972 99430972 1001 86380 86390 1
431240 99431240 1001 86380 86390 1
430896 99430896 1001 86380 86390 1
431181 99431181 1001 86380 86390 1
431191 99431191 1001 86380 86390 1
431233 99431233 1001 86380 86390 1
430996 99430996 1001 86380 86390 1
432156 99432156 1001 86380 86390 1
432462 99432462 1001 86380 86390 1
432394 99432394 1001 86380 86390 1
432199 99432199 1001 86380 86390 1
433521 99433521 1001 86380 86390 1
433457 99433457 1001 86380 86390 1
433462 99433462 1001 86380 86390 1
433717 99433717 1001 86380 86390 1
433056 99433056 1001 86380 86390 1
433003 99433003 1001 86380 86390 1
433205 99433205 1001 86380 86390 1
432555 99432555 1001 86380 86390 1
432564 99432564 1001 86380 86390 1
432781 99432781 1001 86380 86390 1
432686 99432686 1001 86380 86390 1
433943 99433943 1001 86380 86390 1
433917 99433917 1001 86380 86390 1
434014 99434014 1001 86380 86390 1
435042 99435042 1001 86380 86390 1
435011 99435011 1001 86380 86390 1
435070 99435070 1001 86380 86390 1
434842 99434842 1001 86380 86390 1
434607 99434607 1001 86380 86390 1
434855 99434855 1001 86380 86390 1
434885 99434885 1001 86380 86390 1
434615 99434615 1001 86380 86390 1
434231 99434231 1001 86380 86390 1
434520 99434520 1001 86380 86390 1
434148 99434148 1001 86380 86390 1
434274 99434274 1001 86380 86390 1
434561 99434561 1001 86380 86390 1
434581 99434581 1001 86380 86390 1
435483 99435483 1001 86380 86390 1
435574 99435574 1001 86380 86390 1
435694 99435694 1001 86380 86390 1
435744 99435744 1001 86380 86390 1
436897 99436897 1001 86380 86390 1
436771 99436771 1001 86380 86390 1
436414 99436414 1001 86380 86390 1
436614 99436614 1001 86380 86390 1
436194 99436194 1001 86380 86390 1
436050 99436050 1001 86380 86390 1
437300 99437300 1001 86380 86390 1
300059 99300059 1001 86380 86390 1
300026 99300026 1001 86380 86390 1
300555 99300555 1001 86380 86390 1
300720 99300720 1001 86380 86390 1
300534 99300534 1001 86380 86390 1
300472 99300472 1001 86380 86390 1
300370 99300370 1001 86380 86390 1
300385 99300385 1001 86380 86390 1
300424 99300424 1001 86380 86390 1
300347 99300347 1001 86380 86390 1
300426 99300426 1001 86380 86390 1
300429 99300429 1001 86380 86390 1
300138 99300138 1001 86380 86390 1
300307 99300307 1001 86380 86390 1
300233 99300233 1001 86380 86390 1
300883 99300883 1001 86380 86390 1
300812 99300812 1001 86380 86390 1
300736 99300736 1001 86380 86390 1
300892 99300892 1001 86380 86390 1
301384 99301384 1001 86380 86390 1
301410 99301410 1001 86380 86390 1
301399 99301399 1001 86380 86390 1
301207 99301207 1001 86380 86390 1
301152 99301152 1001 86380 86390 1
300989 99300989 1001 86380 86390 1
301108 99301108 1001 86380 86390 1
301662 99301662 1001 86380 86390 1
301690 99301690 1001 86380 86390 1
301588 99301588 1001 86380 86390 1
301732 99301732 1001 86380 86390 1
302189 99302189 1001 86380 86390 1
302283 99302283 1001 86380 86390 1
301987 99301987 1001 86380 86390 1
301980 99301980 1001 86380 86390 1
301993 99301993 1001 86380 86390 1
301877 99301877 1001 86380 86390 1
301833 99301833 1001 86380 86390 1
301772 99301772 1001 86380 86390 1
302509 99302509 1001 86380 86390 1
302432 99302432 1001 86380 86390 1
302523 99302523 1001 86380 86390 1
302423 99302423 1001 86380 86390 1
302385 99302385 1001 86380 86390 1
302518 99302518 1001 86380 86390 1
302558 99302558 1001 86380 86390 1
302571 99302571 1001 86380 86390 1
303160 99303160 1001 86380 86390 1
303031 99303031 1001 86380 86390 1
303187 99303187 1001 86380 86390 1
303098 99303098 1001 86380 86390 1
303062 99303062 1001 86380 86390 1
302870 99302870 1001 86380 86390 1
302616 99302616 1001 86380 86390 1
302747 99302747 1001 86380 86390 1
302620 99302620 1001 86380 86390 1
302594 99302594 1001 86380 86390 1
303375 99303375 1001 86380 86390 1
302795 99302795 1001 86380 86390 1
303259 99303259 1001 86380 86390 1
303311 99303311 1001 86380 86390 1
303392 99303392 1001 86380 86390 1
303237 99303237 1001 86380 86390 1
303409 99303409 1001 86380 86390 1
303893 99303893 1001 86380 86390 1
303886 99303886 1001 86380 86390 1
303978 99303978 1001 86380 86390 1
303688 99303688 1001 86380 86390 1
303792 99303792 1001 86380 86390 1
303624 99303624 1001 86380 86390 1
303716 99303716 1001 86380 86390 1
303594 99303594 1001 86380 86390 1
303482 99303482 1001 86380 86390 1
303521 99303521 1001 86380 86390 1
303418 99303418 1001 86380 86390 1
303498 99303498 1001 86380 86390 1
303617 99303617 1001 86380 86390 1
303528 99303528 1001 86380 86390 1
304743 99304743 1001 86380 86390 1
304744 99304744 1001 86380 86390 1
304829 99304829 1001 86380 86390 1
304724 99304724 1001 86380 86390 1
304491 99304491 1001 86380 86390 1
304496 99304496 1001 86380 86390 1
304587 99304587 1001 86380 86390 1
304241 99304241 1001 86380 86390 1
304282 99304282 1001 86380 86390 1
304400 99304400 1001 86380 86390 1
304312 99304312 1001 86380 86390 1
304419 99304419 1001 86380 86390 1
305038 99305038 1001 86380 86390 1
305027 99305027 1001 86380 86390 1
305017 99305017 1001 86380 86390 1
304992 99304992 1001 86380 86390 1
304866 99304866 1001 86380 86390 1
305623 99305623 1001 86380 86390 1
305598 99305598 1001 86380 86390 1
305658 99305658 1001 86380 86390 1
305600 99305600 1001 86380 86390 1
305523 99305523 1001 86380 86390 1
305501 99305501 1001 86380 86390 1
305335 99305335 1001 86380 86390 1
305439 99305439 1001 86380 86390 1
305466 99305466 1001 86380 86390 1
305197 99305197 1001 86380 86390 1
305133 99305133 1001 86380 86390 1
305211 99305211 1001 86380 86390 1
305201 99305201 1001 86380 86390 1
500106 99500106 1001 86380 86390 1
500133 99500133 1001 86380 86390 1
500664 99500664 1001 86380 86390 1
500639 99500639 1001 86380 86390 1
500681 99500681 1001 86380 86390 1
500413 99500413 1001 86380 86390 1
500587 99500587 1001 86380 86390 1
500244 99500244 1001 86380 86390 1
500323 99500323 1001 86380 86390 1
500353 99500353 1001 86380 86390 1
500254 99500254 1001 86380 86390 1
500953 99500953 1001 86380 86390 1
500863 99500863 1001 86380 86390 1
500891 99500891 1001 86380 86390 1
500965 99500965 1001 86380 86390 1
501557 99501557 1001 86380 86390 1
501623 99501623 1001 86380 86390 1
501349 99501349 1001 86380 86390 1
501164 99501164 1001 86380 86390 1
501092 99501092 1001 86380 86390 1
501664 99501664 1001 86380 86390 1
501744 99501744 1001 86380 86390 1
501654 99501654 1001 86380 86390 1
502376 99502376 1001 86380 86390 1
502464 99502464 1001 86380 86390 1
502327 99502327 1001 86380 86390 1
502343 99502343 1001 86380 86390 1
502106 99502106 1001 86380 86390 1
502159 99502159 1001 86380 86390 1
502160 99502160 1001 86380 86390 1
502148 99502148 1001 86380 86390 1
501873 99501873 1001 86380 86390 1
502005 99502005 1001 86380 86390 1
501863 99501863 1001 86380 86390 1
501877 99501877 1001 86380 86390 1
501960 99501960 1001 86380 86390 1
502670 99502670 1001 86380 86390 1
502523 99502523 1001 86380 86390 1
503092 99503092 1001 86380 86390 1
503182 99503182 1001 86380 86390 1
503251 99503251 1001 86380 86390 1
503136 99503136 1001 86380 86390 1
503240 99503240 1001 86380 86390 1
503014 99503014 1001 86380 86390 1
502745 99502745 1001 86380 86390 1
502824 99502824 1001 86380 86390 1
503979 99503979 1001 86380 86390 1
503916 99503916 1001 86380 86390 1
504094 99504094 1001 86380 86390 1
503969 99503969 1001 86380 86390 1
503995 99503995 1001 86380 86390 1
503823 99503823 1001 86380 86390 1
503737 99503737 1001 86380 86390 1
503739 99503739 1001 86380 86390 1
503819 99503819 1001 86380 86390 1
503590 99503590 1001 86380 86390 1
503657 99503657 1001 86380 86390 1
503596 99503596 1001 86380 86390 1
504202 99504202 1001 86380 86390 1
504267 99504267 1001 86380 86390 1
504855 99504855 1001 86380 86390 1
504786 99504786 1001 86380 86390 1
504878 99504878 1001 86380 86390 1
504613 99504613 1001 86380 86390 1
504604 99504604 1001 86380 86390 1
504683 99504683 1001 86380 86390 1
504370 99504370 1001 86380 86390 1
504514 99504514 1001 86380 86390 1
505764 99505764 1001 86380 86390 1
505422 99505422 1001 86380 86390 1
505455 99505455 1001 86380 86390 1
505482 99505482 1001 86380 86390 1
505499 99505499 1001 86380 86390 1
505293 99505293 1001 86380 86390 1
505245 99505245 1001 86380 86390 1
505351 99505351 1001 86380 86390 1
505925 99505925 1001 86380 86390 1
505926 99505926 1001 86380 86390 1
505875 99505875 1001 86380 86390 1
505824 99505824 1001 86380 86390 1
505954 99505954 1001 86380 86390 1
505967 99505967 1001 86380 86390 1
505969 99505969 1001 86380 86390 1
506470 99506470 1001 86380 86390 1
506526 99506526 1001 86380 86390 1
506552 99506552 1001 86380 86390 1
506438 99506438 1001 86380 86390 1
506251 99506251 1001 86380 86390 1
506256 99506256 1001 86380 86390 1
506105 99506105 1001 86380 86390 1
506067 99506067 1001 86380 86390 1
506122 99506122 1001 86380 86390 1
506009 99506009 1001 86380 86390 1
506746 99506746 1001 86380 86390 1
506798 99506798 1001 86380 86390 1
507349 99507349 1001 86380 86390 1
507277 99507277 1001 86380 86390 1
507413 99507413 1001 86380 86390 1
507038 99507038 1001 86380 86390 1
507066 99507066 1001 86380 86390 1
507183 99507183 1001 86380 86390 1
506937 99506937 1001 86380 86390 1
506914 99506914 1001 86380 86390 1
506929 99506929 1001 86380 86390 1
507438 99507438 1001 86380 86390 1
508188 99508188 1001 86380 86390 1
508219 99508219 1001 86380 86390 1
508060 99508060 1001 86380 86390 1
507838 99507838 1001 86380 86390 1
507931 99507931 1001 86380 86390 1
507986 99507986 1001 86380 86390 1
507857 99507857 1001 86380 86390 1
507797 99507797 1001 86380 86390 1
507669 99507669 1001 86380 86390 1
507645 99507645 1001 86380 86390 1
507725 99507725 1001 86380 86390 1
508889 99508889 1001 86380 86390 1
508715 99508715 1001 86380 86390 1
508691 99508691 1001 86380 86390 1
508708 99508708 1001 86380 86390 1
508827 99508827 1001 86380 86390 1
508763 99508763 1001 86380 86390 1
508546 99508546 1001 86380 86390 1
508638 99508638 1001 86380 86390 1
508551 99508551 1001 86380 86390 1
509890 99509890 1001 86380 86390 1
509669 99509669 1001 86380 86390 1
509556 99509556 1001 86380 86390 1
509672 99509672 1001 86380 86390 1
509537 99509537 1001 86380 86390 1
509512 99509512 1001 86380 86390 1
509412 99509412 1001 86380 86390 1
509298 99509298 1001 86380 86390 1
509968 99509968 1001 86380 86390 1
509981 99509981 1001 86380 86390 1
510698 99510698 1001 86380 86390 1
510595 99510595 1001 86380 86390 1
510675 99510675 1001 86380 86390 1
510449 99510449 1001 86380 86390 1
510401 99510401 1001 86380 86390 1
510213 99510213 1001 86380 86390 1
510216 99510216 1001 86380 86390 1
510139 99510139 1001 86380 86390 1
510140 99510140 1001 86380 86390 1
510194 99510194 1001 86380 86390 1
510116 99510116 1001 86380 86390 1
510932 99510932 1001 86380 86390 1
510739 99510739 1001 86380 86390 1
510861 99510861 1001 86380 86390 1
510930 99510930 1001 86380 86390 1
511416 99511416 1001 86380 86390 1
511481 99511481 1001 86380 86390 1
511358 99511358 1001 86380 86390 1
511149 99511149 1001 86380 86390 1
510986 99510986 1001 86380 86390 1
511044 99511044 1001 86380 86390 1
511580 99511580 1001 86380 86390 1
511632 99511632 1001 86380 86390 1
511623 99511623 1001 86380 86390 1
512224 99512224 1001 86380 86390 1
512279 99512279 1001 86380 86390 1
512349 99512349 1001 86380 86390 1
511970 99511970 1001 86380 86390 1
512115 99512115 1001 86380 86390 1
512146 99512146 1001 86380 86390 1
512147 99512147 1001 86380 86390 1
511864 99511864 1001 86380 86390 1
511904 99511904 1001 86380 86390 1
511840 99511840 1001 86380 86390 1
511841 99511841 1001 86380 86390 1
511962 99511962 1001 86380 86390 1
511912 99511912 1001 86380 86390 1
512416 99512416 1001 86380 86390 1
512381 99512381 1001 86380 86390 1
512433 99512433 1001 86380 86390 1
513040 99513040 1001 86380 86390 1
513056 99513056 1001 86380 86390 1
513112 99513112 1001 86380 86390 1
512832 99512832 1001 86380 86390 1
512836 99512836 1001 86380 86390 1
512876 99512876 1001 86380 86390 1
512866 99512866 1001 86380 86390 1
512996 99512996 1001 86380 86390 1
512932 99512932 1001 86380 86390 1
512792 99512792 1001 86380 86390 1
512639 99512639 1001 86380 86390 1
512770 99512770 1001 86380 86390 1
512760 99512760 1001 86380 86390 1
513307 99513307 1001 86380 86390 1
513298 99513298 1001 86380 86390 1
513918 99513918 1001 86380 86390 1
513957 99513957 1001 86380 86390 1
513844 99513844 1001 86380 86390 1
513872 99513872 1001 86380 86390 1
514023 99514023 1001 86380 86390 1
513901 99513901 1001 86380 86390 1
513748 99513748 1001 86380 86390 1
513634 99513634 1001 86380 86390 1
513817 99513817 1001 86380 86390 1
513780 99513780 1001 86380 86390 1
513640 99513640 1001 86380 86390 1
513797 99513797 1001 86380 86390 1
513720 99513720 1001 86380 86390 1
513464 99513464 1001 86380 86390 1
513506 99513506 1001 86380 86390 1
513496 99513496 1001 86380 86390 1
513587 99513587 1001 86380 86390 1
513500 99513500 1001 86380 86390 1
514145 99514145 1001 86380 86390 1
514782 99514782 1001 86380 86390 1
514715 99514715 1001 86380 86390 1
514571 99514571 1001 86380 86390 1
514454 99514454 1001 86380 86390 1
514304 99514304 1001 86380 86390 1
514412 99514412 1001 86380 86390 1
514920 99514920 1001 86380 86390 1
515011 99515011 1001 86380 86390 1
514873 99514873 1001 86380 86390 1
514890 99514890 1001 86380 86390 1
515619 99515619 1001 86380 86390 1
515469 99515469 1001 86380 86390 1
515076 99515076 1001 86380 86390 1
515249 99515249 1001 86380 86390 1
515161 99515161 1001 86380 86390 1
515851 99515851 1001 86380 86390 1
515701 99515701 1001 86380 86390 1
516457 99516457 1001 86380 86390 1
516099 99516099 1001 86380 86390 1
516289 99516289 1001 86380 86390 1
515994 99515994 1001 86380 86390 1
516063 99516063 1001 86380 86390 1
516652 99516652 1001 86380 86390 1
516513 99516513 1001 86380 86390 1
516684 99516684 1001 86380 86390 1
517198 99517198 1001 86380 86390 1
517263 99517263 1001 86380 86390 1
517333 99517333 1001 86380 86390 1
517142 99517142 1001 86380 86390 1
517052 99517052 1001 86380 86390 1
517078 99517078 1001 86380 86390 1
517118 99517118 1001 86380 86390 1
517028 99517028 1001 86380 86390 1
517006 99517006 1001 86380 86390 1
516997 99516997 1001 86380 86390 1
516960 99516960 1001 86380 86390 1
516934 99516934 1001 86380 86390 1
516876 99516876 1001 86380 86390 1
516907 99516907 1001 86380 86390 1
517529 99517529 1001 86380 86390 1
517509 99517509 1001 86380 86390 1
517539 99517539 1001 86380 86390 1
518142 99518142 1001 86380 86390 1
517895 99517895 1001 86380 86390 1
517885 99517885 1001 86380 86390 1
517889 99517889 1001 86380 86390 1
517877 99517877 1001 86380 86390 1
517723 99517723 1001 86380 86390 1
517675 99517675 1001 86380 86390 1
517575 99517575 1001 86380 86390 1
517588 99517588 1001 86380 86390 1
517691 99517691 1001 86380 86390 1
518301 99518301 1001 86380 86390 1
518344 99518344 1001 86380 86390 1
518358 99518358 1001 86380 86390 1
518348 99518348 1001 86380 86390 1
518364 99518364 1001 86380 86390 1
518898 99518898 1001 86380 86390 1
518825 99518825 1001 86380 86390 1
518970 99518970 1001 86380 86390 1
518841 99518841 1001 86380 86390 1
518743 99518743 1001 86380 86390 1
518588 99518588 1001 86380 86390 1
518589 99518589 1001 86380 86390 1
518689 99518689 1001 86380 86390 1
518639 99518639 1001 86380 86390 1
518486 99518486 1001 86380 86390 1
518444 99518444 1001 86380 86390 1
519038 99519038 1001 86380 86390 1
519064 99519064 1001 86380 86390 1
519079 99519079 1001 86380 86390 1
519183 99519183 1001 86380 86390 1
519073 99519073 1001 86380 86390 1
519712 99519712 1001 86380 86390 1
519723 99519723 1001 86380 86390 1
519493 99519493 1001 86380 86390 1
519546 99519546 1001 86380 86390 1
519445 99519445 1001 86380 86390 1
519524 99519524 1001 86380 86390 1
519411 99519411 1001 86380 86390 1
519384 99519384 1001 86380 86390 1
519824 99519824 1001 86380 86390 1
519928 99519928 1001 86380 86390 1
519946 99519946 1001 86380 86390 1
519934 99519934 1001 86380 86390 1
520014 99520014 1001 86380 86390 1
519901 99519901 1001 86380 86390 1
520550 99520550 1001 86380 86390 1
520605 99520605 1001 86380 86390 1
520494 99520494 1001 86380 86390 1
520230 99520230 1001 86380 86390 1
520271 99520271 1001 86380 86390 1
520368 99520368 1001 86380 86390 1
520053 99520053 1001 86380 86390 1
520170 99520170 1001 86380 86390 1
520041 99520041 1001 86380 86390 1
520822 99520822 1001 86380 86390 1
520694 99520694 1001 86380 86390 1
521389 99521389 1001 86380 86390 1
521326 99521326 1001 86380 86390 1
521341 99521341 1001 86380 86390 1
521356 99521356 1001 86380 86390 1
521318 99521318 1001 86380 86390 1
521080 99521080 1001 86380 86390 1
521125 99521125 1001 86380 86390 1
521220 99521220 1001 86380 86390 1
520923 99520923 1001 86380 86390 1
520925 99520925 1001 86380 86390 1
520943 99520943 1001 86380 86390 1
520920 99520920 1001 86380 86390 1
521530 99521530 1001 86380 86390 1
521559 99521559 1001 86380 86390 1
521624 99521624 1001 86380 86390 1
521522 99521522 1001 86380 86390 1
522278 99522278 1001 86380 86390 1
522280 99522280 1001 86380 86390 1
521945 99521945 1001 86380 86390 1
521963 99521963 1001 86380 86390 1
521995 99521995 1001 86380 86390 1
521811 99521811 1001 86380 86390 1
522316 99522316 1001 86380 86390 1
522396 99522396 1001 86380 86390 1
522335 99522335 1001 86380 86390 1
522994 99522994 1001 86380 86390 1
522946 99522946 1001 86380 86390 1
523027 99523027 1001 86380 86390 1
523114 99523114 1001 86380 86390 1
522783 99522783 1001 86380 86390 1
522827 99522827 1001 86380 86390 1
522766 99522766 1001 86380 86390 1
522805 99522805 1001 86380 86390 1
522628 99522628 1001 86380 86390 1
522643 99522643 1001 86380 86390 1
522606 99522606 1001 86380 86390 1
522570 99522570 1001 86380 86390 1
523248 99523248 1001 86380 86390 1
523197 99523197 1001 86380 86390 1
523148 99523148 1001 86380 86390 1
523244 99523244 1001 86380 86390 1
523783 99523783 1001 86380 86390 1
523891 99523891 1001 86380 86390 1
523941 99523941 1001 86380 86390 1
523636 99523636 1001 86380 86390 1
523715 99523715 1001 86380 86390 1
523734 99523734 1001 86380 86390 1
523541 99523541 1001 86380 86390 1
523595 99523595 1001 86380 86390 1
523492 99523492 1001 86380 86390 1
523428 99523428 1001 86380 86390 1
523417 99523417 1001 86380 86390 1
523527 99523527 1001 86380 86390 1
523437 99523437 1001 86380 86390 1
524090 99524090 1001 86380 86390 1
523987 99523987 1001 86380 86390 1
524718 99524718 1001 86380 86390 1
524448 99524448 1001 86380 86390 1
524475 99524475 1001 86380 86390 1
524517 99524517 1001 86380 86390 1
524427 99524427 1001 86380 86390 1
524393 99524393 1001 86380 86390 1
524179 99524179 1001 86380 86390 1
524271 99524271 1001 86380 86390 1
524342 99524342 1001 86380 86390 1
524899 99524899 1001 86380 86390 1
524783 99524783 1001 86380 86390 1
524839 99524839 1001 86380 86390 1
525432 99525432 1001 86380 86390 1
525236 99525236 1001 86380 86390 1
525119 99525119 1001 86380 86390 1
525097 99525097 1001 86380 86390 1
525086 99525086 1001 86380 86390 1
525089 99525089 1001 86380 86390 1
525169 99525169 1001 86380 86390 1
525637 99525637 1001 86380 86390 1
525714 99525714 1001 86380 86390 1
525680 99525680 1001 86380 86390 1
525693 99525693 1001 86380 86390 1
525603 99525603 1001 86380 86390 1
526264 99526264 1001 86380 86390 1
526317 99526317 1001 86380 86390 1
526064 99526064 1001 86380 86390 1
526155 99526155 1001 86380 86390 1
526147 99526147 1001 86380 86390 1
526017 99526017 1001 86380 86390 1
525815 99525815 1001 86380 86390 1
525899 99525899 1001 86380 86390 1
525967 99525967 1001 86380 86390 1
526446 99526446 1001 86380 86390 1
526436 99526436 1001 86380 86390 1
527125 99527125 1001 86380 86390 1
527116 99527116 1001 86380 86390 1
527018 99527018 1001 86380 86390 1
526968 99526968 1001 86380 86390 1
527035 99527035 1001 86380 86390 1
527023 99527023 1001 86380 86390 1
526656 99526656 1001 86380 86390 1
526738 99526738 1001 86380 86390 1
526742 99526742 1001 86380 86390 1
527350 99527350 1001 86380 86390 1
527357 99527357 1001 86380 86390 1
527266 99527266 1001 86380 86390 1
527876 99527876 1001 86380 86390 1
527831 99527831 1001 86380 86390 1
527719 99527719 1001 86380 86390 1
527830 99527830 1001 86380 86390 1
527554 99527554 1001 86380 86390 1
527647 99527647 1001 86380 86390 1
528099 99528099 1001 86380 86390 1
528102 99528102 1001 86380 86390 1
528082 99528082 1001 86380 86390 1
528747 99528747 1001 86380 86390 1
528820 99528820 1001 86380 86390 1
528718 99528718 1001 86380 86390 1
528896 99528896 1001 86380 86390 1
528325 99528325 1001 86380 86390 1
528381 99528381 1001 86380 86390 1
528382 99528382 1001 86380 86390 1
528447 99528447 1001 86380 86390 1
529072 99529072 1001 86380 86390 1
528921 99528921 1001 86380 86390 1
529655 99529655 1001 86380 86390 1
529710 99529710 1001 86380 86390 1
529580 99529580 1001 86380 86390 1
529721 99529721 1001 86380 86390 1
529559 99529559 1001 86380 86390 1
529366 99529366 1001 86380 86390 1
529206 99529206 1001 86380 86390 1
529311 99529311 1001 86380 86390 1
529789 99529789 1001 86380 86390 1
529893 99529893 1001 86380 86390 1
529804 99529804 1001 86380 86390 1
529315 99529315 1001 86380 86390 1
529523 99529523 1001 86380 86390 1
529819 99529819 1001 86380 86390 1
529853 99529853 1001 86380 86390 1
530404 99530404 1001 86380 86390 1
530270 99530270 1001 86380 86390 1
530169 99530169 1001 86380 86390 1
529974 99529974 1001 86380 86390 1
530016 99530016 1001 86380 86390 1
530097 99530097 1001 86380 86390 1
530631 99530631 1001 86380 86390 1
530724 99530724 1001 86380 86390 1
530663 99530663 1001 86380 86390 1
530572 99530572 1001 86380 86390 1
531194 99531194 1001 86380 86390 1
531208 99531208 1001 86380 86390 1
531338 99531338 1001 86380 86390 1
531184 99531184 1001 86380 86390 1
530994 99530994 1001 86380 86390 1
531074 99531074 1001 86380 86390 1
531024 99531024 1001 86380 86390 1
531533 99531533 1001 86380 86390 1
531572 99531572 1001 86380 86390 1
531469 99531469 1001 86380 86390 1
531410 99531410 1001 86380 86390 1
532205 99532205 1001 86380 86390 1
532176 99532176 1001 86380 86390 1
532004 99532004 1001 86380 86390 1
532007 99532007 1001 86380 86390 1
532123 99532123 1001 86380 86390 1
532021 99532021 1001 86380 86390 1
531987 99531987 1001 86380 86390 1
531806 99531806 1001 86380 86390 1
531848 99531848 1001 86380 86390 1
531968 99531968 1001 86380 86390 1
531983 99531983 1001 86380 86390 1
531593 99531593 1001 86380 86390 1
532940 99532940 1001 86380 86390 1
532801 99532801 1001 86380 86390 1
532673 99532673 1001 86380 86390 1
532713 99532713 1001 86380 86390 1
532808 99532808 1001 86380 86390 1
532666 99532666 1001 86380 86390 1
532719 99532719 1001 86380 86390 1
532579 99532579 1001 86380 86390 1
532584 99532584 1001 86380 86390 1
532473 99532473 1001 86380 86390 1
532539 99532539 1001 86380 86390 1
533087 99533087 1001 86380 86390 1
533732 99533732 1001 86380 86390 1
533746 99533746 1001 86380 86390 1
533844 99533844 1001 86380 86390 1
533856 99533856 1001 86380 86390 1
533296 99533296 1001 86380 86390 1
533975 99533975 1001 86380 86390 1
534543 99534543 1001 86380 86390 1
534583 99534583 1001 86380 86390 1
534597 99534597 1001 86380 86390 1
534657 99534657 1001 86380 86390 1
534664 99534664 1001 86380 86390 1
534666 99534666 1001 86380 86390 1
534642 99534642 1001 86380 86390 1
534297 99534297 1001 86380 86390 1
534287 99534287 1001 86380 86390 1
534470 99534470 1001 86380 86390 1
534369 99534369 1001 86380 86390 1
534344 99534344 1001 86380 86390 1
534772 99534772 1001 86380 86390 1
535311 99535311 1001 86380 86390 1
535351 99535351 1001 86380 86390 1
535353 99535353 1001 86380 86390 1
535201 99535201 1001 86380 86390 1
535148 99535148 1001 86380 86390 1
535053 99535053 1001 86380 86390 1
534952 99534952 1001 86380 86390 1
535647 99535647 1001 86380 86390 1
536207 99536207 1001 86380 86390 1
536014 99536014 1001 86380 86390 1
536096 99536096 1001 86380 86390 1
536022 99536022 1001 86380 86390 1
536012 99536012 1001 86380 86390 1
536128 99536128 1001 86380 86390 1
535907 99535907 1001 86380 86390 1
536489 99536489 1001 86380 86390 1
536409 99536409 1001 86380 86390 1
536436 99536436 1001 86380 86390 1
537089 99537089 1001 86380 86390 1
537132 99537132 1001 86380 86390 1
536999 99536999 1001 86380 86390 1
536974 99536974 1001 86380 86390 1
536990 99536990 1001 86380 86390 1
536981 99536981 1001 86380 86390 1
536814 99536814 1001 86380 86390 1
536944 99536944 1001 86380 86390 1
536791 99536791 1001 86380 86390 1
536736 99536736 1001 86380 86390 1
536717 99536717 1001 86380 86390 1
536667 99536667 1001 86380 86390 1
536644 99536644 1001 86380 86390 1
537295 99537295 1001 86380 86390 1
537360 99537360 1001 86380 86390 1
537285 99537285 1001 86380 86390 1
537939 99537939 1001 86380 86390 1
537901 99537901 1001 86380 86390 1
537812 99537812 1001 86380 86390 1
537932 99537932 1001 86380 86390 1
537897 99537897 1001 86380 86390 1
537603 99537603 1001 86380 86390 1
537629 99537629 1001 86380 86390 1
537575 99537575 1001 86380 86390 1
537548 99537548 1001 86380 86390 1
538067 99538067 1001 86380 86390 1
538128 99538128 1001 86380 86390 1
538716 99538716 1001 86380 86390 1
538756 99538756 1001 86380 86390 1
538795 99538795 1001 86380 86390 1
538771 99538771 1001 86380 86390 1
538698 99538698 1001 86380 86390 1
538545 99538545 1001 86380 86390 1
538440 99538440 1001 86380 86390 1
538213 99538213 1001 86380 86390 1
538358 99538358 1001 86380 86390 1
538917 99538917 1001 86380 86390 1
538958 99538958 1001 86380 86390 1
539003 99539003 1001 86380 86390 1
539525 99539525 1001 86380 86390 1
539567 99539567 1001 86380 86390 1
539610 99539610 1001 86380 86390 1
539537 99539537 1001 86380 86390 1
539267 99539267 1001 86380 86390 1
539255 99539255 1001 86380 86390 1
539231 99539231 1001 86380 86390 1
539235 99539235 1001 86380 86390 1
539153 99539153 1001 86380 86390 1
539130 99539130 1001 86380 86390 1
539170 99539170 1001 86380 86390 1
539210 99539210 1001 86380 86390 1
539081 99539081 1001 86380 86390 1
539673 99539673 1001 86380 86390 1
539674 99539674 1001 86380 86390 1
540279 99540279 1001 86380 86390 1
540399 99540399 1001 86380 86390 1
540086 99540086 1001 86380 86390 1
540151 99540151 1001 86380 86390 1
540191 99540191 1001 86380 86390 1
540245 99540245 1001 86380 86390 1
540196 99540196 1001 86380 86390 1
539859 99539859 1001 86380 86390 1
540028 99540028 1001 86380 86390 1
539853 99539853 1001 86380 86390 1
540012 99540012 1001 86380 86390 1
540646 99540646 1001 86380 86390 1
540596 99540596 1001 86380 86390 1
540494 99540494 1001 86380 86390 1
540508 99540508 1001 86380 86390 1
540509 99540509 1001 86380 86390 1
540523 99540523 1001 86380 86390 1
540588 99540588 1001 86380 86390 1
540589 99540589 1001 86380 86390 1
541090 99541090 1001 86380 86390 1
541269 99541269 1001 86380 86390 1
541196 99541196 1001 86380 86390 1
541275 99541275 1001 86380 86390 1
541280 99541280 1001 86380 86390 1
541111 99541111 1001 86380 86390 1
540962 99540962 1001 86380 86390 1
540725 99540725 1001 86380 86390 1
540871 99540871 1001 86380 86390 1
541319 99541319 1001 86380 86390 1
541432 99541432 1001 86380 86390 1
541968 99541968 1001 86380 86390 1
542009 99542009 1001 86380 86390 1
542022 99542022 1001 86380 86390 1
542051 99542051 1001 86380 86390 1
541963 99541963 1001 86380 86390 1
541814 99541814 1001 86380 86390 1
541737 99541737 1001 86380 86390 1
541802 99541802 1001 86380 86390 1
541856 99541856 1001 86380 86390 1
541896 99541896 1001 86380 86390 1
541846 99541846 1001 86380 86390 1
541821 99541821 1001 86380 86390 1
541564 99541564 1001 86380 86390 1
541672 99541672 1001 86380 86390 1
541510 99541510 1001 86380 86390 1
542261 99542261 1001 86380 86390 1
542158 99542158 1001 86380 86390 1
542265 99542265 1001 86380 86390 1
542123 99542123 1001 86380 86390 1
542192 99542192 1001 86380 86390 1
542205 99542205 1001 86380 86390 1
542845 99542845 1001 86380 86390 1
542915 99542915 1001 86380 86390 1
542923 99542923 1001 86380 86390 1
542776 99542776 1001 86380 86390 1
542699 99542699 1001 86380 86390 1
542661 99542661 1001 86380 86390 1
542494 99542494 1001 86380 86390 1
542366 99542366 1001 86380 86390 1
542341 99542341 1001 86380 86390 1
542355 99542355 1001 86380 86390 1
542996 99542996 1001 86380 86390 1
542984 99542984 1001 86380 86390 1
543582 99543582 1001 86380 86390 1
543634 99543634 1001 86380 86390 1
543584 99543584 1001 86380 86390 1
543663 99543663 1001 86380 86390 1
543554 99543554 1001 86380 86390 1
543358 99543358 1001 86380 86390 1
543301 99543301 1001 86380 86390 1
543954 99543954 1001 86380 86390 1
543857 99543857 1001 86380 86390 1
543883 99543883 1001 86380 86390 1
544536 99544536 1001 86380 86390 1
544567 99544567 1001 86380 86390 1
544412 99544412 1001 86380 86390 1
544530 99544530 1001 86380 86390 1
544532 99544532 1001 86380 86390 1
544593 99544593 1001 86380 86390 1
544251 99544251 1001 86380 86390 1
544319 99544319 1001 86380 86390 1
544332 99544332 1001 86380 86390 1
544007 99544007 1001 86380 86390 1
544653 99544653 1001 86380 86390 1
544693 99544693 1001 86380 86390 1
430707 585 1001 19860 20457 1
426871 215 1001 84840 85197 1
509295 756 1001 25318 25617 1
526263 900 1002 30945 31934 1
400017 99400017 1001 86380 86390 1
400120 99400120 1001 86380 86390 1
400309 99400309 1001 86380 86390 1
400318 99400318 1001 86380 86390 1
400451 99400451 1001 86380 86390 1
400461 99400461 1001 86380 86390 1
400466 99400466 1001 86380 86390 1
400629 99400629 1001 86380 86390 1
400908 99400908 1001 86380 86390 1
401143 99401143 1001 86380 86390 1
401151 99401151 1001 86380 86390 1
401230 99401230 1001 86380 86390 1
401212 99401212 1001 86380 86390 1
401348 99401348 1001 86380 86390 1
401697 99401697 1001 86380 86390 1
402055 99402055 1001 86380 86390 1
402063 99402063 1001 86380 86390 1
402192 99402192 1001 86380 86390 1
402357 99402357 1001 86380 86390 1
402419 99402419 1001 86380 86390 1
402511 99402511 1001 86380 86390 1
402635 99402635 1001 86380 86390 1
402795 99402795 1001 86380 86390 1
402940 99402940 1001 86380 86390 1
403034 99403034 1001 86380 86390 1
403311 99403311 1001 86380 86390 1
403378 99403378 1001 86380 86390 1
403476 99403476 1001 86380 86390 1
403658 99403658 1001 86380 86390 1
403883 99403883 1001 86380 86390 1
404005 99404005 1001 86380 86390 1
404034 99404034 1001 86380 86390 1
404087 99404087 1001 86380 86390 1
404092 99404092 1001 86380 86390 1
404155 99404155 1001 86380 86390 1
404572 99404572 1001 86380 86390 1
404578 99404578 1001 86380 86390 1
404653 99404653 1001 86380 86390 1
404874 99404874 1001 86380 86390 1
404929 99404929 1001 86380 86390 1
405101 99405101 1001 86380 86390 1
405065 99405065 1001 86380 86390 1
405045 99405045 1001 86380 86390 1
405100 99405100 1001 86380 86390 1
405132 99405132 1001 86380 86390 1
405211 99405211 1001 86380 86390 1
405144 99405144 1001 86380 86390 1
405234 99405234 1001 86380 86390 1
405272 99405272 1001 86380 86390 1
405534 99405534 1001 86380 86390 1
405748 99405748 1001 86380 86390 1
405863 99405863 1001 86380 86390 1
406041 99406041 1001 86380 86390 1
406706 99406706 1001 86380 86390 1
406884 99406884 1001 86380 86390 1
406948 99406948 1001 86380 86390 1
406980 99406980 1001 86380 86390 1
407099 99407099 1001 86380 86390 1
407306 99407306 1001 86380 86390 1
407383 99407383 1001 86380 86390 1
407708 99407708 1001 86380 86390 1
407733 99407733 1001 86380 86390 1
407817 99407817 1001 86380 86390 1
407933 99407933 1001 86380 86390 1
407909 99407909 1001 86380 86390 1
408283 99408283 1001 86380 86390 1
408492 99408492 1001 86380 86390 1
408527 99408527 1001 86380 86390 1
408498 99408498 1001 86380 86390 1
408529 99408529 1001 86380 86390 1
408849 99408849 1001 86380 86390 1
409043 99409043 1001 86380 86390 1
409025 99409025 1001 86380 86390 1
409033 99409033 1001 86380 86390 1
409469 99409469 1001 86380 86390 1
409520 99409520 1001 86380 86390 1
409555 99409555 1001 86380 86390 1
409712 99409712 1001 86380 86390 1
409890 99409890 1001 86380 86390 1
409963 99409963 1001 86380 86390 1
409899 99409899 1001 86380 86390 1
410265 99410265 1001 86380 86390 1
410348 99410348 1001 86380 86390 1
410388 99410388 1001 86380 86390 1
410519 99410519 1001 86380 86390 1
410686 99410686 1001 86380 86390 1
410657 99410657 1001 86380 86390 1
410665 99410665 1001 86380 86390 1
410878 99410878 1001 86380 86390 1
410884 99410884 1001 86380 86390 1
410872 99410872 1001 86380 86390 1
410976 99410976 1001 86380 86390 1
411043 99411043 1001 86380 86390 1
411116 99411116 1001 86380 86390 1
411139 99411139 1001 86380 86390 1
411252 99411252 1001 86380 86390 1
411379 99411379 1001 86380 86390 1
411841 99411841 1001 86380 86390 1
412104 99412104 1001 86380 86390 1
412325 99412325 1001 86380 86390 1
412300 99412300 1001 86380 86390 1
413480 99413480 1001 86380 86390 1
413215 99413215 1001 86380 86390 1
413026 99413026 1001 86380 86390 1
413212 99413212 1001 86380 86390 1
412725 99412725 1001 86380 86390 1
412491 99412491 1001 86380 86390 1
412540 99412540 1001 86380 86390 1
412575 99412575 1001 86380 86390 1
414036 99414036 1001 86380 86390 1
413926 99413926 1001 86380 86390 1
413972 99413972 1001 86380 86390 1
413973 99413973 1001 86380 86390 1
414024 99414024 1001 86380 86390 1
414076 99414076 1001 86380 86390 1
414028 99414028 1001 86380 86390 1
413831 99413831 1001 86380 86390 1
415118 99415118 1001 86380 86390 1
414928 99414928 1001 86380 86390 1
415124 99415124 1001 86380 86390 1
415306 99415306 1001 86380 86390 1
414572 99414572 1001 86380 86390 1
414528 99414528 1001 86380 86390 1
414793 99414793 1001 86380 86390 1
414167 99414167 1001 86380 86390 1
414217 99414217 1001 86380 86390 1
414394 99414394 1001 86380 86390 1
414196 99414196 1001 86380 86390 1
415529 99415529 1001 86380 86390 1
415450 99415450 1001 86380 86390 1
415704 99415704 1001 86380 86390 1
415713 99415713 1001 86380 86390 1
415358 99415358 1001 86380 86390 1
416833 99416833 1001 86380 86390 1
416488 99416488 1001 86380 86390 1
416174 99416174 1001 86380 86390 1
416229 99416229 1001 86380 86390 1
415816 99415816 1001 86380 86390 1
415763 99415763 1001 86380 86390 1
415918 99415918 1001 86380 86390 1
415923 99415923 1001 86380 86390 1
416074 99416074 1001 86380 86390 1
416051 99416051 1001 86380 86390 1
417043 99417043 1001 86380 86390 1
417458 99417458 1001 86380 86390 1
417494 99417494 1001 86380 86390 1
418743 99418743 1001 86380 86390 1
418535 99418535 1001 86380 86390 1
418537 99418537 1001 86380 86390 1
418765 99418765 1001 86380 86390 1
418177 99418177 1001 86380 86390 1
418391 99418391 1001 86380 86390 1
418058 99418058 1001 86380 86390 1
418116 99418116 1001 86380 86390 1
418298 99418298 1001 86380 86390 1
418055 99418055 1001 86380 86390 1
417635 99417635 1001 86380 86390 1
417638 99417638 1001 86380 86390 1
417643 99417643 1001 86380 86390 1
418803 99418803 1001 86380 86390 1
418864 99418864 1001 86380 86390 1
420308 99420308 1001 86380 86390 1
420265 99420265 1001 86380 86390 1
420369 99420369 1001 86380 86390 1
420164 99420164 1001 86380 86390 1
420273 99420273 1001 86380 86390 1
420438 99420438 1001 86380 86390 1
420004 99420004 1001 86380 86390 1
419796 99419796 1001 86380 86390 1
419999 99419999 1001 86380 86390 1
419375 99419375 1001 86380 86390 1
419592 99419592 1001 86380 86390 1
419596 99419596 1001 86380 86390 1
419273 99419273 1001 86380 86390 1
419512 99419512 1001 86380 86390 1
420565 99420565 1001 86380 86390 1
420474 99420474 1001 86380 86390 1
420781 99420781 1001 86380 86390 1
420687 99420687 1001 86380 86390 1
421945 99421945 1001 86380 86390 1
421876 99421876 1001 86380 86390 1
421933 99421933 1001 86380 86390 1
422078 99422078 1001 86380 86390 1
421618 99421618 1001 86380 86390 1
421595 99421595 1001 86380 86390 1
421355 99421355 1001 86380 86390 1
421579 99421579 1001 86380 86390 1
421604 99421604 1001 86380 86390 1
421609 99421609 1001 86380 86390 1
420961 99420961 1001 86380 86390 1
421146 99421146 1001 86380 86390 1
421079 99421079 1001 86380 86390 1
421127 99421127 1001 86380 86390 1
420879 99420879 1001 86380 86390 1
422142 99422142 1001 86380 86390 1
422143 99422143 1001 86380 86390 1
422263 99422263 1001 86380 86390 1
422451 99422451 1001 86380 86390 1
422401 99422401 1001 86380 86390 1
423684 99423684 1001 86380 86390 1
423681 99423681 1001 86380 86390 1
423498 99423498 1001 86380 86390 1
423038 99423038 1001 86380 86390 1
422992 99422992 1001 86380 86390 1
423081 99423081 1001 86380 86390 1
422747 99422747 1001 86380 86390 1
422748 99422748 1001 86380 86390 1
422554 99422554 1001 86380 86390 1
422925 99422925 1001 86380 86390 1
422795 99422795 1001 86380 86390 1
423845 99423845 1001 86380 86390 1
423979 99423979 1001 86380 86390 1
423879 99423879 1001 86380 86390 1
423932 99423932 1001 86380 86390 1
424115 99424115 1001 86380 86390 1
425052 99425052 1001 86380 86390 1
425088 99425088 1001 86380 86390 1
425339 99425339 1001 86380 86390 1
425035 99425035 1001 86380 86390 1
425117 99425117 1001 86380 86390 1
424953 99424953 1001 86380 86390 1
424932 99424932 1001 86380 86390 1
424826 99424826 1001 86380 86390 1
424837 99424837 1001 86380 86390 1
424798 99424798 1001 86380 86390 1
424640 99424640 1001 86380 86390 1
424396 99424396 1001 86380 86390 1
424231 99424231 1001 86380 86390 1
424283 99424283 1001 86380 86390 1
425670 99425670 1001 86380 86390 1
426806 99426806 1001 86380 86390 1
426329 99426329 1001 86380 86390 1
426604 99426604 1001 86380 86390 1
426583 99426583 1001 86380 86390 1
426392 99426392 1001 86380 86390 1
426194 99426194 1001 86380 86390 1
426235 99426235 1001 86380 86390 1
426209 99426209 1001 86380 86390 1
427258 99427258 1001 86380 86390 1
427515 99427515 1001 86380 86390 1
427304 99427304 1001 86380 86390 1
427521 99427521 1001 86380 86390 1
427524 99427524 1001 86380 86390 1
428363 99428363 1001 86380 86390 1
428400 99428400 1001 86380 86390 1
428247 99428247 1001 86380 86390 1
427897 99427897 1001 86380 86390 1
427845 99427845 1001 86380 86390 1
430117 99430117 1001 86380 86390 1
430174 99430174 1001 86380 86390 1
429981 99429981 1001 86380 86390 1
430204 99430204 1001 86380 86390 1
429660 99429660 1001 86380 86390 1
429831 99429831 1001 86380 86390 1
429818 99429818 1001 86380 86390 1
429797 99429797 1001 86380 86390 1
429629 99429629 1001 86380 86390 1
429227 99429227 1001 86380 86390 1
429411 99429411 1001 86380 86390 1
429413 99429413 1001 86380 86390 1
429334 99429334 1001 86380 86390 1
429460 99429460 1001 86380 86390 1
429542 99429542 1001 86380 86390 1
430686 99430686 1001 86380 86390 1
430443 99430443 1001 86380 86390 1
430412 99430412 1001 86380 86390 1
430756 99430756 1001 86380 86390 1
431940 99431940 1001 86380 86390 1
431999 99431999 1001 86380 86390 1
431573 99431573 1001 86380 86390 1
431323 99431323 1001 86380 86390 1
430837 99430837 1001 86380 86390 1
430857 99430857 1001 86380 86390 1
432279 99432279 1001 86380 86390 1
432373 99432373 1001 86380 86390 1
433420 99433420 1001 86380 86390 1
433190 99433190 1001 86380 86390 1
433202 99433202 1001 86380 86390 1
433015 99433015 1001 86380 86390 1
432612 99432612 1001 86380 86390 1
432838 99432838 1001 86380 86390 1
432640 99432640 1001 86380 86390 1
432823 99432823 1001 86380 86390 1
433810 99433810 1001 86380 86390 1
434115 99434115 1001 86380 86390 1
433789 99433789 1001 86380 86390 1
433737 99433737 1001 86380 86390 1
435281 99435281 1001 86380 86390 1
435005 99435005 1001 86380 86390 1
435311 99435311 1001 86380 86390 1
434625 99434625 1001 86380 86390 1
434627 99434627 1001 86380 86390 1
434802 99434802 1001 86380 86390 1
434753 99434753 1001 86380 86390 1
434567 99434567 1001 86380 86390 1
434412 99434412 1001 86380 86390 1
434165 99434165 1001 86380 86390 1
435623 99435623 1001 86380 86390 1
435822 99435822 1001 86380 86390 1
436788 99436788 1001 86380 86390 1
437111 99437111 1001 86380 86390 1
437034 99437034 1001 86380 86390 1
436671 99436671 1001 86380 86390 1
436358 99436358 1001 86380 86390 1
436699 99436699 1001 86380 86390 1
436206 99436206 1001 86380 86390 1
300094 99300094 1001 86380 86390 1
437319 99437319 1001 86380 86390 1
300020 99300020 1001 86380 86390 1
437160 99437160 1001 86380 86390 1
437196 99437196 1001 86380 86390 1
300024 99300024 1001 86380 86390 1
437282 99437282 1001 86380 86390 1
437309 99437309 1001 86380 86390 1
300574 99300574 1001 86380 86390 1
300652 99300652 1001 86380 86390 1
300727 99300727 1001 86380 86390 1
300657 99300657 1001 86380 86390 1
300673 99300673 1001 86380 86390 1
300625 99300625 1001 86380 86390 1
300414 99300414 1001 86380 86390 1
300186 99300186 1001 86380 86390 1
300135 99300135 1001 86380 86390 1
300111 99300111 1001 86380 86390 1
300189 99300189 1001 86380 86390 1
300311 99300311 1001 86380 86390 1
300837 99300837 1001 86380 86390 1
300851 99300851 1001 86380 86390 1
300905 99300905 1001 86380 86390 1
300918 99300918 1001 86380 86390 1
300828 99300828 1001 86380 86390 1
301403 99301403 1001 86380 86390 1
301524 99301524 1001 86380 86390 1
301470 99301470 1001 86380 86390 1
301486 99301486 1001 86380 86390 1
301422 99301422 1001 86380 86390 1
301386 99301386 1001 86380 86390 1
301425 99301425 1001 86380 86390 1
301337 99301337 1001 86380 86390 1
301248 99301248 1001 86380 86390 1
301190 99301190 1001 86380 86390 1
301320 99301320 1001 86380 86390 1
301002 99301002 1001 86380 86390 1
300938 99300938 1001 86380 86390 1
301098 99301098 1001 86380 86390 1
301681 99301681 1001 86380 86390 1
301618 99301618 1001 86380 86390 1
301697 99301697 1001 86380 86390 1
301582 99301582 1001 86380 86390 1
301595 99301595 1001 86380 86390 1
301635 99301635 1001 86380 86390 1
301704 99301704 1001 86380 86390 1
301718 99301718 1001 86380 86390 1
302356 99302356 1001 86380 86390 1
302375 99302375 1001 86380 86390 1
302302 99302302 1001 86380 86390 1
302104 99302104 1001 86380 86390 1
302083 99302083 1001 86380 86390 1
301960 99301960 1001 86380 86390 1
301939 99301939 1001 86380 86390 1
301798 99301798 1001 86380 86390 1
302474 99302474 1001 86380 86390 1
303157 99303157 1001 86380 86390 1
303084 99303084 1001 86380 86390 1
303101 99303101 1001 86380 86390 1
302872 99302872 1001 86380 86390 1
302878 99302878 1001 86380 86390 1
302881 99302881 1001 86380 86390 1
302961 99302961 1001 86380 86390 1
302754 99302754 1001 86380 86390 1
302729 99302729 1001 86380 86390 1
302654 99302654 1001 86380 86390 1
302783 99302783 1001 86380 86390 1
303389 99303389 1001 86380 86390 1
303238 99303238 1001 86380 86390 1
303281 99303281 1001 86380 86390 1
303740 99303740 1001 86380 86390 1
303678 99303678 1001 86380 86390 1
303666 99303666 1001 86380 86390 1
303696 99303696 1001 86380 86390 1
303560 99303560 1001 86380 86390 1
303511 99303511 1001 86380 86390 1
303524 99303524 1001 86380 86390 1
304108 99304108 1001 86380 86390 1
304198 99304198 1001 86380 86390 1
304124 99304124 1001 86380 86390 1
304101 99304101 1001 86380 86390 1
304756 99304756 1001 86380 86390 1
304712 99304712 1001 86380 86390 1
304518 99304518 1001 86380 86390 1
304599 99304599 1001 86380 86390 1
304458 99304458 1001 86380 86390 1
304313 99304313 1001 86380 86390 1
304288 99304288 1001 86380 86390 1
305028 99305028 1001 86380 86390 1
305043 99305043 1001 86380 86390 1
305011 99305011 1001 86380 86390 1
305482 99305482 1001 86380 86390 1
305389 99305389 1001 86380 86390 1
305415 99305415 1001 86380 86390 1
305391 99305391 1001 86380 86390 1
305462 99305462 1001 86380 86390 1
305427 99305427 1001 86380 86390 1
305184 99305184 1001 86380 86390 1
305107 99305107 1001 86380 86390 1
305161 99305161 1001 86380 86390 1
305072 99305072 1001 86380 86390 1
500025 99500025 1001 86380 86390 1
500030 99500030 1001 86380 86390 1
305691 99305691 1001 86380 86390 1
500649 99500649 1001 86380 86390 1
500717 99500717 1001 86380 86390 1
500404 99500404 1001 86380 86390 1
500561 99500561 1001 86380 86390 1
500270 99500270 1001 86380 86390 1
500275 99500275 1001 86380 86390 1
500314 99500314 1001 86380 86390 1
500972 99500972 1001 86380 86390 1
500871 99500871 1001 86380 86390 1
500898 99500898 1001 86380 86390 1
500911 99500911 1001 86380 86390 1
501576 99501576 1001 86380 86390 1
501558 99501558 1001 86380 86390 1
501560 99501560 1001 86380 86390 1
501600 99501600 1001 86380 86390 1
501458 99501458 1001 86380 86390 1
501248 99501248 1001 86380 86390 1
501250 99501250 1001 86380 86390 1
501650 99501650 1001 86380 86390 1
501838 99501838 1001 86380 86390 1
502457 99502457 1001 86380 86390 1
502154 99502154 1001 86380 86390 1
502026 99502026 1001 86380 86390 1
502043 99502043 1001 86380 86390 1
501889 99501889 1001 86380 86390 1
502034 99502034 1001 86380 86390 1
502537 99502537 1001 86380 86390 1
503221 99503221 1001 86380 86390 1
502945 99502945 1001 86380 86390 1
502735 99502735 1001 86380 86390 1
502770 99502770 1001 86380 86390 1
503396 99503396 1001 86380 86390 1
503387 99503387 1001 86380 86390 1
503466 99503466 1001 86380 86390 1
504029 99504029 1001 86380 86390 1
503965 99503965 1001 86380 86390 1
503757 99503757 1001 86380 86390 1
503809 99503809 1001 86380 86390 1
503901 99503901 1001 86380 86390 1
503751 99503751 1001 86380 86390 1
503817 99503817 1001 86380 86390 1
503894 99503894 1001 86380 86390 1
504219 99504219 1001 86380 86390 1
504195 99504195 1001 86380 86390 1
504209 99504209 1001 86380 86390 1
504312 99504312 1001 86380 86390 1
504228 99504228 1001 86380 86390 1
504881 99504881 1001 86380 86390 1
504858 99504858 1001 86380 86390 1
504781 99504781 1001 86380 86390 1
504862 99504862 1001 86380 86390 1
504824 99504824 1001 86380 86390 1
504787 99504787 1001 86380 86390 1
504601 99504601 1001 86380 86390 1
504616 99504616 1001 86380 86390 1
504593 99504593 1001 86380 86390 1
504985 99504985 1001 86380 86390 1
505585 99505585 1001 86380 86390 1
505717 99505717 1001 86380 86390 1
505372 99505372 1001 86380 86390 1
505489 99505489 1001 86380 86390 1
505441 99505441 1001 86380 86390 1
505484 99505484 1001 86380 86390 1
505486 99505486 1001 86380 86390 1
505266 99505266 1001 86380 86390 1
505331 99505331 1001 86380 86390 1
505156 99505156 1001 86380 86390 1
505874 99505874 1001 86380 86390 1
506565 99506565 1001 86380 86390 1
506539 99506539 1001 86380 86390 1
506577 99506577 1001 86380 86390 1
506540 99506540 1001 86380 86390 1
506289 99506289 1001 86380 86390 1
506258 99506258 1001 86380 86390 1
506158 99506158 1001 86380 86390 1
505977 99505977 1001 86380 86390 1
506044 99506044 1001 86380 86390 1
506072 99506072 1001 86380 86390 1
506751 99506751 1001 86380 86390 1
506720 99506720 1001 86380 86390 1
507348 99507348 1001 86380 86390 1
507310 99507310 1001 86380 86390 1
507142 99507142 1001 86380 86390 1
507155 99507155 1001 86380 86390 1
507078 99507078 1001 86380 86390 1
507018 99507018 1001 86380 86390 1
506976 99506976 1001 86380 86390 1
506938 99506938 1001 86380 86390 1
506823 99506823 1001 86380 86390 1
507511 99507511 1001 86380 86390 1
507500 99507500 1001 86380 86390 1
507488 99507488 1001 86380 86390 1
508057 99508057 1001 86380 86390 1
508109 99508109 1001 86380 86390 1
508139 99508139 1001 86380 86390 1
508090 99508090 1001 86380 86390 1
508208 99508208 1001 86380 86390 1
508011 99508011 1001 86380 86390 1
507813 99507813 1001 86380 86390 1
507662 99507662 1001 86380 86390 1
507727 99507727 1001 86380 86390 1
507651 99507651 1001 86380 86390 1
507808 99507808 1001 86380 86390 1
508311 99508311 1001 86380 86390 1
508350 99508350 1001 86380 86390 1
508445 99508445 1001 86380 86390 1
508251 99508251 1001 86380 86390 1
508433 99508433 1001 86380 86390 1
508295 99508295 1001 86380 86390 1
508269 99508269 1001 86380 86390 1
508373 99508373 1001 86380 86390 1
508883 99508883 1001 86380 86390 1
508954 99508954 1001 86380 86390 1
508968 99508968 1001 86380 86390 1
508732 99508732 1001 86380 86390 1
508745 99508745 1001 86380 86390 1
508849 99508849 1001 86380 86390 1
508695 99508695 1001 86380 86390 1
508840 99508840 1001 86380 86390 1
508685 99508685 1001 86380 86390 1
508466 99508466 1001 86380 86390 1
508597 99508597 1001 86380 86390 1
508468 99508468 1001 86380 86390 1
508654 99508654 1001 86380 86390 1
508605 99508605 1001 86380 86390 1
509181 99509181 1001 86380 86390 1
509207 99509207 1001 86380 86390 1
509161 99509161 1001 86380 86390 1
509867 99509867 1001 86380 86390 1
509714 99509714 1001 86380 86390 1
509861 99509861 1001 86380 86390 1
509490 99509490 1001 86380 86390 1
509660 99509660 1001 86380 86390 1
509549 99509549 1001 86380 86390 1
509693 99509693 1001 86380 86390 1
509310 99509310 1001 86380 86390 1
509402 99509402 1001 86380 86390 1
509483 99509483 1001 86380 86390 1
510601 99510601 1001 86380 86390 1
510589 99510589 1001 86380 86390 1
510557 99510557 1001 86380 86390 1
510499 99510499 1001 86380 86390 1
510399 99510399 1001 86380 86390 1
510438 99510438 1001 86380 86390 1
510453 99510453 1001 86380 86390 1
510492 99510492 1001 86380 86390 1
510133 99510133 1001 86380 86390 1
510172 99510172 1001 86380 86390 1
510160 99510160 1001 86380 86390 1
510268 99510268 1001 86380 86390 1
510219 99510219 1001 86380 86390 1
510871 99510871 1001 86380 86390 1
510891 99510891 1001 86380 86390 1
511274 99511274 1001 86380 86390 1
511346 99511346 1001 86380 86390 1
511151 99511151 1001 86380 86390 1
511074 99511074 1001 86380 86390 1
510941 99510941 1001 86380 86390 1
511009 99511009 1001 86380 86390 1
511605 99511605 1001 86380 86390 1
511555 99511555 1001 86380 86390 1
511596 99511596 1001 86380 86390 1
511741 99511741 1001 86380 86390 1
512328 99512328 1001 86380 86390 1
512265 99512265 1001 86380 86390 1
512266 99512266 1001 86380 86390 1
512209 99512209 1001 86380 86390 1
512374 99512374 1001 86380 86390 1
512198 99512198 1001 86380 86390 1
512044 99512044 1001 86380 86390 1
512020 99512020 1001 86380 86390 1
512059 99512059 1001 86380 86390 1
512049 99512049 1001 86380 86390 1
512114 99512114 1001 86380 86390 1
511773 99511773 1001 86380 86390 1
511839 99511839 1001 86380 86390 1
511801 99511801 1001 86380 86390 1
511789 99511789 1001 86380 86390 1
511855 99511855 1001 86380 86390 1
511933 99511933 1001 86380 86390 1
512443 99512443 1001 86380 86390 1
512456 99512456 1001 86380 86390 1
512458 99512458 1001 86380 86390 1
512549 99512549 1001 86380 86390 1
512961 99512961 1001 86380 86390 1
512910 99512910 1001 86380 86390 1
512859 99512859 1001 86380 86390 1
512963 99512963 1001 86380 86390 1
512861 99512861 1001 86380 86390 1
512812 99512812 1001 86380 86390 1
512943 99512943 1001 86380 86390 1
512702 99512702 1001 86380 86390 1
512734 99512734 1001 86380 86390 1
512699 99512699 1001 86380 86390 1
512622 99512622 1001 86380 86390 1
513360 99513360 1001 86380 86390 1
513235 99513235 1001 86380 86390 1
513391 99513391 1001 86380 86390 1
513355 99513355 1001 86380 86390 1
513395 99513395 1001 86380 86390 1
513972 99513972 1001 86380 86390 1
513832 99513832 1001 86380 86390 1
513909 99513909 1001 86380 86390 1
514021 99514021 1001 86380 86390 1
513723 99513723 1001 86380 86390 1
513660 99513660 1001 86380 86390 1
513651 99513651 1001 86380 86390 1
513543 99513543 1001 86380 86390 1
513455 99513455 1001 86380 86390 1
513585 99513585 1001 86380 86390 1
513548 99513548 1001 86380 86390 1
514236 99514236 1001 86380 86390 1
514147 99514147 1001 86380 86390 1
514173 99514173 1001 86380 86390 1
514831 99514831 1001 86380 86390 1
514708 99514708 1001 86380 86390 1
514735 99514735 1001 86380 86390 1
514272 99514272 1001 86380 86390 1
514378 99514378 1001 86380 86390 1
515050 99515050 1001 86380 86390 1
515609 99515609 1001 86380 86390 1
515419 99515419 1001 86380 86390 1
515307 99515307 1001 86380 86390 1
515075 99515075 1001 86380 86390 1
515233 99515233 1001 86380 86390 1
515236 99515236 1001 86380 86390 1
515067 99515067 1001 86380 86390 1
515888 99515888 1001 86380 86390 1
515759 99515759 1001 86380 86390 1
515883 99515883 1001 86380 86390 1
515793 99515793 1001 86380 86390 1
516446 99516446 1001 86380 86390 1
516473 99516473 1001 86380 86390 1
516334 99516334 1001 86380 86390 1
516401 99516401 1001 86380 86390 1
516339 99516339 1001 86380 86390 1
516504 99516504 1001 86380 86390 1
516353 99516353 1001 86380 86390 1
516507 99516507 1001 86380 86390 1
516192 99516192 1001 86380 86390 1
516180 99516180 1001 86380 86390 1
516195 99516195 1001 86380 86390 1
516183 99516183 1001 86380 86390 1
516237 99516237 1001 86380 86390 1
516053 99516053 1001 86380 86390 1
516043 99516043 1001 86380 86390 1
516558 99516558 1001 86380 86390 1
516708 99516708 1001 86380 86390 1
517303 99517303 1001 86380 86390 1
517184 99517184 1001 86380 86390 1
517241 99517241 1001 86380 86390 1
517096 99517096 1001 86380 86390 1
517033 99517033 1001 86380 86390 1
516766 99516766 1001 86380 86390 1
516875 99516875 1001 86380 86390 1
516888 99516888 1001 86380 86390 1
516865 99516865 1001 86380 86390 1
516788 99516788 1001 86380 86390 1
517360 99517360 1001 86380 86390 1
517351 99517351 1001 86380 86390 1
517484 99517484 1001 86380 86390 1
517345 99517345 1001 86380 86390 1
517985 99517985 1001 86380 86390 1
518013 99518013 1001 86380 86390 1
518145 99518145 1001 86380 86390 1
518148 99518148 1001 86380 86390 1
518095 99518095 1001 86380 86390 1
518070 99518070 1001 86380 86390 1
517804 99517804 1001 86380 86390 1
517781 99517781 1001 86380 86390 1
517900 99517900 1001 86380 86390 1
517728 99517728 1001 86380 86390 1
518833 99518833 1001 86380 86390 1
518839 99518839 1001 86380 86390 1
518978 99518978 1001 86380 86390 1
518818 99518818 1001 86380 86390 1
518747 99518747 1001 86380 86390 1
518737 99518737 1001 86380 86390 1
518608 99518608 1001 86380 86390 1
518536 99518536 1001 86380 86390 1
518375 99518375 1001 86380 86390 1
519145 99519145 1001 86380 86390 1
519097 99519097 1001 86380 86390 1
519640 99519640 1001 86380 86390 1
519732 99519732 1001 86380 86390 1
519644 99519644 1001 86380 86390 1
519774 99519774 1001 86380 86390 1
519425 99519425 1001 86380 86390 1
519390 99519390 1001 86380 86390 1
519275 99519275 1001 86380 86390 1
519303 99519303 1001 86380 86390 1
519333 99519333 1001 86380 86390 1
519373 99519373 1001 86380 86390 1
519885 99519885 1001 86380 86390 1
519952 99519952 1001 86380 86390 1
520347 99520347 1001 86380 86390 1
520286 99520286 1001 86380 86390 1
520339 99520339 1001 86380 86390 1
520251 99520251 1001 86380 86390 1
520033 99520033 1001 86380 86390 1
520128 99520128 1001 86380 86390 1
520077 99520077 1001 86380 86390 1
520043 99520043 1001 86380 86390 1
520096 99520096 1001 86380 86390 1
520650 99520650 1001 86380 86390 1
520794 99520794 1001 86380 86390 1
520744 99520744 1001 86380 86390 1
520771 99520771 1001 86380 86390 1
520836 99520836 1001 86380 86390 1
521364 99521364 1001 86380 86390 1
521446 99521446 1001 86380 86390 1
521296 99521296 1001 86380 86390 1
521261 99521261 1001 86380 86390 1
521121 99521121 1001 86380 86390 1
521260 99521260 1001 86380 86390 1
521015 99521015 1001 86380 86390 1
521050 99521050 1001 86380 86390 1
521262 99521262 1001 86380 86390 1
521585 99521585 1001 86380 86390 1
521547 99521547 1001 86380 86390 1
521665 99521665 1001 86380 86390 1
521631 99521631 1001 86380 86390 1
521670 99521670 1001 86380 86390 1
522270 99522270 1001 86380 86390 1
522184 99522184 1001 86380 86390 1
522185 99522185 1001 86380 86390 1
522135 99522135 1001 86380 86390 1
521972 99521972 1001 86380 86390 1
522042 99522042 1001 86380 86390 1
521914 99521914 1001 86380 86390 1
522070 99522070 1001 86380 86390 1
521764 99521764 1001 86380 86390 1
521745 99521745 1001 86380 86390 1
521877 99521877 1001 86380 86390 1
521826 99521826 1001 86380 86390 1
522496 99522496 1001 86380 86390 1
522953 99522953 1001 86380 86390 1
523074 99523074 1001 86380 86390 1
522975 99522975 1001 86380 86390 1
523001 99523001 1001 86380 86390 1
522824 99522824 1001 86380 86390 1
522889 99522889 1001 86380 86390 1
522642 99522642 1001 86380 86390 1
523288 99523288 1001 86380 86390 1
523160 99523160 1001 86380 86390 1
523190 99523190 1001 86380 86390 1
523829 99523829 1001 86380 86390 1
523821 99523821 1001 86380 86390 1
523714 99523714 1001 86380 86390 1
523427 99523427 1001 86380 86390 1
523444 99523444 1001 86380 86390 1
524084 99524084 1001 86380 86390 1
523978 99523978 1001 86380 86390 1
523979 99523979 1001 86380 86390 1
523954 99523954 1001 86380 86390 1
524580 99524580 1001 86380 86390 1
524663 99524663 1001 86380 86390 1
524665 99524665 1001 86380 86390 1
524730 99524730 1001 86380 86390 1
524435 99524435 1001 86380 86390 1
524540 99524540 1001 86380 86390 1
524377 99524377 1001 86380 86390 1
524295 99524295 1001 86380 86390 1
524220 99524220 1001 86380 86390 1
524221 99524221 1001 86380 86390 1
524355 99524355 1001 86380 86390 1
524833 99524833 1001 86380 86390 1
524952 99524952 1001 86380 86390 1
524852 99524852 1001 86380 86390 1
525498 99525498 1001 86380 86390 1
525588 99525588 1001 86380 86390 1
525428 99525428 1001 86380 86390 1
525281 99525281 1001 86380 86390 1
525283 99525283 1001 86380 86390 1
525192 99525192 1001 86380 86390 1
525349 99525349 1001 86380 86390 1
525173 99525173 1001 86380 86390 1
525125 99525125 1001 86380 86390 1
525167 99525167 1001 86380 86390 1
525013 99525013 1001 86380 86390 1
525753 99525753 1001 86380 86390 1
525641 99525641 1001 86380 86390 1
525681 99525681 1001 86380 86390 1
526348 99526348 1001 86380 86390 1
526399 99526399 1001 86380 86390 1
526401 99526401 1001 86380 86390 1
526314 99526314 1001 86380 86390 1
526304 99526304 1001 86380 86390 1
526370 99526370 1001 86380 86390 1
526358 99526358 1001 86380 86390 1
526088 99526088 1001 86380 86390 1
526076 99526076 1001 86380 86390 1
526095 99526095 1001 86380 86390 1
526165 99526165 1001 86380 86390 1
525868 99525868 1001 86380 86390 1
525843 99525843 1001 86380 86390 1
526005 99526005 1001 86380 86390 1
525811 99525811 1001 86380 86390 1
526539 99526539 1001 86380 86390 1
526462 99526462 1001 86380 86390 1
526626 99526626 1001 86380 86390 1
527234 99527234 1001 86380 86390 1
527067 99527067 1001 86380 86390 1
527247 99527247 1001 86380 86390 1
527068 99527068 1001 86380 86390 1
526914 99526914 1001 86380 86390 1
526904 99526904 1001 86380 86390 1
527025 99527025 1001 86380 86390 1
526886 99526886 1001 86380 86390 1
526791 99526791 1001 86380 86390 1
526714 99526714 1001 86380 86390 1
526819 99526819 1001 86380 86390 1
527259 99527259 1001 86380 86390 1
527410 99527410 1001 86380 86390 1
527322 99527322 1001 86380 86390 1
527335 99527335 1001 86380 86390 1
527952 99527952 1001 86380 86390 1
527880 99527880 1001 86380 86390 1
527905 99527905 1001 86380 86390 1
528069 99528069 1001 86380 86390 1
527882 99527882 1001 86380 86390 1
527771 99527771 1001 86380 86390 1
527761 99527761 1001 86380 86390 1
527869 99527869 1001 86380 86390 1
527588 99527588 1001 86380 86390 1
527471 99527471 1001 86380 86390 1
527628 99527628 1001 86380 86390 1
527538 99527538 1001 86380 86390 1
527551 99527551 1001 86380 86390 1
528261 99528261 1001 86380 86390 1
528266 99528266 1001 86380 86390 1
528749 99528749 1001 86380 86390 1
528814 99528814 1001 86380 86390 1
528879 99528879 1001 86380 86390 1
528771 99528771 1001 86380 86390 1
528501 99528501 1001 86380 86390 1
528567 99528567 1001 86380 86390 1
528531 99528531 1001 86380 86390 1
528294 99528294 1001 86380 86390 1
529054 99529054 1001 86380 86390 1
529067 99529067 1001 86380 86390 1
529003 99529003 1001 86380 86390 1
529029 99529029 1001 86380 86390 1
529042 99529042 1001 86380 86390 1
528489 99528489 1001 86380 86390 1
528915 99528915 1001 86380 86390 1
529574 99529574 1001 86380 86390 1
529712 99529712 1001 86380 86390 1
529545 99529545 1001 86380 86390 1
529437 99529437 1001 86380 86390 1
529336 99529336 1001 86380 86390 1
529415 99529415 1001 86380 86390 1
529224 99529224 1001 86380 86390 1
529281 99529281 1001 86380 86390 1
529204 99529204 1001 86380 86390 1
529887 99529887 1001 86380 86390 1
529748 99529748 1001 86380 86390 1
530370 99530370 1001 86380 86390 1
530195 99530195 1001 86380 86390 1
530171 99530171 1001 86380 86390 1
530303 99530303 1001 86380 86390 1
530003 99530003 1001 86380 86390 1
530591 99530591 1001 86380 86390 1
530584 99530584 1001 86380 86390 1
530729 99530729 1001 86380 86390 1
530574 99530574 1001 86380 86390 1
530731 99530731 1001 86380 86390 1
531339 99531339 1001 86380 86390 1
531302 99531302 1001 86380 86390 1
531161 99531161 1001 86380 86390 1
531033 99531033 1001 86380 86390 1
531165 99531165 1001 86380 86390 1
531094 99531094 1001 86380 86390 1
531005 99531005 1001 86380 86390 1
530786 99530786 1001 86380 86390 1
530890 99530890 1001 86380 86390 1
530880 99530880 1001 86380 86390 1
530958 99530958 1001 86380 86390 1
530963 99530963 1001 86380 86390 1
532003 99532003 1001 86380 86390 1
532032 99532032 1001 86380 86390 1
532062 99532062 1001 86380 86390 1
532075 99532075 1001 86380 86390 1
532153 99532153 1001 86380 86390 1
532037 99532037 1001 86380 86390 1
532076 99532076 1001 86380 86390 1
531675 99531675 1001 86380 86390 1
531689 99531689 1001 86380 86390 1
531684 99531684 1001 86380 86390 1
532865 99532865 1001 86380 86390 1
532833 99532833 1001 86380 86390 1
532871 99532871 1001 86380 86390 1
533018 99533018 1001 86380 86390 1
532703 99532703 1001 86380 86390 1
532653 99532653 1001 86380 86390 1
532452 99532452 1001 86380 86390 1
532524 99532524 1001 86380 86390 1
533069 99533069 1001 86380 86390 1
533771 99533771 1001 86380 86390 1
533659 99533659 1001 86380 86390 1
533839 99533839 1001 86380 86390 1
533615 99533615 1001 86380 86390 1
533460 99533460 1001 86380 86390 1
533463 99533463 1001 86380 86390 1
533316 99533316 1001 86380 86390 1
533368 99533368 1001 86380 86390 1
533409 99533409 1001 86380 86390 1
533346 99533346 1001 86380 86390 1
533308 99533308 1001 86380 86390 1
533283 99533283 1001 86380 86390 1
534038 99534038 1001 86380 86390 1
533871 99533871 1001 86380 86390 1
533992 99533992 1001 86380 86390 1
533905 99533905 1001 86380 86390 1
534546 99534546 1001 86380 86390 1
534572 99534572 1001 86380 86390 1
534667 99534667 1001 86380 86390 1
534528 99534528 1001 86380 86390 1
534555 99534555 1001 86380 86390 1
534299 99534299 1001 86380 86390 1
534460 99534460 1001 86380 86390 1
534475 99534475 1001 86380 86390 1
534270 99534270 1001 86380 86390 1
534195 99534195 1001 86380 86390 1
534066 99534066 1001 86380 86390 1
534132 99534132 1001 86380 86390 1
534133 99534133 1001 86380 86390 1
534146 99534146 1001 86380 86390 1
534231 99534231 1001 86380 86390 1
534711 99534711 1001 86380 86390 1
534803 99534803 1001 86380 86390 1
535430 99535430 1001 86380 86390 1
535267 99535267 1001 86380 86390 1
535178 99535178 1001 86380 86390 1
535007 99535007 1001 86380 86390 1
534908 99534908 1001 86380 86390 1
535563 99535563 1001 86380 86390 1
535530 99535530 1001 86380 86390 1
535532 99535532 1001 86380 86390 1
536333 99536333 1001 86380 86390 1
536273 99536273 1001 86380 86390 1
536288 99536288 1001 86380 86390 1
536242 99536242 1001 86380 86390 1
536329 99536329 1001 86380 86390 1
536154 99536154 1001 86380 86390 1
535995 99535995 1001 86380 86390 1
535843 99535843 1001 86380 86390 1
536496 99536496 1001 86380 86390 1
537021 99537021 1001 86380 86390 1
537104 99537104 1001 86380 86390 1
537143 99537143 1001 86380 86390 1
537120 99537120 1001 86380 86390 1
536803 99536803 1001 86380 86390 1
536869 99536869 1001 86380 86390 1
536819 99536819 1001 86380 86390 1
536949 99536949 1001 86380 86390 1
536898 99536898 1001 86380 86390 1
536873 99536873 1001 86380 86390 1
536878 99536878 1001 86380 86390 1
536891 99536891 1001 86380 86390 1
536686 99536686 1001 86380 86390 1
536545 99536545 1001 86380 86390 1
536716 99536716 1001 86380 86390 1
536722 99536722 1001 86380 86390 1
537199 99537199 1001 86380 86390 1
537202 99537202 1001 86380 86390 1
537795 99537795 1001 86380 86390 1
537643 99537643 1001 86380 86390 1
537713 99537713 1001 86380 86390 1
538054 99538054 1001 86380 86390 1
538029 99538029 1001 86380 86390 1
538068 99538068 1001 86380 86390 1
538152 99538152 1001 86380 86390 1
538185 99538185 1001 86380 86390 1
538769 99538769 1001 86380 86390 1
538800 99538800 1001 86380 86390 1
538499 99538499 1001 86380 86390 1
538527 99538527 1001 86380 86390 1
538427 99538427 1001 86380 86390 1
538249 99538249 1001 86380 86390 1
538210 99538210 1001 86380 86390 1
538241 99538241 1001 86380 86390 1
538231 99538231 1001 86380 86390 1
538335 99538335 1001 86380 86390 1
539515 99539515 1001 86380 86390 1
539443 99539443 1001 86380 86390 1
539181 99539181 1001 86380 86390 1
539066 99539066 1001 86380 86390 1
539055 99539055 1001 86380 86390 1
539696 99539696 1001 86380 86390 1
539724 99539724 1001 86380 86390 1
539804 99539804 1001 86380 86390 1
539661 99539661 1001 86380 86390 1
540353 99540353 1001 86380 86390 1
540443 99540443 1001 86380 86390 1
540321 99540321 1001 86380 86390 1
540349 99540349 1001 86380 86390 1
540096 99540096 1001 86380 86390 1
540059 99540059 1001 86380 86390 1
540027 99540027 1001 86380 86390 1
540035 99540035 1001 86380 86390 1
539971 99539971 1001 86380 86390 1
540552 99540552 1001 86380 86390 1
540605 99540605 1001 86380 86390 1
541281 99541281 1001 86380 86390 1
541098 99541098 1001 86380 86390 1
540908 99540908 1001 86380 86390 1
541079 99541079 1001 86380 86390 1
540703 99540703 1001 86380 86390 1
540783 99540783 1001 86380 86390 1
540796 99540796 1001 86380 86390 1
540679 99540679 1001 86380 86390 1
540881 99540881 1001 86380 86390 1
541475 99541475 1001 86380 86390 1
542004 99542004 1001 86380 86390 1
541804 99541804 1001 86380 86390 1
541869 99541869 1001 86380 86390 1
541766 99541766 1001 86380 86390 1
541696 99541696 1001 86380 86390 1
541660 99541660 1001 86380 86390 1
541506 99541506 1001 86380 86390 1
542131 99542131 1001 86380 86390 1
542186 99542186 1001 86380 86390 1
542125 99542125 1001 86380 86390 1
542218 99542218 1001 86380 86390 1
542844 99542844 1001 86380 86390 1
542664 99542664 1001 86380 86390 1
542606 99542606 1001 86380 86390 1
542556 99542556 1001 86380 86390 1
542380 99542380 1001 86380 86390 1
542406 99542406 1001 86380 86390 1
543142 99543142 1001 86380 86390 1
543019 99543019 1001 86380 86390 1
543633 99543633 1001 86380 86390 1
543742 99543742 1001 86380 86390 1
543572 99543572 1001 86380 86390 1
543637 99543637 1001 86380 86390 1
543702 99543702 1001 86380 86390 1
543762 99543762 1001 86380 86390 1
543397 99543397 1001 86380 86390 1
543439 99543439 1001 86380 86390 1
543442 99543442 1001 86380 86390 1
543523 99543523 1001 86380 86390 1
543433 99543433 1001 86380 86390 1
543287 99543287 1001 86380 86390 1
543186 99543186 1001 86380 86390 1
543837 99543837 1001 86380 86390 1
543930 99543930 1001 86380 86390 1
543805 99543805 1001 86380 86390 1
543870 99543870 1001 86380 86390 1
544444 99544444 1001 86380 86390 1
544392 99544392 1001 86380 86390 1
544292 99544292 1001 86380 86390 1
544270 99544270 1001 86380 86390 1
544069 99544069 1001 86380 86390 1
543979 99543979 1001 86380 86390 1
544034 99544034 1001 86380 86390 1
544126 99544126 1001 86380 86390 1
544063 99544063 1001 86380 86390 1
544092 99544092 1001 86380 86390 1
544725 99544725 1001 86380 86390 1
544669 99544669 1001 86380 86390 1
409241 986 1001 30660 31077 1
436173 886 1001 21660 22977 1
517833 868 1002 39518 41714 1
529117 516 1001 69998 70297 1
400522 99400522 1001 86380 86390 1
400433 99400433 1001 86380 86390 1
400911 99400911 1001 86380 86390 1
401126 99401126 1001 86380 86390 1
401263 99401263 1001 86380 86390 1
401261 99401261 1001 86380 86390 1
401224 99401224 1001 86380 86390 1
401351 99401351 1001 86380 86390 1
401412 99401412 1001 86380 86390 1
401526 99401526 1001 86380 86390 1
401687 99401687 1001 86380 86390 1
401744 99401744 1001 86380 86390 1
401871 99401871 1001 86380 86390 1
402268 99402268 1001 86380 86390 1
402293 99402293 1001 86380 86390 1
402329 99402329 1001 86380 86390 1
402380 99402380 1001 86380 86390 1
402505 99402505 1001 86380 86390 1
402989 99402989 1001 86380 86390 1
403146 99403146 1001 86380 86390 1
403305 99403305 1001 86380 86390 1
403342 99403342 1001 86380 86390 1
403421 99403421 1001 86380 86390 1
403457 99403457 1001 86380 86390 1
403460 99403460 1001 86380 86390 1
403606 99403606 1001 86380 86390 1
403627 99403627 1001 86380 86390 1
403889 99403889 1001 86380 86390 1
403842 99403842 1001 86380 86390 1
403734 99403734 1001 86380 86390 1
403970 99403970 1001 86380 86390 1
404111 99404111 1001 86380 86390 1
404085 99404085 1001 86380 86390 1
404428 99404428 1001 86380 86390 1
404565 99404565 1001 86380 86390 1
404597 99404597 1001 86380 86390 1
404724 99404724 1001 86380 86390 1
404788 99404788 1001 86380 86390 1
404983 99404983 1001 86380 86390 1
405080 99405080 1001 86380 86390 1
405679 99405679 1001 86380 86390 1
406053 99406053 1001 86380 86390 1
406165 99406165 1001 86380 86390 1
406105 99406105 1001 86380 86390 1
406219 99406219 1001 86380 86390 1
406255 99406255 1001 86380 86390 1
406591 99406591 1001 86380 86390 1
406904 99406904 1001 86380 86390 1
406993 99406993 1001 86380 86390 1
407039 99407039 1001 86380 86390 1
407327 99407327 1001 86380 86390 1
407720 99407720 1001 86380 86390 1
407972 99407972 1001 86380 86390 1
407888 99407888 1001 86380 86390 1
408141 99408141 1001 86380 86390 1
408198 99408198 1001 86380 86390 1
408123 99408123 1001 86380 86390 1
408184 99408184 1001 86380 86390 1
408353 99408353 1001 86380 86390 1
408711 99408711 1001 86380 86390 1
408906 99408906 1001 86380 86390 1
409075 99409075 1001 86380 86390 1
409368 99409368 1001 86380 86390 1
409547 99409547 1001 86380 86390 1
409755 99409755 1001 86380 86390 1
409691 99409691 1001 86380 86390 1
409802 99409802 1001 86380 86390 1
409941 99409941 1001 86380 86390 1
409984 99409984 1001 86380 86390 1
410270 99410270 1001 86380 86390 1
410222 99410222 1001 86380 86390 1
410488 99410488 1001 86380 86390 1
410809 99410809 1001 86380 86390 1
410830 99410830 1001 86380 86390 1
411018 99411018 1001 86380 86390 1
411286 99411286 1001 86380 86390 1
411265 99411265 1001 86380 86390 1
411386 99411386 1001 86380 86390 1
411410 99411410 1001 86380 86390 1
411398 99411398 1001 86380 86390 1
411650 99411650 1001 86380 86390 1
411615 99411615 1001 86380 86390 1
411555 99411555 1001 86380 86390 1
411735 99411735 1001 86380 86390 1
412040 99412040 1001 86380 86390 1
412058 99412058 1001 86380 86390 1
411997 99411997 1001 86380 86390 1
412248 99412248 1001 86380 86390 1
412338 99412338 1001 86380 86390 1
412445 99412445 1001 86380 86390 1
413403 99413403 1001 86380 86390 1
413326 99413326 1001 86380 86390 1
413668 99413668 1001 86380 86390 1
413507 99413507 1001 86380 86390 1
413330 99413330 1001 86380 86390 1
413189 99413189 1001 86380 86390 1
413230 99413230 1001 86380 86390 1
412619 99412619 1001 86380 86390 1
412515 99412515 1001 86380 86390 1
413925 99413925 1001 86380 86390 1
413840 99413840 1001 86380 86390 1
413770 99413770 1001 86380 86390 1
414105 99414105 1001 86380 86390 1
415155 99415155 1001 86380 86390 1
414807 99414807 1001 86380 86390 1
414600 99414600 1001 86380 86390 1
415671 99415671 1001 86380 86390 1
415711 99415711 1001 86380 86390 1
415636 99415636 1001 86380 86390 1
415694 99415694 1001 86380 86390 1
415524 99415524 1001 86380 86390 1
416845 99416845 1001 86380 86390 1
416450 99416450 1001 86380 86390 1
416310 99416310 1001 86380 86390 1
416206 99416206 1001 86380 86390 1
416181 99416181 1001 86380 86390 1
415932 99415932 1001 86380 86390 1
415835 99415835 1001 86380 86390 1
415726 99415726 1001 86380 86390 1
415995 99415995 1001 86380 86390 1
415940 99415940 1001 86380 86390 1
416027 99416027 1001 86380 86390 1
417181 99417181 1001 86380 86390 1
417428 99417428 1001 86380 86390 1
417418 99417418 1001 86380 86390 1
418599 99418599 1001 86380 86390 1
418600 99418600 1001 86380 86390 1
418468 99418468 1001 86380 86390 1
418522 99418522 1001 86380 86390 1
418394 99418394 1001 86380 86390 1
418313 99418313 1001 86380 86390 1
418149 99418149 1001 86380 86390 1
418263 99418263 1001 86380 86390 1
418002 99418002 1001 86380 86390 1
417849 99417849 1001 86380 86390 1
417925 99417925 1001 86380 86390 1
417689 99417689 1001 86380 86390 1
417800 99417800 1001 86380 86390 1
418928 99418928 1001 86380 86390 1
418881 99418881 1001 86380 86390 1
418960 99418960 1001 86380 86390 1
418807 99418807 1001 86380 86390 1
418945 99418945 1001 86380 86390 1
419202 99419202 1001 86380 86390 1
419092 99419092 1001 86380 86390 1
420093 99420093 1001 86380 86390 1
420190 99420190 1001 86380 86390 1
420302 99420302 1001 86380 86390 1
419805 99419805 1001 86380 86390 1
419757 99419757 1001 86380 86390 1
419472 99419472 1001 86380 86390 1
419577 99419577 1001 86380 86390 1
419431 99419431 1001 86380 86390 1
419554 99419554 1001 86380 86390 1
420538 99420538 1001 86380 86390 1
420499 99420499 1001 86380 86390 1
420481 99420481 1001 86380 86390 1
421986 99421986 1001 86380 86390 1
421503 99421503 1001 86380 86390 1
421398 99421398 1001 86380 86390 1
421313 99421313 1001 86380 86390 1
421475 99421475 1001 86380 86390 1
421047 99421047 1001 86380 86390 1
421202 99421202 1001 86380 86390 1
422437 99422437 1001 86380 86390 1
422319 99422319 1001 86380 86390 1
423664 99423664 1001 86380 86390 1
423427 99423427 1001 86380 86390 1
423723 99423723 1001 86380 86390 1
423571 99423571 1001 86380 86390 1
423134 99423134 1001 86380 86390 1
423297 99423297 1001 86380 86390 1
423142 99423142 1001 86380 86390 1
422956 99422956 1001 86380 86390 1
422729 99422729 1001 86380 86390 1
422885 99422885 1001 86380 86390 1
422616 99422616 1001 86380 86390 1
422546 99422546 1001 86380 86390 1
423844 99423844 1001 86380 86390 1
424005 99424005 1001 86380 86390 1
425321 99425321 1001 86380 86390 1
424596 99424596 1001 86380 86390 1
424637 99424637 1001 86380 86390 1
424292 99424292 1001 86380 86390 1
424361 99424361 1001 86380 86390 1
424335 99424335 1001 86380 86390 1
426840 99426840 1001 86380 86390 1
427038 99427038 1001 86380 86390 1
426822 99426822 1001 86380 86390 1
426772 99426772 1001 86380 86390 1
426885 99426885 1001 86380 86390 1
427083 99427083 1001 86380 86390 1
426998 99426998 1001 86380 86390 1
426862 99426862 1001 86380 86390 1
426394 99426394 1001 86380 86390 1
426625 99426625 1001 86380 86390 1
426612 99426612 1001 86380 86390 1
426420 99426420 1001 86380 86390 1
425931 99425931 1001 86380 86390 1
427261 99427261 1001 86380 86390 1
427171 99427171 1001 86380 86390 1
427372 99427372 1001 86380 86390 1
427513 99427513 1001 86380 86390 1
428515 99428515 1001 86380 86390 1
428521 99428521 1001 86380 86390 1
428449 99428449 1001 86380 86390 1
428188 99428188 1001 86380 86390 1
428064 99428064 1001 86380 86390 1
428163 99428163 1001 86380 86390 1
428261 99428261 1001 86380 86390 1
428262 99428262 1001 86380 86390 1
427575 99427575 1001 86380 86390 1
427554 99427554 1001 86380 86390 1
427736 99427736 1001 86380 86390 1
427548 99427548 1001 86380 86390 1
429156 99429156 1001 86380 86390 1
428970 99428970 1001 86380 86390 1
429079 99429079 1001 86380 86390 1
428810 99428810 1001 86380 86390 1
430208 99430208 1001 86380 86390 1
430147 99430147 1001 86380 86390 1
429205 99429205 1001 86380 86390 1
429379 99429379 1001 86380 86390 1
429514 99429514 1001 86380 86390 1
429312 99429312 1001 86380 86390 1
429240 99429240 1001 86380 86390 1
430487 99430487 1001 86380 86390 1
430745 99430745 1001 86380 86390 1
430470 99430470 1001 86380 86390 1
430649 99430649 1001 86380 86390 1
430807 99430807 1001 86380 86390 1
431991 99431991 1001 86380 86390 1
432013 99432013 1001 86380 86390 1
431667 99431667 1001 86380 86390 1
431705 99431705 1001 86380 86390 1
431401 99431401 1001 86380 86390 1
431575 99431575 1001 86380 86390 1
432200 99432200 1001 86380 86390 1
432163 99432163 1001 86380 86390 1
432256 99432256 1001 86380 86390 1
432215 99432215 1001 86380 86390 1
432240 99432240 1001 86380 86390 1
433392 99433392 1001 86380 86390 1
433635 99433635 1001 86380 86390 1
433468 99433468 1001 86380 86390 1
433647 99433647 1001 86380 86390 1
432991 99432991 1001 86380 86390 1
433253 99433253 1001 86380 86390 1
433118 99433118 1001 86380 86390 1
433058 99433058 1001 86380 86390 1
433087 99433087 1001 86380 86390 1
432771 99432771 1001 86380 86390 1
432668 99432668 1001 86380 86390 1
432700 99432700 1001 86380 86390 1
432798 99432798 1001 86380 86390 1
432609 99432609 1001 86380 86390 1
432687 99432687 1001 86380 86390 1
433912 99433912 1001 86380 86390 1
434134 99434134 1001 86380 86390 1
434092 99434092 1001 86380 86390 1
434100 99434100 1001 86380 86390 1
435388 99435388 1001 86380 86390 1
435307 99435307 1001 86380 86390 1
434971 99434971 1001 86380 86390 1
434651 99434651 1001 86380 86390 1
434934 99434934 1001 86380 86390 1
434655 99434655 1001 86380 86390 1
434421 99434421 1001 86380 86390 1
434468 99434468 1001 86380 86390 1
434319 99434319 1001 86380 86390 1
435594 99435594 1001 86380 86390 1
435550 99435550 1001 86380 86390 1
435734 99435734 1001 86380 86390 1
435867 99435867 1001 86380 86390 1
435460 99435460 1001 86380 86390 1
435656 99435656 1001 86380 86390 1
435818 99435818 1001 86380 86390 1
435539 99435539 1001 86380 86390 1
437003 99437003 1001 86380 86390 1
436461 99436461 1001 86380 86390 1
436480 99436480 1001 86380 86390 1
436536 99436536 1001 86380 86390 1
436072 99436072 1001 86380 86390 1
436320 99436320 1001 86380 86390 1
436245 99436245 1001 86380 86390 1
435939 99435939 1001 86380 86390 1
300068 99300068 1001 86380 86390 1
437274 99437274 1001 86380 86390 1
437307 99437307 1001 86380 86390 1
300014 99300014 1001 86380 86390 1
300106 99300106 1001 86380 86390 1
300601 99300601 1001 86380 86390 1
300614 99300614 1001 86380 86390 1
300654 99300654 1001 86380 86390 1
300616 99300616 1001 86380 86390 1
300682 99300682 1001 86380 86390 1
300723 99300723 1001 86380 86390 1
300664 99300664 1001 86380 86390 1
300473 99300473 1001 86380 86390 1
300335 99300335 1001 86380 86390 1
300494 99300494 1001 86380 86390 1
300418 99300418 1001 86380 86390 1
300201 99300201 1001 86380 86390 1
300165 99300165 1001 86380 86390 1
300769 99300769 1001 86380 86390 1
300789 99300789 1001 86380 86390 1
301429 99301429 1001 86380 86390 1
301481 99301481 1001 86380 86390 1
301513 99301513 1001 86380 86390 1
301277 99301277 1001 86380 86390 1
301175 99301175 1001 86380 86390 1
301176 99301176 1001 86380 86390 1
301319 99301319 1001 86380 86390 1
301141 99301141 1001 86380 86390 1
301073 99301073 1001 86380 86390 1
301590 99301590 1001 86380 86390 1
301557 99301557 1001 86380 86390 1
301654 99301654 1001 86380 86390 1
301577 99301577 1001 86380 86390 1
302260 99302260 1001 86380 86390 1
302086 99302086 1001 86380 86390 1
302101 99302101 1001 86380 86390 1
302154 99302154 1001 86380 86390 1
302121 99302121 1001 86380 86390 1
302160 99302160 1001 86380 86390 1
301915 99301915 1001 86380 86390 1
301789 99301789 1001 86380 86390 1
301792 99301792 1001 86380 86390 1
301831 99301831 1001 86380 86390 1
301961 99301961 1001 86380 86390 1
301821 99301821 1001 86380 86390 1
302419 99302419 1001 86380 86390 1
302433 99302433 1001 86380 86390 1
302476 99302476 1001 86380 86390 1
302567 99302567 1001 86380 86390 1
302555 99302555 1001 86380 86390 1
302556 99302556 1001 86380 86390 1
303044 99303044 1001 86380 86390 1
303192 99303192 1001 86380 86390 1
303128 99303128 1001 86380 86390 1
303168 99303168 1001 86380 86390 1
302929 99302929 1001 86380 86390 1
302943 99302943 1001 86380 86390 1
302813 99302813 1001 86380 86390 1
303000 99303000 1001 86380 86390 1
302769 99302769 1001 86380 86390 1
302762 99302762 1001 86380 86390 1
302789 99302789 1001 86380 86390 1
303411 99303411 1001 86380 86390 1
303402 99303402 1001 86380 86390 1
303224 99303224 1001 86380 86390 1
304012 99304012 1001 86380 86390 1
303835 99303835 1001 86380 86390 1
303914 99303914 1001 86380 86390 1
304024 99304024 1001 86380 86390 1
303827 99303827 1001 86380 86390 1
303807 99303807 1001 86380 86390 1
303631 99303631 1001 86380 86390 1
303479 99303479 1001 86380 86390 1
303547 99303547 1001 86380 86390 1
303576 99303576 1001 86380 86390 1
304125 99304125 1001 86380 86390 1
304217 99304217 1001 86380 86390 1
304205 99304205 1001 86380 86390 1
304231 99304231 1001 86380 86390 1
304089 99304089 1001 86380 86390 1
304144 99304144 1001 86380 86390 1
304800 99304800 1001 86380 86390 1
304481 99304481 1001 86380 86390 1
304298 99304298 1001 86380 86390 1
305002 99305002 1001 86380 86390 1
305049 99305049 1001 86380 86390 1
305588 99305588 1001 86380 86390 1
305642 99305642 1001 86380 86390 1
305302 99305302 1001 86380 86390 1
305371 99305371 1001 86380 86390 1
305451 99305451 1001 86380 86390 1
500026 99500026 1001 86380 86390 1
500067 99500067 1001 86380 86390 1
500048 99500048 1001 86380 86390 1
500126 99500126 1001 86380 86390 1
500763 99500763 1001 86380 86390 1
500627 99500627 1001 86380 86390 1
500772 99500772 1001 86380 86390 1
500811 99500811 1001 86380 86390 1
500468 99500468 1001 86380 86390 1
500495 99500495 1001 86380 86390 1
500547 99500547 1001 86380 86390 1
500209 99500209 1001 86380 86390 1
500308 99500308 1001 86380 86390 1
500609 99500609 1001 86380 86390 1
500817 99500817 1001 86380 86390 1
501460 99501460 1001 86380 86390 1
501604 99501604 1001 86380 86390 1
501552 99501552 1001 86380 86390 1
501488 99501488 1001 86380 86390 1
501587 99501587 1001 86380 86390 1
501229 99501229 1001 86380 86390 1
501407 99501407 1001 86380 86390 1
501433 99501433 1001 86380 86390 1
501109 99501109 1001 86380 86390 1
501063 99501063 1001 86380 86390 1
501079 99501079 1001 86380 86390 1
501173 99501173 1001 86380 86390 1
501795 99501795 1001 86380 86390 1
502465 99502465 1001 86380 86390 1
502353 99502353 1001 86380 86390 1
502446 99502446 1001 86380 86390 1
502305 99502305 1001 86380 86390 1
502320 99502320 1001 86380 86390 1
502372 99502372 1001 86380 86390 1
502200 99502200 1001 86380 86390 1
502254 99502254 1001 86380 86390 1
502192 99502192 1001 86380 86390 1
501859 99501859 1001 86380 86390 1
502015 99502015 1001 86380 86390 1
502041 99502041 1001 86380 86390 1
501879 99501879 1001 86380 86390 1
501906 99501906 1001 86380 86390 1
501998 99501998 1001 86380 86390 1
502638 99502638 1001 86380 86390 1
503125 99503125 1001 86380 86390 1
503169 99503169 1001 86380 86390 1
503247 99503247 1001 86380 86390 1
503170 99503170 1001 86380 86390 1
503287 99503287 1001 86380 86390 1
503075 99503075 1001 86380 86390 1
503042 99503042 1001 86380 86390 1
502736 99502736 1001 86380 86390 1
502685 99502685 1001 86380 86390 1
502740 99502740 1001 86380 86390 1
502819 99502819 1001 86380 86390 1
502833 99502833 1001 86380 86390 1
503317 99503317 1001 86380 86390 1
503489 99503489 1001 86380 86390 1
503992 99503992 1001 86380 86390 1
503827 99503827 1001 86380 86390 1
503523 99503523 1001 86380 86390 1
503536 99503536 1001 86380 86390 1
503563 99503563 1001 86380 86390 1
503694 99503694 1001 86380 86390 1
504207 99504207 1001 86380 86390 1
504316 99504316 1001 86380 86390 1
504321 99504321 1001 86380 86390 1
504868 99504868 1001 86380 86390 1
504766 99504766 1001 86380 86390 1
504928 99504928 1001 86380 86390 1
504933 99504933 1001 86380 86390 1
504587 99504587 1001 86380 86390 1
504588 99504588 1001 86380 86390 1
504550 99504550 1001 86380 86390 1
504589 99504589 1001 86380 86390 1
504633 99504633 1001 86380 86390 1
504634 99504634 1001 86380 86390 1
504326 99504326 1001 86380 86390 1
504511 99504511 1001 86380 86390 1
505139 99505139 1001 86380 86390 1
505107 99505107 1001 86380 86390 1
505671 99505671 1001 86380 86390 1
505609 99505609 1001 86380 86390 1
505726 99505726 1001 86380 86390 1
505610 99505610 1001 86380 86390 1
505575 99505575 1001 86380 86390 1
505766 99505766 1001 86380 86390 1
505529 99505529 1001 86380 86390 1
505518 99505518 1001 86380 86390 1
505428 99505428 1001 86380 86390 1
505178 99505178 1001 86380 86390 1
505314 99505314 1001 86380 86390 1
505250 99505250 1001 86380 86390 1
506517 99506517 1001 86380 86390 1
506343 99506343 1001 86380 86390 1
506369 99506369 1001 86380 86390 1
506003 99506003 1001 86380 86390 1
506159 99506159 1001 86380 86390 1
506083 99506083 1001 86380 86390 1
506078 99506078 1001 86380 86390 1
506606 99506606 1001 86380 86390 1
506790 99506790 1001 86380 86390 1
506611 99506611 1001 86380 86390 1
507352 99507352 1001 86380 86390 1
507276 99507276 1001 86380 86390 1
507304 99507304 1001 86380 86390 1
507253 99507253 1001 86380 86390 1
507280 99507280 1001 86380 86390 1
507036 99507036 1001 86380 86390 1
507065 99507065 1001 86380 86390 1
506947 99506947 1001 86380 86390 1
506873 99506873 1001 86380 86390 1
506886 99506886 1001 86380 86390 1
506852 99506852 1001 86380 86390 1
507549 99507549 1001 86380 86390 1
507526 99507526 1001 86380 86390 1
507604 99507604 1001 86380 86390 1
507598 99507598 1001 86380 86390 1
507430 99507430 1001 86380 86390 1
507483 99507483 1001 86380 86390 1
508238 99508238 1001 86380 86390 1
508006 99508006 1001 86380 86390 1
507921 99507921 1001 86380 86390 1
507812 99507812 1001 86380 86390 1
507776 99507776 1001 86380 86390 1
507802 99507802 1001 86380 86390 1
507818 99507818 1001 86380 86390 1
507832 99507832 1001 86380 86390 1
507652 99507652 1001 86380 86390 1
508366 99508366 1001 86380 86390 1
508368 99508368 1001 86380 86390 1
508280 99508280 1001 86380 86390 1
508450 99508450 1001 86380 86390 1
508387 99508387 1001 86380 86390 1
508452 99508452 1001 86380 86390 1
508922 99508922 1001 86380 86390 1
508956 99508956 1001 86380 86390 1
508944 99508944 1001 86380 86390 1
508714 99508714 1001 86380 86390 1
508779 99508779 1001 86380 86390 1
508728 99508728 1001 86380 86390 1
508456 99508456 1001 86380 86390 1
508514 99508514 1001 86380 86390 1
508631 99508631 1001 86380 86390 1
509129 99509129 1001 86380 86390 1
509195 99509195 1001 86380 86390 1
509850 99509850 1001 86380 86390 1
509699 99509699 1001 86380 86390 1
509881 99509881 1001 86380 86390 1
509706 99509706 1001 86380 86390 1
509695 99509695 1001 86380 86390 1
509331 99509331 1001 86380 86390 1
509477 99509477 1001 86380 86390 1
510081 99510081 1001 86380 86390 1
509984 99509984 1001 86380 86390 1
510572 99510572 1001 86380 86390 1
510724 99510724 1001 86380 86390 1
510547 99510547 1001 86380 86390 1
510630 99510630 1001 86380 86390 1
510605 99510605 1001 86380 86390 1
510657 99510657 1001 86380 86390 1
510685 99510685 1001 86380 86390 1
510622 99510622 1001 86380 86390 1
510511 99510511 1001 86380 86390 1
510388 99510388 1001 86380 86390 1
510440 99510440 1001 86380 86390 1
510352 99510352 1001 86380 86390 1
510174 99510174 1001 86380 86390 1
510294 99510294 1001 86380 86390 1
510181 99510181 1001 86380 86390 1
510273 99510273 1001 86380 86390 1
510828 99510828 1001 86380 86390 1
510523 99510523 1001 86380 86390 1
511552 99511552 1001 86380 86390 1
511402 99511402 1001 86380 86390 1
511547 99511547 1001 86380 86390 1
511275 99511275 1001 86380 86390 1
511264 99511264 1001 86380 86390 1
511303 99511303 1001 86380 86390 1
511332 99511332 1001 86380 86390 1
511643 99511643 1001 86380 86390 1
511622 99511622 1001 86380 86390 1
511557 99511557 1001 86380 86390 1
511559 99511559 1001 86380 86390 1
511690 99511690 1001 86380 86390 1
511691 99511691 1001 86380 86390 1
512315 99512315 1001 86380 86390 1
512267 99512267 1001 86380 86390 1
512269 99512269 1001 86380 86390 1
512308 99512308 1001 86380 86390 1
512361 99512361 1001 86380 86390 1
512336 99512336 1001 86380 86390 1
512339 99512339 1001 86380 86390 1
511980 99511980 1001 86380 86390 1
512033 99512033 1001 86380 86390 1
512023 99512023 1001 86380 86390 1
512132 99512132 1001 86380 86390 1
512068 99512068 1001 86380 86390 1
512082 99512082 1001 86380 86390 1
511777 99511777 1001 86380 86390 1
511869 99511869 1001 86380 86390 1
511922 99511922 1001 86380 86390 1
511925 99511925 1001 86380 86390 1
512463 99512463 1001 86380 86390 1
512529 99512529 1001 86380 86390 1
513030 99513030 1001 86380 86390 1
513113 99513113 1001 86380 86390 1
513199 99513199 1001 86380 86390 1
512860 99512860 1001 86380 86390 1
512926 99512926 1001 86380 86390 1
512955 99512955 1001 86380 86390 1
512930 99512930 1001 86380 86390 1
512868 99512868 1001 86380 86390 1
512768 99512768 1001 86380 86390 1
512745 99512745 1001 86380 86390 1
512772 99512772 1001 86380 86390 1
512773 99512773 1001 86380 86390 1
512748 99512748 1001 86380 86390 1
512776 99512776 1001 86380 86390 1
513293 99513293 1001 86380 86390 1
513841 99513841 1001 86380 86390 1
513962 99513962 1001 86380 86390 1
514029 99514029 1001 86380 86390 1
513647 99513647 1001 86380 86390 1
513738 99513738 1001 86380 86390 1
513622 99513622 1001 86380 86390 1
513781 99513781 1001 86380 86390 1
513824 99513824 1001 86380 86390 1
513542 99513542 1001 86380 86390 1
513428 99513428 1001 86380 86390 1
513511 99513511 1001 86380 86390 1
513563 99513563 1001 86380 86390 1
513576 99513576 1001 86380 86390 1
513525 99513525 1001 86380 86390 1
514109 99514109 1001 86380 86390 1
514045 99514045 1001 86380 86390 1
514820 99514820 1001 86380 86390 1
514656 99514656 1001 86380 86390 1
514845 99514845 1001 86380 86390 1
514792 99514792 1001 86380 86390 1
514535 99514535 1001 86380 86390 1
514486 99514486 1001 86380 86390 1
514489 99514489 1001 86380 86390 1
514885 99514885 1001 86380 86390 1
515503 99515503 1001 86380 86390 1
515556 99515556 1001 86380 86390 1
515480 99515480 1001 86380 86390 1
515485 99515485 1001 86380 86390 1
515501 99515501 1001 86380 86390 1
515514 99515514 1001 86380 86390 1
515515 99515515 1001 86380 86390 1
515580 99515580 1001 86380 86390 1
515297 99515297 1001 86380 86390 1
515350 99515350 1001 86380 86390 1
515341 99515341 1001 86380 86390 1
515358 99515358 1001 86380 86390 1
515189 99515189 1001 86380 86390 1
515165 99515165 1001 86380 86390 1
515827 99515827 1001 86380 86390 1
515711 99515711 1001 86380 86390 1
515828 99515828 1001 86380 86390 1
516330 99516330 1001 86380 86390 1
516315 99516315 1001 86380 86390 1
516444 99516444 1001 86380 86390 1
516281 99516281 1001 86380 86390 1
516108 99516108 1001 86380 86390 1
515934 99515934 1001 86380 86390 1
515896 99515896 1001 86380 86390 1
516602 99516602 1001 86380 86390 1
516603 99516603 1001 86380 86390 1
517221 99517221 1001 86380 86390 1
517234 99517234 1001 86380 86390 1
517140 99517140 1001 86380 86390 1
516977 99516977 1001 86380 86390 1
516926 99516926 1001 86380 86390 1
516954 99516954 1001 86380 86390 1
516929 99516929 1001 86380 86390 1
517060 99517060 1001 86380 86390 1
517089 99517089 1001 86380 86390 1
516781 99516781 1001 86380 86390 1
516827 99516827 1001 86380 86390 1
516842 99516842 1001 86380 86390 1
517437 99517437 1001 86380 86390 1
517504 99517504 1001 86380 86390 1
517494 99517494 1001 86380 86390 1
518034 99518034 1001 86380 86390 1
518003 99518003 1001 86380 86390 1
517956 99517956 1001 86380 86390 1
517821 99517821 1001 86380 86390 1
517890 99517890 1001 86380 86390 1
517683 99517683 1001 86380 86390 1
517619 99517619 1001 86380 86390 1
517623 99517623 1001 86380 86390 1
517561 99517561 1001 86380 86390 1
518178 99518178 1001 86380 86390 1
518335 99518335 1001 86380 86390 1
518955 99518955 1001 86380 86390 1
518796 99518796 1001 86380 86390 1
518930 99518930 1001 86380 86390 1
518905 99518905 1001 86380 86390 1
518783 99518783 1001 86380 86390 1
518642 99518642 1001 86380 86390 1
518738 99518738 1001 86380 86390 1
518764 99518764 1001 86380 86390 1
518395 99518395 1001 86380 86390 1
518525 99518525 1001 86380 86390 1
518438 99518438 1001 86380 86390 1
518400 99518400 1001 86380 86390 1
518426 99518426 1001 86380 86390 1
518468 99518468 1001 86380 86390 1
519181 99519181 1001 86380 86390 1
519117 99519117 1001 86380 86390 1
519635 99519635 1001 86380 86390 1
519675 99519675 1001 86380 86390 1
519708 99519708 1001 86380 86390 1
519619 99519619 1001 86380 86390 1
519588 99519588 1001 86380 86390 1
519460 99519460 1001 86380 86390 1
519569 99519569 1001 86380 86390 1
519361 99519361 1001 86380 86390 1
519336 99519336 1001 86380 86390 1
519300 99519300 1001 86380 86390 1
519393 99519393 1001 86380 86390 1
519283 99519283 1001 86380 86390 1
519911 99519911 1001 86380 86390 1
519926 99519926 1001 86380 86390 1
520439 99520439 1001 86380 86390 1
520493 99520493 1001 86380 86390 1
520559 99520559 1001 86380 86390 1
520573 99520573 1001 86380 86390 1
520445 99520445 1001 86380 86390 1
520409 99520409 1001 86380 86390 1
520371 99520371 1001 86380 86390 1
520398 99520398 1001 86380 86390 1
520295 99520295 1001 86380 86390 1
520296 99520296 1001 86380 86390 1
520421 99520421 1001 86380 86390 1
520060 99520060 1001 86380 86390 1
520099 99520099 1001 86380 86390 1
520088 99520088 1001 86380 86390 1
520092 99520092 1001 86380 86390 1
520118 99520118 1001 86380 86390 1
520818 99520818 1001 86380 86390 1
521378 99521378 1001 86380 86390 1
521288 99521288 1001 86380 86390 1
521443 99521443 1001 86380 86390 1
521248 99521248 1001 86380 86390 1
521070 99521070 1001 86380 86390 1
521058 99521058 1001 86380 86390 1
520850 99520850 1001 86380 86390 1
521039 99521039 1001 86380 86390 1
521580 99521580 1001 86380 86390 1
521545 99521545 1001 86380 86390 1
521662 99521662 1001 86380 86390 1
521612 99521612 1001 86380 86390 1
521664 99521664 1001 86380 86390 1
521626 99521626 1001 86380 86390 1
521642 99521642 1001 86380 86390 1
522230 99522230 1001 86380 86390 1
522128 99522128 1001 86380 86390 1
522180 99522180 1001 86380 86390 1
522159 99522159 1001 86380 86390 1
522020 99522020 1001 86380 86390 1
521742 99521742 1001 86380 86390 1
521795 99521795 1001 86380 86390 1
521834 99521834 1001 86380 86390 1
522358 99522358 1001 86380 86390 1
522425 99522425 1001 86380 86390 1
522414 99522414 1001 86380 86390 1
522326 99522326 1001 86380 86390 1
522926 99522926 1001 86380 86390 1
522941 99522941 1001 86380 86390 1
523021 99523021 1001 86380 86390 1
522999 99522999 1001 86380 86390 1
522774 99522774 1001 86380 86390 1
522725 99522725 1001 86380 86390 1
522658 99522658 1001 86380 86390 1
523311 99523311 1001 86380 86390 1
523205 99523205 1001 86380 86390 1
523257 99523257 1001 86380 86390 1
523944 99523944 1001 86380 86390 1
523754 99523754 1001 86380 86390 1
523904 99523904 1001 86380 86390 1
523654 99523654 1001 86380 86390 1
523538 99523538 1001 86380 86390 1
523479 99523479 1001 86380 86390 1
524072 99524072 1001 86380 86390 1
523995 99523995 1001 86380 86390 1
524744 99524744 1001 86380 86390 1
524595 99524595 1001 86380 86390 1
524572 99524572 1001 86380 86390 1
524527 99524527 1001 86380 86390 1
524490 99524490 1001 86380 86390 1
524441 99524441 1001 86380 86390 1
524480 99524480 1001 86380 86390 1
524268 99524268 1001 86380 86390 1
524156 99524156 1001 86380 86390 1
524196 99524196 1001 86380 86390 1
524211 99524211 1001 86380 86390 1
524276 99524276 1001 86380 86390 1
524239 99524239 1001 86380 86390 1
524871 99524871 1001 86380 86390 1
524820 99524820 1001 86380 86390 1
524944 99524944 1001 86380 86390 1
525461 99525461 1001 86380 86390 1
525487 99525487 1001 86380 86390 1
525516 99525516 1001 86380 86390 1
525190 99525190 1001 86380 86390 1
525246 99525246 1001 86380 86390 1
525005 99525005 1001 86380 86390 1
524985 99524985 1001 86380 86390 1
525723 99525723 1001 86380 86390 1
525633 99525633 1001 86380 86390 1
525711 99525711 1001 86380 86390 1
525636 99525636 1001 86380 86390 1
525706 99525706 1001 86380 86390 1
526388 99526388 1001 86380 86390 1
526133 99526133 1001 86380 86390 1
526121 99526121 1001 86380 86390 1
526112 99526112 1001 86380 86390 1
526035 99526035 1001 86380 86390 1
525985 99525985 1001 86380 86390 1
525883 99525883 1001 86380 86390 1
525819 99525819 1001 86380 86390 1
525897 99525897 1001 86380 86390 1
525925 99525925 1001 86380 86390 1
525827 99525827 1001 86380 86390 1
526448 99526448 1001 86380 86390 1
526219 99526219 1001 86380 86390 1
526542 99526542 1001 86380 86390 1
526570 99526570 1001 86380 86390 1
526583 99526583 1001 86380 86390 1
526558 99526558 1001 86380 86390 1
526572 99526572 1001 86380 86390 1
527146 99527146 1001 86380 86390 1
527047 99527047 1001 86380 86390 1
526995 99526995 1001 86380 86390 1
526905 99526905 1001 86380 86390 1
526963 99526963 1001 86380 86390 1
526913 99526913 1001 86380 86390 1
526939 99526939 1001 86380 86390 1
526745 99526745 1001 86380 86390 1
526694 99526694 1001 86380 86390 1
526782 99526782 1001 86380 86390 1
527279 99527279 1001 86380 86390 1
527448 99527448 1001 86380 86390 1
527346 99527346 1001 86380 86390 1
527901 99527901 1001 86380 86390 1
527902 99527902 1001 86380 86390 1
527780 99527780 1001 86380 86390 1
527870 99527870 1001 86380 86390 1
527783 99527783 1001 86380 86390 1
527809 99527809 1001 86380 86390 1
527681 99527681 1001 86380 86390 1
527637 99527637 1001 86380 86390 1
527653 99527653 1001 86380 86390 1
527486 99527486 1001 86380 86390 1
527630 99527630 1001 86380 86390 1
528268 99528268 1001 86380 86390 1
528126 99528126 1001 86380 86390 1
528141 99528141 1001 86380 86390 1
528089 99528089 1001 86380 86390 1
528247 99528247 1001 86380 86390 1
528213 99528213 1001 86380 86390 1
528760 99528760 1001 86380 86390 1
528790 99528790 1001 86380 86390 1
528462 99528462 1001 86380 86390 1
528463 99528463 1001 86380 86390 1
528393 99528393 1001 86380 86390 1
528958 99528958 1001 86380 86390 1
528998 99528998 1001 86380 86390 1
528922 99528922 1001 86380 86390 1
529668 99529668 1001 86380 86390 1
529566 99529566 1001 86380 86390 1
529584 99529584 1001 86380 86390 1
529397 99529397 1001 86380 86390 1
529374 99529374 1001 86380 86390 1
529495 99529495 1001 86380 86390 1
529159 99529159 1001 86380 86390 1
529187 99529187 1001 86380 86390 1
529179 99529179 1001 86380 86390 1
529259 99529259 1001 86380 86390 1
529776 99529776 1001 86380 86390 1
530380 99530380 1001 86380 86390 1
530262 99530262 1001 86380 86390 1
530002 99530002 1001 86380 86390 1
530004 99530004 1001 86380 86390 1
530135 99530135 1001 86380 86390 1
529957 99529957 1001 86380 86390 1
530139 99530139 1001 86380 86390 1
530669 99530669 1001 86380 86390 1
530567 99530567 1001 86380 86390 1
530588 99530588 1001 86380 86390 1
530678 99530678 1001 86380 86390 1
531355 99531355 1001 86380 86390 1
531257 99531257 1001 86380 86390 1
531207 99531207 1001 86380 86390 1
531369 99531369 1001 86380 86390 1
531373 99531373 1001 86380 86390 1
531049 99531049 1001 86380 86390 1
531068 99531068 1001 86380 86390 1
531133 99531133 1001 86380 86390 1
530901 99530901 1001 86380 86390 1
530932 99530932 1001 86380 86390 1
530835 99530835 1001 86380 86390 1
530848 99530848 1001 86380 86390 1
531403 99531403 1001 86380 86390 1
531498 99531498 1001 86380 86390 1
532078 99532078 1001 86380 86390 1
532030 99532030 1001 86380 86390 1
532012 99532012 1001 86380 86390 1
531846 99531846 1001 86380 86390 1
531963 99531963 1001 86380 86390 1
531867 99531867 1001 86380 86390 1
531702 99531702 1001 86380 86390 1
531783 99531783 1001 86380 86390 1
531761 99531761 1001 86380 86390 1
532311 99532311 1001 86380 86390 1
532221 99532221 1001 86380 86390 1
532276 99532276 1001 86380 86390 1
533015 99533015 1001 86380 86390 1
532874 99532874 1001 86380 86390 1
532826 99532826 1001 86380 86390 1
532687 99532687 1001 86380 86390 1
532628 99532628 1001 86380 86390 1
532506 99532506 1001 86380 86390 1
532512 99532512 1001 86380 86390 1
532487 99532487 1001 86380 86390 1
533185 99533185 1001 86380 86390 1
533099 99533099 1001 86380 86390 1
533233 99533233 1001 86380 86390 1
533078 99533078 1001 86380 86390 1
533726 99533726 1001 86380 86390 1
533791 99533791 1001 86380 86390 1
533458 99533458 1001 86380 86390 1
533537 99533537 1001 86380 86390 1
533514 99533514 1001 86380 86390 1
533462 99533462 1001 86380 86390 1
533608 99533608 1001 86380 86390 1
533625 99533625 1001 86380 86390 1
533431 99533431 1001 86380 86390 1
533239 99533239 1001 86380 86390 1
533920 99533920 1001 86380 86390 1
534036 99534036 1001 86380 86390 1
533909 99533909 1001 86380 86390 1
533955 99533955 1001 86380 86390 1
533944 99533944 1001 86380 86390 1
534582 99534582 1001 86380 86390 1
534483 99534483 1001 86380 86390 1
534427 99534427 1001 86380 86390 1
534285 99534285 1001 86380 86390 1
534390 99534390 1001 86380 86390 1
534447 99534447 1001 86380 86390 1
534306 99534306 1001 86380 86390 1
534321 99534321 1001 86380 86390 1
534374 99534374 1001 86380 86390 1
534478 99534478 1001 86380 86390 1
534089 99534089 1001 86380 86390 1
534223 99534223 1001 86380 86390 1
534214 99534214 1001 86380 86390 1
534126 99534126 1001 86380 86390 1
534695 99534695 1001 86380 86390 1
534726 99534726 1001 86380 86390 1
534848 99534848 1001 86380 86390 1
534732 99534732 1001 86380 86390 1
535463 99535463 1001 86380 86390 1
535445 99535445 1001 86380 86390 1
535125 99535125 1001 86380 86390 1
535225 99535225 1001 86380 86390 1
535089 99535089 1001 86380 86390 1
535093 99535093 1001 86380 86390 1
534926 99534926 1001 86380 86390 1
534901 99534901 1001 86380 86390 1
535698 99535698 1001 86380 86390 1
536260 99536260 1001 86380 86390 1
536187 99536187 1001 86380 86390 1
536149 99536149 1001 86380 86390 1
536244 99536244 1001 86380 86390 1
536004 99536004 1001 86380 86390 1
535945 99535945 1001 86380 86390 1
536013 99536013 1001 86380 86390 1
536380 99536380 1001 86380 86390 1
536962 99536962 1001 86380 86390 1
537122 99537122 1001 86380 86390 1
536931 99536931 1001 86380 86390 1
536829 99536829 1001 86380 86390 1
536911 99536911 1001 86380 86390 1
536773 99536773 1001 86380 86390 1
536713 99536713 1001 86380 86390 1
536649 99536649 1001 86380 86390 1
537229 99537229 1001 86380 86390 1
537987 99537987 1001 86380 86390 1
537789 99537789 1001 86380 86390 1
537946 99537946 1001 86380 86390 1
537980 99537980 1001 86380 86390 1
537784 99537784 1001 86380 86390 1
537695 99537695 1001 86380 86390 1
537592 99537592 1001 86380 86390 1
537683 99537683 1001 86380 86390 1
537619 99537619 1001 86380 86390 1
537752 99537752 1001 86380 86390 1
537636 99537636 1001 86380 86390 1
537650 99537650 1001 86380 86390 1
537448 99537448 1001 86380 86390 1
537402 99537402 1001 86380 86390 1
537480 99537480 1001 86380 86390 1
537430 99537430 1001 86380 86390 1
537547 99537547 1001 86380 86390 1
538063 99538063 1001 86380 86390 1
538026 99538026 1001 86380 86390 1
538082 99538082 1001 86380 86390 1
538663 99538663 1001 86380 86390 1
538652 99538652 1001 86380 86390 1
538678 99538678 1001 86380 86390 1
538691 99538691 1001 86380 86390 1
538774 99538774 1001 86380 86390 1
538456 99538456 1001 86380 86390 1
538563 99538563 1001 86380 86390 1
538461 99538461 1001 86380 86390 1
538277 99538277 1001 86380 86390 1
538318 99538318 1001 86380 86390 1
538905 99538905 1001 86380 86390 1
538829 99538829 1001 86380 86390 1
538977 99538977 1001 86380 86390 1
539467 99539467 1001 86380 86390 1
539471 99539471 1001 86380 86390 1
539549 99539549 1001 86380 86390 1
539383 99539383 1001 86380 86390 1
539306 99539306 1001 86380 86390 1
539320 99539320 1001 86380 86390 1
539374 99539374 1001 86380 86390 1
539244 99539244 1001 86380 86390 1
539387 99539387 1001 86380 86390 1
539328 99539328 1001 86380 86390 1
539079 99539079 1001 86380 86390 1
539027 99539027 1001 86380 86390 1
539840 99539840 1001 86380 86390 1
539726 99539726 1001 86380 86390 1
540405 99540405 1001 86380 86390 1
540374 99540374 1001 86380 86390 1
540427 99540427 1001 86380 86390 1
540201 99540201 1001 86380 86390 1
540060 99540060 1001 86380 86390 1
540258 99540258 1001 86380 86390 1
540259 99540259 1001 86380 86390 1
539944 99539944 1001 86380 86390 1
539881 99539881 1001 86380 86390 1
539936 99539936 1001 86380 86390 1
540503 99540503 1001 86380 86390 1
540545 99540545 1001 86380 86390 1
540512 99540512 1001 86380 86390 1
541180 99541180 1001 86380 86390 1
541251 99541251 1001 86380 86390 1
540963 99540963 1001 86380 86390 1
541082 99541082 1001 86380 86390 1
540915 99540915 1001 86380 86390 1
540855 99540855 1001 86380 86390 1
540848 99540848 1001 86380 86390 1
540865 99540865 1001 86380 86390 1
541471 99541471 1001 86380 86390 1
541427 99541427 1001 86380 86390 1
541327 99541327 1001 86380 86390 1
542006 99542006 1001 86380 86390 1
542045 99542045 1001 86380 86390 1
541989 99541989 1001 86380 86390 1
541553 99541553 1001 86380 86390 1
541558 99541558 1001 86380 86390 1
541691 99541691 1001 86380 86390 1
541588 99541588 1001 86380 86390 1
542168 99542168 1001 86380 86390 1
542130 99542130 1001 86380 86390 1
542255 99542255 1001 86380 86390 1
542231 99542231 1001 86380 86390 1
542907 99542907 1001 86380 86390 1
542910 99542910 1001 86380 86390 1
542563 99542563 1001 86380 86390 1
542707 99542707 1001 86380 86390 1
542448 99542448 1001 86380 86390 1
543138 99543138 1001 86380 86390 1
543023 99543023 1001 86380 86390 1
543619 99543619 1001 86380 86390 1
543603 99543603 1001 86380 86390 1
543217 99543217 1001 86380 86390 1
543320 99543320 1001 86380 86390 1
543295 99543295 1001 86380 86390 1
543874 99543874 1001 86380 86390 1
543942 99543942 1001 86380 86390 1
543923 99543923 1001 86380 86390 1
544445 99544445 1001 86380 86390 1
544442 99544442 1001 86380 86390 1
544202 99544202 1001 86380 86390 1
544244 99544244 1001 86380 86390 1
544386 99544386 1001 86380 86390 1
544016 99544016 1001 86380 86390 1
544042 99544042 1001 86380 86390 1
544109 99544109 1001 86380 86390 1
544072 99544072 1001 86380 86390 1
544127 99544127 1001 86380 86390 1
544687 99544687 1001 86380 86390 1
517873 494 1002 42715 55856 1
400046 99400046 1001 86380 86390 1
400208 99400208 1001 86380 86390 1
400601 99400601 1001 86380 86390 1
400966 99400966 1001 86380 86390 1
401048 99401048 1001 86380 86390 1
401089 99401089 1001 86380 86390 1
401106 99401106 1001 86380 86390 1
401140 99401140 1001 86380 86390 1
401175 99401175 1001 86380 86390 1
401158 99401158 1001 86380 86390 1
401699 99401699 1001 86380 86390 1
401824 99401824 1001 86380 86390 1
402093 99402093 1001 86380 86390 1
402358 99402358 1001 86380 86390 1
402425 99402425 1001 86380 86390 1
402527 99402527 1001 86380 86390 1
402507 99402507 1001 86380 86390 1
402752 99402752 1001 86380 86390 1
402826 99402826 1001 86380 86390 1
402854 99402854 1001 86380 86390 1
402972 99402972 1001 86380 86390 1
403239 99403239 1001 86380 86390 1
403431 99403431 1001 86380 86390 1
403392 99403392 1001 86380 86390 1
403538 99403538 1001 86380 86390 1
403644 99403644 1001 86380 86390 1
403794 99403794 1001 86380 86390 1
404203 99404203 1001 86380 86390 1
404274 99404274 1001 86380 86390 1
404436 99404436 1001 86380 86390 1
404748 99404748 1001 86380 86390 1
405157 99405157 1001 86380 86390 1
405294 99405294 1001 86380 86390 1
405423 99405423 1001 86380 86390 1
405655 99405655 1001 86380 86390 1
405879 99405879 1001 86380 86390 1
405948 99405948 1001 86380 86390 1
406007 99406007 1001 86380 86390 1
406181 99406181 1001 86380 86390 1
406413 99406413 1001 86380 86390 1
406396 99406396 1001 86380 86390 1
407026 99407026 1001 86380 86390 1
407059 99407059 1001 86380 86390 1
407360 99407360 1001 86380 86390 1
407678 99407678 1001 86380 86390 1
407772 99407772 1001 86380 86390 1
407771 99407771 1001 86380 86390 1
408014 99408014 1001 86380 86390 1
408183 99408183 1001 86380 86390 1
408260 99408260 1001 86380 86390 1
408551 99408551 1001 86380 86390 1
408756 99408756 1001 86380 86390 1
408699 99408699 1001 86380 86390 1
409060 99409060 1001 86380 86390 1
409266 99409266 1001 86380 86390 1
409377 99409377 1001 86380 86390 1
409347 99409347 1001 86380 86390 1
409420 99409420 1001 86380 86390 1
409473 99409473 1001 86380 86390 1
409776 99409776 1001 86380 86390 1
409707 99409707 1001 86380 86390 1
410071 99410071 1001 86380 86390 1
410210 99410210 1001 86380 86390 1
410289 99410289 1001 86380 86390 1
410395 99410395 1001 86380 86390 1
410546 99410546 1001 86380 86390 1
410583 99410583 1001 86380 86390 1
410584 99410584 1001 86380 86390 1
410592 99410592 1001 86380 86390 1
410683 99410683 1001 86380 86390 1
410789 99410789 1001 86380 86390 1
410754 99410754 1001 86380 86390 1
411024 99411024 1001 86380 86390 1
411142 99411142 1001 86380 86390 1
411191 99411191 1001 86380 86390 1
411336 99411336 1001 86380 86390 1
411491 99411491 1001 86380 86390 1
411426 99411426 1001 86380 86390 1
411670 99411670 1001 86380 86390 1
411889 99411889 1001 86380 86390 1
412044 99412044 1001 86380 86390 1
411995 99411995 1001 86380 86390 1
412100 99412100 1001 86380 86390 1
412291 99412291 1001 86380 86390 1
413591 99413591 1001 86380 86390 1
413599 99413599 1001 86380 86390 1
413504 99413504 1001 86380 86390 1
412909 99412909 1001 86380 86390 1
413146 99413146 1001 86380 86390 1
413108 99413108 1001 86380 86390 1
412777 99412777 1001 86380 86390 1
412765 99412765 1001 86380 86390 1
413955 99413955 1001 86380 86390 1
414056 99414056 1001 86380 86390 1
415256 99415256 1001 86380 86390 1
414946 99414946 1001 86380 86390 1
415098 99415098 1001 86380 86390 1
415227 99415227 1001 86380 86390 1
415159 99415159 1001 86380 86390 1
414623 99414623 1001 86380 86390 1
414143 99414143 1001 86380 86390 1
414460 99414460 1001 86380 86390 1
414419 99414419 1001 86380 86390 1
415558 99415558 1001 86380 86390 1
416906 99416906 1001 86380 86390 1
416758 99416758 1001 86380 86390 1
416963 99416963 1001 86380 86390 1
416608 99416608 1001 86380 86390 1
416231 99416231 1001 86380 86390 1
416158 99416158 1001 86380 86390 1
416142 99416142 1001 86380 86390 1
416326 99416326 1001 86380 86390 1
416557 99416557 1001 86380 86390 1
416309 99416309 1001 86380 86390 1
416154 99416154 1001 86380 86390 1
416513 99416513 1001 86380 86390 1
416013 99416013 1001 86380 86390 1
415817 99415817 1001 86380 86390 1
416127 99416127 1001 86380 86390 1
417163 99417163 1001 86380 86390 1
417400 99417400 1001 86380 86390 1
417169 99417169 1001 86380 86390 1
417100 99417100 1001 86380 86390 1
417186 99417186 1001 86380 86390 1
417111 99417111 1001 86380 86390 1
417325 99417325 1001 86380 86390 1
417230 99417230 1001 86380 86390 1
418576 99418576 1001 86380 86390 1
418718 99418718 1001 86380 86390 1
418705 99418705 1001 86380 86390 1
418539 99418539 1001 86380 86390 1
418772 99418772 1001 86380 86390 1
418432 99418432 1001 86380 86390 1
418199 99418199 1001 86380 86390 1
418422 99418422 1001 86380 86390 1
418291 99418291 1001 86380 86390 1
418295 99418295 1001 86380 86390 1
417815 99417815 1001 86380 86390 1
419001 99419001 1001 86380 86390 1
419105 99419105 1001 86380 86390 1
418966 99418966 1001 86380 86390 1
418897 99418897 1001 86380 86390 1
419070 99419070 1001 86380 86390 1
420130 99420130 1001 86380 86390 1
420406 99420406 1001 86380 86390 1
419667 99419667 1001 86380 86390 1
419634 99419634 1001 86380 86390 1
419730 99419730 1001 86380 86390 1
419318 99419318 1001 86380 86390 1
419339 99419339 1001 86380 86390 1
420744 99420744 1001 86380 86390 1
420673 99420673 1001 86380 86390 1
421881 99421881 1001 86380 86390 1
421587 99421587 1001 86380 86390 1
421641 99421641 1001 86380 86390 1
421668 99421668 1001 86380 86390 1
421507 99421507 1001 86380 86390 1
421550 99421550 1001 86380 86390 1
421277 99421277 1001 86380 86390 1
421654 99421654 1001 86380 86390 1
420895 99420895 1001 86380 86390 1
421055 99421055 1001 86380 86390 1
420884 99420884 1001 86380 86390 1
421228 99421228 1001 86380 86390 1
422160 99422160 1001 86380 86390 1
422460 99422460 1001 86380 86390 1
422311 99422311 1001 86380 86390 1
422154 99422154 1001 86380 86390 1
423550 99423550 1001 86380 86390 1
422943 99422943 1001 86380 86390 1
423173 99423173 1001 86380 86390 1
423137 99423137 1001 86380 86390 1
423235 99423235 1001 86380 86390 1
423159 99423159 1001 86380 86390 1
422697 99422697 1001 86380 86390 1
422889 99422889 1001 86380 86390 1
422691 99422691 1001 86380 86390 1
422900 99422900 1001 86380 86390 1
423893 99423893 1001 86380 86390 1
424146 99424146 1001 86380 86390 1
425008 99425008 1001 86380 86390 1
425313 99425313 1001 86380 86390 1
425100 99425100 1001 86380 86390 1
424625 99424625 1001 86380 86390 1
424740 99424740 1001 86380 86390 1
424766 99424766 1001 86380 86390 1
424333 99424333 1001 86380 86390 1
424203 99424203 1001 86380 86390 1
425697 99425697 1001 86380 86390 1
426729 99426729 1001 86380 86390 1
426853 99426853 1001 86380 86390 1
426776 99426776 1001 86380 86390 1
426712 99426712 1001 86380 86390 1
427100 99427100 1001 86380 86390 1
426549 99426549 1001 86380 86390 1
426598 99426598 1001 86380 86390 1
425917 99425917 1001 86380 86390 1
426226 99426226 1001 86380 86390 1
426213 99426213 1001 86380 86390 1
425886 99425886 1001 86380 86390 1
427389 99427389 1001 86380 86390 1
428516 99428516 1001 86380 86390 1
428670 99428670 1001 86380 86390 1
428627 99428627 1001 86380 86390 1
427664 99427664 1001 86380 86390 1
427637 99427637 1001 86380 86390 1
427596 99427596 1001 86380 86390 1
428973 99428973 1001 86380 86390 1
429030 99429030 1001 86380 86390 1
430317 99430317 1001 86380 86390 1
429994 99429994 1001 86380 86390 1
430194 99430194 1001 86380 86390 1
429983 99429983 1001 86380 86390 1
429759 99429759 1001 86380 86390 1
429917 99429917 1001 86380 86390 1
429181 99429181 1001 86380 86390 1
429289 99429289 1001 86380 86390 1
430737 99430737 1001 86380 86390 1
430743 99430743 1001 86380 86390 1
430714 99430714 1001 86380 86390 1
430787 99430787 1001 86380 86390 1
430500 99430500 1001 86380 86390 1
431927 99431927 1001 86380 86390 1
432049 99432049 1001 86380 86390 1
431281 99431281 1001 86380 86390 1
431066 99431066 1001 86380 86390 1
432120 99432120 1001 86380 86390 1
432290 99432290 1001 86380 86390 1
432095 99432095 1001 86380 86390 1
432080 99432080 1001 86380 86390 1
433593 99433593 1001 86380 86390 1
433628 99433628 1001 86380 86390 1
433577 99433577 1001 86380 86390 1
433391 99433391 1001 86380 86390 1
432932 99432932 1001 86380 86390 1
432972 99432972 1001 86380 86390 1
433299 99433299 1001 86380 86390 1
432939 99432939 1001 86380 86390 1
433750 99433750 1001 86380 86390 1
433813 99433813 1001 86380 86390 1
433798 99433798 1001 86380 86390 1
434130 99434130 1001 86380 86390 1
435037 99435037 1001 86380 86390 1
435415 99435415 1001 86380 86390 1
435214 99435214 1001 86380 86390 1
434896 99434896 1001 86380 86390 1
434427 99434427 1001 86380 86390 1
434141 99434141 1001 86380 86390 1
434453 99434453 1001 86380 86390 1
434358 99434358 1001 86380 86390 1
434388 99434388 1001 86380 86390 1
434162 99434162 1001 86380 86390 1
434529 99434529 1001 86380 86390 1
435565 99435565 1001 86380 86390 1
436916 99436916 1001 86380 86390 1
436840 99436840 1001 86380 86390 1
436386 99436386 1001 86380 86390 1
436711 99436711 1001 86380 86390 1
436379 99436379 1001 86380 86390 1
436300 99436300 1001 86380 86390 1
300030 99300030 1001 86380 86390 1
300007 99300007 1001 86380 86390 1
300008 99300008 1001 86380 86390 1
300073 99300073 1001 86380 86390 1
300644 99300644 1001 86380 86390 1
300708 99300708 1001 86380 86390 1
300712 99300712 1001 86380 86390 1
300556 99300556 1001 86380 86390 1
300690 99300690 1001 86380 86390 1
300437 99300437 1001 86380 86390 1
300455 99300455 1001 86380 86390 1
300182 99300182 1001 86380 86390 1
300808 99300808 1001 86380 86390 1
300822 99300822 1001 86380 86390 1
300932 99300932 1001 86380 86390 1
301478 99301478 1001 86380 86390 1
301453 99301453 1001 86380 86390 1
301483 99301483 1001 86380 86390 1
301372 99301372 1001 86380 86390 1
301274 99301274 1001 86380 86390 1
301223 99301223 1001 86380 86390 1
301236 99301236 1001 86380 86390 1
301178 99301178 1001 86380 86390 1
301205 99301205 1001 86380 86390 1
301076 99301076 1001 86380 86390 1
300964 99300964 1001 86380 86390 1
300994 99300994 1001 86380 86390 1
301075 99301075 1001 86380 86390 1
301127 99301127 1001 86380 86390 1
301659 99301659 1001 86380 86390 1
302217 99302217 1001 86380 86390 1
302295 99302295 1001 86380 86390 1
302220 99302220 1001 86380 86390 1
302224 99302224 1001 86380 86390 1
302034 99302034 1001 86380 86390 1
301971 99301971 1001 86380 86390 1
302015 99302015 1001 86380 86390 1
302031 99302031 1001 86380 86390 1
301934 99301934 1001 86380 86390 1
301796 99301796 1001 86380 86390 1
302455 99302455 1001 86380 86390 1
302445 99302445 1001 86380 86390 1
302460 99302460 1001 86380 86390 1
302512 99302512 1001 86380 86390 1
302462 99302462 1001 86380 86390 1
302911 99302911 1001 86380 86390 1
302808 99302808 1001 86380 86390 1
302899 99302899 1001 86380 86390 1
302940 99302940 1001 86380 86390 1
302612 99302612 1001 86380 86390 1
302704 99302704 1001 86380 86390 1
302737 99302737 1001 86380 86390 1
303323 99303323 1001 86380 86390 1
303336 99303336 1001 86380 86390 1
303350 99303350 1001 86380 86390 1
303313 99303313 1001 86380 86390 1
303395 99303395 1001 86380 86390 1
303280 99303280 1001 86380 86390 1
303958 99303958 1001 86380 86390 1
303883 99303883 1001 86380 86390 1
303782 99303782 1001 86380 86390 1
303619 99303619 1001 86380 86390 1
303596 99303596 1001 86380 86390 1
303427 99303427 1001 86380 86390 1
303563 99303563 1001 86380 86390 1
304225 99304225 1001 86380 86390 1
304180 99304180 1001 86380 86390 1
304194 99304194 1001 86380 86390 1
304234 99304234 1001 86380 86390 1
304120 99304120 1001 86380 86390 1
304133 99304133 1001 86380 86390 1
304745 99304745 1001 86380 86390 1
304727 99304727 1001 86380 86390 1
304781 99304781 1001 86380 86390 1
304553 99304553 1001 86380 86390 1
304542 99304542 1001 86380 86390 1
304507 99304507 1001 86380 86390 1
304383 99304383 1001 86380 86390 1
304337 99304337 1001 86380 86390 1
304273 99304273 1001 86380 86390 1
304275 99304275 1001 86380 86390 1
304900 99304900 1001 86380 86390 1
305008 99305008 1001 86380 86390 1
304918 99304918 1001 86380 86390 1
304868 99304868 1001 86380 86390 1
305586 99305586 1001 86380 86390 1
305615 99305615 1001 86380 86390 1
305475 99305475 1001 86380 86390 1
305333 99305333 1001 86380 86390 1
305259 99305259 1001 86380 86390 1
305232 99305232 1001 86380 86390 1
500115 99500115 1001 86380 86390 1
500008 99500008 1001 86380 86390 1
500726 99500726 1001 86380 86390 1
500630 99500630 1001 86380 86390 1
500481 99500481 1001 86380 86390 1
500482 99500482 1001 86380 86390 1
500498 99500498 1001 86380 86390 1
500512 99500512 1001 86380 86390 1
500565 99500565 1001 86380 86390 1
500389 99500389 1001 86380 86390 1
500392 99500392 1001 86380 86390 1
500303 99500303 1001 86380 86390 1
500265 99500265 1001 86380 86390 1
500320 99500320 1001 86380 86390 1
500970 99500970 1001 86380 86390 1
501491 99501491 1001 86380 86390 1
501505 99501505 1001 86380 86390 1
501470 99501470 1001 86380 86390 1
501446 99501446 1001 86380 86390 1
501372 99501372 1001 86380 86390 1
501328 99501328 1001 86380 86390 1
501194 99501194 1001 86380 86390 1
501665 99501665 1001 86380 86390 1
501785 99501785 1001 86380 86390 1
501827 99501827 1001 86380 86390 1
501842 99501842 1001 86380 86390 1
502304 99502304 1001 86380 86390 1
502271 99502271 1001 86380 86390 1
502426 99502426 1001 86380 86390 1
501963 99501963 1001 86380 86390 1
501851 99501851 1001 86380 86390 1
501982 99501982 1001 86380 86390 1
502529 99502529 1001 86380 86390 1
502533 99502533 1001 86380 86390 1
503204 99503204 1001 86380 86390 1
503192 99503192 1001 86380 86390 1
502974 99502974 1001 86380 86390 1
502950 99502950 1001 86380 86390 1
503017 99503017 1001 86380 86390 1
502788 99502788 1001 86380 86390 1
502870 99502870 1001 86380 86390 1
503393 99503393 1001 86380 86390 1
503406 99503406 1001 86380 86390 1
503369 99503369 1001 86380 86390 1
503345 99503345 1001 86380 86390 1
503359 99503359 1001 86380 86390 1
503450 99503450 1001 86380 86390 1
504041 99504041 1001 86380 86390 1
504083 99504083 1001 86380 86390 1
503944 99503944 1001 86380 86390 1
504011 99504011 1001 86380 86390 1
503960 99503960 1001 86380 86390 1
503773 99503773 1001 86380 86390 1
503762 99503762 1001 86380 86390 1
503905 99503905 1001 86380 86390 1
503765 99503765 1001 86380 86390 1
503614 99503614 1001 86380 86390 1
504131 99504131 1001 86380 86390 1
504211 99504211 1001 86380 86390 1
504148 99504148 1001 86380 86390 1
504135 99504135 1001 86380 86390 1
504320 99504320 1001 86380 86390 1
504140 99504140 1001 86380 86390 1
504889 99504889 1001 86380 86390 1
504661 99504661 1001 86380 86390 1
504650 99504650 1001 86380 86390 1
504468 99504468 1001 86380 86390 1
504352 99504352 1001 86380 86390 1
504411 99504411 1001 86380 86390 1
504425 99504425 1001 86380 86390 1
504955 99504955 1001 86380 86390 1
504945 99504945 1001 86380 86390 1
505105 99505105 1001 86380 86390 1
505681 99505681 1001 86380 86390 1
505698 99505698 1001 86380 86390 1
505374 99505374 1001 86380 86390 1
505442 99505442 1001 86380 86390 1
505420 99505420 1001 86380 86390 1
505325 99505325 1001 86380 86390 1
505249 99505249 1001 86380 86390 1
505185 99505185 1001 86380 86390 1
505965 99505965 1001 86380 86390 1
505850 99505850 1001 86380 86390 1
505878 99505878 1001 86380 86390 1
505922 99505922 1001 86380 86390 1
506589 99506589 1001 86380 86390 1
506209 99506209 1001 86380 86390 1
506311 99506311 1001 86380 86390 1
506108 99506108 1001 86380 86390 1
506006 99506006 1001 86380 86390 1
506724 99506724 1001 86380 86390 1
506789 99506789 1001 86380 86390 1
506760 99506760 1001 86380 86390 1
507361 99507361 1001 86380 86390 1
507366 99507366 1001 86380 86390 1
507263 99507263 1001 86380 86390 1
507302 99507302 1001 86380 86390 1
507050 99507050 1001 86380 86390 1
507014 99507014 1001 86380 86390 1
507199 99507199 1001 86380 86390 1
507019 99507019 1001 86380 86390 1
506945 99506945 1001 86380 86390 1
506896 99506896 1001 86380 86390 1
506812 99506812 1001 86380 86390 1
507512 99507512 1001 86380 86390 1
507425 99507425 1001 86380 86390 1
507610 99507610 1001 86380 86390 1
508113 99508113 1001 86380 86390 1
508101 99508101 1001 86380 86390 1
507900 99507900 1001 86380 86390 1
507918 99507918 1001 86380 86390 1
507934 99507934 1001 86380 86390 1
508038 99508038 1001 86380 86390 1
507898 99507898 1001 86380 86390 1
507873 99507873 1001 86380 86390 1
508029 99508029 1001 86380 86390 1
507655 99507655 1001 86380 86390 1
507721 99507721 1001 86380 86390 1
507799 99507799 1001 86380 86390 1
507661 99507661 1001 86380 86390 1
508259 99508259 1001 86380 86390 1
508274 99508274 1001 86380 86390 1
508451 99508451 1001 86380 86390 1
509048 99509048 1001 86380 86390 1
508951 99508951 1001 86380 86390 1
509067 99509067 1001 86380 86390 1
508786 99508786 1001 86380 86390 1
508572 99508572 1001 86380 86390 1
508599 99508599 1001 86380 86390 1
508548 99508548 1001 86380 86390 1
508574 99508574 1001 86380 86390 1
508490 99508490 1001 86380 86390 1
508530 99508530 1001 86380 86390 1
509254 99509254 1001 86380 86390 1
509126 99509126 1001 86380 86390 1
509897 99509897 1001 86380 86390 1
509604 99509604 1001 86380 86390 1
509553 99509553 1001 86380 86390 1
509606 99509606 1001 86380 86390 1
509626 99509626 1001 86380 86390 1
509398 99509398 1001 86380 86390 1
510560 99510560 1001 86380 86390 1
510718 99510718 1001 86380 86390 1
510722 99510722 1001 86380 86390 1
510477 99510477 1001 86380 86390 1
510189 99510189 1001 86380 86390 1
510125 99510125 1001 86380 86390 1
510843 99510843 1001 86380 86390 1
510786 99510786 1001 86380 86390 1
511368 99511368 1001 86380 86390 1
511340 99511340 1001 86380 86390 1
511203 99511203 1001 86380 86390 1
511100 99511100 1001 86380 86390 1
511021 99511021 1001 86380 86390 1
511060 99511060 1001 86380 86390 1
511644 99511644 1001 86380 86390 1
512335 99512335 1001 86380 86390 1
512112 99512112 1001 86380 86390 1
512041 99512041 1001 86380 86390 1
511940 99511940 1001 86380 86390 1
511816 99511816 1001 86380 86390 1
511920 99511920 1001 86380 86390 1
511896 99511896 1001 86380 86390 1
511961 99511961 1001 86380 86390 1
511796 99511796 1001 86380 86390 1
512486 99512486 1001 86380 86390 1
513022 99513022 1001 86380 86390 1
513114 99513114 1001 86380 86390 1
512800 99512800 1001 86380 86390 1
512944 99512944 1001 86380 86390 1
512815 99512815 1001 86380 86390 1
512642 99512642 1001 86380 86390 1
513321 99513321 1001 86380 86390 1
513323 99513323 1001 86380 86390 1
513388 99513388 1001 86380 86390 1
513402 99513402 1001 86380 86390 1
513840 99513840 1001 86380 86390 1
513834 99513834 1001 86380 86390 1
513898 99513898 1001 86380 86390 1
513749 99513749 1001 86380 86390 1
513763 99513763 1001 86380 86390 1
513752 99513752 1001 86380 86390 1
513740 99513740 1001 86380 86390 1
513638 99513638 1001 86380 86390 1
513768 99513768 1001 86380 86390 1
513794 99513794 1001 86380 86390 1
513708 99513708 1001 86380 86390 1
513449 99513449 1001 86380 86390 1
513530 99513530 1001 86380 86390 1
513484 99513484 1001 86380 86390 1
513497 99513497 1001 86380 86390 1
513565 99513565 1001 86380 86390 1
514135 99514135 1001 86380 86390 1
514139 99514139 1001 86380 86390 1
514118 99514118 1001 86380 86390 1
514682 99514682 1001 86380 86390 1
514563 99514563 1001 86380 86390 1
514501 99514501 1001 86380 86390 1
514556 99514556 1001 86380 86390 1
514383 99514383 1001 86380 86390 1
514269 99514269 1001 86380 86390 1
514375 99514375 1001 86380 86390 1
514298 99514298 1001 86380 86390 1
514337 99514337 1001 86380 86390 1
514287 99514287 1001 86380 86390 1
514963 99514963 1001 86380 86390 1
514941 99514941 1001 86380 86390 1
514968 99514968 1001 86380 86390 1
515583 99515583 1001 86380 86390 1
515565 99515565 1001 86380 86390 1
515367 99515367 1001 86380 86390 1
515333 99515333 1001 86380 86390 1
515451 99515451 1001 86380 86390 1
515118 99515118 1001 86380 86390 1
515080 99515080 1001 86380 86390 1
515216 99515216 1001 86380 86390 1
515722 99515722 1001 86380 86390 1
515723 99515723 1001 86380 86390 1
515724 99515724 1001 86380 86390 1
515844 99515844 1001 86380 86390 1
515845 99515845 1001 86380 86390 1
516389 99516389 1001 86380 86390 1
516188 99516188 1001 86380 86390 1
516228 99516228 1001 86380 86390 1
516280 99516280 1001 86380 86390 1
516126 99516126 1001 86380 86390 1
516129 99516129 1001 86380 86390 1
516220 99516220 1001 86380 86390 1
515979 99515979 1001 86380 86390 1
516005 99516005 1001 86380 86390 1
515956 99515956 1001 86380 86390 1
516073 99516073 1001 86380 86390 1
516022 99516022 1001 86380 86390 1
516017 99516017 1001 86380 86390 1
516571 99516571 1001 86380 86390 1
516623 99516623 1001 86380 86390 1
516548 99516548 1001 86380 86390 1
516703 99516703 1001 86380 86390 1
516591 99516591 1001 86380 86390 1
516673 99516673 1001 86380 86390 1
517262 99517262 1001 86380 86390 1
517152 99517152 1001 86380 86390 1
517230 99517230 1001 86380 86390 1
517270 99517270 1001 86380 86390 1
517296 99517296 1001 86380 86390 1
517047 99517047 1001 86380 86390 1
517009 99517009 1001 86380 86390 1
517103 99517103 1001 86380 86390 1
516805 99516805 1001 86380 86390 1
516745 99516745 1001 86380 86390 1
516813 99516813 1001 86380 86390 1
517516 99517516 1001 86380 86390 1
517447 99517447 1001 86380 86390 1
517473 99517473 1001 86380 86390 1
517358 99517358 1001 86380 86390 1
518162 99518162 1001 86380 86390 1
518127 99518127 1001 86380 86390 1
518123 99518123 1001 86380 86390 1
517884 99517884 1001 86380 86390 1
517557 99517557 1001 86380 86390 1
517574 99517574 1001 86380 86390 1
517605 99517605 1001 86380 86390 1
517708 99517708 1001 86380 86390 1
518291 99518291 1001 86380 86390 1
518228 99518228 1001 86380 86390 1
518320 99518320 1001 86380 86390 1
518260 99518260 1001 86380 86390 1
518273 99518273 1001 86380 86390 1
518351 99518351 1001 86380 86390 1
518874 99518874 1001 86380 86390 1
518845 99518845 1001 86380 86390 1
518653 99518653 1001 86380 86390 1
518708 99518708 1001 86380 86390 1
518696 99518696 1001 86380 86390 1
518510 99518510 1001 86380 86390 1
518526 99518526 1001 86380 86390 1
518546 99518546 1001 86380 86390 1
518390 99518390 1001 86380 86390 1
519061 99519061 1001 86380 86390 1
519507 99519507 1001 86380 86390 1
519470 99519470 1001 86380 86390 1
519574 99519574 1001 86380 86390 1
519513 99519513 1001 86380 86390 1
519567 99519567 1001 86380 86390 1
519238 99519238 1001 86380 86390 1
519395 99519395 1001 86380 86390 1
519203 99519203 1001 86380 86390 1
519243 99519243 1001 86380 86390 1
520009 99520009 1001 86380 86390 1
519945 99519945 1001 86380 86390 1
519883 99519883 1001 86380 86390 1
519963 99519963 1001 86380 86390 1
520563 99520563 1001 86380 86390 1
520590 99520590 1001 86380 86390 1
520533 99520533 1001 86380 86390 1
520353 99520353 1001 86380 86390 1
520277 99520277 1001 86380 86390 1
520696 99520696 1001 86380 86390 1
520673 99520673 1001 86380 86390 1
520803 99520803 1001 86380 86390 1
520830 99520830 1001 86380 86390 1
520648 99520648 1001 86380 86390 1
521289 99521289 1001 86380 86390 1
521292 99521292 1001 86380 86390 1
521423 99521423 1001 86380 86390 1
521460 99521460 1001 86380 86390 1
521132 99521132 1001 86380 86390 1
521145 99521145 1001 86380 86390 1
521094 99521094 1001 86380 86390 1
521109 99521109 1001 86380 86390 1
521239 99521239 1001 86380 86390 1
520910 99520910 1001 86380 86390 1
521017 99521017 1001 86380 86390 1
520904 99520904 1001 86380 86390 1
520919 99520919 1001 86380 86390 1
520894 99520894 1001 86380 86390 1
521544 99521544 1001 86380 86390 1
522102 99522102 1001 86380 86390 1
522265 99522265 1001 86380 86390 1
522170 99522170 1001 86380 86390 1
522284 99522284 1001 86380 86390 1
521784 99521784 1001 86380 86390 1
521707 99521707 1001 86380 86390 1
521876 99521876 1001 86380 86390 1
521838 99521838 1001 86380 86390 1
521735 99521735 1001 86380 86390 1
522359 99522359 1001 86380 86390 1
523056 99523056 1001 86380 86390 1
523034 99523034 1001 86380 86390 1
522971 99522971 1001 86380 86390 1
522797 99522797 1001 86380 86390 1
522879 99522879 1001 86380 86390 1
522752 99522752 1001 86380 86390 1
522857 99522857 1001 86380 86390 1
522562 99522562 1001 86380 86390 1
522525 99522525 1001 86380 86390 1
522661 99522661 1001 86380 86390 1
522652 99522652 1001 86380 86390 1
523169 99523169 1001 86380 86390 1
523261 99523261 1001 86380 86390 1
523314 99523314 1001 86380 86390 1
523289 99523289 1001 86380 86390 1
523317 99523317 1001 86380 86390 1
523294 99523294 1001 86380 86390 1
523610 99523610 1001 86380 86390 1
523740 99523740 1001 86380 86390 1
523572 99523572 1001 86380 86390 1
523676 99523676 1001 86380 86390 1
523601 99523601 1001 86380 86390 1
523694 99523694 1001 86380 86390 1
523553 99523553 1001 86380 86390 1
523493 99523493 1001 86380 86390 1
523391 99523391 1001 86380 86390 1
523471 99523471 1001 86380 86390 1
523420 99523420 1001 86380 86390 1
523500 99523500 1001 86380 86390 1
524603 99524603 1001 86380 86390 1
524642 99524642 1001 86380 86390 1
524697 99524697 1001 86380 86390 1
524386 99524386 1001 86380 86390 1
524454 99524454 1001 86380 86390 1
524379 99524379 1001 86380 86390 1
524458 99524458 1001 86380 86390 1
524253 99524253 1001 86380 86390 1
524296 99524296 1001 86380 86390 1
524262 99524262 1001 86380 86390 1
524314 99524314 1001 86380 86390 1
524172 99524172 1001 86380 86390 1
524884 99524884 1001 86380 86390 1
524840 99524840 1001 86380 86390 1
525596 99525596 1001 86380 86390 1
525523 99525523 1001 86380 86390 1
525581 99525581 1001 86380 86390 1
525543 99525543 1001 86380 86390 1
525415 99525415 1001 86380 86390 1
525186 99525186 1001 86380 86390 1
525356 99525356 1001 86380 86390 1
525228 99525228 1001 86380 86390 1
525310 99525310 1001 86380 86390 1
525098 99525098 1001 86380 86390 1
525660 99525660 1001 86380 86390 1
525713 99525713 1001 86380 86390 1
526296 99526296 1001 86380 86390 1
526312 99526312 1001 86380 86390 1
526194 99526194 1001 86380 86390 1
526081 99526081 1001 86380 86390 1
526160 99526160 1001 86380 86390 1
526018 99526018 1001 86380 86390 1
526071 99526071 1001 86380 86390 1
526138 99526138 1001 86380 86390 1
525947 99525947 1001 86380 86390 1
525960 99525960 1001 86380 86390 1
525901 99525901 1001 86380 86390 1
525863 99525863 1001 86380 86390 1
525943 99525943 1001 86380 86390 1
526612 99526612 1001 86380 86390 1
527130 99527130 1001 86380 86390 1
527157 99527157 1001 86380 86390 1
527008 99527008 1001 86380 86390 1
526918 99526918 1001 86380 86390 1
526858 99526858 1001 86380 86390 1
526859 99526859 1001 86380 86390 1
526835 99526835 1001 86380 86390 1
526642 99526642 1001 86380 86390 1
526785 99526785 1001 86380 86390 1
526741 99526741 1001 86380 86390 1
526820 99526820 1001 86380 86390 1
526730 99526730 1001 86380 86390 1
526666 99526666 1001 86380 86390 1
527378 99527378 1001 86380 86390 1
527444 99527444 1001 86380 86390 1
527255 99527255 1001 86380 86390 1
527973 99527973 1001 86380 86390 1
527884 99527884 1001 86380 86390 1
528057 99528057 1001 86380 86390 1
527729 99527729 1001 86380 86390 1
527848 99527848 1001 86380 86390 1
527786 99527786 1001 86380 86390 1
527864 99527864 1001 86380 86390 1
527748 99527748 1001 86380 86390 1
528161 99528161 1001 86380 86390 1
528858 99528858 1001 86380 86390 1
528755 99528755 1001 86380 86390 1
528730 99528730 1001 86380 86390 1
528859 99528859 1001 86380 86390 1
528899 99528899 1001 86380 86390 1
528502 99528502 1001 86380 86390 1
528635 99528635 1001 86380 86390 1
528511 99528511 1001 86380 86390 1
528442 99528442 1001 86380 86390 1
528343 99528343 1001 86380 86390 1
528950 99528950 1001 86380 86390 1
528977 99528977 1001 86380 86390 1
529100 99529100 1001 86380 86390 1
529611 99529611 1001 86380 86390 1
529348 99529348 1001 86380 86390 1
529439 99529439 1001 86380 86390 1
529363 99529363 1001 86380 86390 1
529114 99529114 1001 86380 86390 1
529880 99529880 1001 86380 86390 1
529848 99529848 1001 86380 86390 1
529864 99529864 1001 86380 86390 1
529788 99529788 1001 86380 86390 1
530425 99530425 1001 86380 86390 1
530175 99530175 1001 86380 86390 1
530010 99530010 1001 86380 86390 1
530040 99530040 1001 86380 86390 1
530105 99530105 1001 86380 86390 1
529981 99529981 1001 86380 86390 1
530641 99530641 1001 86380 86390 1
530714 99530714 1001 86380 86390 1
530702 99530702 1001 86380 86390 1
530586 99530586 1001 86380 86390 1
531180 99531180 1001 86380 86390 1
531206 99531206 1001 86380 86390 1
531375 99531375 1001 86380 86390 1
531109 99531109 1001 86380 86390 1
530960 99530960 1001 86380 86390 1
530768 99530768 1001 86380 86390 1
530783 99530783 1001 86380 86390 1
531507 99531507 1001 86380 86390 1
531484 99531484 1001 86380 86390 1
531510 99531510 1001 86380 86390 1
531422 99531422 1001 86380 86390 1
531514 99531514 1001 86380 86390 1
532133 99532133 1001 86380 86390 1
532198 99532198 1001 86380 86390 1
531851 99531851 1001 86380 86390 1
531879 99531879 1001 86380 86390 1
531844 99531844 1001 86380 86390 1
531870 99531870 1001 86380 86390 1
532306 99532306 1001 86380 86390 1
532207 99532207 1001 86380 86390 1
532391 99532391 1001 86380 86390 1
532290 99532290 1001 86380 86390 1
532916 99532916 1001 86380 86390 1
532946 99532946 1001 86380 86390 1
532897 99532897 1001 86380 86390 1
532863 99532863 1001 86380 86390 1
532779 99532779 1001 86380 86390 1
532638 99532638 1001 86380 86390 1
532717 99532717 1001 86380 86390 1
532593 99532593 1001 86380 86390 1
532547 99532547 1001 86380 86390 1
533121 99533121 1001 86380 86390 1
533137 99533137 1001 86380 86390 1
533065 99533065 1001 86380 86390 1
533221 99533221 1001 86380 86390 1
533735 99533735 1001 86380 86390 1
533664 99533664 1001 86380 86390 1
533486 99533486 1001 86380 86390 1
533518 99533518 1001 86380 86390 1
533547 99533547 1001 86380 86390 1
533560 99533560 1001 86380 86390 1
533265 99533265 1001 86380 86390 1
533294 99533294 1001 86380 86390 1
533312 99533312 1001 86380 86390 1
533948 99533948 1001 86380 86390 1
533937 99533937 1001 86380 86390 1
533989 99533989 1001 86380 86390 1
534015 99534015 1001 86380 86390 1
533990 99533990 1001 86380 86390 1
533954 99533954 1001 86380 86390 1
533891 99533891 1001 86380 86390 1
534588 99534588 1001 86380 86390 1
534627 99534627 1001 86380 86390 1
534513 99534513 1001 86380 86390 1
534567 99534567 1001 86380 86390 1
534383 99534383 1001 86380 86390 1
534085 99534085 1001 86380 86390 1
534113 99534113 1001 86380 86390 1
534786 99534786 1001 86380 86390 1
534838 99534838 1001 86380 86390 1
534761 99534761 1001 86380 86390 1
534697 99534697 1001 86380 86390 1
534804 99534804 1001 86380 86390 1
534718 99534718 1001 86380 86390 1
535335 99535335 1001 86380 86390 1
535249 99535249 1001 86380 86390 1
534959 99534959 1001 86380 86390 1
534907 99534907 1001 86380 86390 1
535067 99535067 1001 86380 86390 1
535068 99535068 1001 86380 86390 1
535598 99535598 1001 86380 86390 1
535624 99535624 1001 86380 86390 1
535547 99535547 1001 86380 86390 1
535588 99535588 1001 86380 86390 1
535670 99535670 1001 86380 86390 1
535594 99535594 1001 86380 86390 1
536204 99536204 1001 86380 86390 1
536328 99536328 1001 86380 86390 1
535926 99535926 1001 86380 86390 1
536043 99536043 1001 86380 86390 1
536062 99536062 1001 86380 86390 1
536089 99536089 1001 86380 86390 1
536064 99536064 1001 86380 86390 1
536090 99536090 1001 86380 86390 1
535861 99535861 1001 86380 86390 1
535879 99535879 1001 86380 86390 1
536529 99536529 1001 86380 86390 1
535716 99535716 1001 86380 86390 1
536377 99536377 1001 86380 86390 1
536444 99536444 1001 86380 86390 1
536345 99536345 1001 86380 86390 1
536973 99536973 1001 86380 86390 1
536790 99536790 1001 86380 86390 1
536946 99536946 1001 86380 86390 1
536953 99536953 1001 86380 86390 1
536657 99536657 1001 86380 86390 1
537816 99537816 1001 86380 86390 1
537589 99537589 1001 86380 86390 1
537685 99537685 1001 86380 86390 1
537754 99537754 1001 86380 86390 1
537421 99537421 1001 86380 86390 1
537465 99537465 1001 86380 86390 1
537561 99537561 1001 86380 86390 1
538016 99538016 1001 86380 86390 1
538110 99538110 1001 86380 86390 1
538625 99538625 1001 86380 86390 1
538788 99538788 1001 86380 86390 1
538487 99538487 1001 86380 86390 1
538325 99538325 1001 86380 86390 1
538991 99538991 1001 86380 86390 1
539618 99539618 1001 86380 86390 1
539492 99539492 1001 86380 86390 1
539496 99539496 1001 86380 86390 1
539458 99539458 1001 86380 86390 1
539358 99539358 1001 86380 86390 1
539321 99539321 1001 86380 86390 1
539230 99539230 1001 86380 86390 1
539243 99539243 1001 86380 86390 1
539246 99539246 1001 86380 86390 1
539234 99539234 1001 86380 86390 1
539275 99539275 1001 86380 86390 1
539342 99539342 1001 86380 86390 1
539192 99539192 1001 86380 86390 1
539645 99539645 1001 86380 86390 1
540341 99540341 1001 86380 86390 1
540318 99540318 1001 86380 86390 1
540411 99540411 1001 86380 86390 1
540376 99540376 1001 86380 86390 1
540161 99540161 1001 86380 86390 1
539885 99539885 1001 86380 86390 1
540002 99540002 1001 86380 86390 1
539938 99539938 1001 86380 86390 1
539917 99539917 1001 86380 86390 1
539943 99539943 1001 86380 86390 1
539880 99539880 1001 86380 86390 1
539946 99539946 1001 86380 86390 1
540529 99540529 1001 86380 86390 1
540491 99540491 1001 86380 86390 1
540532 99540532 1001 86380 86390 1
540546 99540546 1001 86380 86390 1
540590 99540590 1001 86380 86390 1
541261 99541261 1001 86380 86390 1
541208 99541208 1001 86380 86390 1
541247 99541247 1001 86380 86390 1
541062 99541062 1001 86380 86390 1
540883 99540883 1001 86380 86390 1
540884 99540884 1001 86380 86390 1
540992 99540992 1001 86380 86390 1
540832 99540832 1001 86380 86390 1
540690 99540690 1001 86380 86390 1
540781 99540781 1001 86380 86390 1
541486 99541486 1001 86380 86390 1
541435 99541435 1001 86380 86390 1
541487 99541487 1001 86380 86390 1
541400 99541400 1001 86380 86390 1
541466 99541466 1001 86380 86390 1
541404 99541404 1001 86380 86390 1
542030 99542030 1001 86380 86390 1
541940 99541940 1001 86380 86390 1
542031 99542031 1001 86380 86390 1
542089 99542089 1001 86380 86390 1
542020 99542020 1001 86380 86390 1
541920 99541920 1001 86380 86390 1
542075 99542075 1001 86380 86390 1
542064 99542064 1001 86380 86390 1
541974 99541974 1001 86380 86390 1
542015 99542015 1001 86380 86390 1
542003 99542003 1001 86380 86390 1
541810 99541810 1001 86380 86390 1
541799 99541799 1001 86380 86390 1
541891 99541891 1001 86380 86390 1
541905 99541905 1001 86380 86390 1
541711 99541711 1001 86380 86390 1
541712 99541712 1001 86380 86390 1
541868 99541868 1001 86380 86390 1
541714 99541714 1001 86380 86390 1
541832 99541832 1001 86380 86390 1
541528 99541528 1001 86380 86390 1
541580 99541580 1001 86380 86390 1
542124 99542124 1001 86380 86390 1
542825 99542825 1001 86380 86390 1
542701 99542701 1001 86380 86390 1
542612 99542612 1001 86380 86390 1
542576 99542576 1001 86380 86390 1
542632 99542632 1001 86380 86390 1
542532 99542532 1001 86380 86390 1
542354 99542354 1001 86380 86390 1
542471 99542471 1001 86380 86390 1
542510 99542510 1001 86380 86390 1
542398 99542398 1001 86380 86390 1
542453 99542453 1001 86380 86390 1
542968 99542968 1001 86380 86390 1
542957 99542957 1001 86380 86390 1
543077 99543077 1001 86380 86390 1
542948 99542948 1001 86380 86390 1
543068 99543068 1001 86380 86390 1
543123 99543123 1001 86380 86390 1
543696 99543696 1001 86380 86390 1
543698 99543698 1001 86380 86390 1
543752 99543752 1001 86380 86390 1
543628 99543628 1001 86380 86390 1
543332 99543332 1001 86380 86390 1
543190 99543190 1001 86380 86390 1
543180 99543180 1001 86380 86390 1
543313 99543313 1001 86380 86390 1
543200 99543200 1001 86380 86390 1
543201 99543201 1001 86380 86390 1
543925 99543925 1001 86380 86390 1
543956 99543956 1001 86380 86390 1
544561 99544561 1001 86380 86390 1
544570 99544570 1001 86380 86390 1
544487 99544487 1001 86380 86390 1
544450 99544450 1001 86380 86390 1
544200 99544200 1001 86380 86390 1
544283 99544283 1001 86380 86390 1
544207 99544207 1001 86380 86390 1
411347 797 1001 56760 59337 1
430533 531 1001 26520 27057 1
506796 861 1001 52637 52936 1
509554 485 1002 40423 42662 1
520695 1016 1002 45936 51211 1
534701 1056 1002 46211 52332 1
400007 99400007 1001 86380 86390 1
400015 99400015 1001 86380 86390 1
400092 99400092 1001 86380 86390 1
400216 99400216 1001 86380 86390 1
400452 99400452 1001 86380 86390 1
400459 99400459 1001 86380 86390 1
400464 99400464 1001 86380 86390 1
400616 99400616 1001 86380 86390 1
400775 99400775 1001 86380 86390 1
400723 99400723 1001 86380 86390 1
400845 99400845 1001 86380 86390 1
401003 99401003 1001 86380 86390 1
400955 99400955 1001 86380 86390 1
401101 99401101 1001 86380 86390 1
401141 99401141 1001 86380 86390 1
401172 99401172 1001 86380 86390 1
401884 99401884 1001 86380 86390 1
402039 99402039 1001 86380 86390 1
402134 99402134 1001 86380 86390 1
402089 99402089 1001 86380 86390 1
402317 99402317 1001 86380 86390 1
402526 99402526 1001 86380 86390 1
402569 99402569 1001 86380 86390 1
402830 99402830 1001 86380 86390 1
403196 99403196 1001 86380 86390 1
403306 99403306 1001 86380 86390 1
403440 99403440 1001 86380 86390 1
403569 99403569 1001 86380 86390 1
403636 99403636 1001 86380 86390 1
403825 99403825 1001 86380 86390 1
404218 99404218 1001 86380 86390 1
404227 99404227 1001 86380 86390 1
404537 99404537 1001 86380 86390 1
404760 99404760 1001 86380 86390 1
405128 99405128 1001 86380 86390 1
405133 99405133 1001 86380 86390 1
405288 99405288 1001 86380 86390 1
405484 99405484 1001 86380 86390 1
405505 99405505 1001 86380 86390 1
405559 99405559 1001 86380 86390 1
405417 99405417 1001 86380 86390 1
405837 99405837 1001 86380 86390 1
406242 99406242 1001 86380 86390 1
406252 99406252 1001 86380 86390 1
406241 99406241 1001 86380 86390 1
406331 99406331 1001 86380 86390 1
406545 99406545 1001 86380 86390 1
406680 99406680 1001 86380 86390 1
406681 99406681 1001 86380 86390 1
406816 99406816 1001 86380 86390 1
407222 99407222 1001 86380 86390 1
407506 99407506 1001 86380 86390 1
407647 99407647 1001 86380 86390 1
407568 99407568 1001 86380 86390 1
407682 99407682 1001 86380 86390 1
407779 99407779 1001 86380 86390 1
407882 99407882 1001 86380 86390 1
408094 99408094 1001 86380 86390 1
408040 99408040 1001 86380 86390 1
408106 99408106 1001 86380 86390 1
408151 99408151 1001 86380 86390 1
408287 99408287 1001 86380 86390 1
408249 99408249 1001 86380 86390 1
408326 99408326 1001 86380 86390 1
408644 99408644 1001 86380 86390 1
408616 99408616 1001 86380 86390 1
408701 99408701 1001 86380 86390 1
408916 99408916 1001 86380 86390 1
409105 99409105 1001 86380 86390 1
409261 99409261 1001 86380 86390 1
409341 99409341 1001 86380 86390 1
409194 99409194 1001 86380 86390 1
409506 99409506 1001 86380 86390 1
409665 99409665 1001 86380 86390 1
409729 99409729 1001 86380 86390 1
410058 99410058 1001 86380 86390 1
410204 99410204 1001 86380 86390 1
410254 99410254 1001 86380 86390 1
410277 99410277 1001 86380 86390 1
410341 99410341 1001 86380 86390 1
410356 99410356 1001 86380 86390 1
410304 99410304 1001 86380 86390 1
410746 99410746 1001 86380 86390 1
410824 99410824 1001 86380 86390 1
411307 99411307 1001 86380 86390 1
411234 99411234 1001 86380 86390 1
411261 99411261 1001 86380 86390 1
411433 99411433 1001 86380 86390 1
411740 99411740 1001 86380 86390 1
411782 99411782 1001 86380 86390 1
411944 99411944 1001 86380 86390 1
411928 99411928 1001 86380 86390 1
412065 99412065 1001 86380 86390 1
412267 99412267 1001 86380 86390 1
412251 99412251 1001 86380 86390 1
412372 99412372 1001 86380 86390 1
413546 99413546 1001 86380 86390 1
413652 99413652 1001 86380 86390 1
413502 99413502 1001 86380 86390 1
413685 99413685 1001 86380 86390 1
413589 99413589 1001 86380 86390 1
413094 99413094 1001 86380 86390 1
413154 99413154 1001 86380 86390 1
412929 99412929 1001 86380 86390 1
413158 99413158 1001 86380 86390 1
412526 99412526 1001 86380 86390 1
412579 99412579 1001 86380 86390 1
412645 99412645 1001 86380 86390 1
412726 99412726 1001 86380 86390 1
412661 99412661 1001 86380 86390 1
413730 99413730 1001 86380 86390 1
414027 99414027 1001 86380 86390 1
414971 99414971 1001 86380 86390 1
415275 99415275 1001 86380 86390 1
415237 99415237 1001 86380 86390 1
414530 99414530 1001 86380 86390 1
414801 99414801 1001 86380 86390 1
414545 99414545 1001 86380 86390 1
414832 99414832 1001 86380 86390 1
414614 99414614 1001 86380 86390 1
414505 99414505 1001 86380 86390 1
414201 99414201 1001 86380 86390 1
414430 99414430 1001 86380 86390 1
414207 99414207 1001 86380 86390 1
414170 99414170 1001 86380 86390 1
414259 99414259 1001 86380 86390 1
414465 99414465 1001 86380 86390 1
414470 99414470 1001 86380 86390 1
414287 99414287 1001 86380 86390 1
414290 99414290 1001 86380 86390 1
415621 99415621 1001 86380 86390 1
415484 99415484 1001 86380 86390 1
415688 99415688 1001 86380 86390 1
415716 99415716 1001 86380 86390 1
416717 99416717 1001 86380 86390 1
416184 99416184 1001 86380 86390 1
416346 99416346 1001 86380 86390 1
416470 99416470 1001 86380 86390 1
416219 99416219 1001 86380 86390 1
416352 99416352 1001 86380 86390 1
416172 99416172 1001 86380 86390 1
416006 99416006 1001 86380 86390 1
415819 99415819 1001 86380 86390 1
415900 99415900 1001 86380 86390 1
416078 99416078 1001 86380 86390 1
417235 99417235 1001 86380 86390 1
417089 99417089 1001 86380 86390 1
417500 99417500 1001 86380 86390 1
417534 99417534 1001 86380 86390 1
417492 99417492 1001 86380 86390 1
417597 99417597 1001 86380 86390 1
418577 99418577 1001 86380 86390 1
418725 99418725 1001 86380 86390 1
418398 99418398 1001 86380 86390 1
418147 99418147 1001 86380 86390 1
418323 99418323 1001 86380 86390 1
417683 99417683 1001 86380 86390 1
418008 99418008 1001 86380 86390 1
417951 99417951 1001 86380 86390 1
417625 99417625 1001 86380 86390 1
417914 99417914 1001 86380 86390 1
419131 99419131 1001 86380 86390 1
418939 99418939 1001 86380 86390 1
419198 99419198 1001 86380 86390 1
419144 99419144 1001 86380 86390 1
420314 99420314 1001 86380 86390 1
420135 99420135 1001 86380 86390 1
420166 99420166 1001 86380 86390 1
419822 99419822 1001 86380 86390 1
419873 99419873 1001 86380 86390 1
419497 99419497 1001 86380 86390 1
419308 99419308 1001 86380 86390 1
419414 99419414 1001 86380 86390 1
419310 99419310 1001 86380 86390 1
419441 99419441 1001 86380 86390 1
419620 99419620 1001 86380 86390 1
419623 99419623 1001 86380 86390 1
420513 99420513 1001 86380 86390 1
420742 99420742 1001 86380 86390 1
420518 99420518 1001 86380 86390 1
421704 99421704 1001 86380 86390 1
421858 99421858 1001 86380 86390 1
421863 99421863 1001 86380 86390 1
421293 99421293 1001 86380 86390 1
421548 99421548 1001 86380 86390 1
421647 99421647 1001 86380 86390 1
421148 99421148 1001 86380 86390 1
421215 99421215 1001 86380 86390 1
421023 99421023 1001 86380 86390 1
421223 99421223 1001 86380 86390 1
422402 99422402 1001 86380 86390 1
422369 99422369 1001 86380 86390 1
422156 99422156 1001 86380 86390 1
422473 99422473 1001 86380 86390 1
422242 99422242 1001 86380 86390 1
422526 99422526 1001 86380 86390 1
423436 99423436 1001 86380 86390 1
423557 99423557 1001 86380 86390 1
423388 99423388 1001 86380 86390 1
423668 99423668 1001 86380 86390 1
423736 99423736 1001 86380 86390 1
423431 99423431 1001 86380 86390 1
422981 99422981 1001 86380 86390 1
423131 99423131 1001 86380 86390 1
422560 99422560 1001 86380 86390 1
422615 99422615 1001 86380 86390 1
424067 99424067 1001 86380 86390 1
423766 99423766 1001 86380 86390 1
425132 99425132 1001 86380 86390 1
424777 99424777 1001 86380 86390 1
424159 99424159 1001 86380 86390 1
425565 99425565 1001 86380 86390 1
425544 99425544 1001 86380 86390 1
426717 99426717 1001 86380 86390 1
426817 99426817 1001 86380 86390 1
427022 99427022 1001 86380 86390 1
426278 99426278 1001 86380 86390 1
426442 99426442 1001 86380 86390 1
426066 99426066 1001 86380 86390 1
426017 99426017 1001 86380 86390 1
426165 99426165 1001 86380 86390 1
426167 99426167 1001 86380 86390 1
426168 99426168 1001 86380 86390 1
426241 99426241 1001 86380 86390 1
428452 99428452 1001 86380 86390 1
428380 99428380 1001 86380 86390 1
428602 99428602 1001 86380 86390 1
428057 99428057 1001 86380 86390 1
428130 99428130 1001 86380 86390 1
427875 99427875 1001 86380 86390 1
427534 99427534 1001 86380 86390 1
427746 99427746 1001 86380 86390 1
427869 99427869 1001 86380 86390 1
429124 99429124 1001 86380 86390 1
429062 99429062 1001 86380 86390 1
428778 99428778 1001 86380 86390 1
430268 99430268 1001 86380 86390 1
430080 99430080 1001 86380 86390 1
430107 99430107 1001 86380 86390 1
430344 99430344 1001 86380 86390 1
430267 99430267 1001 86380 86390 1
429665 99429665 1001 86380 86390 1
429910 99429910 1001 86380 86390 1
429941 99429941 1001 86380 86390 1
429727 99429727 1001 86380 86390 1
429523 99429523 1001 86380 86390 1
429557 99429557 1001 86380 86390 1
429307 99429307 1001 86380 86390 1
430596 99430596 1001 86380 86390 1
430626 99430626 1001 86380 86390 1
430783 99430783 1001 86380 86390 1
430632 99430632 1001 86380 86390 1
431961 99431961 1001 86380 86390 1
431769 99431769 1001 86380 86390 1
431995 99431995 1001 86380 86390 1
431328 99431328 1001 86380 86390 1
431620 99431620 1001 86380 86390 1
430891 99430891 1001 86380 86390 1
430851 99430851 1001 86380 86390 1
431131 99431131 1001 86380 86390 1
431074 99431074 1001 86380 86390 1
432226 99432226 1001 86380 86390 1
432160 99432160 1001 86380 86390 1
433696 99433696 1001 86380 86390 1
433071 99433071 1001 86380 86390 1
433085 99433085 1001 86380 86390 1
433016 99433016 1001 86380 86390 1
432726 99432726 1001 86380 86390 1
432758 99432758 1001 86380 86390 1
432866 99432866 1001 86380 86390 1
432511 99432511 1001 86380 86390 1
432889 99432889 1001 86380 86390 1
432547 99432547 1001 86380 86390 1
433969 99433969 1001 86380 86390 1
434061 99434061 1001 86380 86390 1
435337 99435337 1001 86380 86390 1
435326 99435326 1001 86380 86390 1
434754 99434754 1001 86380 86390 1
434736 99434736 1001 86380 86390 1
434826 99434826 1001 86380 86390 1
434902 99434902 1001 86380 86390 1
434877 99434877 1001 86380 86390 1
434694 99434694 1001 86380 86390 1
434579 99434579 1001 86380 86390 1
434337 99434337 1001 86380 86390 1
435792 99435792 1001 86380 86390 1
435767 99435767 1001 86380 86390 1
435870 99435870 1001 86380 86390 1
435560 99435560 1001 86380 86390 1
435878 99435878 1001 86380 86390 1
435588 99435588 1001 86380 86390 1
435477 99435477 1001 86380 86390 1
435592 99435592 1001 86380 86390 1
435723 99435723 1001 86380 86390 1
435509 99435509 1001 86380 86390 1
436768 99436768 1001 86380 86390 1
437032 99437032 1001 86380 86390 1
436475 99436475 1001 86380 86390 1
436731 99436731 1001 86380 86390 1
436412 99436412 1001 86380 86390 1
436561 99436561 1001 86380 86390 1
436074 99436074 1001 86380 86390 1
300044 99300044 1001 86380 86390 1
300099 99300099 1001 86380 86390 1
300037 99300037 1001 86380 86390 1
300063 99300063 1001 86380 86390 1
437183 99437183 1001 86380 86390 1
300709 99300709 1001 86380 86390 1
300388 99300388 1001 86380 86390 1
300466 99300466 1001 86380 86390 1
300197 99300197 1001 86380 86390 1
300869 99300869 1001 86380 86390 1
300108 99300108 1001 86380 86390 1
300917 99300917 1001 86380 86390 1
301461 99301461 1001 86380 86390 1
301196 99301196 1001 86380 86390 1
301158 99301158 1001 86380 86390 1
301265 99301265 1001 86380 86390 1
301012 99301012 1001 86380 86390 1
301000 99301000 1001 86380 86390 1
300970 99300970 1001 86380 86390 1
301736 99301736 1001 86380 86390 1
301700 99301700 1001 86380 86390 1
301584 99301584 1001 86380 86390 1
301675 99301675 1001 86380 86390 1
301727 99301727 1001 86380 86390 1
301728 99301728 1001 86380 86390 1
301680 99301680 1001 86380 86390 1
302293 99302293 1001 86380 86390 1
302245 99302245 1001 86380 86390 1
302234 99302234 1001 86380 86390 1
302222 99302222 1001 86380 86390 1
302236 99302236 1001 86380 86390 1
302315 99302315 1001 86380 86390 1
302074 99302074 1001 86380 86390 1
302102 99302102 1001 86380 86390 1
302128 99302128 1001 86380 86390 1
302170 99302170 1001 86380 86390 1
302081 99302081 1001 86380 86390 1
302120 99302120 1001 86380 86390 1
302056 99302056 1001 86380 86390 1
301891 99301891 1001 86380 86390 1
301892 99301892 1001 86380 86390 1
301810 99301810 1001 86380 86390 1
302504 99302504 1001 86380 86390 1
302493 99302493 1001 86380 86390 1
303076 99303076 1001 86380 86390 1
302900 99302900 1001 86380 86390 1
302837 99302837 1001 86380 86390 1
302866 99302866 1001 86380 86390 1
302892 99302892 1001 86380 86390 1
302910 99302910 1001 86380 86390 1
302793 99302793 1001 86380 86390 1
302589 99302589 1001 86380 86390 1
302759 99302759 1001 86380 86390 1
302760 99302760 1001 86380 86390 1
302787 99302787 1001 86380 86390 1
302633 99302633 1001 86380 86390 1
303244 99303244 1001 86380 86390 1
303299 99303299 1001 86380 86390 1
303312 99303312 1001 86380 86390 1
303325 99303325 1001 86380 86390 1
303315 99303315 1001 86380 86390 1
303891 99303891 1001 86380 86390 1
303999 99303999 1001 86380 86390 1
303911 99303911 1001 86380 86390 1
304021 99304021 1001 86380 86390 1
303790 99303790 1001 86380 86390 1
303504 99303504 1001 86380 86390 1
303585 99303585 1001 86380 86390 1
303578 99303578 1001 86380 86390 1
304073 99304073 1001 86380 86390 1
304222 99304222 1001 86380 86390 1
304670 99304670 1001 86380 86390 1
304735 99304735 1001 86380 86390 1
304711 99304711 1001 86380 86390 1
304790 99304790 1001 86380 86390 1
304816 99304816 1001 86380 86390 1
304487 99304487 1001 86380 86390 1
304569 99304569 1001 86380 86390 1
304536 99304536 1001 86380 86390 1
304291 99304291 1001 86380 86390 1
304323 99304323 1001 86380 86390 1
304414 99304414 1001 86380 86390 1
304286 99304286 1001 86380 86390 1
304261 99304261 1001 86380 86390 1
304443 99304443 1001 86380 86390 1
304405 99304405 1001 86380 86390 1
304315 99304315 1001 86380 86390 1
304990 99304990 1001 86380 86390 1
305608 99305608 1001 86380 86390 1
305547 99305547 1001 86380 86390 1
305496 99305496 1001 86380 86390 1
305549 99305549 1001 86380 86390 1
305673 99305673 1001 86380 86390 1
305438 99305438 1001 86380 86390 1
305400 99305400 1001 86380 86390 1
305234 99305234 1001 86380 86390 1
500056 99500056 1001 86380 86390 1
500059 99500059 1001 86380 86390 1
500780 99500780 1001 86380 86390 1
500668 99500668 1001 86380 86390 1
500518 99500518 1001 86380 86390 1
500559 99500559 1001 86380 86390 1
500443 99500443 1001 86380 86390 1
500432 99500432 1001 86380 86390 1
500526 99500526 1001 86380 86390 1
500338 99500338 1001 86380 86390 1
501006 99501006 1001 86380 86390 1
500401 99500401 1001 86380 86390 1
500852 99500852 1001 86380 86390 1
501472 99501472 1001 86380 86390 1
501608 99501608 1001 86380 86390 1
501501 99501501 1001 86380 86390 1
501369 99501369 1001 86380 86390 1
501295 99501295 1001 86380 86390 1
501297 99501297 1001 86380 86390 1
501234 99501234 1001 86380 86390 1
501180 99501180 1001 86380 86390 1
501039 99501039 1001 86380 86390 1
501689 99501689 1001 86380 86390 1
501681 99501681 1001 86380 86390 1
501811 99501811 1001 86380 86390 1
501709 99501709 1001 86380 86390 1
501840 99501840 1001 86380 86390 1
502420 99502420 1001 86380 86390 1
502425 99502425 1001 86380 86390 1
502374 99502374 1001 86380 86390 1
502119 99502119 1001 86380 86390 1
502161 99502161 1001 86380 86390 1
502013 99502013 1001 86380 86390 1
501860 99501860 1001 86380 86390 1
501954 99501954 1001 86380 86390 1
501972 99501972 1001 86380 86390 1
502612 99502612 1001 86380 86390 1
503189 99503189 1001 86380 86390 1
503104 99503104 1001 86380 86390 1
503162 99503162 1001 86380 86390 1
503037 99503037 1001 86380 86390 1
502674 99502674 1001 86380 86390 1
503447 99503447 1001 86380 86390 1
503307 99503307 1001 86380 86390 1
503321 99503321 1001 86380 86390 1
503308 99503308 1001 86380 86390 1
503335 99503335 1001 86380 86390 1
503943 99503943 1001 86380 86390 1
504109 99504109 1001 86380 86390 1
503889 99503889 1001 86380 86390 1
503602 99503602 1001 86380 86390 1
503630 99503630 1001 86380 86390 1
503659 99503659 1001 86380 86390 1
504194 99504194 1001 86380 86390 1
504161 99504161 1001 86380 86390 1
504137 99504137 1001 86380 86390 1
504203 99504203 1001 86380 86390 1
504915 99504915 1001 86380 86390 1
504924 99504924 1001 86380 86390 1
504773 99504773 1001 86380 86390 1
504940 99504940 1001 86380 86390 1
504598 99504598 1001 86380 86390 1
504637 99504637 1001 86380 86390 1
504619 99504619 1001 86380 86390 1
504685 99504685 1001 86380 86390 1
504460 99504460 1001 86380 86390 1
504461 99504461 1001 86380 86390 1
505123 99505123 1001 86380 86390 1
504969 99504969 1001 86380 86390 1
504975 99504975 1001 86380 86390 1
505066 99505066 1001 86380 86390 1
505003 99505003 1001 86380 86390 1
504964 99504964 1001 86380 86390 1
505694 99505694 1001 86380 86390 1
505741 99505741 1001 86380 86390 1
505362 99505362 1001 86380 86390 1
505519 99505519 1001 86380 86390 1
505378 99505378 1001 86380 86390 1
505366 99505366 1001 86380 86390 1
505202 99505202 1001 86380 86390 1
505194 99505194 1001 86380 86390 1
505340 99505340 1001 86380 86390 1
505355 99505355 1001 86380 86390 1
505849 99505849 1001 86380 86390 1
505880 99505880 1001 86380 86390 1
505945 99505945 1001 86380 86390 1
505857 99505857 1001 86380 86390 1
506533 99506533 1001 86380 86390 1
506393 99506393 1001 86380 86390 1
506570 99506570 1001 86380 86390 1
506460 99506460 1001 86380 86390 1
506450 99506450 1001 86380 86390 1
506553 99506553 1001 86380 86390 1
506528 99506528 1001 86380 86390 1
506518 99506518 1001 86380 86390 1
506341 99506341 1001 86380 86390 1
506367 99506367 1001 86380 86390 1
506382 99506382 1001 86380 86390 1
506215 99506215 1001 86380 86390 1
506285 99506285 1001 86380 86390 1
506001 99506001 1001 86380 86390 1
506040 99506040 1001 86380 86390 1
506392 99506392 1001 86380 86390 1
506708 99506708 1001 86380 86390 1
507386 99507386 1001 86380 86390 1
507399 99507399 1001 86380 86390 1
507152 99507152 1001 86380 86390 1
507201 99507201 1001 86380 86390 1
507177 99507177 1001 86380 86390 1
506951 99506951 1001 86380 86390 1
506900 99506900 1001 86380 86390 1
506967 99506967 1001 86380 86390 1
506980 99506980 1001 86380 86390 1
507445 99507445 1001 86380 86390 1
507507 99507507 1001 86380 86390 1
508144 99508144 1001 86380 86390 1
507902 99507902 1001 86380 86390 1
507877 99507877 1001 86380 86390 1
507956 99507956 1001 86380 86390 1
508025 99508025 1001 86380 86390 1
507860 99507860 1001 86380 86390 1
507825 99507825 1001 86380 86390 1
507711 99507711 1001 86380 86390 1
507702 99507702 1001 86380 86390 1
507831 99507831 1001 86380 86390 1
507650 99507650 1001 86380 86390 1
508286 99508286 1001 86380 86390 1
508312 99508312 1001 86380 86390 1
508403 99508403 1001 86380 86390 1
508442 99508442 1001 86380 86390 1
508378 99508378 1001 86380 86390 1
508309 99508309 1001 86380 86390 1
509000 99509000 1001 86380 86390 1
508928 99508928 1001 86380 86390 1
509021 99509021 1001 86380 86390 1
509023 99509023 1001 86380 86390 1
508794 99508794 1001 86380 86390 1
508847 99508847 1001 86380 86390 1
508836 99508836 1001 86380 86390 1
508865 99508865 1001 86380 86390 1
508776 99508776 1001 86380 86390 1
508614 99508614 1001 86380 86390 1
508657 99508657 1001 86380 86390 1
508632 99508632 1001 86380 86390 1
509136 99509136 1001 86380 86390 1
509228 99509228 1001 86380 86390 1
509164 99509164 1001 86380 86390 1
509218 99509218 1001 86380 86390 1
509089 99509089 1001 86380 86390 1
509856 99509856 1001 86380 86390 1
509757 99509757 1001 86380 86390 1
509566 99509566 1001 86380 86390 1
509559 99509559 1001 86380 86390 1
509560 99509560 1001 86380 86390 1
509588 99509588 1001 86380 86390 1
509655 99509655 1001 86380 86390 1
509445 99509445 1001 86380 86390 1
509356 99509356 1001 86380 86390 1
509949 99509949 1001 86380 86390 1
510690 99510690 1001 86380 86390 1
510683 99510683 1001 86380 86390 1
510580 99510580 1001 86380 86390 1
510594 99510594 1001 86380 86390 1
510635 99510635 1001 86380 86390 1
510610 99510610 1001 86380 86390 1
510723 99510723 1001 86380 86390 1
510471 99510471 1001 86380 86390 1
510355 99510355 1001 86380 86390 1
510357 99510357 1001 86380 86390 1
510487 99510487 1001 86380 86390 1
510490 99510490 1001 86380 86390 1
510121 99510121 1001 86380 86390 1
510311 99510311 1001 86380 86390 1
510157 99510157 1001 86380 86390 1
510922 99510922 1001 86380 86390 1
510755 99510755 1001 86380 86390 1
510859 99510859 1001 86380 86390 1
510876 99510876 1001 86380 86390 1
511415 99511415 1001 86380 86390 1
511418 99511418 1001 86380 86390 1
511446 99511446 1001 86380 86390 1
511498 99511498 1001 86380 86390 1
511308 99511308 1001 86380 86390 1
511154 99511154 1001 86380 86390 1
511156 99511156 1001 86380 86390 1
511226 99511226 1001 86380 86390 1
511304 99511304 1001 86380 86390 1
511343 99511343 1001 86380 86390 1
511163 99511163 1001 86380 86390 1
511307 99511307 1001 86380 86390 1
511204 99511204 1001 86380 86390 1
511029 99511029 1001 86380 86390 1
511030 99511030 1001 86380 86390 1
511595 99511595 1001 86380 86390 1
512277 99512277 1001 86380 86390 1
512354 99512354 1001 86380 86390 1
512178 99512178 1001 86380 86390 1
512327 99512327 1001 86380 86390 1
511968 99511968 1001 86380 86390 1
512117 99512117 1001 86380 86390 1
511802 99511802 1001 86380 86390 1
511958 99511958 1001 86380 86390 1
511790 99511790 1001 86380 86390 1
511885 99511885 1001 86380 86390 1
511822 99511822 1001 86380 86390 1
512497 99512497 1001 86380 86390 1
512394 99512394 1001 86380 86390 1
512491 99512491 1001 86380 86390 1
513076 99513076 1001 86380 86390 1
512986 99512986 1001 86380 86390 1
512621 99512621 1001 86380 86390 1
513001 99513001 1001 86380 86390 1
513390 99513390 1001 86380 86390 1
513895 99513895 1001 86380 86390 1
513986 99513986 1001 86380 86390 1
513793 99513793 1001 86380 86390 1
513588 99513588 1001 86380 86390 1
514084 99514084 1001 86380 86390 1
514097 99514097 1001 86380 86390 1
514167 99514167 1001 86380 86390 1
514039 99514039 1001 86380 86390 1
514757 99514757 1001 86380 86390 1
514746 99514746 1001 86380 86390 1
514497 99514497 1001 86380 86390 1
514487 99514487 1001 86380 86390 1
514527 99514527 1001 86380 86390 1
514545 99514545 1001 86380 86390 1
514455 99514455 1001 86380 86390 1
514320 99514320 1001 86380 86390 1
514359 99514359 1001 86380 86390 1
514296 99514296 1001 86380 86390 1
514364 99514364 1001 86380 86390 1
514870 99514870 1001 86380 86390 1
514911 99514911 1001 86380 86390 1
515551 99515551 1001 86380 86390 1
515390 99515390 1001 86380 86390 1
515332 99515332 1001 86380 86390 1
515321 99515321 1001 86380 86390 1
515244 99515244 1001 86380 86390 1
515246 99515246 1001 86380 86390 1
515150 99515150 1001 86380 86390 1
515721 99515721 1001 86380 86390 1
515850 99515850 1001 86380 86390 1
515786 99515786 1001 86380 86390 1
515814 99515814 1001 86380 86390 1
515830 99515830 1001 86380 86390 1
515688 99515688 1001 86380 86390 1
516390 99516390 1001 86380 86390 1
516506 99516506 1001 86380 86390 1
516177 99516177 1001 86380 86390 1
516203 99516203 1001 86380 86390 1
516256 99516256 1001 86380 86390 1
516297 99516297 1001 86380 86390 1
516032 99516032 1001 86380 86390 1
517157 99517157 1001 86380 86390 1
517286 99517286 1001 86380 86390 1
517213 99517213 1001 86380 86390 1
517141 99517141 1001 86380 86390 1
517297 99517297 1001 86380 86390 1
517015 99517015 1001 86380 86390 1
517054 99517054 1001 86380 86390 1
516833 99516833 1001 86380 86390 1
516821 99516821 1001 86380 86390 1
516861 99516861 1001 86380 86390 1
516825 99516825 1001 86380 86390 1
516854 99516854 1001 86380 86390 1
516752 99516752 1001 86380 86390 1
517361 99517361 1001 86380 86390 1
517394 99517394 1001 86380 86390 1
517434 99517434 1001 86380 86390 1
518061 99518061 1001 86380 86390 1
518114 99518114 1001 86380 86390 1
518077 99518077 1001 86380 86390 1
518139 99518139 1001 86380 86390 1
518041 99518041 1001 86380 86390 1
517967 99517967 1001 86380 86390 1
518156 99518156 1001 86380 86390 1
517763 99517763 1001 86380 86390 1
517816 99517816 1001 86380 86390 1
517872 99517872 1001 86380 86390 1
517863 99517863 1001 86380 86390 1
517760 99517760 1001 86380 86390 1
517878 99517878 1001 86380 86390 1
517677 99517677 1001 86380 86390 1
518328 99518328 1001 86380 86390 1
518304 99518304 1001 86380 86390 1
518163 99518163 1001 86380 86390 1
518345 99518345 1001 86380 86390 1
518798 99518798 1001 86380 86390 1
518915 99518915 1001 86380 86390 1
518812 99518812 1001 86380 86390 1
518770 99518770 1001 86380 86390 1
518732 99518732 1001 86380 86390 1
518616 99518616 1001 86380 86390 1
518715 99518715 1001 86380 86390 1
518509 99518509 1001 86380 86390 1
518561 99518561 1001 86380 86390 1
518461 99518461 1001 86380 86390 1
518372 99518372 1001 86380 86390 1
518516 99518516 1001 86380 86390 1
519127 99519127 1001 86380 86390 1
519186 99519186 1001 86380 86390 1
519062 99519062 1001 86380 86390 1
519711 99519711 1001 86380 86390 1
519778 99519778 1001 86380 86390 1
519735 99519735 1001 86380 86390 1
519454 99519454 1001 86380 86390 1
519597 99519597 1001 86380 86390 1
519539 99519539 1001 86380 86390 1
519475 99519475 1001 86380 86390 1
519232 99519232 1001 86380 86390 1
519289 99519289 1001 86380 86390 1
519958 99519958 1001 86380 86390 1
519997 99519997 1001 86380 86390 1
519907 99519907 1001 86380 86390 1
519858 99519858 1001 86380 86390 1
519823 99519823 1001 86380 86390 1
520640 99520640 1001 86380 86390 1
520619 99520619 1001 86380 86390 1
520597 99520597 1001 86380 86390 1
520636 99520636 1001 86380 86390 1
520318 99520318 1001 86380 86390 1
520256 99520256 1001 86380 86390 1
520348 99520348 1001 86380 86390 1
520355 99520355 1001 86380 86390 1
520420 99520420 1001 86380 86390 1
520369 99520369 1001 86380 86390 1
520239 99520239 1001 86380 86390 1
520202 99520202 1001 86380 86390 1
520121 99520121 1001 86380 86390 1
520134 99520134 1001 86380 86390 1
521433 99521433 1001 86380 86390 1
521391 99521391 1001 86380 86390 1
521367 99521367 1001 86380 86390 1
521268 99521268 1001 86380 86390 1
521224 99521224 1001 86380 86390 1
521142 99521142 1001 86380 86390 1
521156 99521156 1001 86380 86390 1
521001 99521001 1001 86380 86390 1
520886 99520886 1001 86380 86390 1
521002 99521002 1001 86380 86390 1
520935 99520935 1001 86380 86390 1
521582 99521582 1001 86380 86390 1
521468 99521468 1001 86380 86390 1
521563 99521563 1001 86380 86390 1
521628 99521628 1001 86380 86390 1
521668 99521668 1001 86380 86390 1
522016 99522016 1001 86380 86390 1
521887 99521887 1001 86380 86390 1
521994 99521994 1001 86380 86390 1
521828 99521828 1001 86380 86390 1
521861 99521861 1001 86380 86390 1
521799 99521799 1001 86380 86390 1
521878 99521878 1001 86380 86390 1
522445 99522445 1001 86380 86390 1
522305 99522305 1001 86380 86390 1
522383 99522383 1001 86380 86390 1
522491 99522491 1001 86380 86390 1
522390 99522390 1001 86380 86390 1
522299 99522299 1001 86380 86390 1
522939 99522939 1001 86380 86390 1
522770 99522770 1001 86380 86390 1
522865 99522865 1001 86380 86390 1
522833 99522833 1001 86380 86390 1
522513 99522513 1001 86380 86390 1
522566 99522566 1001 86380 86390 1
522638 99522638 1001 86380 86390 1
522626 99522626 1001 86380 86390 1
523199 99523199 1001 86380 86390 1
523315 99523315 1001 86380 86390 1
523240 99523240 1001 86380 86390 1
523203 99523203 1001 86380 86390 1
523138 99523138 1001 86380 86390 1
523126 99523126 1001 86380 86390 1
523881 99523881 1001 86380 86390 1
523768 99523768 1001 86380 86390 1
523809 99523809 1001 86380 86390 1
523776 99523776 1001 86380 86390 1
523640 99523640 1001 86380 86390 1
523631 99523631 1001 86380 86390 1
523429 99523429 1001 86380 86390 1
523327 99523327 1001 86380 86390 1
523496 99523496 1001 86380 86390 1
523489 99523489 1001 86380 86390 1
524009 99524009 1001 86380 86390 1
524074 99524074 1001 86380 86390 1
523997 99523997 1001 86380 86390 1
524141 99524141 1001 86380 86390 1
524134 99524134 1001 86380 86390 1
524736 99524736 1001 86380 86390 1
524500 99524500 1001 86380 86390 1
524488 99524488 1001 86380 86390 1
524530 99524530 1001 86380 86390 1
524404 99524404 1001 86380 86390 1
524408 99524408 1001 86380 86390 1
524421 99524421 1001 86380 86390 1
524233 99524233 1001 86380 86390 1
524246 99524246 1001 86380 86390 1
524350 99524350 1001 86380 86390 1
524222 99524222 1001 86380 86390 1
524186 99524186 1001 86380 86390 1
524924 99524924 1001 86380 86390 1
524785 99524785 1001 86380 86390 1
525578 99525578 1001 86380 86390 1
525476 99525476 1001 86380 86390 1
525392 99525392 1001 86380 86390 1
525328 99525328 1001 86380 86390 1
525351 99525351 1001 86380 86390 1
525390 99525390 1001 86380 86390 1
525642 99525642 1001 86380 86390 1
526231 99526231 1001 86380 86390 1
526311 99526311 1001 86380 86390 1
526383 99526383 1001 86380 86390 1
525996 99525996 1001 86380 86390 1
525820 99525820 1001 86380 86390 1
525924 99525924 1001 86380 86390 1
525953 99525953 1001 86380 86390 1
525890 99525890 1001 86380 86390 1
525879 99525879 1001 86380 86390 1
526513 99526513 1001 86380 86390 1
526600 99526600 1001 86380 86390 1
527050 99527050 1001 86380 86390 1
527182 99527182 1001 86380 86390 1
526864 99526864 1001 86380 86390 1
526891 99526891 1001 86380 86390 1
527039 99527039 1001 86380 86390 1
526975 99526975 1001 86380 86390 1
526784 99526784 1001 86380 86390 1
526675 99526675 1001 86380 86390 1
526766 99526766 1001 86380 86390 1
527423 99527423 1001 86380 86390 1
527282 99527282 1001 86380 86390 1
528026 99528026 1001 86380 86390 1
527874 99527874 1001 86380 86390 1
527970 99527970 1001 86380 86390 1
527881 99527881 1001 86380 86390 1
527727 99527727 1001 86380 86390 1
527781 99527781 1001 86380 86390 1
527526 99527526 1001 86380 86390 1
527593 99527593 1001 86380 86390 1
527478 99527478 1001 86380 86390 1
528280 99528280 1001 86380 86390 1
528115 99528115 1001 86380 86390 1
528180 99528180 1001 86380 86390 1
528185 99528185 1001 86380 86390 1
528275 99528275 1001 86380 86390 1
528122 99528122 1001 86380 86390 1
528721 99528721 1001 86380 86390 1
528735 99528735 1001 86380 86390 1
528829 99528829 1001 86380 86390 1
528731 99528731 1001 86380 86390 1
528733 99528733 1001 86380 86390 1
528631 99528631 1001 86380 86390 1
528671 99528671 1001 86380 86390 1
528674 99528674 1001 86380 86390 1
528493 99528493 1001 86380 86390 1
528611 99528611 1001 86380 86390 1
528524 99528524 1001 86380 86390 1
528628 99528628 1001 86380 86390 1
528498 99528498 1001 86380 86390 1
528641 99528641 1001 86380 86390 1
528669 99528669 1001 86380 86390 1
528476 99528476 1001 86380 86390 1
528375 99528375 1001 86380 86390 1
528441 99528441 1001 86380 86390 1
528369 99528369 1001 86380 86390 1
529081 99529081 1001 86380 86390 1
529537 99529537 1001 86380 86390 1
529657 99529657 1001 86380 86390 1
529685 99529685 1001 86380 86390 1
529636 99529636 1001 86380 86390 1
529328 99529328 1001 86380 86390 1
529396 99529396 1001 86380 86390 1
529417 99529417 1001 86380 86390 1
529146 99529146 1001 86380 86390 1
529153 99529153 1001 86380 86390 1
529296 99529296 1001 86380 86390 1
529107 99529107 1001 86380 86390 1
529796 99529796 1001 86380 86390 1
529835 99529835 1001 86380 86390 1
529749 99529749 1001 86380 86390 1
530416 99530416 1001 86380 86390 1
530434 99530434 1001 86380 86390 1
530283 99530283 1001 86380 86390 1
530217 99530217 1001 86380 86390 1
529971 99529971 1001 86380 86390 1
530063 99530063 1001 86380 86390 1
530053 99530053 1001 86380 86390 1
529976 99529976 1001 86380 86390 1
530106 99530106 1001 86380 86390 1
529950 99529950 1001 86380 86390 1
530706 99530706 1001 86380 86390 1
530594 99530594 1001 86380 86390 1
530607 99530607 1001 86380 86390 1
530611 99530611 1001 86380 86390 1
530625 99530625 1001 86380 86390 1
531264 99531264 1001 86380 86390 1
531293 99531293 1001 86380 86390 1
531203 99531203 1001 86380 86390 1
531217 99531217 1001 86380 86390 1
531150 99531150 1001 86380 86390 1
531026 99531026 1001 86380 86390 1
531053 99531053 1001 86380 86390 1
530855 99530855 1001 86380 86390 1
530921 99530921 1001 86380 86390 1
530897 99530897 1001 86380 86390 1
530759 99530759 1001 86380 86390 1
531457 99531457 1001 86380 86390 1
531436 99531436 1001 86380 86390 1
531411 99531411 1001 86380 86390 1
532025 99532025 1001 86380 86390 1
532122 99532122 1001 86380 86390 1
531825 99531825 1001 86380 86390 1
531930 99531930 1001 86380 86390 1
531853 99531853 1001 86380 86390 1
531970 99531970 1001 86380 86390 1
531611 99531611 1001 86380 86390 1
531713 99531713 1001 86380 86390 1
532256 99532256 1001 86380 86390 1
532002 99532002 1001 86380 86390 1
532298 99532298 1001 86380 86390 1
532324 99532324 1001 86380 86390 1
532286 99532286 1001 86380 86390 1
532901 99532901 1001 86380 86390 1
532980 99532980 1001 86380 86390 1
532790 99532790 1001 86380 86390 1
532739 99532739 1001 86380 86390 1
532805 99532805 1001 86380 86390 1
532427 99532427 1001 86380 86390 1
532586 99532586 1001 86380 86390 1
532496 99532496 1001 86380 86390 1
532575 99532575 1001 86380 86390 1
533198 99533198 1001 86380 86390 1
533201 99533201 1001 86380 86390 1
533214 99533214 1001 86380 86390 1
533124 99533124 1001 86380 86390 1
533142 99533142 1001 86380 86390 1
533092 99533092 1001 86380 86390 1
533157 99533157 1001 86380 86390 1
533682 99533682 1001 86380 86390 1
533799 99533799 1001 86380 86390 1
533709 99533709 1001 86380 86390 1
533620 99533620 1001 86380 86390 1
533504 99533504 1001 86380 86390 1
533481 99533481 1001 86380 86390 1
533638 99533638 1001 86380 86390 1
533574 99533574 1001 86380 86390 1
533254 99533254 1001 86380 86390 1
533347 99533347 1001 86380 86390 1
533438 99533438 1001 86380 86390 1
533322 99533322 1001 86380 86390 1
533349 99533349 1001 86380 86390 1
533273 99533273 1001 86380 86390 1
533364 99533364 1001 86380 86390 1
534054 99534054 1001 86380 86390 1
534534 99534534 1001 86380 86390 1
534490 99534490 1001 86380 86390 1
534340 99534340 1001 86380 86390 1
534379 99534379 1001 86380 86390 1
534290 99534290 1001 86380 86390 1
534160 99534160 1001 86380 86390 1
534122 99534122 1001 86380 86390 1
534226 99534226 1001 86380 86390 1
534175 99534175 1001 86380 86390 1
534229 99534229 1001 86380 86390 1
534765 99534765 1001 86380 86390 1
534830 99534830 1001 86380 86390 1
534742 99534742 1001 86380 86390 1
535361 99535361 1001 86380 86390 1
535388 99535388 1001 86380 86390 1
535441 99535441 1001 86380 86390 1
535340 99535340 1001 86380 86390 1
535458 99535458 1001 86380 86390 1
535227 99535227 1001 86380 86390 1
535118 99535118 1001 86380 86390 1
535086 99535086 1001 86380 86390 1
535050 99535050 1001 86380 86390 1
535063 99535063 1001 86380 86390 1
535078 99535078 1001 86380 86390 1
535638 99535638 1001 86380 86390 1
535686 99535686 1001 86380 86390 1
536300 99536300 1001 86380 86390 1
536144 99536144 1001 86380 86390 1
536310 99536310 1001 86380 86390 1
536174 99536174 1001 86380 86390 1
536239 99536239 1001 86380 86390 1
536027 99536027 1001 86380 86390 1
535979 99535979 1001 86380 86390 1
536020 99536020 1001 86380 86390 1
535956 99535956 1001 86380 86390 1
535930 99535930 1001 86380 86390 1
535971 99535971 1001 86380 86390 1
536115 99536115 1001 86380 86390 1
535806 99535806 1001 86380 86390 1
535860 99535860 1001 86380 86390 1
535888 99535888 1001 86380 86390 1
535776 99535776 1001 86380 86390 1
535841 99535841 1001 86380 86390 1
536417 99536417 1001 86380 86390 1
536456 99536456 1001 86380 86390 1
536458 99536458 1001 86380 86390 1
537015 99537015 1001 86380 86390 1
537157 99537157 1001 86380 86390 1
536866 99536866 1001 86380 86390 1
536920 99536920 1001 86380 86390 1
536798 99536798 1001 86380 86390 1
536837 99536837 1001 86380 86390 1
536941 99536941 1001 86380 86390 1
536728 99536728 1001 86380 86390 1
536576 99536576 1001 86380 86390 1
537213 99537213 1001 86380 86390 1
537279 99537279 1001 86380 86390 1
537190 99537190 1001 86380 86390 1
537269 99537269 1001 86380 86390 1
537785 99537785 1001 86380 86390 1
537854 99537854 1001 86380 86390 1
537855 99537855 1001 86380 86390 1
537731 99537731 1001 86380 86390 1
537702 99537702 1001 86380 86390 1
537501 99537501 1001 86380 86390 1
537997 99537997 1001 86380 86390 1
538043 99538043 1001 86380 86390 1
538071 99538071 1001 86380 86390 1
538192 99538192 1001 86380 86390 1
538151 99538151 1001 86380 86390 1
538791 99538791 1001 86380 86390 1
538629 99538629 1001 86380 86390 1
538803 99538803 1001 86380 86390 1
538435 99538435 1001 86380 86390 1
538436 99538436 1001 86380 86390 1
538876 99538876 1001 86380 86390 1
538819 99538819 1001 86380 86390 1
538910 99538910 1001 86380 86390 1
538861 99538861 1001 86380 86390 1
539248 99539248 1001 86380 86390 1
539250 99539250 1001 86380 86390 1
539369 99539369 1001 86380 86390 1
539049 99539049 1001 86380 86390 1
539827 99539827 1001 86380 86390 1
539647 99539647 1001 86380 86390 1
540382 99540382 1001 86380 86390 1
540373 99540373 1001 86380 86390 1
540462 99540462 1001 86380 86390 1
540229 99540229 1001 86380 86390 1
540217 99540217 1001 86380 86390 1
539925 99539925 1001 86380 86390 1
539901 99539901 1001 86380 86390 1
540606 99540606 1001 86380 86390 1
540263 99540263 1001 86380 86390 1
540549 99540549 1001 86380 86390 1
540524 99540524 1001 86380 86390 1
540602 99540602 1001 86380 86390 1
540488 99540488 1001 86380 86390 1
541204 99541204 1001 86380 86390 1
541218 99541218 1001 86380 86390 1
541240 99541240 1001 86380 86390 1
541291 99541291 1001 86380 86390 1
541003 99541003 1001 86380 86390 1
541057 99541057 1001 86380 86390 1
540789 99540789 1001 86380 86390 1
540754 99540754 1001 86380 86390 1
540782 99540782 1001 86380 86390 1
540681 99540681 1001 86380 86390 1
540735 99540735 1001 86380 86390 1
540723 99540723 1001 86380 86390 1
541316 99541316 1001 86380 86390 1
541394 99541394 1001 86380 86390 1
541426 99541426 1001 86380 86390 1
541315 99541315 1001 86380 86390 1
541758 99541758 1001 86380 86390 1
541710 99541710 1001 86380 86390 1
541861 99541861 1001 86380 86390 1
541628 99541628 1001 86380 86390 1
541586 99541586 1001 86380 86390 1
542324 99542324 1001 86380 86390 1
542185 99542185 1001 86380 86390 1
542315 99542315 1001 86380 86390 1
542174 99542174 1001 86380 86390 1
542176 99542176 1001 86380 86390 1
542256 99542256 1001 86380 86390 1
542308 99542308 1001 86380 86390 1
542805 99542805 1001 86380 86390 1
542940 99542940 1001 86380 86390 1
542630 99542630 1001 86380 86390 1
542526 99542526 1001 86380 86390 1
542475 99542475 1001 86380 86390 1
543088 99543088 1001 86380 86390 1
543028 99543028 1001 86380 86390 1
543120 99543120 1001 86380 86390 1
543569 99543569 1001 86380 86390 1
543398 99543398 1001 86380 86390 1
543376 99543376 1001 86380 86390 1
543472 99543472 1001 86380 86390 1
543175 99543175 1001 86380 86390 1
543898 99543898 1001 86380 86390 1
543822 99543822 1001 86380 86390 1
543914 99543914 1001 86380 86390 1
543812 99543812 1001 86380 86390 1
543943 99543943 1001 86380 86390 1
543974 99543974 1001 86380 86390 1
544342 99544342 1001 86380 86390 1
544191 99544191 1001 86380 86390 1
544374 99544374 1001 86380 86390 1
544220 99544220 1001 86380 86390 1
544134 99544134 1001 86380 86390 1
544085 99544085 1001 86380 86390 1
421431 347 1001 35400 35757 1
506787 757 1001 35612 35912 1
515124 1064 1001 40866 41166 1
400034 99400034 1001 86380 86390 1
400160 99400160 1001 86380 86390 1
400203 99400203 1001 86380 86390 1
400283 99400283 1001 86380 86390 1
400399 99400399 1001 86380 86390 1
400639 99400639 1001 86380 86390 1
400649 99400649 1001 86380 86390 1
400859 99400859 1001 86380 86390 1
401005 99401005 1001 86380 86390 1
401103 99401103 1001 86380 86390 1
401189 99401189 1001 86380 86390 1
401358 99401358 1001 86380 86390 1
401440 99401440 1001 86380 86390 1
401368 99401368 1001 86380 86390 1
401531 99401531 1001 86380 86390 1
401512 99401512 1001 86380 86390 1
401790 99401790 1001 86380 86390 1
401966 99401966 1001 86380 86390 1
402149 99402149 1001 86380 86390 1
402341 99402341 1001 86380 86390 1
402626 99402626 1001 86380 86390 1
402797 99402797 1001 86380 86390 1
403170 99403170 1001 86380 86390 1
403120 99403120 1001 86380 86390 1
403589 99403589 1001 86380 86390 1
403679 99403679 1001 86380 86390 1
403667 99403667 1001 86380 86390 1
403755 99403755 1001 86380 86390 1
403909 99403909 1001 86380 86390 1
403962 99403962 1001 86380 86390 1
404110 99404110 1001 86380 86390 1
404213 99404213 1001 86380 86390 1
404181 99404181 1001 86380 86390 1
404275 99404275 1001 86380 86390 1
404338 99404338 1001 86380 86390 1
404376 99404376 1001 86380 86390 1
404654 99404654 1001 86380 86390 1
404900 99404900 1001 86380 86390 1
404905 99404905 1001 86380 86390 1
405003 99405003 1001 86380 86390 1
404914 99404914 1001 86380 86390 1
405600 99405600 1001 86380 86390 1
405750 99405750 1001 86380 86390 1
405714 99405714 1001 86380 86390 1
405826 99405826 1001 86380 86390 1
406075 99406075 1001 86380 86390 1
406037 99406037 1001 86380 86390 1
406613 99406613 1001 86380 86390 1
406573 99406573 1001 86380 86390 1
406639 99406639 1001 86380 86390 1
406796 99406796 1001 86380 86390 1
406829 99406829 1001 86380 86390 1
406957 99406957 1001 86380 86390 1
407136 99407136 1001 86380 86390 1
407186 99407186 1001 86380 86390 1
407469 99407469 1001 86380 86390 1
407445 99407445 1001 86380 86390 1
407845 99407845 1001 86380 86390 1
407782 99407782 1001 86380 86390 1
407941 99407941 1001 86380 86390 1
408001 99408001 1001 86380 86390 1
408378 99408378 1001 86380 86390 1
408518 99408518 1001 86380 86390 1
408428 99408428 1001 86380 86390 1
408310 99408310 1001 86380 86390 1
408605 99408605 1001 86380 86390 1
408533 99408533 1001 86380 86390 1
408861 99408861 1001 86380 86390 1
408974 99408974 1001 86380 86390 1
408958 99408958 1001 86380 86390 1
409217 99409217 1001 86380 86390 1
409434 99409434 1001 86380 86390 1
409588 99409588 1001 86380 86390 1
409650 99409650 1001 86380 86390 1
410152 99410152 1001 86380 86390 1
410233 99410233 1001 86380 86390 1
410306 99410306 1001 86380 86390 1
410554 99410554 1001 86380 86390 1
410670 99410670 1001 86380 86390 1
410889 99410889 1001 86380 86390 1
410868 99410868 1001 86380 86390 1
410943 99410943 1001 86380 86390 1
411318 99411318 1001 86380 86390 1
411340 99411340 1001 86380 86390 1
411631 99411631 1001 86380 86390 1
411587 99411587 1001 86380 86390 1
411616 99411616 1001 86380 86390 1
411857 99411857 1001 86380 86390 1
412097 99412097 1001 86380 86390 1
412184 99412184 1001 86380 86390 1
412092 99412092 1001 86380 86390 1
412257 99412257 1001 86380 86390 1
412371 99412371 1001 86380 86390 1
412469 99412469 1001 86380 86390 1
413520 99413520 1001 86380 86390 1
413568 99413568 1001 86380 86390 1
413353 99413353 1001 86380 86390 1
413688 99413688 1001 86380 86390 1
413490 99413490 1001 86380 86390 1
413058 99413058 1001 86380 86390 1
413084 99413084 1001 86380 86390 1
412699 99412699 1001 86380 86390 1
412587 99412587 1001 86380 86390 1
412687 99412687 1001 86380 86390 1
412815 99412815 1001 86380 86390 1
412602 99412602 1001 86380 86390 1
413991 99413991 1001 86380 86390 1
413962 99413962 1001 86380 86390 1
414952 99414952 1001 86380 86390 1
415103 99415103 1001 86380 86390 1
415087 99415087 1001 86380 86390 1
414766 99414766 1001 86380 86390 1
414822 99414822 1001 86380 86390 1
414628 99414628 1001 86380 86390 1
414248 99414248 1001 86380 86390 1
414300 99414300 1001 86380 86390 1
414187 99414187 1001 86380 86390 1
414350 99414350 1001 86380 86390 1
415368 99415368 1001 86380 86390 1
415699 99415699 1001 86380 86390 1
415534 99415534 1001 86380 86390 1
415375 99415375 1001 86380 86390 1
415536 99415536 1001 86380 86390 1
415539 99415539 1001 86380 86390 1
415690 99415690 1001 86380 86390 1
415496 99415496 1001 86380 86390 1
415522 99415522 1001 86380 86390 1
416769 99416769 1001 86380 86390 1
416317 99416317 1001 86380 86390 1
416269 99416269 1001 86380 86390 1
415840 99415840 1001 86380 86390 1
416070 99416070 1001 86380 86390 1
417093 99417093 1001 86380 86390 1
417222 99417222 1001 86380 86390 1
417423 99417423 1001 86380 86390 1
417549 99417549 1001 86380 86390 1
418650 99418650 1001 86380 86390 1
418483 99418483 1001 86380 86390 1
418758 99418758 1001 86380 86390 1
418335 99418335 1001 86380 86390 1
417944 99417944 1001 86380 86390 1
417946 99417946 1001 86380 86390 1
417841 99417841 1001 86380 86390 1
417814 99417814 1001 86380 86390 1
418959 99418959 1001 86380 86390 1
419060 99419060 1001 86380 86390 1
420062 99420062 1001 86380 86390 1
420413 99420413 1001 86380 86390 1
419946 99419946 1001 86380 86390 1
419864 99419864 1001 86380 86390 1
419814 99419814 1001 86380 86390 1
419767 99419767 1001 86380 86390 1
419457 99419457 1001 86380 86390 1
419230 99419230 1001 86380 86390 1
420634 99420634 1001 86380 86390 1
421968 99421968 1001 86380 86390 1
422094 99422094 1001 86380 86390 1
422104 99422104 1001 86380 86390 1
421393 99421393 1001 86380 86390 1
421285 99421285 1001 86380 86390 1
420870 99420870 1001 86380 86390 1
422271 99422271 1001 86380 86390 1
422304 99422304 1001 86380 86390 1
422317 99422317 1001 86380 86390 1
422322 99422322 1001 86380 86390 1
422234 99422234 1001 86380 86390 1
422430 99422430 1001 86380 86390 1
423614 99423614 1001 86380 86390 1
423567 99423567 1001 86380 86390 1
423148 99423148 1001 86380 86390 1
423289 99423289 1001 86380 86390 1
423161 99423161 1001 86380 86390 1
422798 99422798 1001 86380 86390 1
422686 99422686 1001 86380 86390 1
422864 99422864 1001 86380 86390 1
422719 99422719 1001 86380 86390 1
422939 99422939 1001 86380 86390 1
423949 99423949 1001 86380 86390 1
424000 99424000 1001 86380 86390 1
423902 99423902 1001 86380 86390 1
423906 99423906 1001 86380 86390 1
425330 99425330 1001 86380 86390 1
425072 99425072 1001 86380 86390 1
424993 99424993 1001 86380 86390 1
424869 99424869 1001 86380 86390 1
424652 99424652 1001 86380 86390 1
424950 99424950 1001 86380 86390 1
424365 99424365 1001 86380 86390 1
424487 99424487 1001 86380 86390 1
425587 99425587 1001 86380 86390 1
425549 99425549 1001 86380 86390 1
426973 99426973 1001 86380 86390 1
426796 99426796 1001 86380 86390 1
426707 99426707 1001 86380 86390 1
426756 99426756 1001 86380 86390 1
426904 99426904 1001 86380 86390 1
426328 99426328 1001 86380 86390 1
426453 99426453 1001 86380 86390 1
426388 99426388 1001 86380 86390 1
425981 99425981 1001 86380 86390 1
426056 99426056 1001 86380 86390 1
426103 99426103 1001 86380 86390 1
426181 99426181 1001 86380 86390 1
427403 99427403 1001 86380 86390 1
428541 99428541 1001 86380 86390 1
428675 99428675 1001 86380 86390 1
428575 99428575 1001 86380 86390 1
428375 99428375 1001 86380 86390 1
427953 99427953 1001 86380 86390 1
427930 99427930 1001 86380 86390 1
428101 99428101 1001 86380 86390 1
427899 99427899 1001 86380 86390 1
427579 99427579 1001 86380 86390 1
428342 99428342 1001 86380 86390 1
428855 99428855 1001 86380 86390 1
430043 99430043 1001 86380 86390 1
430195 99430195 1001 86380 86390 1
430281 99430281 1001 86380 86390 1
430366 99430366 1001 86380 86390 1
429925 99429925 1001 86380 86390 1
429943 99429943 1001 86380 86390 1
429902 99429902 1001 86380 86390 1
429344 99429344 1001 86380 86390 1
429522 99429522 1001 86380 86390 1
429268 99429268 1001 86380 86390 1
429296 99429296 1001 86380 86390 1
429471 99429471 1001 86380 86390 1
429180 99429180 1001 86380 86390 1
429483 99429483 1001 86380 86390 1
429303 99429303 1001 86380 86390 1
430633 99430633 1001 86380 86390 1
430402 99430402 1001 86380 86390 1
430511 99430511 1001 86380 86390 1
430467 99430467 1001 86380 86390 1
431883 99431883 1001 86380 86390 1
431673 99431673 1001 86380 86390 1
431862 99431862 1001 86380 86390 1
431490 99431490 1001 86380 86390 1
431098 99431098 1001 86380 86390 1
433396 99433396 1001 86380 86390 1
433692 99433692 1001 86380 86390 1
433540 99433540 1001 86380 86390 1
433331 99433331 1001 86380 86390 1
433407 99433407 1001 86380 86390 1
433098 99433098 1001 86380 86390 1
433055 99433055 1001 86380 86390 1
432981 99432981 1001 86380 86390 1
433208 99433208 1001 86380 86390 1
432831 99432831 1001 86380 86390 1
432839 99432839 1001 86380 86390 1
434019 99434019 1001 86380 86390 1
433873 99433873 1001 86380 86390 1
434082 99434082 1001 86380 86390 1
434904 99434904 1001 86380 86390 1
434218 99434218 1001 86380 86390 1
434362 99434362 1001 86380 86390 1
434138 99434138 1001 86380 86390 1
435651 99435651 1001 86380 86390 1
435658 99435658 1001 86380 86390 1
435882 99435882 1001 86380 86390 1
435453 99435453 1001 86380 86390 1
436790 99436790 1001 86380 86390 1
436843 99436843 1001 86380 86390 1
437015 99437015 1001 86380 86390 1
436449 99436449 1001 86380 86390 1
436394 99436394 1001 86380 86390 1
436466 99436466 1001 86380 86390 1
436485 99436485 1001 86380 86390 1
436467 99436467 1001 86380 86390 1
436270 99436270 1001 86380 86390 1
436244 99436244 1001 86380 86390 1
435965 99435965 1001 86380 86390 1
300045 99300045 1001 86380 86390 1
300097 99300097 1001 86380 86390 1
437326 99437326 1001 86380 86390 1
300685 99300685 1001 86380 86390 1
300648 99300648 1001 86380 86390 1
300421 99300421 1001 86380 86390 1
300317 99300317 1001 86380 86390 1
300493 99300493 1001 86380 86390 1
300519 99300519 1001 86380 86390 1
300338 99300338 1001 86380 86390 1
300353 99300353 1001 86380 86390 1
300509 99300509 1001 86380 86390 1
300293 99300293 1001 86380 86390 1
300115 99300115 1001 86380 86390 1
300128 99300128 1001 86380 86390 1
300245 99300245 1001 86380 86390 1
300142 99300142 1001 86380 86390 1
300285 99300285 1001 86380 86390 1
300874 99300874 1001 86380 86390 1
300915 99300915 1001 86380 86390 1
300906 99300906 1001 86380 86390 1
301365 99301365 1001 86380 86390 1
301233 99301233 1001 86380 86390 1
301056 99301056 1001 86380 86390 1
301070 99301070 1001 86380 86390 1
300943 99300943 1001 86380 86390 1
300984 99300984 1001 86380 86390 1
301632 99301632 1001 86380 86390 1
301745 99301745 1001 86380 86390 1
302183 99302183 1001 86380 86390 1
302221 99302221 1001 86380 86390 1
301995 99301995 1001 86380 86390 1
302001 99302001 1001 86380 86390 1
301968 99301968 1001 86380 86390 1
301930 99301930 1001 86380 86390 1
301866 99301866 1001 86380 86390 1
301829 99301829 1001 86380 86390 1
301946 99301946 1001 86380 86390 1
301883 99301883 1001 86380 86390 1
301847 99301847 1001 86380 86390 1
302406 99302406 1001 86380 86390 1
302475 99302475 1001 86380 86390 1
302412 99302412 1001 86380 86390 1
303104 99303104 1001 86380 86390 1
303184 99303184 1001 86380 86390 1
303037 99303037 1001 86380 86390 1
303141 99303141 1001 86380 86390 1
303202 99303202 1001 86380 86390 1
302938 99302938 1001 86380 86390 1
302991 99302991 1001 86380 86390 1
302853 99302853 1001 86380 86390 1
302974 99302974 1001 86380 86390 1
302728 99302728 1001 86380 86390 1
302732 99302732 1001 86380 86390 1
302659 99302659 1001 86380 86390 1
302763 99302763 1001 86380 86390 1
302752 99302752 1001 86380 86390 1
303220 99303220 1001 86380 86390 1
303996 99303996 1001 86380 86390 1
303702 99303702 1001 86380 86390 1
303773 99303773 1001 86380 86390 1
303542 99303542 1001 86380 86390 1
303595 99303595 1001 86380 86390 1
304049 99304049 1001 86380 86390 1
304039 99304039 1001 86380 86390 1
304856 99304856 1001 86380 86390 1
304834 99304834 1001 86380 86390 1
304675 99304675 1001 86380 86390 1
304848 99304848 1001 86380 86390 1
304266 99304266 1001 86380 86390 1
304384 99304384 1001 86380 86390 1
304255 99304255 1001 86380 86390 1
304284 99304284 1001 86380 86390 1
305023 99305023 1001 86380 86390 1
305513 99305513 1001 86380 86390 1
305503 99305503 1001 86380 86390 1
305287 99305287 1001 86380 86390 1
305375 99305375 1001 86380 86390 1
305221 99305221 1001 86380 86390 1
305209 99305209 1001 86380 86390 1
305171 99305171 1001 86380 86390 1
305186 99305186 1001 86380 86390 1
305214 99305214 1001 86380 86390 1
305228 99305228 1001 86380 86390 1
305257 99305257 1001 86380 86390 1
500050 99500050 1001 86380 86390 1
500130 99500130 1001 86380 86390 1
500121 99500121 1001 86380 86390 1
500136 99500136 1001 86380 86390 1
500099 99500099 1001 86380 86390 1
500778 99500778 1001 86380 86390 1
500671 99500671 1001 86380 86390 1
500444 99500444 1001 86380 86390 1
500484 99500484 1001 86380 86390 1
500459 99500459 1001 86380 86390 1
500472 99500472 1001 86380 86390 1
500511 99500511 1001 86380 86390 1
500297 99500297 1001 86380 86390 1
500362 99500362 1001 86380 86390 1
500301 99500301 1001 86380 86390 1
500237 99500237 1001 86380 86390 1
500199 99500199 1001 86380 86390 1
500929 99500929 1001 86380 86390 1
500932 99500932 1001 86380 86390 1
500936 99500936 1001 86380 86390 1
500925 99500925 1001 86380 86390 1
501578 99501578 1001 86380 86390 1
501596 99501596 1001 86380 86390 1
501628 99501628 1001 86380 86390 1
501278 99501278 1001 86380 86390 1
501344 99501344 1001 86380 86390 1
501072 99501072 1001 86380 86390 1
501142 99501142 1001 86380 86390 1
501210 99501210 1001 86380 86390 1
501741 99501741 1001 86380 86390 1
501770 99501770 1001 86380 86390 1
501720 99501720 1001 86380 86390 1
501734 99501734 1001 86380 86390 1
501801 99501801 1001 86380 86390 1
501790 99501790 1001 86380 86390 1
502324 99502324 1001 86380 86390 1
502442 99502442 1001 86380 86390 1
502255 99502255 1001 86380 86390 1
502128 99502128 1001 86380 86390 1
501896 99501896 1001 86380 86390 1
502028 99502028 1001 86380 86390 1
501951 99501951 1001 86380 86390 1
501926 99501926 1001 86380 86390 1
502592 99502592 1001 86380 86390 1
502481 99502481 1001 86380 86390 1
503116 99503116 1001 86380 86390 1
503181 99503181 1001 86380 86390 1
503273 99503273 1001 86380 86390 1
503094 99503094 1001 86380 86390 1
503007 99503007 1001 86380 86390 1
502852 99502852 1001 86380 86390 1
503423 99503423 1001 86380 86390 1
503442 99503442 1001 86380 86390 1
504086 99504086 1001 86380 86390 1
503788 99503788 1001 86380 86390 1
503682 99503682 1001 86380 86390 1
504278 99504278 1001 86380 86390 1
504191 99504191 1001 86380 86390 1
504837 99504837 1001 86380 86390 1
504936 99504936 1001 86380 86390 1
504715 99504715 1001 86380 86390 1
504336 99504336 1001 86380 86390 1
504364 99504364 1001 86380 86390 1
504394 99504394 1001 86380 86390 1
504486 99504486 1001 86380 86390 1
504487 99504487 1001 86380 86390 1
504463 99504463 1001 86380 86390 1
504954 99504954 1001 86380 86390 1
505121 99505121 1001 86380 86390 1
505737 99505737 1001 86380 86390 1
505660 99505660 1001 86380 86390 1
505727 99505727 1001 86380 86390 1
505474 99505474 1001 86380 86390 1
505477 99505477 1001 86380 86390 1
505363 99505363 1001 86380 86390 1
505480 99505480 1001 86380 86390 1
505481 99505481 1001 86380 86390 1
505392 99505392 1001 86380 86390 1
505227 99505227 1001 86380 86390 1
505254 99505254 1001 86380 86390 1
505311 99505311 1001 86380 86390 1
505260 99505260 1001 86380 86390 1
505315 99505315 1001 86380 86390 1
505358 99505358 1001 86380 86390 1
505902 99505902 1001 86380 86390 1
505866 99505866 1001 86380 86390 1
505830 99505830 1001 86380 86390 1
506405 99506405 1001 86380 86390 1
506486 99506486 1001 86380 86390 1
506462 99506462 1001 86380 86390 1
506514 99506514 1001 86380 86390 1
506502 99506502 1001 86380 86390 1
506492 99506492 1001 86380 86390 1
506380 99506380 1001 86380 86390 1
506281 99506281 1001 86380 86390 1
506172 99506172 1001 86380 86390 1
506113 99506113 1001 86380 86390 1
506155 99506155 1001 86380 86390 1
506156 99506156 1001 86380 86390 1
506801 99506801 1001 86380 86390 1
506599 99506599 1001 86380 86390 1
506729 99506729 1001 86380 86390 1
506769 99506769 1001 86380 86390 1
507220 99507220 1001 86380 86390 1
507392 99507392 1001 86380 86390 1
507376 99507376 1001 86380 86390 1
507127 99507127 1001 86380 86390 1
507115 99507115 1001 86380 86390 1
507184 99507184 1001 86380 86390 1
506893 99506893 1001 86380 86390 1
506907 99506907 1001 86380 86390 1
506843 99506843 1001 86380 86390 1
506858 99506858 1001 86380 86390 1
507478 99507478 1001 86380 86390 1
508074 99508074 1001 86380 86390 1
507875 99507875 1001 86380 86390 1
507844 99507844 1001 86380 86390 1
507897 99507897 1001 86380 86390 1
507692 99507692 1001 86380 86390 1
507754 99507754 1001 86380 86390 1
508261 99508261 1001 86380 86390 1
508355 99508355 1001 86380 86390 1
508292 99508292 1001 86380 86390 1
508396 99508396 1001 86380 86390 1
508360 99508360 1001 86380 86390 1
508348 99508348 1001 86380 86390 1
508953 99508953 1001 86380 86390 1
508997 99508997 1001 86380 86390 1
508858 99508858 1001 86380 86390 1
508798 99508798 1001 86380 86390 1
508495 99508495 1001 86380 86390 1
508547 99508547 1001 86380 86390 1
508629 99508629 1001 86380 86390 1
508591 99508591 1001 86380 86390 1
509206 99509206 1001 86380 86390 1
509863 99509863 1001 86380 86390 1
509735 99509735 1001 86380 86390 1
509851 99509851 1001 86380 86390 1
509779 99509779 1001 86380 86390 1
509501 99509501 1001 86380 86390 1
509650 99509650 1001 86380 86390 1
509589 99509589 1001 86380 86390 1
509602 99509602 1001 86380 86390 1
509399 99509399 1001 86380 86390 1
509466 99509466 1001 86380 86390 1
509456 99509456 1001 86380 86390 1
509353 99509353 1001 86380 86390 1
509341 99509341 1001 86380 86390 1
509380 99509380 1001 86380 86390 1
509381 99509381 1001 86380 86390 1
509472 99509472 1001 86380 86390 1
510029 99510029 1001 86380 86390 1
510085 99510085 1001 86380 86390 1
510010 99510010 1001 86380 86390 1
510011 99510011 1001 86380 86390 1
510625 99510625 1001 86380 86390 1
510561 99510561 1001 86380 86390 1
510581 99510581 1001 86380 86390 1
510672 99510672 1001 86380 86390 1
510608 99510608 1001 86380 86390 1
510545 99510545 1001 86380 86390 1
510482 99510482 1001 86380 86390 1
510501 99510501 1001 86380 86390 1
510428 99510428 1001 86380 86390 1
510145 99510145 1001 86380 86390 1
510135 99510135 1001 86380 86390 1
510309 99510309 1001 86380 86390 1
510115 99510115 1001 86380 86390 1
510299 99510299 1001 86380 86390 1
510903 99510903 1001 86380 86390 1
511520 99511520 1001 86380 86390 1
511524 99511524 1001 86380 86390 1
511353 99511353 1001 86380 86390 1
511371 99511371 1001 86380 86390 1
511218 99511218 1001 86380 86390 1
511260 99511260 1001 86380 86390 1
511199 99511199 1001 86380 86390 1
511150 99511150 1001 86380 86390 1
511078 99511078 1001 86380 86390 1
511105 99511105 1001 86380 86390 1
511028 99511028 1001 86380 86390 1
510964 99510964 1001 86380 86390 1
511095 99511095 1001 86380 86390 1
510994 99510994 1001 86380 86390 1
510955 99510955 1001 86380 86390 1
511685 99511685 1001 86380 86390 1
511574 99511574 1001 86380 86390 1
511588 99511588 1001 86380 86390 1
511627 99511627 1001 86380 86390 1
512346 99512346 1001 86380 86390 1
512345 99512345 1001 86380 86390 1
512365 99512365 1001 86380 86390 1
512369 99512369 1001 86380 86390 1
512031 99512031 1001 86380 86390 1
512097 99512097 1001 86380 86390 1
512099 99512099 1001 86380 86390 1
512100 99512100 1001 86380 86390 1
512093 99512093 1001 86380 86390 1
511914 99511914 1001 86380 86390 1
511762 99511762 1001 86380 86390 1
511781 99511781 1001 86380 86390 1
511783 99511783 1001 86380 86390 1
512445 99512445 1001 86380 86390 1
512513 99512513 1001 86380 86390 1
512553 99512553 1001 86380 86390 1
512453 99512453 1001 86380 86390 1
513197 99513197 1001 86380 86390 1
513201 99513201 1001 86380 86390 1
512912 99512912 1001 86380 86390 1
512965 99512965 1001 86380 86390 1
512907 99512907 1001 86380 86390 1
512649 99512649 1001 86380 86390 1
512620 99512620 1001 86380 86390 1
513253 99513253 1001 86380 86390 1
513989 99513989 1001 86380 86390 1
513761 99513761 1001 86380 86390 1
513698 99513698 1001 86380 86390 1
513673 99513673 1001 86380 86390 1
513803 99513803 1001 86380 86390 1
513714 99513714 1001 86380 86390 1
513490 99513490 1001 86380 86390 1
513555 99513555 1001 86380 86390 1
513607 99513607 1001 86380 86390 1
513569 99513569 1001 86380 86390 1
514038 99514038 1001 86380 86390 1
514104 99514104 1001 86380 86390 1
514131 99514131 1001 86380 86390 1
514711 99514711 1001 86380 86390 1
514776 99514776 1001 86380 86390 1
514816 99514816 1001 86380 86390 1
514550 99514550 1001 86380 86390 1
514578 99514578 1001 86380 86390 1
515025 99515025 1001 86380 86390 1
515000 99515000 1001 86380 86390 1
514965 99514965 1001 86380 86390 1
514978 99514978 1001 86380 86390 1
515481 99515481 1001 86380 86390 1
515509 99515509 1001 86380 86390 1
515630 99515630 1001 86380 86390 1
515416 99515416 1001 86380 86390 1
515436 99515436 1001 86380 86390 1
515282 99515282 1001 86380 86390 1
515141 99515141 1001 86380 86390 1
515155 99515155 1001 86380 86390 1
515065 99515065 1001 86380 86390 1
515119 99515119 1001 86380 86390 1
515137 99515137 1001 86380 86390 1
515087 99515087 1001 86380 86390 1
515804 99515804 1001 86380 86390 1
515843 99515843 1001 86380 86390 1
516306 99516306 1001 86380 86390 1
516383 99516383 1001 86380 86390 1
516448 99516448 1001 86380 86390 1
516373 99516373 1001 86380 86390 1
516464 99516464 1001 86380 86390 1
516387 99516387 1001 86380 86390 1
516311 99516311 1001 86380 86390 1
516406 99516406 1001 86380 86390 1
515943 99515943 1001 86380 86390 1
515892 99515892 1001 86380 86390 1
515991 99515991 1001 86380 86390 1
517305 99517305 1001 86380 86390 1
517185 99517185 1001 86380 86390 1
517267 99517267 1001 86380 86390 1
517328 99517328 1001 86380 86390 1
517130 99517130 1001 86380 86390 1
516984 99516984 1001 86380 86390 1
517049 99517049 1001 86380 86390 1
517378 99517378 1001 86380 86390 1
517405 99517405 1001 86380 86390 1
517356 99517356 1001 86380 86390 1
517513 99517513 1001 86380 86390 1
518004 99518004 1001 86380 86390 1
518056 99518056 1001 86380 86390 1
517751 99517751 1001 86380 86390 1
517924 99517924 1001 86380 86390 1
517609 99517609 1001 86380 86390 1
517743 99517743 1001 86380 86390 1
517656 99517656 1001 86380 86390 1
518250 99518250 1001 86380 86390 1
518206 99518206 1001 86380 86390 1
518847 99518847 1001 86380 86390 1
518797 99518797 1001 86380 86390 1
518942 99518942 1001 86380 86390 1
518801 99518801 1001 86380 86390 1
518745 99518745 1001 86380 86390 1
518593 99518593 1001 86380 86390 1
518677 99518677 1001 86380 86390 1
518703 99518703 1001 86380 86390 1
518755 99518755 1001 86380 86390 1
518501 99518501 1001 86380 86390 1
518429 99518429 1001 86380 86390 1
518469 99518469 1001 86380 86390 1
518470 99518470 1001 86380 86390 1
519144 99519144 1001 86380 86390 1
519084 99519084 1001 86380 86390 1
519099 99519099 1001 86380 86390 1
518995 99518995 1001 86380 86390 1
519622 99519622 1001 86380 86390 1
519701 99519701 1001 86380 86390 1
519754 99519754 1001 86380 86390 1
519794 99519794 1001 86380 86390 1
519734 99519734 1001 86380 86390 1
519803 99519803 1001 86380 86390 1
519805 99519805 1001 86380 86390 1
519620 99519620 1001 86380 86390 1
519440 99519440 1001 86380 86390 1
519498 99519498 1001 86380 86390 1
519388 99519388 1001 86380 86390 1
519285 99519285 1001 86380 86390 1
519350 99519350 1001 86380 86390 1
519253 99519253 1001 86380 86390 1
520540 99520540 1001 86380 86390 1
520450 99520450 1001 86380 86390 1
520626 99520626 1001 86380 86390 1
520509 99520509 1001 86380 86390 1
520280 99520280 1001 86380 86390 1
520359 99520359 1001 86380 86390 1
520247 99520247 1001 86380 86390 1
520365 99520365 1001 86380 86390 1
520250 99520250 1001 86380 86390 1
520303 99520303 1001 86380 86390 1
520139 99520139 1001 86380 86390 1
520142 99520142 1001 86380 86390 1
520182 99520182 1001 86380 86390 1
520026 99520026 1001 86380 86390 1
520199 99520199 1001 86380 86390 1
520044 99520044 1001 86380 86390 1
520436 99520436 1001 86380 86390 1
520653 99520653 1001 86380 86390 1
520732 99520732 1001 86380 86390 1
520686 99520686 1001 86380 86390 1
521287 99521287 1001 86380 86390 1
521379 99521379 1001 86380 86390 1
521392 99521392 1001 86380 86390 1
521393 99521393 1001 86380 86390 1
521458 99521458 1001 86380 86390 1
521064 99521064 1001 86380 86390 1
520976 99520976 1001 86380 86390 1
520851 99520851 1001 86380 86390 1
520896 99520896 1001 86380 86390 1
520922 99520922 1001 86380 86390 1
521052 99521052 1001 86380 86390 1
522287 99522287 1001 86380 86390 1
522189 99522189 1001 86380 86390 1
522048 99522048 1001 86380 86390 1
522051 99522051 1001 86380 86390 1
521941 99521941 1001 86380 86390 1
521968 99521968 1001 86380 86390 1
522034 99522034 1001 86380 86390 1
521710 99521710 1001 86380 86390 1
521815 99521815 1001 86380 86390 1
521780 99521780 1001 86380 86390 1
521772 99521772 1001 86380 86390 1
522421 99522421 1001 86380 86390 1
522310 99522310 1001 86380 86390 1
522351 99522351 1001 86380 86390 1
523029 99523029 1001 86380 86390 1
523071 99523071 1001 86380 86390 1
522943 99522943 1001 86380 86390 1
522982 99522982 1001 86380 86390 1
523010 99523010 1001 86380 86390 1
522861 99522861 1001 86380 86390 1
522836 99522836 1001 86380 86390 1
522849 99522849 1001 86380 86390 1
522733 99522733 1001 86380 86390 1
522902 99522902 1001 86380 86390 1
522880 99522880 1001 86380 86390 1
522738 99522738 1001 86380 86390 1
522755 99522755 1001 86380 86390 1
522743 99522743 1001 86380 86390 1
522542 99522542 1001 86380 86390 1
522561 99522561 1001 86380 86390 1
523271 99523271 1001 86380 86390 1
523175 99523175 1001 86380 86390 1
523283 99523283 1001 86380 86390 1
523777 99523777 1001 86380 86390 1
523778 99523778 1001 86380 86390 1
523761 99523761 1001 86380 86390 1
523688 99523688 1001 86380 86390 1
523611 99523611 1001 86380 86390 1
523627 99523627 1001 86380 86390 1
523646 99523646 1001 86380 86390 1
523337 99523337 1001 86380 86390 1
523331 99523331 1001 86380 86390 1
523361 99523361 1001 86380 86390 1
524007 99524007 1001 86380 86390 1
523958 99523958 1001 86380 86390 1
523960 99523960 1001 86380 86390 1
524042 99524042 1001 86380 86390 1
524693 99524693 1001 86380 86390 1
524739 99524739 1001 86380 86390 1
524674 99524674 1001 86380 86390 1
524752 99524752 1001 86380 86390 1
524613 99524613 1001 86380 86390 1
524717 99524717 1001 86380 86390 1
524409 99524409 1001 86380 86390 1
524423 99524423 1001 86380 86390 1
524453 99524453 1001 86380 86390 1
524446 99524446 1001 86380 86390 1
524228 99524228 1001 86380 86390 1
524230 99524230 1001 86380 86390 1
524269 99524269 1001 86380 86390 1
524327 99524327 1001 86380 86390 1
524356 99524356 1001 86380 86390 1
524927 99524927 1001 86380 86390 1
524825 99524825 1001 86380 86390 1
524919 99524919 1001 86380 86390 1
524843 99524843 1001 86380 86390 1
525526 99525526 1001 86380 86390 1
525399 99525399 1001 86380 86390 1
525357 99525357 1001 86380 86390 1
525009 99525009 1001 86380 86390 1
525074 99525074 1001 86380 86390 1
525177 99525177 1001 86380 86390 1
525672 99525672 1001 86380 86390 1
525776 99525776 1001 86380 86390 1
525728 99525728 1001 86380 86390 1
525729 99525729 1001 86380 86390 1
525783 99525783 1001 86380 86390 1
525604 99525604 1001 86380 86390 1
526236 99526236 1001 86380 86390 1
526301 99526301 1001 86380 86390 1
526127 99526127 1001 86380 86390 1
526180 99526180 1001 86380 86390 1
526103 99526103 1001 86380 86390 1
525850 99525850 1001 86380 86390 1
525981 99525981 1001 86380 86390 1
526549 99526549 1001 86380 86390 1
526565 99526565 1001 86380 86390 1
526579 99526579 1001 86380 86390 1
526580 99526580 1001 86380 86390 1
526480 99526480 1001 86380 86390 1
526610 99526610 1001 86380 86390 1
526508 99526508 1001 86380 86390 1
526471 99526471 1001 86380 86390 1
527185 99527185 1001 86380 86390 1
527199 99527199 1001 86380 86390 1
527098 99527098 1001 86380 86390 1
527086 99527086 1001 86380 86390 1
527089 99527089 1001 86380 86390 1
527032 99527032 1001 86380 86390 1
527034 99527034 1001 86380 86390 1
527036 99527036 1001 86380 86390 1
527028 99527028 1001 86380 86390 1
526900 99526900 1001 86380 86390 1
527043 99527043 1001 86380 86390 1
526646 99526646 1001 86380 86390 1
526737 99526737 1001 86380 86390 1
527268 99527268 1001 86380 86390 1
528043 99528043 1001 86380 86390 1
527832 99527832 1001 86380 86390 1
527859 99527859 1001 86380 86390 1
527795 99527795 1001 86380 86390 1
527847 99527847 1001 86380 86390 1
527709 99527709 1001 86380 86390 1
527671 99527671 1001 86380 86390 1
527866 99527866 1001 86380 86390 1
527558 99527558 1001 86380 86390 1
527584 99527584 1001 86380 86390 1
527470 99527470 1001 86380 86390 1
527566 99527566 1001 86380 86390 1
527541 99527541 1001 86380 86390 1
527660 99527660 1001 86380 86390 1
528279 99528279 1001 86380 86390 1
528709 99528709 1001 86380 86390 1
528810 99528810 1001 86380 86390 1
528579 99528579 1001 86380 86390 1
528593 99528593 1001 86380 86390 1
528688 99528688 1001 86380 86390 1
528536 99528536 1001 86380 86390 1
528643 99528643 1001 86380 86390 1
528926 99528926 1001 86380 86390 1
528994 99528994 1001 86380 86390 1
528969 99528969 1001 86380 86390 1
529486 99529486 1001 86380 86390 1
529132 99529132 1001 86380 86390 1
529191 99529191 1001 86380 86390 1
529739 99529739 1001 86380 86390 1
529807 99529807 1001 86380 86390 1
529760 99529760 1001 86380 86390 1
529747 99529747 1001 86380 86390 1
530351 99530351 1001 86380 86390 1
530441 99530441 1001 86380 86390 1
530529 99530529 1001 86380 86390 1
530393 99530393 1001 86380 86390 1
530541 99530541 1001 86380 86390 1
530322 99530322 1001 86380 86390 1
530185 99530185 1001 86380 86390 1
530330 99530330 1001 86380 86390 1
530029 99530029 1001 86380 86390 1
530057 99530057 1001 86380 86390 1
530074 99530074 1001 86380 86390 1
530697 99530697 1001 86380 86390 1
530608 99530608 1001 86380 86390 1
530638 99530638 1001 86380 86390 1
531187 99531187 1001 86380 86390 1
531189 99531189 1001 86380 86390 1
531363 99531363 1001 86380 86390 1
531237 99531237 1001 86380 86390 1
531144 99531144 1001 86380 86390 1
530785 99530785 1001 86380 86390 1
530876 99530876 1001 86380 86390 1
531553 99531553 1001 86380 86390 1
531554 99531554 1001 86380 86390 1
532094 99532094 1001 86380 86390 1
532069 99532069 1001 86380 86390 1
531903 99531903 1001 86380 86390 1
532350 99532350 1001 86380 86390 1
532942 99532942 1001 86380 86390 1
532959 99532959 1001 86380 86390 1
532775 99532775 1001 86380 86390 1
532726 99532726 1001 86380 86390 1
532770 99532770 1001 86380 86390 1
532721 99532721 1001 86380 86390 1
532747 99532747 1001 86380 86390 1
532569 99532569 1001 86380 86390 1
532426 99532426 1001 86380 86390 1
533058 99533058 1001 86380 86390 1
533180 99533180 1001 86380 86390 1
533077 99533077 1001 86380 86390 1
533067 99533067 1001 86380 86390 1
533679 99533679 1001 86380 86390 1
533759 99533759 1001 86380 86390 1
533653 99533653 1001 86380 86390 1
533293 99533293 1001 86380 86390 1
533384 99533384 1001 86380 86390 1
533878 99533878 1001 86380 86390 1
533879 99533879 1001 86380 86390 1
534550 99534550 1001 86380 86390 1
534672 99534672 1001 86380 86390 1
534514 99534514 1001 86380 86390 1
534310 99534310 1001 86380 86390 1
534316 99534316 1001 86380 86390 1
534329 99534329 1001 86380 86390 1
534445 99534445 1001 86380 86390 1
534371 99534371 1001 86380 86390 1
534333 99534333 1001 86380 86390 1
534145 99534145 1001 86380 86390 1
534262 99534262 1001 86380 86390 1
534098 99534098 1001 86380 86390 1
534178 99534178 1001 86380 86390 1
534230 99534230 1001 86380 86390 1
534114 99534114 1001 86380 86390 1
534854 99534854 1001 86380 86390 1
534741 99534741 1001 86380 86390 1
534730 99534730 1001 86380 86390 1
535484 99535484 1001 86380 86390 1
535316 99535316 1001 86380 86390 1
535279 99535279 1001 86380 86390 1
535150 99535150 1001 86380 86390 1
535219 99535219 1001 86380 86390 1
535259 99535259 1001 86380 86390 1
534967 99534967 1001 86380 86390 1
535047 99535047 1001 86380 86390 1
534894 99534894 1001 86380 86390 1
535000 99535000 1001 86380 86390 1
534913 99534913 1001 86380 86390 1
535573 99535573 1001 86380 86390 1
536292 99536292 1001 86380 86390 1
535954 99535954 1001 86380 86390 1
536111 99536111 1001 86380 86390 1
536047 99536047 1001 86380 86390 1
536061 99536061 1001 86380 86390 1
536100 99536100 1001 86380 86390 1
535735 99535735 1001 86380 86390 1
535842 99535842 1001 86380 86390 1
536455 99536455 1001 86380 86390 1
536521 99536521 1001 86380 86390 1
536446 99536446 1001 86380 86390 1
537061 99537061 1001 86380 86390 1
537050 99537050 1001 86380 86390 1
537134 99537134 1001 86380 86390 1
537052 99537052 1001 86380 86390 1
537001 99537001 1001 86380 86390 1
536925 99536925 1001 86380 86390 1
536800 99536800 1001 86380 86390 1
536568 99536568 1001 86380 86390 1
536673 99536673 1001 86380 86390 1
536624 99536624 1001 86380 86390 1
536627 99536627 1001 86380 86390 1
537267 99537267 1001 86380 86390 1
537216 99537216 1001 86380 86390 1
537243 99537243 1001 86380 86390 1
537324 99537324 1001 86380 86390 1
537915 99537915 1001 86380 86390 1
537840 99537840 1001 86380 86390 1
537765 99537765 1001 86380 86390 1
537649 99537649 1001 86380 86390 1
537382 99537382 1001 86380 86390 1
537435 99537435 1001 86380 86390 1
537414 99537414 1001 86380 86390 1
537456 99537456 1001 86380 86390 1
538081 99538081 1001 86380 86390 1
538019 99538019 1001 86380 86390 1
538181 99538181 1001 86380 86390 1
538111 99538111 1001 86380 86390 1
538686 99538686 1001 86380 86390 1
538768 99538768 1001 86380 86390 1
538537 99538537 1001 86380 86390 1
538603 99538603 1001 86380 86390 1
538528 99538528 1001 86380 86390 1
538304 99538304 1001 86380 86390 1
538279 99538279 1001 86380 86390 1
538344 99538344 1001 86380 86390 1
538385 99538385 1001 86380 86390 1
538960 99538960 1001 86380 86390 1
538936 99538936 1001 86380 86390 1
538885 99538885 1001 86380 86390 1
538963 99538963 1001 86380 86390 1
538964 99538964 1001 86380 86390 1
539564 99539564 1001 86380 86390 1
539568 99539568 1001 86380 86390 1
539621 99539621 1001 86380 86390 1
539257 99539257 1001 86380 86390 1
539413 99539413 1001 86380 86390 1
539272 99539272 1001 86380 86390 1
539350 99539350 1001 86380 86390 1
539390 99539390 1001 86380 86390 1
539378 99539378 1001 86380 86390 1
539305 99539305 1001 86380 86390 1
540264 99540264 1001 86380 86390 1
540328 99540328 1001 86380 86390 1
540280 99540280 1001 86380 86390 1
539849 99539849 1001 86380 86390 1
539856 99539856 1001 86380 86390 1
540517 99540517 1001 86380 86390 1
540629 99540629 1001 86380 86390 1
541103 99541103 1001 86380 86390 1
541119 99541119 1001 86380 86390 1
541227 99541227 1001 86380 86390 1
540975 99540975 1001 86380 86390 1
541005 99541005 1001 86380 86390 1
541034 99541034 1001 86380 86390 1
540750 99540750 1001 86380 86390 1
540809 99540809 1001 86380 86390 1
540784 99540784 1001 86380 86390 1
541331 99541331 1001 86380 86390 1
541437 99541437 1001 86380 86390 1
541443 99541443 1001 86380 86390 1
541992 99541992 1001 86380 86390 1
542094 99542094 1001 86380 86390 1
541998 99541998 1001 86380 86390 1
541877 99541877 1001 86380 86390 1
541847 99541847 1001 86380 86390 1
541524 99541524 1001 86380 86390 1
541537 99541537 1001 86380 86390 1
542275 99542275 1001 86380 86390 1
542198 99542198 1001 86380 86390 1
542217 99542217 1001 86380 86390 1
542885 99542885 1001 86380 86390 1
542847 99542847 1001 86380 86390 1
542573 99542573 1001 86380 86390 1
542733 99542733 1001 86380 86390 1
542698 99542698 1001 86380 86390 1
542497 99542497 1001 86380 86390 1
542394 99542394 1001 86380 86390 1
542420 99542420 1001 86380 86390 1
542513 99542513 1001 86380 86390 1
543060 99543060 1001 86380 86390 1
543009 99543009 1001 86380 86390 1
543117 99543117 1001 86380 86390 1
542975 99542975 1001 86380 86390 1
543119 99543119 1001 86380 86390 1
542963 99542963 1001 86380 86390 1
543006 99543006 1001 86380 86390 1
543651 99543651 1001 86380 86390 1
543732 99543732 1001 86380 86390 1
543561 99543561 1001 86380 86390 1
543324 99543324 1001 86380 86390 1
543276 99543276 1001 86380 86390 1
543931 99543931 1001 86380 86390 1
543920 99543920 1001 86380 86390 1
543780 99543780 1001 86380 86390 1
544597 99544597 1001 86380 86390 1
544524 99544524 1001 86380 86390 1
544462 99544462 1001 86380 86390 1
544554 99544554 1001 86380 86390 1
544331 99544331 1001 86380 86390 1
544358 99544358 1001 86380 86390 1
544377 99544377 1001 86380 86390 1
544099 99544099 1001 86380 86390 1
544076 99544076 1001 86380 86390 1
544622 99544622 1001 86380 86390 1
544624 99544624 1001 86380 86390 1
544677 99544677 1001 86380 86390 1
544612 99544612 1001 86380 86390 1
414333 771 1001 57420 58857 1
404831 879 1001 47340 67857 1
418124 211 1001 40440 40857 1
411347 306 1001 56400 56757 1
520715 733 1001 38320 38619 1
400037 99400037 1001 86380 86390 1
400284 99400284 1001 86380 86390 1
400268 99400268 1001 86380 86390 1
400487 99400487 1001 86380 86390 1
400493 99400493 1001 86380 86390 1
400508 99400508 1001 86380 86390 1
400713 99400713 1001 86380 86390 1
400786 99400786 1001 86380 86390 1
401124 99401124 1001 86380 86390 1
401074 99401074 1001 86380 86390 1
401354 99401354 1001 86380 86390 1
401530 99401530 1001 86380 86390 1
401676 99401676 1001 86380 86390 1
401765 99401765 1001 86380 86390 1
401740 99401740 1001 86380 86390 1
401963 99401963 1001 86380 86390 1
401976 99401976 1001 86380 86390 1
402359 99402359 1001 86380 86390 1
402561 99402561 1001 86380 86390 1
402726 99402726 1001 86380 86390 1
402751 99402751 1001 86380 86390 1
402842 99402842 1001 86380 86390 1
403181 99403181 1001 86380 86390 1
403704 99403704 1001 86380 86390 1
403826 99403826 1001 86380 86390 1
403805 99403805 1001 86380 86390 1
404077 99404077 1001 86380 86390 1
404177 99404177 1001 86380 86390 1
404211 99404211 1001 86380 86390 1
404411 99404411 1001 86380 86390 1
404489 99404489 1001 86380 86390 1
404610 99404610 1001 86380 86390 1
404747 99404747 1001 86380 86390 1
404944 99404944 1001 86380 86390 1
405007 99405007 1001 86380 86390 1
405120 99405120 1001 86380 86390 1
405239 99405239 1001 86380 86390 1
405375 99405375 1001 86380 86390 1
405476 99405476 1001 86380 86390 1
405821 99405821 1001 86380 86390 1
405950 99405950 1001 86380 86390 1
406081 99406081 1001 86380 86390 1
406038 99406038 1001 86380 86390 1
406040 99406040 1001 86380 86390 1
406155 99406155 1001 86380 86390 1
406224 99406224 1001 86380 86390 1
406650 99406650 1001 86380 86390 1
407158 99407158 1001 86380 86390 1
407297 99407297 1001 86380 86390 1
407375 99407375 1001 86380 86390 1
407760 99407760 1001 86380 86390 1
408025 99408025 1001 86380 86390 1
408208 99408208 1001 86380 86390 1
408097 99408097 1001 86380 86390 1
408522 99408522 1001 86380 86390 1
408434 99408434 1001 86380 86390 1
408742 99408742 1001 86380 86390 1
408828 99408828 1001 86380 86390 1
408769 99408769 1001 86380 86390 1
409014 99409014 1001 86380 86390 1
409018 99409018 1001 86380 86390 1
409035 99409035 1001 86380 86390 1
409113 99409113 1001 86380 86390 1
409260 99409260 1001 86380 86390 1
409435 99409435 1001 86380 86390 1
409596 99409596 1001 86380 86390 1
409904 99409904 1001 86380 86390 1
410445 99410445 1001 86380 86390 1
410422 99410422 1001 86380 86390 1
410447 99410447 1001 86380 86390 1
410544 99410544 1001 86380 86390 1
410702 99410702 1001 86380 86390 1
410931 99410931 1001 86380 86390 1
410972 99410972 1001 86380 86390 1
410975 99410975 1001 86380 86390 1
411144 99411144 1001 86380 86390 1
411244 99411244 1001 86380 86390 1
411276 99411276 1001 86380 86390 1
411384 99411384 1001 86380 86390 1
411392 99411392 1001 86380 86390 1
411374 99411374 1001 86380 86390 1
411380 99411380 1001 86380 86390 1
411809 99411809 1001 86380 86390 1
412428 99412428 1001 86380 86390 1
412329 99412329 1001 86380 86390 1
413312 99413312 1001 86380 86390 1
413404 99413404 1001 86380 86390 1
413570 99413570 1001 86380 86390 1
413415 99413415 1001 86380 86390 1
413308 99413308 1001 86380 86390 1
412984 99412984 1001 86380 86390 1
413222 99413222 1001 86380 86390 1
412607 99412607 1001 86380 86390 1
414007 99414007 1001 86380 86390 1
415138 99415138 1001 86380 86390 1
415198 99415198 1001 86380 86390 1
415204 99415204 1001 86380 86390 1
415239 99415239 1001 86380 86390 1
415185 99415185 1001 86380 86390 1
414843 99414843 1001 86380 86390 1
414618 99414618 1001 86380 86390 1
414825 99414825 1001 86380 86390 1
414700 99414700 1001 86380 86390 1
414562 99414562 1001 86380 86390 1
414455 99414455 1001 86380 86390 1
414214 99414214 1001 86380 86390 1
415644 99415644 1001 86380 86390 1
415666 99415666 1001 86380 86390 1
416524 99416524 1001 86380 86390 1
415788 99415788 1001 86380 86390 1
417258 99417258 1001 86380 86390 1
417075 99417075 1001 86380 86390 1
417261 99417261 1001 86380 86390 1
417157 99417157 1001 86380 86390 1
418693 99418693 1001 86380 86390 1
418714 99418714 1001 86380 86390 1
418759 99418759 1001 86380 86390 1
418474 99418474 1001 86380 86390 1
418162 99418162 1001 86380 86390 1
418208 99418208 1001 86380 86390 1
418090 99418090 1001 86380 86390 1
418385 99418385 1001 86380 86390 1
418154 99418154 1001 86380 86390 1
418189 99418189 1001 86380 86390 1
418011 99418011 1001 86380 86390 1
417781 99417781 1001 86380 86390 1
417912 99417912 1001 86380 86390 1
417956 99417956 1001 86380 86390 1
419076 99419076 1001 86380 86390 1
420378 99420378 1001 86380 86390 1
420341 99420341 1001 86380 86390 1
420319 99420319 1001 86380 86390 1
420049 99420049 1001 86380 86390 1
419565 99419565 1001 86380 86390 1
419548 99419548 1001 86380 86390 1
419557 99419557 1001 86380 86390 1
419583 99419583 1001 86380 86390 1
420653 99420653 1001 86380 86390 1
420576 99420576 1001 86380 86390 1
420707 99420707 1001 86380 86390 1
421920 99421920 1001 86380 86390 1
421742 99421742 1001 86380 86390 1
421776 99421776 1001 86380 86390 1
421799 99421799 1001 86380 86390 1
421803 99421803 1001 86380 86390 1
421821 99421821 1001 86380 86390 1
421984 99421984 1001 86380 86390 1
422111 99422111 1001 86380 86390 1
421422 99421422 1001 86380 86390 1
421230 99421230 1001 86380 86390 1
422458 99422458 1001 86380 86390 1
422387 99422387 1001 86380 86390 1
422256 99422256 1001 86380 86390 1
422415 99422415 1001 86380 86390 1
423307 99423307 1001 86380 86390 1
423452 99423452 1001 86380 86390 1
423595 99423595 1001 86380 86390 1
423499 99423499 1001 86380 86390 1
423625 99423625 1001 86380 86390 1
422999 99422999 1001 86380 86390 1
422903 99422903 1001 86380 86390 1
423856 99423856 1001 86380 86390 1
425288 99425288 1001 86380 86390 1
425319 99425319 1001 86380 86390 1
424665 99424665 1001 86380 86390 1
424657 99424657 1001 86380 86390 1
424839 99424839 1001 86380 86390 1
424818 99424818 1001 86380 86390 1
424254 99424254 1001 86380 86390 1
424255 99424255 1001 86380 86390 1
425818 99425818 1001 86380 86390 1
427117 99427117 1001 86380 86390 1
426735 99426735 1001 86380 86390 1
426839 99426839 1001 86380 86390 1
426544 99426544 1001 86380 86390 1
426307 99426307 1001 86380 86390 1
425896 99425896 1001 86380 86390 1
426174 99426174 1001 86380 86390 1
426148 99426148 1001 86380 86390 1
427157 99427157 1001 86380 86390 1
428591 99428591 1001 86380 86390 1
428694 99428694 1001 86380 86390 1
428717 99428717 1001 86380 86390 1
428722 99428722 1001 86380 86390 1
428724 99428724 1001 86380 86390 1
428005 99428005 1001 86380 86390 1
428142 99428142 1001 86380 86390 1
428010 99428010 1001 86380 86390 1
428269 99428269 1001 86380 86390 1
428177 99428177 1001 86380 86390 1
427996 99427996 1001 86380 86390 1
427856 99427856 1001 86380 86390 1
427538 99427538 1001 86380 86390 1
427808 99427808 1001 86380 86390 1
427666 99427666 1001 86380 86390 1
427610 99427610 1001 86380 86390 1
428907 99428907 1001 86380 86390 1
428944 99428944 1001 86380 86390 1
429021 99429021 1001 86380 86390 1
428887 99428887 1001 86380 86390 1
429160 99429160 1001 86380 86390 1
429989 99429989 1001 86380 86390 1
430027 99430027 1001 86380 86390 1
430129 99430129 1001 86380 86390 1
430037 99430037 1001 86380 86390 1
429690 99429690 1001 86380 86390 1
429346 99429346 1001 86380 86390 1
429193 99429193 1001 86380 86390 1
429264 99429264 1001 86380 86390 1
430574 99430574 1001 86380 86390 1
430792 99430792 1001 86380 86390 1
430705 99430705 1001 86380 86390 1
430555 99430555 1001 86380 86390 1
430483 99430483 1001 86380 86390 1
430523 99430523 1001 86380 86390 1
432015 99432015 1001 86380 86390 1
431527 99431527 1001 86380 86390 1
431632 99431632 1001 86380 86390 1
431370 99431370 1001 86380 86390 1
431549 99431549 1001 86380 86390 1
431472 99431472 1001 86380 86390 1
431582 99431582 1001 86380 86390 1
431005 99431005 1001 86380 86390 1
430923 99430923 1001 86380 86390 1
431247 99431247 1001 86380 86390 1
431075 99431075 1001 86380 86390 1
431020 99431020 1001 86380 86390 1
432396 99432396 1001 86380 86390 1
432304 99432304 1001 86380 86390 1
432473 99432473 1001 86380 86390 1
432266 99432266 1001 86380 86390 1
433347 99433347 1001 86380 86390 1
433689 99433689 1001 86380 86390 1
433137 99433137 1001 86380 86390 1
432976 99432976 1001 86380 86390 1
433278 99433278 1001 86380 86390 1
433014 99433014 1001 86380 86390 1
433093 99433093 1001 86380 86390 1
433966 99433966 1001 86380 86390 1
433999 99433999 1001 86380 86390 1
434050 99434050 1001 86380 86390 1
434007 99434007 1001 86380 86390 1
434109 99434109 1001 86380 86390 1
435085 99435085 1001 86380 86390 1
435230 99435230 1001 86380 86390 1
435428 99435428 1001 86380 86390 1
434945 99434945 1001 86380 86390 1
434715 99434715 1001 86380 86390 1
434740 99434740 1001 86380 86390 1
434831 99434831 1001 86380 86390 1
434532 99434532 1001 86380 86390 1
434536 99434536 1001 86380 86390 1
434449 99434449 1001 86380 86390 1
435678 99435678 1001 86380 86390 1
435546 99435546 1001 86380 86390 1
435879 99435879 1001 86380 86390 1
435779 99435779 1001 86380 86390 1
436993 99436993 1001 86380 86390 1
436445 99436445 1001 86380 86390 1
436727 99436727 1001 86380 86390 1
436547 99436547 1001 86380 86390 1
436554 99436554 1001 86380 86390 1
436715 99436715 1001 86380 86390 1
436465 99436465 1001 86380 86390 1
436166 99436166 1001 86380 86390 1
437264 99437264 1001 86380 86390 1
300095 99300095 1001 86380 86390 1
437241 99437241 1001 86380 86390 1
437179 99437179 1001 86380 86390 1
300093 99300093 1001 86380 86390 1
300728 99300728 1001 86380 86390 1
300679 99300679 1001 86380 86390 1
300628 99300628 1001 86380 86390 1
300564 99300564 1001 86380 86390 1
300343 99300343 1001 86380 86390 1
300320 99300320 1001 86380 86390 1
300392 99300392 1001 86380 86390 1
300224 99300224 1001 86380 86390 1
300121 99300121 1001 86380 86390 1
300280 99300280 1001 86380 86390 1
300858 99300858 1001 86380 86390 1
301426 99301426 1001 86380 86390 1
301533 99301533 1001 86380 86390 1
301497 99301497 1001 86380 86390 1
301488 99301488 1001 86380 86390 1
301463 99301463 1001 86380 86390 1
301361 99301361 1001 86380 86390 1
301258 99301258 1001 86380 86390 1
301231 99301231 1001 86380 86390 1
301067 99301067 1001 86380 86390 1
300959 99300959 1001 86380 86390 1
301351 99301351 1001 86380 86390 1
301648 99301648 1001 86380 86390 1
301753 99301753 1001 86380 86390 1
301676 99301676 1001 86380 86390 1
301730 99301730 1001 86380 86390 1
301744 99301744 1001 86380 86390 1
301693 99301693 1001 86380 86390 1
302343 99302343 1001 86380 86390 1
302046 99302046 1001 86380 86390 1
302087 99302087 1001 86380 86390 1
302100 99302100 1001 86380 86390 1
301920 99301920 1001 86380 86390 1
301791 99301791 1001 86380 86390 1
301885 99301885 1001 86380 86390 1
301808 99301808 1001 86380 86390 1
301953 99301953 1001 86380 86390 1
302546 99302546 1001 86380 86390 1
303087 99303087 1001 86380 86390 1
302746 99302746 1001 86380 86390 1
302696 99302696 1001 86380 86390 1
302646 99302646 1001 86380 86390 1
302775 99302775 1001 86380 86390 1
303320 99303320 1001 86380 86390 1
303297 99303297 1001 86380 86390 1
303353 99303353 1001 86380 86390 1
303368 99303368 1001 86380 86390 1
303832 99303832 1001 86380 86390 1
303824 99303824 1001 86380 86390 1
303814 99303814 1001 86380 86390 1
303486 99303486 1001 86380 86390 1
304123 99304123 1001 86380 86390 1
304061 99304061 1001 86380 86390 1
304190 99304190 1001 86380 86390 1
304139 99304139 1001 86380 86390 1
304117 99304117 1001 86380 86390 1
304841 99304841 1001 86380 86390 1
304516 99304516 1001 86380 86390 1
304568 99304568 1001 86380 86390 1
304546 99304546 1001 86380 86390 1
304935 99304935 1001 86380 86390 1
305042 99305042 1001 86380 86390 1
304978 99304978 1001 86380 86390 1
304956 99304956 1001 86380 86390 1
304944 99304944 1001 86380 86390 1
304906 99304906 1001 86380 86390 1
305571 99305571 1001 86380 86390 1
305508 99305508 1001 86380 86390 1
305566 99305566 1001 86380 86390 1
305429 99305429 1001 86380 86390 1
305156 99305156 1001 86380 86390 1
305120 99305120 1001 86380 86390 1
305122 99305122 1001 86380 86390 1
305084 99305084 1001 86380 86390 1
305099 99305099 1001 86380 86390 1
305101 99305101 1001 86380 86390 1
305219 99305219 1001 86380 86390 1
500782 99500782 1001 86380 86390 1
500636 99500636 1001 86380 86390 1
500650 99500650 1001 86380 86390 1
500748 99500748 1001 86380 86390 1
500557 99500557 1001 86380 86390 1
500483 99500483 1001 86380 86390 1
500538 99500538 1001 86380 86390 1
500463 99500463 1001 86380 86390 1
500387 99500387 1001 86380 86390 1
500300 99500300 1001 86380 86390 1
500365 99500365 1001 86380 86390 1
500240 99500240 1001 86380 86390 1
500307 99500307 1001 86380 86390 1
500824 99500824 1001 86380 86390 1
500976 99500976 1001 86380 86390 1
501359 99501359 1001 86380 86390 1
501314 99501314 1001 86380 86390 1
501406 99501406 1001 86380 86390 1
501085 99501085 1001 86380 86390 1
501168 99501168 1001 86380 86390 1
501132 99501132 1001 86380 86390 1
501663 99501663 1001 86380 86390 1
501679 99501679 1001 86380 86390 1
501694 99501694 1001 86380 86390 1
501672 99501672 1001 86380 86390 1
501724 99501724 1001 86380 86390 1
501725 99501725 1001 86380 86390 1
501843 99501843 1001 86380 86390 1
502339 99502339 1001 86380 86390 1
502391 99502391 1001 86380 86390 1
502437 99502437 1001 86380 86390 1
502443 99502443 1001 86380 86390 1
502284 99502284 1001 86380 86390 1
502105 99502105 1001 86380 86390 1
502170 99502170 1001 86380 86390 1
502096 99502096 1001 86380 86390 1
502116 99502116 1001 86380 86390 1
501961 99501961 1001 86380 86390 1
501912 99501912 1001 86380 86390 1
501850 99501850 1001 86380 86390 1
502047 99502047 1001 86380 86390 1
502023 99502023 1001 86380 86390 1
502492 99502492 1001 86380 86390 1
502625 99502625 1001 86380 86390 1
502664 99502664 1001 86380 86390 1
502483 99502483 1001 86380 86390 1
503256 99503256 1001 86380 86390 1
503114 99503114 1001 86380 86390 1
503073 99503073 1001 86380 86390 1
503011 99503011 1001 86380 86390 1
503032 99503032 1001 86380 86390 1
502703 99502703 1001 86380 86390 1
502730 99502730 1001 86380 86390 1
502808 99502808 1001 86380 86390 1
502837 99502837 1001 86380 86390 1
502696 99502696 1001 86380 86390 1
503433 99503433 1001 86380 86390 1
503486 99503486 1001 86380 86390 1
503348 99503348 1001 86380 86390 1
503414 99503414 1001 86380 86390 1
504092 99504092 1001 86380 86390 1
503919 99503919 1001 86380 86390 1
504023 99504023 1001 86380 86390 1
504050 99504050 1001 86380 86390 1
503719 99503719 1001 86380 86390 1
503881 99503881 1001 86380 86390 1
503911 99503911 1001 86380 86390 1
503527 99503527 1001 86380 86390 1
503698 99503698 1001 86380 86390 1
503687 99503687 1001 86380 86390 1
504147 99504147 1001 86380 86390 1
504252 99504252 1001 86380 86390 1
504190 99504190 1001 86380 86390 1
504764 99504764 1001 86380 86390 1
504870 99504870 1001 86380 86390 1
504919 99504919 1001 86380 86390 1
504797 99504797 1001 86380 86390 1
504700 99504700 1001 86380 86390 1
504677 99504677 1001 86380 86390 1
504652 99504652 1001 86380 86390 1
504710 99504710 1001 86380 86390 1
504350 99504350 1001 86380 86390 1
504442 99504442 1001 86380 86390 1
504521 99504521 1001 86380 86390 1
504342 99504342 1001 86380 86390 1
504426 99504426 1001 86380 86390 1
505096 99505096 1001 86380 86390 1
505135 99505135 1001 86380 86390 1
504996 99504996 1001 86380 86390 1
505080 99505080 1001 86380 86390 1
505133 99505133 1001 86380 86390 1
505095 99505095 1001 86380 86390 1
504952 99504952 1001 86380 86390 1
505595 99505595 1001 86380 86390 1
505461 99505461 1001 86380 86390 1
505487 99505487 1001 86380 86390 1
505384 99505384 1001 86380 86390 1
505386 99505386 1001 86380 86390 1
505531 99505531 1001 86380 86390 1
505444 99505444 1001 86380 86390 1
505379 99505379 1001 86380 86390 1
505369 99505369 1001 86380 86390 1
505317 99505317 1001 86380 86390 1
505270 99505270 1001 86380 86390 1
505168 99505168 1001 86380 86390 1
505286 99505286 1001 86380 86390 1
505341 99505341 1001 86380 86390 1
505239 99505239 1001 86380 86390 1
505974 99505974 1001 86380 86390 1
505811 99505811 1001 86380 86390 1
505863 99505863 1001 86380 86390 1
505815 99505815 1001 86380 86390 1
505842 99505842 1001 86380 86390 1
505934 99505934 1001 86380 86390 1
506432 99506432 1001 86380 86390 1
506420 99506420 1001 86380 86390 1
506576 99506576 1001 86380 86390 1
506399 99506399 1001 86380 86390 1
506187 99506187 1001 86380 86390 1
506344 99506344 1001 86380 86390 1
506361 99506361 1001 86380 86390 1
506043 99506043 1001 86380 86390 1
506141 99506141 1001 86380 86390 1
506600 99506600 1001 86380 86390 1
506613 99506613 1001 86380 86390 1
506784 99506784 1001 86380 86390 1
507388 99507388 1001 86380 86390 1
507343 99507343 1001 86380 86390 1
507116 99507116 1001 86380 86390 1
507039 99507039 1001 86380 86390 1
507068 99507068 1001 86380 86390 1
507133 99507133 1001 86380 86390 1
507047 99507047 1001 86380 86390 1
506984 99506984 1001 86380 86390 1
507463 99507463 1001 86380 86390 1
507502 99507502 1001 86380 86390 1
507557 99507557 1001 86380 86390 1
507879 99507879 1001 86380 86390 1
507841 99507841 1001 86380 86390 1
507989 99507989 1001 86380 86390 1
507656 99507656 1001 86380 86390 1
507798 99507798 1001 86380 86390 1
507690 99507690 1001 86380 86390 1
507821 99507821 1001 86380 86390 1
508414 99508414 1001 86380 86390 1
508422 99508422 1001 86380 86390 1
508964 99508964 1001 86380 86390 1
508901 99508901 1001 86380 86390 1
509059 99509059 1001 86380 86390 1
508767 99508767 1001 86380 86390 1
508743 99508743 1001 86380 86390 1
508747 99508747 1001 86380 86390 1
508803 99508803 1001 86380 86390 1
508611 99508611 1001 86380 86390 1
509153 99509153 1001 86380 86390 1
509092 99509092 1001 86380 86390 1
509096 99509096 1001 86380 86390 1
509878 99509878 1001 86380 86390 1
509792 99509792 1001 86380 86390 1
509833 99509833 1001 86380 86390 1
509630 99509630 1001 86380 86390 1
509596 99509596 1001 86380 86390 1
509628 99509628 1001 86380 86390 1
510578 99510578 1001 86380 86390 1
510591 99510591 1001 86380 86390 1
510703 99510703 1001 86380 86390 1
510634 99510634 1001 86380 86390 1
510457 99510457 1001 86380 86390 1
510514 99510514 1001 86380 86390 1
510427 99510427 1001 86380 86390 1
510325 99510325 1001 86380 86390 1
510197 99510197 1001 86380 86390 1
510304 99510304 1001 86380 86390 1
510113 99510113 1001 86380 86390 1
510918 99510918 1001 86380 86390 1
510836 99510836 1001 86380 86390 1
510838 99510838 1001 86380 86390 1
511482 99511482 1001 86380 86390 1
511406 99511406 1001 86380 86390 1
511499 99511499 1001 86380 86390 1
511283 99511283 1001 86380 86390 1
511214 99511214 1001 86380 86390 1
511129 99511129 1001 86380 86390 1
511093 99511093 1001 86380 86390 1
510981 99510981 1001 86380 86390 1
511086 99511086 1001 86380 86390 1
511727 99511727 1001 86380 86390 1
512356 99512356 1001 86380 86390 1
512272 99512272 1001 86380 86390 1
512046 99512046 1001 86380 86390 1
512101 99512101 1001 86380 86390 1
512080 99512080 1001 86380 86390 1
511907 99511907 1001 86380 86390 1
511857 99511857 1001 86380 86390 1
512391 99512391 1001 86380 86390 1
512427 99512427 1001 86380 86390 1
512466 99512466 1001 86380 86390 1
513052 99513052 1001 86380 86390 1
513014 99513014 1001 86380 86390 1
513123 99513123 1001 86380 86390 1
512872 99512872 1001 86380 86390 1
512888 99512888 1001 86380 86390 1
512801 99512801 1001 86380 86390 1
512728 99512728 1001 86380 86390 1
512592 99512592 1001 86380 86390 1
512774 99512774 1001 86380 86390 1
512737 99512737 1001 86380 86390 1
513409 99513409 1001 86380 86390 1
514004 99514004 1001 86380 86390 1
514025 99514025 1001 86380 86390 1
513636 99513636 1001 86380 86390 1
513806 99513806 1001 86380 86390 1
513770 99513770 1001 86380 86390 1
513488 99513488 1001 86380 86390 1
513584 99513584 1001 86380 86390 1
513507 99513507 1001 86380 86390 1
513523 99513523 1001 86380 86390 1
514190 99514190 1001 86380 86390 1
514769 99514769 1001 86380 86390 1
514693 99514693 1001 86380 86390 1
514828 99514828 1001 86380 86390 1
514723 99514723 1001 86380 86390 1
514793 99514793 1001 86380 86390 1
514512 99514512 1001 86380 86390 1
514475 99514475 1001 86380 86390 1
514541 99514541 1001 86380 86390 1
514464 99514464 1001 86380 86390 1
514530 99514530 1001 86380 86390 1
514420 99514420 1001 86380 86390 1
514398 99514398 1001 86380 86390 1
514361 99514361 1001 86380 86390 1
514887 99514887 1001 86380 86390 1
514966 99514966 1001 86380 86390 1
514980 99514980 1001 86380 86390 1
515008 99515008 1001 86380 86390 1
515494 99515494 1001 86380 86390 1
515598 99515598 1001 86380 86390 1
515499 99515499 1001 86380 86390 1
515415 99515415 1001 86380 86390 1
515328 99515328 1001 86380 86390 1
515433 99515433 1001 86380 86390 1
515356 99515356 1001 86380 86390 1
515396 99515396 1001 86380 86390 1
515437 99515437 1001 86380 86390 1
515219 99515219 1001 86380 86390 1
515135 99515135 1001 86380 86390 1
515226 99515226 1001 86380 86390 1
515810 99515810 1001 86380 86390 1
515811 99515811 1001 86380 86390 1
516356 99516356 1001 86380 86390 1
516472 99516472 1001 86380 86390 1
516309 99516309 1001 86380 86390 1
516313 99516313 1001 86380 86390 1
516198 99516198 1001 86380 86390 1
515958 99515958 1001 86380 86390 1
515933 99515933 1001 86380 86390 1
516067 99516067 1001 86380 86390 1
516689 99516689 1001 86380 86390 1
516601 99516601 1001 86380 86390 1
517300 99517300 1001 86380 86390 1
517209 99517209 1001 86380 86390 1
517159 99517159 1001 86380 86390 1
517200 99517200 1001 86380 86390 1
517271 99517271 1001 86380 86390 1
516924 99516924 1001 86380 86390 1
517124 99517124 1001 86380 86390 1
517050 99517050 1001 86380 86390 1
516742 99516742 1001 86380 86390 1
516723 99516723 1001 86380 86390 1
516802 99516802 1001 86380 86390 1
516725 99516725 1001 86380 86390 1
517463 99517463 1001 86380 86390 1
517480 99517480 1001 86380 86390 1
517519 99517519 1001 86380 86390 1
518074 99518074 1001 86380 86390 1
518091 99518091 1001 86380 86390 1
518081 99518081 1001 86380 86390 1
517902 99517902 1001 86380 86390 1
517559 99517559 1001 86380 86390 1
517618 99517618 1001 86380 86390 1
518181 99518181 1001 86380 86390 1
518247 99518247 1001 86380 86390 1
518823 99518823 1001 86380 86390 1
518789 99518789 1001 86380 86390 1
518819 99518819 1001 86380 86390 1
518719 99518719 1001 86380 86390 1
518668 99518668 1001 86380 86390 1
518643 99518643 1001 86380 86390 1
518625 99518625 1001 86380 86390 1
518730 99518730 1001 86380 86390 1
518587 99518587 1001 86380 86390 1
518458 99518458 1001 86380 86390 1
518472 99518472 1001 86380 86390 1
518503 99518503 1001 86380 86390 1
518531 99518531 1001 86380 86390 1
518520 99518520 1001 86380 86390 1
519045 99519045 1001 86380 86390 1
519163 99519163 1001 86380 86390 1
519008 99519008 1001 86380 86390 1
519689 99519689 1001 86380 86390 1
519617 99519617 1001 86380 86390 1
519772 99519772 1001 86380 86390 1
519682 99519682 1001 86380 86390 1
519561 99519561 1001 86380 86390 1
519407 99519407 1001 86380 86390 1
519375 99519375 1001 86380 86390 1
519287 99519287 1001 86380 86390 1
519394 99519394 1001 86380 86390 1
519252 99519252 1001 86380 86390 1
519899 99519899 1001 86380 86390 1
519822 99519822 1001 86380 86390 1
520486 99520486 1001 86380 86390 1
520512 99520512 1001 86380 86390 1
520580 99520580 1001 86380 86390 1
520581 99520581 1001 86380 86390 1
520491 99520491 1001 86380 86390 1
520631 99520631 1001 86380 86390 1
520289 99520289 1001 86380 86390 1
520278 99520278 1001 86380 86390 1
520127 99520127 1001 86380 86390 1
520028 99520028 1001 86380 86390 1
520677 99520677 1001 86380 86390 1
520780 99520780 1001 86380 86390 1
520811 99520811 1001 86380 86390 1
521434 99521434 1001 86380 86390 1
521344 99521344 1001 86380 86390 1
521271 99521271 1001 86380 86390 1
521082 99521082 1001 86380 86390 1
521077 99521077 1001 86380 86390 1
520962 99520962 1001 86380 86390 1
521035 99521035 1001 86380 86390 1
520908 99520908 1001 86380 86390 1
521599 99521599 1001 86380 86390 1
521496 99521496 1001 86380 86390 1
521539 99521539 1001 86380 86390 1
521527 99521527 1001 86380 86390 1
522152 99522152 1001 86380 86390 1
522260 99522260 1001 86380 86390 1
522196 99522196 1001 86380 86390 1
522119 99522119 1001 86380 86390 1
522145 99522145 1001 86380 86390 1
522224 99522224 1001 86380 86390 1
522253 99522253 1001 86380 86390 1
521990 99521990 1001 86380 86390 1
521689 99521689 1001 86380 86390 1
521717 99521717 1001 86380 86390 1
521794 99521794 1001 86380 86390 1
521796 99521796 1001 86380 86390 1
521836 99521836 1001 86380 86390 1
522315 99522315 1001 86380 86390 1
522303 99522303 1001 86380 86390 1
522317 99522317 1001 86380 86390 1
522319 99522319 1001 86380 86390 1
522308 99522308 1001 86380 86390 1
522404 99522404 1001 86380 86390 1
523068 99523068 1001 86380 86390 1
523007 99523007 1001 86380 86390 1
523046 99523046 1001 86380 86390 1
523100 99523100 1001 86380 86390 1
522826 99522826 1001 86380 86390 1
522737 99522737 1001 86380 86390 1
522715 99522715 1001 86380 86390 1
522731 99522731 1001 86380 86390 1
522679 99522679 1001 86380 86390 1
522641 99522641 1001 86380 86390 1
522526 99522526 1001 86380 86390 1
522527 99522527 1001 86380 86390 1
522619 99522619 1001 86380 86390 1
522555 99522555 1001 86380 86390 1
523232 99523232 1001 86380 86390 1
523157 99523157 1001 86380 86390 1
523149 99523149 1001 86380 86390 1
523758 99523758 1001 86380 86390 1
523932 99523932 1001 86380 86390 1
523760 99523760 1001 86380 86390 1
523576 99523576 1001 86380 86390 1
523706 99523706 1001 86380 86390 1
523616 99523616 1001 86380 86390 1
523720 99523720 1001 86380 86390 1
523620 99523620 1001 86380 86390 1
523349 99523349 1001 86380 86390 1
523415 99523415 1001 86380 86390 1
523367 99523367 1001 86380 86390 1
524049 99524049 1001 86380 86390 1
524065 99524065 1001 86380 86390 1
524616 99524616 1001 86380 86390 1
524710 99524710 1001 86380 86390 1
524743 99524743 1001 86380 86390 1
524611 99524611 1001 86380 86390 1
524171 99524171 1001 86380 86390 1
524210 99524210 1001 86380 86390 1
524250 99524250 1001 86380 86390 1
524315 99524315 1001 86380 86390 1
524815 99524815 1001 86380 86390 1
525455 99525455 1001 86380 86390 1
525496 99525496 1001 86380 86390 1
525395 99525395 1001 86380 86390 1
525488 99525488 1001 86380 86390 1
525437 99525437 1001 86380 86390 1
525463 99525463 1001 86380 86390 1
525238 99525238 1001 86380 86390 1
525229 99525229 1001 86380 86390 1
525374 99525374 1001 86380 86390 1
525146 99525146 1001 86380 86390 1
525161 99525161 1001 86380 86390 1
524996 99524996 1001 86380 86390 1
525103 99525103 1001 86380 86390 1
525676 99525676 1001 86380 86390 1
525755 99525755 1001 86380 86390 1
525599 99525599 1001 86380 86390 1
526298 99526298 1001 86380 86390 1
526273 99526273 1001 86380 86390 1
526289 99526289 1001 86380 86390 1
526240 99526240 1001 86380 86390 1
526306 99526306 1001 86380 86390 1
526050 99526050 1001 86380 86390 1
526174 99526174 1001 86380 86390 1
526124 99526124 1001 86380 86390 1
525875 99525875 1001 86380 86390 1
525992 99525992 1001 86380 86390 1
525968 99525968 1001 86380 86390 1
526478 99526478 1001 86380 86390 1
526611 99526611 1001 86380 86390 1
526457 99526457 1001 86380 86390 1
526613 99526613 1001 86380 86390 1
527159 99527159 1001 86380 86390 1
527076 99527076 1001 86380 86390 1
527171 99527171 1001 86380 86390 1
526928 99526928 1001 86380 86390 1
526878 99526878 1001 86380 86390 1
526920 99526920 1001 86380 86390 1
527000 99527000 1001 86380 86390 1
526748 99526748 1001 86380 86390 1
526674 99526674 1001 86380 86390 1
527364 99527364 1001 86380 86390 1
527302 99527302 1001 86380 86390 1
527355 99527355 1001 86380 86390 1
527336 99527336 1001 86380 86390 1
528017 99528017 1001 86380 86390 1
527777 99527777 1001 86380 86390 1
527534 99527534 1001 86380 86390 1
527601 99527601 1001 86380 86390 1
527514 99527514 1001 86380 86390 1
527583 99527583 1001 86380 86390 1
528090 99528090 1001 86380 86390 1
528209 99528209 1001 86380 86390 1
528211 99528211 1001 86380 86390 1
528200 99528200 1001 86380 86390 1
528188 99528188 1001 86380 86390 1
528802 99528802 1001 86380 86390 1
528882 99528882 1001 86380 86390 1
528780 99528780 1001 86380 86390 1
528884 99528884 1001 86380 86390 1
528756 99528756 1001 86380 86390 1
528658 99528658 1001 86380 86390 1
528648 99528648 1001 86380 86390 1
528600 99528600 1001 86380 86390 1
528509 99528509 1001 86380 86390 1
528693 99528693 1001 86380 86390 1
528388 99528388 1001 86380 86390 1
528414 99528414 1001 86380 86390 1
528427 99528427 1001 86380 86390 1
528443 99528443 1001 86380 86390 1
529095 99529095 1001 86380 86390 1
529539 99529539 1001 86380 86390 1
529578 99529578 1001 86380 86390 1
529186 99529186 1001 86380 86390 1
529264 99529264 1001 86380 86390 1
529282 99529282 1001 86380 86390 1
529170 99529170 1001 86380 86390 1
529300 99529300 1001 86380 86390 1
529924 99529924 1001 86380 86390 1
530469 99530469 1001 86380 86390 1
530354 99530354 1001 86380 86390 1
530515 99530515 1001 86380 86390 1
530318 99530318 1001 86380 86390 1
530230 99530230 1001 86380 86390 1
530049 99530049 1001 86380 86390 1
529982 99529982 1001 86380 86390 1
530060 99530060 1001 86380 86390 1
530699 99530699 1001 86380 86390 1
530599 99530599 1001 86380 86390 1
531305 99531305 1001 86380 86390 1
531371 99531371 1001 86380 86390 1
531166 99531166 1001 86380 86390 1
531168 99531168 1001 86380 86390 1
531002 99531002 1001 86380 86390 1
531041 99531041 1001 86380 86390 1
531172 99531172 1001 86380 86390 1
530788 99530788 1001 86380 86390 1
530909 99530909 1001 86380 86390 1
531508 99531508 1001 86380 86390 1
531392 99531392 1001 86380 86390 1
531460 99531460 1001 86380 86390 1
531567 99531567 1001 86380 86390 1
531427 99531427 1001 86380 86390 1
531388 99531388 1001 86380 86390 1
532042 99532042 1001 86380 86390 1
532087 99532087 1001 86380 86390 1
532036 99532036 1001 86380 86390 1
531847 99531847 1001 86380 86390 1
531850 99531850 1001 86380 86390 1
531929 99531929 1001 86380 86390 1
531918 99531918 1001 86380 86390 1
531680 99531680 1001 86380 86390 1
531752 99531752 1001 86380 86390 1
532373 99532373 1001 86380 86390 1
532401 99532401 1001 86380 86390 1
532312 99532312 1001 86380 86390 1
532344 99532344 1001 86380 86390 1
532958 99532958 1001 86380 86390 1
532845 99532845 1001 86380 86390 1
533014 99533014 1001 86380 86390 1
532936 99532936 1001 86380 86390 1
532939 99532939 1001 86380 86390 1
532750 99532750 1001 86380 86390 1
532753 99532753 1001 86380 86390 1
532450 99532450 1001 86380 86390 1
532440 99532440 1001 86380 86390 1
533055 99533055 1001 86380 86390 1
533220 99533220 1001 86380 86390 1
533066 99533066 1001 86380 86390 1
533119 99533119 1001 86380 86390 1
533745 99533745 1001 86380 86390 1
533824 99533824 1001 86380 86390 1
533800 99533800 1001 86380 86390 1
533724 99533724 1001 86380 86390 1
533763 99533763 1001 86380 86390 1
533765 99533765 1001 86380 86390 1
533605 99533605 1001 86380 86390 1
533543 99533543 1001 86380 86390 1
533520 99533520 1001 86380 86390 1
533405 99533405 1001 86380 86390 1
533418 99533418 1001 86380 86390 1
533334 99533334 1001 86380 86390 1
533313 99533313 1001 86380 86390 1
533973 99533973 1001 86380 86390 1
533886 99533886 1001 86380 86390 1
534017 99534017 1001 86380 86390 1
533902 99533902 1001 86380 86390 1
534058 99534058 1001 86380 86390 1
534520 99534520 1001 86380 86390 1
534613 99534613 1001 86380 86390 1
534669 99534669 1001 86380 86390 1
534643 99534643 1001 86380 86390 1
534323 99534323 1001 86380 86390 1
534402 99534402 1001 86380 86390 1
534354 99534354 1001 86380 86390 1
534076 99534076 1001 86380 86390 1
534245 99534245 1001 86380 86390 1
534169 99534169 1001 86380 86390 1
534149 99534149 1001 86380 86390 1
534733 99534733 1001 86380 86390 1
534709 99534709 1001 86380 86390 1
534704 99534704 1001 86380 86390 1
534808 99534808 1001 86380 86390 1
535369 99535369 1001 86380 86390 1
535126 99535126 1001 86380 86390 1
535116 99535116 1001 86380 86390 1
535233 99535233 1001 86380 86390 1
535119 99535119 1001 86380 86390 1
535264 99535264 1001 86380 86390 1
534954 99534954 1001 86380 86390 1
534989 99534989 1001 86380 86390 1
535080 99535080 1001 86380 86390 1
535576 99535576 1001 86380 86390 1
535571 99535571 1001 86380 86390 1
536176 99536176 1001 86380 86390 1
536099 99536099 1001 86380 86390 1
536009 99536009 1001 86380 86390 1
535934 99535934 1001 86380 86390 1
535823 99535823 1001 86380 86390 1
535722 99535722 1001 86380 86390 1
536528 99536528 1001 86380 86390 1
536365 99536365 1001 86380 86390 1
536435 99536435 1001 86380 86390 1
536540 99536540 1001 86380 86390 1
536807 99536807 1001 86380 86390 1
536595 99536595 1001 86380 86390 1
536572 99536572 1001 86380 86390 1
536598 99536598 1001 86380 86390 1
536626 99536626 1001 86380 86390 1
536732 99536732 1001 86380 86390 1
537303 99537303 1001 86380 86390 1
537179 99537179 1001 86380 86390 1
537273 99537273 1001 86380 86390 1
537823 99537823 1001 86380 86390 1
537916 99537916 1001 86380 86390 1
537672 99537672 1001 86380 86390 1
537751 99537751 1001 86380 86390 1
537598 99537598 1001 86380 86390 1
537716 99537716 1001 86380 86390 1
537587 99537587 1001 86380 86390 1
537514 99537514 1001 86380 86390 1
537418 99537418 1001 86380 86390 1
537535 99537535 1001 86380 86390 1
538018 99538018 1001 86380 86390 1
538098 99538098 1001 86380 86390 1
538814 99538814 1001 86380 86390 1
538779 99538779 1001 86380 86390 1
538649 99538649 1001 86380 86390 1
538688 99538688 1001 86380 86390 1
538701 99538701 1001 86380 86390 1
538740 99538740 1001 86380 86390 1
538743 99538743 1001 86380 86390 1
538683 99538683 1001 86380 86390 1
538684 99538684 1001 86380 86390 1
538571 99538571 1001 86380 86390 1
538443 99538443 1001 86380 86390 1
538536 99538536 1001 86380 86390 1
538538 99538538 1001 86380 86390 1
538564 99538564 1001 86380 86390 1
538421 99538421 1001 86380 86390 1
538259 99538259 1001 86380 86390 1
538371 99538371 1001 86380 86390 1
538372 99538372 1001 86380 86390 1
538347 99538347 1001 86380 86390 1
538205 99538205 1001 86380 86390 1
538894 99538894 1001 86380 86390 1
538913 99538913 1001 86380 86390 1
538978 99538978 1001 86380 86390 1
539594 99539594 1001 86380 86390 1
539583 99539583 1001 86380 86390 1
539573 99539573 1001 86380 86390 1
539371 99539371 1001 86380 86390 1
539274 99539274 1001 86380 86390 1
539316 99539316 1001 86380 86390 1
539136 99539136 1001 86380 86390 1
539176 99539176 1001 86380 86390 1
539099 99539099 1001 86380 86390 1
539155 99539155 1001 86380 86390 1
539121 99539121 1001 86380 86390 1
539225 99539225 1001 86380 86390 1
540366 99540366 1001 86380 86390 1
540305 99540305 1001 86380 86390 1
540345 99540345 1001 86380 86390 1
540145 99540145 1001 86380 86390 1
540236 99540236 1001 86380 86390 1
540098 99540098 1001 86380 86390 1
540088 99540088 1001 86380 86390 1
540042 99540042 1001 86380 86390 1
539861 99539861 1001 86380 86390 1
540031 99540031 1001 86380 86390 1
540645 99540645 1001 86380 86390 1
540555 99540555 1001 86380 86390 1
540623 99540623 1001 86380 86390 1
540612 99540612 1001 86380 86390 1
540548 99540548 1001 86380 86390 1
541216 99541216 1001 86380 86390 1
541179 99541179 1001 86380 86390 1
541259 99541259 1001 86380 86390 1
541117 99541117 1001 86380 86390 1
541137 99541137 1001 86380 86390 1
541086 99541086 1001 86380 86390 1
540866 99540866 1001 86380 86390 1
540803 99540803 1001 86380 86390 1
540806 99540806 1001 86380 86390 1
541460 99541460 1001 86380 86390 1
541490 99541490 1001 86380 86390 1
541338 99541338 1001 86380 86390 1
541313 99541313 1001 86380 86390 1
542119 99542119 1001 86380 86390 1
542090 99542090 1001 86380 86390 1
541999 99541999 1001 86380 86390 1
541849 99541849 1001 86380 86390 1
541806 99541806 1001 86380 86390 1
541819 99541819 1001 86380 86390 1
542234 99542234 1001 86380 86390 1
542319 99542319 1001 86380 86390 1
542193 99542193 1001 86380 86390 1
542778 99542778 1001 86380 86390 1
542827 99542827 1001 86380 86390 1
542803 99542803 1001 86380 86390 1
542625 99542625 1001 86380 86390 1
542703 99542703 1001 86380 86390 1
542639 99542639 1001 86380 86390 1
542654 99542654 1001 86380 86390 1
542633 99542633 1001 86380 86390 1
542739 99542739 1001 86380 86390 1
542416 99542416 1001 86380 86390 1
542352 99542352 1001 86380 86390 1
542370 99542370 1001 86380 86390 1
542464 99542464 1001 86380 86390 1
543735 99543735 1001 86380 86390 1
543437 99543437 1001 86380 86390 1
543544 99543544 1001 86380 86390 1
543378 99543378 1001 86380 86390 1
543270 99543270 1001 86380 86390 1
543159 99543159 1001 86380 86390 1
543796 99543796 1001 86380 86390 1
543849 99543849 1001 86380 86390 1
543940 99543940 1001 86380 86390 1
543877 99543877 1001 86380 86390 1
543852 99543852 1001 86380 86390 1
543959 99543959 1001 86380 86390 1
543819 99543819 1001 86380 86390 1
544547 99544547 1001 86380 86390 1
544559 99544559 1001 86380 86390 1
544311 99544311 1001 86380 86390 1
544087 99544087 1001 86380 86390 1
544152 99544152 1001 86380 86390 1
543985 99543985 1001 86380 86390 1
544623 99544623 1001 86380 86390 1
428715 210 1001 53280 53757 1
526342 693 1001 61638 61937 1
400006 99400006 1001 86380 86390 1
400067 99400067 1001 86380 86390 1
400405 99400405 1001 86380 86390 1
400586 99400586 1001 86380 86390 1
400654 99400654 1001 86380 86390 1
400842 99400842 1001 86380 86390 1
400888 99400888 1001 86380 86390 1
400975 99400975 1001 86380 86390 1
400942 99400942 1001 86380 86390 1
401267 99401267 1001 86380 86390 1
401286 99401286 1001 86380 86390 1
401343 99401343 1001 86380 86390 1
401596 99401596 1001 86380 86390 1
401681 99401681 1001 86380 86390 1
401715 99401715 1001 86380 86390 1
401853 99401853 1001 86380 86390 1
401929 99401929 1001 86380 86390 1
402053 99402053 1001 86380 86390 1
401970 99401970 1001 86380 86390 1
402351 99402351 1001 86380 86390 1
402484 99402484 1001 86380 86390 1
402480 99402480 1001 86380 86390 1
402599 99402599 1001 86380 86390 1
402743 99402743 1001 86380 86390 1
402738 99402738 1001 86380 86390 1
402982 99402982 1001 86380 86390 1
402902 99402902 1001 86380 86390 1
402958 99402958 1001 86380 86390 1
402971 99402971 1001 86380 86390 1
403223 99403223 1001 86380 86390 1
403346 99403346 1001 86380 86390 1
403336 99403336 1001 86380 86390 1
403426 99403426 1001 86380 86390 1
403469 99403469 1001 86380 86390 1
403590 99403590 1001 86380 86390 1
403768 99403768 1001 86380 86390 1
403792 99403792 1001 86380 86390 1
403777 99403777 1001 86380 86390 1
404145 99404145 1001 86380 86390 1
403934 99403934 1001 86380 86390 1
404250 99404250 1001 86380 86390 1
404230 99404230 1001 86380 86390 1
404835 99404835 1001 86380 86390 1
404799 99404799 1001 86380 86390 1
404861 99404861 1001 86380 86390 1
404825 99404825 1001 86380 86390 1
405205 99405205 1001 86380 86390 1
405242 99405242 1001 86380 86390 1
405334 99405334 1001 86380 86390 1
405216 99405216 1001 86380 86390 1
405446 99405446 1001 86380 86390 1
405465 99405465 1001 86380 86390 1
405469 99405469 1001 86380 86390 1
405575 99405575 1001 86380 86390 1
405554 99405554 1001 86380 86390 1
405699 99405699 1001 86380 86390 1
405772 99405772 1001 86380 86390 1
405968 99405968 1001 86380 86390 1
406143 99406143 1001 86380 86390 1
406132 99406132 1001 86380 86390 1
406485 99406485 1001 86380 86390 1
406517 99406517 1001 86380 86390 1
406531 99406531 1001 86380 86390 1
406801 99406801 1001 86380 86390 1
406808 99406808 1001 86380 86390 1
407051 99407051 1001 86380 86390 1
407385 99407385 1001 86380 86390 1
407392 99407392 1001 86380 86390 1
407408 99407408 1001 86380 86390 1
407660 99407660 1001 86380 86390 1
407641 99407641 1001 86380 86390 1
408285 99408285 1001 86380 86390 1
408388 99408388 1001 86380 86390 1
408496 99408496 1001 86380 86390 1
408524 99408524 1001 86380 86390 1
408709 99408709 1001 86380 86390 1
408803 99408803 1001 86380 86390 1
408875 99408875 1001 86380 86390 1
408964 99408964 1001 86380 86390 1
408899 99408899 1001 86380 86390 1
409448 99409448 1001 86380 86390 1
409449 99409449 1001 86380 86390 1
409403 99409403 1001 86380 86390 1
409683 99409683 1001 86380 86390 1
410197 99410197 1001 86380 86390 1
410236 99410236 1001 86380 86390 1
410239 99410239 1001 86380 86390 1
410310 99410310 1001 86380 86390 1
410380 99410380 1001 86380 86390 1
410461 99410461 1001 86380 86390 1
410409 99410409 1001 86380 86390 1
410684 99410684 1001 86380 86390 1
410770 99410770 1001 86380 86390 1
410797 99410797 1001 86380 86390 1
410996 99410996 1001 86380 86390 1
411094 99411094 1001 86380 86390 1
411064 99411064 1001 86380 86390 1
411148 99411148 1001 86380 86390 1
411442 99411442 1001 86380 86390 1
411681 99411681 1001 86380 86390 1
411887 99411887 1001 86380 86390 1
411904 99411904 1001 86380 86390 1
411934 99411934 1001 86380 86390 1
412076 99412076 1001 86380 86390 1
412079 99412079 1001 86380 86390 1
412023 99412023 1001 86380 86390 1
412071 99412071 1001 86380 86390 1
412278 99412278 1001 86380 86390 1
412470 99412470 1001 86380 86390 1
413322 99413322 1001 86380 86390 1
413056 99413056 1001 86380 86390 1
412930 99412930 1001 86380 86390 1
412752 99412752 1001 86380 86390 1
412563 99412563 1001 86380 86390 1
412810 99412810 1001 86380 86390 1
412570 99412570 1001 86380 86390 1
412717 99412717 1001 86380 86390 1
414012 99414012 1001 86380 86390 1
413810 99413810 1001 86380 86390 1
413957 99413957 1001 86380 86390 1
413707 99413707 1001 86380 86390 1
413751 99413751 1001 86380 86390 1
415213 99415213 1001 86380 86390 1
415266 99415266 1001 86380 86390 1
415042 99415042 1001 86380 86390 1
414744 99414744 1001 86380 86390 1
414649 99414649 1001 86380 86390 1
414423 99414423 1001 86380 86390 1
414218 99414218 1001 86380 86390 1
415480 99415480 1001 86380 86390 1
415678 99415678 1001 86380 86390 1
416643 99416643 1001 86380 86390 1
416659 99416659 1001 86380 86390 1
416981 99416981 1001 86380 86390 1
416233 99416233 1001 86380 86390 1
416054 99416054 1001 86380 86390 1
417328 99417328 1001 86380 86390 1
417173 99417173 1001 86380 86390 1
417317 99417317 1001 86380 86390 1
417223 99417223 1001 86380 86390 1
417318 99417318 1001 86380 86390 1
417185 99417185 1001 86380 86390 1
417435 99417435 1001 86380 86390 1
417441 99417441 1001 86380 86390 1
418731 99418731 1001 86380 86390 1
418730 99418730 1001 86380 86390 1
418744 99418744 1001 86380 86390 1
418581 99418581 1001 86380 86390 1
418538 99418538 1001 86380 86390 1
418791 99418791 1001 86380 86390 1
418456 99418456 1001 86380 86390 1
418307 99418307 1001 86380 86390 1
418039 99418039 1001 86380 86390 1
418118 99418118 1001 86380 86390 1
418425 99418425 1001 86380 86390 1
418429 99418429 1001 86380 86390 1
418028 99418028 1001 86380 86390 1
417723 99417723 1001 86380 86390 1
417978 99417978 1001 86380 86390 1
417669 99417669 1001 86380 86390 1
418013 99418013 1001 86380 86390 1
417646 99417646 1001 86380 86390 1
417651 99417651 1001 86380 86390 1
419066 99419066 1001 86380 86390 1
419067 99419067 1001 86380 86390 1
420383 99420383 1001 86380 86390 1
420391 99420391 1001 86380 86390 1
420416 99420416 1001 86380 86390 1
420429 99420429 1001 86380 86390 1
420235 99420235 1001 86380 86390 1
419770 99419770 1001 86380 86390 1
419670 99419670 1001 86380 86390 1
420042 99420042 1001 86380 86390 1
419262 99419262 1001 86380 86390 1
421815 99421815 1001 86380 86390 1
421926 99421926 1001 86380 86390 1
422020 99422020 1001 86380 86390 1
421368 99421368 1001 86380 86390 1
421347 99421347 1001 86380 86390 1
421458 99421458 1001 86380 86390 1
421511 99421511 1001 86380 86390 1
421487 99421487 1001 86380 86390 1
421683 99421683 1001 86380 86390 1
422307 99422307 1001 86380 86390 1
422218 99422218 1001 86380 86390 1
422443 99422443 1001 86380 86390 1
422316 99422316 1001 86380 86390 1
422511 99422511 1001 86380 86390 1
422266 99422266 1001 86380 86390 1
423317 99423317 1001 86380 86390 1
422967 99422967 1001 86380 86390 1
422637 99422637 1001 86380 86390 1
422812 99422812 1001 86380 86390 1
424015 99424015 1001 86380 86390 1
425257 99425257 1001 86380 86390 1
425286 99425286 1001 86380 86390 1
424669 99424669 1001 86380 86390 1
425694 99425694 1001 86380 86390 1
425417 99425417 1001 86380 86390 1
425619 99425619 1001 86380 86390 1
426983 99426983 1001 86380 86390 1
426956 99426956 1001 86380 86390 1
427085 99427085 1001 86380 86390 1
426650 99426650 1001 86380 86390 1
426652 99426652 1001 86380 86390 1
426535 99426535 1001 86380 86390 1
426077 99426077 1001 86380 86390 1
426264 99426264 1001 86380 86390 1
426060 99426060 1001 86380 86390 1
427388 99427388 1001 86380 86390 1
427202 99427202 1001 86380 86390 1
427152 99427152 1001 86380 86390 1
428426 99428426 1001 86380 86390 1
428373 99428373 1001 86380 86390 1
428156 99428156 1001 86380 86390 1
428074 99428074 1001 86380 86390 1
428133 99428133 1001 86380 86390 1
427541 99427541 1001 86380 86390 1
427884 99427884 1001 86380 86390 1
427608 99427608 1001 86380 86390 1
427670 99427670 1001 86380 86390 1
429129 99429129 1001 86380 86390 1
429006 99429006 1001 86380 86390 1
429052 99429052 1001 86380 86390 1
428852 99428852 1001 86380 86390 1
428981 99428981 1001 86380 86390 1
430349 99430349 1001 86380 86390 1
429933 99429933 1001 86380 86390 1
429574 99429574 1001 86380 86390 1
429888 99429888 1001 86380 86390 1
429827 99429827 1001 86380 86390 1
429234 99429234 1001 86380 86390 1
429561 99429561 1001 86380 86390 1
430502 99430502 1001 86380 86390 1
430758 99430758 1001 86380 86390 1
430721 99430721 1001 86380 86390 1
430546 99430546 1001 86380 86390 1
431655 99431655 1001 86380 86390 1
431970 99431970 1001 86380 86390 1
431782 99431782 1001 86380 86390 1
431559 99431559 1001 86380 86390 1
431508 99431508 1001 86380 86390 1
430828 99430828 1001 86380 86390 1
433638 99433638 1001 86380 86390 1
433412 99433412 1001 86380 86390 1
433589 99433589 1001 86380 86390 1
433323 99433323 1001 86380 86390 1
433028 99433028 1001 86380 86390 1
432983 99432983 1001 86380 86390 1
432638 99432638 1001 86380 86390 1
432712 99432712 1001 86380 86390 1
434038 99434038 1001 86380 86390 1
433862 99433862 1001 86380 86390 1
434117 99434117 1001 86380 86390 1
435077 99435077 1001 86380 86390 1
435061 99435061 1001 86380 86390 1
435350 99435350 1001 86380 86390 1
435145 99435145 1001 86380 86390 1
435403 99435403 1001 86380 86390 1
434970 99434970 1001 86380 86390 1
434937 99434937 1001 86380 86390 1
434679 99434679 1001 86380 86390 1
434176 99434176 1001 86380 86390 1
434367 99434367 1001 86380 86390 1
435687 99435687 1001 86380 86390 1
435616 99435616 1001 86380 86390 1
437156 99437156 1001 86380 86390 1
436899 99436899 1001 86380 86390 1
437105 99437105 1001 86380 86390 1
437057 99437057 1001 86380 86390 1
437017 99437017 1001 86380 86390 1
436657 99436657 1001 86380 86390 1
436702 99436702 1001 86380 86390 1
436193 99436193 1001 86380 86390 1
436097 99436097 1001 86380 86390 1
436195 99436195 1001 86380 86390 1
436022 99436022 1001 86380 86390 1
436211 99436211 1001 86380 86390 1
300584 99300584 1001 86380 86390 1
300463 99300463 1001 86380 86390 1
300154 99300154 1001 86380 86390 1
300169 99300169 1001 86380 86390 1
300772 99300772 1001 86380 86390 1
300865 99300865 1001 86380 86390 1
301413 99301413 1001 86380 86390 1
301543 99301543 1001 86380 86390 1
301360 99301360 1001 86380 86390 1
301550 99301550 1001 86380 86390 1
301490 99301490 1001 86380 86390 1
301324 99301324 1001 86380 86390 1
301242 99301242 1001 86380 86390 1
301217 99301217 1001 86380 86390 1
301072 99301072 1001 86380 86390 1
301124 99301124 1001 86380 86390 1
301062 99301062 1001 86380 86390 1
301726 99301726 1001 86380 86390 1
301740 99301740 1001 86380 86390 1
302282 99302282 1001 86380 86390 1
302206 99302206 1001 86380 86390 1
302028 99302028 1001 86380 86390 1
302080 99302080 1001 86380 86390 1
302171 99302171 1001 86380 86390 1
301902 99301902 1001 86380 86390 1
301815 99301815 1001 86380 86390 1
301886 99301886 1001 86380 86390 1
301783 99301783 1001 86380 86390 1
302551 99302551 1001 86380 86390 1
302453 99302453 1001 86380 86390 1
302544 99302544 1001 86380 86390 1
303147 99303147 1001 86380 86390 1
303074 99303074 1001 86380 86390 1
302873 99302873 1001 86380 86390 1
302968 99302968 1001 86380 86390 1
302931 99302931 1001 86380 86390 1
302804 99302804 1001 86380 86390 1
302817 99302817 1001 86380 86390 1
302750 99302750 1001 86380 86390 1
302648 99302648 1001 86380 86390 1
303335 99303335 1001 86380 86390 1
303306 99303306 1001 86380 86390 1
304007 99304007 1001 86380 86390 1
303833 99303833 1001 86380 86390 1
303885 99303885 1001 86380 86390 1
304018 99304018 1001 86380 86390 1
303938 99303938 1001 86380 86390 1
303966 99303966 1001 86380 86390 1
303915 99303915 1001 86380 86390 1
303625 99303625 1001 86380 86390 1
303481 99303481 1001 86380 86390 1
303611 99303611 1001 86380 86390 1
303573 99303573 1001 86380 86390 1
303565 99303565 1001 86380 86390 1
303501 99303501 1001 86380 86390 1
304174 99304174 1001 86380 86390 1
304085 99304085 1001 86380 86390 1
304047 99304047 1001 86380 86390 1
304733 99304733 1001 86380 86390 1
304721 99304721 1001 86380 86390 1
304683 99304683 1001 86380 86390 1
304511 99304511 1001 86380 86390 1
304539 99304539 1001 86380 86390 1
304561 99304561 1001 86380 86390 1
304279 99304279 1001 86380 86390 1
304436 99304436 1001 86380 86390 1
304248 99304248 1001 86380 86390 1
304907 99304907 1001 86380 86390 1
305024 99305024 1001 86380 86390 1
305624 99305624 1001 86380 86390 1
305654 99305654 1001 86380 86390 1
305614 99305614 1001 86380 86390 1
305538 99305538 1001 86380 86390 1
305675 99305675 1001 86380 86390 1
305298 99305298 1001 86380 86390 1
305327 99305327 1001 86380 86390 1
305348 99305348 1001 86380 86390 1
305310 99305310 1001 86380 86390 1
305202 99305202 1001 86380 86390 1
305139 99305139 1001 86380 86390 1
500083 99500083 1001 86380 86390 1
500633 99500633 1001 86380 86390 1
500686 99500686 1001 86380 86390 1
500678 99500678 1001 86380 86390 1
500732 99500732 1001 86380 86390 1
500749 99500749 1001 86380 86390 1
500531 99500531 1001 86380 86390 1
500442 99500442 1001 86380 86390 1
500509 99500509 1001 86380 86390 1
500277 99500277 1001 86380 86390 1
500394 99500394 1001 86380 86390 1
500304 99500304 1001 86380 86390 1
500815 99500815 1001 86380 86390 1
501012 99501012 1001 86380 86390 1
500883 99500883 1001 86380 86390 1
501436 99501436 1001 86380 86390 1
501619 99501619 1001 86380 86390 1
501443 99501443 1001 86380 86390 1
501634 99501634 1001 86380 86390 1
501561 99501561 1001 86380 86390 1
501366 99501366 1001 86380 86390 1
501367 99501367 1001 86380 86390 1
501214 99501214 1001 86380 86390 1
501217 99501217 1001 86380 86390 1
501144 99501144 1001 86380 86390 1
501094 99501094 1001 86380 86390 1
501687 99501687 1001 86380 86390 1
502466 99502466 1001 86380 86390 1
502378 99502378 1001 86380 86390 1
502461 99502461 1001 86380 86390 1
502223 99502223 1001 86380 86390 1
502146 99502146 1001 86380 86390 1
502068 99502068 1001 86380 86390 1
502030 99502030 1001 86380 86390 1
501852 99501852 1001 86380 86390 1
502632 99502632 1001 86380 86390 1
502477 99502477 1001 86380 86390 1
502522 99502522 1001 86380 86390 1
502484 99502484 1001 86380 86390 1
502669 99502669 1001 86380 86390 1
503264 99503264 1001 86380 86390 1
503134 99503134 1001 86380 86390 1
502978 99502978 1001 86380 86390 1
502787 99502787 1001 86380 86390 1
502866 99502866 1001 86380 86390 1
502809 99502809 1001 86380 86390 1
502709 99502709 1001 86380 86390 1
503343 99503343 1001 86380 86390 1
503474 99503474 1001 86380 86390 1
503338 99503338 1001 86380 86390 1
503352 99503352 1001 86380 86390 1
503983 99503983 1001 86380 86390 1
504022 99504022 1001 86380 86390 1
503972 99503972 1001 86380 86390 1
504076 99504076 1001 86380 86390 1
503936 99503936 1001 86380 86390 1
503876 99503876 1001 86380 86390 1
503603 99503603 1001 86380 86390 1
504829 99504829 1001 86380 86390 1
504909 99504909 1001 86380 86390 1
504671 99504671 1001 86380 86390 1
504711 99504711 1001 86380 86390 1
504362 99504362 1001 86380 86390 1
504483 99504483 1001 86380 86390 1
504484 99504484 1001 86380 86390 1
504485 99504485 1001 86380 86390 1
504524 99504524 1001 86380 86390 1
504410 99504410 1001 86380 86390 1
504386 99504386 1001 86380 86390 1
505109 99505109 1001 86380 86390 1
505074 99505074 1001 86380 86390 1
505141 99505141 1001 86380 86390 1
505604 99505604 1001 86380 86390 1
505746 99505746 1001 86380 86390 1
505686 99505686 1001 86380 86390 1
505763 99505763 1001 86380 86390 1
505768 99505768 1001 86380 86390 1
505602 99505602 1001 86380 86390 1
505546 99505546 1001 86380 86390 1
505268 99505268 1001 86380 86390 1
505198 99505198 1001 86380 86390 1
506418 99506418 1001 86380 86390 1
506458 99506458 1001 86380 86390 1
506436 99506436 1001 86380 86390 1
506555 99506555 1001 86380 86390 1
506585 99506585 1001 86380 86390 1
506266 99506266 1001 86380 86390 1
506297 99506297 1001 86380 86390 1
506058 99506058 1001 86380 86390 1
505981 99505981 1001 86380 86390 1
505997 99505997 1001 86380 86390 1
506750 99506750 1001 86380 86390 1
506717 99506717 1001 86380 86390 1
506614 99506614 1001 86380 86390 1
506799 99506799 1001 86380 86390 1
506683 99506683 1001 86380 86390 1
506696 99506696 1001 86380 86390 1
507421 99507421 1001 86380 86390 1
507308 99507308 1001 86380 86390 1
507162 99507162 1001 86380 86390 1
507214 99507214 1001 86380 86390 1
506840 99506840 1001 86380 86390 1
506931 99506931 1001 86380 86390 1
506971 99506971 1001 86380 86390 1
506895 99506895 1001 86380 86390 1
506819 99506819 1001 86380 86390 1
506953 99506953 1001 86380 86390 1
507447 99507447 1001 86380 86390 1
507450 99507450 1001 86380 86390 1
507530 99507530 1001 86380 86390 1
507544 99507544 1001 86380 86390 1
507533 99507533 1001 86380 86390 1
507625 99507625 1001 86380 86390 1
508056 99508056 1001 86380 86390 1
508121 99508121 1001 86380 86390 1
508225 99508225 1001 86380 86390 1
508237 99508237 1001 86380 86390 1
508079 99508079 1001 86380 86390 1
507890 99507890 1001 86380 86390 1
507905 99507905 1001 86380 86390 1
507971 99507971 1001 86380 86390 1
507922 99507922 1001 86380 86390 1
507679 99507679 1001 86380 86390 1
507732 99507732 1001 86380 86390 1
508275 99508275 1001 86380 86390 1
508332 99508332 1001 86380 86390 1
508398 99508398 1001 86380 86390 1
508908 99508908 1001 86380 86390 1
508938 99508938 1001 86380 86390 1
508982 99508982 1001 86380 86390 1
508835 99508835 1001 86380 86390 1
508811 99508811 1001 86380 86390 1
508829 99508829 1001 86380 86390 1
508494 99508494 1001 86380 86390 1
509150 99509150 1001 86380 86390 1
509190 99509190 1001 86380 86390 1
509105 99509105 1001 86380 86390 1
509171 99509171 1001 86380 86390 1
509837 99509837 1001 86380 86390 1
509712 99509712 1001 86380 86390 1
509586 99509586 1001 86380 86390 1
509937 99509937 1001 86380 86390 1
510069 99510069 1001 86380 86390 1
509929 99509929 1001 86380 86390 1
509998 99509998 1001 86380 86390 1
510038 99510038 1001 86380 86390 1
510431 99510431 1001 86380 86390 1
510360 99510360 1001 86380 86390 1
510336 99510336 1001 86380 86390 1
510494 99510494 1001 86380 86390 1
510158 99510158 1001 86380 86390 1
510920 99510920 1001 86380 86390 1
510877 99510877 1001 86380 86390 1
511432 99511432 1001 86380 86390 1
511323 99511323 1001 86380 86390 1
511239 99511239 1001 86380 86390 1
511077 99511077 1001 86380 86390 1
511014 99511014 1001 86380 86390 1
511046 99511046 1001 86380 86390 1
511141 99511141 1001 86380 86390 1
511597 99511597 1001 86380 86390 1
511752 99511752 1001 86380 86390 1
511703 99511703 1001 86380 86390 1
511626 99511626 1001 86380 86390 1
511678 99511678 1001 86380 86390 1
512351 99512351 1001 86380 86390 1
512255 99512255 1001 86380 86390 1
512231 99512231 1001 86380 86390 1
512232 99512232 1001 86380 86390 1
512234 99512234 1001 86380 86390 1
512149 99512149 1001 86380 86390 1
512072 99512072 1001 86380 86390 1
511984 99511984 1001 86380 86390 1
512167 99512167 1001 86380 86390 1
511991 99511991 1001 86380 86390 1
511882 99511882 1001 86380 86390 1
512403 99512403 1001 86380 86390 1
512473 99512473 1001 86380 86390 1
512528 99512528 1001 86380 86390 1
512414 99512414 1001 86380 86390 1
513118 99513118 1001 86380 86390 1
513180 99513180 1001 86380 86390 1
513110 99513110 1001 86380 86390 1
513196 99513196 1001 86380 86390 1
513049 99513049 1001 86380 86390 1
512990 99512990 1001 86380 86390 1
512863 99512863 1001 86380 86390 1
512855 99512855 1001 86380 86390 1
512959 99512959 1001 86380 86390 1
512804 99512804 1001 86380 86390 1
512646 99512646 1001 86380 86390 1
512673 99512673 1001 86380 86390 1
513231 99513231 1001 86380 86390 1
514031 99514031 1001 86380 86390 1
513952 99513952 1001 86380 86390 1
513652 99513652 1001 86380 86390 1
513680 99513680 1001 86380 86390 1
513556 99513556 1001 86380 86390 1
513482 99513482 1001 86380 86390 1
513472 99513472 1001 86380 86390 1
514134 99514134 1001 86380 86390 1
514174 99514174 1001 86380 86390 1
514137 99514137 1001 86380 86390 1
514182 99514182 1001 86380 86390 1
514687 99514687 1001 86380 86390 1
514740 99514740 1001 86380 86390 1
514307 99514307 1001 86380 86390 1
514295 99514295 1001 86380 86390 1
514960 99514960 1001 86380 86390 1
514986 99514986 1001 86380 86390 1
514876 99514876 1001 86380 86390 1
514929 99514929 1001 86380 86390 1
514864 99514864 1001 86380 86390 1
515594 99515594 1001 86380 86390 1
515531 99515531 1001 86380 86390 1
515535 99515535 1001 86380 86390 1
515523 99515523 1001 86380 86390 1
515413 99515413 1001 86380 86390 1
515472 99515472 1001 86380 86390 1
515331 99515331 1001 86380 86390 1
515077 99515077 1001 86380 86390 1
515082 99515082 1001 86380 86390 1
515264 99515264 1001 86380 86390 1
515109 99515109 1001 86380 86390 1
515148 99515148 1001 86380 86390 1
515164 99515164 1001 86380 86390 1
515256 99515256 1001 86380 86390 1
515866 99515866 1001 86380 86390 1
516320 99516320 1001 86380 86390 1
516463 99516463 1001 86380 86390 1
516418 99516418 1001 86380 86390 1
516471 99516471 1001 86380 86390 1
516140 99516140 1001 86380 86390 1
516181 99516181 1001 86380 86390 1
516119 99516119 1001 86380 86390 1
515921 99515921 1001 86380 86390 1
515999 99515999 1001 86380 86390 1
516650 99516650 1001 86380 86390 1
516619 99516619 1001 86380 86390 1
516646 99516646 1001 86380 86390 1
516685 99516685 1001 86380 86390 1
517183 99517183 1001 86380 86390 1
517315 99517315 1001 86380 86390 1
517093 99517093 1001 86380 86390 1
517116 99517116 1001 86380 86390 1
516729 99516729 1001 86380 86390 1
516899 99516899 1001 86380 86390 1
517451 99517451 1001 86380 86390 1
517376 99517376 1001 86380 86390 1
517380 99517380 1001 86380 86390 1
517487 99517487 1001 86380 86390 1
518101 99518101 1001 86380 86390 1
517973 99517973 1001 86380 86390 1
518080 99518080 1001 86380 86390 1
517856 99517856 1001 86380 86390 1
517940 99517940 1001 86380 86390 1
517787 99517787 1001 86380 86390 1
517582 99517582 1001 86380 86390 1
517638 99517638 1001 86380 86390 1
517690 99517690 1001 86380 86390 1
517652 99517652 1001 86380 86390 1
517730 99517730 1001 86380 86390 1
517681 99517681 1001 86380 86390 1
518962 99518962 1001 86380 86390 1
518943 99518943 1001 86380 86390 1
518854 99518854 1001 86380 86390 1
518919 99518919 1001 86380 86390 1
518868 99518868 1001 86380 86390 1
518870 99518870 1001 86380 86390 1
518692 99518692 1001 86380 86390 1
518522 99518522 1001 86380 86390 1
518421 99518421 1001 86380 86390 1
519179 99519179 1001 86380 86390 1
519028 99519028 1001 86380 86390 1
519625 99519625 1001 86380 86390 1
519692 99519692 1001 86380 86390 1
519770 99519770 1001 86380 86390 1
519571 99519571 1001 86380 86390 1
519491 99519491 1001 86380 86390 1
519349 99519349 1001 86380 86390 1
519401 99519401 1001 86380 86390 1
519197 99519197 1001 86380 86390 1
519229 99519229 1001 86380 86390 1
519839 99519839 1001 86380 86390 1
519866 99519866 1001 86380 86390 1
519896 99519896 1001 86380 86390 1
519962 99519962 1001 86380 86390 1
520607 99520607 1001 86380 86390 1
520506 99520506 1001 86380 86390 1
520572 99520572 1001 86380 86390 1
520469 99520469 1001 86380 86390 1
520435 99520435 1001 86380 86390 1
520400 99520400 1001 86380 86390 1
520405 99520405 1001 86380 86390 1
520252 99520252 1001 86380 86390 1
520090 99520090 1001 86380 86390 1
520198 99520198 1001 86380 86390 1
520069 99520069 1001 86380 86390 1
520741 99520741 1001 86380 86390 1
520737 99520737 1001 86380 86390 1
521328 99521328 1001 86380 86390 1
521290 99521290 1001 86380 86390 1
521273 99521273 1001 86380 86390 1
521251 99521251 1001 86380 86390 1
521215 99521215 1001 86380 86390 1
521074 99521074 1001 86380 86390 1
521258 99521258 1001 86380 86390 1
520967 99520967 1001 86380 86390 1
521047 99521047 1001 86380 86390 1
521037 99521037 1001 86380 86390 1
521505 99521505 1001 86380 86390 1
521648 99521648 1001 86380 86390 1
521493 99521493 1001 86380 86390 1
521625 99521625 1001 86380 86390 1
521651 99521651 1001 86380 86390 1
522169 99522169 1001 86380 86390 1
522106 99522106 1001 86380 86390 1
521985 99521985 1001 86380 86390 1
521939 99521939 1001 86380 86390 1
522004 99522004 1001 86380 86390 1
521831 99521831 1001 86380 86390 1
522356 99522356 1001 86380 86390 1
522485 99522485 1001 86380 86390 1
522382 99522382 1001 86380 86390 1
522297 99522297 1001 86380 86390 1
523084 99523084 1001 86380 86390 1
523048 99523048 1001 86380 86390 1
523080 99523080 1001 86380 86390 1
522749 99522749 1001 86380 86390 1
522768 99522768 1001 86380 86390 1
522782 99522782 1001 86380 86390 1
522705 99522705 1001 86380 86390 1
522602 99522602 1001 86380 86390 1
522518 99522518 1001 86380 86390 1
523223 99523223 1001 86380 86390 1
523177 99523177 1001 86380 86390 1
523307 99523307 1001 86380 86390 1
523756 99523756 1001 86380 86390 1
523769 99523769 1001 86380 86390 1
523749 99523749 1001 86380 86390 1
523775 99523775 1001 86380 86390 1
523729 99523729 1001 86380 86390 1
523582 99523582 1001 86380 86390 1
523325 99523325 1001 86380 86390 1
523524 99523524 1001 86380 86390 1
523435 99523435 1001 86380 86390 1
523410 99523410 1001 86380 86390 1
523451 99523451 1001 86380 86390 1
523374 99523374 1001 86380 86390 1
524113 99524113 1001 86380 86390 1
523985 99523985 1001 86380 86390 1
524064 99524064 1001 86380 86390 1
524078 99524078 1001 86380 86390 1
524068 99524068 1001 86380 86390 1
524644 99524644 1001 86380 86390 1
524725 99524725 1001 86380 86390 1
524749 99524749 1001 86380 86390 1
524556 99524556 1001 86380 86390 1
524457 99524457 1001 86380 86390 1
524202 99524202 1001 86380 86390 1
524159 99524159 1001 86380 86390 1
524867 99524867 1001 86380 86390 1
524959 99524959 1001 86380 86390 1
525547 99525547 1001 86380 86390 1
525497 99525497 1001 86380 86390 1
525510 99525510 1001 86380 86390 1
525568 99525568 1001 86380 86390 1
525572 99525572 1001 86380 86390 1
525575 99525575 1001 86380 86390 1
525503 99525503 1001 86380 86390 1
525329 99525329 1001 86380 86390 1
525199 99525199 1001 86380 86390 1
525330 99525330 1001 86380 86390 1
525370 99525370 1001 86380 86390 1
525282 99525282 1001 86380 86390 1
525244 99525244 1001 86380 86390 1
525207 99525207 1001 86380 86390 1
525171 99525171 1001 86380 86390 1
525056 99525056 1001 86380 86390 1
525048 99525048 1001 86380 86390 1
525661 99525661 1001 86380 86390 1
525778 99525778 1001 86380 86390 1
525772 99525772 1001 86380 86390 1
525656 99525656 1001 86380 86390 1
526374 99526374 1001 86380 86390 1
526406 99526406 1001 86380 86390 1
526181 99526181 1001 86380 86390 1
526033 99526033 1001 86380 86390 1
525818 99525818 1001 86380 86390 1
525990 99525990 1001 86380 86390 1
525942 99525942 1001 86380 86390 1
525904 99525904 1001 86380 86390 1
526011 99526011 1001 86380 86390 1
526553 99526553 1001 86380 86390 1
526442 99526442 1001 86380 86390 1
527213 99527213 1001 86380 86390 1
527122 99527122 1001 86380 86390 1
527148 99527148 1001 86380 86390 1
527110 99527110 1001 86380 86390 1
527162 99527162 1001 86380 86390 1
527085 99527085 1001 86380 86390 1
527104 99527104 1001 86380 86390 1
526889 99526889 1001 86380 86390 1
526955 99526955 1001 86380 86390 1
526867 99526867 1001 86380 86390 1
526946 99526946 1001 86380 86390 1
526882 99526882 1001 86380 86390 1
526908 99526908 1001 86380 86390 1
526856 99526856 1001 86380 86390 1
526952 99526952 1001 86380 86390 1
526697 99526697 1001 86380 86390 1
526756 99526756 1001 86380 86390 1
527389 99527389 1001 86380 86390 1
527391 99527391 1001 86380 86390 1
528014 99528014 1001 86380 86390 1
527951 99527951 1001 86380 86390 1
527939 99527939 1001 86380 86390 1
527965 99527965 1001 86380 86390 1
528064 99528064 1001 86380 86390 1
527741 99527741 1001 86380 86390 1
527680 99527680 1001 86380 86390 1
527790 99527790 1001 86380 86390 1
527629 99527629 1001 86380 86390 1
527505 99527505 1001 86380 86390 1
528176 99528176 1001 86380 86390 1
528234 99528234 1001 86380 86390 1
528107 99528107 1001 86380 86390 1
528148 99528148 1001 86380 86390 1
528162 99528162 1001 86380 86390 1
528870 99528870 1001 86380 86390 1
528739 99528739 1001 86380 86390 1
528806 99528806 1001 86380 86390 1
528785 99528785 1001 86380 86390 1
528594 99528594 1001 86380 86390 1
528520 99528520 1001 86380 86390 1
528639 99528639 1001 86380 86390 1
528497 99528497 1001 86380 86390 1
528551 99528551 1001 86380 86390 1
528311 99528311 1001 86380 86390 1
528916 99528916 1001 86380 86390 1
528945 99528945 1001 86380 86390 1
529010 99529010 1001 86380 86390 1
529037 99529037 1001 86380 86390 1
529549 99529549 1001 86380 86390 1
529641 99529641 1001 86380 86390 1
529660 99529660 1001 86380 86390 1
529661 99529661 1001 86380 86390 1
529470 99529470 1001 86380 86390 1
529474 99529474 1001 86380 86390 1
529441 99529441 1001 86380 86390 1
529519 99529519 1001 86380 86390 1
529165 99529165 1001 86380 86390 1
529255 99529255 1001 86380 86390 1
529297 99529297 1001 86380 86390 1
529156 99529156 1001 86380 86390 1
529740 99529740 1001 86380 86390 1
529805 99529805 1001 86380 86390 1
529879 99529879 1001 86380 86390 1
530493 99530493 1001 86380 86390 1
530507 99530507 1001 86380 86390 1
530473 99530473 1001 86380 86390 1
530323 99530323 1001 86380 86390 1
530259 99530259 1001 86380 86390 1
530157 99530157 1001 86380 86390 1
530280 99530280 1001 86380 86390 1
530269 99530269 1001 86380 86390 1
530038 99530038 1001 86380 86390 1
529939 99529939 1001 86380 86390 1
530071 99530071 1001 86380 86390 1
530734 99530734 1001 86380 86390 1
530633 99530633 1001 86380 86390 1
530713 99530713 1001 86380 86390 1
530756 99530756 1001 86380 86390 1
531342 99531342 1001 86380 86390 1
531209 99531209 1001 86380 86390 1
531174 99531174 1001 86380 86390 1
531149 99531149 1001 86380 86390 1
530761 99530761 1001 86380 86390 1
530951 99530951 1001 86380 86390 1
531559 99531559 1001 86380 86390 1
531398 99531398 1001 86380 86390 1
532172 99532172 1001 86380 86390 1
532083 99532083 1001 86380 86390 1
531807 99531807 1001 86380 86390 1
531938 99531938 1001 86380 86390 1
531926 99531926 1001 86380 86390 1
531985 99531985 1001 86380 86390 1
531625 99531625 1001 86380 86390 1
531755 99531755 1001 86380 86390 1
532226 99532226 1001 86380 86390 1
532831 99532831 1001 86380 86390 1
532899 99532899 1001 86380 86390 1
532467 99532467 1001 86380 86390 1
532433 99532433 1001 86380 86390 1
532513 99532513 1001 86380 86390 1
533229 99533229 1001 86380 86390 1
533769 99533769 1001 86380 86390 1
533485 99533485 1001 86380 86390 1
533551 99533551 1001 86380 86390 1
533630 99533630 1001 86380 86390 1
533468 99533468 1001 86380 86390 1
533521 99533521 1001 86380 86390 1
533573 99533573 1001 86380 86390 1
533305 99533305 1001 86380 86390 1
533436 99533436 1001 86380 86390 1
533286 99533286 1001 86380 86390 1
533274 99533274 1001 86380 86390 1
533353 99533353 1001 86380 86390 1
534063 99534063 1001 86380 86390 1
533979 99533979 1001 86380 86390 1
534647 99534647 1001 86380 86390 1
534525 99534525 1001 86380 86390 1
534628 99534628 1001 86380 86390 1
534325 99534325 1001 86380 86390 1
534409 99534409 1001 86380 86390 1
534422 99534422 1001 86380 86390 1
534449 99534449 1001 86380 86390 1
534182 99534182 1001 86380 86390 1
534183 99534183 1001 86380 86390 1
534708 99534708 1001 86380 86390 1
534750 99534750 1001 86380 86390 1
534686 99534686 1001 86380 86390 1
534703 99534703 1001 86380 86390 1
534847 99534847 1001 86380 86390 1
535409 99535409 1001 86380 86390 1
535422 99535422 1001 86380 86390 1
535166 99535166 1001 86380 86390 1
535172 99535172 1001 86380 86390 1
535303 99535303 1001 86380 86390 1
534955 99534955 1001 86380 86390 1
535084 99535084 1001 86380 86390 1
534919 99534919 1001 86380 86390 1
535049 99535049 1001 86380 86390 1
535037 99535037 1001 86380 86390 1
535039 99535039 1001 86380 86390 1
534912 99534912 1001 86380 86390 1
534992 99534992 1001 86380 86390 1
535631 99535631 1001 86380 86390 1
535593 99535593 1001 86380 86390 1
535633 99535633 1001 86380 86390 1
535544 99535544 1001 86380 86390 1
535570 99535570 1001 86380 86390 1
536169 99536169 1001 86380 86390 1
536261 99536261 1001 86380 86390 1
536238 99536238 1001 86380 86390 1
536312 99536312 1001 86380 86390 1
536079 99536079 1001 86380 86390 1
535964 99535964 1001 86380 86390 1
535797 99535797 1001 86380 86390 1
535786 99535786 1001 86380 86390 1
535865 99535865 1001 86380 86390 1
535736 99535736 1001 86380 86390 1
535727 99535727 1001 86380 86390 1
536497 99536497 1001 86380 86390 1
536460 99536460 1001 86380 86390 1
536462 99536462 1001 86380 86390 1
536995 99536995 1001 86380 86390 1
537010 99537010 1001 86380 86390 1
537154 99537154 1001 86380 86390 1
536799 99536799 1001 86380 86390 1
536954 99536954 1001 86380 86390 1
536650 99536650 1001 86380 86390 1
536573 99536573 1001 86380 86390 1
536639 99536639 1001 86380 86390 1
536588 99536588 1001 86380 86390 1
537329 99537329 1001 86380 86390 1
537260 99537260 1001 86380 86390 1
537955 99537955 1001 86380 86390 1
537608 99537608 1001 86380 86390 1
537406 99537406 1001 86380 86390 1
537523 99537523 1001 86380 86390 1
537563 99537563 1001 86380 86390 1
537473 99537473 1001 86380 86390 1
537396 99537396 1001 86380 86390 1
537551 99537551 1001 86380 86390 1
537386 99537386 1001 86380 86390 1
537509 99537509 1001 86380 86390 1
538088 99538088 1001 86380 86390 1
538157 99538157 1001 86380 86390 1
538132 99538132 1001 86380 86390 1
538631 99538631 1001 86380 86390 1
538671 99538671 1001 86380 86390 1
538553 99538553 1001 86380 86390 1
538592 99538592 1001 86380 86390 1
538450 99538450 1001 86380 86390 1
538307 99538307 1001 86380 86390 1
538270 99538270 1001 86380 86390 1
538918 99538918 1001 86380 86390 1
538831 99538831 1001 86380 86390 1
538845 99538845 1001 86380 86390 1
539001 99539001 1001 86380 86390 1
538927 99538927 1001 86380 86390 1
539641 99539641 1001 86380 86390 1
539444 99539444 1001 86380 86390 1
539589 99539589 1001 86380 86390 1
539265 99539265 1001 86380 86390 1
539050 99539050 1001 86380 86390 1
539037 99539037 1001 86380 86390 1
539143 99539143 1001 86380 86390 1
539211 99539211 1001 86380 86390 1
539707 99539707 1001 86380 86390 1
539733 99539733 1001 86380 86390 1
539759 99539759 1001 86380 86390 1
540441 99540441 1001 86380 86390 1
540175 99540175 1001 86380 86390 1
540189 99540189 1001 86380 86390 1
540092 99540092 1001 86380 86390 1
540170 99540170 1001 86380 86390 1
539874 99539874 1001 86380 86390 1
539918 99539918 1001 86380 86390 1
539983 99539983 1001 86380 86390 1
540490 99540490 1001 86380 86390 1
540619 99540619 1001 86380 86390 1
540587 99540587 1001 86380 86390 1
540576 99540576 1001 86380 86390 1
540475 99540475 1001 86380 86390 1
541255 99541255 1001 86380 86390 1
541128 99541128 1001 86380 86390 1
541248 99541248 1001 86380 86390 1
541287 99541287 1001 86380 86390 1
540897 99540897 1001 86380 86390 1
541059 99541059 1001 86380 86390 1
540779 99540779 1001 86380 86390 1
541473 99541473 1001 86380 86390 1
541477 99541477 1001 86380 86390 1
541297 99541297 1001 86380 86390 1
541965 99541965 1001 86380 86390 1
542099 99542099 1001 86380 86390 1
541771 99541771 1001 86380 86390 1
541801 99541801 1001 86380 86390 1
541894 99541894 1001 86380 86390 1
541542 99541542 1001 86380 86390 1
541562 99541562 1001 86380 86390 1
542239 99542239 1001 86380 86390 1
542216 99542216 1001 86380 86390 1
542651 99542651 1001 86380 86390 1
542712 99542712 1001 86380 86390 1
542361 99542361 1001 86380 86390 1
543062 99543062 1001 86380 86390 1
543052 99543052 1001 86380 86390 1
543724 99543724 1001 86380 86390 1
543531 99543531 1001 86380 86390 1
543395 99543395 1001 86380 86390 1
543422 99543422 1001 86380 86390 1
543289 99543289 1001 86380 86390 1
543886 99543886 1001 86380 86390 1
544548 99544548 1001 86380 86390 1
544549 99544549 1001 86380 86390 1
544446 99544446 1001 86380 86390 1
544437 99544437 1001 86380 86390 1
544541 99544541 1001 86380 86390 1
544263 99544263 1001 86380 86390 1
544367 99544367 1001 86380 86390 1
544239 99544239 1001 86380 86390 1
544304 99544304 1001 86380 86390 1
544204 99544204 1001 86380 86390 1
544192 99544192 1001 86380 86390 1
544287 99544287 1001 86380 86390 1
544097 99544097 1001 86380 86390 1
544111 99544111 1001 86380 86390 1
544065 99544065 1001 86380 86390 1
544144 99544144 1001 86380 86390 1
544650 99544650 1001 86380 86390 1
544641 99544641 1001 86380 86390 1
506795 1054 1002 27516 41134 1
526329 851 1001 28720 29019 1
400064 99400064 1001 86380 86390 1
400040 99400040 1001 86380 86390 1
400106 99400106 1001 86380 86390 1
400404 99400404 1001 86380 86390 1
400863 99400863 1001 86380 86390 1
400882 99400882 1001 86380 86390 1
400944 99400944 1001 86380 86390 1
400980 99400980 1001 86380 86390 1
400950 99400950 1001 86380 86390 1
401195 99401195 1001 86380 86390 1
401433 99401433 1001 86380 86390 1
401396 99401396 1001 86380 86390 1
401608 99401608 1001 86380 86390 1
401830 99401830 1001 86380 86390 1
401778 99401778 1001 86380 86390 1
402072 99402072 1001 86380 86390 1
402195 99402195 1001 86380 86390 1
402308 99402308 1001 86380 86390 1
402574 99402574 1001 86380 86390 1
402666 99402666 1001 86380 86390 1
402641 99402641 1001 86380 86390 1
402676 99402676 1001 86380 86390 1
402981 99402981 1001 86380 86390 1
403016 99403016 1001 86380 86390 1
403028 99403028 1001 86380 86390 1
403148 99403148 1001 86380 86390 1
403491 99403491 1001 86380 86390 1
403514 99403514 1001 86380 86390 1
403600 99403600 1001 86380 86390 1
403685 99403685 1001 86380 86390 1
403729 99403729 1001 86380 86390 1
403762 99403762 1001 86380 86390 1
403741 99403741 1001 86380 86390 1
403819 99403819 1001 86380 86390 1
403845 99403845 1001 86380 86390 1
404238 99404238 1001 86380 86390 1
404318 99404318 1001 86380 86390 1
404583 99404583 1001 86380 86390 1
404383 99404383 1001 86380 86390 1
404656 99404656 1001 86380 86390 1
404970 99404970 1001 86380 86390 1
405123 99405123 1001 86380 86390 1
405199 99405199 1001 86380 86390 1
405428 99405428 1001 86380 86390 1
405568 99405568 1001 86380 86390 1
405515 99405515 1001 86380 86390 1
405605 99405605 1001 86380 86390 1
405631 99405631 1001 86380 86390 1
405788 99405788 1001 86380 86390 1
405931 99405931 1001 86380 86390 1
405876 99405876 1001 86380 86390 1
406082 99406082 1001 86380 86390 1
406266 99406266 1001 86380 86390 1
406249 99406249 1001 86380 86390 1
406313 99406313 1001 86380 86390 1
406660 99406660 1001 86380 86390 1
406867 99406867 1001 86380 86390 1
407004 99407004 1001 86380 86390 1
407180 99407180 1001 86380 86390 1
407546 99407546 1001 86380 86390 1
407651 99407651 1001 86380 86390 1
407728 99407728 1001 86380 86390 1
407679 99407679 1001 86380 86390 1
408147 99408147 1001 86380 86390 1
408282 99408282 1001 86380 86390 1
408435 99408435 1001 86380 86390 1
408687 99408687 1001 86380 86390 1
408696 99408696 1001 86380 86390 1
408830 99408830 1001 86380 86390 1
408851 99408851 1001 86380 86390 1
408918 99408918 1001 86380 86390 1
408971 99408971 1001 86380 86390 1
408975 99408975 1001 86380 86390 1
408934 99408934 1001 86380 86390 1
408871 99408871 1001 86380 86390 1
409006 99409006 1001 86380 86390 1
409114 99409114 1001 86380 86390 1
409311 99409311 1001 86380 86390 1
409462 99409462 1001 86380 86390 1
409621 99409621 1001 86380 86390 1
410229 99410229 1001 86380 86390 1
410261 99410261 1001 86380 86390 1
410393 99410393 1001 86380 86390 1
410579 99410579 1001 86380 86390 1
410551 99410551 1001 86380 86390 1
410633 99410633 1001 86380 86390 1
410958 99410958 1001 86380 86390 1
411444 99411444 1001 86380 86390 1
411729 99411729 1001 86380 86390 1
411792 99411792 1001 86380 86390 1
411860 99411860 1001 86380 86390 1
411949 99411949 1001 86380 86390 1
412000 99412000 1001 86380 86390 1
412036 99412036 1001 86380 86390 1
412135 99412135 1001 86380 86390 1
412140 99412140 1001 86380 86390 1
412090 99412090 1001 86380 86390 1
412236 99412236 1001 86380 86390 1
412353 99412353 1001 86380 86390 1
413278 99413278 1001 86380 86390 1
413287 99413287 1001 86380 86390 1
412600 99412600 1001 86380 86390 1
412733 99412733 1001 86380 86390 1
414058 99414058 1001 86380 86390 1
413842 99413842 1001 86380 86390 1
415141 99415141 1001 86380 86390 1
415249 99415249 1001 86380 86390 1
414947 99414947 1001 86380 86390 1
415058 99415058 1001 86380 86390 1
414984 99414984 1001 86380 86390 1
414821 99414821 1001 86380 86390 1
414864 99414864 1001 86380 86390 1
414573 99414573 1001 86380 86390 1
414881 99414881 1001 86380 86390 1
414232 99414232 1001 86380 86390 1
414412 99414412 1001 86380 86390 1
414468 99414468 1001 86380 86390 1
415449 99415449 1001 86380 86390 1
415426 99415426 1001 86380 86390 1
415577 99415577 1001 86380 86390 1
415564 99415564 1001 86380 86390 1
416672 99416672 1001 86380 86390 1
416732 99416732 1001 86380 86390 1
416596 99416596 1001 86380 86390 1
416808 99416808 1001 86380 86390 1
416289 99416289 1001 86380 86390 1
416408 99416408 1001 86380 86390 1
416192 99416192 1001 86380 86390 1
416508 99416508 1001 86380 86390 1
416395 99416395 1001 86380 86390 1
415984 99415984 1001 86380 86390 1
416099 99416099 1001 86380 86390 1
417115 99417115 1001 86380 86390 1
417117 99417117 1001 86380 86390 1
417314 99417314 1001 86380 86390 1
417245 99417245 1001 86380 86390 1
417042 99417042 1001 86380 86390 1
417063 99417063 1001 86380 86390 1
418801 99418801 1001 86380 86390 1
418448 99418448 1001 86380 86390 1
418037 99418037 1001 86380 86390 1
418256 99418256 1001 86380 86390 1
418350 99418350 1001 86380 86390 1
418054 99418054 1001 86380 86390 1
417866 99417866 1001 86380 86390 1
417934 99417934 1001 86380 86390 1
419084 99419084 1001 86380 86390 1
418971 99418971 1001 86380 86390 1
420240 99420240 1001 86380 86390 1
420034 99420034 1001 86380 86390 1
419942 99419942 1001 86380 86390 1
419489 99419489 1001 86380 86390 1
420509 99420509 1001 86380 86390 1
420682 99420682 1001 86380 86390 1
420532 99420532 1001 86380 86390 1
421771 99421771 1001 86380 86390 1
422115 99422115 1001 86380 86390 1
421764 99421764 1001 86380 86390 1
421369 99421369 1001 86380 86390 1
421408 99421408 1001 86380 86390 1
421387 99421387 1001 86380 86390 1
421561 99421561 1001 86380 86390 1
421118 99421118 1001 86380 86390 1
421182 99421182 1001 86380 86390 1
421150 99421150 1001 86380 86390 1
422459 99422459 1001 86380 86390 1
422489 99422489 1001 86380 86390 1
422412 99422412 1001 86380 86390 1
422494 99422494 1001 86380 86390 1
423413 99423413 1001 86380 86390 1
423525 99423525 1001 86380 86390 1
423127 99423127 1001 86380 86390 1
423117 99423117 1001 86380 86390 1
423101 99423101 1001 86380 86390 1
422979 99422979 1001 86380 86390 1
422778 99422778 1001 86380 86390 1
422835 99422835 1001 86380 86390 1
422644 99422644 1001 86380 86390 1
422528 99422528 1001 86380 86390 1
423797 99423797 1001 86380 86390 1
424133 99424133 1001 86380 86390 1
424055 99424055 1001 86380 86390 1
423817 99423817 1001 86380 86390 1
423937 99423937 1001 86380 86390 1
425148 99425148 1001 86380 86390 1
425326 99425326 1001 86380 86390 1
425225 99425225 1001 86380 86390 1
425181 99425181 1001 86380 86390 1
425062 99425062 1001 86380 86390 1
425352 99425352 1001 86380 86390 1
424741 99424741 1001 86380 86390 1
424812 99424812 1001 86380 86390 1
424846 99424846 1001 86380 86390 1
424388 99424388 1001 86380 86390 1
424265 99424265 1001 86380 86390 1
424190 99424190 1001 86380 86390 1
424485 99424485 1001 86380 86390 1
424586 99424586 1001 86380 86390 1
425690 99425690 1001 86380 86390 1
425540 99425540 1001 86380 86390 1
425767 99425767 1001 86380 86390 1
426719 99426719 1001 86380 86390 1
426966 99426966 1001 86380 86390 1
426425 99426425 1001 86380 86390 1
426332 99426332 1001 86380 86390 1
426611 99426611 1001 86380 86390 1
426196 99426196 1001 86380 86390 1
425979 99425979 1001 86380 86390 1
427450 99427450 1001 86380 86390 1
427506 99427506 1001 86380 86390 1
427526 99427526 1001 86380 86390 1
428372 99428372 1001 86380 86390 1
428483 99428483 1001 86380 86390 1
428386 99428386 1001 86380 86390 1
428727 99428727 1001 86380 86390 1
428017 99428017 1001 86380 86390 1
428333 99428333 1001 86380 86390 1
427779 99427779 1001 86380 86390 1
429176 99429176 1001 86380 86390 1
428873 99428873 1001 86380 86390 1
429043 99429043 1001 86380 86390 1
430192 99430192 1001 86380 86390 1
430125 99430125 1001 86380 86390 1
430207 99430207 1001 86380 86390 1
429635 99429635 1001 86380 86390 1
429245 99429245 1001 86380 86390 1
429371 99429371 1001 86380 86390 1
431771 99431771 1001 86380 86390 1
431702 99431702 1001 86380 86390 1
431949 99431949 1001 86380 86390 1
431282 99431282 1001 86380 86390 1
431357 99431357 1001 86380 86390 1
431518 99431518 1001 86380 86390 1
430869 99430869 1001 86380 86390 1
430926 99430926 1001 86380 86390 1
430824 99430824 1001 86380 86390 1
432435 99432435 1001 86380 86390 1
432443 99432443 1001 86380 86390 1
433450 99433450 1001 86380 86390 1
433576 99433576 1001 86380 86390 1
432907 99432907 1001 86380 86390 1
432933 99432933 1001 86380 86390 1
433300 99433300 1001 86380 86390 1
432846 99432846 1001 86380 86390 1
432699 99432699 1001 86380 86390 1
432787 99432787 1001 86380 86390 1
432873 99432873 1001 86380 86390 1
434118 99434118 1001 86380 86390 1
433819 99433819 1001 86380 86390 1
433821 99433821 1001 86380 86390 1
433994 99433994 1001 86380 86390 1
435162 99435162 1001 86380 86390 1
435046 99435046 1001 86380 86390 1
434616 99434616 1001 86380 86390 1
434622 99434622 1001 86380 86390 1
434917 99434917 1001 86380 86390 1
434228 99434228 1001 86380 86390 1
435485 99435485 1001 86380 86390 1
435692 99435692 1001 86380 86390 1
436872 99436872 1001 86380 86390 1
436953 99436953 1001 86380 86390 1
436866 99436866 1001 86380 86390 1
437018 99437018 1001 86380 86390 1
436388 99436388 1001 86380 86390 1
436192 99436192 1001 86380 86390 1
435956 99435956 1001 86380 86390 1
436077 99436077 1001 86380 86390 1
436217 99436217 1001 86380 86390 1
435912 99435912 1001 86380 86390 1
435996 99435996 1001 86380 86390 1
300537 99300537 1001 86380 86390 1
300653 99300653 1001 86380 86390 1
300356 99300356 1001 86380 86390 1
300269 99300269 1001 86380 86390 1
300244 99300244 1001 86380 86390 1
300220 99300220 1001 86380 86390 1
300907 99300907 1001 86380 86390 1
300899 99300899 1001 86380 86390 1
300733 99300733 1001 86380 86390 1
300825 99300825 1001 86380 86390 1
301541 99301541 1001 86380 86390 1
301552 99301552 1001 86380 86390 1
301210 99301210 1001 86380 86390 1
301303 99301303 1001 86380 86390 1
301230 99301230 1001 86380 86390 1
301257 99301257 1001 86380 86390 1
301154 99301154 1001 86380 86390 1
300961 99300961 1001 86380 86390 1
300975 99300975 1001 86380 86390 1
301055 99301055 1001 86380 86390 1
301099 99301099 1001 86380 86390 1
301009 99301009 1001 86380 86390 1
301729 99301729 1001 86380 86390 1
301640 99301640 1001 86380 86390 1
302331 99302331 1001 86380 86390 1
302208 99302208 1001 86380 86390 1
302262 99302262 1001 86380 86390 1
302263 99302263 1001 86380 86390 1
302377 99302377 1001 86380 86390 1
302150 99302150 1001 86380 86390 1
302157 99302157 1001 86380 86390 1
302391 99302391 1001 86380 86390 1
302485 99302485 1001 86380 86390 1
302542 99302542 1001 86380 86390 1
303046 99303046 1001 86380 86390 1
303012 99303012 1001 86380 86390 1
302925 99302925 1001 86380 86390 1
302798 99302798 1001 86380 86390 1
302800 99302800 1001 86380 86390 1
302855 99302855 1001 86380 86390 1
302986 99302986 1001 86380 86390 1
302767 99302767 1001 86380 86390 1
302692 99302692 1001 86380 86390 1
303271 99303271 1001 86380 86390 1
303328 99303328 1001 86380 86390 1
303318 99303318 1001 86380 86390 1
303944 99303944 1001 86380 86390 1
303909 99303909 1001 86380 86390 1
303845 99303845 1001 86380 86390 1
303755 99303755 1001 86380 86390 1
303717 99303717 1001 86380 86390 1
303606 99303606 1001 86380 86390 1
303414 99303414 1001 86380 86390 1
303434 99303434 1001 86380 86390 1
303579 99303579 1001 86380 86390 1
304237 99304237 1001 86380 86390 1
304149 99304149 1001 86380 86390 1
304107 99304107 1001 86380 86390 1
304681 99304681 1001 86380 86390 1
304728 99304728 1001 86380 86390 1
304730 99304730 1001 86380 86390 1
304590 99304590 1001 86380 86390 1
304462 99304462 1001 86380 86390 1
304532 99304532 1001 86380 86390 1
304370 99304370 1001 86380 86390 1
304423 99304423 1001 86380 86390 1
304244 99304244 1001 86380 86390 1
304325 99304325 1001 86380 86390 1
304274 99304274 1001 86380 86390 1
304377 99304377 1001 86380 86390 1
304429 99304429 1001 86380 86390 1
304895 99304895 1001 86380 86390 1
304980 99304980 1001 86380 86390 1
305021 99305021 1001 86380 86390 1
305636 99305636 1001 86380 86390 1
305657 99305657 1001 86380 86390 1
305402 99305402 1001 86380 86390 1
305418 99305418 1001 86380 86390 1
305421 99305421 1001 86380 86390 1
305463 99305463 1001 86380 86390 1
305158 99305158 1001 86380 86390 1
305224 99305224 1001 86380 86390 1
305123 99305123 1001 86380 86390 1
305231 99305231 1001 86380 86390 1
305245 99305245 1001 86380 86390 1
500101 99500101 1001 86380 86390 1
305686 99305686 1001 86380 86390 1
500043 99500043 1001 86380 86390 1
500112 99500112 1001 86380 86390 1
500660 99500660 1001 86380 86390 1
500783 99500783 1001 86380 86390 1
500759 99500759 1001 86380 86390 1
500420 99500420 1001 86380 86390 1
500501 99500501 1001 86380 86390 1
500355 99500355 1001 86380 86390 1
500849 99500849 1001 86380 86390 1
500877 99500877 1001 86380 86390 1
500843 99500843 1001 86380 86390 1
500847 99500847 1001 86380 86390 1
501487 99501487 1001 86380 86390 1
501450 99501450 1001 86380 86390 1
501630 99501630 1001 86380 86390 1
501374 99501374 1001 86380 86390 1
501298 99501298 1001 86380 86390 1
501299 99501299 1001 86380 86390 1
501136 99501136 1001 86380 86390 1
501021 99501021 1001 86380 86390 1
501190 99501190 1001 86380 86390 1
501221 99501221 1001 86380 86390 1
501209 99501209 1001 86380 86390 1
501222 99501222 1001 86380 86390 1
501782 99501782 1001 86380 86390 1
501706 99501706 1001 86380 86390 1
501759 99501759 1001 86380 86390 1
501778 99501778 1001 86380 86390 1
502300 99502300 1001 86380 86390 1
502408 99502408 1001 86380 86390 1
502348 99502348 1001 86380 86390 1
502209 99502209 1001 86380 86390 1
502126 99502126 1001 86380 86390 1
502027 99502027 1001 86380 86390 1
502002 99502002 1001 86380 86390 1
502029 99502029 1001 86380 86390 1
501890 99501890 1001 86380 86390 1
502633 99502633 1001 86380 86390 1
502663 99502663 1001 86380 86390 1
502616 99502616 1001 86380 86390 1
503202 99503202 1001 86380 86390 1
503107 99503107 1001 86380 86390 1
503175 99503175 1001 86380 86390 1
502957 99502957 1001 86380 86390 1
502889 99502889 1001 86380 86390 1
502762 99502762 1001 86380 86390 1
502829 99502829 1001 86380 86390 1
503381 99503381 1001 86380 86390 1
503365 99503365 1001 86380 86390 1
504067 99504067 1001 86380 86390 1
504003 99504003 1001 86380 86390 1
503928 99503928 1001 86380 86390 1
504032 99504032 1001 86380 86390 1
503921 99503921 1001 86380 86390 1
504000 99504000 1001 86380 86390 1
503849 99503849 1001 86380 86390 1
503761 99503761 1001 86380 86390 1
503763 99503763 1001 86380 86390 1
503842 99503842 1001 86380 86390 1
503857 99503857 1001 86380 86390 1
503768 99503768 1001 86380 86390 1
503627 99503627 1001 86380 86390 1
503666 99503666 1001 86380 86390 1
503569 99503569 1001 86380 86390 1
503584 99503584 1001 86380 86390 1
503688 99503688 1001 86380 86390 1
503664 99503664 1001 86380 86390 1
504141 99504141 1001 86380 86390 1
504175 99504175 1001 86380 86390 1
504217 99504217 1001 86380 86390 1
504153 99504153 1001 86380 86390 1
504791 99504791 1001 86380 86390 1
504817 99504817 1001 86380 86390 1
504833 99504833 1001 86380 86390 1
504899 99504899 1001 86380 86390 1
504825 99504825 1001 86380 86390 1
504774 99504774 1001 86380 86390 1
504738 99504738 1001 86380 86390 1
504559 99504559 1001 86380 86390 1
504620 99504620 1001 86380 86390 1
504360 99504360 1001 86380 86390 1
505120 99505120 1001 86380 86390 1
505622 99505622 1001 86380 86390 1
505731 99505731 1001 86380 86390 1
505530 99505530 1001 86380 86390 1
505534 99505534 1001 86380 86390 1
505280 99505280 1001 86380 86390 1
505216 99505216 1001 86380 86390 1
505257 99505257 1001 86380 86390 1
505184 99505184 1001 86380 86390 1
505915 99505915 1001 86380 86390 1
505792 99505792 1001 86380 86390 1
506417 99506417 1001 86380 86390 1
506525 99506525 1001 86380 86390 1
506411 99506411 1001 86380 86390 1
506320 99506320 1001 86380 86390 1
506038 99506038 1001 86380 86390 1
506684 99506684 1001 86380 86390 1
506780 99506780 1001 86380 86390 1
506612 99506612 1001 86380 86390 1
506758 99506758 1001 86380 86390 1
507230 99507230 1001 86380 86390 1
507373 99507373 1001 86380 86390 1
507367 99507367 1001 86380 86390 1
507342 99507342 1001 86380 86390 1
507012 99507012 1001 86380 86390 1
507146 99507146 1001 86380 86390 1
506897 99506897 1001 86380 86390 1
506925 99506925 1001 86380 86390 1
506964 99506964 1001 86380 86390 1
506926 99506926 1001 86380 86390 1
507458 99507458 1001 86380 86390 1
507498 99507498 1001 86380 86390 1
508068 99508068 1001 86380 86390 1
508123 99508123 1001 86380 86390 1
508051 99508051 1001 86380 86390 1
508054 99508054 1001 86380 86390 1
508080 99508080 1001 86380 86390 1
508184 99508184 1001 86380 86390 1
507923 99507923 1001 86380 86390 1
507858 99507858 1001 86380 86390 1
507786 99507786 1001 86380 86390 1
507635 99507635 1001 86380 86390 1
508336 99508336 1001 86380 86390 1
508276 99508276 1001 86380 86390 1
508291 99508291 1001 86380 86390 1
509003 99509003 1001 86380 86390 1
508879 99508879 1001 86380 86390 1
509063 99509063 1001 86380 86390 1
508690 99508690 1001 86380 86390 1
508499 99508499 1001 86380 86390 1
508515 99508515 1001 86380 86390 1
508581 99508581 1001 86380 86390 1
509162 99509162 1001 86380 86390 1
508454 99508454 1001 86380 86390 1
509242 99509242 1001 86380 86390 1
509737 99509737 1001 86380 86390 1
509701 99509701 1001 86380 86390 1
509727 99509727 1001 86380 86390 1
509770 99509770 1001 86380 86390 1
509541 99509541 1001 86380 86390 1
509667 99509667 1001 86380 86390 1
509359 99509359 1001 86380 86390 1
510090 99510090 1001 86380 86390 1
510663 99510663 1001 86380 86390 1
510552 99510552 1001 86380 86390 1
510543 99510543 1001 86380 86390 1
510583 99510583 1001 86380 86390 1
510686 99510686 1001 86380 86390 1
510443 99510443 1001 86380 86390 1
510410 99510410 1001 86380 86390 1
510516 99510516 1001 86380 86390 1
510390 99510390 1001 86380 86390 1
510224 99510224 1001 86380 86390 1
510188 99510188 1001 86380 86390 1
510281 99510281 1001 86380 86390 1
510144 99510144 1001 86380 86390 1
510247 99510247 1001 86380 86390 1
510898 99510898 1001 86380 86390 1
510772 99510772 1001 86380 86390 1
510915 99510915 1001 86380 86390 1
510761 99510761 1001 86380 86390 1
511489 99511489 1001 86380 86390 1
511380 99511380 1001 86380 86390 1
511419 99511419 1001 86380 86390 1
511245 99511245 1001 86380 86390 1
511143 99511143 1001 86380 86390 1
511316 99511316 1001 86380 86390 1
511023 99511023 1001 86380 86390 1
510935 99510935 1001 86380 86390 1
510979 99510979 1001 86380 86390 1
511071 99511071 1001 86380 86390 1
511668 99511668 1001 86380 86390 1
511564 99511564 1001 86380 86390 1
511566 99511566 1001 86380 86390 1
511724 99511724 1001 86380 86390 1
511728 99511728 1001 86380 86390 1
511601 99511601 1001 86380 86390 1
512223 99512223 1001 86380 86390 1
512148 99512148 1001 86380 86390 1
512012 99512012 1001 86380 86390 1
511918 99511918 1001 86380 86390 1
511895 99511895 1001 86380 86390 1
512506 99512506 1001 86380 86390 1
512527 99512527 1001 86380 86390 1
513141 99513141 1001 86380 86390 1
512884 99512884 1001 86380 86390 1
512898 99512898 1001 86380 86390 1
512964 99512964 1001 86380 86390 1
512892 99512892 1001 86380 86390 1
512869 99512869 1001 86380 86390 1
512771 99512771 1001 86380 86390 1
512681 99512681 1001 86380 86390 1
512605 99512605 1001 86380 86390 1
512763 99512763 1001 86380 86390 1
512789 99512789 1001 86380 86390 1
513238 99513238 1001 86380 86390 1
513982 99513982 1001 86380 86390 1
513976 99513976 1001 86380 86390 1
513655 99513655 1001 86380 86390 1
513594 99513594 1001 86380 86390 1
513467 99513467 1001 86380 86390 1
513572 99513572 1001 86380 86390 1
513444 99513444 1001 86380 86390 1
514176 99514176 1001 86380 86390 1
514191 99514191 1001 86380 86390 1
514217 99514217 1001 86380 86390 1
514219 99514219 1001 86380 86390 1
514795 99514795 1001 86380 86390 1
514692 99514692 1001 86380 86390 1
514718 99514718 1001 86380 86390 1
514639 99514639 1001 86380 86390 1
514245 99514245 1001 86380 86390 1
514955 99514955 1001 86380 86390 1
514905 99514905 1001 86380 86390 1
515483 99515483 1001 86380 86390 1
515599 99515599 1001 86380 86390 1
515593 99515593 1001 86380 86390 1
515327 99515327 1001 86380 86390 1
515424 99515424 1001 86380 86390 1
515260 99515260 1001 86380 86390 1
515132 99515132 1001 86380 86390 1
515225 99515225 1001 86380 86390 1
515266 99515266 1001 86380 86390 1
515267 99515267 1001 86380 86390 1
515229 99515229 1001 86380 86390 1
515780 99515780 1001 86380 86390 1
515755 99515755 1001 86380 86390 1
515874 99515874 1001 86380 86390 1
516426 99516426 1001 86380 86390 1
516226 99516226 1001 86380 86390 1
516165 99516165 1001 86380 86390 1
516260 99516260 1001 86380 86390 1
516096 99516096 1001 86380 86390 1
515980 99515980 1001 86380 86390 1
516637 99516637 1001 86380 86390 1
516586 99516586 1001 86380 86390 1
516537 99516537 1001 86380 86390 1
516634 99516634 1001 86380 86390 1
517273 99517273 1001 86380 86390 1
517072 99517072 1001 86380 86390 1
516935 99516935 1001 86380 86390 1
516765 99516765 1001 86380 86390 1
517468 99517468 1001 86380 86390 1
518100 99518100 1001 86380 86390 1
518094 99518094 1001 86380 86390 1
518032 99518032 1001 86380 86390 1
517860 99517860 1001 86380 86390 1
517874 99517874 1001 86380 86390 1
517939 99517939 1001 86380 86390 1
517836 99517836 1001 86380 86390 1
517636 99517636 1001 86380 86390 1
517688 99517688 1001 86380 86390 1
517676 99517676 1001 86380 86390 1
517717 99517717 1001 86380 86390 1
518236 99518236 1001 86380 86390 1
518241 99518241 1001 86380 86390 1
518257 99518257 1001 86380 86390 1
518219 99518219 1001 86380 86390 1
518788 99518788 1001 86380 86390 1
518680 99518680 1001 86380 86390 1
518407 99518407 1001 86380 86390 1
518538 99518538 1001 86380 86390 1
518397 99518397 1001 86380 86390 1
518507 99518507 1001 86380 86390 1
518431 99518431 1001 86380 86390 1
519147 99519147 1001 86380 86390 1
519036 99519036 1001 86380 86390 1
519742 99519742 1001 86380 86390 1
519466 99519466 1001 86380 86390 1
519219 99519219 1001 86380 86390 1
519363 99519363 1001 86380 86390 1
519208 99519208 1001 86380 86390 1
519279 99519279 1001 86380 86390 1
519254 99519254 1001 86380 86390 1
519938 99519938 1001 86380 86390 1
520539 99520539 1001 86380 86390 1
520495 99520495 1001 86380 86390 1
520425 99520425 1001 86380 86390 1
520238 99520238 1001 86380 86390 1
520304 99520304 1001 86380 86390 1
520110 99520110 1001 86380 86390 1
520175 99520175 1001 86380 86390 1
520775 99520775 1001 86380 86390 1
521429 99521429 1001 86380 86390 1
521354 99521354 1001 86380 86390 1
521397 99521397 1001 86380 86390 1
521448 99521448 1001 86380 86390 1
521360 99521360 1001 86380 86390 1
521093 99521093 1001 86380 86390 1
521072 99521072 1001 86380 86390 1
521169 99521169 1001 86380 86390 1
520931 99520931 1001 86380 86390 1
521516 99521516 1001 86380 86390 1
521504 99521504 1001 86380 86390 1
522273 99522273 1001 86380 86390 1
522146 99522146 1001 86380 86390 1
522036 99522036 1001 86380 86390 1
522076 99522076 1001 86380 86390 1
521988 99521988 1001 86380 86390 1
521924 99521924 1001 86380 86390 1
522073 99522073 1001 86380 86390 1
521853 99521853 1001 86380 86390 1
521822 99521822 1001 86380 86390 1
521732 99521732 1001 86380 86390 1
522393 99522393 1001 86380 86390 1
522304 99522304 1001 86380 86390 1
522463 99522463 1001 86380 86390 1
522482 99522482 1001 86380 86390 1
522340 99522340 1001 86380 86390 1
522990 99522990 1001 86380 86390 1
523101 99523101 1001 86380 86390 1
523026 99523026 1001 86380 86390 1
522693 99522693 1001 86380 86390 1
522660 99522660 1001 86380 86390 1
522674 99522674 1001 86380 86390 1
523161 99523161 1001 86380 86390 1
523165 99523165 1001 86380 86390 1
523178 99523178 1001 86380 86390 1
523870 99523870 1001 86380 86390 1
523846 99523846 1001 86380 86390 1
523811 99523811 1001 86380 86390 1
523750 99523750 1001 86380 86390 1
523623 99523623 1001 86380 86390 1
523727 99523727 1001 86380 86390 1
523702 99523702 1001 86380 86390 1
523707 99523707 1001 86380 86390 1
523362 99523362 1001 86380 86390 1
523330 99523330 1001 86380 86390 1
523447 99523447 1001 86380 86390 1
523449 99523449 1001 86380 86390 1
523348 99523348 1001 86380 86390 1
524085 99524085 1001 86380 86390 1
524115 99524115 1001 86380 86390 1
523976 99523976 1001 86380 86390 1
524751 99524751 1001 86380 86390 1
524677 99524677 1001 86380 86390 1
524521 99524521 1001 86380 86390 1
524153 99524153 1001 86380 86390 1
524288 99524288 1001 86380 86390 1
525509 99525509 1001 86380 86390 1
525566 99525566 1001 86380 86390 1
525580 99525580 1001 86380 86390 1
525517 99525517 1001 86380 86390 1
525227 99525227 1001 86380 86390 1
525205 99525205 1001 86380 86390 1
525375 99525375 1001 86380 86390 1
525261 99525261 1001 86380 86390 1
525068 99525068 1001 86380 86390 1
525111 99525111 1001 86380 86390 1
525740 99525740 1001 86380 86390 1
525598 99525598 1001 86380 86390 1
525691 99525691 1001 86380 86390 1
525671 99525671 1001 86380 86390 1
526284 99526284 1001 86380 86390 1
526293 99526293 1001 86380 86390 1
526036 99526036 1001 86380 86390 1
526170 99526170 1001 86380 86390 1
526030 99526030 1001 86380 86390 1
526201 99526201 1001 86380 86390 1
525997 99525997 1001 86380 86390 1
525973 99525973 1001 86380 86390 1
525845 99525845 1001 86380 86390 1
525846 99525846 1001 86380 86390 1
525977 99525977 1001 86380 86390 1
525965 99525965 1001 86380 86390 1
525979 99525979 1001 86380 86390 1
526495 99526495 1001 86380 86390 1
526573 99526573 1001 86380 86390 1
527150 99527150 1001 86380 86390 1
527178 99527178 1001 86380 86390 1
527210 99527210 1001 86380 86390 1
526929 99526929 1001 86380 86390 1
526712 99526712 1001 86380 86390 1
526687 99526687 1001 86380 86390 1
527428 99527428 1001 86380 86390 1
527365 99527365 1001 86380 86390 1
527276 99527276 1001 86380 86390 1
527267 99527267 1001 86380 86390 1
527347 99527347 1001 86380 86390 1
527348 99527348 1001 86380 86390 1
527912 99527912 1001 86380 86390 1
527958 99527958 1001 86380 86390 1
527690 99527690 1001 86380 86390 1
527742 99527742 1001 86380 86390 1
527480 99527480 1001 86380 86390 1
528189 99528189 1001 86380 86390 1
528205 99528205 1001 86380 86390 1
528108 99528108 1001 86380 86390 1
528901 99528901 1001 86380 86390 1
528841 99528841 1001 86380 86390 1
528886 99528886 1001 86380 86390 1
528848 99528848 1001 86380 86390 1
528719 99528719 1001 86380 86390 1
528544 99528544 1001 86380 86390 1
528523 99528523 1001 86380 86390 1
528656 99528656 1001 86380 86390 1
528437 99528437 1001 86380 86390 1
528390 99528390 1001 86380 86390 1
528288 99528288 1001 86380 86390 1
529724 99529724 1001 86380 86390 1
529708 99529708 1001 86380 86390 1
529405 99529405 1001 86380 86390 1
529406 99529406 1001 86380 86390 1
529433 99529433 1001 86380 86390 1
529488 99529488 1001 86380 86390 1
529454 99529454 1001 86380 86390 1
529229 99529229 1001 86380 86390 1
529268 99529268 1001 86380 86390 1
529869 99529869 1001 86380 86390 1
529902 99529902 1001 86380 86390 1
529838 99529838 1001 86380 86390 1
529852 99529852 1001 86380 86390 1
529931 99529931 1001 86380 86390 1
530443 99530443 1001 86380 86390 1
530536 99530536 1001 86380 86390 1
[truncated: 4,093,726 more chars]
