# Supplementary material for: Fast and near-optimal monitoring for healthcare acquired infection outbreaks
Source: PLoS Comput Biol. 2019 Sep 16;15(9):e1007284. doi: 10.1371/journal.pcbi.1007284 (PMC6762212; doi:10.1371/journal.pcbi.1007284)
Supplement: S2 Data — (ZIP) [file pcbi.1007284.s007.zip › MobilityLogs2/HAISE_Carilion_all_visits_day_180.txt]

#Person location Sublocation StartTime EndTime Type
501040 707 1002 54631 62562 1
520696 1025 1002 31915 36254 1
526331 580 1002 33954 40979 1
526334 1060 1002 36969 38036 1
532048 846 1001 45769 46068 1
400120 99400120 1001 86380 86390 1
400179 99400179 1001 86380 86390 1
400232 99400232 1001 86380 86390 1
400256 99400256 1001 86380 86390 1
400490 99400490 1001 86380 86390 1
400753 99400753 1001 86380 86390 1
400818 99400818 1001 86380 86390 1
400746 99400746 1001 86380 86390 1
400722 99400722 1001 86380 86390 1
400859 99400859 1001 86380 86390 1
400830 99400830 1001 86380 86390 1
401026 99401026 1001 86380 86390 1
401007 99401007 1001 86380 86390 1
400953 99400953 1001 86380 86390 1
401289 99401289 1001 86380 86390 1
401344 99401344 1001 86380 86390 1
401506 99401506 1001 86380 86390 1
401552 99401552 1001 86380 86390 1
401607 99401607 1001 86380 86390 1
401835 99401835 1001 86380 86390 1
402000 99402000 1001 86380 86390 1
402347 99402347 1001 86380 86390 1
402486 99402486 1001 86380 86390 1
402718 99402718 1001 86380 86390 1
403015 99403015 1001 86380 86390 1
403169 99403169 1001 86380 86390 1
403201 99403201 1001 86380 86390 1
403202 99403202 1001 86380 86390 1
403282 99403282 1001 86380 86390 1
403397 99403397 1001 86380 86390 1
403494 99403494 1001 86380 86390 1
403689 99403689 1001 86380 86390 1
404041 99404041 1001 86380 86390 1
404097 99404097 1001 86380 86390 1
404044 99404044 1001 86380 86390 1
404542 99404542 1001 86380 86390 1
404663 99404663 1001 86380 86390 1
404894 99404894 1001 86380 86390 1
404973 99404973 1001 86380 86390 1
404919 99404919 1001 86380 86390 1
405285 99405285 1001 86380 86390 1
405334 99405334 1001 86380 86390 1
405372 99405372 1001 86380 86390 1
405375 99405375 1001 86380 86390 1
405462 99405462 1001 86380 86390 1
405529 99405529 1001 86380 86390 1
405641 99405641 1001 86380 86390 1
405661 99405661 1001 86380 86390 1
405738 99405738 1001 86380 86390 1
406084 99406084 1001 86380 86390 1
406224 99406224 1001 86380 86390 1
406231 99406231 1001 86380 86390 1
406484 99406484 1001 86380 86390 1
406465 99406465 1001 86380 86390 1
406497 99406497 1001 86380 86390 1
406631 99406631 1001 86380 86390 1
406530 99406530 1001 86380 86390 1
406662 99406662 1001 86380 86390 1
406712 99406712 1001 86380 86390 1
406807 99406807 1001 86380 86390 1
406818 99406818 1001 86380 86390 1
407100 99407100 1001 86380 86390 1
407092 99407092 1001 86380 86390 1
407187 99407187 1001 86380 86390 1
407400 99407400 1001 86380 86390 1
407528 99407528 1001 86380 86390 1
407733 99407733 1001 86380 86390 1
408081 99408081 1001 86380 86390 1
408280 99408280 1001 86380 86390 1
408518 99408518 1001 86380 86390 1
408532 99408532 1001 86380 86390 1
408696 99408696 1001 86380 86390 1
409181 99409181 1001 86380 86390 1
409256 99409256 1001 86380 86390 1
409266 99409266 1001 86380 86390 1
409575 99409575 1001 86380 86390 1
409746 99409746 1001 86380 86390 1
410024 99410024 1001 86380 86390 1
410198 99410198 1001 86380 86390 1
410558 99410558 1001 86380 86390 1
410615 99410615 1001 86380 86390 1
410633 99410633 1001 86380 86390 1
410644 99410644 1001 86380 86390 1
410864 99410864 1001 86380 86390 1
410878 99410878 1001 86380 86390 1
411537 99411537 1001 86380 86390 1
412023 99412023 1001 86380 86390 1
412071 99412071 1001 86380 86390 1
412150 99412150 1001 86380 86390 1
412104 99412104 1001 86380 86390 1
412325 99412325 1001 86380 86390 1
412402 99412402 1001 86380 86390 1
413520 99413520 1001 86380 86390 1
413407 99413407 1001 86380 86390 1
412958 99412958 1001 86380 86390 1
413244 99413244 1001 86380 86390 1
413246 99413246 1001 86380 86390 1
413079 99413079 1001 86380 86390 1
412641 99412641 1001 86380 86390 1
412644 99412644 1001 86380 86390 1
413804 99413804 1001 86380 86390 1
413871 99413871 1001 86380 86390 1
413872 99413872 1001 86380 86390 1
413977 99413977 1001 86380 86390 1
415017 99415017 1001 86380 86390 1
414665 99414665 1001 86380 86390 1
414383 99414383 1001 86380 86390 1
414196 99414196 1001 86380 86390 1
415626 99415626 1001 86380 86390 1
415541 99415541 1001 86380 86390 1
415383 99415383 1001 86380 86390 1
415545 99415545 1001 86380 86390 1
416883 99416883 1001 86380 86390 1
416639 99416639 1001 86380 86390 1
416938 99416938 1001 86380 86390 1
416214 99416214 1001 86380 86390 1
416549 99416549 1001 86380 86390 1
416256 99416256 1001 86380 86390 1
416201 99416201 1001 86380 86390 1
416492 99416492 1001 86380 86390 1
416040 99416040 1001 86380 86390 1
417117 99417117 1001 86380 86390 1
417142 99417142 1001 86380 86390 1
417263 99417263 1001 86380 86390 1
417366 99417366 1001 86380 86390 1
417588 99417588 1001 86380 86390 1
418652 99418652 1001 86380 86390 1
418653 99418653 1001 86380 86390 1
418556 99418556 1001 86380 86390 1
418639 99418639 1001 86380 86390 1
418187 99418187 1001 86380 86390 1
418264 99418264 1001 86380 86390 1
417735 99417735 1001 86380 86390 1
417736 99417736 1001 86380 86390 1
417767 99417767 1001 86380 86390 1
417798 99417798 1001 86380 86390 1
417835 99417835 1001 86380 86390 1
417915 99417915 1001 86380 86390 1
419136 99419136 1001 86380 86390 1
418916 99418916 1001 86380 86390 1
419040 99419040 1001 86380 86390 1
420439 99420439 1001 86380 86390 1
420195 99420195 1001 86380 86390 1
420420 99420420 1001 86380 86390 1
420421 99420421 1001 86380 86390 1
420146 99420146 1001 86380 86390 1
419822 99419822 1001 86380 86390 1
419478 99419478 1001 86380 86390 1
419489 99419489 1001 86380 86390 1
420709 99420709 1001 86380 86390 1
420687 99420687 1001 86380 86390 1
420508 99420508 1001 86380 86390 1
421778 99421778 1001 86380 86390 1
421546 99421546 1001 86380 86390 1
421580 99421580 1001 86380 86390 1
421285 99421285 1001 86380 86390 1
421583 99421583 1001 86380 86390 1
420918 99420918 1001 86380 86390 1
421243 99421243 1001 86380 86390 1
421005 99421005 1001 86380 86390 1
420905 99420905 1001 86380 86390 1
421163 99421163 1001 86380 86390 1
422358 99422358 1001 86380 86390 1
422384 99422384 1001 86380 86390 1
422515 99422515 1001 86380 86390 1
422206 99422206 1001 86380 86390 1
423547 99423547 1001 86380 86390 1
423449 99423449 1001 86380 86390 1
423661 99423661 1001 86380 86390 1
423662 99423662 1001 86380 86390 1
423720 99423720 1001 86380 86390 1
423097 99423097 1001 86380 86390 1
423039 99423039 1001 86380 86390 1
423284 99423284 1001 86380 86390 1
423143 99423143 1001 86380 86390 1
423122 99423122 1001 86380 86390 1
422623 99422623 1001 86380 86390 1
422837 99422837 1001 86380 86390 1
422610 99422610 1001 86380 86390 1
422846 99422846 1001 86380 86390 1
423964 99423964 1001 86380 86390 1
424038 99424038 1001 86380 86390 1
424043 99424043 1001 86380 86390 1
423752 99423752 1001 86380 86390 1
423873 99423873 1001 86380 86390 1
423979 99423979 1001 86380 86390 1
425289 99425289 1001 86380 86390 1
425169 99425169 1001 86380 86390 1
424826 99424826 1001 86380 86390 1
424885 99424885 1001 86380 86390 1
424488 99424488 1001 86380 86390 1
424343 99424343 1001 86380 86390 1
424536 99424536 1001 86380 86390 1
424288 99424288 1001 86380 86390 1
425657 99425657 1001 86380 86390 1
425571 99425571 1001 86380 86390 1
425451 99425451 1001 86380 86390 1
425545 99425545 1001 86380 86390 1
426844 99426844 1001 86380 86390 1
426929 99426929 1001 86380 86390 1
426277 99426277 1001 86380 86390 1
426459 99426459 1001 86380 86390 1
426317 99426317 1001 86380 86390 1
426012 99426012 1001 86380 86390 1
425991 99425991 1001 86380 86390 1
426055 99426055 1001 86380 86390 1
427200 99427200 1001 86380 86390 1
427202 99427202 1001 86380 86390 1
427466 99427466 1001 86380 86390 1
427195 99427195 1001 86380 86390 1
427311 99427311 1001 86380 86390 1
428682 99428682 1001 86380 86390 1
427754 99427754 1001 86380 86390 1
427660 99427660 1001 86380 86390 1
427702 99427702 1001 86380 86390 1
428897 99428897 1001 86380 86390 1
430065 99430065 1001 86380 86390 1
430322 99430322 1001 86380 86390 1
429638 99429638 1001 86380 86390 1
429860 99429860 1001 86380 86390 1
429727 99429727 1001 86380 86390 1
429899 99429899 1001 86380 86390 1
429564 99429564 1001 86380 86390 1
429497 99429497 1001 86380 86390 1
430636 99430636 1001 86380 86390 1
430616 99430616 1001 86380 86390 1
430572 99430572 1001 86380 86390 1
431691 99431691 1001 86380 86390 1
431654 99431654 1001 86380 86390 1
432021 99432021 1001 86380 86390 1
431684 99431684 1001 86380 86390 1
431979 99431979 1001 86380 86390 1
431293 99431293 1001 86380 86390 1
431303 99431303 1001 86380 86390 1
431582 99431582 1001 86380 86390 1
431644 99431644 1001 86380 86390 1
431027 99431027 1001 86380 86390 1
431035 99431035 1001 86380 86390 1
431181 99431181 1001 86380 86390 1
431074 99431074 1001 86380 86390 1
431164 99431164 1001 86380 86390 1
431225 99431225 1001 86380 86390 1
432268 99432268 1001 86380 86390 1
432061 99432061 1001 86380 86390 1
432319 99432319 1001 86380 86390 1
432081 99432081 1001 86380 86390 1
433617 99433617 1001 86380 86390 1
433586 99433586 1001 86380 86390 1
433469 99433469 1001 86380 86390 1
433678 99433678 1001 86380 86390 1
433421 99433421 1001 86380 86390 1
433428 99433428 1001 86380 86390 1
432957 99432957 1001 86380 86390 1
432851 99432851 1001 86380 86390 1
432853 99432853 1001 86380 86390 1
432737 99432737 1001 86380 86390 1
432845 99432845 1001 86380 86390 1
435077 99435077 1001 86380 86390 1
435217 99435217 1001 86380 86390 1
435434 99435434 1001 86380 86390 1
435332 99435332 1001 86380 86390 1
435416 99435416 1001 86380 86390 1
434660 99434660 1001 86380 86390 1
434950 99434950 1001 86380 86390 1
434694 99434694 1001 86380 86390 1
434201 99434201 1001 86380 86390 1
434203 99434203 1001 86380 86390 1
434345 99434345 1001 86380 86390 1
434463 99434463 1001 86380 86390 1
434311 99434311 1001 86380 86390 1
434255 99434255 1001 86380 86390 1
435704 99435704 1001 86380 86390 1
435597 99435597 1001 86380 86390 1
435679 99435679 1001 86380 86390 1
435795 99435795 1001 86380 86390 1
435747 99435747 1001 86380 86390 1
436772 99436772 1001 86380 86390 1
436879 99436879 1001 86380 86390 1
436671 99436671 1001 86380 86390 1
436441 99436441 1001 86380 86390 1
436560 99436560 1001 86380 86390 1
436221 99436221 1001 86380 86390 1
436210 99436210 1001 86380 86390 1
436211 99436211 1001 86380 86390 1
437319 99437319 1001 86380 86390 1
437346 99437346 1001 86380 86390 1
300099 99300099 1001 86380 86390 1
437178 99437178 1001 86380 86390 1
300628 99300628 1001 86380 86390 1
300509 99300509 1001 86380 86390 1
300136 99300136 1001 86380 86390 1
300244 99300244 1001 86380 86390 1
300275 99300275 1001 86380 86390 1
300907 99300907 1001 86380 86390 1
300804 99300804 1001 86380 86390 1
300921 99300921 1001 86380 86390 1
300917 99300917 1001 86380 86390 1
301401 99301401 1001 86380 86390 1
301414 99301414 1001 86380 86390 1
301356 99301356 1001 86380 86390 1
301545 99301545 1001 86380 86390 1
301361 99301361 1001 86380 86390 1
301287 99301287 1001 86380 86390 1
301184 99301184 1001 86380 86390 1
301185 99301185 1001 86380 86390 1
301329 99301329 1001 86380 86390 1
301151 99301151 1001 86380 86390 1
301205 99301205 1001 86380 86390 1
301052 99301052 1001 86380 86390 1
300935 99300935 1001 86380 86390 1
301067 99301067 1001 86380 86390 1
301055 99301055 1001 86380 86390 1
300939 99300939 1001 86380 86390 1
300984 99300984 1001 86380 86390 1
301690 99301690 1001 86380 86390 1
301600 99301600 1001 86380 86390 1
301678 99301678 1001 86380 86390 1
302305 99302305 1001 86380 86390 1
302281 99302281 1001 86380 86390 1
302274 99302274 1001 86380 86390 1
302340 99302340 1001 86380 86390 1
302079 99302079 1001 86380 86390 1
302082 99302082 1001 86380 86390 1
301915 99301915 1001 86380 86390 1
301838 99301838 1001 86380 86390 1
301957 99301957 1001 86380 86390 1
301867 99301867 1001 86380 86390 1
301883 99301883 1001 86380 86390 1
301962 99301962 1001 86380 86390 1
301798 99301798 1001 86380 86390 1
301914 99301914 1001 86380 86390 1
302474 99302474 1001 86380 86390 1
302396 99302396 1001 86380 86390 1
302437 99302437 1001 86380 86390 1
302505 99302505 1001 86380 86390 1
303197 99303197 1001 86380 86390 1
302977 99302977 1001 86380 86390 1
302978 99302978 1001 86380 86390 1
302954 99302954 1001 86380 86390 1
302799 99302799 1001 86380 86390 1
302651 99302651 1001 86380 86390 1
302693 99302693 1001 86380 86390 1
302658 99302658 1001 86380 86390 1
302712 99302712 1001 86380 86390 1
303372 99303372 1001 86380 86390 1
303361 99303361 1001 86380 86390 1
303273 99303273 1001 86380 86390 1
303249 99303249 1001 86380 86390 1
304000 99304000 1001 86380 86390 1
303998 99303998 1001 86380 86390 1
303960 99303960 1001 86380 86390 1
303845 99303845 1001 86380 86390 1
303593 99303593 1001 86380 86390 1
303494 99303494 1001 86380 86390 1
303547 99303547 1001 86380 86390 1
303499 99303499 1001 86380 86390 1
303436 99303436 1001 86380 86390 1
303528 99303528 1001 86380 86390 1
304160 99304160 1001 86380 86390 1
304822 99304822 1001 86380 86390 1
304656 99304656 1001 86380 86390 1
304670 99304670 1001 86380 86390 1
304773 99304773 1001 86380 86390 1
304553 99304553 1001 86380 86390 1
304644 99304644 1001 86380 86390 1
304490 99304490 1001 86380 86390 1
304649 99304649 1001 86380 86390 1
304585 99304585 1001 86380 86390 1
304650 99304650 1001 86380 86390 1
304469 99304469 1001 86380 86390 1
304483 99304483 1001 86380 86390 1
304601 99304601 1001 86380 86390 1
304318 99304318 1001 86380 86390 1
304257 99304257 1001 86380 86390 1
304273 99304273 1001 86380 86390 1
304416 99304416 1001 86380 86390 1
304300 99304300 1001 86380 86390 1
304882 99304882 1001 86380 86390 1
304923 99304923 1001 86380 86390 1
305001 99305001 1001 86380 86390 1
304862 99304862 1001 86380 86390 1
304866 99304866 1001 86380 86390 1
305023 99305023 1001 86380 86390 1
305562 99305562 1001 86380 86390 1
305601 99305601 1001 86380 86390 1
305619 99305619 1001 86380 86390 1
305403 99305403 1001 86380 86390 1
305392 99305392 1001 86380 86390 1
305473 99305473 1001 86380 86390 1
305370 99305370 1001 86380 86390 1
305388 99305388 1001 86380 86390 1
305200 99305200 1001 86380 86390 1
500131 99500131 1001 86380 86390 1
500084 99500084 1001 86380 86390 1
500021 99500021 1001 86380 86390 1
500663 99500663 1001 86380 86390 1
500642 99500642 1001 86380 86390 1
500683 99500683 1001 86380 86390 1
500658 99500658 1001 86380 86390 1
500570 99500570 1001 86380 86390 1
500563 99500563 1001 86380 86390 1
500553 99500553 1001 86380 86390 1
500222 99500222 1001 86380 86390 1
500290 99500290 1001 86380 86390 1
500316 99500316 1001 86380 86390 1
500230 99500230 1001 86380 86390 1
500879 99500879 1001 86380 86390 1
500933 99500933 1001 86380 86390 1
500830 99500830 1001 86380 86390 1
500883 99500883 1001 86380 86390 1
501016 99501016 1001 86380 86390 1
500874 99500874 1001 86380 86390 1
501537 99501537 1001 86380 86390 1
501442 99501442 1001 86380 86390 1
501623 99501623 1001 86380 86390 1
501332 99501332 1001 86380 86390 1
501282 99501282 1001 86380 86390 1
501083 99501083 1001 86380 86390 1
501150 99501150 1001 86380 86390 1
501216 99501216 1001 86380 86390 1
501129 99501129 1001 86380 86390 1
501805 99501805 1001 86380 86390 1
501717 99501717 1001 86380 86390 1
501743 99501743 1001 86380 86390 1
501744 99501744 1001 86380 86390 1
502326 99502326 1001 86380 86390 1
502316 99502316 1001 86380 86390 1
502002 99502002 1001 86380 86390 1
501900 99501900 1001 86380 86390 1
501953 99501953 1001 86380 86390 1
501928 99501928 1001 86380 86390 1
501941 99501941 1001 86380 86390 1
501918 99501918 1001 86380 86390 1
501984 99501984 1001 86380 86390 1
501998 99501998 1001 86380 86390 1
502011 99502011 1001 86380 86390 1
502051 99502051 1001 86380 86390 1
502489 99502489 1001 86380 86390 1
502496 99502496 1001 86380 86390 1
502552 99502552 1001 86380 86390 1
503155 99503155 1001 86380 86390 1
503015 99503015 1001 86380 86390 1
502964 99502964 1001 86380 86390 1
503056 99503056 1001 86380 86390 1
503018 99503018 1001 86380 86390 1
502929 99502929 1001 86380 86390 1
502868 99502868 1001 86380 86390 1
502732 99502732 1001 86380 86390 1
502758 99502758 1001 86380 86390 1
503447 99503447 1001 86380 86390 1
503473 99503473 1001 86380 86390 1
503358 99503358 1001 86380 86390 1
503720 99503720 1001 86380 86390 1
503777 99503777 1001 86380 86390 1
503739 99503739 1001 86380 86390 1
503831 99503831 1001 86380 86390 1
503729 99503729 1001 86380 86390 1
503562 99503562 1001 86380 86390 1
503661 99503661 1001 86380 86390 1
503506 99503506 1001 86380 86390 1
504130 99504130 1001 86380 86390 1
504201 99504201 1001 86380 86390 1
504241 99504241 1001 86380 86390 1
504923 99504923 1001 86380 86390 1
504784 99504784 1001 86380 86390 1
504703 99504703 1001 86380 86390 1
504692 99504692 1001 86380 86390 1
504718 99504718 1001 86380 86390 1
504554 99504554 1001 86380 86390 1
504684 99504684 1001 86380 86390 1
504351 99504351 1001 86380 86390 1
504354 99504354 1001 86380 86390 1
504510 99504510 1001 86380 86390 1
504502 99504502 1001 86380 86390 1
505086 99505086 1001 86380 86390 1
505631 99505631 1001 86380 86390 1
505606 99505606 1001 86380 86390 1
505687 99505687 1001 86380 86390 1
505636 99505636 1001 86380 86390 1
505493 99505493 1001 86380 86390 1
505365 99505365 1001 86380 86390 1
505298 99505298 1001 86380 86390 1
505264 99505264 1001 86380 86390 1
505853 99505853 1001 86380 86390 1
505829 99505829 1001 86380 86390 1
505933 99505933 1001 86380 86390 1
506555 99506555 1001 86380 86390 1
506249 99506249 1001 86380 86390 1
506391 99506391 1001 86380 86390 1
506354 99506354 1001 86380 86390 1
506203 99506203 1001 86380 86390 1
506243 99506243 1001 86380 86390 1
506002 99506002 1001 86380 86390 1
506095 99506095 1001 86380 86390 1
506161 99506161 1001 86380 86390 1
506098 99506098 1001 86380 86390 1
506090 99506090 1001 86380 86390 1
506104 99506104 1001 86380 86390 1
506777 99506777 1001 86380 86390 1
506701 99506701 1001 86380 86390 1
506746 99506746 1001 86380 86390 1
506798 99506798 1001 86380 86390 1
507258 99507258 1001 86380 86390 1
507288 99507288 1001 86380 86390 1
507165 99507165 1001 86380 86390 1
507134 99507134 1001 86380 86390 1
506906 99506906 1001 86380 86390 1
506868 99506868 1001 86380 86390 1
506978 99506978 1001 86380 86390 1
506836 99506836 1001 86380 86390 1
506994 99506994 1001 86380 86390 1
507435 99507435 1001 86380 86390 1
507478 99507478 1001 86380 86390 1
507584 99507584 1001 86380 86390 1
508045 99508045 1001 86380 86390 1
508091 99508091 1001 86380 86390 1
507929 99507929 1001 86380 86390 1
508021 99508021 1001 86380 86390 1
507999 99507999 1001 86380 86390 1
508013 99508013 1001 86380 86390 1
507871 99507871 1001 86380 86390 1
507656 99507656 1001 86380 86390 1
508362 99508362 1001 86380 86390 1
507836 99507836 1001 86380 86390 1
508368 99508368 1001 86380 86390 1
508421 99508421 1001 86380 86390 1
508371 99508371 1001 86380 86390 1
508412 99508412 1001 86380 86390 1
509052 99509052 1001 86380 86390 1
508914 99508914 1001 86380 86390 1
508882 99508882 1001 86380 86390 1
509011 99509011 1001 86380 86390 1
508744 99508744 1001 86380 86390 1
508735 99508735 1001 86380 86390 1
508700 99508700 1001 86380 86390 1
508593 99508593 1001 86380 86390 1
509217 99509217 1001 86380 86390 1
509167 99509167 1001 86380 86390 1
509104 99509104 1001 86380 86390 1
509197 99509197 1001 86380 86390 1
509812 99509812 1001 86380 86390 1
509881 99509881 1001 86380 86390 1
509768 99509768 1001 86380 86390 1
509522 99509522 1001 86380 86390 1
509668 99509668 1001 86380 86390 1
509478 99509478 1001 86380 86390 1
509472 99509472 1001 86380 86390 1
510004 99510004 1001 86380 86390 1
510095 99510095 1001 86380 86390 1
509921 99509921 1001 86380 86390 1
510631 99510631 1001 86380 86390 1
510711 99510711 1001 86380 86390 1
510431 99510431 1001 86380 86390 1
510457 99510457 1001 86380 86390 1
510393 99510393 1001 86380 86390 1
510510 99510510 1001 86380 86390 1
510368 99510368 1001 86380 86390 1
510371 99510371 1001 86380 86390 1
510504 99510504 1001 86380 86390 1
510338 99510338 1001 86380 86390 1
510134 99510134 1001 86380 86390 1
510176 99510176 1001 86380 86390 1
510765 99510765 1001 86380 86390 1
511360 99511360 1001 86380 86390 1
511531 99511531 1001 86380 86390 1
511448 99511448 1001 86380 86390 1
511336 99511336 1001 86380 86390 1
511302 99511302 1001 86380 86390 1
511036 99511036 1001 86380 86390 1
511733 99511733 1001 86380 86390 1
511737 99511737 1001 86380 86390 1
511661 99511661 1001 86380 86390 1
512341 99512341 1001 86380 86390 1
512329 99512329 1001 86380 86390 1
512357 99512357 1001 86380 86390 1
512181 99512181 1001 86380 86390 1
512219 99512219 1001 86380 86390 1
511784 99511784 1001 86380 86390 1
511772 99511772 1001 86380 86390 1
511955 99511955 1001 86380 86390 1
511956 99511956 1001 86380 86390 1
511958 99511958 1001 86380 86390 1
512576 99512576 1001 86380 86390 1
512486 99512486 1001 86380 86390 1
513131 99513131 1001 86380 86390 1
513015 99513015 1001 86380 86390 1
513192 99513192 1001 86380 86390 1
512926 99512926 1001 86380 86390 1
512992 99512992 1001 86380 86390 1
512867 99512867 1001 86380 86390 1
512692 99512692 1001 86380 86390 1
512751 99512751 1001 86380 86390 1
513362 99513362 1001 86380 86390 1
513886 99513886 1001 86380 86390 1
513705 99513705 1001 86380 86390 1
513571 99513571 1001 86380 86390 1
513481 99513481 1001 86380 86390 1
513600 99513600 1001 86380 86390 1
514184 99514184 1001 86380 86390 1
514196 99514196 1001 86380 86390 1
514768 99514768 1001 86380 86390 1
514696 99514696 1001 86380 86390 1
514764 99514764 1001 86380 86390 1
514621 99514621 1001 86380 86390 1
514493 99514493 1001 86380 86390 1
514546 99514546 1001 86380 86390 1
514294 99514294 1001 86380 86390 1
514309 99514309 1001 86380 86390 1
514940 99514940 1001 86380 86390 1
515047 99515047 1001 86380 86390 1
515594 99515594 1001 86380 86390 1
515530 99515530 1001 86380 86390 1
515620 99515620 1001 86380 86390 1
515653 99515653 1001 86380 86390 1
515533 99515533 1001 86380 86390 1
515658 99515658 1001 86380 86390 1
515487 99515487 1001 86380 86390 1
515605 99515605 1001 86380 86390 1
515275 99515275 1001 86380 86390 1
515342 99515342 1001 86380 86390 1
515368 99515368 1001 86380 86390 1
515127 99515127 1001 86380 86390 1
515811 99515811 1001 86380 86390 1
515853 99515853 1001 86380 86390 1
515752 99515752 1001 86380 86390 1
515796 99515796 1001 86380 86390 1
516509 99516509 1001 86380 86390 1
516478 99516478 1001 86380 86390 1
516346 99516346 1001 86380 86390 1
516494 99516494 1001 86380 86390 1
516431 99516431 1001 86380 86390 1
516244 99516244 1001 86380 86390 1
516303 99516303 1001 86380 86390 1
515983 99515983 1001 86380 86390 1
516028 99516028 1001 86380 86390 1
516702 99516702 1001 86380 86390 1
516544 99516544 1001 86380 86390 1
517199 99517199 1001 86380 86390 1
517278 99517278 1001 86380 86390 1
517043 99517043 1001 86380 86390 1
516942 99516942 1001 86380 86390 1
517049 99517049 1001 86380 86390 1
516885 99516885 1001 86380 86390 1
516821 99516821 1001 86380 86390 1
516810 99516810 1001 86380 86390 1
516736 99516736 1001 86380 86390 1
517477 99517477 1001 86380 86390 1
517405 99517405 1001 86380 86390 1
517407 99517407 1001 86380 86390 1
518102 99518102 1001 86380 86390 1
518122 99518122 1001 86380 86390 1
517968 99517968 1001 86380 86390 1
517855 99517855 1001 86380 86390 1
517832 99517832 1001 86380 86390 1
517825 99517825 1001 86380 86390 1
517606 99517606 1001 86380 86390 1
517614 99517614 1001 86380 86390 1
517681 99517681 1001 86380 86390 1
518249 99518249 1001 86380 86390 1
517750 99517750 1001 86380 86390 1
518189 99518189 1001 86380 86390 1
518347 99518347 1001 86380 86390 1
518193 99518193 1001 86380 86390 1
518248 99518248 1001 86380 86390 1
518848 99518848 1001 86380 86390 1
518838 99518838 1001 86380 86390 1
518840 99518840 1001 86380 86390 1
518970 99518970 1001 86380 86390 1
518743 99518743 1001 86380 86390 1
518615 99518615 1001 86380 86390 1
519140 99519140 1001 86380 86390 1
519171 99519171 1001 86380 86390 1
519673 99519673 1001 86380 86390 1
519649 99519649 1001 86380 86390 1
519783 99519783 1001 86380 86390 1
519743 99519743 1001 86380 86390 1
519733 99519733 1001 86380 86390 1
519760 99519760 1001 86380 86390 1
519736 99519736 1001 86380 86390 1
519600 99519600 1001 86380 86390 1
519408 99519408 1001 86380 86390 1
519315 99519315 1001 86380 86390 1
519307 99519307 1001 86380 86390 1
519399 99519399 1001 86380 86390 1
519917 99519917 1001 86380 86390 1
519866 99519866 1001 86380 86390 1
519970 99519970 1001 86380 86390 1
519855 99519855 1001 86380 86390 1
519899 99519899 1001 86380 86390 1
520564 99520564 1001 86380 86390 1
520476 99520476 1001 86380 86390 1
520614 99520614 1001 86380 86390 1
520332 99520332 1001 86380 86390 1
520371 99520371 1001 86380 86390 1
520410 99520410 1001 86380 86390 1
520411 99520411 1001 86380 86390 1
520433 99520433 1001 86380 86390 1
520061 99520061 1001 86380 86390 1
520067 99520067 1001 86380 86390 1
520186 99520186 1001 86380 86390 1
520663 99520663 1001 86380 86390 1
520678 99520678 1001 86380 86390 1
520733 99520733 1001 86380 86390 1
520669 99520669 1001 86380 86390 1
520812 99520812 1001 86380 86390 1
521343 99521343 1001 86380 86390 1
521282 99521282 1001 86380 86390 1
521080 99521080 1001 86380 86390 1
521055 99521055 1001 86380 86390 1
521163 99521163 1001 86380 86390 1
521232 99521232 1001 86380 86390 1
520851 99520851 1001 86380 86390 1
520929 99520929 1001 86380 86390 1
522168 99522168 1001 86380 86390 1
522194 99522194 1001 86380 86390 1
522000 99522000 1001 86380 86390 1
521915 99521915 1001 86380 86390 1
521941 99521941 1001 86380 86390 1
521814 99521814 1001 86380 86390 1
522317 99522317 1001 86380 86390 1
522473 99522473 1001 86380 86390 1
522448 99522448 1001 86380 86390 1
522319 99522319 1001 86380 86390 1
522320 99522320 1001 86380 86390 1
522437 99522437 1001 86380 86390 1
522414 99522414 1001 86380 86390 1
522440 99522440 1001 86380 86390 1
522467 99522467 1001 86380 86390 1
523043 99523043 1001 86380 86390 1
522967 99522967 1001 86380 86390 1
523058 99523058 1001 86380 86390 1
522958 99522958 1001 86380 86390 1
522948 99522948 1001 86380 86390 1
522802 99522802 1001 86380 86390 1
522854 99522854 1001 86380 86390 1
522804 99522804 1001 86380 86390 1
522806 99522806 1001 86380 86390 1
522821 99522821 1001 86380 86390 1
522860 99522860 1001 86380 86390 1
522530 99522530 1001 86380 86390 1
522509 99522509 1001 86380 86390 1
523194 99523194 1001 86380 86390 1
523290 99523290 1001 86380 86390 1
523752 99523752 1001 86380 86390 1
523780 99523780 1001 86380 86390 1
523793 99523793 1001 86380 86390 1
523860 99523860 1001 86380 86390 1
523710 99523710 1001 86380 86390 1
523445 99523445 1001 86380 86390 1
523461 99523461 1001 86380 86390 1
523502 99523502 1001 86380 86390 1
523980 99523980 1001 86380 86390 1
524074 99524074 1001 86380 86390 1
524127 99524127 1001 86380 86390 1
524014 99524014 1001 86380 86390 1
524721 99524721 1001 86380 86390 1
524664 99524664 1001 86380 86390 1
524517 99524517 1001 86380 86390 1
524253 99524253 1001 86380 86390 1
524229 99524229 1001 86380 86390 1
524260 99524260 1001 86380 86390 1
524209 99524209 1001 86380 86390 1
524252 99524252 1001 86380 86390 1
524342 99524342 1001 86380 86390 1
524897 99524897 1001 86380 86390 1
524918 99524918 1001 86380 86390 1
524972 99524972 1001 86380 86390 1
524948 99524948 1001 86380 86390 1
525577 99525577 1001 86380 86390 1
525189 99525189 1001 86380 86390 1
525204 99525204 1001 86380 86390 1
525297 99525297 1001 86380 86390 1
525195 99525195 1001 86380 86390 1
525183 99525183 1001 86380 86390 1
525034 99525034 1001 86380 86390 1
525086 99525086 1001 86380 86390 1
525126 99525126 1001 86380 86390 1
525077 99525077 1001 86380 86390 1
525026 99525026 1001 86380 86390 1
525634 99525634 1001 86380 86390 1
525688 99525688 1001 86380 86390 1
525637 99525637 1001 86380 86390 1
525719 99525719 1001 86380 86390 1
525694 99525694 1001 86380 86390 1
525618 99525618 1001 86380 86390 1
526378 99526378 1001 86380 86390 1
526368 99526368 1001 86380 86390 1
526193 99526193 1001 86380 86390 1
526183 99526183 1001 86380 86390 1
526184 99526184 1001 86380 86390 1
526055 99526055 1001 86380 86390 1
526214 99526214 1001 86380 86390 1
525909 99525909 1001 86380 86390 1
525951 99525951 1001 86380 86390 1
525926 99525926 1001 86380 86390 1
526549 99526549 1001 86380 86390 1
526542 99526542 1001 86380 86390 1
526583 99526583 1001 86380 86390 1
527115 99527115 1001 86380 86390 1
526888 99526888 1001 86380 86390 1
526973 99526973 1001 86380 86390 1
526885 99526885 1001 86380 86390 1
526654 99526654 1001 86380 86390 1
526719 99526719 1001 86380 86390 1
526732 99526732 1001 86380 86390 1
526647 99526647 1001 86380 86390 1
526730 99526730 1001 86380 86390 1
526692 99526692 1001 86380 86390 1
526718 99526718 1001 86380 86390 1
527394 99527394 1001 86380 86390 1
527421 99527421 1001 86380 86390 1
527412 99527412 1001 86380 86390 1
527426 99527426 1001 86380 86390 1
528016 99528016 1001 86380 86390 1
528058 99528058 1001 86380 86390 1
527968 99527968 1001 86380 86390 1
528035 99528035 1001 86380 86390 1
527838 99527838 1001 86380 86390 1
527628 99527628 1001 86380 86390 1
527646 99527646 1001 86380 86390 1
528238 99528238 1001 86380 86390 1
528833 99528833 1001 86380 86390 1
528889 99528889 1001 86380 86390 1
528796 99528796 1001 86380 86390 1
528618 99528618 1001 86380 86390 1
528502 99528502 1001 86380 86390 1
528660 99528660 1001 86380 86390 1
528614 99528614 1001 86380 86390 1
528984 99528984 1001 86380 86390 1
529578 99529578 1001 86380 86390 1
529685 99529685 1001 86380 86390 1
529320 99529320 1001 86380 86390 1
529159 99529159 1001 86380 86390 1
529302 99529302 1001 86380 86390 1
529163 99529163 1001 86380 86390 1
529256 99529256 1001 86380 86390 1
529196 99529196 1001 86380 86390 1
530391 99530391 1001 86380 86390 1
530532 99530532 1001 86380 86390 1
530542 99530542 1001 86380 86390 1
530180 99530180 1001 86380 86390 1
530208 99530208 1001 86380 86390 1
530276 99530276 1001 86380 86390 1
529958 99529958 1001 86380 86390 1
530076 99530076 1001 86380 86390 1
530016 99530016 1001 86380 86390 1
530564 99530564 1001 86380 86390 1
530700 99530700 1001 86380 86390 1
530741 99530741 1001 86380 86390 1
530691 99530691 1001 86380 86390 1
530562 99530562 1001 86380 86390 1
531252 99531252 1001 86380 86390 1
531205 99531205 1001 86380 86390 1
531218 99531218 1001 86380 86390 1
531357 99531357 1001 86380 86390 1
531372 99531372 1001 86380 86390 1
530943 99530943 1001 86380 86390 1
530922 99530922 1001 86380 86390 1
530832 99530832 1001 86380 86390 1
530860 99530860 1001 86380 86390 1
531523 99531523 1001 86380 86390 1
531448 99531448 1001 86380 86390 1
531503 99531503 1001 86380 86390 1
532090 99532090 1001 86380 86390 1
532170 99532170 1001 86380 86390 1
531954 99531954 1001 86380 86390 1
531890 99531890 1001 86380 86390 1
531715 99531715 1001 86380 86390 1
532351 99532351 1001 86380 86390 1
532931 99532931 1001 86380 86390 1
532832 99532832 1001 86380 86390 1
532671 99532671 1001 86380 86390 1
532792 99532792 1001 86380 86390 1
532691 99532691 1001 86380 86390 1
532682 99532682 1001 86380 86390 1
532566 99532566 1001 86380 86390 1
532493 99532493 1001 86380 86390 1
533164 99533164 1001 86380 86390 1
533041 99533041 1001 86380 86390 1
533696 99533696 1001 86380 86390 1
533762 99533762 1001 86380 86390 1
533751 99533751 1001 86380 86390 1
533537 99533537 1001 86380 86390 1
533602 99533602 1001 86380 86390 1
533505 99533505 1001 86380 86390 1
533649 99533649 1001 86380 86390 1
533263 99533263 1001 86380 86390 1
533371 99533371 1001 86380 86390 1
533347 99533347 1001 86380 86390 1
533248 99533248 1001 86380 86390 1
533353 99533353 1001 86380 86390 1
533934 99533934 1001 86380 86390 1
533859 99533859 1001 86380 86390 1
534032 99534032 1001 86380 86390 1
533867 99533867 1001 86380 86390 1
534666 99534666 1001 86380 86390 1
534323 99534323 1001 86380 86390 1
534103 99534103 1001 86380 86390 1
534162 99534162 1001 86380 86390 1
534772 99534772 1001 86380 86390 1
534727 99534727 1001 86380 86390 1
534818 99534818 1001 86380 86390 1
535346 99535346 1001 86380 86390 1
535372 99535372 1001 86380 86390 1
535364 99535364 1001 86380 86390 1
535391 99535391 1001 86380 86390 1
535230 99535230 1001 86380 86390 1
535104 99535104 1001 86380 86390 1
535105 99535105 1001 86380 86390 1
535276 99535276 1001 86380 86390 1
535226 99535226 1001 86380 86390 1
535035 99535035 1001 86380 86390 1
534919 99534919 1001 86380 86390 1
535050 99535050 1001 86380 86390 1
535651 99535651 1001 86380 86390 1
535548 99535548 1001 86380 86390 1
536136 99536136 1001 86380 86390 1
536048 99536048 1001 86380 86390 1
536037 99536037 1001 86380 86390 1
535947 99535947 1001 86380 86390 1
535781 99535781 1001 86380 86390 1
535782 99535782 1001 86380 86390 1
535836 99535836 1001 86380 86390 1
535824 99535824 1001 86380 86390 1
535800 99535800 1001 86380 86390 1
536395 99536395 1001 86380 86390 1
536344 99536344 1001 86380 86390 1
537048 99537048 1001 86380 86390 1
536991 99536991 1001 86380 86390 1
537096 99537096 1001 86380 86390 1
537109 99537109 1001 86380 86390 1
537154 99537154 1001 86380 86390 1
536842 99536842 1001 86380 86390 1
536908 99536908 1001 86380 86390 1
536831 99536831 1001 86380 86390 1
536808 99536808 1001 86380 86390 1
536926 99536926 1001 86380 86390 1
536784 99536784 1001 86380 86390 1
536737 99536737 1001 86380 86390 1
536717 99536717 1001 86380 86390 1
537354 99537354 1001 86380 86390 1
537296 99537296 1001 86380 86390 1
537789 99537789 1001 86380 86390 1
537978 99537978 1001 86380 86390 1
537984 99537984 1001 86380 86390 1
537694 99537694 1001 86380 86390 1
537631 99537631 1001 86380 86390 1
537671 99537671 1001 86380 86390 1
537637 99537637 1001 86380 86390 1
537411 99537411 1001 86380 86390 1
537390 99537390 1001 86380 86390 1
537572 99537572 1001 86380 86390 1
538014 99538014 1001 86380 86390 1
538042 99538042 1001 86380 86390 1
538132 99538132 1001 86380 86390 1
538133 99538133 1001 86380 86390 1
538125 99538125 1001 86380 86390 1
538661 99538661 1001 86380 86390 1
538701 99538701 1001 86380 86390 1
538614 99538614 1001 86380 86390 1
538632 99538632 1001 86380 86390 1
538493 99538493 1001 86380 86390 1
538559 99538559 1001 86380 86390 1
538536 99538536 1001 86380 86390 1
538538 99538538 1001 86380 86390 1
538503 99538503 1001 86380 86390 1
538529 99538529 1001 86380 86390 1
538427 99538427 1001 86380 86390 1
538311 99538311 1001 86380 86390 1
538227 99538227 1001 86380 86390 1
538863 99538863 1001 86380 86390 1
538889 99538889 1001 86380 86390 1
538872 99538872 1001 86380 86390 1
538924 99538924 1001 86380 86390 1
539004 99539004 1001 86380 86390 1
538979 99538979 1001 86380 86390 1
539463 99539463 1001 86380 86390 1
539455 99539455 1001 86380 86390 1
539322 99539322 1001 86380 86390 1
539367 99539367 1001 86380 86390 1
539279 99539279 1001 86380 86390 1
539123 99539123 1001 86380 86390 1
539047 99539047 1001 86380 86390 1
539194 99539194 1001 86380 86390 1
539053 99539053 1001 86380 86390 1
539211 99539211 1001 86380 86390 1
539692 99539692 1001 86380 86390 1
539836 99539836 1001 86380 86390 1
539746 99539746 1001 86380 86390 1
539772 99539772 1001 86380 86390 1
539739 99539739 1001 86380 86390 1
540394 99540394 1001 86380 86390 1
540401 99540401 1001 86380 86390 1
540222 99540222 1001 86380 86390 1
540120 99540120 1001 86380 86390 1
540185 99540185 1001 86380 86390 1
540042 99540042 1001 86380 86390 1
539942 99539942 1001 86380 86390 1
539917 99539917 1001 86380 86390 1
539948 99539948 1001 86380 86390 1
540636 99540636 1001 86380 86390 1
541264 99541264 1001 86380 86390 1
541041 99541041 1001 86380 86390 1
541067 99541067 1001 86380 86390 1
540879 99540879 1001 86380 86390 1
540851 99540851 1001 86380 86390 1
540865 99540865 1001 86380 86390 1
540710 99540710 1001 86380 86390 1
541930 99541930 1001 86380 86390 1
541983 99541983 1001 86380 86390 1
542103 99542103 1001 86380 86390 1
542054 99542054 1001 86380 86390 1
541853 99541853 1001 86380 86390 1
541805 99541805 1001 86380 86390 1
541743 99541743 1001 86380 86390 1
541820 99541820 1001 86380 86390 1
541692 99541692 1001 86380 86390 1
541579 99541579 1001 86380 86390 1
541506 99541506 1001 86380 86390 1
542883 99542883 1001 86380 86390 1
542780 99542780 1001 86380 86390 1
542921 99542921 1001 86380 86390 1
542759 99542759 1001 86380 86390 1
542825 99542825 1001 86380 86390 1
542752 99542752 1001 86380 86390 1
542586 99542586 1001 86380 86390 1
542691 99542691 1001 86380 86390 1
542473 99542473 1001 86380 86390 1
543099 99543099 1001 86380 86390 1
543735 99543735 1001 86380 86390 1
543580 99543580 1001 86380 86390 1
543741 99543741 1001 86380 86390 1
543596 99543596 1001 86380 86390 1
543599 99543599 1001 86380 86390 1
543761 99543761 1001 86380 86390 1
543602 99543602 1001 86380 86390 1
543667 99543667 1001 86380 86390 1
543545 99543545 1001 86380 86390 1
543404 99543404 1001 86380 86390 1
543521 99543521 1001 86380 86390 1
543470 99543470 1001 86380 86390 1
543460 99543460 1001 86380 86390 1
543552 99543552 1001 86380 86390 1
543189 99543189 1001 86380 86390 1
543296 99543296 1001 86380 86390 1
543309 99543309 1001 86380 86390 1
543248 99543248 1001 86380 86390 1
543807 99543807 1001 86380 86390 1
543833 99543833 1001 86380 86390 1
543950 99543950 1001 86380 86390 1
543900 99543900 1001 86380 86390 1
543839 99543839 1001 86380 86390 1
544394 99544394 1001 86380 86390 1
544499 99544499 1001 86380 86390 1
544582 99544582 1001 86380 86390 1
544530 99544530 1001 86380 86390 1
544324 99544324 1001 86380 86390 1
544018 99544018 1001 86380 86390 1
544173 99544173 1001 86380 86390 1
544021 99544021 1001 86380 86390 1
544087 99544087 1001 86380 86390 1
544127 99544127 1001 86380 86390 1
544050 99544050 1001 86380 86390 1
544063 99544063 1001 86380 86390 1
544064 99544064 1001 86380 86390 1
544706 99544706 1001 86380 86390 1
544642 99544642 1001 86380 86390 1
544696 99544696 1001 86380 86390 1
517894 469 1002 34977 39258 1
523523 1018 1002 43440 51270 1
534749 806 1001 53526 53825 1
400104 99400104 1001 86380 86390 1
400046 99400046 1001 86380 86390 1
400129 99400129 1001 86380 86390 1
400275 99400275 1001 86380 86390 1
400279 99400279 1001 86380 86390 1
400420 99400420 1001 86380 86390 1
400537 99400537 1001 86380 86390 1
400683 99400683 1001 86380 86390 1
400633 99400633 1001 86380 86390 1
401072 99401072 1001 86380 86390 1
401177 99401177 1001 86380 86390 1
401300 99401300 1001 86380 86390 1
401556 99401556 1001 86380 86390 1
401597 99401597 1001 86380 86390 1
402021 99402021 1001 86380 86390 1
402162 99402162 1001 86380 86390 1
402123 99402123 1001 86380 86390 1
402244 99402244 1001 86380 86390 1
402760 99402760 1001 86380 86390 1
402824 99402824 1001 86380 86390 1
403107 99403107 1001 86380 86390 1
403148 99403148 1001 86380 86390 1
403437 99403437 1001 86380 86390 1
403355 99403355 1001 86380 86390 1
403514 99403514 1001 86380 86390 1
403565 99403565 1001 86380 86390 1
403658 99403658 1001 86380 86390 1
403792 99403792 1001 86380 86390 1
404207 99404207 1001 86380 86390 1
404237 99404237 1001 86380 86390 1
404367 99404367 1001 86380 86390 1
404480 99404480 1001 86380 86390 1
404593 99404593 1001 86380 86390 1
404909 99404909 1001 86380 86390 1
405402 99405402 1001 86380 86390 1
405403 99405403 1001 86380 86390 1
405344 99405344 1001 86380 86390 1
405349 99405349 1001 86380 86390 1
405465 99405465 1001 86380 86390 1
405448 99405448 1001 86380 86390 1
405506 99405506 1001 86380 86390 1
405750 99405750 1001 86380 86390 1
405767 99405767 1001 86380 86390 1
405948 99405948 1001 86380 86390 1
405974 99405974 1001 86380 86390 1
406037 99406037 1001 86380 86390 1
406326 99406326 1001 86380 86390 1
406363 99406363 1001 86380 86390 1
406285 99406285 1001 86380 86390 1
406402 99406402 1001 86380 86390 1
406396 99406396 1001 86380 86390 1
406923 99406923 1001 86380 86390 1
407023 99407023 1001 86380 86390 1
407009 99407009 1001 86380 86390 1
407039 99407039 1001 86380 86390 1
407129 99407129 1001 86380 86390 1
407568 99407568 1001 86380 86390 1
407950 99407950 1001 86380 86390 1
407933 99407933 1001 86380 86390 1
408069 99408069 1001 86380 86390 1
408015 99408015 1001 86380 86390 1
408198 99408198 1001 86380 86390 1
408353 99408353 1001 86380 86390 1
408830 99408830 1001 86380 86390 1
408858 99408858 1001 86380 86390 1
408883 99408883 1001 86380 86390 1
409045 99409045 1001 86380 86390 1
409150 99409150 1001 86380 86390 1
409239 99409239 1001 86380 86390 1
409380 99409380 1001 86380 86390 1
409460 99409460 1001 86380 86390 1
409583 99409583 1001 86380 86390 1
409749 99409749 1001 86380 86390 1
409809 99409809 1001 86380 86390 1
410126 99410126 1001 86380 86390 1
410189 99410189 1001 86380 86390 1
410213 99410213 1001 86380 86390 1
410239 99410239 1001 86380 86390 1
410269 99410269 1001 86380 86390 1
410347 99410347 1001 86380 86390 1
410329 99410329 1001 86380 86390 1
410459 99410459 1001 86380 86390 1
410490 99410490 1001 86380 86390 1
410793 99410793 1001 86380 86390 1
410824 99410824 1001 86380 86390 1
410916 99410916 1001 86380 86390 1
411153 99411153 1001 86380 86390 1
411829 99411829 1001 86380 86390 1
412152 99412152 1001 86380 86390 1
412185 99412185 1001 86380 86390 1
412436 99412436 1001 86380 86390 1
413700 99413700 1001 86380 86390 1
413428 99413428 1001 86380 86390 1
413549 99413549 1001 86380 86390 1
413552 99413552 1001 86380 86390 1
413487 99413487 1001 86380 86390 1
413224 99413224 1001 86380 86390 1
412529 99412529 1001 86380 86390 1
412538 99412538 1001 86380 86390 1
413970 99413970 1001 86380 86390 1
414007 99414007 1001 86380 86390 1
414082 99414082 1001 86380 86390 1
415095 99415095 1001 86380 86390 1
415100 99415100 1001 86380 86390 1
414933 99414933 1001 86380 86390 1
414566 99414566 1001 86380 86390 1
414731 99414731 1001 86380 86390 1
414450 99414450 1001 86380 86390 1
414376 99414376 1001 86380 86390 1
414455 99414455 1001 86380 86390 1
414482 99414482 1001 86380 86390 1
414368 99414368 1001 86380 86390 1
414442 99414442 1001 86380 86390 1
414155 99414155 1001 86380 86390 1
415385 99415385 1001 86380 86390 1
415704 99415704 1001 86380 86390 1
416715 99416715 1001 86380 86390 1
416659 99416659 1001 86380 86390 1
416979 99416979 1001 86380 86390 1
416825 99416825 1001 86380 86390 1
416923 99416923 1001 86380 86390 1
416493 99416493 1001 86380 86390 1
416521 99416521 1001 86380 86390 1
416338 99416338 1001 86380 86390 1
415827 99415827 1001 86380 86390 1
415780 99415780 1001 86380 86390 1
416121 99416121 1001 86380 86390 1
416051 99416051 1001 86380 86390 1
417083 99417083 1001 86380 86390 1
417561 99417561 1001 86380 86390 1
417435 99417435 1001 86380 86390 1
418693 99418693 1001 86380 86390 1
418801 99418801 1001 86380 86390 1
418554 99418554 1001 86380 86390 1
418536 99418536 1001 86380 86390 1
418761 99418761 1001 86380 86390 1
418138 99418138 1001 86380 86390 1
418040 99418040 1001 86380 86390 1
418429 99418429 1001 86380 86390 1
417866 99417866 1001 86380 86390 1
418842 99418842 1001 86380 86390 1
419193 99419193 1001 86380 86390 1
419137 99419137 1001 86380 86390 1
418998 99418998 1001 86380 86390 1
420130 99420130 1001 86380 86390 1
420416 99420416 1001 86380 86390 1
419724 99419724 1001 86380 86390 1
419749 99419749 1001 86380 86390 1
419741 99419741 1001 86380 86390 1
419500 99419500 1001 86380 86390 1
420634 99420634 1001 86380 86390 1
420581 99420581 1001 86380 86390 1
421872 99421872 1001 86380 86390 1
421802 99421802 1001 86380 86390 1
421565 99421565 1001 86380 86390 1
421379 99421379 1001 86380 86390 1
421651 99421651 1001 86380 86390 1
421206 99421206 1001 86380 86390 1
420952 99420952 1001 86380 86390 1
420976 99420976 1001 86380 86390 1
422200 99422200 1001 86380 86390 1
422338 99422338 1001 86380 86390 1
423370 99423370 1001 86380 86390 1
423461 99423461 1001 86380 86390 1
423344 99423344 1001 86380 86390 1
423465 99423465 1001 86380 86390 1
423558 99423558 1001 86380 86390 1
423007 99423007 1001 86380 86390 1
423299 99423299 1001 86380 86390 1
422741 99422741 1001 86380 86390 1
422648 99422648 1001 86380 86390 1
422716 99422716 1001 86380 86390 1
422694 99422694 1001 86380 86390 1
424042 99424042 1001 86380 86390 1
423848 99423848 1001 86380 86390 1
423853 99423853 1001 86380 86390 1
423927 99423927 1001 86380 86390 1
425153 99425153 1001 86380 86390 1
425361 99425361 1001 86380 86390 1
424932 99424932 1001 86380 86390 1
424828 99424828 1001 86380 86390 1
424680 99424680 1001 86380 86390 1
424809 99424809 1001 86380 86390 1
424792 99424792 1001 86380 86390 1
424816 99424816 1001 86380 86390 1
424608 99424608 1001 86380 86390 1
424730 99424730 1001 86380 86390 1
424923 99424923 1001 86380 86390 1
424338 99424338 1001 86380 86390 1
424411 99424411 1001 86380 86390 1
424515 99424515 1001 86380 86390 1
425419 99425419 1001 86380 86390 1
426812 99426812 1001 86380 86390 1
426717 99426717 1001 86380 86390 1
427073 99427073 1001 86380 86390 1
426761 99426761 1001 86380 86390 1
426646 99426646 1001 86380 86390 1
426399 99426399 1001 86380 86390 1
426491 99426491 1001 86380 86390 1
425913 99425913 1001 86380 86390 1
426048 99426048 1001 86380 86390 1
425970 99425970 1001 86380 86390 1
426258 99426258 1001 86380 86390 1
426087 99426087 1001 86380 86390 1
427394 99427394 1001 86380 86390 1
427206 99427206 1001 86380 86390 1
427271 99427271 1001 86380 86390 1
427210 99427210 1001 86380 86390 1
427507 99427507 1001 86380 86390 1
428490 99428490 1001 86380 86390 1
428540 99428540 1001 86380 86390 1
428426 99428426 1001 86380 86390 1
428695 99428695 1001 86380 86390 1
428428 99428428 1001 86380 86390 1
428481 99428481 1001 86380 86390 1
427947 99427947 1001 86380 86390 1
428202 99428202 1001 86380 86390 1
428114 99428114 1001 86380 86390 1
428207 99428207 1001 86380 86390 1
427826 99427826 1001 86380 86390 1
427605 99427605 1001 86380 86390 1
427712 99427712 1001 86380 86390 1
427918 99427918 1001 86380 86390 1
428775 99428775 1001 86380 86390 1
430167 99430167 1001 86380 86390 1
430055 99430055 1001 86380 86390 1
430181 99430181 1001 86380 86390 1
430266 99430266 1001 86380 86390 1
429839 99429839 1001 86380 86390 1
429628 99429628 1001 86380 86390 1
429503 99429503 1001 86380 86390 1
429336 99429336 1001 86380 86390 1
429427 99429427 1001 86380 86390 1
429290 99429290 1001 86380 86390 1
429195 99429195 1001 86380 86390 1
430775 99430775 1001 86380 86390 1
431841 99431841 1001 86380 86390 1
431783 99431783 1001 86380 86390 1
431949 99431949 1001 86380 86390 1
431401 99431401 1001 86380 86390 1
431266 99431266 1001 86380 86390 1
431466 99431466 1001 86380 86390 1
430920 99430920 1001 86380 86390 1
430829 99430829 1001 86380 86390 1
430881 99430881 1001 86380 86390 1
433466 99433466 1001 86380 86390 1
433500 99433500 1001 86380 86390 1
433699 99433699 1001 86380 86390 1
432931 99432931 1001 86380 86390 1
433251 99433251 1001 86380 86390 1
433143 99433143 1001 86380 86390 1
432625 99432625 1001 86380 86390 1
432699 99432699 1001 86380 86390 1
432623 99432623 1001 86380 86390 1
432550 99432550 1001 86380 86390 1
434069 99434069 1001 86380 86390 1
434035 99434035 1001 86380 86390 1
435135 99435135 1001 86380 86390 1
434680 99434680 1001 86380 86390 1
434638 99434638 1001 86380 86390 1
434832 99434832 1001 86380 86390 1
434887 99434887 1001 86380 86390 1
434421 99434421 1001 86380 86390 1
434321 99434321 1001 86380 86390 1
434523 99434523 1001 86380 86390 1
435701 99435701 1001 86380 86390 1
435733 99435733 1001 86380 86390 1
435495 99435495 1001 86380 86390 1
436986 99436986 1001 86380 86390 1
437007 99437007 1001 86380 86390 1
436851 99436851 1001 86380 86390 1
436713 99436713 1001 86380 86390 1
436649 99436649 1001 86380 86390 1
436295 99436295 1001 86380 86390 1
300006 99300006 1001 86380 86390 1
300045 99300045 1001 86380 86390 1
437270 99437270 1001 86380 86390 1
437302 99437302 1001 86380 86390 1
300078 99300078 1001 86380 86390 1
300548 99300548 1001 86380 86390 1
300553 99300553 1001 86380 86390 1
300633 99300633 1001 86380 86390 1
300569 99300569 1001 86380 86390 1
300687 99300687 1001 86380 86390 1
300345 99300345 1001 86380 86390 1
300404 99300404 1001 86380 86390 1
300291 99300291 1001 86380 86390 1
300123 99300123 1001 86380 86390 1
300292 99300292 1001 86380 86390 1
300124 99300124 1001 86380 86390 1
300112 99300112 1001 86380 86390 1
300738 99300738 1001 86380 86390 1
300739 99300739 1001 86380 86390 1
300796 99300796 1001 86380 86390 1
300733 99300733 1001 86380 86390 1
301461 99301461 1001 86380 86390 1
301515 99301515 1001 86380 86390 1
301310 99301310 1001 86380 86390 1
301274 99301274 1001 86380 86390 1
301227 99301227 1001 86380 86390 1
301306 99301306 1001 86380 86390 1
301203 99301203 1001 86380 86390 1
300978 99300978 1001 86380 86390 1
301756 99301756 1001 86380 86390 1
302218 99302218 1001 86380 86390 1
302296 99302296 1001 86380 86390 1
302314 99302314 1001 86380 86390 1
301983 99301983 1001 86380 86390 1
302023 99302023 1001 86380 86390 1
302088 99302088 1001 86380 86390 1
302001 99302001 1001 86380 86390 1
301864 99301864 1001 86380 86390 1
301893 99301893 1001 86380 86390 1
301855 99301855 1001 86380 86390 1
301834 99301834 1001 86380 86390 1
301772 99301772 1001 86380 86390 1
302520 99302520 1001 86380 86390 1
302392 99302392 1001 86380 86390 1
302413 99302413 1001 86380 86390 1
303170 99303170 1001 86380 86390 1
303094 99303094 1001 86380 86390 1
303183 99303183 1001 86380 86390 1
303142 99303142 1001 86380 86390 1
302863 99302863 1001 86380 86390 1
302970 99302970 1001 86380 86390 1
302973 99302973 1001 86380 86390 1
302770 99302770 1001 86380 86390 1
302642 99302642 1001 86380 86390 1
302681 99302681 1001 86380 86390 1
302649 99302649 1001 86380 86390 1
303362 99303362 1001 86380 86390 1
303389 99303389 1001 86380 86390 1
303351 99303351 1001 86380 86390 1
303227 99303227 1001 86380 86390 1
303332 99303332 1001 86380 86390 1
303866 99303866 1001 86380 86390 1
303830 99303830 1001 86380 86390 1
303920 99303920 1001 86380 86390 1
304010 99304010 1001 86380 86390 1
303636 99303636 1001 86380 86390 1
303693 99303693 1001 86380 86390 1
303503 99303503 1001 86380 86390 1
303507 99303507 1001 86380 86390 1
303587 99303587 1001 86380 86390 1
303523 99303523 1001 86380 86390 1
303540 99303540 1001 86380 86390 1
304121 99304121 1001 86380 86390 1
304147 99304147 1001 86380 86390 1
304110 99304110 1001 86380 86390 1
304047 99304047 1001 86380 86390 1
304203 99304203 1001 86380 86390 1
304130 99304130 1001 86380 86390 1
304790 99304790 1001 86380 86390 1
304853 99304853 1001 86380 86390 1
304730 99304730 1001 86380 86390 1
304580 99304580 1001 86380 86390 1
304463 99304463 1001 86380 86390 1
304556 99304556 1001 86380 86390 1
304572 99304572 1001 86380 86390 1
304468 99304468 1001 86380 86390 1
304611 99304611 1001 86380 86390 1
304561 99304561 1001 86380 86390 1
304304 99304304 1001 86380 86390 1
304310 99304310 1001 86380 86390 1
305047 99305047 1001 86380 86390 1
305545 99305545 1001 86380 86390 1
305598 99305598 1001 86380 86390 1
305508 99305508 1001 86380 86390 1
305488 99305488 1001 86380 86390 1
305376 99305376 1001 86380 86390 1
305318 99305318 1001 86380 86390 1
305400 99305400 1001 86380 86390 1
305119 99305119 1001 86380 86390 1
305218 99305218 1001 86380 86390 1
305271 99305271 1001 86380 86390 1
500105 99500105 1001 86380 86390 1
500634 99500634 1001 86380 86390 1
500791 99500791 1001 86380 86390 1
500655 99500655 1001 86380 86390 1
500657 99500657 1001 86380 86390 1
500569 99500569 1001 86380 86390 1
500525 99500525 1001 86380 86390 1
500474 99500474 1001 86380 86390 1
500513 99500513 1001 86380 86390 1
500567 99500567 1001 86380 86390 1
500246 99500246 1001 86380 86390 1
500314 99500314 1001 86380 86390 1
500251 99500251 1001 86380 86390 1
500851 99500851 1001 86380 86390 1
501473 99501473 1001 86380 86390 1
501586 99501586 1001 86380 86390 1
501254 99501254 1001 86380 86390 1
501313 99501313 1001 86380 86390 1
501289 99501289 1001 86380 86390 1
501381 99501381 1001 86380 86390 1
501136 99501136 1001 86380 86390 1
501221 99501221 1001 86380 86390 1
501209 99501209 1001 86380 86390 1
501779 99501779 1001 86380 86390 1
501754 99501754 1001 86380 86390 1
501704 99501704 1001 86380 86390 1
501773 99501773 1001 86380 86390 1
501828 99501828 1001 86380 86390 1
501804 99501804 1001 86380 86390 1
502302 99502302 1001 86380 86390 1
502124 99502124 1001 86380 86390 1
502061 99502061 1001 86380 86390 1
502219 99502219 1001 86380 86390 1
501954 99501954 1001 86380 86390 1
501877 99501877 1001 86380 86390 1
501968 99501968 1001 86380 86390 1
502503 99502503 1001 86380 86390 1
502481 99502481 1001 86380 86390 1
502637 99502637 1001 86380 86390 1
503138 99503138 1001 86380 86390 1
503204 99503204 1001 86380 86390 1
503193 99503193 1001 86380 86390 1
503233 99503233 1001 86380 86390 1
503237 99503237 1001 86380 86390 1
503047 99503047 1001 86380 86390 1
503036 99503036 1001 86380 86390 1
502907 99502907 1001 86380 86390 1
502883 99502883 1001 86380 86390 1
503079 99503079 1001 86380 86390 1
503055 99503055 1001 86380 86390 1
502981 99502981 1001 86380 86390 1
502852 99502852 1001 86380 86390 1
502795 99502795 1001 86380 86390 1
503303 99503303 1001 86380 86390 1
503395 99503395 1001 86380 86390 1
504089 99504089 1001 86380 86390 1
504098 99504098 1001 86380 86390 1
504040 99504040 1001 86380 86390 1
503877 99503877 1001 86380 86390 1
503903 99503903 1001 86380 86390 1
503879 99503879 1001 86380 86390 1
503750 99503750 1001 86380 86390 1
503754 99503754 1001 86380 86390 1
503502 99503502 1001 86380 86390 1
504284 99504284 1001 86380 86390 1
504195 99504195 1001 86380 86390 1
504221 99504221 1001 86380 86390 1
504805 99504805 1001 86380 86390 1
504716 99504716 1001 86380 86390 1
504561 99504561 1001 86380 86390 1
504618 99504618 1001 86380 86390 1
504540 99504540 1001 86380 86390 1
504353 99504353 1001 86380 86390 1
504381 99504381 1001 86380 86390 1
504332 99504332 1001 86380 86390 1
504438 99504438 1001 86380 86390 1
504477 99504477 1001 86380 86390 1
505135 99505135 1001 86380 86390 1
505137 99505137 1001 86380 86390 1
504962 99504962 1001 86380 86390 1
505658 99505658 1001 86380 86390 1
505621 99505621 1001 86380 86390 1
505647 99505647 1001 86380 86390 1
505752 99505752 1001 86380 86390 1
505442 99505442 1001 86380 86390 1
505404 99505404 1001 86380 86390 1
505407 99505407 1001 86380 86390 1
505295 99505295 1001 86380 86390 1
505326 99505326 1001 86380 86390 1
505912 99505912 1001 86380 86390 1
505783 99505783 1001 86380 86390 1
505895 99505895 1001 86380 86390 1
506444 99506444 1001 86380 86390 1
506566 99506566 1001 86380 86390 1
506510 99506510 1001 86380 86390 1
506580 99506580 1001 86380 86390 1
506382 99506382 1001 86380 86390 1
506219 99506219 1001 86380 86390 1
506299 99506299 1001 86380 86390 1
506044 99506044 1001 86380 86390 1
506070 99506070 1001 86380 86390 1
506060 99506060 1001 86380 86390 1
506739 99506739 1001 86380 86390 1
506682 99506682 1001 86380 86390 1
506604 99506604 1001 86380 86390 1
506748 99506748 1001 86380 86390 1
507251 99507251 1001 86380 86390 1
507318 99507318 1001 86380 86390 1
507049 99507049 1001 86380 86390 1
507043 99507043 1001 86380 86390 1
507214 99507214 1001 86380 86390 1
506970 99506970 1001 86380 86390 1
506888 99506888 1001 86380 86390 1
507627 99507627 1001 86380 86390 1
507463 99507463 1001 86380 86390 1
508111 99508111 1001 86380 86390 1
508164 99508164 1001 86380 86390 1
508152 99508152 1001 86380 86390 1
508205 99508205 1001 86380 86390 1
507849 99507849 1001 86380 86390 1
507955 99507955 1001 86380 86390 1
507976 99507976 1001 86380 86390 1
507809 99507809 1001 86380 86390 1
507711 99507711 1001 86380 86390 1
507725 99507725 1001 86380 86390 1
507769 99507769 1001 86380 86390 1
508375 99508375 1001 86380 86390 1
508301 99508301 1001 86380 86390 1
508367 99508367 1001 86380 86390 1
508393 99508393 1001 86380 86390 1
508433 99508433 1001 86380 86390 1
508293 99508293 1001 86380 86390 1
508332 99508332 1001 86380 86390 1
509025 99509025 1001 86380 86390 1
508912 99508912 1001 86380 86390 1
508864 99508864 1001 86380 86390 1
508654 99508654 1001 86380 86390 1
508582 99508582 1001 86380 86390 1
509214 99509214 1001 86380 86390 1
509216 99509216 1001 86380 86390 1
509091 99509091 1001 86380 86390 1
509170 99509170 1001 86380 86390 1
509119 99509119 1001 86380 86390 1
509239 99509239 1001 86380 86390 1
509761 99509761 1001 86380 86390 1
509775 99509775 1001 86380 86390 1
509514 99509514 1001 86380 86390 1
509627 99509627 1001 86380 86390 1
509511 99509511 1001 86380 86390 1
509331 99509331 1001 86380 86390 1
509396 99509396 1001 86380 86390 1
509348 99509348 1001 86380 86390 1
509287 99509287 1001 86380 86390 1
509444 99509444 1001 86380 86390 1
509925 99509925 1001 86380 86390 1
510088 99510088 1001 86380 86390 1
509973 99509973 1001 86380 86390 1
510679 99510679 1001 86380 86390 1
510672 99510672 1001 86380 86390 1
510447 99510447 1001 86380 86390 1
510436 99510436 1001 86380 86390 1
510346 99510346 1001 86380 86390 1
510424 99510424 1001 86380 86390 1
510352 99510352 1001 86380 86390 1
510260 99510260 1001 86380 86390 1
510910 99510910 1001 86380 86390 1
511414 99511414 1001 86380 86390 1
511363 99511363 1001 86380 86390 1
511513 99511513 1001 86380 86390 1
511250 99511250 1001 86380 86390 1
511159 99511159 1001 86380 86390 1
511118 99511118 1001 86380 86390 1
511753 99511753 1001 86380 86390 1
512303 99512303 1001 86380 86390 1
512268 99512268 1001 86380 86390 1
512217 99512217 1001 86380 86390 1
512234 99512234 1001 86380 86390 1
512369 99512369 1001 86380 86390 1
512112 99512112 1001 86380 86390 1
511984 99511984 1001 86380 86390 1
512040 99512040 1001 86380 86390 1
512131 99512131 1001 86380 86390 1
512108 99512108 1001 86380 86390 1
511978 99511978 1001 86380 86390 1
511838 99511838 1001 86380 86390 1
511817 99511817 1001 86380 86390 1
511872 99511872 1001 86380 86390 1
512517 99512517 1001 86380 86390 1
512440 99512440 1001 86380 86390 1
513157 99513157 1001 86380 86390 1
513150 99513150 1001 86380 86390 1
513049 99513049 1001 86380 86390 1
513140 99513140 1001 86380 86390 1
512820 99512820 1001 86380 86390 1
512900 99512900 1001 86380 86390 1
512799 99512799 1001 86380 86390 1
512970 99512970 1001 86380 86390 1
512714 99512714 1001 86380 86390 1
512703 99512703 1001 86380 86390 1
512773 99512773 1001 86380 86390 1
512736 99512736 1001 86380 86390 1
513332 99513332 1001 86380 86390 1
513256 99513256 1001 86380 86390 1
513245 99513245 1001 86380 86390 1
513277 99513277 1001 86380 86390 1
513880 99513880 1001 86380 86390 1
513859 99513859 1001 86380 86390 1
513684 99513684 1001 86380 86390 1
513737 99513737 1001 86380 86390 1
513743 99513743 1001 86380 86390 1
513613 99513613 1001 86380 86390 1
513603 99513603 1001 86380 86390 1
514225 99514225 1001 86380 86390 1
514203 99514203 1001 86380 86390 1
514663 99514663 1001 86380 86390 1
514628 99514628 1001 86380 86390 1
514542 99514542 1001 86380 86390 1
514519 99514519 1001 86380 86390 1
514314 99514314 1001 86380 86390 1
514337 99514337 1001 86380 86390 1
514441 99514441 1001 86380 86390 1
514274 99514274 1001 86380 86390 1
514934 99514934 1001 86380 86390 1
514914 99514914 1001 86380 86390 1
514954 99514954 1001 86380 86390 1
515570 99515570 1001 86380 86390 1
515550 99515550 1001 86380 86390 1
515603 99515603 1001 86380 86390 1
515453 99515453 1001 86380 86390 1
515351 99515351 1001 86380 86390 1
515468 99515468 1001 86380 86390 1
515431 99515431 1001 86380 86390 1
515460 99515460 1001 86380 86390 1
515438 99515438 1001 86380 86390 1
515192 99515192 1001 86380 86390 1
515084 99515084 1001 86380 86390 1
515203 99515203 1001 86380 86390 1
515191 99515191 1001 86380 86390 1
515806 99515806 1001 86380 86390 1
515768 99515768 1001 86380 86390 1
516381 99516381 1001 86380 86390 1
516473 99516473 1001 86380 86390 1
516370 99516370 1001 86380 86390 1
516461 99516461 1001 86380 86390 1
516495 99516495 1001 86380 86390 1
516338 99516338 1001 86380 86390 1
516191 99516191 1001 86380 86390 1
516181 99516181 1001 86380 86390 1
516261 99516261 1001 86380 86390 1
516007 99516007 1001 86380 86390 1
515971 99515971 1001 86380 86390 1
515972 99515972 1001 86380 86390 1
516091 99516091 1001 86380 86390 1
516519 99516519 1001 86380 86390 1
516598 99516598 1001 86380 86390 1
516618 99516618 1001 86380 86390 1
516593 99516593 1001 86380 86390 1
516568 99516568 1001 86380 86390 1
516712 99516712 1001 86380 86390 1
517176 99517176 1001 86380 86390 1
517280 99517280 1001 86380 86390 1
517030 99517030 1001 86380 86390 1
517006 99517006 1001 86380 86390 1
516803 99516803 1001 86380 86390 1
517364 99517364 1001 86380 86390 1
517419 99517419 1001 86380 86390 1
517484 99517484 1001 86380 86390 1
518062 99518062 1001 86380 86390 1
518011 99518011 1001 86380 86390 1
518076 99518076 1001 86380 86390 1
517854 99517854 1001 86380 86390 1
517869 99517869 1001 86380 86390 1
517769 99517769 1001 86380 86390 1
517850 99517850 1001 86380 86390 1
517545 99517545 1001 86380 86390 1
517628 99517628 1001 86380 86390 1
517693 99517693 1001 86380 86390 1
518187 99518187 1001 86380 86390 1
518304 99518304 1001 86380 86390 1
518335 99518335 1001 86380 86390 1
518207 99518207 1001 86380 86390 1
518940 99518940 1001 86380 86390 1
518825 99518825 1001 86380 86390 1
518968 99518968 1001 86380 86390 1
518802 99518802 1001 86380 86390 1
518656 99518656 1001 86380 86390 1
518606 99518606 1001 86380 86390 1
518419 99518419 1001 86380 86390 1
518459 99518459 1001 86380 86390 1
518486 99518486 1001 86380 86390 1
518451 99518451 1001 86380 86390 1
518555 99518555 1001 86380 86390 1
518465 99518465 1001 86380 86390 1
519193 99519193 1001 86380 86390 1
519031 99519031 1001 86380 86390 1
519138 99519138 1001 86380 86390 1
519777 99519777 1001 86380 86390 1
519611 99519611 1001 86380 86390 1
519650 99519650 1001 86380 86390 1
519753 99519753 1001 86380 86390 1
519770 99519770 1001 86380 86390 1
519427 99519427 1001 86380 86390 1
519443 99519443 1001 86380 86390 1
519508 99519508 1001 86380 86390 1
519209 99519209 1001 86380 86390 1
519227 99519227 1001 86380 86390 1
519203 99519203 1001 86380 86390 1
519230 99519230 1001 86380 86390 1
519296 99519296 1001 86380 86390 1
519911 99519911 1001 86380 86390 1
520567 99520567 1001 86380 86390 1
520298 99520298 1001 86380 86390 1
520415 99520415 1001 86380 86390 1
520327 99520327 1001 86380 86390 1
520303 99520303 1001 86380 86390 1
520125 99520125 1001 86380 86390 1
520140 99520140 1001 86380 86390 1
520077 99520077 1001 86380 86390 1
520759 99520759 1001 86380 86390 1
521404 99521404 1001 86380 86390 1
521354 99521354 1001 86380 86390 1
521450 99521450 1001 86380 86390 1
521335 99521335 1001 86380 86390 1
521388 99521388 1001 86380 86390 1
521235 99521235 1001 86380 86390 1
521218 99521218 1001 86380 86390 1
521258 99521258 1001 86380 86390 1
520879 99520879 1001 86380 86390 1
520920 99520920 1001 86380 86390 1
521576 99521576 1001 86380 86390 1
522254 99522254 1001 86380 86390 1
522118 99522118 1001 86380 86390 1
522202 99522202 1001 86380 86390 1
522015 99522015 1001 86380 86390 1
521938 99521938 1001 86380 86390 1
521992 99521992 1001 86380 86390 1
522083 99522083 1001 86380 86390 1
522071 99522071 1001 86380 86390 1
522060 99522060 1001 86380 86390 1
521868 99521868 1001 86380 86390 1
521791 99521791 1001 86380 86390 1
521869 99521869 1001 86380 86390 1
521769 99521769 1001 86380 86390 1
521861 99521861 1001 86380 86390 1
521862 99521862 1001 86380 86390 1
522445 99522445 1001 86380 86390 1
522939 99522939 1001 86380 86390 1
523069 99523069 1001 86380 86390 1
523032 99523032 1001 86380 86390 1
522930 99522930 1001 86380 86390 1
522983 99522983 1001 86380 86390 1
523078 99523078 1001 86380 86390 1
522800 99522800 1001 86380 86390 1
522853 99522853 1001 86380 86390 1
522794 99522794 1001 86380 86390 1
522743 99522743 1001 86380 86390 1
522643 99522643 1001 86380 86390 1
522532 99522532 1001 86380 86390 1
523195 99523195 1001 86380 86390 1
523196 99523196 1001 86380 86390 1
523145 99523145 1001 86380 86390 1
523197 99523197 1001 86380 86390 1
523289 99523289 1001 86380 86390 1
523203 99523203 1001 86380 86390 1
523798 99523798 1001 86380 86390 1
523651 99523651 1001 86380 86390 1
523548 99523548 1001 86380 86390 1
523722 99523722 1001 86380 86390 1
523593 99523593 1001 86380 86390 1
523581 99523581 1001 86380 86390 1
523351 99523351 1001 86380 86390 1
523381 99523381 1001 86380 86390 1
524035 99524035 1001 86380 86390 1
524089 99524089 1001 86380 86390 1
524013 99524013 1001 86380 86390 1
524078 99524078 1001 86380 86390 1
524040 99524040 1001 86380 86390 1
523976 99523976 1001 86380 86390 1
524769 99524769 1001 86380 86390 1
524592 99524592 1001 86380 86390 1
524576 99524576 1001 86380 86390 1
524679 99524679 1001 86380 86390 1
524552 99524552 1001 86380 86390 1
524300 99524300 1001 86380 86390 1
524354 99524354 1001 86380 86390 1
524834 99524834 1001 86380 86390 1
524828 99524828 1001 86380 86390 1
525597 99525597 1001 86380 86390 1
525522 99525522 1001 86380 86390 1
525567 99525567 1001 86380 86390 1
525551 99525551 1001 86380 86390 1
525505 99525505 1001 86380 86390 1
525531 99525531 1001 86380 86390 1
525308 99525308 1001 86380 86390 1
525131 99525131 1001 86380 86390 1
525055 99525055 1001 86380 86390 1
525133 99525133 1001 86380 86390 1
525149 99525149 1001 86380 86390 1
525726 99525726 1001 86380 86390 1
525609 99525609 1001 86380 86390 1
525691 99525691 1001 86380 86390 1
525653 99525653 1001 86380 86390 1
525657 99525657 1001 86380 86390 1
525671 99525671 1001 86380 86390 1
526387 99526387 1001 86380 86390 1
526348 99526348 1001 86380 86390 1
526324 99526324 1001 86380 86390 1
526222 99526222 1001 86380 86390 1
526400 99526400 1001 86380 86390 1
526327 99526327 1001 86380 86390 1
526267 99526267 1001 86380 86390 1
526075 99526075 1001 86380 86390 1
526037 99526037 1001 86380 86390 1
526140 99526140 1001 86380 86390 1
526132 99526132 1001 86380 86390 1
526134 99526134 1001 86380 86390 1
526165 99526165 1001 86380 86390 1
526178 99526178 1001 86380 86390 1
525972 99525972 1001 86380 86390 1
525921 99525921 1001 86380 86390 1
525813 99525813 1001 86380 86390 1
526562 99526562 1001 86380 86390 1
526450 99526450 1001 86380 86390 1
526606 99526606 1001 86380 86390 1
526468 99526468 1001 86380 86390 1
526546 99526546 1001 86380 86390 1
526573 99526573 1001 86380 86390 1
526471 99526471 1001 86380 86390 1
527083 99527083 1001 86380 86390 1
527150 99527150 1001 86380 86390 1
527177 99527177 1001 86380 86390 1
527106 99527106 1001 86380 86390 1
526878 99526878 1001 86380 86390 1
526709 99526709 1001 86380 86390 1
526813 99526813 1001 86380 86390 1
526631 99526631 1001 86380 86390 1
526820 99526820 1001 86380 86390 1
527339 99527339 1001 86380 86390 1
527341 99527341 1001 86380 86390 1
527358 99527358 1001 86380 86390 1
527373 99527373 1001 86380 86390 1
527258 99527258 1001 86380 86390 1
527969 99527969 1001 86380 86390 1
527689 99527689 1001 86380 86390 1
527525 99527525 1001 86380 86390 1
527655 99527655 1001 86380 86390 1
527621 99527621 1001 86380 86390 1
528279 99528279 1001 86380 86390 1
528099 99528099 1001 86380 86390 1
528086 99528086 1001 86380 86390 1
528206 99528206 1001 86380 86390 1
528232 99528232 1001 86380 86390 1
528275 99528275 1001 86380 86390 1
528263 99528263 1001 86380 86390 1
528083 99528083 1001 86380 86390 1
528084 99528084 1001 86380 86390 1
528763 99528763 1001 86380 86390 1
528855 99528855 1001 86380 86390 1
528819 99528819 1001 86380 86390 1
528885 99528885 1001 86380 86390 1
528717 99528717 1001 86380 86390 1
528662 99528662 1001 86380 86390 1
528494 99528494 1001 86380 86390 1
528586 99528586 1001 86380 86390 1
528562 99528562 1001 86380 86390 1
528524 99528524 1001 86380 86390 1
528511 99528511 1001 86380 86390 1
528308 99528308 1001 86380 86390 1
529043 99529043 1001 86380 86390 1
529044 99529044 1001 86380 86390 1
529524 99529524 1001 86380 86390 1
529549 99529549 1001 86380 86390 1
529538 99529538 1001 86380 86390 1
529710 99529710 1001 86380 86390 1
529554 99529554 1001 86380 86390 1
529418 99529418 1001 86380 86390 1
529462 99529462 1001 86380 86390 1
529477 99529477 1001 86380 86390 1
529374 99529374 1001 86380 86390 1
529388 99529388 1001 86380 86390 1
529404 99529404 1001 86380 86390 1
529238 99529238 1001 86380 86390 1
529115 99529115 1001 86380 86390 1
529156 99529156 1001 86380 86390 1
529170 99529170 1001 86380 86390 1
529831 99529831 1001 86380 86390 1
529844 99529844 1001 86380 86390 1
529742 99529742 1001 86380 86390 1
529914 99529914 1001 86380 86390 1
529917 99529917 1001 86380 86390 1
529905 99529905 1001 86380 86390 1
530155 99530155 1001 86380 86390 1
530286 99530286 1001 86380 86390 1
530239 99530239 1001 86380 86390 1
530304 99530304 1001 86380 86390 1
530005 99530005 1001 86380 86390 1
530018 99530018 1001 86380 86390 1
530602 99530602 1001 86380 86390 1
530657 99530657 1001 86380 86390 1
530749 99530749 1001 86380 86390 1
530699 99530699 1001 86380 86390 1
531225 99531225 1001 86380 86390 1
531296 99531296 1001 86380 86390 1
531248 99531248 1001 86380 86390 1
531250 99531250 1001 86380 86390 1
531014 99531014 1001 86380 86390 1
530991 99530991 1001 86380 86390 1
530830 99530830 1001 86380 86390 1
530898 99530898 1001 86380 86390 1
531520 99531520 1001 86380 86390 1
531469 99531469 1001 86380 86390 1
531505 99531505 1001 86380 86390 1
532134 99532134 1001 86380 86390 1
532122 99532122 1001 86380 86390 1
532060 99532060 1001 86380 86390 1
532074 99532074 1001 86380 86390 1
532075 99532075 1001 86380 86390 1
532154 99532154 1001 86380 86390 1
531957 99531957 1001 86380 86390 1
531816 99531816 1001 86380 86390 1
531598 99531598 1001 86380 86390 1
531769 99531769 1001 86380 86390 1
531763 99531763 1001 86380 86390 1
532307 99532307 1001 86380 86390 1
532297 99532297 1001 86380 86390 1
532383 99532383 1001 86380 86390 1
533007 99533007 1001 86380 86390 1
532960 99532960 1001 86380 86390 1
532845 99532845 1001 86380 86390 1
532977 99532977 1001 86380 86390 1
532766 99532766 1001 86380 86390 1
532519 99532519 1001 86380 86390 1
533145 99533145 1001 86380 86390 1
533193 99533193 1001 86380 86390 1
533194 99533194 1001 86380 86390 1
533768 99533768 1001 86380 86390 1
533797 99533797 1001 86380 86390 1
533697 99533697 1001 86380 86390 1
533486 99533486 1001 86380 86390 1
533621 99533621 1001 86380 86390 1
533599 99533599 1001 86380 86390 1
533329 99533329 1001 86380 86390 1
533253 99533253 1001 86380 86390 1
533424 99533424 1001 86380 86390 1
533426 99533426 1001 86380 86390 1
534049 99534049 1001 86380 86390 1
533911 99533911 1001 86380 86390 1
533991 99533991 1001 86380 86390 1
534484 99534484 1001 86380 86390 1
534511 99534511 1001 86380 86390 1
534435 99534435 1001 86380 86390 1
534193 99534193 1001 86380 86390 1
534271 99534271 1001 86380 86390 1
534108 99534108 1001 86380 86390 1
534136 99534136 1001 86380 86390 1
534152 99534152 1001 86380 86390 1
534813 99534813 1001 86380 86390 1
534736 99534736 1001 86380 86390 1
534737 99534737 1001 86380 86390 1
534854 99534854 1001 86380 86390 1
534699 99534699 1001 86380 86390 1
534833 99534833 1001 86380 86390 1
535446 99535446 1001 86380 86390 1
535331 99535331 1001 86380 86390 1
535334 99535334 1001 86380 86390 1
535376 99535376 1001 86380 86390 1
535390 99535390 1001 86380 86390 1
535138 99535138 1001 86380 86390 1
535099 99535099 1001 86380 86390 1
535153 99535153 1001 86380 86390 1
535248 99535248 1001 86380 86390 1
535120 99535120 1001 86380 86390 1
534941 99534941 1001 86380 86390 1
534930 99534930 1001 86380 86390 1
535015 99535015 1001 86380 86390 1
535081 99535081 1001 86380 86390 1
534913 99534913 1001 86380 86390 1
535098 99535098 1001 86380 86390 1
536300 99536300 1001 86380 86390 1
536305 99536305 1001 86380 86390 1
536319 99536319 1001 86380 86390 1
536320 99536320 1001 86380 86390 1
536326 99536326 1001 86380 86390 1
536207 99536207 1001 86380 86390 1
536083 99536083 1001 86380 86390 1
536074 99536074 1001 86380 86390 1
535900 99535900 1001 86380 86390 1
535752 99535752 1001 86380 86390 1
536430 99536430 1001 86380 86390 1
537114 99537114 1001 86380 86390 1
537027 99537027 1001 86380 86390 1
536788 99536788 1001 86380 86390 1
536829 99536829 1001 86380 86390 1
536779 99536779 1001 86380 86390 1
536909 99536909 1001 86380 86390 1
536877 99536877 1001 86380 86390 1
536711 99536711 1001 86380 86390 1
536544 99536544 1001 86380 86390 1
536651 99536651 1001 86380 86390 1
536630 99536630 1001 86380 86390 1
536566 99536566 1001 86380 86390 1
537217 99537217 1001 86380 86390 1
537262 99537262 1001 86380 86390 1
537808 99537808 1001 86380 86390 1
537988 99537988 1001 86380 86390 1
537918 99537918 1001 86380 86390 1
537970 99537970 1001 86380 86390 1
537794 99537794 1001 86380 86390 1
537731 99537731 1001 86380 86390 1
537629 99537629 1001 86380 86390 1
537604 99537604 1001 86380 86390 1
537695 99537695 1001 86380 86390 1
537575 99537575 1001 86380 86390 1
537479 99537479 1001 86380 86390 1
537531 99537531 1001 86380 86390 1
537507 99537507 1001 86380 86390 1
538049 99538049 1001 86380 86390 1
538024 99538024 1001 86380 86390 1
538026 99538026 1001 86380 86390 1
538190 99538190 1001 86380 86390 1
538617 99538617 1001 86380 86390 1
538645 99538645 1001 86380 86390 1
538723 99538723 1001 86380 86390 1
538481 99538481 1001 86380 86390 1
538444 99538444 1001 86380 86390 1
538601 99538601 1001 86380 86390 1
538551 99538551 1001 86380 86390 1
538436 99538436 1001 86380 86390 1
538423 99538423 1001 86380 86390 1
538569 99538569 1001 86380 86390 1
538207 99538207 1001 86380 86390 1
538234 99538234 1001 86380 86390 1
538196 99538196 1001 86380 86390 1
538301 99538301 1001 86380 86390 1
538201 99538201 1001 86380 86390 1
538358 99538358 1001 86380 86390 1
538915 99538915 1001 86380 86390 1
538853 99538853 1001 86380 86390 1
538857 99538857 1001 86380 86390 1
538976 99538976 1001 86380 86390 1
539017 99539017 1001 86380 86390 1
539494 99539494 1001 86380 86390 1
539632 99539632 1001 86380 86390 1
539271 99539271 1001 86380 86390 1
539363 99539363 1001 86380 86390 1
539240 99539240 1001 86380 86390 1
539136 99539136 1001 86380 86390 1
539216 99539216 1001 86380 86390 1
539105 99539105 1001 86380 86390 1
539212 99539212 1001 86380 86390 1
539083 99539083 1001 86380 86390 1
539225 99539225 1001 86380 86390 1
539835 99539835 1001 86380 86390 1
539654 99539654 1001 86380 86390 1
539777 99539777 1001 86380 86390 1
539701 99539701 1001 86380 86390 1
540304 99540304 1001 86380 86390 1
540281 99540281 1001 86380 86390 1
540451 99540451 1001 86380 86390 1
540308 99540308 1001 86380 86390 1
540399 99540399 1001 86380 86390 1
540211 99540211 1001 86380 86390 1
540199 99540199 1001 86380 86390 1
540187 99540187 1001 86380 86390 1
540150 99540150 1001 86380 86390 1
540125 99540125 1001 86380 86390 1
540190 99540190 1001 86380 86390 1
540230 99540230 1001 86380 86390 1
539872 99539872 1001 86380 86390 1
539977 99539977 1001 86380 86390 1
539967 99539967 1001 86380 86390 1
539865 99539865 1001 86380 86390 1
539962 99539962 1001 86380 86390 1
540506 99540506 1001 86380 86390 1
540482 99540482 1001 86380 86390 1
540472 99540472 1001 86380 86390 1
540514 99540514 1001 86380 86390 1
541153 99541153 1001 86380 86390 1
541144 99541144 1001 86380 86390 1
541123 99541123 1001 86380 86390 1
541031 99541031 1001 86380 86390 1
540757 99540757 1001 86380 86390 1
540797 99540797 1001 86380 86390 1
541316 99541316 1001 86380 86390 1
541319 99541319 1001 86380 86390 1
541333 99541333 1001 86380 86390 1
541960 99541960 1001 86380 86390 1
541962 99541962 1001 86380 86390 1
541710 99541710 1001 86380 86390 1
541595 99541595 1001 86380 86390 1
541584 99541584 1001 86380 86390 1
541547 99541547 1001 86380 86390 1
542122 99542122 1001 86380 86390 1
542200 99542200 1001 86380 86390 1
542916 99542916 1001 86380 86390 1
542663 99542663 1001 86380 86390 1
542539 99542539 1001 86380 86390 1
542553 99542553 1001 86380 86390 1
542544 99542544 1001 86380 86390 1
542429 99542429 1001 86380 86390 1
542395 99542395 1001 86380 86390 1
542512 99542512 1001 86380 86390 1
542331 99542331 1001 86380 86390 1
542527 99542527 1001 86380 86390 1
542505 99542505 1001 86380 86390 1
543100 99543100 1001 86380 86390 1
543002 99543002 1001 86380 86390 1
543133 99543133 1001 86380 86390 1
543699 99543699 1001 86380 86390 1
543610 99543610 1001 86380 86390 1
543679 99543679 1001 86380 86390 1
543489 99543489 1001 86380 86390 1
543544 99543544 1001 86380 86390 1
543481 99543481 1001 86380 86390 1
543433 99543433 1001 86380 86390 1
543969 99543969 1001 86380 86390 1
544490 99544490 1001 86380 86390 1
544529 99544529 1001 86380 86390 1
544413 99544413 1001 86380 86390 1
544225 99544225 1001 86380 86390 1
544319 99544319 1001 86380 86390 1
544334 99544334 1001 86380 86390 1
544390 99544390 1001 86380 86390 1
544391 99544391 1001 86380 86390 1
544028 99544028 1001 86380 86390 1
544055 99544055 1001 86380 86390 1
544096 99544096 1001 86380 86390 1
544046 99544046 1001 86380 86390 1
544638 99544638 1001 86380 86390 1
529092 801 1002 54944 55342 1
400007 99400007 1001 86380 86390 1
400064 99400064 1001 86380 86390 1
400124 99400124 1001 86380 86390 1
400254 99400254 1001 86380 86390 1
400485 99400485 1001 86380 86390 1
400435 99400435 1001 86380 86390 1
400581 99400581 1001 86380 86390 1
400679 99400679 1001 86380 86390 1
400630 99400630 1001 86380 86390 1
400654 99400654 1001 86380 86390 1
400770 99400770 1001 86380 86390 1
400917 99400917 1001 86380 86390 1
400889 99400889 1001 86380 86390 1
400861 99400861 1001 86380 86390 1
401127 99401127 1001 86380 86390 1
401268 99401268 1001 86380 86390 1
401544 99401544 1001 86380 86390 1
401538 99401538 1001 86380 86390 1
401496 99401496 1001 86380 86390 1
401598 99401598 1001 86380 86390 1
401725 99401725 1001 86380 86390 1
401929 99401929 1001 86380 86390 1
401976 99401976 1001 86380 86390 1
402456 99402456 1001 86380 86390 1
402564 99402564 1001 86380 86390 1
402575 99402575 1001 86380 86390 1
402643 99402643 1001 86380 86390 1
402897 99402897 1001 86380 86390 1
403005 99403005 1001 86380 86390 1
403012 99403012 1001 86380 86390 1
403036 99403036 1001 86380 86390 1
403155 99403155 1001 86380 86390 1
403140 99403140 1001 86380 86390 1
403152 99403152 1001 86380 86390 1
403221 99403221 1001 86380 86390 1
403415 99403415 1001 86380 86390 1
403524 99403524 1001 86380 86390 1
403640 99403640 1001 86380 86390 1
403742 99403742 1001 86380 86390 1
404176 99404176 1001 86380 86390 1
404517 99404517 1001 86380 86390 1
404507 99404507 1001 86380 86390 1
404639 99404639 1001 86380 86390 1
404786 99404786 1001 86380 86390 1
404759 99404759 1001 86380 86390 1
404715 99404715 1001 86380 86390 1
404900 99404900 1001 86380 86390 1
405088 99405088 1001 86380 86390 1
405106 99405106 1001 86380 86390 1
405015 99405015 1001 86380 86390 1
405071 99405071 1001 86380 86390 1
405175 99405175 1001 86380 86390 1
405279 99405279 1001 86380 86390 1
405314 99405314 1001 86380 86390 1
405776 99405776 1001 86380 86390 1
405830 99405830 1001 86380 86390 1
406373 99406373 1001 86380 86390 1
406548 99406548 1001 86380 86390 1
406639 99406639 1001 86380 86390 1
406708 99406708 1001 86380 86390 1
406769 99406769 1001 86380 86390 1
406887 99406887 1001 86380 86390 1
406969 99406969 1001 86380 86390 1
407015 99407015 1001 86380 86390 1
407018 99407018 1001 86380 86390 1
407046 99407046 1001 86380 86390 1
407174 99407174 1001 86380 86390 1
407194 99407194 1001 86380 86390 1
407429 99407429 1001 86380 86390 1
407433 99407433 1001 86380 86390 1
407436 99407436 1001 86380 86390 1
407502 99407502 1001 86380 86390 1
407474 99407474 1001 86380 86390 1
407545 99407545 1001 86380 86390 1
407637 99407637 1001 86380 86390 1
407698 99407698 1001 86380 86390 1
407876 99407876 1001 86380 86390 1
407978 99407978 1001 86380 86390 1
408258 99408258 1001 86380 86390 1
408240 99408240 1001 86380 86390 1
408359 99408359 1001 86380 86390 1
408739 99408739 1001 86380 86390 1
408699 99408699 1001 86380 86390 1
408844 99408844 1001 86380 86390 1
408810 99408810 1001 86380 86390 1
408796 99408796 1001 86380 86390 1
408950 99408950 1001 86380 86390 1
409188 99409188 1001 86380 86390 1
408980 99408980 1001 86380 86390 1
409588 99409588 1001 86380 86390 1
409664 99409664 1001 86380 86390 1
409718 99409718 1001 86380 86390 1
409723 99409723 1001 86380 86390 1
410018 99410018 1001 86380 86390 1
410150 99410150 1001 86380 86390 1
410121 99410121 1001 86380 86390 1
409990 99409990 1001 86380 86390 1
410277 99410277 1001 86380 86390 1
410226 99410226 1001 86380 86390 1
410310 99410310 1001 86380 86390 1
410427 99410427 1001 86380 86390 1
410575 99410575 1001 86380 86390 1
410496 99410496 1001 86380 86390 1
410871 99410871 1001 86380 86390 1
411293 99411293 1001 86380 86390 1
411229 99411229 1001 86380 86390 1
411412 99411412 1001 86380 86390 1
411459 99411459 1001 86380 86390 1
411485 99411485 1001 86380 86390 1
411636 99411636 1001 86380 86390 1
411704 99411704 1001 86380 86390 1
411725 99411725 1001 86380 86390 1
411710 99411710 1001 86380 86390 1
411846 99411846 1001 86380 86390 1
411782 99411782 1001 86380 86390 1
412084 99412084 1001 86380 86390 1
412167 99412167 1001 86380 86390 1
412234 99412234 1001 86380 86390 1
412477 99412477 1001 86380 86390 1
412403 99412403 1001 86380 86390 1
413293 99413293 1001 86380 86390 1
413502 99413502 1001 86380 86390 1
413326 99413326 1001 86380 86390 1
413308 99413308 1001 86380 86390 1
413416 99413416 1001 86380 86390 1
413172 99413172 1001 86380 86390 1
413151 99413151 1001 86380 86390 1
413130 99413130 1001 86380 86390 1
413255 99413255 1001 86380 86390 1
412796 99412796 1001 86380 86390 1
412820 99412820 1001 86380 86390 1
412841 99412841 1001 86380 86390 1
412798 99412798 1001 86380 86390 1
412615 99412615 1001 86380 86390 1
412645 99412645 1001 86380 86390 1
412804 99412804 1001 86380 86390 1
412547 99412547 1001 86380 86390 1
414061 99414061 1001 86380 86390 1
413843 99413843 1001 86380 86390 1
414101 99414101 1001 86380 86390 1
413720 99413720 1001 86380 86390 1
415190 99415190 1001 86380 86390 1
415284 99415284 1001 86380 86390 1
414829 99414829 1001 86380 86390 1
414857 99414857 1001 86380 86390 1
414456 99414456 1001 86380 86390 1
414464 99414464 1001 86380 86390 1
414282 99414282 1001 86380 86390 1
414132 99414132 1001 86380 86390 1
414375 99414375 1001 86380 86390 1
415529 99415529 1001 86380 86390 1
415575 99415575 1001 86380 86390 1
415712 99415712 1001 86380 86390 1
415614 99415614 1001 86380 86390 1
415497 99415497 1001 86380 86390 1
415363 99415363 1001 86380 86390 1
416912 99416912 1001 86380 86390 1
416285 99416285 1001 86380 86390 1
416128 99416128 1001 86380 86390 1
417073 99417073 1001 86380 86390 1
417384 99417384 1001 86380 86390 1
417079 99417079 1001 86380 86390 1
417360 99417360 1001 86380 86390 1
417223 99417223 1001 86380 86390 1
417127 99417127 1001 86380 86390 1
417393 99417393 1001 86380 86390 1
417445 99417445 1001 86380 86390 1
417472 99417472 1001 86380 86390 1
418775 99418775 1001 86380 86390 1
418470 99418470 1001 86380 86390 1
418688 99418688 1001 86380 86390 1
418199 99418199 1001 86380 86390 1
418259 99418259 1001 86380 86390 1
417979 99417979 1001 86380 86390 1
418873 99418873 1001 86380 86390 1
419056 99419056 1001 86380 86390 1
418826 99418826 1001 86380 86390 1
419003 99419003 1001 86380 86390 1
420076 99420076 1001 86380 86390 1
420179 99420179 1001 86380 86390 1
420081 99420081 1001 86380 86390 1
420281 99420281 1001 86380 86390 1
420213 99420213 1001 86380 86390 1
419740 99419740 1001 86380 86390 1
419630 99419630 1001 86380 86390 1
420694 99420694 1001 86380 86390 1
420762 99420762 1001 86380 86390 1
422032 99422032 1001 86380 86390 1
421840 99421840 1001 86380 86390 1
421870 99421870 1001 86380 86390 1
421694 99421694 1001 86380 86390 1
421857 99421857 1001 86380 86390 1
421401 99421401 1001 86380 86390 1
421353 99421353 1001 86380 86390 1
421328 99421328 1001 86380 86390 1
421039 99421039 1001 86380 86390 1
422333 99422333 1001 86380 86390 1
422386 99422386 1001 86380 86390 1
422448 99422448 1001 86380 86390 1
422517 99422517 1001 86380 86390 1
422473 99422473 1001 86380 86390 1
423464 99423464 1001 86380 86390 1
423610 99423610 1001 86380 86390 1
423618 99423618 1001 86380 86390 1
423119 99423119 1001 86380 86390 1
422996 99422996 1001 86380 86390 1
423163 99423163 1001 86380 86390 1
422550 99422550 1001 86380 86390 1
422807 99422807 1001 86380 86390 1
422580 99422580 1001 86380 86390 1
422760 99422760 1001 86380 86390 1
423828 99423828 1001 86380 86390 1
424110 99424110 1001 86380 86390 1
425036 99425036 1001 86380 86390 1
425062 99425062 1001 86380 86390 1
425342 99425342 1001 86380 86390 1
425186 99425186 1001 86380 86390 1
424646 99424646 1001 86380 86390 1
424993 99424993 1001 86380 86390 1
424971 99424971 1001 86380 86390 1
424944 99424944 1001 86380 86390 1
424753 99424753 1001 86380 86390 1
424245 99424245 1001 86380 86390 1
424555 99424555 1001 86380 86390 1
424451 99424451 1001 86380 86390 1
425435 99425435 1001 86380 86390 1
425536 99425536 1001 86380 86390 1
425388 99425388 1001 86380 86390 1
425412 99425412 1001 86380 86390 1
425647 99425647 1001 86380 86390 1
426903 99426903 1001 86380 86390 1
426805 99426805 1001 86380 86390 1
426344 99426344 1001 86380 86390 1
426276 99426276 1001 86380 86390 1
426526 99426526 1001 86380 86390 1
426629 99426629 1001 86380 86390 1
426587 99426587 1001 86380 86390 1
426366 99426366 1001 86380 86390 1
426541 99426541 1001 86380 86390 1
426139 99426139 1001 86380 86390 1
425975 99425975 1001 86380 86390 1
426209 99426209 1001 86380 86390 1
427318 99427318 1001 86380 86390 1
427430 99427430 1001 86380 86390 1
427934 99427934 1001 86380 86390 1
427601 99427601 1001 86380 86390 1
427801 99427801 1001 86380 86390 1
427806 99427806 1001 86380 86390 1
427791 99427791 1001 86380 86390 1
427895 99427895 1001 86380 86390 1
429152 99429152 1001 86380 86390 1
428943 99428943 1001 86380 86390 1
429161 99429161 1001 86380 86390 1
428905 99428905 1001 86380 86390 1
430021 99430021 1001 86380 86390 1
430099 99430099 1001 86380 86390 1
430040 99430040 1001 86380 86390 1
429946 99429946 1001 86380 86390 1
429466 99429466 1001 86380 86390 1
429522 99429522 1001 86380 86390 1
429518 99429518 1001 86380 86390 1
430644 99430644 1001 86380 86390 1
431961 99431961 1001 86380 86390 1
431412 99431412 1001 86380 86390 1
431364 99431364 1001 86380 86390 1
431342 99431342 1001 86380 86390 1
431625 99431625 1001 86380 86390 1
431019 99431019 1001 86380 86390 1
432201 99432201 1001 86380 86390 1
432123 99432123 1001 86380 86390 1
432254 99432254 1001 86380 86390 1
432073 99432073 1001 86380 86390 1
433436 99433436 1001 86380 86390 1
433490 99433490 1001 86380 86390 1
433562 99433562 1001 86380 86390 1
433504 99433504 1001 86380 86390 1
433629 99433629 1001 86380 86390 1
433216 99433216 1001 86380 86390 1
432915 99432915 1001 86380 86390 1
433231 99433231 1001 86380 86390 1
432532 99432532 1001 86380 86390 1
432566 99432566 1001 86380 86390 1
434093 99434093 1001 86380 86390 1
433735 99433735 1001 86380 86390 1
433922 99433922 1001 86380 86390 1
433868 99433868 1001 86380 86390 1
433820 99433820 1001 86380 86390 1
433740 99433740 1001 86380 86390 1
433911 99433911 1001 86380 86390 1
435365 99435365 1001 86380 86390 1
435342 99435342 1001 86380 86390 1
435333 99435333 1001 86380 86390 1
435075 99435075 1001 86380 86390 1
434622 99434622 1001 86380 86390 1
434829 99434829 1001 86380 86390 1
434951 99434951 1001 86380 86390 1
434984 99434984 1001 86380 86390 1
434401 99434401 1001 86380 86390 1
434216 99434216 1001 86380 86390 1
434555 99434555 1001 86380 86390 1
434151 99434151 1001 86380 86390 1
434559 99434559 1001 86380 86390 1
435735 99435735 1001 86380 86390 1
435473 99435473 1001 86380 86390 1
435744 99435744 1001 86380 86390 1
435724 99435724 1001 86380 86390 1
436893 99436893 1001 86380 86390 1
436828 99436828 1001 86380 86390 1
437099 99437099 1001 86380 86390 1
436905 99436905 1001 86380 86390 1
436993 99436993 1001 86380 86390 1
436602 99436602 1001 86380 86390 1
436376 99436376 1001 86380 86390 1
436404 99436404 1001 86380 86390 1
436040 99436040 1001 86380 86390 1
436173 99436173 1001 86380 86390 1
435963 99435963 1001 86380 86390 1
436182 99436182 1001 86380 86390 1
436335 99436335 1001 86380 86390 1
437300 99437300 1001 86380 86390 1
437183 99437183 1001 86380 86390 1
300711 99300711 1001 86380 86390 1
300568 99300568 1001 86380 86390 1
300386 99300386 1001 86380 86390 1
300439 99300439 1001 86380 86390 1
300480 99300480 1001 86380 86390 1
300213 99300213 1001 86380 86390 1
300245 99300245 1001 86380 86390 1
300234 99300234 1001 86380 86390 1
300119 99300119 1001 86380 86390 1
300824 99300824 1001 86380 86390 1
300828 99300828 1001 86380 86390 1
301500 99301500 1001 86380 86390 1
301194 99301194 1001 86380 86390 1
301237 99301237 1001 86380 86390 1
301174 99301174 1001 86380 86390 1
301047 99301047 1001 86380 86390 1
300956 99300956 1001 86380 86390 1
302277 99302277 1001 86380 86390 1
301979 99301979 1001 86380 86390 1
302565 99302565 1001 86380 86390 1
302502 99302502 1001 86380 86390 1
303206 99303206 1001 86380 86390 1
303174 99303174 1001 86380 86390 1
303080 99303080 1001 86380 86390 1
303010 99303010 1001 86380 86390 1
303196 99303196 1001 86380 86390 1
303103 99303103 1001 86380 86390 1
302852 99302852 1001 86380 86390 1
302754 99302754 1001 86380 86390 1
302744 99302744 1001 86380 86390 1
303385 99303385 1001 86380 86390 1
303401 99303401 1001 86380 86390 1
303240 99303240 1001 86380 86390 1
303241 99303241 1001 86380 86390 1
303268 99303268 1001 86380 86390 1
303917 99303917 1001 86380 86390 1
303863 99303863 1001 86380 86390 1
303672 99303672 1001 86380 86390 1
303531 99303531 1001 86380 86390 1
303545 99303545 1001 86380 86390 1
303829 99303829 1001 86380 86390 1
304125 99304125 1001 86380 86390 1
304104 99304104 1001 86380 86390 1
304196 99304196 1001 86380 86390 1
304222 99304222 1001 86380 86390 1
304827 99304827 1001 86380 86390 1
304829 99304829 1001 86380 86390 1
304799 99304799 1001 86380 86390 1
304716 99304716 1001 86380 86390 1
304485 99304485 1001 86380 86390 1
304615 99304615 1001 86380 86390 1
304473 99304473 1001 86380 86390 1
304560 99304560 1001 86380 86390 1
304343 99304343 1001 86380 86390 1
304435 99304435 1001 86380 86390 1
304322 99304322 1001 86380 86390 1
304323 99304323 1001 86380 86390 1
304388 99304388 1001 86380 86390 1
304301 99304301 1001 86380 86390 1
305014 99305014 1001 86380 86390 1
304872 99304872 1001 86380 86390 1
304952 99304952 1001 86380 86390 1
304865 99304865 1001 86380 86390 1
305559 99305559 1001 86380 86390 1
305628 99305628 1001 86380 86390 1
305492 99305492 1001 86380 86390 1
305437 99305437 1001 86380 86390 1
305281 99305281 1001 86380 86390 1
305413 99305413 1001 86380 86390 1
305297 99305297 1001 86380 86390 1
305220 99305220 1001 86380 86390 1
305066 99305066 1001 86380 86390 1
500155 99500155 1001 86380 86390 1
500018 99500018 1001 86380 86390 1
500124 99500124 1001 86380 86390 1
500126 99500126 1001 86380 86390 1
500661 99500661 1001 86380 86390 1
500662 99500662 1001 86380 86390 1
500608 99500608 1001 86380 86390 1
500408 99500408 1001 86380 86390 1
500277 99500277 1001 86380 86390 1
500269 99500269 1001 86380 86390 1
500823 99500823 1001 86380 86390 1
500995 99500995 1001 86380 86390 1
500970 99500970 1001 86380 86390 1
500847 99500847 1001 86380 86390 1
501634 99501634 1001 86380 86390 1
501424 99501424 1001 86380 86390 1
501366 99501366 1001 86380 86390 1
501044 99501044 1001 86380 86390 1
501096 99501096 1001 86380 86390 1
501152 99501152 1001 86380 86390 1
501051 99501051 1001 86380 86390 1
501712 99501712 1001 86380 86390 1
502390 99502390 1001 86380 86390 1
502409 99502409 1001 86380 86390 1
502295 99502295 1001 86380 86390 1
502373 99502373 1001 86380 86390 1
502210 99502210 1001 86380 86390 1
502055 99502055 1001 86380 86390 1
502108 99502108 1001 86380 86390 1
502251 99502251 1001 86380 86390 1
502240 99502240 1001 86380 86390 1
502111 99502111 1001 86380 86390 1
502192 99502192 1001 86380 86390 1
502231 99502231 1001 86380 86390 1
501911 99501911 1001 86380 86390 1
501847 99501847 1001 86380 86390 1
501965 99501965 1001 86380 86390 1
502520 99502520 1001 86380 86390 1
502625 99502625 1001 86380 86390 1
503142 99503142 1001 86380 86390 1
503289 99503289 1001 86380 86390 1
503201 99503201 1001 86380 86390 1
503076 99503076 1001 86380 86390 1
503068 99503068 1001 86380 86390 1
502815 99502815 1001 86380 86390 1
502846 99502846 1001 86380 86390 1
502783 99502783 1001 86380 86390 1
503355 99503355 1001 86380 86390 1
503490 99503490 1001 86380 86390 1
503374 99503374 1001 86380 86390 1
503984 99503984 1001 86380 86390 1
503802 99503802 1001 86380 86390 1
503856 99503856 1001 86380 86390 1
503909 99503909 1001 86380 86390 1
503665 99503665 1001 86380 86390 1
503536 99503536 1001 86380 86390 1
503642 99503642 1001 86380 86390 1
503554 99503554 1001 86380 86390 1
503568 99503568 1001 86380 86390 1
504259 99504259 1001 86380 86390 1
504315 99504315 1001 86380 86390 1
504214 99504214 1001 86380 86390 1
504204 99504204 1001 86380 86390 1
504825 99504825 1001 86380 86390 1
504693 99504693 1001 86380 86390 1
504492 99504492 1001 86380 86390 1
504405 99504405 1001 86380 86390 1
504968 99504968 1001 86380 86390 1
505125 99505125 1001 86380 86390 1
505009 99505009 1001 86380 86390 1
505038 99505038 1001 86380 86390 1
505013 99505013 1001 86380 86390 1
505147 99505147 1001 86380 86390 1
505643 99505643 1001 86380 86390 1
505685 99505685 1001 86380 86390 1
505597 99505597 1001 86380 86390 1
505490 99505490 1001 86380 86390 1
505454 99505454 1001 86380 86390 1
505455 99505455 1001 86380 86390 1
505456 99505456 1001 86380 86390 1
505447 99505447 1001 86380 86390 1
505343 99505343 1001 86380 86390 1
505189 99505189 1001 86380 86390 1
505305 99505305 1001 86380 86390 1
505333 99505333 1001 86380 86390 1
505155 99505155 1001 86380 86390 1
505221 99505221 1001 86380 86390 1
505222 99505222 1001 86380 86390 1
505872 99505872 1001 86380 86390 1
505863 99505863 1001 86380 86390 1
505902 99505902 1001 86380 86390 1
505825 99505825 1001 86380 86390 1
505864 99505864 1001 86380 86390 1
505890 99505890 1001 86380 86390 1
506494 99506494 1001 86380 86390 1
506404 99506404 1001 86380 86390 1
506430 99506430 1001 86380 86390 1
506596 99506596 1001 86380 86390 1
506564 99506564 1001 86380 86390 1
506418 99506418 1001 86380 86390 1
506501 99506501 1001 86380 86390 1
506341 99506341 1001 86380 86390 1
506204 99506204 1001 86380 86390 1
506350 99506350 1001 86380 86390 1
506376 99506376 1001 86380 86390 1
506080 99506080 1001 86380 86390 1
506083 99506083 1001 86380 86390 1
506676 99506676 1001 86380 86390 1
507360 99507360 1001 86380 86390 1
507267 99507267 1001 86380 86390 1
507050 99507050 1001 86380 86390 1
507211 99507211 1001 86380 86390 1
507199 99507199 1001 86380 86390 1
506999 99506999 1001 86380 86390 1
506950 99506950 1001 86380 86390 1
506886 99506886 1001 86380 86390 1
506914 99506914 1001 86380 86390 1
506810 99506810 1001 86380 86390 1
507498 99507498 1001 86380 86390 1
507605 99507605 1001 86380 86390 1
507465 99507465 1001 86380 86390 1
507547 99507547 1001 86380 86390 1
508245 99508245 1001 86380 86390 1
508198 99508198 1001 86380 86390 1
508084 99508084 1001 86380 86390 1
508124 99508124 1001 86380 86390 1
508163 99508163 1001 86380 86390 1
508230 99508230 1001 86380 86390 1
508208 99508208 1001 86380 86390 1
507901 99507901 1001 86380 86390 1
507984 99507984 1001 86380 86390 1
507882 99507882 1001 86380 86390 1
508427 99508427 1001 86380 86390 1
508312 99508312 1001 86380 86390 1
508355 99508355 1001 86380 86390 1
508330 99508330 1001 86380 86390 1
508360 99508360 1001 86380 86390 1
509040 99509040 1001 86380 86390 1
509029 99509029 1001 86380 86390 1
509031 99509031 1001 86380 86390 1
508903 99508903 1001 86380 86390 1
508929 99508929 1001 86380 86390 1
508907 99508907 1001 86380 86390 1
508805 99508805 1001 86380 86390 1
508755 99508755 1001 86380 86390 1
508776 99508776 1001 86380 86390 1
508495 99508495 1001 86380 86390 1
508574 99508574 1001 86380 86390 1
508486 99508486 1001 86380 86390 1
508500 99508500 1001 86380 86390 1
508591 99508591 1001 86380 86390 1
509088 99509088 1001 86380 86390 1
509092 99509092 1001 86380 86390 1
509756 99509756 1001 86380 86390 1
509847 99509847 1001 86380 86390 1
509894 99509894 1001 86380 86390 1
509665 99509665 1001 86380 86390 1
509415 99509415 1001 86380 86390 1
509467 99509467 1001 86380 86390 1
509403 99509403 1001 86380 86390 1
509480 99509480 1001 86380 86390 1
510014 99510014 1001 86380 86390 1
509995 99509995 1001 86380 86390 1
509997 99509997 1001 86380 86390 1
510026 99510026 1001 86380 86390 1
510694 99510694 1001 86380 86390 1
510561 99510561 1001 86380 86390 1
510604 99510604 1001 86380 86390 1
510545 99510545 1001 86380 86390 1
510458 99510458 1001 86380 86390 1
510330 99510330 1001 86380 86390 1
510212 99510212 1001 86380 86390 1
510818 99510818 1001 86380 86390 1
510925 99510925 1001 86380 86390 1
510749 99510749 1001 86380 86390 1
511456 99511456 1001 86380 86390 1
511459 99511459 1001 86380 86390 1
511447 99511447 1001 86380 86390 1
511334 99511334 1001 86380 86390 1
511206 99511206 1001 86380 86390 1
511297 99511297 1001 86380 86390 1
511246 99511246 1001 86380 86390 1
511186 99511186 1001 86380 86390 1
510985 99510985 1001 86380 86390 1
511089 99511089 1001 86380 86390 1
511054 99511054 1001 86380 86390 1
510970 99510970 1001 86380 86390 1
511581 99511581 1001 86380 86390 1
511558 99511558 1001 86380 86390 1
512272 99512272 1001 86380 86390 1
512153 99512153 1001 86380 86390 1
512068 99512068 1001 86380 86390 1
511939 99511939 1001 86380 86390 1
511904 99511904 1001 86380 86390 1
511932 99511932 1001 86380 86390 1
511858 99511858 1001 86380 86390 1
511848 99511848 1001 86380 86390 1
512536 99512536 1001 86380 86390 1
512498 99512498 1001 86380 86390 1
512539 99512539 1001 86380 86390 1
512490 99512490 1001 86380 86390 1
513107 99513107 1001 86380 86390 1
512910 99512910 1001 86380 86390 1
512837 99512837 1001 86380 86390 1
512876 99512876 1001 86380 86390 1
512668 99512668 1001 86380 86390 1
512759 99512759 1001 86380 86390 1
513409 99513409 1001 86380 86390 1
513395 99513395 1001 86380 86390 1
514003 99514003 1001 86380 86390 1
513947 99513947 1001 86380 86390 1
514017 99514017 1001 86380 86390 1
513835 99513835 1001 86380 86390 1
513826 99513826 1001 86380 86390 1
513662 99513662 1001 86380 86390 1
513653 99513653 1001 86380 86390 1
513591 99513591 1001 86380 86390 1
514197 99514197 1001 86380 86390 1
514045 99514045 1001 86380 86390 1
514128 99514128 1001 86380 86390 1
514092 99514092 1001 86380 86390 1
514731 99514731 1001 86380 86390 1
514770 99514770 1001 86380 86390 1
514773 99514773 1001 86380 86390 1
514799 99514799 1001 86380 86390 1
514590 99514590 1001 86380 86390 1
514611 99514611 1001 86380 86390 1
514333 99514333 1001 86380 86390 1
514372 99514372 1001 86380 86390 1
514429 99514429 1001 86380 86390 1
514946 99514946 1001 86380 86390 1
514912 99514912 1001 86380 86390 1
514926 99514926 1001 86380 86390 1
515609 99515609 1001 86380 86390 1
515585 99515585 1001 86380 86390 1
515526 99515526 1001 86380 86390 1
515336 99515336 1001 86380 86390 1
515350 99515350 1001 86380 86390 1
515301 99515301 1001 86380 86390 1
515462 99515462 1001 86380 86390 1
515156 99515156 1001 86380 86390 1
515106 99515106 1001 86380 86390 1
515145 99515145 1001 86380 86390 1
515159 99515159 1001 86380 86390 1
515081 99515081 1001 86380 86390 1
515264 99515264 1001 86380 86390 1
515721 99515721 1001 86380 86390 1
515787 99515787 1001 86380 86390 1
515769 99515769 1001 86380 86390 1
516460 99516460 1001 86380 86390 1
516425 99516425 1001 86380 86390 1
516310 99516310 1001 86380 86390 1
516453 99516453 1001 86380 86390 1
516351 99516351 1001 86380 86390 1
516364 99516364 1001 86380 86390 1
516326 99516326 1001 86380 86390 1
516137 99516137 1001 86380 86390 1
516192 99516192 1001 86380 86390 1
516301 99516301 1001 86380 86390 1
515918 99515918 1001 86380 86390 1
515935 99515935 1001 86380 86390 1
516000 99516000 1001 86380 86390 1
516689 99516689 1001 86380 86390 1
516694 99516694 1001 86380 86390 1
516531 99516531 1001 86380 86390 1
516648 99516648 1001 86380 86390 1
517156 99517156 1001 86380 86390 1
517306 99517306 1001 86380 86390 1
517185 99517185 1001 86380 86390 1
517289 99517289 1001 86380 86390 1
517240 99517240 1001 86380 86390 1
516837 99516837 1001 86380 86390 1
517365 99517365 1001 86380 86390 1
517525 99517525 1001 86380 86390 1
518134 99518134 1001 86380 86390 1
518077 99518077 1001 86380 86390 1
518140 99518140 1001 86380 86390 1
517882 99517882 1001 86380 86390 1
517780 99517780 1001 86380 86390 1
517560 99517560 1001 86380 86390 1
518329 99518329 1001 86380 86390 1
518291 99518291 1001 86380 86390 1
518975 99518975 1001 86380 86390 1
518641 99518641 1001 86380 86390 1
518620 99518620 1001 86380 86390 1
518634 99518634 1001 86380 86390 1
518712 99518712 1001 86380 86390 1
518509 99518509 1001 86380 86390 1
518560 99518560 1001 86380 86390 1
519091 99519091 1001 86380 86390 1
519067 99519067 1001 86380 86390 1
519056 99519056 1001 86380 86390 1
519023 99519023 1001 86380 86390 1
519645 99519645 1001 86380 86390 1
519505 99519505 1001 86380 86390 1
519603 99519603 1001 86380 86390 1
519539 99519539 1001 86380 86390 1
519504 99519504 1001 86380 86390 1
519246 99519246 1001 86380 86390 1
519300 99519300 1001 86380 86390 1
519237 99519237 1001 86380 86390 1
519276 99519276 1001 86380 86390 1
519294 99519294 1001 86380 86390 1
519295 99519295 1001 86380 86390 1
519942 99519942 1001 86380 86390 1
519897 99519897 1001 86380 86390 1
519832 99519832 1001 86380 86390 1
519875 99519875 1001 86380 86390 1
520533 99520533 1001 86380 86390 1
520560 99520560 1001 86380 86390 1
520244 99520244 1001 86380 86390 1
520427 99520427 1001 86380 86390 1
520350 99520350 1001 86380 86390 1
520404 99520404 1001 86380 86390 1
520430 99520430 1001 86380 86390 1
520343 99520343 1001 86380 86390 1
520201 99520201 1001 86380 86390 1
520021 99520021 1001 86380 86390 1
520139 99520139 1001 86380 86390 1
520705 99520705 1001 86380 86390 1
520712 99520712 1001 86380 86390 1
521418 99521418 1001 86380 86390 1
521329 99521329 1001 86380 86390 1
521280 99521280 1001 86380 86390 1
521297 99521297 1001 86380 86390 1
521154 99521154 1001 86380 86390 1
521220 99521220 1001 86380 86390 1
521053 99521053 1001 86380 86390 1
520990 99520990 1001 86380 86390 1
520994 99520994 1001 86380 86390 1
520853 99520853 1001 86380 86390 1
521038 99521038 1001 86380 86390 1
521621 99521621 1001 86380 86390 1
521548 99521548 1001 86380 86390 1
522262 99522262 1001 86380 86390 1
522183 99522183 1001 86380 86390 1
522271 99522271 1001 86380 86390 1
522014 99522014 1001 86380 86390 1
521913 99521913 1001 86380 86390 1
521966 99521966 1001 86380 86390 1
521891 99521891 1001 86380 86390 1
521904 99521904 1001 86380 86390 1
522034 99522034 1001 86380 86390 1
521816 99521816 1001 86380 86390 1
521726 99521726 1001 86380 86390 1
521782 99521782 1001 86380 86390 1
521847 99521847 1001 86380 86390 1
521835 99521835 1001 86380 86390 1
521810 99521810 1001 86380 86390 1
521696 99521696 1001 86380 86390 1
522436 99522436 1001 86380 86390 1
522424 99522424 1001 86380 86390 1
522360 99522360 1001 86380 86390 1
522425 99522425 1001 86380 86390 1
522365 99522365 1001 86380 86390 1
522951 99522951 1001 86380 86390 1
523083 99523083 1001 86380 86390 1
522950 99522950 1001 86380 86390 1
522775 99522775 1001 86380 86390 1
522859 99522859 1001 86380 86390 1
522632 99522632 1001 86380 86390 1
522688 99522688 1001 86380 86390 1
522613 99522613 1001 86380 86390 1
523154 99523154 1001 86380 86390 1
523129 99523129 1001 86380 86390 1
523224 99523224 1001 86380 86390 1
523134 99523134 1001 86380 86390 1
523896 99523896 1001 86380 86390 1
523822 99523822 1001 86380 86390 1
523440 99523440 1001 86380 86390 1
523352 99523352 1001 86380 86390 1
523444 99523444 1001 86380 86390 1
524728 99524728 1001 86380 86390 1
524540 99524540 1001 86380 86390 1
524492 99524492 1001 86380 86390 1
524152 99524152 1001 86380 86390 1
524796 99524796 1001 86380 86390 1
524773 99524773 1001 86380 86390 1
524957 99524957 1001 86380 86390 1
524790 99524790 1001 86380 86390 1
525562 99525562 1001 86380 86390 1
525433 99525433 1001 86380 86390 1
525422 99525422 1001 86380 86390 1
525448 99525448 1001 86380 86390 1
525492 99525492 1001 86380 86390 1
525301 99525301 1001 86380 86390 1
525369 99525369 1001 86380 86390 1
525193 99525193 1001 86380 86390 1
525158 99525158 1001 86380 86390 1
525029 99525029 1001 86380 86390 1
525175 99525175 1001 86380 86390 1
525115 99525115 1001 86380 86390 1
525066 99525066 1001 86380 86390 1
525723 99525723 1001 86380 86390 1
525741 99525741 1001 86380 86390 1
525729 99525729 1001 86380 86390 1
526268 99526268 1001 86380 86390 1
526244 99526244 1001 86380 86390 1
526362 99526362 1001 86380 86390 1
526409 99526409 1001 86380 86390 1
526357 99526357 1001 86380 86390 1
526017 99526017 1001 86380 86390 1
525845 99525845 1001 86380 86390 1
525977 99525977 1001 86380 86390 1
526517 99526517 1001 86380 86390 1
526608 99526608 1001 86380 86390 1
526493 99526493 1001 86380 86390 1
526623 99526623 1001 86380 86390 1
526456 99526456 1001 86380 86390 1
526521 99526521 1001 86380 86390 1
527111 99527111 1001 86380 86390 1
527235 99527235 1001 86380 86390 1
526914 99526914 1001 86380 86390 1
526953 99526953 1001 86380 86390 1
526955 99526955 1001 86380 86390 1
527001 99527001 1001 86380 86390 1
526848 99526848 1001 86380 86390 1
526778 99526778 1001 86380 86390 1
526804 99526804 1001 86380 86390 1
526715 99526715 1001 86380 86390 1
526637 99526637 1001 86380 86390 1
527973 99527973 1001 86380 86390 1
527935 99527935 1001 86380 86390 1
528075 99528075 1001 86380 86390 1
527975 99527975 1001 86380 86390 1
527963 99527963 1001 86380 86390 1
527976 99527976 1001 86380 86390 1
528015 99528015 1001 86380 86390 1
527977 99527977 1001 86380 86390 1
528062 99528062 1001 86380 86390 1
527970 99527970 1001 86380 86390 1
527728 99527728 1001 86380 86390 1
527747 99527747 1001 86380 86390 1
527760 99527760 1001 86380 86390 1
527496 99527496 1001 86380 86390 1
527510 99527510 1001 86380 86390 1
527602 99527602 1001 86380 86390 1
527657 99527657 1001 86380 86390 1
528098 99528098 1001 86380 86390 1
528217 99528217 1001 86380 86390 1
528172 99528172 1001 86380 86390 1
528160 99528160 1001 86380 86390 1
528773 99528773 1001 86380 86390 1
528838 99528838 1001 86380 86390 1
528864 99528864 1001 86380 86390 1
528816 99528816 1001 86380 86390 1
528746 99528746 1001 86380 86390 1
528785 99528785 1001 86380 86390 1
528531 99528531 1001 86380 86390 1
528559 99528559 1001 86380 86390 1
528320 99528320 1001 86380 86390 1
528427 99528427 1001 86380 86390 1
528377 99528377 1001 86380 86390 1
528339 99528339 1001 86380 86390 1
529078 99529078 1001 86380 86390 1
529666 99529666 1001 86380 86390 1
529590 99529590 1001 86380 86390 1
529655 99529655 1001 86380 86390 1
529686 99529686 1001 86380 86390 1
529648 99529648 1001 86380 86390 1
529534 99529534 1001 86380 86390 1
529637 99529637 1001 86380 86390 1
529316 99529316 1001 86380 86390 1
529436 99529436 1001 86380 86390 1
529400 99529400 1001 86380 86390 1
529416 99529416 1001 86380 86390 1
529291 99529291 1001 86380 86390 1
529242 99529242 1001 86380 86390 1
529194 99529194 1001 86380 86390 1
529838 99529838 1001 86380 86390 1
530469 99530469 1001 86380 86390 1
530496 99530496 1001 86380 86390 1
530372 99530372 1001 86380 86390 1
530221 99530221 1001 86380 86390 1
530287 99530287 1001 86380 86390 1
530301 99530301 1001 86380 86390 1
530243 99530243 1001 86380 86390 1
529945 99529945 1001 86380 86390 1
530011 99530011 1001 86380 86390 1
530584 99530584 1001 86380 86390 1
530637 99530637 1001 86380 86390 1
531359 99531359 1001 86380 86390 1
531273 99531273 1001 86380 86390 1
531119 99531119 1001 86380 86390 1
530967 99530967 1001 86380 86390 1
530778 99530778 1001 86380 86390 1
531467 99531467 1001 86380 86390 1
531493 99531493 1001 86380 86390 1
531507 99531507 1001 86380 86390 1
532109 99532109 1001 86380 86390 1
532128 99532128 1001 86380 86390 1
531913 99531913 1001 86380 86390 1
531915 99531915 1001 86380 86390 1
531843 99531843 1001 86380 86390 1
531844 99531844 1001 86380 86390 1
531692 99531692 1001 86380 86390 1
531656 99531656 1001 86380 86390 1
531788 99531788 1001 86380 86390 1
531737 99531737 1001 86380 86390 1
532257 99532257 1001 86380 86390 1
532296 99532296 1001 86380 86390 1
532389 99532389 1001 86380 86390 1
532274 99532274 1001 86380 86390 1
532395 99532395 1001 86380 86390 1
532877 99532877 1001 86380 86390 1
532914 99532914 1001 86380 86390 1
532681 99532681 1001 86380 86390 1
532554 99532554 1001 86380 86390 1
532460 99532460 1001 86380 86390 1
532617 99532617 1001 86380 86390 1
533126 99533126 1001 86380 86390 1
533048 99533048 1001 86380 86390 1
533825 99533825 1001 86380 86390 1
533744 99533744 1001 86380 86390 1
533786 99533786 1001 86380 86390 1
533658 99533658 1001 86380 86390 1
533753 99533753 1001 86380 86390 1
533854 99533854 1001 86380 86390 1
533449 99533449 1001 86380 86390 1
533466 99533466 1001 86380 86390 1
533638 99533638 1001 86380 86390 1
533445 99533445 1001 86380 86390 1
533286 99533286 1001 86380 86390 1
533950 99533950 1001 86380 86390 1
533861 99533861 1001 86380 86390 1
533889 99533889 1001 86380 86390 1
534033 99534033 1001 86380 86390 1
534506 99534506 1001 86380 86390 1
534627 99534627 1001 86380 86390 1
534479 99534479 1001 86380 86390 1
534468 99534468 1001 86380 86390 1
534329 99534329 1001 86380 86390 1
534293 99534293 1001 86380 86390 1
534211 99534211 1001 86380 86390 1
534082 99534082 1001 86380 86390 1
534135 99534135 1001 86380 86390 1
534216 99534216 1001 86380 86390 1
534825 99534825 1001 86380 86390 1
535436 99535436 1001 86380 86390 1
535451 99535451 1001 86380 86390 1
535413 99535413 1001 86380 86390 1
535492 99535492 1001 86380 86390 1
535471 99535471 1001 86380 86390 1
535280 99535280 1001 86380 86390 1
535206 99535206 1001 86380 86390 1
535198 99535198 1001 86380 86390 1
535134 99535134 1001 86380 86390 1
535265 99535265 1001 86380 86390 1
534995 99534995 1001 86380 86390 1
535010 99535010 1001 86380 86390 1
534906 99534906 1001 86380 86390 1
535075 99535075 1001 86380 86390 1
534975 99534975 1001 86380 86390 1
535663 99535663 1001 86380 86390 1
535638 99535638 1001 86380 86390 1
535654 99535654 1001 86380 86390 1
535693 99535693 1001 86380 86390 1
535629 99535629 1001 86380 86390 1
536237 99536237 1001 86380 86390 1
536306 99536306 1001 86380 86390 1
536253 99536253 1001 86380 86390 1
536243 99536243 1001 86380 86390 1
536328 99536328 1001 86380 86390 1
535964 99535964 1001 86380 86390 1
535925 99535925 1001 86380 86390 1
536030 99536030 1001 86380 86390 1
535956 99535956 1001 86380 86390 1
536113 99536113 1001 86380 86390 1
535861 99535861 1001 86380 86390 1
535721 99535721 1001 86380 86390 1
535776 99535776 1001 86380 86390 1
535804 99535804 1001 86380 86390 1
536464 99536464 1001 86380 86390 1
537086 99537086 1001 86380 86390 1
536973 99536973 1001 86380 86390 1
537090 99537090 1001 86380 86390 1
537121 99537121 1001 86380 86390 1
536968 99536968 1001 86380 86390 1
536833 99536833 1001 86380 86390 1
536898 99536898 1001 86380 86390 1
536757 99536757 1001 86380 86390 1
536811 99536811 1001 86380 86390 1
536837 99536837 1001 86380 86390 1
536572 99536572 1001 86380 86390 1
537861 99537861 1001 86380 86390 1
537915 99537915 1001 86380 86390 1
537812 99537812 1001 86380 86390 1
537841 99537841 1001 86380 86390 1
537907 99537907 1001 86380 86390 1
537935 99537935 1001 86380 86390 1
537667 99537667 1001 86380 86390 1
537749 99537749 1001 86380 86390 1
537607 99537607 1001 86380 86390 1
537777 99537777 1001 86380 86390 1
537524 99537524 1001 86380 86390 1
537526 99537526 1001 86380 86390 1
537539 99537539 1001 86380 86390 1
537520 99537520 1001 86380 86390 1
538031 99538031 1001 86380 86390 1
538020 99538020 1001 86380 86390 1
538096 99538096 1001 86380 86390 1
538675 99538675 1001 86380 86390 1
538784 99538784 1001 86380 86390 1
538743 99538743 1001 86380 86390 1
538769 99538769 1001 86380 86390 1
538666 99538666 1001 86380 86390 1
538507 99538507 1001 86380 86390 1
538458 99538458 1001 86380 86390 1
538944 99538944 1001 86380 86390 1
538961 99538961 1001 86380 86390 1
538885 99538885 1001 86380 86390 1
538898 99538898 1001 86380 86390 1
538989 99538989 1001 86380 86390 1
538938 99538938 1001 86380 86390 1
538939 99538939 1001 86380 86390 1
539608 99539608 1001 86380 86390 1
539449 99539449 1001 86380 86390 1
539527 99539527 1001 86380 86390 1
539440 99539440 1001 86380 86390 1
539584 99539584 1001 86380 86390 1
539359 99539359 1001 86380 86390 1
539414 99539414 1001 86380 86390 1
539272 99539272 1001 86380 86390 1
539149 99539149 1001 86380 86390 1
539087 99539087 1001 86380 86390 1
539039 99539039 1001 86380 86390 1
539691 99539691 1001 86380 86390 1
539783 99539783 1001 86380 86390 1
539711 99539711 1001 86380 86390 1
540274 99540274 1001 86380 86390 1
540300 99540300 1001 86380 86390 1
540273 99540273 1001 86380 86390 1
540350 99540350 1001 86380 86390 1
540239 99540239 1001 86380 86390 1
540123 99540123 1001 86380 86390 1
540113 99540113 1001 86380 86390 1
540078 99540078 1001 86380 86390 1
539914 99539914 1001 86380 86390 1
539953 99539953 1001 86380 86390 1
540020 99540020 1001 86380 86390 1
539987 99539987 1001 86380 86390 1
540556 99540556 1001 86380 86390 1
540468 99540468 1001 86380 86390 1
540546 99540546 1001 86380 86390 1
540471 99540471 1001 86380 86390 1
540552 99540552 1001 86380 86390 1
541164 99541164 1001 86380 86390 1
541132 99541132 1001 86380 86390 1
541236 99541236 1001 86380 86390 1
540945 99540945 1001 86380 86390 1
540997 99540997 1001 86380 86390 1
541010 99541010 1001 86380 86390 1
541064 99541064 1001 86380 86390 1
540987 99540987 1001 86380 86390 1
540955 99540955 1001 86380 86390 1
540818 99540818 1001 86380 86390 1
540835 99540835 1001 86380 86390 1
541396 99541396 1001 86380 86390 1
541487 99541487 1001 86380 86390 1
541493 99541493 1001 86380 86390 1
541341 99541341 1001 86380 86390 1
542016 99542016 1001 86380 86390 1
542005 99542005 1001 86380 86390 1
542044 99542044 1001 86380 86390 1
541969 99541969 1001 86380 86390 1
542098 99542098 1001 86380 86390 1
541933 99541933 1001 86380 86390 1
541976 99541976 1001 86380 86390 1
541811 99541811 1001 86380 86390 1
541718 99541718 1001 86380 86390 1
541582 99541582 1001 86380 86390 1
541560 99541560 1001 86380 86390 1
541549 99541549 1001 86380 86390 1
542168 99542168 1001 86380 86390 1
542201 99542201 1001 86380 86390 1
542204 99542204 1001 86380 86390 1
542552 99542552 1001 86380 86390 1
542634 99542634 1001 86380 86390 1
542947 99542947 1001 86380 86390 1
543109 99543109 1001 86380 86390 1
543084 99543084 1001 86380 86390 1
543584 99543584 1001 86380 86390 1
543641 99543641 1001 86380 86390 1
543475 99543475 1001 86380 86390 1
543446 99543446 1001 86380 86390 1
543267 99543267 1001 86380 86390 1
543306 99543306 1001 86380 86390 1
543242 99543242 1001 86380 86390 1
543353 99543353 1001 86380 86390 1
543198 99543198 1001 86380 86390 1
543315 99543315 1001 86380 86390 1
543798 99543798 1001 86380 86390 1
543776 99543776 1001 86380 86390 1
543947 99543947 1001 86380 86390 1
544434 99544434 1001 86380 86390 1
544531 99544531 1001 86380 86390 1
544236 99544236 1001 86380 86390 1
544254 99544254 1001 86380 86390 1
544097 99544097 1001 86380 86390 1
544007 99544007 1001 86380 86390 1
544052 99544052 1001 86380 86390 1
544620 99544620 1001 86380 86390 1
544668 99544668 1001 86380 86390 1
544723 99544723 1001 86380 86390 1
514920 1218 1002 58889 71677 1
517852 627 1002 56942 70910 1
523533 794 1002 46137 51897 1
400121 99400121 1001 86380 86390 1
400317 99400317 1001 86380 86390 1
400392 99400392 1001 86380 86390 1
400394 99400394 1001 86380 86390 1
400327 99400327 1001 86380 86390 1
400625 99400625 1001 86380 86390 1
400708 99400708 1001 86380 86390 1
400635 99400635 1001 86380 86390 1
400719 99400719 1001 86380 86390 1
400720 99400720 1001 86380 86390 1
400980 99400980 1001 86380 86390 1
400964 99400964 1001 86380 86390 1
401143 99401143 1001 86380 86390 1
401119 99401119 1001 86380 86390 1
401260 99401260 1001 86380 86390 1
401267 99401267 1001 86380 86390 1
401188 99401188 1001 86380 86390 1
401195 99401195 1001 86380 86390 1
401286 99401286 1001 86380 86390 1
401571 99401571 1001 86380 86390 1
401541 99401541 1001 86380 86390 1
401681 99401681 1001 86380 86390 1
401839 99401839 1001 86380 86390 1
401840 99401840 1001 86380 86390 1
401926 99401926 1001 86380 86390 1
401991 99401991 1001 86380 86390 1
401966 99401966 1001 86380 86390 1
402341 99402341 1001 86380 86390 1
402436 99402436 1001 86380 86390 1
402689 99402689 1001 86380 86390 1
402696 99402696 1001 86380 86390 1
402803 99402803 1001 86380 86390 1
402896 99402896 1001 86380 86390 1
403084 99403084 1001 86380 86390 1
403124 99403124 1001 86380 86390 1
403322 99403322 1001 86380 86390 1
403457 99403457 1001 86380 86390 1
403512 99403512 1001 86380 86390 1
403469 99403469 1001 86380 86390 1
403660 99403660 1001 86380 86390 1
403711 99403711 1001 86380 86390 1
403744 99403744 1001 86380 86390 1
404016 99404016 1001 86380 86390 1
404300 99404300 1001 86380 86390 1
404423 99404423 1001 86380 86390 1
404632 99404632 1001 86380 86390 1
404702 99404702 1001 86380 86390 1
404713 99404713 1001 86380 86390 1
404918 99404918 1001 86380 86390 1
404789 99404789 1001 86380 86390 1
405156 99405156 1001 86380 86390 1
405196 99405196 1001 86380 86390 1
405146 99405146 1001 86380 86390 1
405252 99405252 1001 86380 86390 1
405265 99405265 1001 86380 86390 1
405518 99405518 1001 86380 86390 1
405605 99405605 1001 86380 86390 1
405606 99405606 1001 86380 86390 1
405737 99405737 1001 86380 86390 1
405861 99405861 1001 86380 86390 1
405870 99405870 1001 86380 86390 1
406025 99406025 1001 86380 86390 1
406073 99406073 1001 86380 86390 1
406128 99406128 1001 86380 86390 1
406085 99406085 1001 86380 86390 1
406308 99406308 1001 86380 86390 1
406425 99406425 1001 86380 86390 1
406597 99406597 1001 86380 86390 1
406767 99406767 1001 86380 86390 1
406777 99406777 1001 86380 86390 1
406937 99406937 1001 86380 86390 1
406996 99406996 1001 86380 86390 1
407026 99407026 1001 86380 86390 1
407102 99407102 1001 86380 86390 1
407456 99407456 1001 86380 86390 1
407630 99407630 1001 86380 86390 1
407665 99407665 1001 86380 86390 1
407693 99407693 1001 86380 86390 1
407760 99407760 1001 86380 86390 1
407862 99407862 1001 86380 86390 1
407790 99407790 1001 86380 86390 1
407888 99407888 1001 86380 86390 1
408243 99408243 1001 86380 86390 1
408349 99408349 1001 86380 86390 1
408392 99408392 1001 86380 86390 1
408352 99408352 1001 86380 86390 1
408376 99408376 1001 86380 86390 1
408625 99408625 1001 86380 86390 1
408569 99408569 1001 86380 86390 1
408958 99408958 1001 86380 86390 1
409014 99409014 1001 86380 86390 1
409071 99409071 1001 86380 86390 1
409098 99409098 1001 86380 86390 1
409255 99409255 1001 86380 86390 1
409518 99409518 1001 86380 86390 1
409639 99409639 1001 86380 86390 1
409685 99409685 1001 86380 86390 1
409860 99409860 1001 86380 86390 1
409788 99409788 1001 86380 86390 1
409930 99409930 1001 86380 86390 1
409993 99409993 1001 86380 86390 1
410122 99410122 1001 86380 86390 1
410218 99410218 1001 86380 86390 1
410179 99410179 1001 86380 86390 1
410274 99410274 1001 86380 86390 1
410232 99410232 1001 86380 86390 1
410279 99410279 1001 86380 86390 1
410406 99410406 1001 86380 86390 1
410577 99410577 1001 86380 86390 1
410762 99410762 1001 86380 86390 1
410817 99410817 1001 86380 86390 1
411023 99411023 1001 86380 86390 1
411238 99411238 1001 86380 86390 1
411573 99411573 1001 86380 86390 1
411806 99411806 1001 86380 86390 1
411942 99411942 1001 86380 86390 1
411926 99411926 1001 86380 86390 1
412168 99412168 1001 86380 86390 1
412164 99412164 1001 86380 86390 1
412277 99412277 1001 86380 86390 1
413032 99413032 1001 86380 86390 1
413221 99413221 1001 86380 86390 1
413166 99413166 1001 86380 86390 1
412584 99412584 1001 86380 86390 1
412531 99412531 1001 86380 86390 1
412871 99412871 1001 86380 86390 1
412657 99412657 1001 86380 86390 1
412717 99412717 1001 86380 86390 1
413781 99413781 1001 86380 86390 1
413964 99413964 1001 86380 86390 1
414072 99414072 1001 86380 86390 1
413744 99413744 1001 86380 86390 1
413961 99413961 1001 86380 86390 1
415116 99415116 1001 86380 86390 1
415058 99415058 1001 86380 86390 1
415063 99415063 1001 86380 86390 1
415239 99415239 1001 86380 86390 1
414797 99414797 1001 86380 86390 1
414570 99414570 1001 86380 86390 1
414828 99414828 1001 86380 86390 1
414833 99414833 1001 86380 86390 1
414586 99414586 1001 86380 86390 1
414237 99414237 1001 86380 86390 1
415486 99415486 1001 86380 86390 1
415333 99415333 1001 86380 86390 1
416823 99416823 1001 86380 86390 1
416780 99416780 1001 86380 86390 1
416160 99416160 1001 86380 86390 1
416262 99416262 1001 86380 86390 1
416293 99416293 1001 86380 86390 1
416358 99416358 1001 86380 86390 1
416049 99416049 1001 86380 86390 1
416031 99416031 1001 86380 86390 1
417123 99417123 1001 86380 86390 1
417147 99417147 1001 86380 86390 1
417510 99417510 1001 86380 86390 1
418713 99418713 1001 86380 86390 1
418458 99418458 1001 86380 86390 1
418783 99418783 1001 86380 86390 1
418402 99418402 1001 86380 86390 1
417777 99417777 1001 86380 86390 1
417969 99417969 1001 86380 86390 1
417946 99417946 1001 86380 86390 1
417935 99417935 1001 86380 86390 1
419158 99419158 1001 86380 86390 1
420243 99420243 1001 86380 86390 1
420183 99420183 1001 86380 86390 1
420418 99420418 1001 86380 86390 1
419913 99419913 1001 86380 86390 1
419835 99419835 1001 86380 86390 1
419654 99419654 1001 86380 86390 1
419575 99419575 1001 86380 86390 1
419306 99419306 1001 86380 86390 1
419620 99419620 1001 86380 86390 1
420510 99420510 1001 86380 86390 1
420494 99420494 1001 86380 86390 1
420745 99420745 1001 86380 86390 1
420697 99420697 1001 86380 86390 1
420827 99420827 1001 86380 86390 1
421841 99421841 1001 86380 86390 1
421641 99421641 1001 86380 86390 1
421270 99421270 1001 86380 86390 1
421560 99421560 1001 86380 86390 1
421387 99421387 1001 86380 86390 1
421582 99421582 1001 86380 86390 1
421013 99421013 1001 86380 86390 1
421193 99421193 1001 86380 86390 1
421029 99421029 1001 86380 86390 1
421200 99421200 1001 86380 86390 1
422321 99422321 1001 86380 86390 1
422214 99422214 1001 86380 86390 1
423448 99423448 1001 86380 86390 1
423693 99423693 1001 86380 86390 1
423387 99423387 1001 86380 86390 1
423590 99423590 1001 86380 86390 1
423159 99423159 1001 86380 86390 1
422887 99422887 1001 86380 86390 1
422562 99422562 1001 86380 86390 1
422900 99422900 1001 86380 86390 1
424022 99424022 1001 86380 86390 1
423833 99423833 1001 86380 86390 1
423790 99423790 1001 86380 86390 1
425035 99425035 1001 86380 86390 1
425114 99425114 1001 86380 86390 1
425070 99425070 1001 86380 86390 1
424707 99424707 1001 86380 86390 1
424645 99424645 1001 86380 86390 1
424969 99424969 1001 86380 86390 1
424996 99424996 1001 86380 86390 1
424442 99424442 1001 86380 86390 1
424516 99424516 1001 86380 86390 1
424484 99424484 1001 86380 86390 1
424519 99424519 1001 86380 86390 1
425470 99425470 1001 86380 86390 1
425727 99425727 1001 86380 86390 1
425760 99425760 1001 86380 86390 1
425684 99425684 1001 86380 86390 1
427003 99427003 1001 86380 86390 1
426729 99426729 1001 86380 86390 1
426806 99426806 1001 86380 86390 1
426740 99426740 1001 86380 86390 1
426093 99426093 1001 86380 86390 1
427168 99427168 1001 86380 86390 1
427236 99427236 1001 86380 86390 1
428133 99428133 1001 86380 86390 1
428222 99428222 1001 86380 86390 1
427824 99427824 1001 86380 86390 1
427789 99427789 1001 86380 86390 1
427699 99427699 1001 86380 86390 1
427747 99427747 1001 86380 86390 1
427800 99427800 1001 86380 86390 1
429039 99429039 1001 86380 86390 1
429124 99429124 1001 86380 86390 1
428947 99428947 1001 86380 86390 1
430051 99430051 1001 86380 86390 1
430106 99430106 1001 86380 86390 1
430060 99430060 1001 86380 86390 1
430161 99430161 1001 86380 86390 1
429875 99429875 1001 86380 86390 1
429782 99429782 1001 86380 86390 1
429647 99429647 1001 86380 86390 1
429552 99429552 1001 86380 86390 1
429307 99429307 1001 86380 86390 1
430745 99430745 1001 86380 86390 1
430513 99430513 1001 86380 86390 1
430518 99430518 1001 86380 86390 1
431941 99431941 1001 86380 86390 1
431778 99431778 1001 86380 86390 1
431754 99431754 1001 86380 86390 1
431723 99431723 1001 86380 86390 1
431807 99431807 1001 86380 86390 1
431847 99431847 1001 86380 86390 1
431457 99431457 1001 86380 86390 1
431434 99431434 1001 86380 86390 1
431337 99431337 1001 86380 86390 1
431451 99431451 1001 86380 86390 1
431550 99431550 1001 86380 86390 1
430934 99430934 1001 86380 86390 1
431077 99431077 1001 86380 86390 1
432380 99432380 1001 86380 86390 1
432305 99432305 1001 86380 86390 1
432164 99432164 1001 86380 86390 1
433352 99433352 1001 86380 86390 1
433403 99433403 1001 86380 86390 1
433457 99433457 1001 86380 86390 1
433160 99433160 1001 86380 86390 1
433252 99433252 1001 86380 86390 1
433200 99433200 1001 86380 86390 1
432937 99432937 1001 86380 86390 1
433015 99433015 1001 86380 86390 1
432632 99432632 1001 86380 86390 1
432571 99432571 1001 86380 86390 1
432874 99432874 1001 86380 86390 1
434137 99434137 1001 86380 86390 1
433941 99433941 1001 86380 86390 1
433892 99433892 1001 86380 86390 1
434119 99434119 1001 86380 86390 1
434082 99434082 1001 86380 86390 1
435262 99435262 1001 86380 86390 1
434604 99434604 1001 86380 86390 1
434690 99434690 1001 86380 86390 1
434798 99434798 1001 86380 86390 1
434909 99434909 1001 86380 86390 1
434451 99434451 1001 86380 86390 1
434287 99434287 1001 86380 86390 1
434176 99434176 1001 86380 86390 1
435480 99435480 1001 86380 86390 1
435552 99435552 1001 86380 86390 1
435447 99435447 1001 86380 86390 1
435856 99435856 1001 86380 86390 1
436874 99436874 1001 86380 86390 1
436682 99436682 1001 86380 86390 1
436496 99436496 1001 86380 86390 1
436581 99436581 1001 86380 86390 1
436485 99436485 1001 86380 86390 1
436586 99436586 1001 86380 86390 1
436166 99436166 1001 86380 86390 1
435908 99435908 1001 86380 86390 1
436183 99436183 1001 86380 86390 1
436119 99436119 1001 86380 86390 1
435921 99435921 1001 86380 86390 1
437240 99437240 1001 86380 86390 1
300034 99300034 1001 86380 86390 1
437173 99437173 1001 86380 86390 1
437281 99437281 1001 86380 86390 1
300038 99300038 1001 86380 86390 1
300678 99300678 1001 86380 86390 1
300608 99300608 1001 86380 86390 1
300664 99300664 1001 86380 86390 1
300363 99300363 1001 86380 86390 1
300134 99300134 1001 86380 86390 1
300230 99300230 1001 86380 86390 1
300271 99300271 1001 86380 86390 1
300803 99300803 1001 86380 86390 1
300881 99300881 1001 86380 86390 1
301442 99301442 1001 86380 86390 1
301380 99301380 1001 86380 86390 1
301497 99301497 1001 86380 86390 1
301409 99301409 1001 86380 86390 1
301544 99301544 1001 86380 86390 1
301514 99301514 1001 86380 86390 1
301144 99301144 1001 86380 86390 1
301314 99301314 1001 86380 86390 1
301276 99301276 1001 86380 86390 1
301166 99301166 1001 86380 86390 1
301042 99301042 1001 86380 86390 1
301633 99301633 1001 86380 86390 1
301715 99301715 1001 86380 86390 1
301577 99301577 1001 86380 86390 1
302344 99302344 1001 86380 86390 1
302295 99302295 1001 86380 86390 1
302199 99302199 1001 86380 86390 1
302012 99302012 1001 86380 86390 1
301769 99301769 1001 86380 86390 1
301824 99301824 1001 86380 86390 1
302515 99302515 1001 86380 86390 1
302542 99302542 1001 86380 86390 1
302465 99302465 1001 86380 86390 1
302415 99302415 1001 86380 86390 1
302545 99302545 1001 86380 86390 1
303039 99303039 1001 86380 86390 1
303137 99303137 1001 86380 86390 1
302800 99302800 1001 86380 86390 1
302997 99302997 1001 86380 86390 1
302704 99302704 1001 86380 86390 1
303282 99303282 1001 86380 86390 1
303296 99303296 1001 86380 86390 1
303394 99303394 1001 86380 86390 1
303995 99303995 1001 86380 86390 1
303961 99303961 1001 86380 86390 1
303987 99303987 1001 86380 86390 1
303887 99303887 1001 86380 86390 1
303753 99303753 1001 86380 86390 1
303606 99303606 1001 86380 86390 1
303581 99303581 1001 86380 86390 1
303620 99303620 1001 86380 86390 1
303428 99303428 1001 86380 86390 1
303539 99303539 1001 86380 86390 1
303450 99303450 1001 86380 86390 1
304191 99304191 1001 86380 86390 1
304036 99304036 1001 86380 86390 1
304530 99304530 1001 86380 86390 1
304403 99304403 1001 86380 86390 1
304442 99304442 1001 86380 86390 1
304248 99304248 1001 86380 86390 1
304391 99304391 1001 86380 86390 1
305042 99305042 1001 86380 86390 1
304890 99304890 1001 86380 86390 1
304894 99304894 1001 86380 86390 1
305623 99305623 1001 86380 86390 1
305664 99305664 1001 86380 86390 1
305577 99305577 1001 86380 86390 1
305669 99305669 1001 86380 86390 1
305630 99305630 1001 86380 86390 1
305480 99305480 1001 86380 86390 1
305338 99305338 1001 86380 86390 1
305144 99305144 1001 86380 86390 1
305224 99305224 1001 86380 86390 1
305695 99305695 1001 86380 86390 1
500117 99500117 1001 86380 86390 1
500035 99500035 1001 86380 86390 1
500672 99500672 1001 86380 86390 1
500685 99500685 1001 86380 86390 1
500778 99500778 1001 86380 86390 1
500796 99500796 1001 86380 86390 1
500718 99500718 1001 86380 86390 1
500440 99500440 1001 86380 86390 1
500494 99500494 1001 86380 86390 1
500533 99500533 1001 86380 86390 1
500508 99500508 1001 86380 86390 1
500588 99500588 1001 86380 86390 1
500362 99500362 1001 86380 86390 1
500221 99500221 1001 86380 86390 1
500248 99500248 1001 86380 86390 1
500202 99500202 1001 86380 86390 1
500332 99500332 1001 86380 86390 1
500930 99500930 1001 86380 86390 1
501010 99501010 1001 86380 86390 1
501602 99501602 1001 86380 86390 1
501440 99501440 1001 86380 86390 1
501376 99501376 1001 86380 86390 1
501262 99501262 1001 86380 86390 1
501085 99501085 1001 86380 86390 1
501151 99501151 1001 86380 86390 1
501087 99501087 1001 86380 86390 1
501224 99501224 1001 86380 86390 1
501173 99501173 1001 86380 86390 1
501714 99501714 1001 86380 86390 1
501690 99501690 1001 86380 86390 1
501742 99501742 1001 86380 86390 1
501719 99501719 1001 86380 86390 1
502298 99502298 1001 86380 86390 1
502392 99502392 1001 86380 86390 1
502343 99502343 1001 86380 86390 1
502332 99502332 1001 86380 86390 1
502384 99502384 1001 86380 86390 1
502385 99502385 1001 86380 86390 1
502347 99502347 1001 86380 86390 1
502171 99502171 1001 86380 86390 1
502215 99502215 1001 86380 86390 1
502138 99502138 1001 86380 86390 1
501867 99501867 1001 86380 86390 1
501973 99501973 1001 86380 86390 1
501999 99501999 1001 86380 86390 1
502607 99502607 1001 86380 86390 1
502668 99502668 1001 86380 86390 1
503228 99503228 1001 86380 86390 1
503243 99503243 1001 86380 86390 1
502999 99502999 1001 86380 86390 1
502909 99502909 1001 86380 86390 1
503026 99503026 1001 86380 86390 1
503027 99503027 1001 86380 86390 1
502825 99502825 1001 86380 86390 1
502838 99502838 1001 86380 86390 1
503381 99503381 1001 86380 86390 1
503382 99503382 1001 86380 86390 1
503488 99503488 1001 86380 86390 1
503359 99503359 1001 86380 86390 1
503335 99503335 1001 86380 86390 1
503465 99503465 1001 86380 86390 1
503969 99503969 1001 86380 86390 1
503971 99503971 1001 86380 86390 1
503737 99503737 1001 86380 86390 1
503906 99503906 1001 86380 86390 1
503843 99503843 1001 86380 86390 1
503678 99503678 1001 86380 86390 1
503512 99503512 1001 86380 86390 1
503694 99503694 1001 86380 86390 1
503579 99503579 1001 86380 86390 1
503598 99503598 1001 86380 86390 1
504128 99504128 1001 86380 86390 1
504169 99504169 1001 86380 86390 1
504158 99504158 1001 86380 86390 1
504301 99504301 1001 86380 86390 1
504276 99504276 1001 86380 86390 1
504289 99504289 1001 86380 86390 1
504216 99504216 1001 86380 86390 1
504179 99504179 1001 86380 86390 1
504826 99504826 1001 86380 86390 1
504636 99504636 1001 86380 86390 1
504673 99504673 1001 86380 86390 1
504349 99504349 1001 86380 86390 1
504465 99504465 1001 86380 86390 1
504444 99504444 1001 86380 86390 1
504457 99504457 1001 86380 86390 1
504409 99504409 1001 86380 86390 1
504966 99504966 1001 86380 86390 1
505708 99505708 1001 86380 86390 1
505735 99505735 1001 86380 86390 1
505610 99505610 1001 86380 86390 1
505573 99505573 1001 86380 86390 1
505536 99505536 1001 86380 86390 1
505472 99505472 1001 86380 86390 1
505253 99505253 1001 86380 86390 1
505271 99505271 1001 86380 86390 1
505324 99505324 1001 86380 86390 1
505223 99505223 1001 86380 86390 1
505300 99505300 1001 86380 86390 1
505186 99505186 1001 86380 86390 1
506482 99506482 1001 86380 86390 1
506567 99506567 1001 86380 86390 1
506524 99506524 1001 86380 86390 1
506550 99506550 1001 86380 86390 1
506265 99506265 1001 86380 86390 1
506280 99506280 1001 86380 86390 1
506363 99506363 1001 86380 86390 1
506159 99506159 1001 86380 86390 1
506065 99506065 1001 86380 86390 1
506698 99506698 1001 86380 86390 1
506613 99506613 1001 86380 86390 1
507294 99507294 1001 86380 86390 1
507298 99507298 1001 86380 86390 1
507119 99507119 1001 86380 86390 1
507094 99507094 1001 86380 86390 1
507082 99507082 1001 86380 86390 1
507160 99507160 1001 86380 86390 1
507044 99507044 1001 86380 86390 1
506913 99506913 1001 86380 86390 1
506864 99506864 1001 86380 86390 1
507471 99507471 1001 86380 86390 1
507437 99507437 1001 86380 86390 1
507439 99507439 1001 86380 86390 1
508108 99508108 1001 86380 86390 1
508135 99508135 1001 86380 86390 1
507888 99507888 1001 86380 86390 1
508035 99508035 1001 86380 86390 1
507678 99507678 1001 86380 86390 1
508336 99508336 1001 86380 86390 1
508325 99508325 1001 86380 86390 1
508338 99508338 1001 86380 86390 1
508250 99508250 1001 86380 86390 1
508445 99508445 1001 86380 86390 1
509026 99509026 1001 86380 86390 1
508910 99508910 1001 86380 86390 1
508911 99508911 1001 86380 86390 1
508938 99508938 1001 86380 86390 1
509064 99509064 1001 86380 86390 1
508703 99508703 1001 86380 86390 1
508813 99508813 1001 86380 86390 1
508519 99508519 1001 86380 86390 1
508494 99508494 1001 86380 86390 1
509261 99509261 1001 86380 86390 1
509249 99509249 1001 86380 86390 1
509199 99509199 1001 86380 86390 1
509800 99509800 1001 86380 86390 1
509840 99509840 1001 86380 86390 1
509744 99509744 1001 86380 86390 1
509502 99509502 1001 86380 86390 1
509660 99509660 1001 86380 86390 1
509687 99509687 1001 86380 86390 1
509476 99509476 1001 86380 86390 1
509349 99509349 1001 86380 86390 1
509469 99509469 1001 86380 86390 1
509292 99509292 1001 86380 86390 1
509932 99509932 1001 86380 86390 1
510677 99510677 1001 86380 86390 1
510713 99510713 1001 86380 86390 1
510716 99510716 1001 86380 86390 1
510635 99510635 1001 86380 86390 1
510722 99510722 1001 86380 86390 1
510445 99510445 1001 86380 86390 1
510357 99510357 1001 86380 86390 1
510491 99510491 1001 86380 86390 1
510146 99510146 1001 86380 86390 1
510189 99510189 1001 86380 86390 1
510309 99510309 1001 86380 86390 1
510129 99510129 1001 86380 86390 1
511400 99511400 1001 86380 86390 1
511480 99511480 1001 86380 86390 1
511461 99511461 1001 86380 86390 1
511231 99511231 1001 86380 86390 1
511309 99511309 1001 86380 86390 1
511343 99511343 1001 86380 86390 1
511242 99511242 1001 86380 86390 1
511243 99511243 1001 86380 86390 1
510935 99510935 1001 86380 86390 1
510936 99510936 1001 86380 86390 1
511097 99511097 1001 86380 86390 1
511649 99511649 1001 86380 86390 1
511559 99511559 1001 86380 86390 1
511704 99511704 1001 86380 86390 1
512199 99512199 1001 86380 86390 1
512255 99512255 1001 86380 86390 1
512232 99512232 1001 86380 86390 1
512322 99512322 1001 86380 86390 1
512015 99512015 1001 86380 86390 1
511803 99511803 1001 86380 86390 1
511935 99511935 1001 86380 86390 1
512574 99512574 1001 86380 86390 1
512540 99512540 1001 86380 86390 1
513076 99513076 1001 86380 86390 1
513013 99513013 1001 86380 86390 1
513184 99513184 1001 86380 86390 1
513097 99513097 1001 86380 86390 1
513010 99513010 1001 86380 86390 1
513023 99513023 1001 86380 86390 1
512815 99512815 1001 86380 86390 1
512753 99512753 1001 86380 86390 1
512702 99512702 1001 86380 86390 1
512776 99512776 1001 86380 86390 1
513397 99513397 1001 86380 86390 1
513221 99513221 1001 86380 86390 1
513235 99513235 1001 86380 86390 1
513344 99513344 1001 86380 86390 1
513877 99513877 1001 86380 86390 1
513968 99513968 1001 86380 86390 1
513882 99513882 1001 86380 86390 1
513871 99513871 1001 86380 86390 1
513838 99513838 1001 86380 86390 1
513632 99513632 1001 86380 86390 1
513559 99513559 1001 86380 86390 1
513561 99513561 1001 86380 86390 1
513511 99513511 1001 86380 86390 1
513615 99513615 1001 86380 86390 1
514198 99514198 1001 86380 86390 1
514179 99514179 1001 86380 86390 1
514730 99514730 1001 86380 86390 1
514788 99514788 1001 86380 86390 1
514845 99514845 1001 86380 86390 1
514575 99514575 1001 86380 86390 1
514307 99514307 1001 86380 86390 1
514919 99514919 1001 86380 86390 1
515646 99515646 1001 86380 86390 1
515683 99515683 1001 86380 86390 1
515480 99515480 1001 86380 86390 1
515625 99515625 1001 86380 86390 1
515527 99515527 1001 86380 86390 1
515278 99515278 1001 86380 86390 1
515395 99515395 1001 86380 86390 1
515474 99515474 1001 86380 86390 1
515292 99515292 1001 86380 86390 1
515358 99515358 1001 86380 86390 1
515477 99515477 1001 86380 86390 1
515065 99515065 1001 86380 86390 1
515190 99515190 1001 86380 86390 1
516474 99516474 1001 86380 86390 1
516421 99516421 1001 86380 86390 1
516397 99516397 1001 86380 86390 1
516497 99516497 1001 86380 86390 1
516499 99516499 1001 86380 86390 1
516417 99516417 1001 86380 86390 1
516282 99516282 1001 86380 86390 1
516129 99516129 1001 86380 86390 1
516222 99516222 1001 86380 86390 1
516132 99516132 1001 86380 86390 1
516263 99516263 1001 86380 86390 1
516148 99516148 1001 86380 86390 1
516044 99516044 1001 86380 86390 1
516572 99516572 1001 86380 86390 1
517222 99517222 1001 86380 86390 1
517171 99517171 1001 86380 86390 1
517263 99517263 1001 86380 86390 1
517161 99517161 1001 86380 86390 1
517202 99517202 1001 86380 86390 1
517191 99517191 1001 86380 86390 1
516925 99516925 1001 86380 86390 1
517085 99517085 1001 86380 86390 1
516982 99516982 1001 86380 86390 1
517115 99517115 1001 86380 86390 1
516872 99516872 1001 86380 86390 1
516860 99516860 1001 86380 86390 1
517361 99517361 1001 86380 86390 1
517522 99517522 1001 86380 86390 1
518024 99518024 1001 86380 86390 1
518000 99518000 1001 86380 86390 1
517988 99517988 1001 86380 86390 1
517775 99517775 1001 86380 86390 1
517842 99517842 1001 86380 86390 1
517847 99517847 1001 86380 86390 1
518343 99518343 1001 86380 86390 1
518292 99518292 1001 86380 86390 1
518182 99518182 1001 86380 86390 1
518966 99518966 1001 86380 86390 1
518628 99518628 1001 86380 86390 1
518682 99518682 1001 86380 86390 1
518496 99518496 1001 86380 86390 1
518439 99518439 1001 86380 86390 1
518378 99518378 1001 86380 86390 1
518392 99518392 1001 86380 86390 1
519154 99519154 1001 86380 86390 1
519065 99519065 1001 86380 86390 1
519078 99519078 1001 86380 86390 1
519027 99519027 1001 86380 86390 1
519186 99519186 1001 86380 86390 1
519190 99519190 1001 86380 86390 1
519781 99519781 1001 86380 86390 1
519732 99519732 1001 86380 86390 1
519682 99519682 1001 86380 86390 1
519803 99519803 1001 86380 86390 1
519774 99519774 1001 86380 86390 1
519473 99519473 1001 86380 86390 1
519286 99519286 1001 86380 86390 1
519338 99519338 1001 86380 86390 1
519984 99519984 1001 86380 86390 1
520489 99520489 1001 86380 86390 1
520611 99520611 1001 86380 86390 1
520557 99520557 1001 86380 86390 1
520621 99520621 1001 86380 86390 1
520361 99520361 1001 86380 86390 1
520315 99520315 1001 86380 86390 1
520060 99520060 1001 86380 86390 1
520100 99520100 1001 86380 86390 1
520052 99520052 1001 86380 86390 1
520026 99520026 1001 86380 86390 1
520200 99520200 1001 86380 86390 1
521339 99521339 1001 86380 86390 1
521133 99521133 1001 86380 86390 1
521203 99521203 1001 86380 86390 1
521168 99521168 1001 86380 86390 1
520941 99520941 1001 86380 86390 1
520922 99520922 1001 86380 86390 1
521546 99521546 1001 86380 86390 1
521547 99521547 1001 86380 86390 1
521625 99521625 1001 86380 86390 1
521587 99521587 1001 86380 86390 1
521536 99521536 1001 86380 86390 1
521486 99521486 1001 86380 86390 1
521487 99521487 1001 86380 86390 1
522115 99522115 1001 86380 86390 1
522128 99522128 1001 86380 86390 1
522104 99522104 1001 86380 86390 1
522105 99522105 1001 86380 86390 1
522235 99522235 1001 86380 86390 1
522096 99522096 1001 86380 86390 1
522176 99522176 1001 86380 86390 1
521961 99521961 1001 86380 86390 1
521949 99521949 1001 86380 86390 1
521940 99521940 1001 86380 86390 1
521969 99521969 1001 86380 86390 1
521751 99521751 1001 86380 86390 1
521858 99521858 1001 86380 86390 1
521745 99521745 1001 86380 86390 1
522343 99522343 1001 86380 86390 1
522333 99522333 1001 86380 86390 1
522362 99522362 1001 86380 86390 1
522388 99522388 1001 86380 86390 1
522324 99522324 1001 86380 86390 1
522337 99522337 1001 86380 86390 1
522494 99522494 1001 86380 86390 1
522988 99522988 1001 86380 86390 1
523015 99523015 1001 86380 86390 1
522876 99522876 1001 86380 86390 1
522730 99522730 1001 86380 86390 1
522510 99522510 1001 86380 86390 1
522538 99522538 1001 86380 86390 1
522657 99522657 1001 86380 86390 1
523319 99523319 1001 86380 86390 1
523268 99523268 1001 86380 86390 1
523179 99523179 1001 86380 86390 1
523764 99523764 1001 86380 86390 1
523842 99523842 1001 86380 86390 1
523807 99523807 1001 86380 86390 1
523772 99523772 1001 86380 86390 1
523891 99523891 1001 86380 86390 1
523598 99523598 1001 86380 86390 1
523676 99523676 1001 86380 86390 1
523681 99523681 1001 86380 86390 1
523551 99523551 1001 86380 86390 1
523594 99523594 1001 86380 86390 1
523542 99523542 1001 86380 86390 1
523389 99523389 1001 86380 86390 1
523373 99523373 1001 86380 86390 1
523386 99523386 1001 86380 86390 1
523974 99523974 1001 86380 86390 1
524104 99524104 1001 86380 86390 1
524055 99524055 1001 86380 86390 1
524614 99524614 1001 86380 86390 1
524557 99524557 1001 86380 86390 1
524416 99524416 1001 86380 86390 1
524445 99524445 1001 86380 86390 1
524230 99524230 1001 86380 86390 1
524221 99524221 1001 86380 86390 1
524339 99524339 1001 86380 86390 1
524355 99524355 1001 86380 86390 1
524858 99524858 1001 86380 86390 1
524923 99524923 1001 86380 86390 1
524885 99524885 1001 86380 86390 1
524952 99524952 1001 86380 86390 1
524878 99524878 1001 86380 86390 1
525473 99525473 1001 86380 86390 1
525399 99525399 1001 86380 86390 1
525479 99525479 1001 86380 86390 1
525210 99525210 1001 86380 86390 1
525269 99525269 1001 86380 86390 1
525019 99525019 1001 86380 86390 1
525032 99525032 1001 86380 86390 1
525097 99525097 1001 86380 86390 1
525073 99525073 1001 86380 86390 1
525062 99525062 1001 86380 86390 1
525102 99525102 1001 86380 86390 1
525064 99525064 1001 86380 86390 1
525182 99525182 1001 86380 86390 1
525599 99525599 1001 86380 86390 1
525602 99525602 1001 86380 86390 1
526300 99526300 1001 86380 86390 1
526301 99526301 1001 86380 86390 1
526292 99526292 1001 86380 86390 1
526088 99526088 1001 86380 86390 1
526145 99526145 1001 86380 86390 1
526146 99526146 1001 86380 86390 1
526095 99526095 1001 86380 86390 1
526215 99526215 1001 86380 86390 1
525958 99525958 1001 86380 86390 1
525844 99525844 1001 86380 86390 1
525962 99525962 1001 86380 86390 1
525993 99525993 1001 86380 86390 1
526534 99526534 1001 86380 86390 1
526587 99526587 1001 86380 86390 1
527211 99527211 1001 86380 86390 1
527110 99527110 1001 86380 86390 1
527114 99527114 1001 86380 86390 1
526934 99526934 1001 86380 86390 1
526884 99526884 1001 86380 86390 1
526822 99526822 1001 86380 86390 1
526830 99526830 1001 86380 86390 1
527331 99527331 1001 86380 86390 1
527986 99527986 1001 86380 86390 1
527703 99527703 1001 86380 86390 1
527859 99527859 1001 86380 86390 1
527847 99527847 1001 86380 86390 1
527851 99527851 1001 86380 86390 1
527520 99527520 1001 86380 86390 1
527563 99527563 1001 86380 86390 1
528124 99528124 1001 86380 86390 1
528231 99528231 1001 86380 86390 1
528180 99528180 1001 86380 86390 1
528131 99528131 1001 86380 86390 1
528261 99528261 1001 86380 86390 1
528702 99528702 1001 86380 86390 1
528882 99528882 1001 86380 86390 1
528743 99528743 1001 86380 86390 1
528609 99528609 1001 86380 86390 1
528572 99528572 1001 86380 86390 1
528437 99528437 1001 86380 86390 1
528387 99528387 1001 86380 86390 1
528903 99528903 1001 86380 86390 1
529535 99529535 1001 86380 86390 1
529700 99529700 1001 86380 86390 1
529715 99529715 1001 86380 86390 1
529661 99529661 1001 86380 86390 1
529497 99529497 1001 86380 86390 1
529512 99529512 1001 86380 86390 1
529357 99529357 1001 86380 86390 1
529371 99529371 1001 86380 86390 1
529465 99529465 1001 86380 86390 1
529349 99529349 1001 86380 86390 1
529467 99529467 1001 86380 86390 1
529482 99529482 1001 86380 86390 1
529147 99529147 1001 86380 86390 1
529253 99529253 1001 86380 86390 1
529918 99529918 1001 86380 86390 1
530439 99530439 1001 86380 86390 1
530516 99530516 1001 86380 86390 1
530500 99530500 1001 86380 86390 1
530360 99530360 1001 86380 86390 1
530257 99530257 1001 86380 86390 1
530311 99530311 1001 86380 86390 1
530159 99530159 1001 86380 86390 1
530162 99530162 1001 86380 86390 1
530241 99530241 1001 86380 86390 1
530345 99530345 1001 86380 86390 1
530127 99530127 1001 86380 86390 1
530014 99530014 1001 86380 86390 1
529953 99529953 1001 86380 86390 1
530135 99530135 1001 86380 86390 1
530022 99530022 1001 86380 86390 1
530619 99530619 1001 86380 86390 1
530685 99530685 1001 86380 86390 1
530740 99530740 1001 86380 86390 1
530614 99530614 1001 86380 86390 1
531177 99531177 1001 86380 86390 1
531267 99531267 1001 86380 86390 1
531321 99531321 1001 86380 86390 1
531231 99531231 1001 86380 86390 1
531007 99531007 1001 86380 86390 1
531126 99531126 1001 86380 86390 1
530971 99530971 1001 86380 86390 1
531168 99531168 1001 86380 86390 1
531056 99531056 1001 86380 86390 1
530839 99530839 1001 86380 86390 1
530790 99530790 1001 86380 86390 1
530858 99530858 1001 86380 86390 1
530848 99530848 1001 86380 86390 1
531560 99531560 1001 86380 86390 1
531458 99531458 1001 86380 86390 1
531499 99531499 1001 86380 86390 1
531463 99531463 1001 86380 86390 1
532116 99532116 1001 86380 86390 1
532204 99532204 1001 86380 86390 1
532040 99532040 1001 86380 86390 1
532206 99532206 1001 86380 86390 1
532087 99532087 1001 86380 86390 1
531832 99531832 1001 86380 86390 1
531924 99531924 1001 86380 86390 1
531917 99531917 1001 86380 86390 1
531742 99531742 1001 86380 86390 1
531738 99531738 1001 86380 86390 1
532349 99532349 1001 86380 86390 1
532401 99532401 1001 86380 86390 1
532921 99532921 1001 86380 86390 1
532647 99532647 1001 86380 86390 1
532764 99532764 1001 86380 86390 1
532741 99532741 1001 86380 86390 1
532567 99532567 1001 86380 86390 1
532503 99532503 1001 86380 86390 1
532439 99532439 1001 86380 86390 1
532465 99532465 1001 86380 86390 1
532468 99532468 1001 86380 86390 1
532507 99532507 1001 86380 86390 1
532495 99532495 1001 86380 86390 1
532575 99532575 1001 86380 86390 1
532511 99532511 1001 86380 86390 1
533149 99533149 1001 86380 86390 1
533235 99533235 1001 86380 86390 1
533816 99533816 1001 86380 86390 1
533603 99533603 1001 86380 86390 1
533644 99533644 1001 86380 86390 1
533529 99533529 1001 86380 86390 1
533613 99533613 1001 86380 86390 1
533356 99533356 1001 86380 86390 1
533252 99533252 1001 86380 86390 1
533376 99533376 1001 86380 86390 1
533920 99533920 1001 86380 86390 1
534014 99534014 1001 86380 86390 1
533963 99533963 1001 86380 86390 1
533914 99533914 1001 86380 86390 1
533891 99533891 1001 86380 86390 1
533904 99533904 1001 86380 86390 1
533878 99533878 1001 86380 86390 1
534493 99534493 1001 86380 86390 1
534659 99534659 1001 86380 86390 1
534523 99534523 1001 86380 86390 1
534514 99534514 1001 86380 86390 1
534382 99534382 1001 86380 86390 1
534423 99534423 1001 86380 86390 1
534438 99534438 1001 86380 86390 1
534198 99534198 1001 86380 86390 1
534214 99534214 1001 86380 86390 1
534140 99534140 1001 86380 86390 1
534166 99534166 1001 86380 86390 1
534865 99534865 1001 86380 86390 1
534749 99534749 1001 86380 86390 1
534725 99534725 1001 86380 86390 1
534715 99534715 1001 86380 86390 1
534822 99534822 1001 86380 86390 1
534784 99534784 1001 86380 86390 1
535476 99535476 1001 86380 86390 1
535347 99535347 1001 86380 86390 1
535441 99535441 1001 86380 86390 1
535367 99535367 1001 86380 86390 1
535168 99535168 1001 86380 86390 1
534994 99534994 1001 86380 86390 1
535037 99535037 1001 86380 86390 1
535521 99535521 1001 86380 86390 1
535561 99535561 1001 86380 86390 1
535691 99535691 1001 86380 86390 1
535694 99535694 1001 86380 86390 1
535579 99535579 1001 86380 86390 1
535644 99535644 1001 86380 86390 1
535595 99535595 1001 86380 86390 1
536183 99536183 1001 86380 86390 1
536322 99536322 1001 86380 86390 1
535938 99535938 1001 86380 86390 1
536096 99536096 1001 86380 86390 1
536122 99536122 1001 86380 86390 1
535994 99535994 1001 86380 86390 1
536036 99536036 1001 86380 86390 1
535847 99535847 1001 86380 86390 1
535739 99535739 1001 86380 86390 1
536398 99536398 1001 86380 86390 1
536467 99536467 1001 86380 86390 1
536418 99536418 1001 86380 86390 1
537045 99537045 1001 86380 86390 1
536933 99536933 1001 86380 86390 1
536723 99536723 1001 86380 86390 1
536715 99536715 1001 86380 86390 1
536704 99536704 1001 86380 86390 1
536743 99536743 1001 86380 86390 1
537263 99537263 1001 86380 86390 1
537264 99537264 1001 86380 86390 1
537916 99537916 1001 86380 86390 1
537945 99537945 1001 86380 86390 1
537806 99537806 1001 86380 86390 1
537590 99537590 1001 86380 86390 1
537594 99537594 1001 86380 86390 1
537635 99537635 1001 86380 86390 1
537742 99537742 1001 86380 86390 1
537781 99537781 1001 86380 86390 1
537551 99537551 1001 86380 86390 1
538720 99538720 1001 86380 86390 1
538366 99538366 1001 86380 86390 1
538239 99538239 1001 86380 86390 1
538265 99538265 1001 86380 86390 1
538296 99538296 1001 86380 86390 1
538883 99538883 1001 86380 86390 1
538975 99538975 1001 86380 86390 1
538992 99538992 1001 86380 86390 1
539557 99539557 1001 86380 86390 1
539481 99539481 1001 86380 86390 1
539509 99539509 1001 86380 86390 1
539635 99539635 1001 86380 86390 1
539345 99539345 1001 86380 86390 1
539846 99539846 1001 86380 86390 1
539785 99539785 1001 86380 86390 1
539723 99539723 1001 86380 86390 1
539842 99539842 1001 86380 86390 1
539648 99539648 1001 86380 86390 1
540377 99540377 1001 86380 86390 1
540340 99540340 1001 86380 86390 1
540409 99540409 1001 86380 86390 1
540332 99540332 1001 86380 86390 1
540128 99540128 1001 86380 86390 1
539964 99539964 1001 86380 86390 1
539852 99539852 1001 86380 86390 1
540662 99540662 1001 86380 86390 1
540484 99540484 1001 86380 86390 1
540550 99540550 1001 86380 86390 1
540604 99540604 1001 86380 86390 1
540592 99540592 1001 86380 86390 1
541203 99541203 1001 86380 86390 1
541090 99541090 1001 86380 86390 1
541269 99541269 1001 86380 86390 1
541028 99541028 1001 86380 86390 1
540829 99540829 1001 86380 86390 1
540726 99540726 1001 86380 86390 1
540747 99540747 1001 86380 86390 1
540774 99540774 1001 86380 86390 1
540787 99540787 1001 86380 86390 1
541420 99541420 1001 86380 86390 1
541362 99541362 1001 86380 86390 1
542047 99542047 1001 86380 86390 1
541971 99541971 1001 86380 86390 1
541934 99541934 1001 86380 86390 1
541904 99541904 1001 86380 86390 1
541866 99541866 1001 86380 86390 1
541723 99541723 1001 86380 86390 1
541908 99541908 1001 86380 86390 1
541643 99541643 1001 86380 86390 1
541554 99541554 1001 86380 86390 1
542314 99542314 1001 86380 86390 1
542146 99542146 1001 86380 86390 1
542227 99542227 1001 86380 86390 1
542292 99542292 1001 86380 86390 1
542320 99542320 1001 86380 86390 1
542765 99542765 1001 86380 86390 1
542831 99542831 1001 86380 86390 1
542897 99542897 1001 86380 86390 1
542940 99542940 1001 86380 86390 1
542627 99542627 1001 86380 86390 1
542563 99542563 1001 86380 86390 1
542641 99542641 1001 86380 86390 1
542555 99542555 1001 86380 86390 1
542520 99542520 1001 86380 86390 1
542469 99542469 1001 86380 86390 1
542483 99542483 1001 86380 86390 1
542462 99542462 1001 86380 86390 1
542359 99542359 1001 86380 86390 1
543023 99543023 1001 86380 86390 1
543081 99543081 1001 86380 86390 1
542993 99542993 1001 86380 86390 1
543684 99543684 1001 86380 86390 1
543745 99543745 1001 86380 86390 1
543750 99543750 1001 86380 86390 1
543638 99543638 1001 86380 86390 1
543691 99543691 1001 86380 86390 1
543694 99543694 1001 86380 86390 1
543371 99543371 1001 86380 86390 1
543426 99543426 1001 86380 86390 1
543403 99543403 1001 86380 86390 1
543442 99543442 1001 86380 86390 1
543370 99543370 1001 86380 86390 1
543565 99543565 1001 86380 86390 1
543178 99543178 1001 86380 86390 1
543282 99543282 1001 86380 86390 1
543244 99543244 1001 86380 86390 1
543297 99543297 1001 86380 86390 1
543300 99543300 1001 86380 86390 1
543275 99543275 1001 86380 86390 1
543835 99543835 1001 86380 86390 1
543852 99543852 1001 86380 86390 1
543942 99543942 1001 86380 86390 1
543919 99543919 1001 86380 86390 1
544545 99544545 1001 86380 86390 1
544255 99544255 1001 86380 86390 1
544299 99544299 1001 86380 86390 1
544210 99544210 1001 86380 86390 1
544148 99544148 1001 86380 86390 1
544124 99544124 1001 86380 86390 1
544115 99544115 1001 86380 86390 1
520678 1020 1002 52094 53633 1
400358 99400358 1001 86380 86390 1
400514 99400514 1001 86380 86390 1
400433 99400433 1001 86380 86390 1
400438 99400438 1001 86380 86390 1
400506 99400506 1001 86380 86390 1
400542 99400542 1001 86380 86390 1
400549 99400549 1001 86380 86390 1
400713 99400713 1001 86380 86390 1
400947 99400947 1001 86380 86390 1
400954 99400954 1001 86380 86390 1
401101 99401101 1001 86380 86390 1
401308 99401308 1001 86380 86390 1
401356 99401356 1001 86380 86390 1
401276 99401276 1001 86380 86390 1
401451 99401451 1001 86380 86390 1
401871 99401871 1001 86380 86390 1
401876 99401876 1001 86380 86390 1
401997 99401997 1001 86380 86390 1
402012 99402012 1001 86380 86390 1
402134 99402134 1001 86380 86390 1
402089 99402089 1001 86380 86390 1
402141 99402141 1001 86380 86390 1
402811 99402811 1001 86380 86390 1
402936 99402936 1001 86380 86390 1
403490 99403490 1001 86380 86390 1
403537 99403537 1001 86380 86390 1
403825 99403825 1001 86380 86390 1
403842 99403842 1001 86380 86390 1
403981 99403981 1001 86380 86390 1
404177 99404177 1001 86380 86390 1
404275 99404275 1001 86380 86390 1
404276 99404276 1001 86380 86390 1
404290 99404290 1001 86380 86390 1
404402 99404402 1001 86380 86390 1
404464 99404464 1001 86380 86390 1
404560 99404560 1001 86380 86390 1
404562 99404562 1001 86380 86390 1
404629 99404629 1001 86380 86390 1
404835 99404835 1001 86380 86390 1
405391 99405391 1001 86380 86390 1
405484 99405484 1001 86380 86390 1
405487 99405487 1001 86380 86390 1
405475 99405475 1001 86380 86390 1
405505 99405505 1001 86380 86390 1
405978 99405978 1001 86380 86390 1
406054 99406054 1001 86380 86390 1
406123 99406123 1001 86380 86390 1
406401 99406401 1001 86380 86390 1
406546 99406546 1001 86380 86390 1
406746 99406746 1001 86380 86390 1
406837 99406837 1001 86380 86390 1
406966 99406966 1001 86380 86390 1
407302 99407302 1001 86380 86390 1
407538 99407538 1001 86380 86390 1
407779 99407779 1001 86380 86390 1
408003 99408003 1001 86380 86390 1
408044 99408044 1001 86380 86390 1
408556 99408556 1001 86380 86390 1
408634 99408634 1001 86380 86390 1
409025 99409025 1001 86380 86390 1
409102 99409102 1001 86380 86390 1
409236 99409236 1001 86380 86390 1
409438 99409438 1001 86380 86390 1
409451 99409451 1001 86380 86390 1
409563 99409563 1001 86380 86390 1
409691 99409691 1001 86380 86390 1
410107 99410107 1001 86380 86390 1
410196 99410196 1001 86380 86390 1
410289 99410289 1001 86380 86390 1
410411 99410411 1001 86380 86390 1
410475 99410475 1001 86380 86390 1
410594 99410594 1001 86380 86390 1
410725 99410725 1001 86380 86390 1
410809 99410809 1001 86380 86390 1
411103 99411103 1001 86380 86390 1
411308 99411308 1001 86380 86390 1
411495 99411495 1001 86380 86390 1
411740 99411740 1001 86380 86390 1
411777 99411777 1001 86380 86390 1
411982 99411982 1001 86380 86390 1
412093 99412093 1001 86380 86390 1
412265 99412265 1001 86380 86390 1
412213 99412213 1001 86380 86390 1
412294 99412294 1001 86380 86390 1
412428 99412428 1001 86380 86390 1
413519 99413519 1001 86380 86390 1
413563 99413563 1001 86380 86390 1
413059 99413059 1001 86380 86390 1
413260 99413260 1001 86380 86390 1
413193 99413193 1001 86380 86390 1
412930 99412930 1001 86380 86390 1
412774 99412774 1001 86380 86390 1
412756 99412756 1001 86380 86390 1
412624 99412624 1001 86380 86390 1
412705 99412705 1001 86380 86390 1
412707 99412707 1001 86380 86390 1
412765 99412765 1001 86380 86390 1
412745 99412745 1001 86380 86390 1
413986 99413986 1001 86380 86390 1
413875 99413875 1001 86380 86390 1
413930 99413930 1001 86380 86390 1
413846 99413846 1001 86380 86390 1
413978 99413978 1001 86380 86390 1
415096 99415096 1001 86380 86390 1
415266 99415266 1001 86380 86390 1
414779 99414779 1001 86380 86390 1
414572 99414572 1001 86380 86390 1
414788 99414788 1001 86380 86390 1
414601 99414601 1001 86380 86390 1
414750 99414750 1001 86380 86390 1
414672 99414672 1001 86380 86390 1
414793 99414793 1001 86380 86390 1
414818 99414818 1001 86380 86390 1
414365 99414365 1001 86380 86390 1
414460 99414460 1001 86380 86390 1
414500 99414500 1001 86380 86390 1
415558 99415558 1001 86380 86390 1
415323 99415323 1001 86380 86390 1
415490 99415490 1001 86380 86390 1
415376 99415376 1001 86380 86390 1
416853 99416853 1001 86380 86390 1
416170 99416170 1001 86380 86390 1
416508 99416508 1001 86380 86390 1
416154 99416154 1001 86380 86390 1
416114 99416114 1001 86380 86390 1
415908 99415908 1001 86380 86390 1
417258 99417258 1001 86380 86390 1
417244 99417244 1001 86380 86390 1
417352 99417352 1001 86380 86390 1
418796 99418796 1001 86380 86390 1
418477 99418477 1001 86380 86390 1
418624 99418624 1001 86380 86390 1
418600 99418600 1001 86380 86390 1
418080 99418080 1001 86380 86390 1
418321 99418321 1001 86380 86390 1
418324 99418324 1001 86380 86390 1
418175 99418175 1001 86380 86390 1
418412 99418412 1001 86380 86390 1
417781 99417781 1001 86380 86390 1
418023 99418023 1001 86380 86390 1
417934 99417934 1001 86380 86390 1
418906 99418906 1001 86380 86390 1
418907 99418907 1001 86380 86390 1
419100 99419100 1001 86380 86390 1
418890 99418890 1001 86380 86390 1
418813 99418813 1001 86380 86390 1
420432 99420432 1001 86380 86390 1
420058 99420058 1001 86380 86390 1
419632 99419632 1001 86380 86390 1
419968 99419968 1001 86380 86390 1
419826 99419826 1001 86380 86390 1
420038 99420038 1001 86380 86390 1
419919 99419919 1001 86380 86390 1
419743 99419743 1001 86380 86390 1
419237 99419237 1001 86380 86390 1
419279 99419279 1001 86380 86390 1
419332 99419332 1001 86380 86390 1
420653 99420653 1001 86380 86390 1
420515 99420515 1001 86380 86390 1
420655 99420655 1001 86380 86390 1
420474 99420474 1001 86380 86390 1
420781 99420781 1001 86380 86390 1
420758 99420758 1001 86380 86390 1
420801 99420801 1001 86380 86390 1
420690 99420690 1001 86380 86390 1
421913 99421913 1001 86380 86390 1
421959 99421959 1001 86380 86390 1
421382 99421382 1001 86380 86390 1
422166 99422166 1001 86380 86390 1
422427 99422427 1001 86380 86390 1
423493 99423493 1001 86380 86390 1
423669 99423669 1001 86380 86390 1
423127 99423127 1001 86380 86390 1
423171 99423171 1001 86380 86390 1
423112 99423112 1001 86380 86390 1
422992 99422992 1001 86380 86390 1
423253 99423253 1001 86380 86390 1
422973 99422973 1001 86380 86390 1
422806 99422806 1001 86380 86390 1
422543 99422543 1001 86380 86390 1
422612 99422612 1001 86380 86390 1
424121 99424121 1001 86380 86390 1
423839 99423839 1001 86380 86390 1
425243 99425243 1001 86380 86390 1
424930 99424930 1001 86380 86390 1
424865 99424865 1001 86380 86390 1
424938 99424938 1001 86380 86390 1
424810 99424810 1001 86380 86390 1
424437 99424437 1001 86380 86390 1
424460 99424460 1001 86380 86390 1
424345 99424345 1001 86380 86390 1
424304 99424304 1001 86380 86390 1
424238 99424238 1001 86380 86390 1
425505 99425505 1001 86380 86390 1
425640 99425640 1001 86380 86390 1
425417 99425417 1001 86380 86390 1
425814 99425814 1001 86380 86390 1
425735 99425735 1001 86380 86390 1
426876 99426876 1001 86380 86390 1
426891 99426891 1001 86380 86390 1
426596 99426596 1001 86380 86390 1
426329 99426329 1001 86380 86390 1
426597 99426597 1001 86380 86390 1
426409 99426409 1001 86380 86390 1
426337 99426337 1001 86380 86390 1
426572 99426572 1001 86380 86390 1
426065 99426065 1001 86380 86390 1
426073 99426073 1001 86380 86390 1
427513 99427513 1001 86380 86390 1
427294 99427294 1001 86380 86390 1
427422 99427422 1001 86380 86390 1
427452 99427452 1001 86380 86390 1
428706 99428706 1001 86380 86390 1
428624 99428624 1001 86380 86390 1
428235 99428235 1001 86380 86390 1
427653 99427653 1001 86380 86390 1
427584 99427584 1001 86380 86390 1
427666 99427666 1001 86380 86390 1
427868 99427868 1001 86380 86390 1
427572 99427572 1001 86380 86390 1
427574 99427574 1001 86380 86390 1
428787 99428787 1001 86380 86390 1
429046 99429046 1001 86380 86390 1
428924 99428924 1001 86380 86390 1
428836 99428836 1001 86380 86390 1
430222 99430222 1001 86380 86390 1
430320 99430320 1001 86380 86390 1
430240 99430240 1001 86380 86390 1
429700 99429700 1001 86380 86390 1
429410 99429410 1001 86380 86390 1
429348 99429348 1001 86380 86390 1
430484 99430484 1001 86380 86390 1
430701 99430701 1001 86380 86390 1
430795 99430795 1001 86380 86390 1
430521 99430521 1001 86380 86390 1
431689 99431689 1001 86380 86390 1
431860 99431860 1001 86380 86390 1
431675 99431675 1001 86380 86390 1
431661 99431661 1001 86380 86390 1
431755 99431755 1001 86380 86390 1
431844 99431844 1001 86380 86390 1
431876 99431876 1001 86380 86390 1
431687 99431687 1001 86380 86390 1
431316 99431316 1001 86380 86390 1
431613 99431613 1001 86380 86390 1
431423 99431423 1001 86380 86390 1
431305 99431305 1001 86380 86390 1
431171 99431171 1001 86380 86390 1
430906 99430906 1001 86380 86390 1
431057 99431057 1001 86380 86390 1
431144 99431144 1001 86380 86390 1
432480 99432480 1001 86380 86390 1
433419 99433419 1001 86380 86390 1
433631 99433631 1001 86380 86390 1
433076 99433076 1001 86380 86390 1
432920 99432920 1001 86380 86390 1
432734 99432734 1001 86380 86390 1
432515 99432515 1001 86380 86390 1
432696 99432696 1001 86380 86390 1
433811 99433811 1001 86380 86390 1
433968 99433968 1001 86380 86390 1
434024 99434024 1001 86380 86390 1
433838 99433838 1001 86380 86390 1
433900 99433900 1001 86380 86390 1
434032 99434032 1001 86380 86390 1
435433 99435433 1001 86380 86390 1
435364 99435364 1001 86380 86390 1
435056 99435056 1001 86380 86390 1
434767 99434767 1001 86380 86390 1
434932 99434932 1001 86380 86390 1
434729 99434729 1001 86380 86390 1
434753 99434753 1001 86380 86390 1
434227 99434227 1001 86380 86390 1
434370 99434370 1001 86380 86390 1
434544 99434544 1001 86380 86390 1
434572 99434572 1001 86380 86390 1
434333 99434333 1001 86380 86390 1
435693 99435693 1001 86380 86390 1
437019 99437019 1001 86380 86390 1
436878 99436878 1001 86380 86390 1
436774 99436774 1001 86380 86390 1
437129 99437129 1001 86380 86390 1
436975 99436975 1001 86380 86390 1
436471 99436471 1001 86380 86390 1
436738 99436738 1001 86380 86390 1
436339 99436339 1001 86380 86390 1
436036 99436036 1001 86380 86390 1
436239 99436239 1001 86380 86390 1
436100 99436100 1001 86380 86390 1
436325 99436325 1001 86380 86390 1
436251 99436251 1001 86380 86390 1
437186 99437186 1001 86380 86390 1
437325 99437325 1001 86380 86390 1
437350 99437350 1001 86380 86390 1
300053 99300053 1001 86380 86390 1
300080 99300080 1001 86380 86390 1
300471 99300471 1001 86380 86390 1
300460 99300460 1001 86380 86390 1
300481 99300481 1001 86380 86390 1
300379 99300379 1001 86380 86390 1
300238 99300238 1001 86380 86390 1
300310 99300310 1001 86380 86390 1
300207 99300207 1001 86380 86390 1
301553 99301553 1001 86380 86390 1
301518 99301518 1001 86380 86390 1
301532 99301532 1001 86380 86390 1
301349 99301349 1001 86380 86390 1
301172 99301172 1001 86380 86390 1
301265 99301265 1001 86380 86390 1
301241 99301241 1001 86380 86390 1
301293 99301293 1001 86380 86390 1
300948 99300948 1001 86380 86390 1
301041 99301041 1001 86380 86390 1
301003 99301003 1001 86380 86390 1
300940 99300940 1001 86380 86390 1
301565 99301565 1001 86380 86390 1
301748 99301748 1001 86380 86390 1
301699 99301699 1001 86380 86390 1
301714 99301714 1001 86380 86390 1
301718 99301718 1001 86380 86390 1
302178 99302178 1001 86380 86390 1
302323 99302323 1001 86380 86390 1
301997 99301997 1001 86380 86390 1
301890 99301890 1001 86380 86390 1
301853 99301853 1001 86380 86390 1
301820 99301820 1001 86380 86390 1
301836 99301836 1001 86380 86390 1
302433 99302433 1001 86380 86390 1
302580 99302580 1001 86380 86390 1
302517 99302517 1001 86380 86390 1
302454 99302454 1001 86380 86390 1
303117 99303117 1001 86380 86390 1
302853 99302853 1001 86380 86390 1
302866 99302866 1001 86380 86390 1
302996 99302996 1001 86380 86390 1
302868 99302868 1001 86380 86390 1
302771 99302771 1001 86380 86390 1
302724 99302724 1001 86380 86390 1
303270 99303270 1001 86380 86390 1
303338 99303338 1001 86380 86390 1
303239 99303239 1001 86380 86390 1
303997 99303997 1001 86380 86390 1
303924 99303924 1001 86380 86390 1
304018 99304018 1001 86380 86390 1
304025 99304025 1001 86380 86390 1
303686 99303686 1001 86380 86390 1
303815 99303815 1001 86380 86390 1
303689 99303689 1001 86380 86390 1
303702 99303702 1001 86380 86390 1
303678 99303678 1001 86380 86390 1
303641 99303641 1001 86380 86390 1
303723 99303723 1001 86380 86390 1
303596 99303596 1001 86380 86390 1
303520 99303520 1001 86380 86390 1
303417 99303417 1001 86380 86390 1
303521 99303521 1001 86380 86390 1
303561 99303561 1001 86380 86390 1
303476 99303476 1001 86380 86390 1
304108 99304108 1001 86380 86390 1
304215 99304215 1001 86380 86390 1
304217 99304217 1001 86380 86390 1
304133 99304133 1001 86380 86390 1
304675 99304675 1001 86380 86390 1
304852 99304852 1001 86380 86390 1
304742 99304742 1001 86380 86390 1
304631 99304631 1001 86380 86390 1
304332 99304332 1001 86380 86390 1
304339 99304339 1001 86380 86390 1
304935 99304935 1001 86380 86390 1
304962 99304962 1001 86380 86390 1
305008 99305008 1001 86380 86390 1
305472 99305472 1001 86380 86390 1
305399 99305399 1001 86380 86390 1
500103 99500103 1001 86380 86390 1
500118 99500118 1001 86380 86390 1
500478 99500478 1001 86380 86390 1
500530 99500530 1001 86380 86390 1
500582 99500582 1001 86380 86390 1
500546 99500546 1001 86380 86390 1
500587 99500587 1001 86380 86390 1
500448 99500448 1001 86380 86390 1
500232 99500232 1001 86380 86390 1
500826 99500826 1001 86380 86390 1
500974 99500974 1001 86380 86390 1
500845 99500845 1001 86380 86390 1
500848 99500848 1001 86380 86390 1
501569 99501569 1001 86380 86390 1
501531 99501531 1001 86380 86390 1
501535 99501535 1001 86380 86390 1
501358 99501358 1001 86380 86390 1
501231 99501231 1001 86380 86390 1
501275 99501275 1001 86380 86390 1
501109 99501109 1001 86380 86390 1
501174 99501174 1001 86380 86390 1
501181 99501181 1001 86380 86390 1
501689 99501689 1001 86380 86390 1
501806 99501806 1001 86380 86390 1
501745 99501745 1001 86380 86390 1
502402 99502402 1001 86380 86390 1
502352 99502352 1001 86380 86390 1
502276 99502276 1001 86380 86390 1
502344 99502344 1001 86380 86390 1
502284 99502284 1001 86380 86390 1
502131 99502131 1001 86380 86390 1
502110 99502110 1001 86380 86390 1
501896 99501896 1001 86380 86390 1
501868 99501868 1001 86380 86390 1
502486 99502486 1001 86380 86390 1
503097 99503097 1001 86380 86390 1
503283 99503283 1001 86380 86390 1
503073 99503073 1001 86380 86390 1
503024 99503024 1001 86380 86390 1
502865 99502865 1001 86380 86390 1
502688 99502688 1001 86380 86390 1
502832 99502832 1001 86380 86390 1
502678 99502678 1001 86380 86390 1
502707 99502707 1001 86380 86390 1
502837 99502837 1001 86380 86390 1
503296 99503296 1001 86380 86390 1
503478 99503478 1001 86380 86390 1
503979 99503979 1001 86380 86390 1
503981 99503981 1001 86380 86390 1
504074 99504074 1001 86380 86390 1
503933 99503933 1001 86380 86390 1
503905 99503905 1001 86380 86390 1
503780 99503780 1001 86380 86390 1
503742 99503742 1001 86380 86390 1
503898 99503898 1001 86380 86390 1
503622 99503622 1001 86380 86390 1
504207 99504207 1001 86380 86390 1
504272 99504272 1001 86380 86390 1
504273 99504273 1001 86380 86390 1
504290 99504290 1001 86380 86390 1
504830 99504830 1001 86380 86390 1
504860 99504860 1001 86380 86390 1
504837 99504837 1001 86380 86390 1
504939 99504939 1001 86380 86390 1
504729 99504729 1001 86380 86390 1
504416 99504416 1001 86380 86390 1
504476 99504476 1001 86380 86390 1
505070 99505070 1001 86380 86390 1
505046 99505046 1001 86380 86390 1
505057 99505057 1001 86380 86390 1
505767 99505767 1001 86380 86390 1
505769 99505769 1001 86380 86390 1
505607 99505607 1001 86380 86390 1
505646 99505646 1001 86380 86390 1
505728 99505728 1001 86380 86390 1
505435 99505435 1001 86380 86390 1
505413 99505413 1001 86380 86390 1
505530 99505530 1001 86380 86390 1
505405 99505405 1001 86380 86390 1
505496 99505496 1001 86380 86390 1
505522 99505522 1001 86380 86390 1
505163 99505163 1001 86380 86390 1
505234 99505234 1001 86380 86390 1
505197 99505197 1001 86380 86390 1
505158 99505158 1001 86380 86390 1
505832 99505832 1001 86380 86390 1
505820 99505820 1001 86380 86390 1
505847 99505847 1001 86380 86390 1
505876 99505876 1001 86380 86390 1
505786 99505786 1001 86380 86390 1
505779 99505779 1001 86380 86390 1
506446 99506446 1001 86380 86390 1
506412 99506412 1001 86380 86390 1
506292 99506292 1001 86380 86390 1
506111 99506111 1001 86380 86390 1
506047 99506047 1001 86380 86390 1
506691 99506691 1001 86380 86390 1
506732 99506732 1001 86380 86390 1
507299 99507299 1001 86380 86390 1
507364 99507364 1001 86380 86390 1
507402 99507402 1001 86380 86390 1
507287 99507287 1001 86380 86390 1
507250 99507250 1001 86380 86390 1
507408 99507408 1001 86380 86390 1
507345 99507345 1001 86380 86390 1
507204 99507204 1001 86380 86390 1
507114 99507114 1001 86380 86390 1
507205 99507205 1001 86380 86390 1
507169 99507169 1001 86380 86390 1
507197 99507197 1001 86380 86390 1
506866 99506866 1001 86380 86390 1
506981 99506981 1001 86380 86390 1
506865 99506865 1001 86380 86390 1
507611 99507611 1001 86380 86390 1
507624 99507624 1001 86380 86390 1
508058 99508058 1001 86380 86390 1
508181 99508181 1001 86380 86390 1
508156 99508156 1001 86380 86390 1
507941 99507941 1001 86380 86390 1
507995 99507995 1001 86380 86390 1
507879 99507879 1001 86380 86390 1
508027 99508027 1001 86380 86390 1
507699 99507699 1001 86380 86390 1
507794 99507794 1001 86380 86390 1
508394 99508394 1001 86380 86390 1
508333 99508333 1001 86380 86390 1
508359 99508359 1001 86380 86390 1
508373 99508373 1001 86380 86390 1
508413 99508413 1001 86380 86390 1
508887 99508887 1001 86380 86390 1
508701 99508701 1001 86380 86390 1
508589 99508589 1001 86380 86390 1
509141 99509141 1001 86380 86390 1
509271 99509271 1001 86380 86390 1
509142 99509142 1001 86380 86390 1
509144 99509144 1001 86380 86390 1
509148 99509148 1001 86380 86390 1
509899 99509899 1001 86380 86390 1
509826 99509826 1001 86380 86390 1
509736 99509736 1001 86380 86390 1
509827 99509827 1001 86380 86390 1
509489 99509489 1001 86380 86390 1
509620 99509620 1001 86380 86390 1
509531 99509531 1001 86380 86390 1
509513 99509513 1001 86380 86390 1
509307 99509307 1001 86380 86390 1
509323 99509323 1001 86380 86390 1
509382 99509382 1001 86380 86390 1
510534 99510534 1001 86380 86390 1
510341 99510341 1001 86380 86390 1
510486 99510486 1001 86380 86390 1
510439 99510439 1001 86380 86390 1
510480 99510480 1001 86380 86390 1
510263 99510263 1001 86380 86390 1
510278 99510278 1001 86380 86390 1
510166 99510166 1001 86380 86390 1
510205 99510205 1001 86380 86390 1
510931 99510931 1001 86380 86390 1
510841 99510841 1001 86380 86390 1
510848 99510848 1001 86380 86390 1
510926 99510926 1001 86380 86390 1
511528 99511528 1001 86380 86390 1
511310 99511310 1001 86380 86390 1
511075 99511075 1001 86380 86390 1
511105 99511105 1001 86380 86390 1
510976 99510976 1001 86380 86390 1
511015 99511015 1001 86380 86390 1
510952 99510952 1001 86380 86390 1
511095 99511095 1001 86380 86390 1
511611 99511611 1001 86380 86390 1
512240 99512240 1001 86380 86390 1
512245 99512245 1001 86380 86390 1
512032 99512032 1001 86380 86390 1
512124 99512124 1001 86380 86390 1
512009 99512009 1001 86380 86390 1
512088 99512088 1001 86380 86390 1
512024 99512024 1001 86380 86390 1
512014 99512014 1001 86380 86390 1
511877 99511877 1001 86380 86390 1
511804 99511804 1001 86380 86390 1
511819 99511819 1001 86380 86390 1
512506 99512506 1001 86380 86390 1
512432 99512432 1001 86380 86390 1
512562 99512562 1001 86380 86390 1
513102 99513102 1001 86380 86390 1
513083 99513083 1001 86380 86390 1
513073 99513073 1001 86380 86390 1
513153 99513153 1001 86380 86390 1
512985 99512985 1001 86380 86390 1
512792 99512792 1001 86380 86390 1
512654 99512654 1001 86380 86390 1
512763 99512763 1001 86380 86390 1
513241 99513241 1001 86380 86390 1
513281 99513281 1001 86380 86390 1
513387 99513387 1001 86380 86390 1
513313 99513313 1001 86380 86390 1
513405 99513405 1001 86380 86390 1
513302 99513302 1001 86380 86390 1
513292 99513292 1001 86380 86390 1
513969 99513969 1001 86380 86390 1
513751 99513751 1001 86380 86390 1
513648 99513648 1001 86380 86390 1
513739 99513739 1001 86380 86390 1
513462 99513462 1001 86380 86390 1
513555 99513555 1001 86380 86390 1
513569 99513569 1001 86380 86390 1
513584 99513584 1001 86380 86390 1
513576 99513576 1001 86380 86390 1
514236 99514236 1001 86380 86390 1
514083 99514083 1001 86380 86390 1
514187 99514187 1001 86380 86390 1
514139 99514139 1001 86380 86390 1
514088 99514088 1001 86380 86390 1
514076 99514076 1001 86380 86390 1
514079 99514079 1001 86380 86390 1
514677 99514677 1001 86380 86390 1
514748 99514748 1001 86380 86390 1
514749 99514749 1001 86380 86390 1
514789 99514789 1001 86380 86390 1
514726 99514726 1001 86380 86390 1
514728 99514728 1001 86380 86390 1
514451 99514451 1001 86380 86390 1
514584 99514584 1001 86380 86390 1
514959 99514959 1001 86380 86390 1
514896 99514896 1001 86380 86390 1
515031 99515031 1001 86380 86390 1
514918 99514918 1001 86380 86390 1
515416 99515416 1001 86380 86390 1
515326 99515326 1001 86380 86390 1
515435 99515435 1001 86380 86390 1
515171 99515171 1001 86380 86390 1
515108 99515108 1001 86380 86390 1
515200 99515200 1001 86380 86390 1
515214 99515214 1001 86380 86390 1
515694 99515694 1001 86380 86390 1
515778 99515778 1001 86380 86390 1
515809 99515809 1001 86380 86390 1
516368 99516368 1001 86380 86390 1
516448 99516448 1001 86380 86390 1
516496 99516496 1001 86380 86390 1
516218 99516218 1001 86380 86390 1
516297 99516297 1001 86380 86390 1
516146 99516146 1001 86380 86390 1
516159 99516159 1001 86380 86390 1
516109 99516109 1001 86380 86390 1
516057 99516057 1001 86380 86390 1
515907 99515907 1001 86380 86390 1
515973 99515973 1001 86380 86390 1
515961 99515961 1001 86380 86390 1
515989 99515989 1001 86380 86390 1
516041 99516041 1001 86380 86390 1
516675 99516675 1001 86380 86390 1
516663 99516663 1001 86380 86390 1
516563 99516563 1001 86380 86390 1
516577 99516577 1001 86380 86390 1
516629 99516629 1001 86380 86390 1
516682 99516682 1001 86380 86390 1
516606 99516606 1001 86380 86390 1
516543 99516543 1001 86380 86390 1
517157 99517157 1001 86380 86390 1
517211 99517211 1001 86380 86390 1
517243 99517243 1001 86380 86390 1
517093 99517093 1001 86380 86390 1
517018 99517018 1001 86380 86390 1
517084 99517084 1001 86380 86390 1
516946 99516946 1001 86380 86390 1
517038 99517038 1001 86380 86390 1
516728 99516728 1001 86380 86390 1
516899 99516899 1001 86380 86390 1
516784 99516784 1001 86380 86390 1
516761 99516761 1001 86380 86390 1
516916 99516916 1001 86380 86390 1
517515 99517515 1001 86380 86390 1
517981 99517981 1001 86380 86390 1
518160 99518160 1001 86380 86390 1
518073 99518073 1001 86380 86390 1
518009 99518009 1001 86380 86390 1
518119 99518119 1001 86380 86390 1
518146 99518146 1001 86380 86390 1
517840 99517840 1001 86380 86390 1
517803 99517803 1001 86380 86390 1
517939 99517939 1001 86380 86390 1
517875 99517875 1001 86380 86390 1
517772 99517772 1001 86380 86390 1
517548 99517548 1001 86380 86390 1
517627 99517627 1001 86380 86390 1
518341 99518341 1001 86380 86390 1
518965 99518965 1001 86380 86390 1
518882 99518882 1001 86380 86390 1
518654 99518654 1001 86380 86390 1
518681 99518681 1001 86380 86390 1
518604 99518604 1001 86380 86390 1
518657 99518657 1001 86380 86390 1
518646 99518646 1001 86380 86390 1
518665 99518665 1001 86380 86390 1
518448 99518448 1001 86380 86390 1
518478 99518478 1001 86380 86390 1
519001 99519001 1001 86380 86390 1
519106 99519106 1001 86380 86390 1
519146 99519146 1001 86380 86390 1
519703 99519703 1001 86380 86390 1
519583 99519583 1001 86380 86390 1
519468 99519468 1001 86380 86390 1
519586 99519586 1001 86380 86390 1
519567 99519567 1001 86380 86390 1
519287 99519287 1001 86380 86390 1
519327 99519327 1001 86380 86390 1
519392 99519392 1001 86380 86390 1
519215 99519215 1001 86380 86390 1
519309 99519309 1001 86380 86390 1
519815 99519815 1001 86380 86390 1
519846 99519846 1001 86380 86390 1
520556 99520556 1001 86380 86390 1
520453 99520453 1001 86380 86390 1
520532 99520532 1001 86380 86390 1
520547 99520547 1001 86380 86390 1
520470 99520470 1001 86380 86390 1
520268 99520268 1001 86380 86390 1
520425 99520425 1001 86380 86390 1
520235 99520235 1001 86380 86390 1
520394 99520394 1001 86380 86390 1
520162 99520162 1001 86380 86390 1
520691 99520691 1001 86380 86390 1
520771 99520771 1001 86380 86390 1
520734 99520734 1001 86380 86390 1
520766 99520766 1001 86380 86390 1
521400 99521400 1001 86380 86390 1
521130 99521130 1001 86380 86390 1
520898 99520898 1001 86380 86390 1
521042 99521042 1001 86380 86390 1
520901 99520901 1001 86380 86390 1
520927 99520927 1001 86380 86390 1
520891 99520891 1001 86380 86390 1
520995 99520995 1001 86380 86390 1
521541 99521541 1001 86380 86390 1
521619 99521619 1001 86380 86390 1
521609 99521609 1001 86380 86390 1
521480 99521480 1001 86380 86390 1
522091 99522091 1001 86380 86390 1
522142 99522142 1001 86380 86390 1
522093 99522093 1001 86380 86390 1
522275 99522275 1001 86380 86390 1
522145 99522145 1001 86380 86390 1
522122 99522122 1001 86380 86390 1
522214 99522214 1001 86380 86390 1
521905 99521905 1001 86380 86390 1
522048 99522048 1001 86380 86390 1
521945 99521945 1001 86380 86390 1
521923 99521923 1001 86380 86390 1
521762 99521762 1001 86380 86390 1
521805 99521805 1001 86380 86390 1
521681 99521681 1001 86380 86390 1
522411 99522411 1001 86380 86390 1
522481 99522481 1001 86380 86390 1
523013 99523013 1001 86380 86390 1
522887 99522887 1001 86380 86390 1
522814 99522814 1001 86380 86390 1
522830 99522830 1001 86380 86390 1
522653 99522653 1001 86380 86390 1
522616 99522616 1001 86380 86390 1
522557 99522557 1001 86380 86390 1
522622 99522622 1001 86380 86390 1
522674 99522674 1001 86380 86390 1
522636 99522636 1001 86380 86390 1
522662 99522662 1001 86380 86390 1
522572 99522572 1001 86380 86390 1
523180 99523180 1001 86380 86390 1
523286 99523286 1001 86380 86390 1
523185 99523185 1001 86380 86390 1
523174 99523174 1001 86380 86390 1
523213 99523213 1001 86380 86390 1
523912 99523912 1001 86380 86390 1
523819 99523819 1001 86380 86390 1
523762 99523762 1001 86380 86390 1
523727 99523727 1001 86380 86390 1
523637 99523637 1001 86380 86390 1
523653 99523653 1001 86380 86390 1
523680 99523680 1001 86380 86390 1
523565 99523565 1001 86380 86390 1
523492 99523492 1001 86380 86390 1
523405 99523405 1001 86380 86390 1
523471 99523471 1001 86380 86390 1
523382 99523382 1001 86380 86390 1
523967 99523967 1001 86380 86390 1
523981 99523981 1001 86380 86390 1
524102 99524102 1001 86380 86390 1
524105 99524105 1001 86380 86390 1
524641 99524641 1001 86380 86390 1
524740 99524740 1001 86380 86390 1
524687 99524687 1001 86380 86390 1
524726 99524726 1001 86380 86390 1
524755 99524755 1001 86380 86390 1
524585 99524585 1001 86380 86390 1
524502 99524502 1001 86380 86390 1
524554 99524554 1001 86380 86390 1
524373 99524373 1001 86380 86390 1
524403 99524403 1001 86380 86390 1
524433 99524433 1001 86380 86390 1
524190 99524190 1001 86380 86390 1
524320 99524320 1001 86380 86390 1
524219 99524219 1001 86380 86390 1
524159 99524159 1001 86380 86390 1
524200 99524200 1001 86380 86390 1
524213 99524213 1001 86380 86390 1
524807 99524807 1001 86380 86390 1
524951 99524951 1001 86380 86390 1
524915 99524915 1001 86380 86390 1
524868 99524868 1001 86380 86390 1
524907 99524907 1001 86380 86390 1
524921 99524921 1001 86380 86390 1
524779 99524779 1001 86380 86390 1
524935 99524935 1001 86380 86390 1
525494 99525494 1001 86380 86390 1
525459 99525459 1001 86380 86390 1
525511 99525511 1001 86380 86390 1
525586 99525586 1001 86380 86390 1
525413 99525413 1001 86380 86390 1
525340 99525340 1001 86380 86390 1
525225 99525225 1001 86380 86390 1
525331 99525331 1001 86380 86390 1
525358 99525358 1001 86380 86390 1
525054 99525054 1001 86380 86390 1
525140 99525140 1001 86380 86390 1
525179 99525179 1001 86380 86390 1
524985 99524985 1001 86380 86390 1
525156 99525156 1001 86380 86390 1
525646 99525646 1001 86380 86390 1
525743 99525743 1001 86380 86390 1
525722 99525722 1001 86380 86390 1
526239 99526239 1001 86380 86390 1
526266 99526266 1001 86380 86390 1
526128 99526128 1001 86380 86390 1
526142 99526142 1001 86380 86390 1
526053 99526053 1001 86380 86390 1
526092 99526092 1001 86380 86390 1
526035 99526035 1001 86380 86390 1
525998 99525998 1001 86380 86390 1
525922 99525922 1001 86380 86390 1
525937 99525937 1001 86380 86390 1
525834 99525834 1001 86380 86390 1
526004 99526004 1001 86380 86390 1
526486 99526486 1001 86380 86390 1
526616 99526616 1001 86380 86390 1
526568 99526568 1001 86380 86390 1
526480 99526480 1001 86380 86390 1
527112 99527112 1001 86380 86390 1
527074 99527074 1001 86380 86390 1
527196 99527196 1001 86380 86390 1
526940 99526940 1001 86380 86390 1
527008 99527008 1001 86380 86390 1
527034 99527034 1001 86380 86390 1
526872 99526872 1001 86380 86390 1
526950 99526950 1001 86380 86390 1
526802 99526802 1001 86380 86390 1
526716 99526716 1001 86380 86390 1
527293 99527293 1001 86380 86390 1
527702 99527702 1001 86380 86390 1
527715 99527715 1001 86380 86390 1
527781 99527781 1001 86380 86390 1
527775 99527775 1001 86380 86390 1
527788 99527788 1001 86380 86390 1
527867 99527867 1001 86380 86390 1
527651 99527651 1001 86380 86390 1
527551 99527551 1001 86380 86390 1
527517 99527517 1001 86380 86390 1
528177 99528177 1001 86380 86390 1
527871 99527871 1001 86380 86390 1
528142 99528142 1001 86380 86390 1
528145 99528145 1001 86380 86390 1
528264 99528264 1001 86380 86390 1
528865 99528865 1001 86380 86390 1
528744 99528744 1001 86380 86390 1
528658 99528658 1001 86380 86390 1
528596 99528596 1001 86380 86390 1
528587 99528587 1001 86380 86390 1
528590 99528590 1001 86380 86390 1
528362 99528362 1001 86380 86390 1
528428 99528428 1001 86380 86390 1
528394 99528394 1001 86380 86390 1
528369 99528369 1001 86380 86390 1
528926 99528926 1001 86380 86390 1
528941 99528941 1001 86380 86390 1
528918 99528918 1001 86380 86390 1
529579 99529579 1001 86380 86390 1
529567 99529567 1001 86380 86390 1
529405 99529405 1001 86380 86390 1
529457 99529457 1001 86380 86390 1
529341 99529341 1001 86380 86390 1
529369 99529369 1001 86380 86390 1
529331 99529331 1001 86380 86390 1
529515 99529515 1001 86380 86390 1
529425 99529425 1001 86380 86390 1
529493 99529493 1001 86380 86390 1
529223 99529223 1001 86380 86390 1
529305 99529305 1001 86380 86390 1
529116 99529116 1001 86380 86390 1
529299 99529299 1001 86380 86390 1
529779 99529779 1001 86380 86390 1
530492 99530492 1001 86380 86390 1
530531 99530531 1001 86380 86390 1
530368 99530368 1001 86380 86390 1
530298 99530298 1001 86380 86390 1
530173 99530173 1001 86380 86390 1
530332 99530332 1001 86380 86390 1
529946 99529946 1001 86380 86390 1
530065 99530065 1001 86380 86390 1
530653 99530653 1001 86380 86390 1
531342 99531342 1001 86380 86390 1
531189 99531189 1001 86380 86390 1
531293 99531293 1001 86380 86390 1
531289 99531289 1001 86380 86390 1
531122 99531122 1001 86380 86390 1
531171 99531171 1001 86380 86390 1
531579 99531579 1001 86380 86390 1
532081 99532081 1001 86380 86390 1
532009 99532009 1001 86380 86390 1
531795 99531795 1001 86380 86390 1
531864 99531864 1001 86380 86390 1
531895 99531895 1001 86380 86390 1
531817 99531817 1001 86380 86390 1
531640 99531640 1001 86380 86390 1
531773 99531773 1001 86380 86390 1
532366 99532366 1001 86380 86390 1
532315 99532315 1001 86380 86390 1
532368 99532368 1001 86380 86390 1
532958 99532958 1001 86380 86390 1
532883 99532883 1001 86380 86390 1
533015 99533015 1001 86380 86390 1
532939 99532939 1001 86380 86390 1
532826 99532826 1001 86380 86390 1
532632 99532632 1001 86380 86390 1
532699 99532699 1001 86380 86390 1
532634 99532634 1001 86380 86390 1
532622 99532622 1001 86380 86390 1
532655 99532655 1001 86380 86390 1
532786 99532786 1001 86380 86390 1
532631 99532631 1001 86380 86390 1
532455 99532455 1001 86380 86390 1
532481 99532481 1001 86380 86390 1
533184 99533184 1001 86380 86390 1
533122 99533122 1001 86380 86390 1
533192 99533192 1001 86380 86390 1
533219 99533219 1001 86380 86390 1
533747 99533747 1001 86380 86390 1
533800 99533800 1001 86380 86390 1
533840 99533840 1001 86380 86390 1
533714 99533714 1001 86380 86390 1
533549 99533549 1001 86380 86390 1
533645 99533645 1001 86380 86390 1
533519 99533519 1001 86380 86390 1
533328 99533328 1001 86380 86390 1
533332 99533332 1001 86380 86390 1
533972 99533972 1001 86380 86390 1
534025 99534025 1001 86380 86390 1
533870 99533870 1001 86380 86390 1
533951 99533951 1001 86380 86390 1
534005 99534005 1001 86380 86390 1
534046 99534046 1001 86380 86390 1
534614 99534614 1001 86380 86390 1
534512 99534512 1001 86380 86390 1
534668 99534668 1001 86380 86390 1
534513 99534513 1001 86380 86390 1
534372 99534372 1001 86380 86390 1
534295 99534295 1001 86380 86390 1
534077 99534077 1001 86380 86390 1
534268 99534268 1001 86380 86390 1
534720 99534720 1001 86380 86390 1
534853 99534853 1001 86380 86390 1
534718 99534718 1001 86380 86390 1
534693 99534693 1001 86380 86390 1
535491 99535491 1001 86380 86390 1
535338 99535338 1001 86380 86390 1
535456 99535456 1001 86380 86390 1
535201 99535201 1001 86380 86390 1
535112 99535112 1001 86380 86390 1
535294 99535294 1001 86380 86390 1
535220 99535220 1001 86380 86390 1
535212 99535212 1001 86380 86390 1
535239 99535239 1001 86380 86390 1
534968 99534968 1001 86380 86390 1
534960 99534960 1001 86380 86390 1
535625 99535625 1001 86380 86390 1
534890 99534890 1001 86380 86390 1
535655 99535655 1001 86380 86390 1
535543 99535543 1001 86380 86390 1
535570 99535570 1001 86380 86390 1
535701 99535701 1001 86380 86390 1
536265 99536265 1001 86380 86390 1
536282 99536282 1001 86380 86390 1
536283 99536283 1001 86380 86390 1
536094 99536094 1001 86380 86390 1
536108 99536108 1001 86380 86390 1
536032 99536032 1001 86380 86390 1
536033 99536033 1001 86380 86390 1
535959 99535959 1001 86380 86390 1
536025 99536025 1001 86380 86390 1
535759 99535759 1001 86380 86390 1
535890 99535890 1001 86380 86390 1
535817 99535817 1001 86380 86390 1
535844 99535844 1001 86380 86390 1
536503 99536503 1001 86380 86390 1
536364 99536364 1001 86380 86390 1
537089 99537089 1001 86380 86390 1
537053 99537053 1001 86380 86390 1
537042 99537042 1001 86380 86390 1
537083 99537083 1001 86380 86390 1
537059 99537059 1001 86380 86390 1
536799 99536799 1001 86380 86390 1
536774 99536774 1001 86380 86390 1
536749 99536749 1001 86380 86390 1
536563 99536563 1001 86380 86390 1
537233 99537233 1001 86380 86390 1
537989 99537989 1001 86380 86390 1
537901 99537901 1001 86380 86390 1
537957 99537957 1001 86380 86390 1
537814 99537814 1001 86380 86390 1
537763 99537763 1001 86380 86390 1
537699 99537699 1001 86380 86390 1
537408 99537408 1001 86380 86390 1
537423 99537423 1001 86380 86390 1
537424 99537424 1001 86380 86390 1
538062 99538062 1001 86380 86390 1
538533 99538533 1001 86380 86390 1
538469 99538469 1001 86380 86390 1
538530 99538530 1001 86380 86390 1
538260 99538260 1001 86380 86390 1
538267 99538267 1001 86380 86390 1
538269 99538269 1001 86380 86390 1
538244 99538244 1001 86380 86390 1
538232 99538232 1001 86380 86390 1
538970 99538970 1001 86380 86390 1
538874 99538874 1001 86380 86390 1
539577 99539577 1001 86380 86390 1
539565 99539565 1001 86380 86390 1
539579 99539579 1001 86380 86390 1
539466 99539466 1001 86380 86390 1
539479 99539479 1001 86380 86390 1
539572 99539572 1001 86380 86390 1
539447 99539447 1001 86380 86390 1
539417 99539417 1001 86380 86390 1
539316 99539316 1001 86380 86390 1
539239 99539239 1001 86380 86390 1
539022 99539022 1001 86380 86390 1
539733 99539733 1001 86380 86390 1
540338 99540338 1001 86380 86390 1
540268 99540268 1001 86380 86390 1
540384 99540384 1001 86380 86390 1
540450 99540450 1001 86380 86390 1
540283 99540283 1001 86380 86390 1
540072 99540072 1001 86380 86390 1
540153 99540153 1001 86380 86390 1
540219 99540219 1001 86380 86390 1
540156 99540156 1001 86380 86390 1
539853 99539853 1001 86380 86390 1
539896 99539896 1001 86380 86390 1
540534 99540534 1001 86380 86390 1
540612 99540612 1001 86380 86390 1
540639 99540639 1001 86380 86390 1
541128 99541128 1001 86380 86390 1
541265 99541265 1001 86380 86390 1
541288 99541288 1001 86380 86390 1
541254 99541254 1001 86380 86390 1
540898 99540898 1001 86380 86390 1
541059 99541059 1001 86380 86390 1
540790 99540790 1001 86380 86390 1
540713 99540713 1001 86380 86390 1
540819 99540819 1001 86380 86390 1
540848 99540848 1001 86380 86390 1
540746 99540746 1001 86380 86390 1
541490 99541490 1001 86380 86390 1
542018 99542018 1001 86380 86390 1
541945 99541945 1001 86380 86390 1
541935 99541935 1001 86380 86390 1
542002 99542002 1001 86380 86390 1
541813 99541813 1001 86380 86390 1
541789 99541789 1001 86380 86390 1
541881 99541881 1001 86380 86390 1
541524 99541524 1001 86380 86390 1
541527 99541527 1001 86380 86390 1
541542 99541542 1001 86380 86390 1
541572 99541572 1001 86380 86390 1
541650 99541650 1001 86380 86390 1
542169 99542169 1001 86380 86390 1
542259 99542259 1001 86380 86390 1
542240 99542240 1001 86380 86390 1
542123 99542123 1001 86380 86390 1
542772 99542772 1001 86380 86390 1
542904 99542904 1001 86380 86390 1
542703 99542703 1001 86380 86390 1
542729 99542729 1001 86380 86390 1
542548 99542548 1001 86380 86390 1
542595 99542595 1001 86380 86390 1
542378 99542378 1001 86380 86390 1
542417 99542417 1001 86380 86390 1
542484 99542484 1001 86380 86390 1
542396 99542396 1001 86380 86390 1
542450 99542450 1001 86380 86390 1
542995 99542995 1001 86380 86390 1
543040 99543040 1001 86380 86390 1
543135 99543135 1001 86380 86390 1
543605 99543605 1001 86380 86390 1
543686 99543686 1001 86380 86390 1
543731 99543731 1001 86380 86390 1
543554 99543554 1001 86380 86390 1
543416 99543416 1001 86380 86390 1
543407 99543407 1001 86380 86390 1
543434 99543434 1001 86380 86390 1
543192 99543192 1001 86380 86390 1
543236 99543236 1001 86380 86390 1
544395 99544395 1001 86380 86390 1
544409 99544409 1001 86380 86390 1
544573 99544573 1001 86380 86390 1
544501 99544501 1001 86380 86390 1
544439 99544439 1001 86380 86390 1
544588 99544588 1001 86380 86390 1
544188 99544188 1001 86380 86390 1
544361 99544361 1001 86380 86390 1
544259 99544259 1001 86380 86390 1
544378 99544378 1001 86380 86390 1
544120 99544120 1001 86380 86390 1
544069 99544069 1001 86380 86390 1
544111 99544111 1001 86380 86390 1
544125 99544125 1001 86380 86390 1
544001 99544001 1001 86380 86390 1
544648 99544648 1001 86380 86390 1
544667 99544667 1001 86380 86390 1
544617 99544617 1001 86380 86390 1
413317 812 1001 21780 27537 1
509508 600 1001 61803 62102 1
517874 1028 1002 44730 55194 1
520681 732 1002 57717 65813 1
400122 99400122 1001 86380 86390 1
400594 99400594 1001 86380 86390 1
400624 99400624 1001 86380 86390 1
400599 99400599 1001 86380 86390 1
400955 99400955 1001 86380 86390 1
401142 99401142 1001 86380 86390 1
401215 99401215 1001 86380 86390 1
401224 99401224 1001 86380 86390 1
401534 99401534 1001 86380 86390 1
401558 99401558 1001 86380 86390 1
401620 99401620 1001 86380 86390 1
401762 99401762 1001 86380 86390 1
401742 99401742 1001 86380 86390 1
402346 99402346 1001 86380 86390 1
402448 99402448 1001 86380 86390 1
402627 99402627 1001 86380 86390 1
402781 99402781 1001 86380 86390 1
402900 99402900 1001 86380 86390 1
402905 99402905 1001 86380 86390 1
402986 99402986 1001 86380 86390 1
402935 99402935 1001 86380 86390 1
402965 99402965 1001 86380 86390 1
402992 99402992 1001 86380 86390 1
403288 99403288 1001 86380 86390 1
403325 99403325 1001 86380 86390 1
403746 99403746 1001 86380 86390 1
404020 99404020 1001 86380 86390 1
404234 99404234 1001 86380 86390 1
404262 99404262 1001 86380 86390 1
404295 99404295 1001 86380 86390 1
405346 99405346 1001 86380 86390 1
405513 99405513 1001 86380 86390 1
405573 99405573 1001 86380 86390 1
405642 99405642 1001 86380 86390 1
405627 99405627 1001 86380 86390 1
405636 99405636 1001 86380 86390 1
405683 99405683 1001 86380 86390 1
405852 99405852 1001 86380 86390 1
405943 99405943 1001 86380 86390 1
405958 99405958 1001 86380 86390 1
406229 99406229 1001 86380 86390 1
406369 99406369 1001 86380 86390 1
406179 99406179 1001 86380 86390 1
406410 99406410 1001 86380 86390 1
406398 99406398 1001 86380 86390 1
406475 99406475 1001 86380 86390 1
406685 99406685 1001 86380 86390 1
406762 99406762 1001 86380 86390 1
407065 99407065 1001 86380 86390 1
407276 99407276 1001 86380 86390 1
407317 99407317 1001 86380 86390 1
407319 99407319 1001 86380 86390 1
407527 99407527 1001 86380 86390 1
407499 99407499 1001 86380 86390 1
407531 99407531 1001 86380 86390 1
407484 99407484 1001 86380 86390 1
407689 99407689 1001 86380 86390 1
407744 99407744 1001 86380 86390 1
407997 99407997 1001 86380 86390 1
408204 99408204 1001 86380 86390 1
408295 99408295 1001 86380 86390 1
408257 99408257 1001 86380 86390 1
408272 99408272 1001 86380 86390 1
408394 99408394 1001 86380 86390 1
408333 99408333 1001 86380 86390 1
408527 99408527 1001 86380 86390 1
408570 99408570 1001 86380 86390 1
408657 99408657 1001 86380 86390 1
408944 99408944 1001 86380 86390 1
408997 99408997 1001 86380 86390 1
409179 99409179 1001 86380 86390 1
409216 99409216 1001 86380 86390 1
409416 99409416 1001 86380 86390 1
409570 99409570 1001 86380 86390 1
409531 99409531 1001 86380 86390 1
409752 99409752 1001 86380 86390 1
410180 99410180 1001 86380 86390 1
410230 99410230 1001 86380 86390 1
410739 99410739 1001 86380 86390 1
410960 99410960 1001 86380 86390 1
411051 99411051 1001 86380 86390 1
411046 99411046 1001 86380 86390 1
411433 99411433 1001 86380 86390 1
411484 99411484 1001 86380 86390 1
411468 99411468 1001 86380 86390 1
411592 99411592 1001 86380 86390 1
411566 99411566 1001 86380 86390 1
411655 99411655 1001 86380 86390 1
411785 99411785 1001 86380 86390 1
411986 99411986 1001 86380 86390 1
412464 99412464 1001 86380 86390 1
412469 99412469 1001 86380 86390 1
413638 99413638 1001 86380 86390 1
413458 99413458 1001 86380 86390 1
413398 99413398 1001 86380 86390 1
413143 99413143 1001 86380 86390 1
413061 99413061 1001 86380 86390 1
413115 99413115 1001 86380 86390 1
412913 99412913 1001 86380 86390 1
412901 99412901 1001 86380 86390 1
412665 99412665 1001 86380 86390 1
412500 99412500 1001 86380 86390 1
414946 99414946 1001 86380 86390 1
415077 99415077 1001 86380 86390 1
415005 99415005 1001 86380 86390 1
415007 99415007 1001 86380 86390 1
414673 99414673 1001 86380 86390 1
414313 99414313 1001 86380 86390 1
415443 99415443 1001 86380 86390 1
415368 99415368 1001 86380 86390 1
415671 99415671 1001 86380 86390 1
415500 99415500 1001 86380 86390 1
414922 99414922 1001 86380 86390 1
415606 99415606 1001 86380 86390 1
415488 99415488 1001 86380 86390 1
415568 99415568 1001 86380 86390 1
415694 99415694 1001 86380 86390 1
416676 99416676 1001 86380 86390 1
416711 99416711 1001 86380 86390 1
416762 99416762 1001 86380 86390 1
416822 99416822 1001 86380 86390 1
416517 99416517 1001 86380 86390 1
416244 99416244 1001 86380 86390 1
416536 99416536 1001 86380 86390 1
416574 99416574 1001 86380 86390 1
415988 99415988 1001 86380 86390 1
415753 99415753 1001 86380 86390 1
415840 99415840 1001 86380 86390 1
415923 99415923 1001 86380 86390 1
415943 99415943 1001 86380 86390 1
415801 99415801 1001 86380 86390 1
417368 99417368 1001 86380 86390 1
417517 99417517 1001 86380 86390 1
418700 99418700 1001 86380 86390 1
418609 99418609 1001 86380 86390 1
418784 99418784 1001 86380 86390 1
418689 99418689 1001 86380 86390 1
418128 99418128 1001 86380 86390 1
418159 99418159 1001 86380 86390 1
418247 99418247 1001 86380 86390 1
417849 99417849 1001 86380 86390 1
417748 99417748 1001 86380 86390 1
417874 99417874 1001 86380 86390 1
417623 99417623 1001 86380 86390 1
417815 99417815 1001 86380 86390 1
418821 99418821 1001 86380 86390 1
419161 99419161 1001 86380 86390 1
418034 99418034 1001 86380 86390 1
418940 99418940 1001 86380 86390 1
419061 99419061 1001 86380 86390 1
418941 99418941 1001 86380 86390 1
420070 99420070 1001 86380 86390 1
420208 99420208 1001 86380 86390 1
419783 99419783 1001 86380 86390 1
419652 99419652 1001 86380 86390 1
419718 99419718 1001 86380 86390 1
419596 99419596 1001 86380 86390 1
419273 99419273 1001 86380 86390 1
420789 99420789 1001 86380 86390 1
420651 99420651 1001 86380 86390 1
420710 99420710 1001 86380 86390 1
420514 99420514 1001 86380 86390 1
420749 99420749 1001 86380 86390 1
420698 99420698 1001 86380 86390 1
420724 99420724 1001 86380 86390 1
420780 99420780 1001 86380 86390 1
420682 99420682 1001 86380 86390 1
420605 99420605 1001 86380 86390 1
420456 99420456 1001 86380 86390 1
420459 99420459 1001 86380 86390 1
420610 99420610 1001 86380 86390 1
421702 99421702 1001 86380 86390 1
421885 99421885 1001 86380 86390 1
421994 99421994 1001 86380 86390 1
421366 99421366 1001 86380 86390 1
421319 99421319 1001 86380 86390 1
421457 99421457 1001 86380 86390 1
421646 99421646 1001 86380 86390 1
421581 99421581 1001 86380 86390 1
421422 99421422 1001 86380 86390 1
420894 99420894 1001 86380 86390 1
421197 99421197 1001 86380 86390 1
422150 99422150 1001 86380 86390 1
422336 99422336 1001 86380 86390 1
422298 99422298 1001 86380 86390 1
423632 99423632 1001 86380 86390 1
422981 99422981 1001 86380 86390 1
423113 99423113 1001 86380 86390 1
423154 99423154 1001 86380 86390 1
423118 99423118 1001 86380 86390 1
422798 99422798 1001 86380 86390 1
422685 99422685 1001 86380 86390 1
422898 99422898 1001 86380 86390 1
423769 99423769 1001 86380 86390 1
424123 99424123 1001 86380 86390 1
423944 99423944 1001 86380 86390 1
424100 99424100 1001 86380 86390 1
424145 99424145 1001 86380 86390 1
425061 99425061 1001 86380 86390 1
425284 99425284 1001 86380 86390 1
425347 99425347 1001 86380 86390 1
425238 99425238 1001 86380 86390 1
425141 99425141 1001 86380 86390 1
425166 99425166 1001 86380 86390 1
425214 99425214 1001 86380 86390 1
424806 99424806 1001 86380 86390 1
424462 99424462 1001 86380 86390 1
424582 99424582 1001 86380 86390 1
425506 99425506 1001 86380 86390 1
425418 99425418 1001 86380 86390 1
427086 99427086 1001 86380 86390 1
426371 99426371 1001 86380 86390 1
426278 99426278 1001 86380 86390 1
426286 99426286 1001 86380 86390 1
426316 99426316 1001 86380 86390 1
426441 99426441 1001 86380 86390 1
426097 99426097 1001 86380 86390 1
425935 99425935 1001 86380 86390 1
427381 99427381 1001 86380 86390 1
428566 99428566 1001 86380 86390 1
428608 99428608 1001 86380 86390 1
428372 99428372 1001 86380 86390 1
428625 99428625 1001 86380 86390 1
428487 99428487 1001 86380 86390 1
428229 99428229 1001 86380 86390 1
428145 99428145 1001 86380 86390 1
427732 99427732 1001 86380 86390 1
427684 99427684 1001 86380 86390 1
427664 99427664 1001 86380 86390 1
427544 99427544 1001 86380 86390 1
430117 99430117 1001 86380 86390 1
430331 99430331 1001 86380 86390 1
430005 99430005 1001 86380 86390 1
430162 99430162 1001 86380 86390 1
429887 99429887 1001 86380 86390 1
429866 99429866 1001 86380 86390 1
429701 99429701 1001 86380 86390 1
429891 99429891 1001 86380 86390 1
429681 99429681 1001 86380 86390 1
429772 99429772 1001 86380 86390 1
429705 99429705 1001 86380 86390 1
429544 99429544 1001 86380 86390 1
429261 99429261 1001 86380 86390 1
429430 99429430 1001 86380 86390 1
430658 99430658 1001 86380 86390 1
430792 99430792 1001 86380 86390 1
431963 99431963 1001 86380 86390 1
431994 99431994 1001 86380 86390 1
431964 99431964 1001 86380 86390 1
431606 99431606 1001 86380 86390 1
431258 99431258 1001 86380 86390 1
433550 99433550 1001 86380 86390 1
433600 99433600 1001 86380 86390 1
433232 99433232 1001 86380 86390 1
433283 99433283 1001 86380 86390 1
432918 99432918 1001 86380 86390 1
433045 99433045 1001 86380 86390 1
433016 99433016 1001 86380 86390 1
432762 99432762 1001 86380 86390 1
432816 99432816 1001 86380 86390 1
432576 99432576 1001 86380 86390 1
432788 99432788 1001 86380 86390 1
433871 99433871 1001 86380 86390 1
433758 99433758 1001 86380 86390 1
433927 99433927 1001 86380 86390 1
433745 99433745 1001 86380 86390 1
435248 99435248 1001 86380 86390 1
435108 99435108 1001 86380 86390 1
435045 99435045 1001 86380 86390 1
434305 99434305 1001 86380 86390 1
434528 99434528 1001 86380 86390 1
435757 99435757 1001 86380 86390 1
435564 99435564 1001 86380 86390 1
435882 99435882 1001 86380 86390 1
436842 99436842 1001 86380 86390 1
436907 99436907 1001 86380 86390 1
436799 99436799 1001 86380 86390 1
436493 99436493 1001 86380 86390 1
436566 99436566 1001 86380 86390 1
436366 99436366 1001 86380 86390 1
436731 99436731 1001 86380 86390 1
436555 99436555 1001 86380 86390 1
436557 99436557 1001 86380 86390 1
436656 99436656 1001 86380 86390 1
436093 99436093 1001 86380 86390 1
435938 99435938 1001 86380 86390 1
436225 99436225 1001 86380 86390 1
436026 99436026 1001 86380 86390 1
436330 99436330 1001 86380 86390 1
436065 99436065 1001 86380 86390 1
436234 99436234 1001 86380 86390 1
300652 99300652 1001 86380 86390 1
300725 99300725 1001 86380 86390 1
300529 99300529 1001 86380 86390 1
300532 99300532 1001 86380 86390 1
300407 99300407 1001 86380 86390 1
300344 99300344 1001 86380 86390 1
300326 99300326 1001 86380 86390 1
300843 99300843 1001 86380 86390 1
300882 99300882 1001 86380 86390 1
300858 99300858 1001 86380 86390 1
300900 99300900 1001 86380 86390 1
300913 99300913 1001 86380 86390 1
300763 99300763 1001 86380 86390 1
301479 99301479 1001 86380 86390 1
301538 99301538 1001 86380 86390 1
301370 99301370 1001 86380 86390 1
301435 99301435 1001 86380 86390 1
301236 99301236 1001 86380 86390 1
301159 99301159 1001 86380 86390 1
301319 99301319 1001 86380 86390 1
300962 99300962 1001 86380 86390 1
301079 99301079 1001 86380 86390 1
300942 99300942 1001 86380 86390 1
301610 99301610 1001 86380 86390 1
301558 99301558 1001 86380 86390 1
301745 99301745 1001 86380 86390 1
302230 99302230 1001 86380 86390 1
302271 99302271 1001 86380 86390 1
302337 99302337 1001 86380 86390 1
302144 99302144 1001 86380 86390 1
302159 99302159 1001 86380 86390 1
301941 99301941 1001 86380 86390 1
301894 99301894 1001 86380 86390 1
301869 99301869 1001 86380 86390 1
302533 99302533 1001 86380 86390 1
302472 99302472 1001 86380 86390 1
302464 99302464 1001 86380 86390 1
302490 99302490 1001 86380 86390 1
302530 99302530 1001 86380 86390 1
302570 99302570 1001 86380 86390 1
302389 99302389 1001 86380 86390 1
303194 99303194 1001 86380 86390 1
303088 99303088 1001 86380 86390 1
303166 99303166 1001 86380 86390 1
302848 99302848 1001 86380 86390 1
302883 99302883 1001 86380 86390 1
302794 99302794 1001 86380 86390 1
302730 99302730 1001 86380 86390 1
302633 99302633 1001 86380 86390 1
303346 99303346 1001 86380 86390 1
303256 99303256 1001 86380 86390 1
303399 99303399 1001 86380 86390 1
303283 99303283 1001 86380 86390 1
303363 99303363 1001 86380 86390 1
303274 99303274 1001 86380 86390 1
303263 99303263 1001 86380 86390 1
303983 99303983 1001 86380 86390 1
303726 99303726 1001 86380 86390 1
303707 99303707 1001 86380 86390 1
303443 99303443 1001 86380 86390 1
303446 99303446 1001 86380 86390 1
304180 99304180 1001 86380 86390 1
304065 99304065 1001 86380 86390 1
304040 99304040 1001 86380 86390 1
304743 99304743 1001 86380 86390 1
304835 99304835 1001 86380 86390 1
304602 99304602 1001 86380 86390 1
304453 99304453 1001 86380 86390 1
304368 99304368 1001 86380 86390 1
304319 99304319 1001 86380 86390 1
304246 99304246 1001 86380 86390 1
304364 99304364 1001 86380 86390 1
304404 99304404 1001 86380 86390 1
304951 99304951 1001 86380 86390 1
304964 99304964 1001 86380 86390 1
304860 99304860 1001 86380 86390 1
304914 99304914 1001 86380 86390 1
304958 99304958 1001 86380 86390 1
305531 99305531 1001 86380 86390 1
305509 99305509 1001 86380 86390 1
305657 99305657 1001 86380 86390 1
305593 99305593 1001 86380 86390 1
305303 99305303 1001 86380 86390 1
305451 99305451 1001 86380 86390 1
305210 99305210 1001 86380 86390 1
305099 99305099 1001 86380 86390 1
305113 99305113 1001 86380 86390 1
305230 99305230 1001 86380 86390 1
500114 99500114 1001 86380 86390 1
500102 99500102 1001 86380 86390 1
500027 99500027 1001 86380 86390 1
500040 99500040 1001 86380 86390 1
500147 99500147 1001 86380 86390 1
500020 99500020 1001 86380 86390 1
500111 99500111 1001 86380 86390 1
500074 99500074 1001 86380 86390 1
500776 99500776 1001 86380 86390 1
500689 99500689 1001 86380 86390 1
500801 99500801 1001 86380 86390 1
500670 99500670 1001 86380 86390 1
500517 99500517 1001 86380 86390 1
500564 99500564 1001 86380 86390 1
500351 99500351 1001 86380 86390 1
500894 99500894 1001 86380 86390 1
501513 99501513 1001 86380 86390 1
501421 99501421 1001 86380 86390 1
501263 99501263 1001 86380 86390 1
501419 99501419 1001 86380 86390 1
501070 99501070 1001 86380 86390 1
501020 99501020 1001 86380 86390 1
501163 99501163 1001 86380 86390 1
501125 99501125 1001 86380 86390 1
501024 99501024 1001 86380 86390 1
501196 99501196 1001 86380 86390 1
501675 99501675 1001 86380 86390 1
501678 99501678 1001 86380 86390 1
501795 99501795 1001 86380 86390 1
501722 99501722 1001 86380 86390 1
501843 99501843 1001 86380 86390 1
502339 99502339 1001 86380 86390 1
502425 99502425 1001 86380 86390 1
502336 99502336 1001 86380 86390 1
502227 99502227 1001 86380 86390 1
502101 99502101 1001 86380 86390 1
502091 99502091 1001 86380 86390 1
501846 99501846 1001 86380 86390 1
502003 99502003 1001 86380 86390 1
501852 99501852 1001 86380 86390 1
501982 99501982 1001 86380 86390 1
501971 99501971 1001 86380 86390 1
503280 99503280 1001 86380 86390 1
503122 99503122 1001 86380 86390 1
503014 99503014 1001 86380 86390 1
502937 99502937 1001 86380 86390 1
502968 99502968 1001 86380 86390 1
502830 99502830 1001 86380 86390 1
502714 99502714 1001 86380 86390 1
502681 99502681 1001 86380 86390 1
502682 99502682 1001 86380 86390 1
503394 99503394 1001 86380 86390 1
503377 99503377 1001 86380 86390 1
503494 99503494 1001 86380 86390 1
503404 99503404 1001 86380 86390 1
504082 99504082 1001 86380 86390 1
503772 99503772 1001 86380 86390 1
503765 99503765 1001 86380 86390 1
503756 99503756 1001 86380 86390 1
503680 99503680 1001 86380 86390 1
503663 99503663 1001 86380 86390 1
504135 99504135 1001 86380 86390 1
504941 99504941 1001 86380 86390 1
504856 99504856 1001 86380 86390 1
504783 99504783 1001 86380 86390 1
504623 99504623 1001 86380 86390 1
504613 99504613 1001 86380 86390 1
504730 99504730 1001 86380 86390 1
504553 99504553 1001 86380 86390 1
504671 99504671 1001 86380 86390 1
504710 99504710 1001 86380 86390 1
504634 99504634 1001 86380 86390 1
504403 99504403 1001 86380 86390 1
504499 99504499 1001 86380 86390 1
504512 99504512 1001 86380 86390 1
505035 99505035 1001 86380 86390 1
504988 99504988 1001 86380 86390 1
505041 99505041 1001 86380 86390 1
505712 99505712 1001 86380 86390 1
505638 99505638 1001 86380 86390 1
505677 99505677 1001 86380 86390 1
505717 99505717 1001 86380 86390 1
505768 99505768 1001 86380 86390 1
505527 99505527 1001 86380 86390 1
505373 99505373 1001 86380 86390 1
505255 99505255 1001 86380 86390 1
505281 99505281 1001 86380 86390 1
505321 99505321 1001 86380 86390 1
505195 99505195 1001 86380 86390 1
505923 99505923 1001 86380 86390 1
506431 99506431 1001 86380 86390 1
506572 99506572 1001 86380 86390 1
506540 99506540 1001 86380 86390 1
506402 99506402 1001 86380 86390 1
506353 99506353 1001 86380 86390 1
506240 99506240 1001 86380 86390 1
506331 99506331 1001 86380 86390 1
506359 99506359 1001 86380 86390 1
506021 99506021 1001 86380 86390 1
506177 99506177 1001 86380 86390 1
506142 99506142 1001 86380 86390 1
506661 99506661 1001 86380 86390 1
506677 99506677 1001 86380 86390 1
506745 99506745 1001 86380 86390 1
506758 99506758 1001 86380 86390 1
506707 99506707 1001 86380 86390 1
507168 99507168 1001 86380 86390 1
507117 99507117 1001 86380 86390 1
507092 99507092 1001 86380 86390 1
507069 99507069 1001 86380 86390 1
507071 99507071 1001 86380 86390 1
507149 99507149 1001 86380 86390 1
507202 99507202 1001 86380 86390 1
506931 99506931 1001 86380 86390 1
506897 99506897 1001 86380 86390 1
507008 99507008 1001 86380 86390 1
507510 99507510 1001 86380 86390 1
507528 99507528 1001 86380 86390 1
507531 99507531 1001 86380 86390 1
508150 99508150 1001 86380 86390 1
508167 99508167 1001 86380 86390 1
507981 99507981 1001 86380 86390 1
507943 99507943 1001 86380 86390 1
507842 99507842 1001 86380 86390 1
508000 99508000 1001 86380 86390 1
507653 99507653 1001 86380 86390 1
507666 99507666 1001 86380 86390 1
507660 99507660 1001 86380 86390 1
507739 99507739 1001 86380 86390 1
507664 99507664 1001 86380 86390 1
507677 99507677 1001 86380 86390 1
508999 99508999 1001 86380 86390 1
509038 99509038 1001 86380 86390 1
509042 99509042 1001 86380 86390 1
508888 99508888 1001 86380 86390 1
508889 99508889 1001 86380 86390 1
508944 99508944 1001 86380 86390 1
509036 99509036 1001 86380 86390 1
508831 99508831 1001 86380 86390 1
508845 99508845 1001 86380 86390 1
508862 99508862 1001 86380 86390 1
508648 99508648 1001 86380 86390 1
508614 99508614 1001 86380 86390 1
509802 99509802 1001 86380 86390 1
509764 99509764 1001 86380 86390 1
509830 99509830 1001 86380 86390 1
509757 99509757 1001 86380 86390 1
509682 99509682 1001 86380 86390 1
509659 99509659 1001 86380 86390 1
509319 99509319 1001 86380 86390 1
509384 99509384 1001 86380 86390 1
509427 99509427 1001 86380 86390 1
509389 99509389 1001 86380 86390 1
509378 99509378 1001 86380 86390 1
509446 99509446 1001 86380 86390 1
509408 99509408 1001 86380 86390 1
509915 99509915 1001 86380 86390 1
509955 99509955 1001 86380 86390 1
510008 99510008 1001 86380 86390 1
510086 99510086 1001 86380 86390 1
510103 99510103 1001 86380 86390 1
510052 99510052 1001 86380 86390 1
510624 99510624 1001 86380 86390 1
510689 99510689 1001 86380 86390 1
510600 99510600 1001 86380 86390 1
510550 99510550 1001 86380 86390 1
510701 99510701 1001 86380 86390 1
510578 99510578 1001 86380 86390 1
510675 99510675 1001 86380 86390 1
510462 99510462 1001 86380 86390 1
510361 99510361 1001 86380 86390 1
510518 99510518 1001 86380 86390 1
510415 99510415 1001 86380 86390 1
510192 99510192 1001 86380 86390 1
510257 99510257 1001 86380 86390 1
510908 99510908 1001 86380 86390 1
510769 99510769 1001 86380 86390 1
510860 99510860 1001 86380 86390 1
511210 99511210 1001 86380 86390 1
511225 99511225 1001 86380 86390 1
511079 99511079 1001 86380 86390 1
511031 99511031 1001 86380 86390 1
511594 99511594 1001 86380 86390 1
512378 99512378 1001 86380 86390 1
512305 99512305 1001 86380 86390 1
512307 99512307 1001 86380 86390 1
512333 99512333 1001 86380 86390 1
512297 99512297 1001 86380 86390 1
512184 99512184 1001 86380 86390 1
512222 99512222 1001 86380 86390 1
512370 99512370 1001 86380 86390 1
511992 99511992 1001 86380 86390 1
512096 99512096 1001 86380 86390 1
512075 99512075 1001 86380 86390 1
512101 99512101 1001 86380 86390 1
511999 99511999 1001 86380 86390 1
511797 99511797 1001 86380 86390 1
511836 99511836 1001 86380 86390 1
511936 99511936 1001 86380 86390 1
512175 99512175 1001 86380 86390 1
513167 99513167 1001 86380 86390 1
513052 99513052 1001 86380 86390 1
513053 99513053 1001 86380 86390 1
513105 99513105 1001 86380 86390 1
513118 99513118 1001 86380 86390 1
513132 99513132 1001 86380 86390 1
513072 99513072 1001 86380 86390 1
513021 99513021 1001 86380 86390 1
513196 99513196 1001 86380 86390 1
512806 99512806 1001 86380 86390 1
512978 99512978 1001 86380 86390 1
512650 99512650 1001 86380 86390 1
512722 99512722 1001 86380 86390 1
512685 99512685 1001 86380 86390 1
513370 99513370 1001 86380 86390 1
513333 99513333 1001 86380 86390 1
513382 99513382 1001 86380 86390 1
513982 99513982 1001 86380 86390 1
513853 99513853 1001 86380 86390 1
513841 99513841 1001 86380 86390 1
513856 99513856 1001 86380 86390 1
513899 99513899 1001 86380 86390 1
513736 99513736 1001 86380 86390 1
513793 99513793 1001 86380 86390 1
513667 99513667 1001 86380 86390 1
513811 99513811 1001 86380 86390 1
513708 99513708 1001 86380 86390 1
513503 99513503 1001 86380 86390 1
513430 99513430 1001 86380 86390 1
513419 99513419 1001 86380 86390 1
513474 99513474 1001 86380 86390 1
514068 99514068 1001 86380 86390 1
514199 99514199 1001 86380 86390 1
514183 99514183 1001 86380 86390 1
514784 99514784 1001 86380 86390 1
514831 99514831 1001 86380 86390 1
514659 99514659 1001 86380 86390 1
514671 99514671 1001 86380 86390 1
514700 99514700 1001 86380 86390 1
514715 99514715 1001 86380 86390 1
514459 99514459 1001 86380 86390 1
514461 99514461 1001 86380 86390 1
514515 99514515 1001 86380 86390 1
514608 99514608 1001 86380 86390 1
514368 99514368 1001 86380 86390 1
514305 99514305 1001 86380 86390 1
514336 99514336 1001 86380 86390 1
514365 99514365 1001 86380 86390 1
514430 99514430 1001 86380 86390 1
514445 99514445 1001 86380 86390 1
514951 99514951 1001 86380 86390 1
514904 99514904 1001 86380 86390 1
515555 99515555 1001 86380 86390 1
515611 99515611 1001 86380 86390 1
515508 99515508 1001 86380 86390 1
515575 99515575 1001 86380 86390 1
515455 99515455 1001 86380 86390 1
515391 99515391 1001 86380 86390 1
515354 99515354 1001 86380 86390 1
515276 99515276 1001 86380 86390 1
515420 99515420 1001 86380 86390 1
515170 99515170 1001 86380 86390 1
515121 99515121 1001 86380 86390 1
515134 99515134 1001 86380 86390 1
515226 99515226 1001 86380 86390 1
515097 99515097 1001 86380 86390 1
515204 99515204 1001 86380 86390 1
515758 99515758 1001 86380 86390 1
515740 99515740 1001 86380 86390 1
515730 99515730 1001 86380 86390 1
516464 99516464 1001 86380 86390 1
516507 99516507 1001 86380 86390 1
516142 99516142 1001 86380 86390 1
516073 99516073 1001 86380 86390 1
515898 99515898 1001 86380 86390 1
515965 99515965 1001 86380 86390 1
516651 99516651 1001 86380 86390 1
516626 99516626 1001 86380 86390 1
516711 99516711 1001 86380 86390 1
517233 99517233 1001 86380 86390 1
517255 99517255 1001 86380 86390 1
517270 99517270 1001 86380 86390 1
517026 99517026 1001 86380 86390 1
516957 99516957 1001 86380 86390 1
516875 99516875 1001 86380 86390 1
516828 99516828 1001 86380 86390 1
516867 99516867 1001 86380 86390 1
516882 99516882 1001 86380 86390 1
517391 99517391 1001 86380 86390 1
517392 99517392 1001 86380 86390 1
517496 99517496 1001 86380 86390 1
517511 99517511 1001 86380 86390 1
518098 99518098 1001 86380 86390 1
518141 99518141 1001 86380 86390 1
518093 99518093 1001 86380 86390 1
518121 99518121 1001 86380 86390 1
517843 99517843 1001 86380 86390 1
517913 99517913 1001 86380 86390 1
517696 99517696 1001 86380 86390 1
517646 99517646 1001 86380 86390 1
517672 99517672 1001 86380 86390 1
517738 99517738 1001 86380 86390 1
517676 99517676 1001 86380 86390 1
517707 99517707 1001 86380 86390 1
518262 99518262 1001 86380 86390 1
518356 99518356 1001 86380 86390 1
518259 99518259 1001 86380 86390 1
518325 99518325 1001 86380 86390 1
518364 99518364 1001 86380 86390 1
518859 99518859 1001 86380 86390 1
518901 99518901 1001 86380 86390 1
518863 99518863 1001 86380 86390 1
518692 99518692 1001 86380 86390 1
518655 99518655 1001 86380 86390 1
518749 99518749 1001 86380 86390 1
518498 99518498 1001 86380 86390 1
518436 99518436 1001 86380 86390 1
518412 99518412 1001 86380 86390 1
518545 99518545 1001 86380 86390 1
519024 99519024 1001 86380 86390 1
518989 99518989 1001 86380 86390 1
519081 99519081 1001 86380 86390 1
519006 99519006 1001 86380 86390 1
519637 99519637 1001 86380 86390 1
519790 99519790 1001 86380 86390 1
519771 99519771 1001 86380 86390 1
519802 99519802 1001 86380 86390 1
519494 99519494 1001 86380 86390 1
519405 99519405 1001 86380 86390 1
519594 99519594 1001 86380 86390 1
519361 99519361 1001 86380 86390 1
519337 99519337 1001 86380 86390 1
519367 99519367 1001 86380 86390 1
519360 99519360 1001 86380 86390 1
519257 99519257 1001 86380 86390 1
519992 99519992 1001 86380 86390 1
519916 99519916 1001 86380 86390 1
519946 99519946 1001 86380 86390 1
519856 99519856 1001 86380 86390 1
519934 99519934 1001 86380 86390 1
519976 99519976 1001 86380 86390 1
520607 99520607 1001 86380 86390 1
520591 99520591 1001 86380 86390 1
520437 99520437 1001 86380 86390 1
520457 99520457 1001 86380 86390 1
520600 99520600 1001 86380 86390 1
520409 99520409 1001 86380 86390 1
520294 99520294 1001 86380 86390 1
520424 99520424 1001 86380 86390 1
520025 99520025 1001 86380 86390 1
520210 99520210 1001 86380 86390 1
520212 99520212 1001 86380 86390 1
520701 99520701 1001 86380 86390 1
521429 99521429 1001 86380 86390 1
521277 99521277 1001 86380 86390 1
521317 99521317 1001 86380 86390 1
521421 99521421 1001 86380 86390 1
521240 99521240 1001 86380 86390 1
521216 99521216 1001 86380 86390 1
521102 99521102 1001 86380 86390 1
520945 99520945 1001 86380 86390 1
520972 99520972 1001 86380 86390 1
521512 99521512 1001 86380 86390 1
521667 99521667 1001 86380 86390 1
521605 99521605 1001 86380 86390 1
522255 99522255 1001 86380 86390 1
522233 99522233 1001 86380 86390 1
521997 99521997 1001 86380 86390 1
521960 99521960 1001 86380 86390 1
521713 99521713 1001 86380 86390 1
521716 99521716 1001 86380 86390 1
521695 99521695 1001 86380 86390 1
522088 99522088 1001 86380 86390 1
522346 99522346 1001 86380 86390 1
522441 99522441 1001 86380 86390 1
523068 99523068 1001 86380 86390 1
522968 99522968 1001 86380 86390 1
523008 99523008 1001 86380 86390 1
522523 99522523 1001 86380 86390 1
522552 99522552 1001 86380 86390 1
522541 99522541 1001 86380 86390 1
522515 99522515 1001 86380 86390 1
522648 99522648 1001 86380 86390 1
522584 99522584 1001 86380 86390 1
523120 99523120 1001 86380 86390 1
523943 99523943 1001 86380 86390 1
523805 99523805 1001 86380 86390 1
523897 99523897 1001 86380 86390 1
523916 99523916 1001 86380 86390 1
523759 99523759 1001 86380 86390 1
523865 99523865 1001 86380 86390 1
523939 99523939 1001 86380 86390 1
523605 99523605 1001 86380 86390 1
523618 99523618 1001 86380 86390 1
523493 99523493 1001 86380 86390 1
523507 99523507 1001 86380 86390 1
523999 99523999 1001 86380 86390 1
524615 99524615 1001 86380 86390 1
524699 99524699 1001 86380 86390 1
524529 99524529 1001 86380 86390 1
524360 99524360 1001 86380 86390 1
524519 99524519 1001 86380 86390 1
524227 99524227 1001 86380 86390 1
524335 99524335 1001 86380 86390 1
524276 99524276 1001 86380 86390 1
524303 99524303 1001 86380 86390 1
524304 99524304 1001 86380 86390 1
524932 99524932 1001 86380 86390 1
525496 99525496 1001 86380 86390 1
525576 99525576 1001 86380 86390 1
525517 99525517 1001 86380 86390 1
525329 99525329 1001 86380 86390 1
525360 99525360 1001 86380 86390 1
525043 99525043 1001 86380 86390 1
525611 99525611 1001 86380 86390 1
525784 99525784 1001 86380 86390 1
525696 99525696 1001 86380 86390 1
526309 99526309 1001 86380 86390 1
526326 99526326 1001 86380 86390 1
526329 99526329 1001 86380 86390 1
526038 99526038 1001 86380 86390 1
526119 99526119 1001 86380 86390 1
526034 99526034 1001 86380 86390 1
525855 99525855 1001 86380 86390 1
525886 99525886 1001 86380 86390 1
526614 99526614 1001 86380 86390 1
526621 99526621 1001 86380 86390 1
526572 99526572 1001 86380 86390 1
527160 99527160 1001 86380 86390 1
527189 99527189 1001 86380 86390 1
527086 99527086 1001 86380 86390 1
527054 99527054 1001 86380 86390 1
527132 99527132 1001 86380 86390 1
527245 99527245 1001 86380 86390 1
526707 99526707 1001 86380 86390 1
526657 99526657 1001 86380 86390 1
526754 99526754 1001 86380 86390 1
526651 99526651 1001 86380 86390 1
528046 99528046 1001 86380 86390 1
527900 99527900 1001 86380 86390 1
527917 99527917 1001 86380 86390 1
527906 99527906 1001 86380 86390 1
527730 99527730 1001 86380 86390 1
527812 99527812 1001 86380 86390 1
527777 99527777 1001 86380 86390 1
527606 99527606 1001 86380 86390 1
528153 99528153 1001 86380 86390 1
528198 99528198 1001 86380 86390 1
528499 99528499 1001 86380 86390 1
528479 99528479 1001 86380 86390 1
528299 99528299 1001 86380 86390 1
528314 99528314 1001 86380 86390 1
528433 99528433 1001 86380 86390 1
529019 99529019 1001 86380 86390 1
528917 99528917 1001 86380 86390 1
528944 99528944 1001 86380 86390 1
529077 99529077 1001 86380 86390 1
529674 99529674 1001 86380 86390 1
529328 99529328 1001 86380 86390 1
529486 99529486 1001 86380 86390 1
529370 99529370 1001 86380 86390 1
529474 99529474 1001 86380 86390 1
529513 99529513 1001 86380 86390 1
529504 99529504 1001 86380 86390 1
529469 99529469 1001 86380 86390 1
529146 99529146 1001 86380 86390 1
529121 99529121 1001 86380 86390 1
529200 99529200 1001 86380 86390 1
529296 99529296 1001 86380 86390 1
529856 99529856 1001 86380 86390 1
529884 99529884 1001 86380 86390 1
529874 99529874 1001 86380 86390 1
529735 99529735 1001 86380 86390 1
530554 99530554 1001 86380 86390 1
530376 99530376 1001 86380 86390 1
530481 99530481 1001 86380 86390 1
530509 99530509 1001 86380 86390 1
530394 99530394 1001 86380 86390 1
530549 99530549 1001 86380 86390 1
530322 99530322 1001 86380 86390 1
530142 99530142 1001 86380 86390 1
530169 99530169 1001 86380 86390 1
530306 99530306 1001 86380 86390 1
530294 99530294 1001 86380 86390 1
530153 99530153 1001 86380 86390 1
530050 99530050 1001 86380 86390 1
530003 99530003 1001 86380 86390 1
530108 99530108 1001 86380 86390 1
530125 99530125 1001 86380 86390 1
530563 99530563 1001 86380 86390 1
530743 99530743 1001 86380 86390 1
531181 99531181 1001 86380 86390 1
531311 99531311 1001 86380 86390 1
531301 99531301 1001 86380 86390 1
531084 99531084 1001 86380 86390 1
530990 99530990 1001 86380 86390 1
530862 99530862 1001 86380 86390 1
530788 99530788 1001 86380 86390 1
530827 99530827 1001 86380 86390 1
530842 99530842 1001 86380 86390 1
530843 99530843 1001 86380 86390 1
530779 99530779 1001 86380 86390 1
531479 99531479 1001 86380 86390 1
531544 99531544 1001 86380 86390 1
532159 99532159 1001 86380 86390 1
531859 99531859 1001 86380 86390 1
531852 99531852 1001 86380 86390 1
531729 99531729 1001 86380 86390 1
531760 99531760 1001 86380 86390 1
531751 99531751 1001 86380 86390 1
531622 99531622 1001 86380 86390 1
531597 99531597 1001 86380 86390 1
532373 99532373 1001 86380 86390 1
532246 99532246 1001 86380 86390 1
532260 99532260 1001 86380 86390 1
532292 99532292 1001 86380 86390 1
532957 99532957 1001 86380 86390 1
532906 99532906 1001 86380 86390 1
532884 99532884 1001 86380 86390 1
532450 99532450 1001 86380 86390 1
532453 99532453 1001 86380 86390 1
532599 99532599 1001 86380 86390 1
532522 99532522 1001 86380 86390 1
532497 99532497 1001 86380 86390 1
532525 99532525 1001 86380 86390 1
533201 99533201 1001 86380 86390 1
533047 99533047 1001 86380 86390 1
533053 99533053 1001 86380 86390 1
533054 99533054 1001 86380 86390 1
533685 99533685 1001 86380 86390 1
533727 99533727 1001 86380 86390 1
533564 99533564 1001 86380 86390 1
533642 99533642 1001 86380 86390 1
533617 99533617 1001 86380 86390 1
533514 99533514 1001 86380 86390 1
533478 99533478 1001 86380 86390 1
533422 99533422 1001 86380 86390 1
533365 99533365 1001 86380 86390 1
533391 99533391 1001 86380 86390 1
534004 99534004 1001 86380 86390 1
534612 99534612 1001 86380 86390 1
534298 99534298 1001 86380 86390 1
534389 99534389 1001 86380 86390 1
534406 99534406 1001 86380 86390 1
534318 99534318 1001 86380 86390 1
534346 99534346 1001 86380 86390 1
534092 99534092 1001 86380 86390 1
534164 99534164 1001 86380 86390 1
534790 99534790 1001 86380 86390 1
534754 99534754 1001 86380 86390 1
534832 99534832 1001 86380 86390 1
535435 99535435 1001 86380 86390 1
535312 99535312 1001 86380 86390 1
535493 99535493 1001 86380 86390 1
535315 99535315 1001 86380 86390 1
535114 99535114 1001 86380 86390 1
535063 99535063 1001 86380 86390 1
535572 99535572 1001 86380 86390 1
535590 99535590 1001 86380 86390 1
535515 99535515 1001 86380 86390 1
536185 99536185 1001 86380 86390 1
536135 99536135 1001 86380 86390 1
536279 99536279 1001 86380 86390 1
536321 99536321 1001 86380 86390 1
535963 99535963 1001 86380 86390 1
536045 99536045 1001 86380 86390 1
535928 99535928 1001 86380 86390 1
535968 99535968 1001 86380 86390 1
535983 99535983 1001 86380 86390 1
536129 99536129 1001 86380 86390 1
535888 99535888 1001 86380 86390 1
535863 99535863 1001 86380 86390 1
535876 99535876 1001 86380 86390 1
535916 99535916 1001 86380 86390 1
535894 99535894 1001 86380 86390 1
535805 99535805 1001 86380 86390 1
536402 99536402 1001 86380 86390 1
536454 99536454 1001 86380 86390 1
536525 99536525 1001 86380 86390 1
537102 99537102 1001 86380 86390 1
537025 99537025 1001 86380 86390 1
537041 99537041 1001 86380 86390 1
537003 99537003 1001 86380 86390 1
537152 99537152 1001 86380 86390 1
537151 99537151 1001 86380 86390 1
537123 99537123 1001 86380 86390 1
536802 99536802 1001 86380 86390 1
536858 99536858 1001 86380 86390 1
536637 99536637 1001 86380 86390 1
536631 99536631 1001 86380 86390 1
537345 99537345 1001 86380 86390 1
537165 99537165 1001 86380 86390 1
537258 99537258 1001 86380 86390 1
537834 99537834 1001 86380 86390 1
537941 99537941 1001 86380 86390 1
537923 99537923 1001 86380 86390 1
537644 99537644 1001 86380 86390 1
537762 99537762 1001 86380 86390 1
537636 99537636 1001 86380 86390 1
537675 99537675 1001 86380 86390 1
537433 99537433 1001 86380 86390 1
537436 99537436 1001 86380 86390 1
537467 99537467 1001 86380 86390 1
538036 99538036 1001 86380 86390 1
538064 99538064 1001 86380 86390 1
538056 99538056 1001 86380 86390 1
538086 99538086 1001 86380 86390 1
538154 99538154 1001 86380 86390 1
538751 99538751 1001 86380 86390 1
538718 99538718 1001 86380 86390 1
538511 99538511 1001 86380 86390 1
538579 99538579 1001 86380 86390 1
538592 99538592 1001 86380 86390 1
538515 99538515 1001 86380 86390 1
538323 99538323 1001 86380 86390 1
538299 99538299 1001 86380 86390 1
538275 99538275 1001 86380 86390 1
538304 99538304 1001 86380 86390 1
538254 99538254 1001 86380 86390 1
538823 99538823 1001 86380 86390 1
539607 99539607 1001 86380 86390 1
539554 99539554 1001 86380 86390 1
539546 99539546 1001 86380 86390 1
539256 99539256 1001 86380 86390 1
539334 99539334 1001 86380 86390 1
539258 99539258 1001 86380 86390 1
539362 99539362 1001 86380 86390 1
539301 99539301 1001 86380 86390 1
539357 99539357 1001 86380 86390 1
539037 99539037 1001 86380 86390 1
539030 99539030 1001 86380 86390 1
539754 99539754 1001 86380 86390 1
539730 99539730 1001 86380 86390 1
539229 99539229 1001 86380 86390 1
540410 99540410 1001 86380 86390 1
540334 99540334 1001 86380 86390 1
540062 99540062 1001 86380 86390 1
540232 99540232 1001 86380 86390 1
540168 99540168 1001 86380 86390 1
540260 99540260 1001 86380 86390 1
539939 99539939 1001 86380 86390 1
539930 99539930 1001 86380 86390 1
539984 99539984 1001 86380 86390 1
539920 99539920 1001 86380 86390 1
539998 99539998 1001 86380 86390 1
540581 99540581 1001 86380 86390 1
540609 99540609 1001 86380 86390 1
540561 99540561 1001 86380 86390 1
540575 99540575 1001 86380 86390 1
540513 99540513 1001 86380 86390 1
541263 99541263 1001 86380 86390 1
541272 99541272 1001 86380 86390 1
540985 99540985 1001 86380 86390 1
540961 99540961 1001 86380 86390 1
540936 99540936 1001 86380 86390 1
540976 99540976 1001 86380 86390 1
540845 99540845 1001 86380 86390 1
540772 99540772 1001 86380 86390 1
540863 99540863 1001 86380 86390 1
540723 99540723 1001 86380 86390 1
541387 99541387 1001 86380 86390 1
542067 99542067 1001 86380 86390 1
541798 99541798 1001 86380 86390 1
541869 99541869 1001 86380 86390 1
541848 99541848 1001 86380 86390 1
541631 99541631 1001 86380 86390 1
541503 99541503 1001 86380 86390 1
541588 99541588 1001 86380 86390 1
542170 99542170 1001 86380 86390 1
542133 99542133 1001 86380 86390 1
542128 99542128 1001 86380 86390 1
542767 99542767 1001 86380 86390 1
542920 99542920 1001 86380 86390 1
542701 99542701 1001 86380 86390 1
542727 99542727 1001 86380 86390 1
542677 99542677 1001 86380 86390 1
542541 99542541 1001 86380 86390 1
542389 99542389 1001 86380 86390 1
542369 99542369 1001 86380 86390 1
542502 99542502 1001 86380 86390 1
543062 99543062 1001 86380 86390 1
543051 99543051 1001 86380 86390 1
543673 99543673 1001 86380 86390 1
543714 99543714 1001 86380 86390 1
543757 99543757 1001 86380 86390 1
543639 99543639 1001 86380 86390 1
543465 99543465 1001 86380 86390 1
543419 99543419 1001 86380 86390 1
543325 99543325 1001 86380 86390 1
543224 99543224 1001 86380 86390 1
543276 99543276 1001 86380 86390 1
543887 99543887 1001 86380 86390 1
543915 99543915 1001 86380 86390 1
543877 99543877 1001 86380 86390 1
543801 99543801 1001 86380 86390 1
544411 99544411 1001 86380 86390 1
544327 99544327 1001 86380 86390 1
544289 99544289 1001 86380 86390 1
544306 99544306 1001 86380 86390 1
544386 99544386 1001 86380 86390 1
544335 99544335 1001 86380 86390 1
544362 99544362 1001 86380 86390 1
544298 99544298 1001 86380 86390 1
544147 99544147 1001 86380 86390 1
544070 99544070 1001 86380 86390 1
544153 99544153 1001 86380 86390 1
544179 99544179 1001 86380 86390 1
544727 99544727 1001 86380 86390 1
544702 99544702 1001 86380 86390 1
544705 99544705 1001 86380 86390 1
544604 99544604 1001 86380 86390 1
544683 99544683 1001 86380 86390 1
419767 235 1001 37920 38517 1
529062 895 1002 58734 63913 1
400140 99400140 1001 86380 86390 1
400330 99400330 1001 86380 86390 1
400495 99400495 1001 86380 86390 1
400664 99400664 1001 86380 86390 1
400824 99400824 1001 86380 86390 1
400863 99400863 1001 86380 86390 1
400970 99400970 1001 86380 86390 1
401097 99401097 1001 86380 86390 1
401075 99401075 1001 86380 86390 1
401103 99401103 1001 86380 86390 1
401054 99401054 1001 86380 86390 1
401436 99401436 1001 86380 86390 1
401445 99401445 1001 86380 86390 1
401629 99401629 1001 86380 86390 1
401859 99401859 1001 86380 86390 1
402053 99402053 1001 86380 86390 1
401995 99401995 1001 86380 86390 1
402247 99402247 1001 86380 86390 1
402232 99402232 1001 86380 86390 1
402284 99402284 1001 86380 86390 1
402464 99402464 1001 86380 86390 1
402493 99402493 1001 86380 86390 1
402752 99402752 1001 86380 86390 1
403380 99403380 1001 86380 86390 1
403338 99403338 1001 86380 86390 1
403691 99403691 1001 86380 86390 1
403944 99403944 1001 86380 86390 1
404029 99404029 1001 86380 86390 1
403996 99403996 1001 86380 86390 1
404239 99404239 1001 86380 86390 1
404396 99404396 1001 86380 86390 1
404527 99404527 1001 86380 86390 1
404530 99404530 1001 86380 86390 1
404645 99404645 1001 86380 86390 1
405109 99405109 1001 86380 86390 1
405262 99405262 1001 86380 86390 1
405361 99405361 1001 86380 86390 1
405343 99405343 1001 86380 86390 1
405485 99405485 1001 86380 86390 1
405454 99405454 1001 86380 86390 1
405705 99405705 1001 86380 86390 1
405855 99405855 1001 86380 86390 1
405814 99405814 1001 86380 86390 1
405968 99405968 1001 86380 86390 1
405951 99405951 1001 86380 86390 1
405991 99405991 1001 86380 86390 1
406040 99406040 1001 86380 86390 1
406140 99406140 1001 86380 86390 1
406147 99406147 1001 86380 86390 1
406333 99406333 1001 86380 86390 1
406582 99406582 1001 86380 86390 1
406867 99406867 1001 86380 86390 1
406993 99406993 1001 86380 86390 1
407228 99407228 1001 86380 86390 1
407205 99407205 1001 86380 86390 1
407180 99407180 1001 86380 86390 1
407157 99407157 1001 86380 86390 1
407246 99407246 1001 86380 86390 1
407573 99407573 1001 86380 86390 1
407672 99407672 1001 86380 86390 1
407771 99407771 1001 86380 86390 1
407957 99407957 1001 86380 86390 1
408134 99408134 1001 86380 86390 1
408296 99408296 1001 86380 86390 1
408276 99408276 1001 86380 86390 1
408348 99408348 1001 86380 86390 1
408756 99408756 1001 86380 86390 1
408529 99408529 1001 86380 86390 1
409170 99409170 1001 86380 86390 1
409240 99409240 1001 86380 86390 1
409386 99409386 1001 86380 86390 1
409341 99409341 1001 86380 86390 1
409548 99409548 1001 86380 86390 1
409635 99409635 1001 86380 86390 1
409725 99409725 1001 86380 86390 1
409862 99409862 1001 86380 86390 1
409964 99409964 1001 86380 86390 1
410051 99410051 1001 86380 86390 1
410164 99410164 1001 86380 86390 1
410541 99410541 1001 86380 86390 1
410732 99410732 1001 86380 86390 1
410776 99410776 1001 86380 86390 1
411009 99411009 1001 86380 86390 1
410993 99410993 1001 86380 86390 1
411027 99411027 1001 86380 86390 1
411044 99411044 1001 86380 86390 1
411144 99411144 1001 86380 86390 1
411291 99411291 1001 86380 86390 1
411407 99411407 1001 86380 86390 1
411461 99411461 1001 86380 86390 1
411440 99411440 1001 86380 86390 1
411536 99411536 1001 86380 86390 1
411705 99411705 1001 86380 86390 1
411842 99411842 1001 86380 86390 1
411879 99411879 1001 86380 86390 1
411975 99411975 1001 86380 86390 1
412392 99412392 1001 86380 86390 1
413375 99413375 1001 86380 86390 1
413225 99413225 1001 86380 86390 1
412554 99412554 1001 86380 86390 1
412637 99412637 1001 86380 86390 1
412772 99412772 1001 86380 86390 1
412719 99412719 1001 86380 86390 1
413802 99413802 1001 86380 86390 1
413740 99413740 1001 86380 86390 1
413773 99413773 1001 86380 86390 1
414052 99414052 1001 86380 86390 1
414107 99414107 1001 86380 86390 1
414997 99414997 1001 86380 86390 1
415080 99415080 1001 86380 86390 1
415131 99415131 1001 86380 86390 1
414849 99414849 1001 86380 86390 1
414645 99414645 1001 86380 86390 1
414919 99414919 1001 86380 86390 1
414255 99414255 1001 86380 86390 1
414280 99414280 1001 86380 86390 1
414171 99414171 1001 86380 86390 1
414260 99414260 1001 86380 86390 1
414217 99414217 1001 86380 86390 1
414391 99414391 1001 86380 86390 1
415389 99415389 1001 86380 86390 1
415682 99415682 1001 86380 86390 1
415632 99415632 1001 86380 86390 1
415589 99415589 1001 86380 86390 1
415716 99415716 1001 86380 86390 1
416697 99416697 1001 86380 86390 1
416906 99416906 1001 86380 86390 1
416939 99416939 1001 86380 86390 1
416842 99416842 1001 86380 86390 1
416957 99416957 1001 86380 86390 1
416616 99416616 1001 86380 86390 1
416744 99416744 1001 86380 86390 1
416876 99416876 1001 86380 86390 1
416983 99416983 1001 86380 86390 1
416254 99416254 1001 86380 86390 1
416386 99416386 1001 86380 86390 1
415931 99415931 1001 86380 86390 1
415748 99415748 1001 86380 86390 1
415842 99415842 1001 86380 86390 1
417289 99417289 1001 86380 86390 1
417003 99417003 1001 86380 86390 1
417010 99417010 1001 86380 86390 1
417326 99417326 1001 86380 86390 1
417572 99417572 1001 86380 86390 1
417426 99417426 1001 86380 86390 1
417454 99417454 1001 86380 86390 1
417505 99417505 1001 86380 86390 1
417531 99417531 1001 86380 86390 1
417538 99417538 1001 86380 86390 1
418685 99418685 1001 86380 86390 1
418177 99418177 1001 86380 86390 1
418196 99418196 1001 86380 86390 1
418085 99418085 1001 86380 86390 1
418226 99418226 1001 86380 86390 1
418383 99418383 1001 86380 86390 1
417843 99417843 1001 86380 86390 1
419034 99419034 1001 86380 86390 1
420375 99420375 1001 86380 86390 1
420148 99420148 1001 86380 86390 1
420268 99420268 1001 86380 86390 1
419634 99419634 1001 86380 86390 1
419712 99419712 1001 86380 86390 1
419975 99419975 1001 86380 86390 1
419660 99419660 1001 86380 86390 1
419242 99419242 1001 86380 86390 1
419419 99419419 1001 86380 86390 1
420718 99420718 1001 86380 86390 1
420599 99420599 1001 86380 86390 1
420629 99420629 1001 86380 86390 1
420760 99420760 1001 86380 86390 1
421969 99421969 1001 86380 86390 1
421958 99421958 1001 86380 86390 1
421371 99421371 1001 86380 86390 1
421275 99421275 1001 86380 86390 1
421308 99421308 1001 86380 86390 1
421313 99421313 1001 86380 86390 1
421502 99421502 1001 86380 86390 1
421018 99421018 1001 86380 86390 1
421230 99421230 1001 86380 86390 1
422507 99422507 1001 86380 86390 1
423577 99423577 1001 86380 86390 1
423489 99423489 1001 86380 86390 1
423672 99423672 1001 86380 86390 1
423287 99423287 1001 86380 86390 1
423062 99423062 1001 86380 86390 1
423036 99423036 1001 86380 86390 1
423096 99423096 1001 86380 86390 1
423081 99423081 1001 86380 86390 1
423050 99423050 1001 86380 86390 1
422662 99422662 1001 86380 86390 1
422592 99422592 1001 86380 86390 1
422825 99422825 1001 86380 86390 1
423942 99423942 1001 86380 86390 1
422941 99422941 1001 86380 86390 1
423868 99423868 1001 86380 86390 1
423995 99423995 1001 86380 86390 1
424135 99424135 1001 86380 86390 1
425257 99425257 1001 86380 86390 1
425283 99425283 1001 86380 86390 1
425018 99425018 1001 86380 86390 1
424315 99424315 1001 86380 86390 1
424373 99424373 1001 86380 86390 1
424583 99424583 1001 86380 86390 1
424182 99424182 1001 86380 86390 1
425532 99425532 1001 86380 86390 1
425414 99425414 1001 86380 86390 1
426817 99426817 1001 86380 86390 1
426829 99426829 1001 86380 86390 1
427075 99427075 1001 86380 86390 1
426619 99426619 1001 86380 86390 1
426522 99426522 1001 86380 86390 1
426165 99426165 1001 86380 86390 1
425923 99425923 1001 86380 86390 1
426168 99426168 1001 86380 86390 1
425954 99425954 1001 86380 86390 1
427123 99427123 1001 86380 86390 1
428441 99428441 1001 86380 86390 1
428072 99428072 1001 86380 86390 1
427980 99427980 1001 86380 86390 1
427830 99427830 1001 86380 86390 1
427808 99427808 1001 86380 86390 1
427588 99427588 1001 86380 86390 1
427548 99427548 1001 86380 86390 1
429126 99429126 1001 86380 86390 1
428920 99428920 1001 86380 86390 1
428832 99428832 1001 86380 86390 1
429058 99429058 1001 86380 86390 1
430059 99430059 1001 86380 86390 1
430111 99430111 1001 86380 86390 1
429591 99429591 1001 86380 86390 1
429593 99429593 1001 86380 86390 1
429758 99429758 1001 86380 86390 1
429780 99429780 1001 86380 86390 1
429183 99429183 1001 86380 86390 1
429558 99429558 1001 86380 86390 1
429192 99429192 1001 86380 86390 1
430436 99430436 1001 86380 86390 1
430533 99430533 1001 86380 86390 1
430467 99430467 1001 86380 86390 1
430692 99430692 1001 86380 86390 1
430542 99430542 1001 86380 86390 1
430700 99430700 1001 86380 86390 1
431718 99431718 1001 86380 86390 1
431608 99431608 1001 86380 86390 1
431610 99431610 1001 86380 86390 1
431468 99431468 1001 86380 86390 1
431470 99431470 1001 86380 86390 1
430923 99430923 1001 86380 86390 1
431215 99431215 1001 86380 86390 1
431054 99431054 1001 86380 86390 1
430885 99430885 1001 86380 86390 1
430843 99430843 1001 86380 86390 1
432149 99432149 1001 86380 86390 1
432409 99432409 1001 86380 86390 1
432334 99432334 1001 86380 86390 1
433553 99433553 1001 86380 86390 1
433491 99433491 1001 86380 86390 1
433390 99433390 1001 86380 86390 1
433277 99433277 1001 86380 86390 1
433278 99433278 1001 86380 86390 1
433173 99433173 1001 86380 86390 1
432581 99432581 1001 86380 86390 1
432535 99432535 1001 86380 86390 1
434066 99434066 1001 86380 86390 1
434044 99434044 1001 86380 86390 1
434050 99434050 1001 86380 86390 1
434014 99434014 1001 86380 86390 1
435160 99435160 1001 86380 86390 1
435390 99435390 1001 86380 86390 1
435051 99435051 1001 86380 86390 1
435124 99435124 1001 86380 86390 1
434620 99434620 1001 86380 86390 1
434906 99434906 1001 86380 86390 1
434938 99434938 1001 86380 86390 1
434339 99434339 1001 86380 86390 1
434543 99434543 1001 86380 86390 1
435644 99435644 1001 86380 86390 1
436809 99436809 1001 86380 86390 1
436959 99436959 1001 86380 86390 1
436821 99436821 1001 86380 86390 1
436563 99436563 1001 86380 86390 1
436591 99436591 1001 86380 86390 1
436680 99436680 1001 86380 86390 1
300046 99300046 1001 86380 86390 1
300059 99300059 1001 86380 86390 1
300088 99300088 1001 86380 86390 1
300076 99300076 1001 86380 86390 1
437332 99437332 1001 86380 86390 1
300077 99300077 1001 86380 86390 1
437256 99437256 1001 86380 86390 1
300665 99300665 1001 86380 86390 1
300486 99300486 1001 86380 86390 1
300417 99300417 1001 86380 86390 1
300192 99300192 1001 86380 86390 1
300246 99300246 1001 86380 86390 1
300183 99300183 1001 86380 86390 1
300299 99300299 1001 86380 86390 1
300870 99300870 1001 86380 86390 1
300846 99300846 1001 86380 86390 1
300888 99300888 1001 86380 86390 1
300915 99300915 1001 86380 86390 1
301491 99301491 1001 86380 86390 1
301485 99301485 1001 86380 86390 1
301412 99301412 1001 86380 86390 1
301233 99301233 1001 86380 86390 1
301230 99301230 1001 86380 86390 1
301037 99301037 1001 86380 86390 1
300960 99300960 1001 86380 86390 1
300986 99300986 1001 86380 86390 1
301039 99301039 1001 86380 86390 1
300975 99300975 1001 86380 86390 1
301117 99301117 1001 86380 86390 1
301060 99301060 1001 86380 86390 1
301746 99301746 1001 86380 86390 1
301674 99301674 1001 86380 86390 1
301654 99301654 1001 86380 86390 1
302242 99302242 1001 86380 86390 1
302268 99302268 1001 86380 86390 1
302357 99302357 1001 86380 86390 1
301981 99301981 1001 86380 86390 1
302061 99302061 1001 86380 86390 1
301998 99301998 1001 86380 86390 1
302104 99302104 1001 86380 86390 1
302054 99302054 1001 86380 86390 1
301958 99301958 1001 86380 86390 1
302559 99302559 1001 86380 86390 1
302462 99302462 1001 86380 86390 1
302555 99302555 1001 86380 86390 1
302387 99302387 1001 86380 86390 1
302453 99302453 1001 86380 86390 1
302506 99302506 1001 86380 86390 1
303095 99303095 1001 86380 86390 1
303140 99303140 1001 86380 86390 1
303063 99303063 1001 86380 86390 1
302937 99302937 1001 86380 86390 1
302929 99302929 1001 86380 86390 1
302805 99302805 1001 86380 86390 1
302614 99302614 1001 86380 86390 1
302785 99302785 1001 86380 86390 1
302635 99302635 1001 86380 86390 1
303287 99303287 1001 86380 86390 1
303314 99303314 1001 86380 86390 1
303266 99303266 1001 86380 86390 1
303319 99303319 1001 86380 86390 1
303912 99303912 1001 86380 86390 1
303751 99303751 1001 86380 86390 1
303727 99303727 1001 86380 86390 1
303651 99303651 1001 86380 86390 1
303567 99303567 1001 86380 86390 1
303619 99303619 1001 86380 86390 1
303467 99303467 1001 86380 86390 1
303474 99303474 1001 86380 86390 1
303618 99303618 1001 86380 86390 1
304224 99304224 1001 86380 86390 1
304060 99304060 1001 86380 86390 1
304053 99304053 1001 86380 86390 1
304856 99304856 1001 86380 86390 1
304775 99304775 1001 86380 86390 1
304802 99304802 1001 86380 86390 1
304666 99304666 1001 86380 86390 1
304577 99304577 1001 86380 86390 1
304488 99304488 1001 86380 86390 1
304618 99304618 1001 86380 86390 1
304546 99304546 1001 86380 86390 1
304281 99304281 1001 86380 86390 1
304934 99304934 1001 86380 86390 1
304986 99304986 1001 86380 86390 1
305015 99305015 1001 86380 86390 1
305043 99305043 1001 86380 86390 1
305563 99305563 1001 86380 86390 1
305091 99305091 1001 86380 86390 1
305182 99305182 1001 86380 86390 1
305073 99305073 1001 86380 86390 1
500029 99500029 1001 86380 86390 1
500120 99500120 1001 86380 86390 1
305690 99305690 1001 86380 86390 1
500098 99500098 1001 86380 86390 1
500047 99500047 1001 86380 86390 1
500786 99500786 1001 86380 86390 1
500626 99500626 1001 86380 86390 1
500669 99500669 1001 86380 86390 1
500416 99500416 1001 86380 86390 1
500586 99500586 1001 86380 86390 1
500417 99500417 1001 86380 86390 1
500592 99500592 1001 86380 86390 1
500412 99500412 1001 86380 86390 1
500322 99500322 1001 86380 86390 1
500259 99500259 1001 86380 86390 1
500367 99500367 1001 86380 86390 1
500997 99500997 1001 86380 86390 1
500843 99500843 1001 86380 86390 1
500975 99500975 1001 86380 86390 1
501486 99501486 1001 86380 86390 1
501538 99501538 1001 86380 86390 1
501308 99501308 1001 86380 86390 1
501257 99501257 1001 86380 86390 1
501312 99501312 1001 86380 86390 1
501405 99501405 1001 86380 86390 1
501341 99501341 1001 86380 86390 1
501176 99501176 1001 86380 86390 1
501204 99501204 1001 86380 86390 1
501168 99501168 1001 86380 86390 1
501133 99501133 1001 86380 86390 1
501198 99501198 1001 86380 86390 1
501724 99501724 1001 86380 86390 1
502446 99502446 1001 86380 86390 1
502080 99502080 1001 86380 86390 1
502246 99502246 1001 86380 86390 1
502040 99502040 1001 86380 86390 1
501872 99501872 1001 86380 86390 1
502585 99502585 1001 86380 86390 1
502508 99502508 1001 86380 86390 1
502522 99502522 1001 86380 86390 1
503262 99503262 1001 86380 86390 1
503171 99503171 1001 86380 86390 1
503146 99503146 1001 86380 86390 1
503159 99503159 1001 86380 86390 1
503282 99503282 1001 86380 86390 1
503285 99503285 1001 86380 86390 1
502882 99502882 1001 86380 86390 1
502939 99502939 1001 86380 86390 1
502967 99502967 1001 86380 86390 1
502736 99502736 1001 86380 86390 1
502780 99502780 1001 86380 86390 1
502716 99502716 1001 86380 86390 1
502850 99502850 1001 86380 86390 1
503392 99503392 1001 86380 86390 1
503345 99503345 1001 86380 86390 1
503307 99503307 1001 86380 86390 1
503480 99503480 1001 86380 86390 1
504019 99504019 1001 86380 86390 1
504047 99504047 1001 86380 86390 1
503873 99503873 1001 86380 86390 1
503733 99503733 1001 86380 86390 1
503779 99503779 1001 86380 86390 1
503834 99503834 1001 86380 86390 1
503629 99503629 1001 86380 86390 1
503546 99503546 1001 86380 86390 1
503703 99503703 1001 86380 86390 1
504754 99504754 1001 86380 86390 1
504744 99504744 1001 86380 86390 1
504597 99504597 1001 86380 86390 1
504493 99504493 1001 86380 86390 1
504377 99504377 1001 86380 86390 1
504339 99504339 1001 86380 86390 1
504475 99504475 1001 86380 86390 1
505097 99505097 1001 86380 86390 1
505076 99505076 1001 86380 86390 1
505064 99505064 1001 86380 86390 1
505004 99505004 1001 86380 86390 1
505723 99505723 1001 86380 86390 1
505585 99505585 1001 86380 86390 1
505615 99505615 1001 86380 86390 1
505422 99505422 1001 86380 86390 1
505374 99505374 1001 86380 86390 1
505520 99505520 1001 86380 86390 1
505533 99505533 1001 86380 86390 1
505551 99505551 1001 86380 86390 1
505273 99505273 1001 86380 86390 1
505845 99505845 1001 86380 86390 1
505785 99505785 1001 86380 86390 1
505878 99505878 1001 86380 86390 1
506423 99506423 1001 86380 86390 1
506581 99506581 1001 86380 86390 1
506355 99506355 1001 86380 86390 1
506272 99506272 1001 86380 86390 1
505999 99505999 1001 86380 86390 1
506156 99506156 1001 86380 86390 1
506632 99506632 1001 86380 86390 1
506641 99506641 1001 86380 86390 1
506735 99506735 1001 86380 86390 1
507371 99507371 1001 86380 86390 1
507393 99507393 1001 86380 86390 1
507411 99507411 1001 86380 86390 1
507087 99507087 1001 86380 86390 1
507036 99507036 1001 86380 86390 1
507105 99507105 1001 86380 86390 1
507073 99507073 1001 86380 86390 1
506876 99506876 1001 86380 86390 1
506928 99506928 1001 86380 86390 1
507484 99507484 1001 86380 86390 1
507492 99507492 1001 86380 86390 1
507596 99507596 1001 86380 86390 1
507493 99507493 1001 86380 86390 1
508100 99508100 1001 86380 86390 1
508019 99508019 1001 86380 86390 1
507891 99507891 1001 86380 86390 1
507908 99507908 1001 86380 86390 1
507692 99507692 1001 86380 86390 1
507630 99507630 1001 86380 86390 1
507734 99507734 1001 86380 86390 1
507688 99507688 1001 86380 86390 1
507637 99507637 1001 86380 86390 1
507651 99507651 1001 86380 86390 1
508443 99508443 1001 86380 86390 1
508263 99508263 1001 86380 86390 1
509048 99509048 1001 86380 86390 1
509053 99509053 1001 86380 86390 1
508869 99508869 1001 86380 86390 1
508597 99508597 1001 86380 86390 1
508512 99508512 1001 86380 86390 1
508527 99508527 1001 86380 86390 1
508618 99508618 1001 86380 86390 1
508608 99508608 1001 86380 86390 1
509259 99509259 1001 86380 86390 1
509210 99509210 1001 86380 86390 1
509720 99509720 1001 86380 86390 1
509798 99509798 1001 86380 86390 1
509896 99509896 1001 86380 86390 1
509758 99509758 1001 86380 86390 1
509658 99509658 1001 86380 86390 1
509584 99509584 1001 86380 86390 1
509598 99509598 1001 86380 86390 1
509679 99509679 1001 86380 86390 1
509525 99509525 1001 86380 86390 1
509400 99509400 1001 86380 86390 1
509380 99509380 1001 86380 86390 1
509305 99509305 1001 86380 86390 1
510526 99510526 1001 86380 86390 1
510342 99510342 1001 86380 86390 1
510332 99510332 1001 86380 86390 1
510490 99510490 1001 86380 86390 1
510364 99510364 1001 86380 86390 1
510326 99510326 1001 86380 86390 1
510932 99510932 1001 86380 86390 1
510883 99510883 1001 86380 86390 1
510799 99510799 1001 86380 86390 1
510929 99510929 1001 86380 86390 1
511492 99511492 1001 86380 86390 1
511530 99511530 1001 86380 86390 1
511432 99511432 1001 86380 86390 1
511299 99511299 1001 86380 86390 1
511235 99511235 1001 86380 86390 1
511049 99511049 1001 86380 86390 1
511101 99511101 1001 86380 86390 1
511022 99511022 1001 86380 86390 1
511583 99511583 1001 86380 86390 1
511688 99511688 1001 86380 86390 1
512083 99512083 1001 86380 86390 1
512025 99512025 1001 86380 86390 1
511825 99511825 1001 86380 86390 1
511854 99511854 1001 86380 86390 1
511832 99511832 1001 86380 86390 1
511846 99511846 1001 86380 86390 1
511847 99511847 1001 86380 86390 1
511783 99511783 1001 86380 86390 1
512455 99512455 1001 86380 86390 1
512451 99512451 1001 86380 86390 1
512529 99512529 1001 86380 86390 1
512386 99512386 1001 86380 86390 1
512401 99512401 1001 86380 86390 1
513070 99513070 1001 86380 86390 1
512968 99512968 1001 86380 86390 1
512931 99512931 1001 86380 86390 1
512945 99512945 1001 86380 86390 1
512933 99512933 1001 86380 86390 1
512717 99512717 1001 86380 86390 1
512695 99512695 1001 86380 86390 1
512684 99512684 1001 86380 86390 1
513356 99513356 1001 86380 86390 1
513369 99513369 1001 86380 86390 1
513331 99513331 1001 86380 86390 1
513844 99513844 1001 86380 86390 1
513857 99513857 1001 86380 86390 1
513673 99513673 1001 86380 86390 1
513766 99513766 1001 86380 86390 1
513676 99513676 1001 86380 86390 1
513606 99513606 1001 86380 86390 1
513585 99513585 1001 86380 86390 1
513598 99513598 1001 86380 86390 1
513612 99513612 1001 86380 86390 1
513422 99513422 1001 86380 86390 1
514096 99514096 1001 86380 86390 1
514148 99514148 1001 86380 86390 1
514073 99514073 1001 86380 86390 1
514038 99514038 1001 86380 86390 1
514718 99514718 1001 86380 86390 1
514796 99514796 1001 86380 86390 1
514721 99514721 1001 86380 86390 1
514800 99514800 1001 86380 86390 1
514549 99514549 1001 86380 86390 1
514511 99514511 1001 86380 86390 1
514463 99514463 1001 86380 86390 1
514595 99514595 1001 86380 86390 1
514253 99514253 1001 86380 86390 1
514242 99514242 1001 86380 86390 1
514334 99514334 1001 86380 86390 1
514425 99514425 1001 86380 86390 1
515042 99515042 1001 86380 86390 1
515512 99515512 1001 86380 86390 1
515490 99515490 1001 86380 86390 1
515466 99515466 1001 86380 86390 1
515324 99515324 1001 86380 86390 1
515378 99515378 1001 86380 86390 1
515443 99515443 1001 86380 86390 1
515423 99515423 1001 86380 86390 1
515088 99515088 1001 86380 86390 1
515114 99515114 1001 86380 86390 1
515143 99515143 1001 86380 86390 1
515157 99515157 1001 86380 86390 1
515225 99515225 1001 86380 86390 1
515266 99515266 1001 86380 86390 1
515125 99515125 1001 86380 86390 1
515178 99515178 1001 86380 86390 1
515872 99515872 1001 86380 86390 1
515821 99515821 1001 86380 86390 1
515783 99515783 1001 86380 86390 1
516344 99516344 1001 86380 86390 1
516466 99516466 1001 86380 86390 1
516266 99516266 1001 86380 86390 1
516112 99516112 1001 86380 86390 1
516141 99516141 1001 86380 86390 1
516182 99516182 1001 86380 86390 1
516298 99516298 1001 86380 86390 1
516248 99516248 1001 86380 86390 1
516081 99516081 1001 86380 86390 1
516671 99516671 1001 86380 86390 1
516659 99516659 1001 86380 86390 1
517287 99517287 1001 86380 86390 1
517249 99517249 1001 86380 86390 1
517134 99517134 1001 86380 86390 1
517330 99517330 1001 86380 86390 1
517141 99517141 1001 86380 86390 1
517329 99517329 1001 86380 86390 1
516949 99516949 1001 86380 86390 1
517112 99517112 1001 86380 86390 1
516987 99516987 1001 86380 86390 1
516756 99516756 1001 86380 86390 1
516795 99516795 1001 86380 86390 1
516898 99516898 1001 86380 86390 1
516718 99516718 1001 86380 86390 1
516809 99516809 1001 86380 86390 1
516772 99516772 1001 86380 86390 1
517439 99517439 1001 86380 86390 1
517529 99517529 1001 86380 86390 1
517428 99517428 1001 86380 86390 1
518087 99518087 1001 86380 86390 1
518050 99518050 1001 86380 86390 1
518042 99518042 1001 86380 86390 1
518006 99518006 1001 86380 86390 1
517866 99517866 1001 86380 86390 1
517776 99517776 1001 86380 86390 1
517763 99517763 1001 86380 86390 1
517947 99517947 1001 86380 86390 1
517873 99517873 1001 86380 86390 1
517874 99517874 1001 86380 86390 1
517568 99517568 1001 86380 86390 1
517582 99517582 1001 86380 86390 1
517635 99517635 1001 86380 86390 1
517573 99517573 1001 86380 86390 1
517612 99517612 1001 86380 86390 1
517652 99517652 1001 86380 86390 1
517577 99517577 1001 86380 86390 1
518303 99518303 1001 86380 86390 1
518266 99518266 1001 86380 86390 1
518295 99518295 1001 86380 86390 1
518360 99518360 1001 86380 86390 1
518348 99518348 1001 86380 86390 1
518969 99518969 1001 86380 86390 1
518972 99518972 1001 86380 86390 1
518871 99518871 1001 86380 86390 1
518642 99518642 1001 86380 86390 1
518635 99518635 1001 86380 86390 1
518583 99518583 1001 86380 86390 1
518780 99518780 1001 86380 86390 1
518548 99518548 1001 86380 86390 1
518526 99518526 1001 86380 86390 1
518468 99518468 1001 86380 86390 1
518418 99518418 1001 86380 86390 1
519153 99519153 1001 86380 86390 1
519050 99519050 1001 86380 86390 1
519003 99519003 1001 86380 86390 1
519121 99519121 1001 86380 86390 1
518997 99518997 1001 86380 86390 1
519622 99519622 1001 86380 86390 1
519635 99519635 1001 86380 86390 1
519693 99519693 1001 86380 86390 1
519683 99519683 1001 86380 86390 1
519659 99519659 1001 86380 86390 1
519403 99519403 1001 86380 86390 1
519575 99519575 1001 86380 86390 1
519249 99519249 1001 86380 86390 1
519371 99519371 1001 86380 86390 1
519857 99519857 1001 86380 86390 1
520589 99520589 1001 86380 86390 1
520590 99520590 1001 86380 86390 1
520571 99520571 1001 86380 86390 1
520601 99520601 1001 86380 86390 1
520370 99520370 1001 86380 86390 1
520422 99520422 1001 86380 86390 1
520335 99520335 1001 86380 86390 1
520413 99520413 1001 86380 86390 1
520119 99520119 1001 86380 86390 1
520224 99520224 1001 86380 86390 1
520703 99520703 1001 86380 86390 1
520750 99520750 1001 86380 86390 1
520674 99520674 1001 86380 86390 1
521278 99521278 1001 86380 86390 1
521399 99521399 1001 86380 86390 1
521310 99521310 1001 86380 86390 1
521185 99521185 1001 86380 86390 1
521188 99521188 1001 86380 86390 1
521180 99521180 1001 86380 86390 1
521129 99521129 1001 86380 86390 1
521046 99521046 1001 86380 86390 1
521491 99521491 1001 86380 86390 1
521652 99521652 1001 86380 86390 1
521604 99521604 1001 86380 86390 1
522144 99522144 1001 86380 86390 1
522284 99522284 1001 86380 86390 1
522201 99522201 1001 86380 86390 1
521881 99521881 1001 86380 86390 1
521842 99521842 1001 86380 86390 1
521831 99521831 1001 86380 86390 1
521846 99521846 1001 86380 86390 1
521720 99521720 1001 86380 86390 1
521799 99521799 1001 86380 86390 1
522394 99522394 1001 86380 86390 1
522357 99522357 1001 86380 86390 1
522422 99522422 1001 86380 86390 1
522332 99522332 1001 86380 86390 1
522465 99522465 1001 86380 86390 1
523042 99523042 1001 86380 86390 1
522926 99522926 1001 86380 86390 1
523030 99523030 1001 86380 86390 1
522916 99522916 1001 86380 86390 1
522949 99522949 1001 86380 86390 1
522822 99522822 1001 86380 86390 1
522513 99522513 1001 86380 86390 1
522591 99522591 1001 86380 86390 1
522595 99522595 1001 86380 86390 1
522596 99522596 1001 86380 86390 1
522626 99522626 1001 86380 86390 1
523795 99523795 1001 86380 86390 1
523903 99523903 1001 86380 86390 1
523718 99523718 1001 86380 86390 1
523376 99523376 1001 86380 86390 1
523468 99523468 1001 86380 86390 1
523477 99523477 1001 86380 86390 1
523994 99523994 1001 86380 86390 1
524085 99524085 1001 86380 86390 1
524112 99524112 1001 86380 86390 1
523998 99523998 1001 86380 86390 1
524119 99524119 1001 86380 86390 1
524374 99524374 1001 86380 86390 1
524454 99524454 1001 86380 86390 1
524430 99524430 1001 86380 86390 1
524548 99524548 1001 86380 86390 1
524407 99524407 1001 86380 86390 1
524307 99524307 1001 86380 86390 1
524274 99524274 1001 86380 86390 1
524173 99524173 1001 86380 86390 1
524898 99524898 1001 86380 86390 1
524853 99524853 1001 86380 86390 1
524944 99524944 1001 86380 86390 1
525533 99525533 1001 86380 86390 1
525547 99525547 1001 86380 86390 1
525289 99525289 1001 86380 86390 1
525367 99525367 1001 86380 86390 1
525144 99525144 1001 86380 86390 1
525017 99525017 1001 86380 86390 1
525121 99525121 1001 86380 86390 1
524996 99524996 1001 86380 86390 1
525168 99525168 1001 86380 86390 1
525633 99525633 1001 86380 86390 1
525737 99525737 1001 86380 86390 1
525699 99525699 1001 86380 86390 1
525703 99525703 1001 86380 86390 1
525756 99525756 1001 86380 86390 1
525655 99525655 1001 86380 86390 1
525682 99525682 1001 86380 86390 1
526243 99526243 1001 86380 86390 1
526272 99526272 1001 86380 86390 1
526412 99526412 1001 86380 86390 1
526191 99526191 1001 86380 86390 1
526150 99526150 1001 86380 86390 1
526202 99526202 1001 86380 86390 1
526113 99526113 1001 86380 86390 1
525923 99525923 1001 86380 86390 1
525901 99525901 1001 86380 86390 1
526462 99526462 1001 86380 86390 1
527159 99527159 1001 86380 86390 1
527198 99527198 1001 86380 86390 1
527067 99527067 1001 86380 86390 1
527107 99527107 1001 86380 86390 1
526851 99526851 1001 86380 86390 1
527040 99527040 1001 86380 86390 1
526938 99526938 1001 86380 86390 1
526803 99526803 1001 86380 86390 1
527428 99527428 1001 86380 86390 1
527299 99527299 1001 86380 86390 1
527312 99527312 1001 86380 86390 1
527263 99527263 1001 86380 86390 1
527317 99527317 1001 86380 86390 1
527361 99527361 1001 86380 86390 1
527400 99527400 1001 86380 86390 1
527985 99527985 1001 86380 86390 1
527980 99527980 1001 86380 86390 1
527918 99527918 1001 86380 86390 1
527805 99527805 1001 86380 86390 1
527745 99527745 1001 86380 86390 1
527784 99527784 1001 86380 86390 1
527711 99527711 1001 86380 86390 1
527764 99527764 1001 86380 86390 1
527816 99527816 1001 86380 86390 1
527765 99527765 1001 86380 86390 1
527585 99527585 1001 86380 86390 1
527611 99527611 1001 86380 86390 1
527522 99527522 1001 86380 86390 1
527514 99527514 1001 86380 86390 1
527658 99527658 1001 86380 86390 1
528090 99528090 1001 86380 86390 1
528220 99528220 1001 86380 86390 1
528182 99528182 1001 86380 86390 1
528787 99528787 1001 86380 86390 1
528700 99528700 1001 86380 86390 1
528701 99528701 1001 86380 86390 1
528878 99528878 1001 86380 86390 1
528566 99528566 1001 86380 86390 1
528501 99528501 1001 86380 86390 1
528684 99528684 1001 86380 86390 1
528310 99528310 1001 86380 86390 1
528415 99528415 1001 86380 86390 1
529081 99529081 1001 86380 86390 1
529058 99529058 1001 86380 86390 1
529071 99529071 1001 86380 86390 1
529007 99529007 1001 86380 86390 1
528969 99528969 1001 86380 86390 1
529009 99529009 1001 86380 86390 1
529048 99529048 1001 86380 86390 1
529667 99529667 1001 86380 86390 1
529698 99529698 1001 86380 86390 1
529528 99529528 1001 86380 86390 1
529531 99529531 1001 86380 86390 1
529673 99529673 1001 86380 86390 1
529583 99529583 1001 86380 86390 1
529675 99529675 1001 86380 86390 1
529366 99529366 1001 86380 86390 1
529373 99529373 1001 86380 86390 1
529426 99529426 1001 86380 86390 1
529263 99529263 1001 86380 86390 1
529214 99529214 1001 86380 86390 1
529220 99529220 1001 86380 86390 1
529143 99529143 1001 86380 86390 1
529209 99529209 1001 86380 86390 1
529222 99529222 1001 86380 86390 1
529792 99529792 1001 86380 86390 1
529924 99529924 1001 86380 86390 1
529813 99529813 1001 86380 86390 1
530354 99530354 1001 86380 86390 1
530380 99530380 1001 86380 86390 1
530406 99530406 1001 86380 86390 1
530485 99530485 1001 86380 86390 1
530548 99530548 1001 86380 86390 1
530384 99530384 1001 86380 86390 1
530233 99530233 1001 86380 86390 1
530262 99530262 1001 86380 86390 1
530329 99530329 1001 86380 86390 1
530191 99530191 1001 86380 86390 1
530321 99530321 1001 86380 86390 1
530012 99530012 1001 86380 86390 1
530119 99530119 1001 86380 86390 1
531182 99531182 1001 86380 86390 1
531163 99531163 1001 86380 86390 1
531062 99531062 1001 86380 86390 1
531157 99531157 1001 86380 86390 1
531120 99531120 1001 86380 86390 1
530849 99530849 1001 86380 86390 1
530956 99530956 1001 86380 86390 1
530763 99530763 1001 86380 86390 1
531409 99531409 1001 86380 86390 1
532142 99532142 1001 86380 86390 1
532070 99532070 1001 86380 86390 1
532148 99532148 1001 86380 86390 1
532112 99532112 1001 86380 86390 1
531941 99531941 1001 86380 86390 1
531842 99531842 1001 86380 86390 1
531624 99531624 1001 86380 86390 1
531689 99531689 1001 86380 86390 1
531724 99531724 1001 86380 86390 1
532231 99532231 1001 86380 86390 1
532244 99532244 1001 86380 86390 1
532361 99532361 1001 86380 86390 1
532402 99532402 1001 86380 86390 1
532235 99532235 1001 86380 86390 1
532404 99532404 1001 86380 86390 1
533031 99533031 1001 86380 86390 1
533032 99533032 1001 86380 86390 1
532833 99532833 1001 86380 86390 1
532975 99532975 1001 86380 86390 1
532924 99532924 1001 86380 86390 1
532807 99532807 1001 86380 86390 1
532432 99532432 1001 86380 86390 1
532420 99532420 1001 86380 86390 1
532550 99532550 1001 86380 86390 1
533197 99533197 1001 86380 86390 1
533190 99533190 1001 86380 86390 1
533064 99533064 1001 86380 86390 1
533655 99533655 1001 86380 86390 1
533749 99533749 1001 86380 86390 1
533711 99533711 1001 86380 86390 1
533664 99533664 1001 86380 86390 1
533616 99533616 1001 86380 86390 1
533607 99533607 1001 86380 86390 1
533622 99533622 1001 86380 86390 1
533244 99533244 1001 86380 86390 1
533299 99533299 1001 86380 86390 1
533946 99533946 1001 86380 86390 1
534008 99534008 1001 86380 86390 1
534035 99534035 1001 86380 86390 1
534683 99534683 1001 86380 86390 1
534596 99534596 1001 86380 86390 1
534494 99534494 1001 86380 86390 1
534520 99534520 1001 86380 86390 1
534379 99534379 1001 86380 86390 1
534332 99534332 1001 86380 86390 1
534384 99534384 1001 86380 86390 1
534347 99534347 1001 86380 86390 1
534156 99534156 1001 86380 86390 1
534081 99534081 1001 86380 86390 1
534134 99534134 1001 86380 86390 1
534137 99534137 1001 86380 86390 1
534852 99534852 1001 86380 86390 1
535307 99535307 1001 86380 86390 1
535358 99535358 1001 86380 86390 1
535311 99535311 1001 86380 86390 1
535324 99535324 1001 86380 86390 1
535392 99535392 1001 86380 86390 1
535034 99535034 1001 86380 86390 1
534986 99534986 1001 86380 86390 1
535667 99535667 1001 86380 86390 1
535706 99535706 1001 86380 86390 1
535565 99535565 1001 86380 86390 1
536301 99536301 1001 86380 86390 1
536151 99536151 1001 86380 86390 1
535978 99535978 1001 86380 86390 1
535981 99535981 1001 86380 86390 1
536047 99536047 1001 86380 86390 1
536424 99536424 1001 86380 86390 1
536438 99536438 1001 86380 86390 1
536427 99536427 1001 86380 86390 1
536431 99536431 1001 86380 86390 1
536471 99536471 1001 86380 86390 1
536497 99536497 1001 86380 86390 1
536433 99536433 1001 86380 86390 1
536369 99536369 1001 86380 86390 1
537037 99537037 1001 86380 86390 1
536999 99536999 1001 86380 86390 1
536815 99536815 1001 86380 86390 1
536855 99536855 1001 86380 86390 1
536886 99536886 1001 86380 86390 1
536773 99536773 1001 86380 86390 1
536612 99536612 1001 86380 86390 1
536601 99536601 1001 86380 86390 1
536732 99536732 1001 86380 86390 1
536734 99536734 1001 86380 86390 1
536747 99536747 1001 86380 86390 1
537341 99537341 1001 86380 86390 1
537309 99537309 1001 86380 86390 1
537181 99537181 1001 86380 86390 1
537209 99537209 1001 86380 86390 1
537301 99537301 1001 86380 86390 1
537873 99537873 1001 86380 86390 1
537837 99537837 1001 86380 86390 1
537840 99537840 1001 86380 86390 1
537930 99537930 1001 86380 86390 1
537805 99537805 1001 86380 86390 1
537857 99537857 1001 86380 86390 1
537718 99537718 1001 86380 86390 1
537615 99537615 1001 86380 86390 1
537733 99537733 1001 86380 86390 1
537766 99537766 1001 86380 86390 1
537515 99537515 1001 86380 86390 1
537464 99537464 1001 86380 86390 1
537529 99537529 1001 86380 86390 1
537558 99537558 1001 86380 86390 1
538054 99538054 1001 86380 86390 1
538131 99538131 1001 86380 86390 1
538120 99538120 1001 86380 86390 1
538109 99538109 1001 86380 86390 1
538149 99538149 1001 86380 86390 1
538777 99538777 1001 86380 86390 1
538688 99538688 1001 86380 86390 1
538740 99538740 1001 86380 86390 1
538795 99538795 1001 86380 86390 1
538775 99538775 1001 86380 86390 1
538484 99538484 1001 86380 86390 1
538485 99538485 1001 86380 86390 1
538565 99538565 1001 86380 86390 1
538578 99538578 1001 86380 86390 1
538488 99538488 1001 86380 86390 1
538502 99538502 1001 86380 86390 1
538568 99538568 1001 86380 86390 1
538364 99538364 1001 86380 86390 1
538929 99538929 1001 86380 86390 1
538918 99538918 1001 86380 86390 1
538896 99538896 1001 86380 86390 1
538974 99538974 1001 86380 86390 1
539014 99539014 1001 86380 86390 1
538953 99538953 1001 86380 86390 1
539616 99539616 1001 86380 86390 1
539504 99539504 1001 86380 86390 1
539585 99539585 1001 86380 86390 1
539560 99539560 1001 86380 86390 1
539586 99539586 1001 86380 86390 1
539522 99539522 1001 86380 86390 1
539202 99539202 1001 86380 86390 1
539166 99539166 1001 86380 86390 1
539078 99539078 1001 86380 86390 1
539041 99539041 1001 86380 86390 1
539094 99539094 1001 86380 86390 1
539097 99539097 1001 86380 86390 1
539808 99539808 1001 86380 86390 1
539815 99539815 1001 86380 86390 1
539726 99539726 1001 86380 86390 1
539714 99539714 1001 86380 86390 1
540328 99540328 1001 86380 86390 1
540291 99540291 1001 86380 86390 1
540395 99540395 1001 86380 86390 1
540349 99540349 1001 86380 86390 1
540414 99540414 1001 86380 86390 1
540088 99540088 1001 86380 86390 1
540179 99540179 1001 86380 86390 1
540157 99540157 1001 86380 86390 1
539968 99539968 1001 86380 86390 1
539981 99539981 1001 86380 86390 1
540048 99540048 1001 86380 86390 1
539921 99539921 1001 86380 86390 1
539947 99539947 1001 86380 86390 1
540620 99540620 1001 86380 86390 1
540618 99540618 1001 86380 86390 1
541231 99541231 1001 86380 86390 1
541293 99541293 1001 86380 86390 1
541180 99541180 1001 86380 86390 1
540893 99540893 1001 86380 86390 1
540933 99540933 1001 86380 86390 1
540913 99540913 1001 86380 86390 1
540901 99540901 1001 86380 86390 1
540941 99540941 1001 86380 86390 1
540930 99540930 1001 86380 86390 1
541086 99541086 1001 86380 86390 1
540789 99540789 1001 86380 86390 1
540855 99540855 1001 86380 86390 1
540837 99540837 1001 86380 86390 1
540799 99540799 1001 86380 86390 1
540825 99540825 1001 86380 86390 1
540683 99540683 1001 86380 86390 1
541455 99541455 1001 86380 86390 1
542095 99542095 1001 86380 86390 1
541996 99541996 1001 86380 86390 1
541975 99541975 1001 86380 86390 1
542041 99542041 1001 86380 86390 1
541603 99541603 1001 86380 86390 1
541556 99541556 1001 86380 86390 1
541609 99541609 1001 86380 86390 1
541676 99541676 1001 86380 86390 1
542274 99542274 1001 86380 86390 1
542164 99542164 1001 86380 86390 1
542804 99542804 1001 86380 86390 1
542792 99542792 1001 86380 86390 1
542781 99542781 1001 86380 86390 1
542770 99542770 1001 86380 86390 1
542771 99542771 1001 86380 86390 1
542798 99542798 1001 86380 86390 1
542682 99542682 1001 86380 86390 1
542618 99542618 1001 86380 86390 1
542736 99542736 1001 86380 86390 1
542660 99542660 1001 86380 86390 1
542686 99542686 1001 86380 86390 1
542699 99542699 1001 86380 86390 1
542486 99542486 1001 86380 86390 1
542525 99542525 1001 86380 86390 1
543059 99543059 1001 86380 86390 1
542984 99542984 1001 86380 86390 1
542973 99542973 1001 86380 86390 1
543054 99543054 1001 86380 86390 1
543720 99543720 1001 86380 86390 1
543535 99543535 1001 86380 86390 1
543216 99543216 1001 86380 86390 1
543179 99543179 1001 86380 86390 1
543206 99543206 1001 86380 86390 1
543272 99543272 1001 86380 86390 1
543822 99543822 1001 86380 86390 1
543939 99543939 1001 86380 86390 1
543903 99543903 1001 86380 86390 1
543880 99543880 1001 86380 86390 1
543971 99543971 1001 86380 86390 1
543803 99543803 1001 86380 86390 1
543933 99543933 1001 86380 86390 1
544508 99544508 1001 86380 86390 1
544485 99544485 1001 86380 86390 1
544576 99544576 1001 86380 86390 1
544462 99544462 1001 86380 86390 1
544415 99544415 1001 86380 86390 1
544267 99544267 1001 86380 86390 1
544189 99544189 1001 86380 86390 1
544359 99544359 1001 86380 86390 1
544282 99544282 1001 86380 86390 1
544313 99544313 1001 86380 86390 1
544110 99544110 1001 86380 86390 1
544180 99544180 1001 86380 86390 1
544000 99544000 1001 86380 86390 1
544607 99544607 1001 86380 86390 1
544635 99544635 1001 86380 86390 1
415295 1186 1001 10740 15417 1
512369 893 1002 28120 34812 1
520699 623 1001 42355 42654 1
529115 1066 1001 39425 39725 1
400187 99400187 1001 86380 86390 1
400414 99400414 1001 86380 86390 1
400614 99400614 1001 86380 86390 1
400530 99400530 1001 86380 86390 1
400700 99400700 1001 86380 86390 1
401090 99401090 1001 86380 86390 1
401121 99401121 1001 86380 86390 1
401781 99401781 1001 86380 86390 1
401761 99401761 1001 86380 86390 1
401888 99401888 1001 86380 86390 1
402034 99402034 1001 86380 86390 1
401986 99401986 1001 86380 86390 1
402273 99402273 1001 86380 86390 1
402660 99402660 1001 86380 86390 1
402651 99402651 1001 86380 86390 1
402703 99402703 1001 86380 86390 1
402856 99402856 1001 86380 86390 1
403082 99403082 1001 86380 86390 1
403291 99403291 1001 86380 86390 1
403434 99403434 1001 86380 86390 1
403555 99403555 1001 86380 86390 1
403767 99403767 1001 86380 86390 1
403777 99403777 1001 86380 86390 1
404017 99404017 1001 86380 86390 1
403968 99403968 1001 86380 86390 1
404246 99404246 1001 86380 86390 1
404681 99404681 1001 86380 86390 1
404988 99404988 1001 86380 86390 1
404991 99404991 1001 86380 86390 1
405064 99405064 1001 86380 86390 1
405238 99405238 1001 86380 86390 1
405393 99405393 1001 86380 86390 1
405354 99405354 1001 86380 86390 1
405458 99405458 1001 86380 86390 1
405535 99405535 1001 86380 86390 1
405592 99405592 1001 86380 86390 1
405727 99405727 1001 86380 86390 1
405811 99405811 1001 86380 86390 1
405817 99405817 1001 86380 86390 1
405786 99405786 1001 86380 86390 1
405906 99405906 1001 86380 86390 1
406067 99406067 1001 86380 86390 1
406145 99406145 1001 86380 86390 1
406161 99406161 1001 86380 86390 1
406203 99406203 1001 86380 86390 1
406212 99406212 1001 86380 86390 1
406891 99406891 1001 86380 86390 1
407001 99407001 1001 86380 86390 1
407123 99407123 1001 86380 86390 1
407057 99407057 1001 86380 86390 1
407165 99407165 1001 86380 86390 1
407320 99407320 1001 86380 86390 1
407384 99407384 1001 86380 86390 1
407440 99407440 1001 86380 86390 1
407678 99407678 1001 86380 86390 1
408058 99408058 1001 86380 86390 1
408210 99408210 1001 86380 86390 1
408369 99408369 1001 86380 86390 1
408380 99408380 1001 86380 86390 1
408445 99408445 1001 86380 86390 1
408456 99408456 1001 86380 86390 1
408754 99408754 1001 86380 86390 1
409100 99409100 1001 86380 86390 1
409260 99409260 1001 86380 86390 1
409298 99409298 1001 86380 86390 1
409525 99409525 1001 86380 86390 1
409702 99409702 1001 86380 86390 1
409704 99409704 1001 86380 86390 1
409872 99409872 1001 86380 86390 1
409828 99409828 1001 86380 86390 1
410182 99410182 1001 86380 86390 1
410281 99410281 1001 86380 86390 1
410454 99410454 1001 86380 86390 1
410592 99410592 1001 86380 86390 1
410647 99410647 1001 86380 86390 1
410703 99410703 1001 86380 86390 1
410846 99410846 1001 86380 86390 1
410904 99410904 1001 86380 86390 1
410815 99410815 1001 86380 86390 1
410931 99410931 1001 86380 86390 1
410941 99410941 1001 86380 86390 1
410922 99410922 1001 86380 86390 1
411024 99411024 1001 86380 86390 1
411045 99411045 1001 86380 86390 1
411137 99411137 1001 86380 86390 1
411430 99411430 1001 86380 86390 1
411750 99411750 1001 86380 86390 1
411737 99411737 1001 86380 86390 1
411874 99411874 1001 86380 86390 1
411958 99411958 1001 86380 86390 1
412025 99412025 1001 86380 86390 1
412103 99412103 1001 86380 86390 1
412258 99412258 1001 86380 86390 1
412352 99412352 1001 86380 86390 1
413471 99413471 1001 86380 86390 1
413635 99413635 1001 86380 86390 1
413010 99413010 1001 86380 86390 1
413119 99413119 1001 86380 86390 1
413049 99413049 1001 86380 86390 1
413077 99413077 1001 86380 86390 1
413230 99413230 1001 86380 86390 1
413279 99413279 1001 86380 86390 1
412780 99412780 1001 86380 86390 1
412690 99412690 1001 86380 86390 1
412795 99412795 1001 86380 86390 1
413842 99413842 1001 86380 86390 1
413941 99413941 1001 86380 86390 1
413715 99413715 1001 86380 86390 1
415093 99415093 1001 86380 86390 1
415142 99415142 1001 86380 86390 1
415172 99415172 1001 86380 86390 1
415008 99415008 1001 86380 86390 1
415275 99415275 1001 86380 86390 1
415203 99415203 1001 86380 86390 1
415088 99415088 1001 86380 86390 1
414577 99414577 1001 86380 86390 1
414143 99414143 1001 86380 86390 1
414389 99414389 1001 86380 86390 1
414174 99414174 1001 86380 86390 1
414270 99414270 1001 86380 86390 1
415416 99415416 1001 86380 86390 1
415337 99415337 1001 86380 86390 1
415688 99415688 1001 86380 86390 1
415334 99415334 1001 86380 86390 1
416729 99416729 1001 86380 86390 1
416943 99416943 1001 86380 86390 1
416872 99416872 1001 86380 86390 1
416692 99416692 1001 86380 86390 1
416480 99416480 1001 86380 86390 1
416451 99416451 1001 86380 86390 1
416429 99416429 1001 86380 86390 1
416127 99416127 1001 86380 86390 1
417232 99417232 1001 86380 86390 1
417046 99417046 1001 86380 86390 1
417030 99417030 1001 86380 86390 1
417269 99417269 1001 86380 86390 1
417228 99417228 1001 86380 86390 1
417112 99417112 1001 86380 86390 1
418528 99418528 1001 86380 86390 1
418655 99418655 1001 86380 86390 1
418538 99418538 1001 86380 86390 1
418719 99418719 1001 86380 86390 1
418447 99418447 1001 86380 86390 1
418169 99418169 1001 86380 86390 1
418149 99418149 1001 86380 86390 1
417899 99417899 1001 86380 86390 1
417846 99417846 1001 86380 86390 1
418883 99418883 1001 86380 86390 1
418994 99418994 1001 86380 86390 1
419148 99419148 1001 86380 86390 1
420144 99420144 1001 86380 86390 1
419786 99419786 1001 86380 86390 1
419838 99419838 1001 86380 86390 1
419937 99419937 1001 86380 86390 1
419354 99419354 1001 86380 86390 1
419390 99419390 1001 86380 86390 1
419420 99419420 1001 86380 86390 1
420769 99420769 1001 86380 86390 1
420809 99420809 1001 86380 86390 1
420590 99420590 1001 86380 86390 1
420775 99420775 1001 86380 86390 1
420662 99420662 1001 86380 86390 1
421866 99421866 1001 86380 86390 1
421691 99421691 1001 86380 86390 1
421876 99421876 1001 86380 86390 1
421639 99421639 1001 86380 86390 1
421666 99421666 1001 86380 86390 1
420870 99420870 1001 86380 86390 1
420907 99420907 1001 86380 86390 1
422283 99422283 1001 86380 86390 1
422212 99422212 1001 86380 86390 1
423658 99423658 1001 86380 86390 1
423014 99423014 1001 86380 86390 1
423302 99423302 1001 86380 86390 1
422719 99422719 1001 86380 86390 1
422528 99422528 1001 86380 86390 1
423829 99423829 1001 86380 86390 1
423954 99423954 1001 86380 86390 1
425274 99425274 1001 86380 86390 1
424981 99424981 1001 86380 86390 1
424623 99424623 1001 86380 86390 1
424764 99424764 1001 86380 86390 1
424412 99424412 1001 86380 86390 1
424563 99424563 1001 86380 86390 1
424395 99424395 1001 86380 86390 1
424228 99424228 1001 86380 86390 1
424194 99424194 1001 86380 86390 1
424477 99424477 1001 86380 86390 1
424164 99424164 1001 86380 86390 1
425604 99425604 1001 86380 86390 1
425499 99425499 1001 86380 86390 1
425665 99425665 1001 86380 86390 1
425792 99425792 1001 86380 86390 1
426897 99426897 1001 86380 86390 1
426933 99426933 1001 86380 86390 1
426377 99426377 1001 86380 86390 1
426429 99426429 1001 86380 86390 1
426649 99426649 1001 86380 86390 1
426568 99426568 1001 86380 86390 1
426684 99426684 1001 86380 86390 1
425893 99425893 1001 86380 86390 1
425969 99425969 1001 86380 86390 1
425883 99425883 1001 86380 86390 1
427148 99427148 1001 86380 86390 1
427424 99427424 1001 86380 86390 1
427130 99427130 1001 86380 86390 1
427523 99427523 1001 86380 86390 1
427256 99427256 1001 86380 86390 1
428391 99428391 1001 86380 86390 1
428672 99428672 1001 86380 86390 1
428553 99428553 1001 86380 86390 1
428663 99428663 1001 86380 86390 1
428335 99428335 1001 86380 86390 1
428087 99428087 1001 86380 86390 1
427899 99427899 1001 86380 86390 1
428964 99428964 1001 86380 86390 1
429024 99429024 1001 86380 86390 1
428957 99428957 1001 86380 86390 1
428866 99428866 1001 86380 86390 1
430079 99430079 1001 86380 86390 1
429734 99429734 1001 86380 86390 1
429883 99429883 1001 86380 86390 1
429690 99429690 1001 86380 86390 1
429617 99429617 1001 86380 86390 1
429446 99429446 1001 86380 86390 1
429486 99429486 1001 86380 86390 1
430564 99430564 1001 86380 86390 1
430482 99430482 1001 86380 86390 1
432059 99432059 1001 86380 86390 1
431372 99431372 1001 86380 86390 1
431208 99431208 1001 86380 86390 1
431148 99431148 1001 86380 86390 1
431246 99431246 1001 86380 86390 1
431098 99431098 1001 86380 86390 1
431048 99431048 1001 86380 86390 1
430864 99430864 1001 86380 86390 1
432237 99432237 1001 86380 86390 1
433349 99433349 1001 86380 86390 1
433442 99433442 1001 86380 86390 1
433055 99433055 1001 86380 86390 1
433031 99433031 1001 86380 86390 1
433185 99433185 1001 86380 86390 1
432606 99432606 1001 86380 86390 1
432877 99432877 1001 86380 86390 1
432783 99432783 1001 86380 86390 1
433967 99433967 1001 86380 86390 1
433990 99433990 1001 86380 86390 1
433877 99433877 1001 86380 86390 1
435183 99435183 1001 86380 86390 1
435372 99435372 1001 86380 86390 1
435193 99435193 1001 86380 86390 1
435296 99435296 1001 86380 86390 1
435098 99435098 1001 86380 86390 1
434754 99434754 1001 86380 86390 1
434452 99434452 1001 86380 86390 1
434412 99434412 1001 86380 86390 1
434149 99434149 1001 86380 86390 1
434249 99434249 1001 86380 86390 1
434306 99434306 1001 86380 86390 1
434497 99434497 1001 86380 86390 1
434529 99434529 1001 86380 86390 1
435454 99435454 1001 86380 86390 1
435576 99435576 1001 86380 86390 1
437076 99437076 1001 86380 86390 1
436875 99436875 1001 86380 86390 1
436920 99436920 1001 86380 86390 1
437028 99437028 1001 86380 86390 1
436940 99436940 1001 86380 86390 1
437012 99437012 1001 86380 86390 1
436445 99436445 1001 86380 86390 1
436592 99436592 1001 86380 86390 1
436715 99436715 1001 86380 86390 1
436580 99436580 1001 86380 86390 1
436745 99436745 1001 86380 86390 1
436487 99436487 1001 86380 86390 1
436311 99436311 1001 86380 86390 1
435915 99435915 1001 86380 86390 1
436003 99436003 1001 86380 86390 1
300536 99300536 1001 86380 86390 1
300712 99300712 1001 86380 86390 1
300647 99300647 1001 86380 86390 1
300545 99300545 1001 86380 86390 1
300598 99300598 1001 86380 86390 1
300676 99300676 1001 86380 86390 1
300411 99300411 1001 86380 86390 1
300307 99300307 1001 86380 86390 1
300779 99300779 1001 86380 86390 1
300923 99300923 1001 86380 86390 1
300781 99300781 1001 86380 86390 1
300820 99300820 1001 86380 86390 1
300758 99300758 1001 86380 86390 1
300893 99300893 1001 86380 86390 1
301469 99301469 1001 86380 86390 1
301318 99301318 1001 86380 86390 1
301280 99301280 1001 86380 86390 1
301281 99301281 1001 86380 86390 1
300951 99300951 1001 86380 86390 1
301590 99301590 1001 86380 86390 1
301711 99301711 1001 86380 86390 1
301739 99301739 1001 86380 86390 1
301571 99301571 1001 86380 86390 1
302335 99302335 1001 86380 86390 1
302368 99302368 1001 86380 86390 1
302288 99302288 1001 86380 86390 1
302264 99302264 1001 86380 86390 1
302377 99302377 1001 86380 86390 1
302132 99302132 1001 86380 86390 1
302004 99302004 1001 86380 86390 1
301967 99301967 1001 86380 86390 1
301959 99301959 1001 86380 86390 1
301782 99301782 1001 86380 86390 1
301875 99301875 1001 86380 86390 1
302573 99302573 1001 86380 86390 1
302391 99302391 1001 86380 86390 1
302557 99302557 1001 86380 86390 1
302583 99302583 1001 86380 86390 1
303177 99303177 1001 86380 86390 1
303141 99303141 1001 86380 86390 1
302729 99302729 1001 86380 86390 1
302720 99302720 1001 86380 86390 1
302740 99302740 1001 86380 86390 1
303377 99303377 1001 86380 86390 1
303261 99303261 1001 86380 86390 1
303301 99303301 1001 86380 86390 1
303341 99303341 1001 86380 86390 1
303943 99303943 1001 86380 86390 1
303939 99303939 1001 86380 86390 1
303940 99303940 1001 86380 86390 1
303740 99303740 1001 86380 86390 1
303664 99303664 1001 86380 86390 1
303742 99303742 1001 86380 86390 1
303821 99303821 1001 86380 86390 1
303642 99303642 1001 86380 86390 1
303481 99303481 1001 86380 86390 1
303431 99303431 1001 86380 86390 1
304162 99304162 1001 86380 86390 1
304138 99304138 1001 86380 86390 1
304231 99304231 1001 86380 86390 1
304117 99304117 1001 86380 86390 1
304851 99304851 1001 86380 86390 1
304703 99304703 1001 86380 86390 1
304794 99304794 1001 86380 86390 1
304472 99304472 1001 86380 86390 1
304643 99304643 1001 86380 86390 1
304632 99304632 1001 86380 86390 1
304450 99304450 1001 86380 86390 1
304595 99304595 1001 86380 86390 1
304480 99304480 1001 86380 86390 1
304639 99304639 1001 86380 86390 1
304575 99304575 1001 86380 86390 1
304307 99304307 1001 86380 86390 1
304287 99304287 1001 86380 86390 1
304948 99304948 1001 86380 86390 1
304940 99304940 1001 86380 86390 1
305674 99305674 1001 86380 86390 1
305394 99305394 1001 86380 86390 1
305280 99305280 1001 86380 86390 1
305453 99305453 1001 86380 86390 1
305225 99305225 1001 86380 86390 1
305071 99305071 1001 86380 86390 1
305217 99305217 1001 86380 86390 1
500094 99500094 1001 86380 86390 1
500045 99500045 1001 86380 86390 1
500622 99500622 1001 86380 86390 1
500713 99500713 1001 86380 86390 1
500727 99500727 1001 86380 86390 1
500755 99500755 1001 86380 86390 1
500731 99500731 1001 86380 86390 1
500619 99500619 1001 86380 86390 1
500455 99500455 1001 86380 86390 1
500481 99500481 1001 86380 86390 1
500459 99500459 1001 86380 86390 1
500270 99500270 1001 86380 86390 1
500310 99500310 1001 86380 86390 1
500359 99500359 1001 86380 86390 1
500996 99500996 1001 86380 86390 1
501603 99501603 1001 86380 86390 1
501639 99501639 1001 86380 86390 1
501605 99501605 1001 86380 86390 1
501517 99501517 1001 86380 86390 1
501536 99501536 1001 86380 86390 1
501276 99501276 1001 86380 86390 1
501149 99501149 1001 86380 86390 1
501126 99501126 1001 86380 86390 1
501114 99501114 1001 86380 86390 1
501092 99501092 1001 86380 86390 1
501080 99501080 1001 86380 86390 1
501655 99501655 1001 86380 86390 1
501813 99501813 1001 86380 86390 1
501749 99501749 1001 86380 86390 1
502265 99502265 1001 86380 86390 1
502281 99502281 1001 86380 86390 1
502060 99502060 1001 86380 86390 1
502177 99502177 1001 86380 86390 1
501870 99501870 1001 86380 86390 1
501865 99501865 1001 86380 86390 1
501856 99501856 1001 86380 86390 1
502477 99502477 1001 86380 86390 1
502482 99502482 1001 86380 86390 1
502574 99502574 1001 86380 86390 1
503151 99503151 1001 86380 86390 1
503101 99503101 1001 86380 86390 1
503197 99503197 1001 86380 86390 1
503210 99503210 1001 86380 86390 1
503134 99503134 1001 86380 86390 1
503225 99503225 1001 86380 86390 1
502894 99502894 1001 86380 86390 1
502960 99502960 1001 86380 86390 1
503077 99503077 1001 86380 86390 1
503039 99503039 1001 86380 86390 1
503028 99503028 1001 86380 86390 1
503032 99503032 1001 86380 86390 1
502748 99502748 1001 86380 86390 1
502737 99502737 1001 86380 86390 1
502740 99502740 1001 86380 86390 1
502782 99502782 1001 86380 86390 1
502696 99502696 1001 86380 86390 1
503496 99503496 1001 86380 86390 1
502671 99502671 1001 86380 86390 1
503492 99503492 1001 86380 86390 1
503951 99503951 1001 86380 86390 1
504069 99504069 1001 86380 86390 1
504046 99504046 1001 86380 86390 1
503973 99503973 1001 86380 86390 1
504053 99504053 1001 86380 86390 1
503770 99503770 1001 86380 86390 1
503800 99503800 1001 86380 86390 1
503840 99503840 1001 86380 86390 1
503871 99503871 1001 86380 86390 1
503552 99503552 1001 86380 86390 1
503500 99503500 1001 86380 86390 1
503630 99503630 1001 86380 86390 1
503609 99503609 1001 86380 86390 1
504142 99504142 1001 86380 86390 1
504172 99504172 1001 86380 86390 1
504160 99504160 1001 86380 86390 1
504161 99504161 1001 86380 86390 1
504152 99504152 1001 86380 86390 1
504908 99504908 1001 86380 86390 1
504919 99504919 1001 86380 86390 1
504885 99504885 1001 86380 86390 1
504810 99504810 1001 86380 86390 1
504876 99504876 1001 86380 86390 1
504570 99504570 1001 86380 86390 1
504725 99504725 1001 86380 86390 1
504714 99504714 1001 86380 86390 1
504417 99504417 1001 86380 86390 1
504482 99504482 1001 86380 86390 1
504340 99504340 1001 86380 86390 1
504498 99504498 1001 86380 86390 1
504359 99504359 1001 86380 86390 1
504386 99504386 1001 86380 86390 1
505123 99505123 1001 86380 86390 1
505050 99505050 1001 86380 86390 1
504950 99504950 1001 86380 86390 1
505054 99505054 1001 86380 86390 1
504990 99504990 1001 86380 86390 1
505016 99505016 1001 86380 86390 1
505081 99505081 1001 86380 86390 1
505747 99505747 1001 86380 86390 1
505574 99505574 1001 86380 86390 1
505639 99505639 1001 86380 86390 1
505542 99505542 1001 86380 86390 1
505430 99505430 1001 86380 86390 1
505509 99505509 1001 86380 86390 1
505244 99505244 1001 86380 86390 1
505304 99505304 1001 86380 86390 1
505784 99505784 1001 86380 86390 1
505867 99505867 1001 86380 86390 1
505906 99505906 1001 86380 86390 1
505921 99505921 1001 86380 86390 1
505973 99505973 1001 86380 86390 1
506525 99506525 1001 86380 86390 1
506435 99506435 1001 86380 86390 1
506500 99506500 1001 86380 86390 1
506462 99506462 1001 86380 86390 1
506553 99506553 1001 86380 86390 1
506274 99506274 1001 86380 86390 1
506358 99506358 1001 86380 86390 1
506245 99506245 1001 86380 86390 1
506042 99506042 1001 86380 86390 1
506120 99506120 1001 86380 86390 1
506097 99506097 1001 86380 86390 1
505981 99505981 1001 86380 86390 1
506684 99506684 1001 86380 86390 1
506685 99506685 1001 86380 86390 1
506673 99506673 1001 86380 86390 1
506793 99506793 1001 86380 86390 1
506785 99506785 1001 86380 86390 1
507362 99507362 1001 86380 86390 1
507414 99507414 1001 86380 86390 1
507163 99507163 1001 86380 86390 1
507151 99507151 1001 86380 86390 1
506932 99506932 1001 86380 86390 1
506951 99506951 1001 86380 86390 1
506955 99506955 1001 86380 86390 1
506813 99506813 1001 86380 86390 1
507589 99507589 1001 86380 86390 1
507590 99507590 1001 86380 86390 1
507513 99507513 1001 86380 86390 1
507436 99507436 1001 86380 86390 1
508087 99508087 1001 86380 86390 1
508166 99508166 1001 86380 86390 1
508142 99508142 1001 86380 86390 1
508237 99508237 1001 86380 86390 1
508030 99508030 1001 86380 86390 1
507918 99507918 1001 86380 86390 1
508038 99508038 1001 86380 86390 1
507798 99507798 1001 86380 86390 1
507700 99507700 1001 86380 86390 1
507628 99507628 1001 86380 86390 1
508300 99508300 1001 86380 86390 1
508339 99508339 1001 86380 86390 1
508341 99508341 1001 86380 86390 1
508292 99508292 1001 86380 86390 1
508435 99508435 1001 86380 86390 1
508307 99508307 1001 86380 86390 1
508385 99508385 1001 86380 86390 1
508961 99508961 1001 86380 86390 1
508669 99508669 1001 86380 86390 1
508851 99508851 1001 86380 86390 1
508558 99508558 1001 86380 86390 1
508508 99508508 1001 86380 86390 1
508509 99508509 1001 86380 86390 1
508538 99508538 1001 86380 86390 1
508564 99508564 1001 86380 86390 1
508607 99508607 1001 86380 86390 1
508621 99508621 1001 86380 86390 1
509085 99509085 1001 86380 86390 1
509115 99509115 1001 86380 86390 1
509207 99509207 1001 86380 86390 1
509090 99509090 1001 86380 86390 1
509106 99509106 1001 86380 86390 1
509724 99509724 1001 86380 86390 1
509844 99509844 1001 86380 86390 1
509719 99509719 1001 86380 86390 1
509671 99509671 1001 86380 86390 1
509549 99509549 1001 86380 86390 1
509565 99509565 1001 86380 86390 1
509342 99509342 1001 86380 86390 1
509991 99509991 1001 86380 86390 1
509931 99509931 1001 86380 86390 1
510380 99510380 1001 86380 86390 1
510413 99510413 1001 86380 86390 1
510229 99510229 1001 86380 86390 1
510179 99510179 1001 86380 86390 1
510180 99510180 1001 86380 86390 1
510728 99510728 1001 86380 86390 1
510911 99510911 1001 86380 86390 1
510849 99510849 1001 86380 86390 1
511490 99511490 1001 86380 86390 1
511465 99511465 1001 86380 86390 1
511455 99511455 1001 86380 86390 1
511481 99511481 1001 86380 86390 1
511542 99511542 1001 86380 86390 1
511325 99511325 1001 86380 86390 1
511339 99511339 1001 86380 86390 1
511263 99511263 1001 86380 86390 1
511333 99511333 1001 86380 86390 1
511256 99511256 1001 86380 86390 1
511165 99511165 1001 86380 86390 1
511062 99511062 1001 86380 86390 1
511039 99511039 1001 86380 86390 1
511133 99511133 1001 86380 86390 1
511033 99511033 1001 86380 86390 1
511747 99511747 1001 86380 86390 1
511686 99511686 1001 86380 86390 1
511691 99511691 1001 86380 86390 1
512315 99512315 1001 86380 86390 1
512214 99512214 1001 86380 86390 1
512202 99512202 1001 86380 86390 1
512028 99512028 1001 86380 86390 1
511990 99511990 1001 86380 86390 1
511840 99511840 1001 86380 86390 1
511792 99511792 1001 86380 86390 1
512390 99512390 1001 86380 86390 1
512405 99512405 1001 86380 86390 1
512393 99512393 1001 86380 86390 1
512448 99512448 1001 86380 86390 1
513191 99513191 1001 86380 86390 1
512831 99512831 1001 86380 86390 1
512835 99512835 1001 86380 86390 1
512914 99512914 1001 86380 86390 1
512879 99512879 1001 86380 86390 1
512997 99512997 1001 86380 86390 1
512640 99512640 1001 86380 86390 1
512670 99512670 1001 86380 86390 1
512595 99512595 1001 86380 86390 1
513363 99513363 1001 86380 86390 1
513865 99513865 1001 86380 86390 1
513867 99513867 1001 86380 86390 1
513922 99513922 1001 86380 86390 1
513924 99513924 1001 86380 86390 1
513989 99513989 1001 86380 86390 1
513634 99513634 1001 86380 86390 1
513809 99513809 1001 86380 86390 1
513451 99513451 1001 86380 86390 1
513530 99513530 1001 86380 86390 1
513547 99513547 1001 86380 86390 1
514152 99514152 1001 86380 86390 1
514144 99514144 1001 86380 86390 1
514709 99514709 1001 86380 86390 1
514661 99514661 1001 86380 86390 1
514503 99514503 1001 86380 86390 1
514393 99514393 1001 86380 86390 1
514306 99514306 1001 86380 86390 1
515040 99515040 1001 86380 86390 1
514977 99514977 1001 86380 86390 1
514863 99514863 1001 86380 86390 1
515647 99515647 1001 86380 86390 1
515649 99515649 1001 86380 86390 1
515532 99515532 1001 86380 86390 1
515677 99515677 1001 86380 86390 1
515339 99515339 1001 86380 86390 1
515289 99515289 1001 86380 86390 1
515370 99515370 1001 86380 86390 1
515075 99515075 1001 86380 86390 1
515262 99515262 1001 86380 86390 1
515785 99515785 1001 86380 86390 1
515857 99515857 1001 86380 86390 1
515690 99515690 1001 86380 86390 1
515874 99515874 1001 86380 86390 1
516472 99516472 1001 86380 86390 1
516451 99516451 1001 86380 86390 1
516429 99516429 1001 86380 86390 1
516023 99516023 1001 86380 86390 1
515949 99515949 1001 86380 86390 1
516067 99516067 1001 86380 86390 1
516678 99516678 1001 86380 86390 1
516554 99516554 1001 86380 86390 1
516620 99516620 1001 86380 86390 1
517145 99517145 1001 86380 86390 1
517302 99517302 1001 86380 86390 1
517198 99517198 1001 86380 86390 1
517225 99517225 1001 86380 86390 1
517266 99517266 1001 86380 86390 1
517296 99517296 1001 86380 86390 1
517029 99517029 1001 86380 86390 1
517019 99517019 1001 86380 86390 1
517111 99517111 1001 86380 86390 1
516935 99516935 1001 86380 86390 1
516721 99516721 1001 86380 86390 1
516839 99516839 1001 86380 86390 1
517527 99517527 1001 86380 86390 1
517390 99517390 1001 86380 86390 1
517430 99517430 1001 86380 86390 1
517469 99517469 1001 86380 86390 1
517444 99517444 1001 86380 86390 1
517356 99517356 1001 86380 86390 1
517409 99517409 1001 86380 86390 1
517358 99517358 1001 86380 86390 1
518162 99518162 1001 86380 86390 1
517986 99517986 1001 86380 86390 1
518052 99518052 1001 86380 86390 1
518031 99518031 1001 86380 86390 1
517980 99517980 1001 86380 86390 1
518070 99518070 1001 86380 86390 1
518045 99518045 1001 86380 86390 1
517885 99517885 1001 86380 86390 1
517799 99517799 1001 86380 86390 1
517787 99517787 1001 86380 86390 1
517609 99517609 1001 86380 86390 1
517701 99517701 1001 86380 86390 1
517741 99517741 1001 86380 86390 1
517586 99517586 1001 86380 86390 1
518798 99518798 1001 86380 86390 1
518666 99518666 1001 86380 86390 1
518651 99518651 1001 86380 86390 1
518406 99518406 1001 86380 86390 1
518572 99518572 1001 86380 86390 1
518417 99518417 1001 86380 86390 1
518495 99518495 1001 86380 86390 1
519134 99519134 1001 86380 86390 1
519060 99519060 1001 86380 86390 1
519178 99519178 1001 86380 86390 1
519740 99519740 1001 86380 86390 1
519629 99519629 1001 86380 86390 1
519480 99519480 1001 86380 86390 1
519432 99519432 1001 86380 86390 1
519400 99519400 1001 86380 86390 1
519208 99519208 1001 86380 86390 1
519261 99519261 1001 86380 86390 1
519278 99519278 1001 86380 86390 1
519320 99519320 1001 86380 86390 1
519995 99519995 1001 86380 86390 1
519858 99519858 1001 86380 86390 1
519940 99519940 1001 86380 86390 1
520475 99520475 1001 86380 86390 1
520471 99520471 1001 86380 86390 1
520266 99520266 1001 86380 86390 1
520281 99520281 1001 86380 86390 1
520242 99520242 1001 86380 86390 1
520232 99520232 1001 86380 86390 1
520137 99520137 1001 86380 86390 1
520217 99520217 1001 86380 86390 1
520094 99520094 1001 86380 86390 1
520807 99520807 1001 86380 86390 1
520764 99520764 1001 86380 86390 1
520739 99520739 1001 86380 86390 1
521367 99521367 1001 86380 86390 1
521437 99521437 1001 86380 86390 1
521316 99521316 1001 86380 86390 1
521458 99521458 1001 86380 86390 1
521323 99521323 1001 86380 86390 1
521112 99521112 1001 86380 86390 1
521030 99521030 1001 86380 86390 1
520983 99520983 1001 86380 86390 1
521049 99521049 1001 86380 86390 1
520946 99520946 1001 86380 86390 1
520882 99520882 1001 86380 86390 1
521494 99521494 1001 86380 86390 1
522278 99522278 1001 86380 86390 1
522187 99522187 1001 86380 86390 1
522053 99522053 1001 86380 86390 1
521829 99521829 1001 86380 86390 1
521704 99521704 1001 86380 86390 1
522325 99522325 1001 86380 86390 1
523100 99523100 1001 86380 86390 1
522845 99522845 1001 86380 86390 1
522628 99522628 1001 86380 86390 1
523220 99523220 1001 86380 86390 1
523172 99523172 1001 86380 86390 1
523315 99523315 1001 86380 86390 1
523161 99523161 1001 86380 86390 1
523252 99523252 1001 86380 86390 1
523292 99523292 1001 86380 86390 1
523809 99523809 1001 86380 86390 1
523773 99523773 1001 86380 86390 1
523890 99523890 1001 86380 86390 1
523937 99523937 1001 86380 86390 1
523607 99523607 1001 86380 86390 1
523544 99523544 1001 86380 86390 1
523375 99523375 1001 86380 86390 1
523429 99523429 1001 86380 86390 1
523357 99523357 1001 86380 86390 1
523426 99523426 1001 86380 86390 1
524047 99524047 1001 86380 86390 1
524037 99524037 1001 86380 86390 1
523950 99523950 1001 86380 86390 1
524630 99524630 1001 86380 86390 1
524631 99524631 1001 86380 86390 1
524568 99524568 1001 86380 86390 1
524673 99524673 1001 86380 86390 1
524715 99524715 1001 86380 86390 1
524601 99524601 1001 86380 86390 1
524457 99524457 1001 86380 86390 1
524292 99524292 1001 86380 86390 1
524358 99524358 1001 86380 86390 1
524257 99524257 1001 86380 86390 1
524167 99524167 1001 86380 86390 1
524323 99524323 1001 86380 86390 1
524314 99524314 1001 86380 86390 1
524950 99524950 1001 86380 86390 1
524856 99524856 1001 86380 86390 1
525565 99525565 1001 86380 86390 1
525587 99525587 1001 86380 86390 1
525589 99525589 1001 86380 86390 1
525213 99525213 1001 86380 86390 1
525227 99525227 1001 86380 86390 1
525006 99525006 1001 86380 86390 1
525148 99525148 1001 86380 86390 1
525046 99525046 1001 86380 86390 1
525061 99525061 1001 86380 86390 1
525751 99525751 1001 86380 86390 1
525713 99525713 1001 86380 86390 1
526422 99526422 1001 86380 86390 1
526392 99526392 1001 86380 86390 1
526312 99526312 1001 86380 86390 1
526405 99526405 1001 86380 86390 1
526127 99526127 1001 86380 86390 1
526079 99526079 1001 86380 86390 1
526144 99526144 1001 86380 86390 1
526068 99526068 1001 86380 86390 1
526201 99526201 1001 86380 86390 1
525869 99525869 1001 86380 86390 1
525831 99525831 1001 86380 86390 1
525950 99525950 1001 86380 86390 1
526003 99526003 1001 86380 86390 1
526513 99526513 1001 86380 86390 1
526591 99526591 1001 86380 86390 1
526544 99526544 1001 86380 86390 1
526440 99526440 1001 86380 86390 1
526545 99526545 1001 86380 86390 1
526610 99526610 1001 86380 86390 1
526482 99526482 1001 86380 86390 1
527173 99527173 1001 86380 86390 1
527248 99527248 1001 86380 86390 1
527201 99527201 1001 86380 86390 1
527223 99527223 1001 86380 86390 1
527088 99527088 1001 86380 86390 1
527116 99527116 1001 86380 86390 1
527181 99527181 1001 86380 86390 1
527144 99527144 1001 86380 86390 1
527183 99527183 1001 86380 86390 1
527197 99527197 1001 86380 86390 1
526891 99526891 1001 86380 86390 1
526982 99526982 1001 86380 86390 1
527009 99527009 1001 86380 86390 1
526963 99526963 1001 86380 86390 1
527028 99527028 1001 86380 86390 1
526726 99526726 1001 86380 86390 1
526636 99526636 1001 86380 86390 1
526755 99526755 1001 86380 86390 1
527353 99527353 1001 86380 86390 1
527994 99527994 1001 86380 86390 1
527892 99527892 1001 86380 86390 1
527810 99527810 1001 86380 86390 1
527746 99527746 1001 86380 86390 1
527811 99527811 1001 86380 86390 1
527586 99527586 1001 86380 86390 1
527629 99527629 1001 86380 86390 1
527552 99527552 1001 86380 86390 1
527596 99527596 1001 86380 86390 1
528168 99528168 1001 86380 86390 1
528262 99528262 1001 86380 86390 1
528186 99528186 1001 86380 86390 1
528188 99528188 1001 86380 86390 1
528812 99528812 1001 86380 86390 1
528710 99528710 1001 86380 86390 1
528738 99528738 1001 86380 86390 1
528896 99528896 1001 86380 86390 1
528547 99528547 1001 86380 86390 1
528319 99528319 1001 86380 86390 1
528927 99528927 1001 86380 86390 1
529032 99529032 1001 86380 86390 1
529100 99529100 1001 86380 86390 1
529049 99529049 1001 86380 86390 1
528999 99528999 1001 86380 86390 1
528962 99528962 1001 86380 86390 1
529547 99529547 1001 86380 86390 1
529602 99529602 1001 86380 86390 1
529551 99529551 1001 86380 86390 1
529643 99529643 1001 86380 86390 1
529347 99529347 1001 86380 86390 1
529478 99529478 1001 86380 86390 1
529338 99529338 1001 86380 86390 1
529133 99529133 1001 86380 86390 1
529241 99529241 1001 86380 86390 1
529112 99529112 1001 86380 86390 1
529854 99529854 1001 86380 86390 1
529910 99529910 1001 86380 86390 1
529872 99529872 1001 86380 86390 1
529848 99529848 1001 86380 86390 1
529901 99529901 1001 86380 86390 1
529734 99529734 1001 86380 86390 1
529787 99529787 1001 86380 86390 1
530365 99530365 1001 86380 86390 1
530418 99530418 1001 86380 86390 1
530459 99530459 1001 86380 86390 1
530206 99530206 1001 86380 86390 1
530336 99530336 1001 86380 86390 1
530302 99530302 1001 86380 86390 1
530151 99530151 1001 86380 86390 1
530028 99530028 1001 86380 86390 1
530045 99530045 1001 86380 86390 1
529941 99529941 1001 86380 86390 1
529970 99529970 1001 86380 86390 1
530628 99530628 1001 86380 86390 1
530681 99530681 1001 86380 86390 1
530709 99530709 1001 86380 86390 1
530686 99530686 1001 86380 86390 1
530601 99530601 1001 86380 86390 1
531226 99531226 1001 86380 86390 1
531204 99531204 1001 86380 86390 1
531288 99531288 1001 86380 86390 1
531375 99531375 1001 86380 86390 1
531136 99531136 1001 86380 86390 1
530983 99530983 1001 86380 86390 1
531088 99531088 1001 86380 86390 1
530999 99530999 1001 86380 86390 1
530914 99530914 1001 86380 86390 1
530800 99530800 1001 86380 86390 1
531521 99531521 1001 86380 86390 1
530759 99530759 1001 86380 86390 1
531391 99531391 1001 86380 86390 1
531485 99531485 1001 86380 86390 1
531498 99531498 1001 86380 86390 1
531423 99531423 1001 86380 86390 1
531462 99531462 1001 86380 86390 1
531489 99531489 1001 86380 86390 1
531478 99531478 1001 86380 86390 1
532104 99532104 1001 86380 86390 1
532105 99532105 1001 86380 86390 1
532133 99532133 1001 86380 86390 1
532057 99532057 1001 86380 86390 1
532110 99532110 1001 86380 86390 1
531949 99531949 1001 86380 86390 1
531796 99531796 1001 86380 86390 1
531901 99531901 1001 86380 86390 1
531903 99531903 1001 86380 86390 1
531826 99531826 1001 86380 86390 1
531944 99531944 1001 86380 86390 1
531714 99531714 1001 86380 86390 1
531607 99531607 1001 86380 86390 1
531635 99531635 1001 86380 86390 1
531778 99531778 1001 86380 86390 1
532280 99532280 1001 86380 86390 1
532332 99532332 1001 86380 86390 1
532364 99532364 1001 86380 86390 1
532291 99532291 1001 86380 86390 1
532214 99532214 1001 86380 86390 1
533001 99533001 1001 86380 86390 1
532855 99532855 1001 86380 86390 1
532933 99532933 1001 86380 86390 1
532935 99532935 1001 86380 86390 1
532730 99532730 1001 86380 86390 1
532795 99532795 1001 86380 86390 1
532822 99532822 1001 86380 86390 1
532613 99532613 1001 86380 86390 1
532616 99532616 1001 86380 86390 1
532461 99532461 1001 86380 86390 1
533230 99533230 1001 86380 86390 1
533776 99533776 1001 86380 86390 1
533777 99533777 1001 86380 86390 1
533629 99533629 1001 86380 86390 1
533500 99533500 1001 86380 86390 1
533463 99533463 1001 86380 86390 1
533571 99533571 1001 86380 86390 1
533637 99533637 1001 86380 86390 1
533387 99533387 1001 86380 86390 1
533872 99533872 1001 86380 86390 1
533928 99533928 1001 86380 86390 1
533879 99533879 1001 86380 86390 1
533958 99533958 1001 86380 86390 1
534498 99534498 1001 86380 86390 1
534603 99534603 1001 86380 86390 1
534552 99534552 1001 86380 86390 1
534555 99534555 1001 86380 86390 1
534330 99534330 1001 86380 86390 1
534409 99534409 1001 86380 86390 1
534474 99534474 1001 86380 86390 1
534345 99534345 1001 86380 86390 1
534373 99534373 1001 86380 86390 1
534232 99534232 1001 86380 86390 1
534234 99534234 1001 86380 86390 1
534773 99534773 1001 86380 86390 1
535356 99535356 1001 86380 86390 1
535335 99535335 1001 86380 86390 1
535175 99535175 1001 86380 86390 1
535170 99535170 1001 86380 86390 1
535262 99535262 1001 86380 86390 1
534983 99534983 1001 86380 86390 1
534997 99534997 1001 86380 86390 1
535088 99535088 1001 86380 86390 1
535000 99535000 1001 86380 86390 1
534963 99534963 1001 86380 86390 1
534901 99534901 1001 86380 86390 1
535533 99535533 1001 86380 86390 1
535642 99535642 1001 86380 86390 1
535530 99535530 1001 86380 86390 1
536171 99536171 1001 86380 86390 1
536289 99536289 1001 86380 86390 1
536278 99536278 1001 86380 86390 1
536101 99536101 1001 86380 86390 1
535884 99535884 1001 86380 86390 1
535735 99535735 1001 86380 86390 1
535839 99535839 1001 86380 86390 1
535840 99535840 1001 86380 86390 1
535924 99535924 1001 86380 86390 1
536533 99536533 1001 86380 86390 1
536974 99536974 1001 86380 86390 1
537078 99537078 1001 86380 86390 1
537067 99537067 1001 86380 86390 1
537057 99537057 1001 86380 86390 1
536585 99536585 1001 86380 86390 1
536559 99536559 1001 86380 86390 1
536730 99536730 1001 86380 86390 1
537186 99537186 1001 86380 86390 1
537227 99537227 1001 86380 86390 1
537215 99537215 1001 86380 86390 1
537261 99537261 1001 86380 86390 1
537826 99537826 1001 86380 86390 1
537602 99537602 1001 86380 86390 1
537761 99537761 1001 86380 86390 1
537646 99537646 1001 86380 86390 1
537673 99537673 1001 86380 86390 1
537738 99537738 1001 86380 86390 1
537678 99537678 1001 86380 86390 1
537768 99537768 1001 86380 86390 1
537395 99537395 1001 86380 86390 1
537538 99537538 1001 86380 86390 1
537389 99537389 1001 86380 86390 1
538003 99538003 1001 86380 86390 1
538017 99538017 1001 86380 86390 1
537991 99537991 1001 86380 86390 1
538140 99538140 1001 86380 86390 1
538158 99538158 1001 86380 86390 1
538172 99538172 1001 86380 86390 1
538121 99538121 1001 86380 86390 1
538787 99538787 1001 86380 86390 1
538613 99538613 1001 86380 86390 1
538596 99538596 1001 86380 86390 1
538571 99538571 1001 86380 86390 1
538572 99538572 1001 86380 86390 1
538600 99538600 1001 86380 86390 1
538550 99538550 1001 86380 86390 1
538605 99538605 1001 86380 86390 1
538362 99538362 1001 86380 86390 1
538369 99538369 1001 86380 86390 1
538257 99538257 1001 86380 86390 1
538864 99538864 1001 86380 86390 1
538903 99538903 1001 86380 86390 1
538943 99538943 1001 86380 86390 1
538843 99538843 1001 86380 86390 1
538908 99538908 1001 86380 86390 1
538832 99538832 1001 86380 86390 1
538925 99538925 1001 86380 86390 1
539453 99539453 1001 86380 86390 1
539482 99539482 1001 86380 86390 1
539588 99539588 1001 86380 86390 1
539524 99539524 1001 86380 86390 1
539398 99539398 1001 86380 86390 1
539074 99539074 1001 86380 86390 1
539222 99539222 1001 86380 86390 1
539651 99539651 1001 86380 86390 1
539703 99539703 1001 86380 86390 1
539721 99539721 1001 86380 86390 1
539801 99539801 1001 86380 86390 1
539738 99539738 1001 86380 86390 1
540438 99540438 1001 86380 86390 1
540285 99540285 1001 86380 86390 1
539902 99539902 1001 86380 86390 1
539974 99539974 1001 86380 86390 1
540524 99540524 1001 86380 86390 1
541170 99541170 1001 86380 86390 1
540902 99540902 1001 86380 86390 1
540994 99540994 1001 86380 86390 1
540917 99540917 1001 86380 86390 1
540860 99540860 1001 86380 86390 1
541486 99541486 1001 86380 86390 1
541412 99541412 1001 86380 86390 1
541326 99541326 1001 86380 86390 1
541985 99541985 1001 86380 86390 1
542024 99542024 1001 86380 86390 1
541802 99541802 1001 86380 86390 1
541868 99541868 1001 86380 86390 1
541714 99541714 1001 86380 86390 1
541511 99541511 1001 86380 86390 1
541616 99541616 1001 86380 86390 1
541565 99541565 1001 86380 86390 1
541501 99541501 1001 86380 86390 1
541619 99541619 1001 86380 86390 1
541632 99541632 1001 86380 86390 1
541507 99541507 1001 86380 86390 1
541573 99541573 1001 86380 86390 1
541535 99541535 1001 86380 86390 1
542265 99542265 1001 86380 86390 1
542175 99542175 1001 86380 86390 1
542206 99542206 1001 86380 86390 1
542793 99542793 1001 86380 86390 1
542756 99542756 1001 86380 86390 1
542823 99542823 1001 86380 86390 1
542938 99542938 1001 86380 86390 1
542676 99542676 1001 86380 86390 1
542666 99542666 1001 86380 86390 1
542428 99542428 1001 86380 86390 1
542493 99542493 1001 86380 86390 1
542496 99542496 1001 86380 86390 1
542406 99542406 1001 86380 86390 1
543030 99543030 1001 86380 86390 1
543069 99543069 1001 86380 86390 1
543601 99543601 1001 86380 86390 1
543466 99543466 1001 86380 86390 1
543506 99543506 1001 86380 86390 1
543496 99543496 1001 86380 86390 1
543524 99543524 1001 86380 86390 1
543286 99543286 1001 86380 86390 1
543937 99543937 1001 86380 86390 1
543834 99543834 1001 86380 86390 1
543918 99543918 1001 86380 86390 1
543789 99543789 1001 86380 86390 1
544509 99544509 1001 86380 86390 1
544432 99544432 1001 86380 86390 1
544536 99544536 1001 86380 86390 1
544513 99544513 1001 86380 86390 1
544520 99544520 1001 86380 86390 1
544305 99544305 1001 86380 86390 1
544043 99544043 1001 86380 86390 1
544161 99544161 1001 86380 86390 1
544123 99544123 1001 86380 86390 1
544099 99544099 1001 86380 86390 1
544116 99544116 1001 86380 86390 1
544673 99544673 1001 86380 86390 1
544630 99544630 1001 86380 86390 1
413987 516 1001 56880 59457 1
501337 857 1001 51513 51812 1
400028 99400028 1001 86380 86390 1
400022 99400022 1001 86380 86390 1
543304 942 1001 63394 63694 1
400052 99400052 1001 86380 86390 1
400271 99400271 1001 86380 86390 1
400255 99400255 1001 86380 86390 1
400573 99400573 1001 86380 86390 1
400659 99400659 1001 86380 86390 1
401156 99401156 1001 86380 86390 1
401293 99401293 1001 86380 86390 1
401381 99401381 1001 86380 86390 1
401412 99401412 1001 86380 86390 1
401580 99401580 1001 86380 86390 1
401677 99401677 1001 86380 86390 1
401856 99401856 1001 86380 86390 1
401898 99401898 1001 86380 86390 1
402210 99402210 1001 86380 86390 1
402299 99402299 1001 86380 86390 1
402548 99402548 1001 86380 86390 1
402684 99402684 1001 86380 86390 1
403269 99403269 1001 86380 86390 1
403467 99403467 1001 86380 86390 1
403601 99403601 1001 86380 86390 1
403588 99403588 1001 86380 86390 1
403589 99403589 1001 86380 86390 1
403701 99403701 1001 86380 86390 1
403694 99403694 1001 86380 86390 1
403739 99403739 1001 86380 86390 1
403868 99403868 1001 86380 86390 1
403843 99403843 1001 86380 86390 1
403734 99403734 1001 86380 86390 1
404413 99404413 1001 86380 86390 1
404477 99404477 1001 86380 86390 1
404549 99404549 1001 86380 86390 1
404516 99404516 1001 86380 86390 1
404956 99404956 1001 86380 86390 1
404960 99404960 1001 86380 86390 1
404961 99404961 1001 86380 86390 1
405205 99405205 1001 86380 86390 1
405159 99405159 1001 86380 86390 1
405739 99405739 1001 86380 86390 1
405692 99405692 1001 86380 86390 1
406186 99406186 1001 86380 86390 1
406181 99406181 1001 86380 86390 1
406330 99406330 1001 86380 86390 1
406469 99406469 1001 86380 86390 1
406913 99406913 1001 86380 86390 1
407000 99407000 1001 86380 86390 1
407409 99407409 1001 86380 86390 1
407496 99407496 1001 86380 86390 1
407880 99407880 1001 86380 86390 1
408004 99408004 1001 86380 86390 1
408178 99408178 1001 86380 86390 1
408157 99408157 1001 86380 86390 1
408307 99408307 1001 86380 86390 1
408481 99408481 1001 86380 86390 1
408521 99408521 1001 86380 86390 1
408744 99408744 1001 86380 86390 1
408723 99408723 1001 86380 86390 1
408785 99408785 1001 86380 86390 1
408763 99408763 1001 86380 86390 1
408870 99408870 1001 86380 86390 1
409060 99409060 1001 86380 86390 1
409023 99409023 1001 86380 86390 1
409009 99409009 1001 86380 86390 1
409290 99409290 1001 86380 86390 1
409463 99409463 1001 86380 86390 1
409577 99409577 1001 86380 86390 1
409634 99409634 1001 86380 86390 1
409638 99409638 1001 86380 86390 1
409699 99409699 1001 86380 86390 1
409892 99409892 1001 86380 86390 1
410551 99410551 1001 86380 86390 1
410877 99410877 1001 86380 86390 1
410988 99410988 1001 86380 86390 1
410943 99410943 1001 86380 86390 1
411081 99411081 1001 86380 86390 1
411401 99411401 1001 86380 86390 1
411332 99411332 1001 86380 86390 1
411482 99411482 1001 86380 86390 1
411551 99411551 1001 86380 86390 1
411565 99411565 1001 86380 86390 1
411713 99411713 1001 86380 86390 1
411753 99411753 1001 86380 86390 1
411910 99411910 1001 86380 86390 1
411939 99411939 1001 86380 86390 1
412002 99412002 1001 86380 86390 1
412193 99412193 1001 86380 86390 1
412445 99412445 1001 86380 86390 1
413476 99413476 1001 86380 86390 1
413627 99413627 1001 86380 86390 1
413387 99413387 1001 86380 86390 1
413462 99413462 1001 86380 86390 1
413541 99413541 1001 86380 86390 1
413288 99413288 1001 86380 86390 1
412904 99412904 1001 86380 86390 1
412698 99412698 1001 86380 86390 1
412731 99412731 1001 86380 86390 1
412601 99412601 1001 86380 86390 1
412660 99412660 1001 86380 86390 1
413958 99413958 1001 86380 86390 1
414024 99414024 1001 86380 86390 1
415241 99415241 1001 86380 86390 1
415076 99415076 1001 86380 86390 1
414947 99414947 1001 86380 86390 1
415146 99415146 1001 86380 86390 1
415177 99415177 1001 86380 86390 1
415047 99415047 1001 86380 86390 1
414617 99414617 1001 86380 86390 1
414900 99414900 1001 86380 86390 1
414221 99414221 1001 86380 86390 1
414294 99414294 1001 86380 86390 1
414127 99414127 1001 86380 86390 1
414247 99414247 1001 86380 86390 1
415472 99415472 1001 86380 86390 1
416701 99416701 1001 86380 86390 1
416839 99416839 1001 86380 86390 1
416963 99416963 1001 86380 86390 1
416321 99416321 1001 86380 86390 1
416150 99416150 1001 86380 86390 1
416462 99416462 1001 86380 86390 1
416576 99416576 1001 86380 86390 1
416546 99416546 1001 86380 86390 1
415733 99415733 1001 86380 86390 1
417074 99417074 1001 86380 86390 1
417078 99417078 1001 86380 86390 1
417008 99417008 1001 86380 86390 1
417499 99417499 1001 86380 86390 1
417415 99417415 1001 86380 86390 1
417492 99417492 1001 86380 86390 1
418673 99418673 1001 86380 86390 1
418537 99418537 1001 86380 86390 1
418442 99418442 1001 86380 86390 1
418587 99418587 1001 86380 86390 1
418611 99418611 1001 86380 86390 1
418474 99418474 1001 86380 86390 1
418574 99418574 1001 86380 86390 1
418305 99418305 1001 86380 86390 1
418423 99418423 1001 86380 86390 1
418093 99418093 1001 86380 86390 1
418028 99418028 1001 86380 86390 1
417864 99417864 1001 86380 86390 1
417988 99417988 1001 86380 86390 1
417759 99417759 1001 86380 86390 1
417844 99417844 1001 86380 86390 1
418881 99418881 1001 86380 86390 1
418990 99418990 1001 86380 86390 1
418893 99418893 1001 86380 86390 1
420352 99420352 1001 86380 86390 1
420161 99420161 1001 86380 86390 1
420323 99420323 1001 86380 86390 1
420074 99420074 1001 86380 86390 1
419720 99419720 1001 86380 86390 1
419773 99419773 1001 86380 86390 1
419806 99419806 1001 86380 86390 1
419752 99419752 1001 86380 86390 1
420030 99420030 1001 86380 86390 1
419544 99419544 1001 86380 86390 1
419546 99419546 1001 86380 86390 1
419547 99419547 1001 86380 86390 1
419410 99419410 1001 86380 86390 1
419455 99419455 1001 86380 86390 1
420490 99420490 1001 86380 86390 1
420788 99420788 1001 86380 86390 1
420692 99420692 1001 86380 86390 1
419211 99419211 1001 86380 86390 1
420060 99420060 1001 86380 86390 1
420804 99420804 1001 86380 86390 1
422078 99422078 1001 86380 86390 1
421916 99421916 1001 86380 86390 1
421453 99421453 1001 86380 86390 1
421299 99421299 1001 86380 86390 1
421461 99421461 1001 86380 86390 1
421623 99421623 1001 86380 86390 1
421012 99421012 1001 86380 86390 1
420922 99420922 1001 86380 86390 1
420953 99420953 1001 86380 86390 1
422509 99422509 1001 86380 86390 1
422226 99422226 1001 86380 86390 1
422468 99422468 1001 86380 86390 1
422155 99422155 1001 86380 86390 1
423403 99423403 1001 86380 86390 1
423088 99423088 1001 86380 86390 1
423217 99423217 1001 86380 86390 1
423095 99423095 1001 86380 86390 1
423985 99423985 1001 86380 86390 1
424072 99424072 1001 86380 86390 1
423753 99423753 1001 86380 86390 1
424132 99424132 1001 86380 86390 1
424030 99424030 1001 86380 86390 1
424780 99424780 1001 86380 86390 1
424942 99424942 1001 86380 86390 1
424766 99424766 1001 86380 86390 1
424838 99424838 1001 86380 86390 1
424839 99424839 1001 86380 86390 1
424274 99424274 1001 86380 86390 1
424159 99424159 1001 86380 86390 1
424199 99424199 1001 86380 86390 1
424523 99424523 1001 86380 86390 1
425610 99425610 1001 86380 86390 1
425399 99425399 1001 86380 86390 1
425736 99425736 1001 86380 86390 1
425737 99425737 1001 86380 86390 1
426865 99426865 1001 86380 86390 1
426825 99426825 1001 86380 86390 1
427068 99427068 1001 86380 86390 1
426325 99426325 1001 86380 86390 1
426622 99426622 1001 86380 86390 1
426356 99426356 1001 86380 86390 1
425834 99425834 1001 86380 86390 1
425870 99425870 1001 86380 86390 1
425951 99425951 1001 86380 86390 1
426004 99426004 1001 86380 86390 1
427433 99427433 1001 86380 86390 1
427145 99427145 1001 86380 86390 1
427152 99427152 1001 86380 86390 1
428607 99428607 1001 86380 86390 1
428641 99428641 1001 86380 86390 1
428411 99428411 1001 86380 86390 1
428708 99428708 1001 86380 86390 1
428378 99428378 1001 86380 86390 1
428562 99428562 1001 86380 86390 1
428278 99428278 1001 86380 86390 1
428142 99428142 1001 86380 86390 1
428132 99428132 1001 86380 86390 1
428081 99428081 1001 86380 86390 1
428056 99428056 1001 86380 86390 1
428182 99428182 1001 86380 86390 1
427730 99427730 1001 86380 86390 1
429102 99429102 1001 86380 86390 1
429103 99429103 1001 86380 86390 1
430166 99430166 1001 86380 86390 1
430332 99430332 1001 86380 86390 1
430345 99430345 1001 86380 86390 1
430114 99430114 1001 86380 86390 1
429764 99429764 1001 86380 86390 1
429813 99429813 1001 86380 86390 1
429605 99429605 1001 86380 86390 1
429828 99429828 1001 86380 86390 1
429496 99429496 1001 86380 86390 1
429545 99429545 1001 86380 86390 1
429305 99429305 1001 86380 86390 1
429235 99429235 1001 86380 86390 1
429536 99429536 1001 86380 86390 1
429282 99429282 1001 86380 86390 1
429428 99429428 1001 86380 86390 1
429263 99429263 1001 86380 86390 1
430649 99430649 1001 86380 86390 1
430694 99430694 1001 86380 86390 1
431995 99431995 1001 86380 86390 1
431862 99431862 1001 86380 86390 1
431772 99431772 1001 86380 86390 1
431863 99431863 1001 86380 86390 1
431897 99431897 1001 86380 86390 1
431975 99431975 1001 86380 86390 1
431976 99431976 1001 86380 86390 1
431879 99431879 1001 86380 86390 1
431282 99431282 1001 86380 86390 1
431431 99431431 1001 86380 86390 1
431265 99431265 1001 86380 86390 1
431270 99431270 1001 86380 86390 1
431519 99431519 1001 86380 86390 1
431061 99431061 1001 86380 86390 1
432176 99432176 1001 86380 86390 1
432160 99432160 1001 86380 86390 1
432130 99432130 1001 86380 86390 1
432372 99432372 1001 86380 86390 1
433556 99433556 1001 86380 86390 1
433645 99433645 1001 86380 86390 1
432967 99432967 1001 86380 86390 1
432932 99432932 1001 86380 86390 1
433205 99433205 1001 86380 86390 1
433067 99433067 1001 86380 86390 1
432608 99432608 1001 86380 86390 1
432777 99432777 1001 86380 86390 1
432640 99432640 1001 86380 86390 1
434126 99434126 1001 86380 86390 1
435238 99435238 1001 86380 86390 1
435406 99435406 1001 86380 86390 1
434663 99434663 1001 86380 86390 1
434718 99434718 1001 86380 86390 1
434671 99434671 1001 86380 86390 1
434456 99434456 1001 86380 86390 1
434332 99434332 1001 86380 86390 1
434485 99434485 1001 86380 86390 1
434525 99434525 1001 86380 86390 1
435517 99435517 1001 86380 86390 1
435477 99435477 1001 86380 86390 1
436811 99436811 1001 86380 86390 1
437059 99437059 1001 86380 86390 1
436367 99436367 1001 86380 86390 1
436638 99436638 1001 86380 86390 1
436687 99436687 1001 86380 86390 1
436507 99436507 1001 86380 86390 1
436430 99436430 1001 86380 86390 1
436434 99436434 1001 86380 86390 1
436405 99436405 1001 86380 86390 1
436748 99436748 1001 86380 86390 1
435939 99435939 1001 86380 86390 1
436342 99436342 1001 86380 86390 1
300587 99300587 1001 86380 86390 1
300669 99300669 1001 86380 86390 1
300635 99300635 1001 86380 86390 1
300559 99300559 1001 86380 86390 1
300368 99300368 1001 86380 86390 1
300449 99300449 1001 86380 86390 1
300413 99300413 1001 86380 86390 1
300125 99300125 1001 86380 86390 1
300836 99300836 1001 86380 86390 1
300878 99300878 1001 86380 86390 1
301554 99301554 1001 86380 86390 1
301441 99301441 1001 86380 86390 1
301529 99301529 1001 86380 86390 1
301437 99301437 1001 86380 86390 1
301181 99301181 1001 86380 86390 1
301013 99301013 1001 86380 86390 1
300954 99300954 1001 86380 86390 1
301681 99301681 1001 86380 86390 1
301697 99301697 1001 86380 86390 1
301743 99301743 1001 86380 86390 1
302202 99302202 1001 86380 86390 1
302190 99302190 1001 86380 86390 1
302216 99302216 1001 86380 86390 1
302257 99302257 1001 86380 86390 1
302258 99302258 1001 86380 86390 1
302316 99302316 1001 86380 86390 1
302059 99302059 1001 86380 86390 1
302166 99302166 1001 86380 86390 1
302157 99302157 1001 86380 86390 1
302095 99302095 1001 86380 86390 1
301953 99301953 1001 86380 86390 1
302483 99302483 1001 86380 86390 1
302489 99302489 1001 86380 86390 1
302554 99302554 1001 86380 86390 1
302568 99302568 1001 86380 86390 1
303143 99303143 1001 86380 86390 1
303172 99303172 1001 86380 86390 1
303031 99303031 1001 86380 86390 1
303083 99303083 1001 86380 86390 1
303020 99303020 1001 86380 86390 1
303009 99303009 1001 86380 86390 1
303100 99303100 1001 86380 86390 1
302925 99302925 1001 86380 86390 1
302952 99302952 1001 86380 86390 1
302953 99302953 1001 86380 86390 1
302850 99302850 1001 86380 86390 1
302980 99302980 1001 86380 86390 1
302878 99302878 1001 86380 86390 1
302881 99302881 1001 86380 86390 1
302832 99302832 1001 86380 86390 1
302845 99302845 1001 86380 86390 1
302765 99302765 1001 86380 86390 1
302596 99302596 1001 86380 86390 1
303260 99303260 1001 86380 86390 1
303366 99303366 1001 86380 86390 1
303302 99303302 1001 86380 86390 1
303331 99303331 1001 86380 86390 1
304005 99304005 1001 86380 86390 1
303949 99303949 1001 86380 86390 1
303770 99303770 1001 86380 86390 1
303697 99303697 1001 86380 86390 1
303599 99303599 1001 86380 86390 1
303509 99303509 1001 86380 86390 1
303565 99303565 1001 86380 86390 1
304149 99304149 1001 86380 86390 1
304046 99304046 1001 86380 86390 1
304086 99304086 1001 86380 86390 1
304154 99304154 1001 86380 86390 1
304129 99304129 1001 86380 86390 1
304821 99304821 1001 86380 86390 1
304837 99304837 1001 86380 86390 1
304660 99304660 1001 86380 86390 1
304815 99304815 1001 86380 86390 1
304673 99304673 1001 86380 86390 1
304850 99304850 1001 86380 86390 1
304474 99304474 1001 86380 86390 1
304545 99304545 1001 86380 86390 1
304371 99304371 1001 86380 86390 1
304874 99304874 1001 86380 86390 1
305045 99305045 1001 86380 86390 1
304876 99304876 1001 86380 86390 1
305408 99305408 1001 86380 86390 1
305397 99305397 1001 86380 86390 1
305295 99305295 1001 86380 86390 1
305362 99305362 1001 86380 86390 1
305130 99305130 1001 86380 86390 1
305186 99305186 1001 86380 86390 1
305115 99305115 1001 86380 86390 1
500026 99500026 1001 86380 86390 1
500583 99500583 1001 86380 86390 1
500432 99500432 1001 86380 86390 1
500523 99500523 1001 86380 86390 1
500315 99500315 1001 86380 86390 1
500344 99500344 1001 86380 86390 1
500397 99500397 1001 86380 86390 1
500842 99500842 1001 86380 86390 1
501462 99501462 1001 86380 86390 1
501451 99501451 1001 86380 86390 1
501453 99501453 1001 86380 86390 1
501330 99501330 1001 86380 86390 1
501270 99501270 1001 86380 86390 1
501348 99501348 1001 86380 86390 1
501298 99501298 1001 86380 86390 1
501138 99501138 1001 86380 86390 1
501056 99501056 1001 86380 86390 1
501718 99501718 1001 86380 86390 1
501752 99501752 1001 86380 86390 1
502365 99502365 1001 86380 86390 1
502434 99502434 1001 86380 86390 1
502444 99502444 1001 86380 86390 1
502320 99502320 1001 86380 86390 1
502282 99502282 1001 86380 86390 1
502208 99502208 1001 86380 86390 1
502248 99502248 1001 86380 86390 1
502152 99502152 1001 86380 86390 1
502090 99502090 1001 86380 86390 1
501935 99501935 1001 86380 86390 1
501863 99501863 1001 86380 86390 1
501958 99501958 1001 86380 86390 1
502037 99502037 1001 86380 86390 1
502515 99502515 1001 86380 86390 1
502648 99502648 1001 86380 86390 1
502494 99502494 1001 86380 86390 1
502560 99502560 1001 86380 86390 1
502575 99502575 1001 86380 86390 1
502934 99502934 1001 86380 86390 1
502903 99502903 1001 86380 86390 1
502790 99502790 1001 86380 86390 1
502794 99502794 1001 86380 86390 1
502759 99502759 1001 86380 86390 1
503333 99503333 1001 86380 86390 1
503323 99503323 1001 86380 86390 1
503401 99503401 1001 86380 86390 1
504088 99504088 1001 86380 86390 1
504032 99504032 1001 86380 86390 1
503972 99503972 1001 86380 86390 1
503947 99503947 1001 86380 86390 1
503835 99503835 1001 86380 86390 1
503764 99503764 1001 86380 86390 1
503704 99503704 1001 86380 86390 1
503575 99503575 1001 86380 86390 1
503576 99503576 1001 86380 86390 1
503591 99503591 1001 86380 86390 1
503529 99503529 1001 86380 86390 1
503532 99503532 1001 86380 86390 1
504211 99504211 1001 86380 86390 1
504253 99504253 1001 86380 86390 1
504292 99504292 1001 86380 86390 1
504282 99504282 1001 86380 86390 1
504829 99504829 1001 86380 86390 1
504767 99504767 1001 86380 86390 1
504821 99504821 1001 86380 86390 1
504712 99504712 1001 86380 86390 1
504677 99504677 1001 86380 86390 1
504691 99504691 1001 86380 86390 1
504696 99504696 1001 86380 86390 1
504580 99504580 1001 86380 86390 1
504737 99504737 1001 86380 86390 1
504481 99504481 1001 86380 86390 1
504419 99504419 1001 86380 86390 1
504529 99504529 1001 86380 86390 1
505149 99505149 1001 86380 86390 1
505021 99505021 1001 86380 86390 1
505113 99505113 1001 86380 86390 1
504959 99504959 1001 86380 86390 1
505709 99505709 1001 86380 86390 1
505748 99505748 1001 86380 86390 1
505452 99505452 1001 86380 86390 1
505559 99505559 1001 86380 86390 1
505523 99505523 1001 86380 86390 1
505550 99505550 1001 86380 86390 1
505525 99505525 1001 86380 86390 1
505209 99505209 1001 86380 86390 1
505840 99505840 1001 86380 86390 1
505893 99505893 1001 86380 86390 1
506484 99506484 1001 86380 86390 1
506485 99506485 1001 86380 86390 1
506447 99506447 1001 86380 86390 1
506463 99506463 1001 86380 86390 1
506586 99506586 1001 86380 86390 1
506386 99506386 1001 86380 86390 1
506031 99506031 1001 86380 86390 1
506061 99506061 1001 86380 86390 1
506751 99506751 1001 86380 86390 1
506747 99506747 1001 86380 86390 1
507350 99507350 1001 86380 86390 1
507300 99507300 1001 86380 86390 1
507328 99507328 1001 86380 86390 1
507178 99507178 1001 86380 86390 1
507150 99507150 1001 86380 86390 1
506945 99506945 1001 86380 86390 1
506884 99506884 1001 86380 86390 1
506859 99506859 1001 86380 86390 1
506807 99506807 1001 86380 86390 1
507525 99507525 1001 86380 86390 1
508212 99508212 1001 86380 86390 1
508110 99508110 1001 86380 86390 1
508194 99508194 1001 86380 86390 1
508131 99508131 1001 86380 86390 1
507940 99507940 1001 86380 86390 1
507850 99507850 1001 86380 86390 1
508034 99508034 1001 86380 86390 1
508012 99508012 1001 86380 86390 1
507883 99507883 1001 86380 86390 1
507708 99507708 1001 86380 86390 1
507775 99507775 1001 86380 86390 1
507806 99507806 1001 86380 86390 1
508418 99508418 1001 86380 86390 1
508382 99508382 1001 86380 86390 1
508874 99508874 1001 86380 86390 1
508992 99508992 1001 86380 86390 1
508970 99508970 1001 86380 86390 1
508728 99508728 1001 86380 86390 1
508706 99508706 1001 86380 86390 1
508775 99508775 1001 86380 86390 1
508789 99508789 1001 86380 86390 1
508828 99508828 1001 86380 86390 1
509117 99509117 1001 86380 86390 1
509792 99509792 1001 86380 86390 1
509886 99509886 1001 86380 86390 1
509657 99509657 1001 86380 86390 1
509567 99509567 1001 86380 86390 1
509533 99509533 1001 86380 86390 1
509299 99509299 1001 86380 86390 1
509442 99509442 1001 86380 86390 1
509977 99509977 1001 86380 86390 1
509917 99509917 1001 86380 86390 1
509970 99509970 1001 86380 86390 1
510038 99510038 1001 86380 86390 1
510511 99510511 1001 86380 86390 1
510383 99510383 1001 86380 86390 1
510334 99510334 1001 86380 86390 1
510160 99510160 1001 86380 86390 1
510186 99510186 1001 86380 86390 1
510294 99510294 1001 86380 86390 1
510924 99510924 1001 86380 86390 1
511535 99511535 1001 86380 86390 1
511369 99511369 1001 86380 86390 1
511335 99511335 1001 86380 86390 1
511157 99511157 1001 86380 86390 1
511330 99511330 1001 86380 86390 1
511177 99511177 1001 86380 86390 1
511320 99511320 1001 86380 86390 1
511061 99511061 1001 86380 86390 1
510973 99510973 1001 86380 86390 1
511108 99511108 1001 86380 86390 1
510982 99510982 1001 86380 86390 1
510944 99510944 1001 86380 86390 1
511722 99511722 1001 86380 86390 1
511597 99511597 1001 86380 86390 1
511637 99511637 1001 86380 86390 1
512360 99512360 1001 86380 86390 1
512311 99512311 1001 86380 86390 1
512247 99512247 1001 86380 86390 1
512070 99512070 1001 86380 86390 1
512171 99512171 1001 86380 86390 1
511902 99511902 1001 86380 86390 1
511880 99511880 1001 86380 86390 1
511829 99511829 1001 86380 86390 1
511842 99511842 1001 86380 86390 1
512514 99512514 1001 86380 86390 1
513028 99513028 1001 86380 86390 1
513182 99513182 1001 86380 86390 1
513046 99513046 1001 86380 86390 1
513193 99513193 1001 86380 86390 1
513203 99513203 1001 86380 86390 1
512872 99512872 1001 86380 86390 1
512924 99512924 1001 86380 86390 1
512822 99512822 1001 86380 86390 1
512852 99512852 1001 86380 86390 1
512740 99512740 1001 86380 86390 1
512652 99512652 1001 86380 86390 1
512782 99512782 1001 86380 86390 1
512706 99512706 1001 86380 86390 1
512673 99512673 1001 86380 86390 1
513371 99513371 1001 86380 86390 1
513346 99513346 1001 86380 86390 1
513300 99513300 1001 86380 86390 1
513275 99513275 1001 86380 86390 1
513353 99513353 1001 86380 86390 1
513864 99513864 1001 86380 86390 1
514011 99514011 1001 86380 86390 1
514014 99514014 1001 86380 86390 1
513966 99513966 1001 86380 86390 1
513902 99513902 1001 86380 86390 1
513782 99513782 1001 86380 86390 1
514618 99514618 1001 86380 86390 1
514330 99514330 1001 86380 86390 1
514297 99514297 1001 86380 86390 1
514362 99514362 1001 86380 86390 1
514401 99514401 1001 86380 86390 1
515010 99515010 1001 86380 86390 1
515062 99515062 1001 86380 86390 1
515000 99515000 1001 86380 86390 1
514891 99514891 1001 86380 86390 1
515531 99515531 1001 86380 86390 1
515676 99515676 1001 86380 86390 1
515681 99515681 1001 86380 86390 1
515309 99515309 1001 86380 86390 1
515297 99515297 1001 86380 86390 1
515286 99515286 1001 86380 86390 1
515429 99515429 1001 86380 86390 1
515290 99515290 1001 86380 86390 1
515291 99515291 1001 86380 86390 1
515347 99515347 1001 86380 86390 1
515179 99515179 1001 86380 86390 1
515257 99515257 1001 86380 86390 1
515076 99515076 1001 86380 86390 1
515234 99515234 1001 86380 86390 1
515263 99515263 1001 86380 86390 1
515147 99515147 1001 86380 86390 1
515175 99515175 1001 86380 86390 1
515111 99515111 1001 86380 86390 1
515152 99515152 1001 86380 86390 1
515813 99515813 1001 86380 86390 1
515827 99515827 1001 86380 86390 1
516398 99516398 1001 86380 86390 1
516361 99516361 1001 86380 86390 1
516313 99516313 1001 86380 86390 1
516315 99516315 1001 86380 86390 1
516110 99516110 1001 86380 86390 1
516167 99516167 1001 86380 86390 1
516120 99516120 1001 86380 86390 1
516704 99516704 1001 86380 86390 1
516511 99516511 1001 86380 86390 1
517144 99517144 1001 86380 86390 1
517091 99517091 1001 86380 86390 1
517054 99517054 1001 86380 86390 1
516926 99516926 1001 86380 86390 1
516953 99516953 1001 86380 86390 1
516955 99516955 1001 86380 86390 1
517010 99517010 1001 86380 86390 1
516922 99516922 1001 86380 86390 1
516846 99516846 1001 86380 86390 1
516783 99516783 1001 86380 86390 1
516758 99516758 1001 86380 86390 1
516915 99516915 1001 86380 86390 1
516812 99516812 1001 86380 86390 1
517373 99517373 1001 86380 86390 1
517531 99517531 1001 86380 86390 1
517998 99517998 1001 86380 86390 1
517974 99517974 1001 86380 86390 1
517778 99517778 1001 86380 86390 1
517846 99517846 1001 86380 86390 1
517898 99517898 1001 86380 86390 1
517902 99517902 1001 86380 86390 1
517773 99517773 1001 86380 86390 1
517555 99517555 1001 86380 86390 1
517667 99517667 1001 86380 86390 1
518199 99518199 1001 86380 86390 1
518214 99518214 1001 86380 86390 1
518195 99518195 1001 86380 86390 1
518912 99518912 1001 86380 86390 1
518811 99518811 1001 86380 86390 1
518930 99518930 1001 86380 86390 1
518803 99518803 1001 86380 86390 1
518894 99518894 1001 86380 86390 1
518947 99518947 1001 86380 86390 1
518592 99518592 1001 86380 86390 1
518671 99518671 1001 86380 86390 1
518724 99518724 1001 86380 86390 1
518676 99518676 1001 86380 86390 1
518458 99518458 1001 86380 86390 1
518369 99518369 1001 86380 86390 1
518411 99518411 1001 86380 86390 1
518375 99518375 1001 86380 86390 1
518416 99518416 1001 86380 86390 1
518559 99518559 1001 86380 86390 1
519132 99519132 1001 86380 86390 1
519016 99519016 1001 86380 86390 1
519679 99519679 1001 86380 86390 1
519299 99519299 1001 86380 86390 1
519275 99519275 1001 86380 86390 1
519277 99519277 1001 86380 86390 1
519255 99519255 1001 86380 86390 1
520438 99520438 1001 86380 86390 1
520543 99520543 1001 86380 86390 1
520626 99520626 1001 86380 86390 1
520498 99520498 1001 86380 86390 1
520636 99520636 1001 86380 86390 1
520373 99520373 1001 86380 86390 1
520341 99520341 1001 86380 86390 1
520124 99520124 1001 86380 86390 1
520062 99520062 1001 86380 86390 1
520156 99520156 1001 86380 86390 1
520109 99520109 1001 86380 86390 1
520788 99520788 1001 86380 86390 1
520814 99520814 1001 86380 86390 1
520714 99520714 1001 86380 86390 1
521382 99521382 1001 86380 86390 1
521361 99521361 1001 86380 86390 1
521245 99521245 1001 86380 86390 1
521077 99521077 1001 86380 86390 1
521143 99521143 1001 86380 86390 1
521234 99521234 1001 86380 86390 1
521002 99521002 1001 86380 86390 1
521020 99521020 1001 86380 86390 1
521650 99521650 1001 86380 86390 1
522219 99522219 1001 86380 86390 1
522121 99522121 1001 86380 86390 1
522160 99522160 1001 86380 86390 1
521937 99521937 1001 86380 86390 1
521939 99521939 1001 86380 86390 1
521914 99521914 1001 86380 86390 1
521827 99521827 1001 86380 86390 1
521872 99521872 1001 86380 86390 1
521691 99521691 1001 86380 86390 1
521823 99521823 1001 86380 86390 1
521863 99521863 1001 86380 86390 1
522380 99522380 1001 86380 86390 1
522459 99522459 1001 86380 86390 1
522485 99522485 1001 86380 86390 1
522296 99522296 1001 86380 86390 1
522453 99522453 1001 86380 86390 1
522298 99522298 1001 86380 86390 1
522351 99522351 1001 86380 86390 1
522954 99522954 1001 86380 86390 1
522932 99522932 1001 86380 86390 1
523104 99523104 1001 86380 86390 1
522764 99522764 1001 86380 86390 1
522870 99522870 1001 86380 86390 1
522605 99522605 1001 86380 86390 1
522502 99522502 1001 86380 86390 1
522646 99522646 1001 86380 86390 1
522505 99522505 1001 86380 86390 1
522652 99522652 1001 86380 86390 1
523300 99523300 1001 86380 86390 1
523200 99523200 1001 86380 86390 1
523227 99523227 1001 86380 86390 1
523228 99523228 1001 86380 86390 1
523137 99523137 1001 86380 86390 1
523881 99523881 1001 86380 86390 1
523771 99523771 1001 86380 86390 1
523675 99523675 1001 86380 86390 1
523688 99523688 1001 86380 86390 1
523689 99523689 1001 86380 86390 1
523560 99523560 1001 86380 86390 1
523685 99523685 1001 86380 86390 1
523532 99523532 1001 86380 86390 1
523396 99523396 1001 86380 86390 1
523975 99523975 1001 86380 86390 1
524107 99524107 1001 86380 86390 1
524655 99524655 1001 86380 86390 1
524720 99524720 1001 86380 86390 1
524575 99524575 1001 86380 86390 1
524370 99524370 1001 86380 86390 1
524553 99524553 1001 86380 86390 1
524443 99524443 1001 86380 86390 1
524392 99524392 1001 86380 86390 1
524473 99524473 1001 86380 86390 1
524295 99524295 1001 86380 86390 1
524348 99524348 1001 86380 86390 1
524272 99524272 1001 86380 86390 1
524327 99524327 1001 86380 86390 1
524198 99524198 1001 86380 86390 1
524925 99524925 1001 86380 86390 1
524863 99524863 1001 86380 86390 1
524800 99524800 1001 86380 86390 1
524826 99524826 1001 86380 86390 1
525508 99525508 1001 86380 86390 1
525538 99525538 1001 86380 86390 1
525573 99525573 1001 86380 86390 1
525575 99525575 1001 86380 86390 1
525423 99525423 1001 86380 86390 1
525298 99525298 1001 86380 86390 1
525337 99525337 1001 86380 86390 1
525207 99525207 1001 86380 86390 1
525146 99525146 1001 86380 86390 1
525173 99525173 1001 86380 86390 1
525177 99525177 1001 86380 86390 1
525036 99525036 1001 86380 86390 1
525039 99525039 1001 86380 86390 1
525793 99525793 1001 86380 86390 1
525717 99525717 1001 86380 86390 1
525679 99525679 1001 86380 86390 1
526397 99526397 1001 86380 86390 1
526408 99526408 1001 86380 86390 1
526411 99526411 1001 86380 86390 1
526103 99526103 1001 86380 86390 1
526122 99526122 1001 86380 86390 1
526018 99526018 1001 86380 86390 1
526058 99526058 1001 86380 86390 1
526152 99526152 1001 86380 86390 1
525815 99525815 1001 86380 86390 1
525900 99525900 1001 86380 86390 1
525836 99525836 1001 86380 86390 1
525889 99525889 1001 86380 86390 1
525864 99525864 1001 86380 86390 1
525852 99525852 1001 86380 86390 1
525853 99525853 1001 86380 86390 1
526571 99526571 1001 86380 86390 1
527152 99527152 1001 86380 86390 1
527041 99527041 1001 86380 86390 1
526658 99526658 1001 86380 86390 1
526776 99526776 1001 86380 86390 1
526794 99526794 1001 86380 86390 1
527422 99527422 1001 86380 86390 1
527347 99527347 1001 86380 86390 1
528024 99528024 1001 86380 86390 1
527899 99527899 1001 86380 86390 1
528054 99528054 1001 86380 86390 1
527954 99527954 1001 86380 86390 1
527984 99527984 1001 86380 86390 1
527863 99527863 1001 86380 86390 1
527852 99527852 1001 86380 86390 1
527750 99527750 1001 86380 86390 1
527763 99527763 1001 86380 86390 1
527802 99527802 1001 86380 86390 1
527830 99527830 1001 86380 86390 1
527480 99527480 1001 86380 86390 1
527614 99527614 1001 86380 86390 1
528094 99528094 1001 86380 86390 1
528761 99528761 1001 86380 86390 1
528853 99528853 1001 86380 86390 1
528856 99528856 1001 86380 86390 1
528706 99528706 1001 86380 86390 1
528521 99528521 1001 86380 86390 1
528535 99528535 1001 86380 86390 1
528910 99528910 1001 86380 86390 1
529691 99529691 1001 86380 86390 1
529566 99529566 1001 86380 86390 1
529620 99529620 1001 86380 86390 1
529723 99529723 1001 86380 86390 1
529444 99529444 1001 86380 86390 1
529395 99529395 1001 86380 86390 1
529491 99529491 1001 86380 86390 1
529152 99529152 1001 86380 86390 1
529155 99529155 1001 86380 86390 1
529743 99529743 1001 86380 86390 1
530550 99530550 1001 86380 86390 1
530521 99530521 1001 86380 86390 1
530404 99530404 1001 86380 86390 1
530430 99530430 1001 86380 86390 1
530358 99530358 1001 86380 86390 1
530397 99530397 1001 86380 86390 1
530212 99530212 1001 86380 86390 1
530317 99530317 1001 86380 86390 1
530114 99530114 1001 86380 86390 1
529939 99529939 1001 86380 86390 1
530072 99530072 1001 86380 86390 1
530571 99530571 1001 86380 86390 1
530585 99530585 1001 86380 86390 1
530690 99530690 1001 86380 86390 1
531237 99531237 1001 86380 86390 1
531085 99531085 1001 86380 86390 1
531073 99531073 1001 86380 86390 1
531051 99531051 1001 86380 86390 1
531169 99531169 1001 86380 86390 1
531106 99531106 1001 86380 86390 1
530855 99530855 1001 86380 86390 1
531386 99531386 1001 86380 86390 1
531465 99531465 1001 86380 86390 1
531401 99531401 1001 86380 86390 1
532052 99532052 1001 86380 86390 1
532080 99532080 1001 86380 86390 1
532179 99532179 1001 86380 86390 1
532030 99532030 1001 86380 86390 1
532044 99532044 1001 86380 86390 1
532047 99532047 1001 86380 86390 1
532127 99532127 1001 86380 86390 1
531933 99531933 1001 86380 86390 1
531602 99531602 1001 86380 86390 1
531710 99531710 1001 86380 86390 1
531672 99531672 1001 86380 86390 1
532369 99532369 1001 86380 86390 1
532968 99532968 1001 86380 86390 1
532902 99532902 1001 86380 86390 1
532725 99532725 1001 86380 86390 1
532727 99532727 1001 86380 86390 1
532663 99532663 1001 86380 86390 1
532818 99532818 1001 86380 86390 1
532793 99532793 1001 86380 86390 1
532639 99532639 1001 86380 86390 1
532706 99532706 1001 86380 86390 1
532810 99532810 1001 86380 86390 1
532606 99532606 1001 86380 86390 1
532413 99532413 1001 86380 86390 1
533082 99533082 1001 86380 86390 1
533043 99533043 1001 86380 86390 1
533174 99533174 1001 86380 86390 1
533233 99533233 1001 86380 86390 1
533051 99533051 1001 86380 86390 1
533801 99533801 1001 86380 86390 1
533764 99533764 1001 86380 86390 1
533752 99533752 1001 86380 86390 1
533780 99533780 1001 86380 86390 1
533593 99533593 1001 86380 86390 1
533572 99533572 1001 86380 86390 1
533283 99533283 1001 86380 86390 1
533439 99533439 1001 86380 86390 1
533285 99533285 1001 86380 86390 1
533337 99533337 1001 86380 86390 1
533895 99533895 1001 86380 86390 1
534001 99534001 1001 86380 86390 1
533890 99533890 1001 86380 86390 1
534557 99534557 1001 86380 86390 1
534678 99534678 1001 86380 86390 1
534471 99534471 1001 86380 86390 1
534331 99534331 1001 86380 86390 1
534319 99534319 1001 86380 86390 1
534079 99534079 1001 86380 86390 1
534240 99534240 1001 86380 86390 1
534739 99534739 1001 86380 86390 1
535477 99535477 1001 86380 86390 1
535448 99535448 1001 86380 86390 1
535440 99535440 1001 86380 86390 1
535101 99535101 1001 86380 86390 1
535219 99535219 1001 86380 86390 1
535155 99535155 1001 86380 86390 1
534936 99534936 1001 86380 86390 1
535095 99535095 1001 86380 86390 1
535705 99535705 1001 86380 86390 1
535306 99535306 1001 86380 86390 1
536188 99536188 1001 86380 86390 1
536041 99536041 1001 86380 86390 1
536016 99536016 1001 86380 86390 1
536008 99536008 1001 86380 86390 1
536077 99536077 1001 86380 86390 1
535885 99535885 1001 86380 86390 1
535744 99535744 1001 86380 86390 1
535758 99535758 1001 86380 86390 1
535850 99535850 1001 86380 86390 1
535851 99535851 1001 86380 86390 1
535775 99535775 1001 86380 86390 1
536374 99536374 1001 86380 86390 1
536436 99536436 1001 86380 86390 1
537129 99537129 1001 86380 86390 1
537135 99537135 1001 86380 86390 1
536981 99536981 1001 86380 86390 1
536752 99536752 1001 86380 86390 1
536895 99536895 1001 86380 86390 1
536935 99536935 1001 86380 86390 1
536861 99536861 1001 86380 86390 1
536826 99536826 1001 86380 86390 1
536865 99536865 1001 86380 86390 1
536645 99536645 1001 86380 86390 1
536634 99536634 1001 86380 86390 1
536674 99536674 1001 86380 86390 1
537229 99537229 1001 86380 86390 1
537295 99537295 1001 86380 86390 1
537334 99537334 1001 86380 86390 1
537193 99537193 1001 86380 86390 1
537221 99537221 1001 86380 86390 1
537338 99537338 1001 86380 86390 1
537850 99537850 1001 86380 86390 1
537933 99537933 1001 86380 86390 1
537651 99537651 1001 86380 86390 1
537627 99537627 1001 86380 86390 1
537516 99537516 1001 86380 86390 1
537405 99537405 1001 86380 86390 1
538002 99538002 1001 86380 86390 1
538058 99538058 1001 86380 86390 1
538193 99538193 1001 86380 86390 1
538183 99538183 1001 86380 86390 1
538119 99538119 1001 86380 86390 1
538171 99538171 1001 86380 86390 1
538146 99538146 1001 86380 86390 1
538099 99538099 1001 86380 86390 1
538767 99538767 1001 86380 86390 1
538615 99538615 1001 86380 86390 1
538618 99538618 1001 86380 86390 1
538646 99538646 1001 86380 86390 1
538610 99538610 1001 86380 86390 1
538459 99538459 1001 86380 86390 1
538424 99538424 1001 86380 86390 1
538272 99538272 1001 86380 86390 1
538339 99538339 1001 86380 86390 1
538225 99538225 1001 86380 86390 1
538251 99538251 1001 86380 86390 1
538242 99538242 1001 86380 86390 1
538256 99538256 1001 86380 86390 1
538322 99538322 1001 86380 86390 1
538969 99538969 1001 86380 86390 1
538957 99538957 1001 86380 86390 1
538997 99538997 1001 86380 86390 1
539460 99539460 1001 86380 86390 1
539597 99539597 1001 86380 86390 1
539496 99539496 1001 86380 86390 1
539188 99539188 1001 86380 86390 1
539192 99539192 1001 86380 86390 1
539038 99539038 1001 86380 86390 1
539182 99539182 1001 86380 86390 1
539043 99539043 1001 86380 86390 1
539771 99539771 1001 86380 86390 1
539786 99539786 1001 86380 86390 1
540366 99540366 1001 86380 86390 1
540177 99540177 1001 86380 86390 1
540089 99540089 1001 86380 86390 1
540130 99540130 1001 86380 86390 1
540196 99540196 1001 86380 86390 1
540066 99540066 1001 86380 86390 1
540040 99540040 1001 86380 86390 1
539905 99539905 1001 86380 86390 1
539918 99539918 1001 86380 86390 1
539996 99539996 1001 86380 86390 1
540493 99540493 1001 86380 86390 1
540602 99540602 1001 86380 86390 1
541217 99541217 1001 86380 86390 1
541193 99541193 1001 86380 86390 1
541104 99541104 1001 86380 86390 1
541285 99541285 1001 86380 86390 1
541136 99541136 1001 86380 86390 1
541037 99541037 1001 86380 86390 1
540926 99540926 1001 86380 86390 1
540698 99540698 1001 86380 86390 1
540756 99540756 1001 86380 86390 1
540762 99540762 1001 86380 86390 1
542100 99542100 1001 86380 86390 1
541987 99541987 1001 86380 86390 1
542114 99542114 1001 86380 86390 1
541850 99541850 1001 86380 86390 1
541769 99541769 1001 86380 86390 1
541516 99541516 1001 86380 86390 1
541698 99541698 1001 86380 86390 1
542197 99542197 1001 86380 86390 1
542289 99542289 1001 86380 86390 1
542205 99542205 1001 86380 86390 1
542868 99542868 1001 86380 86390 1
542870 99542870 1001 86380 86390 1
542915 99542915 1001 86380 86390 1
542846 99542846 1001 86380 86390 1
542810 99542810 1001 86380 86390 1
542939 99542939 1001 86380 86390 1
542585 99542585 1001 86380 86390 1
542650 99542650 1001 86380 86390 1
542568 99542568 1001 86380 86390 1
542737 99542737 1001 86380 86390 1
543126 99543126 1001 86380 86390 1
543091 99543091 1001 86380 86390 1
543117 99543117 1001 86380 86390 1
543001 99543001 1001 86380 86390 1
542989 99542989 1001 86380 86390 1
543132 99543132 1001 86380 86390 1
543704 99543704 1001 86380 86390 1
543518 99543518 1001 86380 86390 1
543532 99543532 1001 86380 86390 1
543215 99543215 1001 86380 86390 1
543281 99543281 1001 86380 86390 1
543307 99543307 1001 86380 86390 1
543310 99543310 1001 86380 86390 1
543154 99543154 1001 86380 86390 1
543259 99543259 1001 86380 86390 1
543209 99543209 1001 86380 86390 1
543965 99543965 1001 86380 86390 1
543805 99543805 1001 86380 86390 1
543831 99543831 1001 86380 86390 1
544470 99544470 1001 86380 86390 1
544449 99544449 1001 86380 86390 1
544528 99544528 1001 86380 86390 1
544506 99544506 1001 86380 86390 1
544314 99544314 1001 86380 86390 1
544383 99544383 1001 86380 86390 1
544194 99544194 1001 86380 86390 1
544002 99544002 1001 86380 86390 1
543995 99543995 1001 86380 86390 1
544143 99544143 1001 86380 86390 1
417661 1158 1001 36480 37557 1
512363 765 1002 46265 53879 1
529060 771 1001 67430 67730 1
534749 806 1002 43049 46001 1
400135 99400135 1001 86380 86390 1
400152 99400152 1001 86380 86390 1
400287 99400287 1001 86380 86390 1
400580 99400580 1001 86380 86390 1
400694 99400694 1001 86380 86390 1
400946 99400946 1001 86380 86390 1
401237 99401237 1001 86380 86390 1
401223 99401223 1001 86380 86390 1
401311 99401311 1001 86380 86390 1
401478 99401478 1001 86380 86390 1
401539 99401539 1001 86380 86390 1
401567 99401567 1001 86380 86390 1
401526 99401526 1001 86380 86390 1
401812 99401812 1001 86380 86390 1
401785 99401785 1001 86380 86390 1
401901 99401901 1001 86380 86390 1
402088 99402088 1001 86380 86390 1
402146 99402146 1001 86380 86390 1
402357 99402357 1001 86380 86390 1
402554 99402554 1001 86380 86390 1
402527 99402527 1001 86380 86390 1
402683 99402683 1001 86380 86390 1
402759 99402759 1001 86380 86390 1
402762 99402762 1001 86380 86390 1
402805 99402805 1001 86380 86390 1
403181 99403181 1001 86380 86390 1
403296 99403296 1001 86380 86390 1
403383 99403383 1001 86380 86390 1
403530 99403530 1001 86380 86390 1
403495 99403495 1001 86380 86390 1
403815 99403815 1001 86380 86390 1
403880 99403880 1001 86380 86390 1
403953 99403953 1001 86380 86390 1
404145 99404145 1001 86380 86390 1
404065 99404065 1001 86380 86390 1
404193 99404193 1001 86380 86390 1
404298 99404298 1001 86380 86390 1
404377 99404377 1001 86380 86390 1
404408 99404408 1001 86380 86390 1
404483 99404483 1001 86380 86390 1
404750 99404750 1001 86380 86390 1
404703 99404703 1001 86380 86390 1
405080 99405080 1001 86380 86390 1
405016 99405016 1001 86380 86390 1
405200 99405200 1001 86380 86390 1
405542 99405542 1001 86380 86390 1
405752 99405752 1001 86380 86390 1
405773 99405773 1001 86380 86390 1
406053 99406053 1001 86380 86390 1
406068 99406068 1001 86380 86390 1
406545 99406545 1001 86380 86390 1
406591 99406591 1001 86380 86390 1
406715 99406715 1001 86380 86390 1
407108 99407108 1001 86380 86390 1
407226 99407226 1001 86380 86390 1
407262 99407262 1001 86380 86390 1
407616 99407616 1001 86380 86390 1
407657 99407657 1001 86380 86390 1
407705 99407705 1001 86380 86390 1
407753 99407753 1001 86380 86390 1
407720 99407720 1001 86380 86390 1
407910 99407910 1001 86380 86390 1
408025 99408025 1001 86380 86390 1
408145 99408145 1001 86380 86390 1
408187 99408187 1001 86380 86390 1
408283 99408283 1001 86380 86390 1
408287 99408287 1001 86380 86390 1
408270 99408270 1001 86380 86390 1
408356 99408356 1001 86380 86390 1
408426 99408426 1001 86380 86390 1
408726 99408726 1001 86380 86390 1
408913 99408913 1001 86380 86390 1
408908 99408908 1001 86380 86390 1
409348 99409348 1001 86380 86390 1
409430 99409430 1001 86380 86390 1
409738 99409738 1001 86380 86390 1
410204 99410204 1001 86380 86390 1
410660 99410660 1001 86380 86390 1
410726 99410726 1001 86380 86390 1
410852 99410852 1001 86380 86390 1
410872 99410872 1001 86380 86390 1
411019 99411019 1001 86380 86390 1
411196 99411196 1001 86380 86390 1
411404 99411404 1001 86380 86390 1
411465 99411465 1001 86380 86390 1
411634 99411634 1001 86380 86390 1
411771 99411771 1001 86380 86390 1
411928 99411928 1001 86380 86390 1
411932 99411932 1001 86380 86390 1
412155 99412155 1001 86380 86390 1
412090 99412090 1001 86380 86390 1
412188 99412188 1001 86380 86390 1
412288 99412288 1001 86380 86390 1
413450 99413450 1001 86380 86390 1
413376 99413376 1001 86380 86390 1
413586 99413586 1001 86380 86390 1
412952 99412952 1001 86380 86390 1
413092 99413092 1001 86380 86390 1
413227 99413227 1001 86380 86390 1
412919 99412919 1001 86380 86390 1
413108 99413108 1001 86380 86390 1
412585 99412585 1001 86380 86390 1
414058 99414058 1001 86380 86390 1
413953 99413953 1001 86380 86390 1
413897 99413897 1001 86380 86390 1
414067 99414067 1001 86380 86390 1
413792 99413792 1001 86380 86390 1
413974 99413974 1001 86380 86390 1
413709 99413709 1001 86380 86390 1
415115 99415115 1001 86380 86390 1
415149 99415149 1001 86380 86390 1
415109 99415109 1001 86380 86390 1
414992 99414992 1001 86380 86390 1
414533 99414533 1001 86380 86390 1
414412 99414412 1001 86380 86390 1
414285 99414285 1001 86380 86390 1
415670 99415670 1001 86380 86390 1
416870 99416870 1001 86380 86390 1
416971 99416971 1001 86380 86390 1
416975 99416975 1001 86380 86390 1
416994 99416994 1001 86380 86390 1
416346 99416346 1001 86380 86390 1
416289 99416289 1001 86380 86390 1
415984 99415984 1001 86380 86390 1
416085 99416085 1001 86380 86390 1
415940 99415940 1001 86380 86390 1
416076 99416076 1001 86380 86390 1
415857 99415857 1001 86380 86390 1
418694 99418694 1001 86380 86390 1
418598 99418598 1001 86380 86390 1
418678 99418678 1001 86380 86390 1
418766 99418766 1001 86380 86390 1
418683 99418683 1001 86380 86390 1
418332 99418332 1001 86380 86390 1
417677 99417677 1001 86380 86390 1
417624 99417624 1001 86380 86390 1
417757 99417757 1001 86380 86390 1
417762 99417762 1001 86380 86390 1
419076 99419076 1001 86380 86390 1
419105 99419105 1001 86380 86390 1
418954 99418954 1001 86380 86390 1
419063 99419063 1001 86380 86390 1
420147 99420147 1001 86380 86390 1
420309 99420309 1001 86380 86390 1
419421 99419421 1001 86380 86390 1
419214 99419214 1001 86380 86390 1
419499 99419499 1001 86380 86390 1
419330 99419330 1001 86380 86390 1
419556 99419556 1001 86380 86390 1
419401 99419401 1001 86380 86390 1
420683 99420683 1001 86380 86390 1
420638 99420638 1001 86380 86390 1
421776 99421776 1001 86380 86390 1
421783 99421783 1001 86380 86390 1
421766 99421766 1001 86380 86390 1
421317 99421317 1001 86380 86390 1
421357 99421357 1001 86380 86390 1
421332 99421332 1001 86380 86390 1
421283 99421283 1001 86380 86390 1
421529 99421529 1001 86380 86390 1
420841 99420841 1001 86380 86390 1
421128 99421128 1001 86380 86390 1
420939 99420939 1001 86380 86390 1
422454 99422454 1001 86380 86390 1
423436 99423436 1001 86380 86390 1
423320 99423320 1001 86380 86390 1
423623 99423623 1001 86380 86390 1
423306 99423306 1001 86380 86390 1
423234 99423234 1001 86380 86390 1
422838 99422838 1001 86380 86390 1
422862 99422862 1001 86380 86390 1
422925 99422925 1001 86380 86390 1
422768 99422768 1001 86380 86390 1
423906 99423906 1001 86380 86390 1
425134 99425134 1001 86380 86390 1
425316 99425316 1001 86380 86390 1
425372 99425372 1001 86380 86390 1
424979 99424979 1001 86380 86390 1
424737 99424737 1001 86380 86390 1
424787 99424787 1001 86380 86390 1
424652 99424652 1001 86380 86390 1
424920 99424920 1001 86380 86390 1
424292 99424292 1001 86380 86390 1
424562 99424562 1001 86380 86390 1
424369 99424369 1001 86380 86390 1
424444 99424444 1001 86380 86390 1
424528 99424528 1001 86380 86390 1
424589 99424589 1001 86380 86390 1
425581 99425581 1001 86380 86390 1
425743 99425743 1001 86380 86390 1
425570 99425570 1001 86380 86390 1
425695 99425695 1001 86380 86390 1
425670 99425670 1001 86380 86390 1
427059 99427059 1001 86380 86390 1
426703 99426703 1001 86380 86390 1
426998 99426998 1001 86380 86390 1
426595 99426595 1001 86380 86390 1
426299 99426299 1001 86380 86390 1
425957 99425957 1001 86380 86390 1
426157 99426157 1001 86380 86390 1
425851 99425851 1001 86380 86390 1
425879 99425879 1001 86380 86390 1
427476 99427476 1001 86380 86390 1
428423 99428423 1001 86380 86390 1
428039 99428039 1001 86380 86390 1
428285 99428285 1001 86380 86390 1
428147 99428147 1001 86380 86390 1
427783 99427783 1001 86380 86390 1
427884 99427884 1001 86380 86390 1
429020 99429020 1001 86380 86390 1
428757 99428757 1001 86380 86390 1
428936 99428936 1001 86380 86390 1
430201 99430201 1001 86380 86390 1
429596 99429596 1001 86380 86390 1
429811 99429811 1001 86380 86390 1
429697 99429697 1001 86380 86390 1
429247 99429247 1001 86380 86390 1
429178 99429178 1001 86380 86390 1
429370 99429370 1001 86380 86390 1
429455 99429455 1001 86380 86390 1
429365 99429365 1001 86380 86390 1
431935 99431935 1001 86380 86390 1
432050 99432050 1001 86380 86390 1
431590 99431590 1001 86380 86390 1
431633 99431633 1001 86380 86390 1
431322 99431322 1001 86380 86390 1
432356 99432356 1001 86380 86390 1
432473 99432473 1001 86380 86390 1
432446 99432446 1001 86380 86390 1
433446 99433446 1001 86380 86390 1
433427 99433427 1001 86380 86390 1
433714 99433714 1001 86380 86390 1
432982 99432982 1001 86380 86390 1
433286 99433286 1001 86380 86390 1
433095 99433095 1001 86380 86390 1
433158 99433158 1001 86380 86390 1
432849 99432849 1001 86380 86390 1
432654 99432654 1001 86380 86390 1
432684 99432684 1001 86380 86390 1
432894 99432894 1001 86380 86390 1
433798 99433798 1001 86380 86390 1
433964 99433964 1001 86380 86390 1
435253 99435253 1001 86380 86390 1
435374 99435374 1001 86380 86390 1
435354 99435354 1001 86380 86390 1
435214 99435214 1001 86380 86390 1
434941 99434941 1001 86380 86390 1
434739 99434739 1001 86380 86390 1
434945 99434945 1001 86380 86390 1
434851 99434851 1001 86380 86390 1
434890 99434890 1001 86380 86390 1
434388 99434388 1001 86380 86390 1
435561 99435561 1001 86380 86390 1
435818 99435818 1001 86380 86390 1
437047 99437047 1001 86380 86390 1
436991 99436991 1001 86380 86390 1
436773 99436773 1001 86380 86390 1
437043 99437043 1001 86380 86390 1
436384 99436384 1001 86380 86390 1
436450 99436450 1001 86380 86390 1
436593 99436593 1001 86380 86390 1
436356 99436356 1001 86380 86390 1
436720 99436720 1001 86380 86390 1
436511 99436511 1001 86380 86390 1
436046 99436046 1001 86380 86390 1
436206 99436206 1001 86380 86390 1
437194 99437194 1001 86380 86390 1
300001 99300001 1001 86380 86390 1
300041 99300041 1001 86380 86390 1
300629 99300629 1001 86380 86390 1
300539 99300539 1001 86380 86390 1
300621 99300621 1001 86380 86390 1
300514 99300514 1001 86380 86390 1
300322 99300322 1001 86380 86390 1
300466 99300466 1001 86380 86390 1
300495 99300495 1001 86380 86390 1
300341 99300341 1001 86380 86390 1
300204 99300204 1001 86380 86390 1
300247 99300247 1001 86380 86390 1
300301 99300301 1001 86380 86390 1
300818 99300818 1001 86380 86390 1
301416 99301416 1001 86380 86390 1
301367 99301367 1001 86380 86390 1
301189 99301189 1001 86380 86390 1
301257 99301257 1001 86380 86390 1
301038 99301038 1001 86380 86390 1
301090 99301090 1001 86380 86390 1
300936 99300936 1001 86380 86390 1
301112 99301112 1001 86380 86390 1
301125 99301125 1001 86380 86390 1
301604 99301604 1001 86380 86390 1
301564 99301564 1001 86380 86390 1
302349 99302349 1001 86380 86390 1
302334 99302334 1001 86380 86390 1
302302 99302302 1001 86380 86390 1
302162 99302162 1001 86380 86390 1
302048 99302048 1001 86380 86390 1
302143 99302143 1001 86380 86390 1
302084 99302084 1001 86380 86390 1
301908 99301908 1001 86380 86390 1
301940 99301940 1001 86380 86390 1
302466 99302466 1001 86380 86390 1
302442 99302442 1001 86380 86390 1
303104 99303104 1001 86380 86390 1
303147 99303147 1001 86380 86390 1
303090 99303090 1001 86380 86390 1
302816 99302816 1001 86380 86390 1
302920 99302920 1001 86380 86390 1
303000 99303000 1001 86380 86390 1
302588 99302588 1001 86380 86390 1
302643 99302643 1001 86380 86390 1
302659 99302659 1001 86380 86390 1
302686 99302686 1001 86380 86390 1
303269 99303269 1001 86380 86390 1
303360 99303360 1001 86380 86390 1
303221 99303221 1001 86380 86390 1
303264 99303264 1001 86380 86390 1
303996 99303996 1001 86380 86390 1
303933 99303933 1001 86380 86390 1
303699 99303699 1001 86380 86390 1
303687 99303687 1001 86380 86390 1
303791 99303791 1001 86380 86390 1
303783 99303783 1001 86380 86390 1
303745 99303745 1001 86380 86390 1
303749 99303749 1001 86380 86390 1
303595 99303595 1001 86380 86390 1
303613 99303613 1001 86380 86390 1
303604 99303604 1001 86380 86390 1
304062 99304062 1001 86380 86390 1
304155 99304155 1001 86380 86390 1
304079 99304079 1001 86380 86390 1
304795 99304795 1001 86380 86390 1
304685 99304685 1001 86380 86390 1
304591 99304591 1001 86380 86390 1
304645 99304645 1001 86380 86390 1
304497 99304497 1001 86380 86390 1
304523 99304523 1001 86380 86390 1
304330 99304330 1001 86380 86390 1
304424 99304424 1001 86380 86390 1
304425 99304425 1001 86380 86390 1
304987 99304987 1001 86380 86390 1
304897 99304897 1001 86380 86390 1
304885 99304885 1001 86380 86390 1
304655 99304655 1001 86380 86390 1
305055 99305055 1001 86380 86390 1
304982 99304982 1001 86380 86390 1
305612 99305612 1001 86380 86390 1
305485 99305485 1001 86380 86390 1
305540 99305540 1001 86380 86390 1
305677 99305677 1001 86380 86390 1
305417 99305417 1001 86380 86390 1
305414 99305414 1001 86380 86390 1
305155 99305155 1001 86380 86390 1
305104 99305104 1001 86380 86390 1
305251 99305251 1001 86380 86390 1
305189 99305189 1001 86380 86390 1
305086 99305086 1001 86380 86390 1
305075 99305075 1001 86380 86390 1
305193 99305193 1001 86380 86390 1
500082 99500082 1001 86380 86390 1
500611 99500611 1001 86380 86390 1
500766 99500766 1001 86380 86390 1
500728 99500728 1001 86380 86390 1
500762 99500762 1001 86380 86390 1
500441 99500441 1001 86380 86390 1
500534 99500534 1001 86380 86390 1
500522 99500522 1001 86380 86390 1
500348 99500348 1001 86380 86390 1
500374 99500374 1001 86380 86390 1
500387 99500387 1001 86380 86390 1
500250 99500250 1001 86380 86390 1
500291 99500291 1001 86380 86390 1
500213 99500213 1001 86380 86390 1
500240 99500240 1001 86380 86390 1
500203 99500203 1001 86380 86390 1
501018 99501018 1001 86380 86390 1
500967 99500967 1001 86380 86390 1
500816 99500816 1001 86380 86390 1
501413 99501413 1001 86380 86390 1
501327 99501327 1001 86380 86390 1
501101 99501101 1001 86380 86390 1
501193 99501193 1001 86380 86390 1
501710 99501710 1001 86380 86390 1
501751 99501751 1001 86380 86390 1
502303 99502303 1001 86380 86390 1
502448 99502448 1001 86380 86390 1
502305 99502305 1001 86380 86390 1
502455 99502455 1001 86380 86390 1
502459 99502459 1001 86380 86390 1
502194 99502194 1001 86380 86390 1
502016 99502016 1001 86380 86390 1
501917 99501917 1001 86380 86390 1
502529 99502529 1001 86380 86390 1
503137 99503137 1001 86380 86390 1
503164 99503164 1001 86380 86390 1
503268 99503268 1001 86380 86390 1
503158 99503158 1001 86380 86390 1
503227 99503227 1001 86380 86390 1
502924 99502924 1001 86380 86390 1
502672 99502672 1001 86380 86390 1
502803 99502803 1001 86380 86390 1
502677 99502677 1001 86380 86390 1
502797 99502797 1001 86380 86390 1
502876 99502876 1001 86380 86390 1
503406 99503406 1001 86380 86390 1
503391 99503391 1001 86380 86390 1
503300 99503300 1001 86380 86390 1
504016 99504016 1001 86380 86390 1
503965 99503965 1001 86380 86390 1
503918 99503918 1001 86380 86390 1
504097 99504097 1001 86380 86390 1
503997 99503997 1001 86380 86390 1
503934 99503934 1001 86380 86390 1
504064 99504064 1001 86380 86390 1
503961 99503961 1001 86380 86390 1
503858 99503858 1001 86380 86390 1
503531 99503531 1001 86380 86390 1
503660 99503660 1001 86380 86390 1
504296 99504296 1001 86380 86390 1
504309 99504309 1001 86380 86390 1
504299 99504299 1001 86380 86390 1
504237 99504237 1001 86380 86390 1
504226 99504226 1001 86380 86390 1
504188 99504188 1001 86380 86390 1
504255 99504255 1001 86380 86390 1
504906 99504906 1001 86380 86390 1
504886 99504886 1001 86380 86390 1
504932 99504932 1001 86380 86390 1
504761 99504761 1001 86380 86390 1
504537 99504537 1001 86380 86390 1
504542 99504542 1001 86380 86390 1
504525 99504525 1001 86380 86390 1
504426 99504426 1001 86380 86390 1
505077 99505077 1001 86380 86390 1
505654 99505654 1001 86380 86390 1
505671 99505671 1001 86380 86390 1
505659 99505659 1001 86380 86390 1
505676 99505676 1001 86380 86390 1
505716 99505716 1001 86380 86390 1
505508 99505508 1001 86380 86390 1
505188 99505188 1001 86380 86390 1
505230 99505230 1001 86380 86390 1
505243 99505243 1001 86380 86390 1
505342 99505342 1001 86380 86390 1
505291 99505291 1001 86380 86390 1
505965 99505965 1001 86380 86390 1
505839 99505839 1001 86380 86390 1
505956 99505956 1001 86380 86390 1
505777 99505777 1001 86380 86390 1
506406 99506406 1001 86380 86390 1
506578 99506578 1001 86380 86390 1
506517 99506517 1001 86380 86390 1
506303 99506303 1001 86380 86390 1
506217 99506217 1001 86380 86390 1
506297 99506297 1001 86380 86390 1
506145 99506145 1001 86380 86390 1
506121 99506121 1001 86380 86390 1
506166 99506166 1001 86380 86390 1
506026 99506026 1001 86380 86390 1
506638 99506638 1001 86380 86390 1
506729 99506729 1001 86380 86390 1
506601 99506601 1001 86380 86390 1
507359 99507359 1001 86380 86390 1
507272 99507272 1001 86380 86390 1
507363 99507363 1001 86380 86390 1
507023 99507023 1001 86380 86390 1
507040 99507040 1001 86380 86390 1
507067 99507067 1001 86380 86390 1
507031 99507031 1001 86380 86390 1
507046 99507046 1001 86380 86390 1
507188 99507188 1001 86380 86390 1
507021 99507021 1001 86380 86390 1
506957 99506957 1001 86380 86390 1
506972 99506972 1001 86380 86390 1
506819 99506819 1001 86380 86390 1
507004 99507004 1001 86380 86390 1
506809 99506809 1001 86380 86390 1
506849 99506849 1001 86380 86390 1
506862 99506862 1001 86380 86390 1
506966 99506966 1001 86380 86390 1
506942 99506942 1001 86380 86390 1
506968 99506968 1001 86380 86390 1
507447 99507447 1001 86380 86390 1
507466 99507466 1001 86380 86390 1
507479 99507479 1001 86380 86390 1
507440 99507440 1001 86380 86390 1
507507 99507507 1001 86380 86390 1
507585 99507585 1001 86380 86390 1
508139 99508139 1001 86380 86390 1
508077 99508077 1001 86380 86390 1
508168 99508168 1001 86380 86390 1
507903 99507903 1001 86380 86390 1
507840 99507840 1001 86380 86390 1
508039 99508039 1001 86380 86390 1
507631 99507631 1001 86380 86390 1
507830 99507830 1001 86380 86390 1
507662 99507662 1001 86380 86390 1
508273 99508273 1001 86380 86390 1
508294 99508294 1001 86380 86390 1
508411 99508411 1001 86380 86390 1
508976 99508976 1001 86380 86390 1
509005 99509005 1001 86380 86390 1
509032 99509032 1001 86380 86390 1
508998 99508998 1001 86380 86390 1
508704 99508704 1001 86380 86390 1
508757 99508757 1001 86380 86390 1
508786 99508786 1001 86380 86390 1
508709 99508709 1001 86380 86390 1
508724 99508724 1001 86380 86390 1
508802 99508802 1001 86380 86390 1
508474 99508474 1001 86380 86390 1
508543 99508543 1001 86380 86390 1
509193 99509193 1001 86380 86390 1
509103 99509103 1001 86380 86390 1
509246 99509246 1001 86380 86390 1
509234 99509234 1001 86380 86390 1
509262 99509262 1001 86380 86390 1
509200 99509200 1001 86380 86390 1
509673 99509673 1001 86380 86390 1
509311 99509311 1001 86380 86390 1
509432 99509432 1001 86380 86390 1
510016 99510016 1001 86380 86390 1
509930 99509930 1001 86380 86390 1
509943 99509943 1001 86380 86390 1
510060 99510060 1001 86380 86390 1
510692 99510692 1001 86380 86390 1
510680 99510680 1001 86380 86390 1
510418 99510418 1001 86380 86390 1
510367 99510367 1001 86380 86390 1
510387 99510387 1001 86380 86390 1
510468 99510468 1001 86380 86390 1
510417 99510417 1001 86380 86390 1
510236 99510236 1001 86380 86390 1
510172 99510172 1001 86380 86390 1
510177 99510177 1001 86380 86390 1
510152 99510152 1001 86380 86390 1
510165 99510165 1001 86380 86390 1
510243 99510243 1001 86380 86390 1
510771 99510771 1001 86380 86390 1
511350 99511350 1001 86380 86390 1
511420 99511420 1001 86380 86390 1
511370 99511370 1001 86380 86390 1
511181 99511181 1001 86380 86390 1
511144 99511144 1001 86380 86390 1
511174 99511174 1001 86380 86390 1
511149 99511149 1001 86380 86390 1
511344 99511344 1001 86380 86390 1
511215 99511215 1001 86380 86390 1
511190 99511190 1001 86380 86390 1
510959 99510959 1001 86380 86390 1
510950 99510950 1001 86380 86390 1
511068 99511068 1001 86380 86390 1
511137 99511137 1001 86380 86390 1
511021 99511021 1001 86380 86390 1
511651 99511651 1001 86380 86390 1
512254 99512254 1001 86380 86390 1
512243 99512243 1001 86380 86390 1
512309 99512309 1001 86380 86390 1
512262 99512262 1001 86380 86390 1
512005 99512005 1001 86380 86390 1
512018 99512018 1001 86380 86390 1
511968 99511968 1001 86380 86390 1
512048 99512048 1001 86380 86390 1
512037 99512037 1001 86380 86390 1
512067 99512067 1001 86380 86390 1
511808 99511808 1001 86380 86390 1
511912 99511912 1001 86380 86390 1
512428 99512428 1001 86380 86390 1
512454 99512454 1001 86380 86390 1
512556 99512556 1001 86380 86390 1
513025 99513025 1001 86380 86390 1
513031 99513031 1001 86380 86390 1
513112 99513112 1001 86380 86390 1
513061 99513061 1001 86380 86390 1
513050 99513050 1001 86380 86390 1
512923 99512923 1001 86380 86390 1
512969 99512969 1001 86380 86390 1
512907 99512907 1001 86380 86390 1
512590 99512590 1001 86380 86390 1
512631 99512631 1001 86380 86390 1
512735 99512735 1001 86380 86390 1
512738 99512738 1001 86380 86390 1
513360 99513360 1001 86380 86390 1
513322 99513322 1001 86380 86390 1
513401 99513401 1001 86380 86390 1
513249 99513249 1001 86380 86390 1
513357 99513357 1001 86380 86390 1
513906 99513906 1001 86380 86390 1
513945 99513945 1001 86380 86390 1
513723 99513723 1001 86380 86390 1
513756 99513756 1001 86380 86390 1
513557 99513557 1001 86380 86390 1
513570 99513570 1001 86380 86390 1
513454 99513454 1001 86380 86390 1
513532 99513532 1001 86380 86390 1
513483 99513483 1001 86380 86390 1
513549 99513549 1001 86380 86390 1
514067 99514067 1001 86380 86390 1
514109 99514109 1001 86380 86390 1
514034 99514034 1001 86380 86390 1
514191 99514191 1001 86380 86390 1
514218 99514218 1001 86380 86390 1
514842 99514842 1001 86380 86390 1
514844 99514844 1001 86380 86390 1
514689 99514689 1001 86380 86390 1
514499 99514499 1001 86380 86390 1
514643 99514643 1001 86380 86390 1
514475 99514475 1001 86380 86390 1
514598 99514598 1001 86380 86390 1
514435 99514435 1001 86380 86390 1
514326 99514326 1001 86380 86390 1
514923 99514923 1001 86380 86390 1
514901 99514901 1001 86380 86390 1
514993 99514993 1001 86380 86390 1
514903 99514903 1001 86380 86390 1
514877 99514877 1001 86380 86390 1
515008 99515008 1001 86380 86390 1
515022 99515022 1001 86380 86390 1
515558 99515558 1001 86380 86390 1
515636 99515636 1001 86380 86390 1
515660 99515660 1001 86380 86390 1
515619 99515619 1001 86380 86390 1
515374 99515374 1001 86380 86390 1
515260 99515260 1001 86380 86390 1
515160 99515160 1001 86380 86390 1
515162 99515162 1001 86380 86390 1
515085 99515085 1001 86380 86390 1
515825 99515825 1001 86380 86390 1
515864 99515864 1001 86380 86390 1
515748 99515748 1001 86380 86390 1
515699 99515699 1001 86380 86390 1
515780 99515780 1001 86380 86390 1
516372 99516372 1001 86380 86390 1
516215 99516215 1001 86380 86390 1
516242 99516242 1001 86380 86390 1
516130 99516130 1001 86380 86390 1
516299 99516299 1001 86380 86390 1
516047 99516047 1001 86380 86390 1
515906 99515906 1001 86380 86390 1
515960 99515960 1001 86380 86390 1
516600 99516600 1001 86380 86390 1
516601 99516601 1001 86380 86390 1
516693 99516693 1001 86380 86390 1
516633 99516633 1001 86380 86390 1
517201 99517201 1001 86380 86390 1
517057 99517057 1001 86380 86390 1
516929 99516929 1001 86380 86390 1
517124 99517124 1001 86380 86390 1
517100 99517100 1001 86380 86390 1
516932 99516932 1001 86380 86390 1
517102 99517102 1001 86380 86390 1
516883 99516883 1001 86380 86390 1
516862 99516862 1001 86380 86390 1
516787 99516787 1001 86380 86390 1
516903 99516903 1001 86380 86390 1
516878 99516878 1001 86380 86390 1
516737 99516737 1001 86380 86390 1
516804 99516804 1001 86380 86390 1
517465 99517465 1001 86380 86390 1
517510 99517510 1001 86380 86390 1
518133 99518133 1001 86380 86390 1
517973 99517973 1001 86380 86390 1
518054 99518054 1001 86380 86390 1
518147 99518147 1001 86380 86390 1
518058 99518058 1001 86380 86390 1
517930 99517930 1001 86380 86390 1
517919 99517919 1001 86380 86390 1
517921 99517921 1001 86380 86390 1
517724 99517724 1001 86380 86390 1
517556 99517556 1001 86380 86390 1
518275 99518275 1001 86380 86390 1
518250 99518250 1001 86380 86390 1
518328 99518328 1001 86380 86390 1
518175 99518175 1001 86380 86390 1
518268 99518268 1001 86380 86390 1
518334 99518334 1001 86380 86390 1
518350 99518350 1001 86380 86390 1
518789 99518789 1001 86380 86390 1
518906 99518906 1001 86380 86390 1
518843 99518843 1001 86380 86390 1
518980 99518980 1001 86380 86390 1
518622 99518622 1001 86380 86390 1
518461 99518461 1001 86380 86390 1
518466 99518466 1001 86380 86390 1
519170 99519170 1001 86380 86390 1
519741 99519741 1001 86380 86390 1
519787 99519787 1001 86380 86390 1
519638 99519638 1001 86380 86390 1
519652 99519652 1001 86380 86390 1
519668 99519668 1001 86380 86390 1
519761 99519761 1001 86380 86390 1
519723 99519723 1001 86380 86390 1
519518 99519518 1001 86380 86390 1
519409 99519409 1001 86380 86390 1
519449 99519449 1001 86380 86390 1
519540 99519540 1001 86380 86390 1
519411 99519411 1001 86380 86390 1
519339 99519339 1001 86380 86390 1
519242 99519242 1001 86380 86390 1
520018 99520018 1001 86380 86390 1
519994 99519994 1001 86380 86390 1
520566 99520566 1001 86380 86390 1
520477 99520477 1001 86380 86390 1
520321 99520321 1001 86380 86390 1
520360 99520360 1001 86380 86390 1
520246 99520246 1001 86380 86390 1
520261 99520261 1001 86380 86390 1
520195 99520195 1001 86380 86390 1
520146 99520146 1001 86380 86390 1
520159 99520159 1001 86380 86390 1
520844 99520844 1001 86380 86390 1
520773 99520773 1001 86380 86390 1
520737 99520737 1001 86380 86390 1
520804 99520804 1001 86380 86390 1
521276 99521276 1001 86380 86390 1
521395 99521395 1001 86380 86390 1
521349 99521349 1001 86380 86390 1
521066 99521066 1001 86380 86390 1
521068 99521068 1001 86380 86390 1
521056 99521056 1001 86380 86390 1
521122 99521122 1001 86380 86390 1
521239 99521239 1001 86380 86390 1
521084 99521084 1001 86380 86390 1
521202 99521202 1001 86380 86390 1
520963 99520963 1001 86380 86390 1
520889 99520889 1001 86380 86390 1
520942 99520942 1001 86380 86390 1
520981 99520981 1001 86380 86390 1
521606 99521606 1001 86380 86390 1
521477 99521477 1001 86380 86390 1
521493 99521493 1001 86380 86390 1
521630 99521630 1001 86380 86390 1
521501 99521501 1001 86380 86390 1
522207 99522207 1001 86380 86390 1
522249 99522249 1001 86380 86390 1
522174 99522174 1001 86380 86390 1
522099 99522099 1001 86380 86390 1
521947 99521947 1001 86380 86390 1
522067 99522067 1001 86380 86390 1
521899 99521899 1001 86380 86390 1
521995 99521995 1001 86380 86390 1
522008 99522008 1001 86380 86390 1
521750 99521750 1001 86380 86390 1
521752 99521752 1001 86380 86390 1
521830 99521830 1001 86380 86390 1
522300 99522300 1001 86380 86390 1
522990 99522990 1001 86380 86390 1
522971 99522971 1001 86380 86390 1
522999 99522999 1001 86380 86390 1
522784 99522784 1001 86380 86390 1
522712 99522712 1001 86380 86390 1
522897 99522897 1001 86380 86390 1
522501 99522501 1001 86380 86390 1
522700 99522700 1001 86380 86390 1
522506 99522506 1001 86380 86390 1
523288 99523288 1001 86380 86390 1
523256 99523256 1001 86380 86390 1
523269 99523269 1001 86380 86390 1
523295 99523295 1001 86380 86390 1
523743 99523743 1001 86380 86390 1
523811 99523811 1001 86380 86390 1
523827 99523827 1001 86380 86390 1
523599 99523599 1001 86380 86390 1
523664 99523664 1001 86380 86390 1
523574 99523574 1001 86380 86390 1
523665 99523665 1001 86380 86390 1
523642 99523642 1001 86380 86390 1
523725 99523725 1001 86380 86390 1
523519 99523519 1001 86380 86390 1
523438 99523438 1001 86380 86390 1
523993 99523993 1001 86380 86390 1
524023 99524023 1001 86380 86390 1
523973 99523973 1001 86380 86390 1
524068 99524068 1001 86380 86390 1
524570 99524570 1001 86380 86390 1
524648 99524648 1001 86380 86390 1
524417 99524417 1001 86380 86390 1
524405 99524405 1001 86380 86390 1
524306 99524306 1001 86380 86390 1
524180 99524180 1001 86380 86390 1
524813 99524813 1001 86380 86390 1
525437 99525437 1001 86380 86390 1
525528 99525528 1001 86380 86390 1
525191 99525191 1001 86380 86390 1
525387 99525387 1001 86380 86390 1
525299 99525299 1001 86380 86390 1
525196 99525196 1001 86380 86390 1
525099 99525099 1001 86380 86390 1
525117 99525117 1001 86380 86390 1
525762 99525762 1001 86380 86390 1
525716 99525716 1001 86380 86390 1
525759 99525759 1001 86380 86390 1
525695 99525695 1001 86380 86390 1
526286 99526286 1001 86380 86390 1
526276 99526276 1001 86380 86390 1
526166 99526166 1001 86380 86390 1
526179 99526179 1001 86380 86390 1
526078 99526078 1001 86380 86390 1
526041 99526041 1001 86380 86390 1
526071 99526071 1001 86380 86390 1
526151 99526151 1001 86380 86390 1
525903 99525903 1001 86380 86390 1
526550 99526550 1001 86380 86390 1
527186 99527186 1001 86380 86390 1
527098 99527098 1001 86380 86390 1
527220 99527220 1001 86380 86390 1
527100 99527100 1001 86380 86390 1
526947 99526947 1001 86380 86390 1
526991 99526991 1001 86380 86390 1
526699 99526699 1001 86380 86390 1
526829 99526829 1001 86380 86390 1
527285 99527285 1001 86380 86390 1
527250 99527250 1001 86380 86390 1
527419 99527419 1001 86380 86390 1
527267 99527267 1001 86380 86390 1
527307 99527307 1001 86380 86390 1
527424 99527424 1001 86380 86390 1
528042 99528042 1001 86380 86390 1
528006 99528006 1001 86380 86390 1
527971 99527971 1001 86380 86390 1
527806 99527806 1001 86380 86390 1
527691 99527691 1001 86380 86390 1
527839 99527839 1001 86380 86390 1
527751 99527751 1001 86380 86390 1
528113 99528113 1001 86380 86390 1
528165 99528165 1001 86380 86390 1
528091 99528091 1001 86380 86390 1
528144 99528144 1001 86380 86390 1
528837 99528837 1001 86380 86390 1
528854 99528854 1001 86380 86390 1
528829 99528829 1001 86380 86390 1
528887 99528887 1001 86380 86390 1
528593 99528593 1001 86380 86390 1
528655 99528655 1001 86380 86390 1
528480 99528480 1001 86380 86390 1
528456 99528456 1001 86380 86390 1
528382 99528382 1001 86380 86390 1
528950 99528950 1001 86380 86390 1
528980 99528980 1001 86380 86390 1
528956 99528956 1001 86380 86390 1
528972 99528972 1001 86380 86390 1
529727 99529727 1001 86380 86390 1
529695 99529695 1001 86380 86390 1
529656 99529656 1001 86380 86390 1
529633 99529633 1001 86380 86390 1
529431 99529431 1001 86380 86390 1
529424 99529424 1001 86380 86390 1
529466 99529466 1001 86380 86390 1
529480 99529480 1001 86380 86390 1
529309 99529309 1001 86380 86390 1
529207 99529207 1001 86380 86390 1
529235 99529235 1001 86380 86390 1
529789 99529789 1001 86380 86390 1
529766 99529766 1001 86380 86390 1
529896 99529896 1001 86380 86390 1
529741 99529741 1001 86380 86390 1
529835 99529835 1001 86380 86390 1
529837 99529837 1001 86380 86390 1
529878 99529878 1001 86380 86390 1
530356 99530356 1001 86380 86390 1
530231 99530231 1001 86380 86390 1
530348 99530348 1001 86380 86390 1
530179 99530179 1001 86380 86390 1
530023 99530023 1001 86380 86390 1
529969 99529969 1001 86380 86390 1
530682 99530682 1001 86380 86390 1
530735 99530735 1001 86380 86390 1
530678 99530678 1001 86380 86390 1
530717 99530717 1001 86380 86390 1
531251 99531251 1001 86380 86390 1
531255 99531255 1001 86380 86390 1
531180 99531180 1001 86380 86390 1
531220 99531220 1001 86380 86390 1
531285 99531285 1001 86380 86390 1
531373 99531373 1001 86380 86390 1
531083 99531083 1001 86380 86390 1
531114 99531114 1001 86380 86390 1
531142 99531142 1001 86380 86390 1
530978 99530978 1001 86380 86390 1
531147 99531147 1001 86380 86390 1
531532 99531532 1001 86380 86390 1
531390 99531390 1001 86380 86390 1
531420 99531420 1001 86380 86390 1
532010 99532010 1001 86380 86390 1
531963 99531963 1001 86380 86390 1
531997 99531997 1001 86380 86390 1
531626 99531626 1001 86380 86390 1
531654 99531654 1001 86380 86390 1
531674 99531674 1001 86380 86390 1
532282 99532282 1001 86380 86390 1
532335 99532335 1001 86380 86390 1
532310 99532310 1001 86380 86390 1
532273 99532273 1001 86380 86390 1
532289 99532289 1001 86380 86390 1
532317 99532317 1001 86380 86390 1
532916 99532916 1001 86380 86390 1
533011 99533011 1001 86380 86390 1
532898 99532898 1001 86380 86390 1
532965 99532965 1001 86380 86390 1
532704 99532704 1001 86380 86390 1
532627 99532627 1001 86380 86390 1
532520 99532520 1001 86380 86390 1
532533 99532533 1001 86380 86390 1
533148 99533148 1001 86380 86390 1
533176 99533176 1001 86380 86390 1
533165 99533165 1001 86380 86390 1
533770 99533770 1001 86380 86390 1
533850 99533850 1001 86380 86390 1
533639 99533639 1001 86380 86390 1
533498 99533498 1001 86380 86390 1
533631 99533631 1001 86380 86390 1
533648 99533648 1001 86380 86390 1
533547 99533547 1001 86380 86390 1
533483 99533483 1001 86380 86390 1
533342 99533342 1001 86380 86390 1
534029 99534029 1001 86380 86390 1
533940 99533940 1001 86380 86390 1
533945 99533945 1001 86380 86390 1
534628 99534628 1001 86380 86390 1
534454 99534454 1001 86380 86390 1
534443 99534443 1001 86380 86390 1
534420 99534420 1001 86380 86390 1
534197 99534197 1001 86380 86390 1
534212 99534212 1001 86380 86390 1
534148 99534148 1001 86380 86390 1
534205 99534205 1001 86380 86390 1
534763 99534763 1001 86380 86390 1
534820 99534820 1001 86380 86390 1
535473 99535473 1001 86380 86390 1
535401 99535401 1001 86380 86390 1
535389 99535389 1001 86380 86390 1
535417 99535417 1001 86380 86390 1
535317 99535317 1001 86380 86390 1
535255 99535255 1001 86380 86390 1
535021 99535021 1001 86380 86390 1
535064 99535064 1001 86380 86390 1
534923 99534923 1001 86380 86390 1
535017 99535017 1001 86380 86390 1
535617 99535617 1001 86380 86390 1
536169 99536169 1001 86380 86390 1
536196 99536196 1001 86380 86390 1
536166 99536166 1001 86380 86390 1
536193 99536193 1001 86380 86390 1
536118 99536118 1001 86380 86390 1
535754 99535754 1001 86380 86390 1
536444 99536444 1001 86380 86390 1
536371 99536371 1001 86380 86390 1
537000 99537000 1001 86380 86390 1
537155 99537155 1001 86380 86390 1
537158 99537158 1001 86380 86390 1
536879 99536879 1001 86380 86390 1
536945 99536945 1001 86380 86390 1
536885 99536885 1001 86380 86390 1
536785 99536785 1001 86380 86390 1
536838 99536838 1001 86380 86390 1
536943 99536943 1001 86380 86390 1
536956 99536956 1001 86380 86390 1
536632 99536632 1001 86380 86390 1
536596 99536596 1001 86380 86390 1
536702 99536702 1001 86380 86390 1
536638 99536638 1001 86380 86390 1
536615 99536615 1001 86380 86390 1
536706 99536706 1001 86380 86390 1
536550 99536550 1001 86380 86390 1
536735 99536735 1001 86380 86390 1
537222 99537222 1001 86380 86390 1
537235 99537235 1001 86380 86390 1
537351 99537351 1001 86380 86390 1
537904 99537904 1001 86380 86390 1
537920 99537920 1001 86380 86390 1
537744 99537744 1001 86380 86390 1
537734 99537734 1001 86380 86390 1
537597 99537597 1001 86380 86390 1
537611 99537611 1001 86380 86390 1
537703 99537703 1001 86380 86390 1
537425 99537425 1001 86380 86390 1
537441 99537441 1001 86380 86390 1
537533 99537533 1001 86380 86390 1
538075 99538075 1001 86380 86390 1
538077 99538077 1001 86380 86390 1
538059 99538059 1001 86380 86390 1
538117 99538117 1001 86380 86390 1
538130 99538130 1001 86380 86390 1
538148 99538148 1001 86380 86390 1
538098 99538098 1001 86380 86390 1
538783 99538783 1001 86380 86390 1
538706 99538706 1001 86380 86390 1
538629 99538629 1001 86380 86390 1
538773 99538773 1001 86380 86390 1
538621 99538621 1001 86380 86390 1
538698 99538698 1001 86380 86390 1
538435 99538435 1001 86380 86390 1
538539 99538539 1001 86380 86390 1
538453 99538453 1001 86380 86390 1
538359 99538359 1001 86380 86390 1
538230 99538230 1001 86380 86390 1
539020 99539020 1001 86380 86390 1
538988 99538988 1001 86380 86390 1
538873 99538873 1001 86380 86390 1
538836 99538836 1001 86380 86390 1
539566 99539566 1001 86380 86390 1
539610 99539610 1001 86380 86390 1
539628 99539628 1001 86380 86390 1
539424 99539424 1001 86380 86390 1
539231 99539231 1001 86380 86390 1
539235 99539235 1001 86380 86390 1
539110 99539110 1001 86380 86390 1
539217 99539217 1001 86380 86390 1
539755 99539755 1001 86380 86390 1
539696 99539696 1001 86380 86390 1
539775 99539775 1001 86380 86390 1
539791 99539791 1001 86380 86390 1
540266 99540266 1001 86380 86390 1
540271 99540271 1001 86380 86390 1
540068 99540068 1001 86380 86390 1
540136 99540136 1001 86380 86390 1
540129 99540129 1001 86380 86390 1
539888 99539888 1001 86380 86390 1
539890 99539890 1001 86380 86390 1
539909 99539909 1001 86380 86390 1
540516 99540516 1001 86380 86390 1
540659 99540659 1001 86380 86390 1
540504 99540504 1001 86380 86390 1
540617 99540617 1001 86380 86390 1
541189 99541189 1001 86380 86390 1
540947 99540947 1001 86380 86390 1
540909 99540909 1001 86380 86390 1
540890 99540890 1001 86380 86390 1
541021 99541021 1001 86380 86390 1
540957 99540957 1001 86380 86390 1
540905 99540905 1001 86380 86390 1
540880 99540880 1001 86380 86390 1
540706 99540706 1001 86380 86390 1
540761 99540761 1001 86380 86390 1
541448 99541448 1001 86380 86390 1
541384 99541384 1001 86380 86390 1
541386 99541386 1001 86380 86390 1
541439 99541439 1001 86380 86390 1
541324 99541324 1001 86380 86390 1
541389 99541389 1001 86380 86390 1
541483 99541483 1001 86380 86390 1
542093 99542093 1001 86380 86390 1
541936 99541936 1001 86380 86390 1
542053 99542053 1001 86380 86390 1
541950 99541950 1001 86380 86390 1
542113 99542113 1001 86380 86390 1
541563 99541563 1001 86380 86390 1
542155 99542155 1001 86380 86390 1
542311 99542311 1001 86380 86390 1
542185 99542185 1001 86380 86390 1
542302 99542302 1001 86380 86390 1
542318 99542318 1001 86380 86390 1
542193 99542193 1001 86380 86390 1
542843 99542843 1001 86380 86390 1
542945 99542945 1001 86380 86390 1
542599 99542599 1001 86380 86390 1
542506 99542506 1001 86380 86390 1
543142 99543142 1001 86380 86390 1
543080 99543080 1001 86380 86390 1
543094 99543094 1001 86380 86390 1
542952 99542952 1001 86380 86390 1
543121 99543121 1001 86380 86390 1
543568 99543568 1001 86380 86390 1
543572 99543572 1001 86380 86390 1
543688 99543688 1001 86380 86390 1
543450 99543450 1001 86380 86390 1
543451 99543451 1001 86380 86390 1
543543 99543543 1001 86380 86390 1
543497 99543497 1001 86380 86390 1
543256 99543256 1001 86380 86390 1
543260 99543260 1001 86380 86390 1
543263 99543263 1001 86380 86390 1
543151 99543151 1001 86380 86390 1
543797 99543797 1001 86380 86390 1
543927 99543927 1001 86380 86390 1
543840 99543840 1001 86380 86390 1
544418 99544418 1001 86380 86390 1
544457 99544457 1001 86380 86390 1
544575 99544575 1001 86380 86390 1
544237 99544237 1001 86380 86390 1
544346 99544346 1001 86380 86390 1
544184 99544184 1001 86380 86390 1
544023 99544023 1001 86380 86390 1
544167 99544167 1001 86380 86390 1
544729 99544729 1001 86380 86390 1
432444 1146 1001 20100 20877 1
517876 1028 1001 54777 55077 1
400150 99400150 1001 86380 86390 1
400326 99400326 1001 86380 86390 1
400419 99400419 1001 86380 86390 1
400533 99400533 1001 86380 86390 1
400647 99400647 1001 86380 86390 1
400727 99400727 1001 86380 86390 1
400963 99400963 1001 86380 86390 1
401053 99401053 1001 86380 86390 1
401263 99401263 1001 86380 86390 1
401281 99401281 1001 86380 86390 1
401530 99401530 1001 86380 86390 1
401596 99401596 1001 86380 86390 1
401676 99401676 1001 86380 86390 1
401609 99401609 1001 86380 86390 1
401960 99401960 1001 86380 86390 1
402072 99402072 1001 86380 86390 1
402066 99402066 1001 86380 86390 1
402446 99402446 1001 86380 86390 1
402555 99402555 1001 86380 86390 1
402504 99402504 1001 86380 86390 1
402538 99402538 1001 86380 86390 1
402695 99402695 1001 86380 86390 1
402983 99402983 1001 86380 86390 1
403062 99403062 1001 86380 86390 1
403037 99403037 1001 86380 86390 1
403044 99403044 1001 86380 86390 1
403188 99403188 1001 86380 86390 1
403918 99403918 1001 86380 86390 1
403927 99403927 1001 86380 86390 1
403906 99403906 1001 86380 86390 1
404028 99404028 1001 86380 86390 1
403985 99403985 1001 86380 86390 1
403992 99403992 1001 86380 86390 1
404043 99404043 1001 86380 86390 1
404218 99404218 1001 86380 86390 1
404345 99404345 1001 86380 86390 1
404153 99404153 1001 86380 86390 1
404294 99404294 1001 86380 86390 1
404444 99404444 1001 86380 86390 1
404520 99404520 1001 86380 86390 1
404685 99404685 1001 86380 86390 1
404814 99404814 1001 86380 86390 1
404862 99404862 1001 86380 86390 1
405198 99405198 1001 86380 86390 1
405412 99405412 1001 86380 86390 1
405753 99405753 1001 86380 86390 1
405885 99405885 1001 86380 86390 1
405931 99405931 1001 86380 86390 1
406472 99406472 1001 86380 86390 1
406500 99406500 1001 86380 86390 1
406720 99406720 1001 86380 86390 1
406637 99406637 1001 86380 86390 1
406743 99406743 1001 86380 86390 1
406806 99406806 1001 86380 86390 1
406895 99406895 1001 86380 86390 1
406922 99406922 1001 86380 86390 1
406994 99406994 1001 86380 86390 1
407121 99407121 1001 86380 86390 1
407111 99407111 1001 86380 86390 1
407037 99407037 1001 86380 86390 1
407168 99407168 1001 86380 86390 1
407422 99407422 1001 86380 86390 1
407649 99407649 1001 86380 86390 1
407740 99407740 1001 86380 86390 1
407806 99407806 1001 86380 86390 1
408017 99408017 1001 86380 86390 1
408126 99408126 1001 86380 86390 1
408102 99408102 1001 86380 86390 1
408389 99408389 1001 86380 86390 1
408438 99408438 1001 86380 86390 1
408714 99408714 1001 86380 86390 1
408768 99408768 1001 86380 86390 1
409213 99409213 1001 86380 86390 1
409627 99409627 1001 86380 86390 1
409817 99409817 1001 86380 86390 1
409958 99409958 1001 86380 86390 1
410245 99410245 1001 86380 86390 1
410364 99410364 1001 86380 86390 1
410421 99410421 1001 86380 86390 1
410450 99410450 1001 86380 86390 1
410787 99410787 1001 86380 86390 1
410879 99410879 1001 86380 86390 1
410961 99410961 1001 86380 86390 1
411112 99411112 1001 86380 86390 1
411119 99411119 1001 86380 86390 1
411378 99411378 1001 86380 86390 1
411612 99411612 1001 86380 86390 1
411637 99411637 1001 86380 86390 1
411796 99411796 1001 86380 86390 1
411779 99411779 1001 86380 86390 1
412022 99412022 1001 86380 86390 1
412089 99412089 1001 86380 86390 1
411963 99411963 1001 86380 86390 1
412223 99412223 1001 86380 86390 1
413505 99413505 1001 86380 86390 1
412955 99412955 1001 86380 86390 1
412940 99412940 1001 86380 86390 1
413148 99413148 1001 86380 86390 1
412526 99412526 1001 86380 86390 1
412827 99412827 1001 86380 86390 1
412679 99412679 1001 86380 86390 1
412761 99412761 1001 86380 86390 1
413985 99413985 1001 86380 86390 1
414065 99414065 1001 86380 86390 1
415311 99415311 1001 86380 86390 1
414951 99414951 1001 86380 86390 1
414959 99414959 1001 86380 86390 1
415073 99415073 1001 86380 86390 1
414692 99414692 1001 86380 86390 1
414879 99414879 1001 86380 86390 1
414651 99414651 1001 86380 86390 1
414234 99414234 1001 86380 86390 1
415466 99415466 1001 86380 86390 1
416782 99416782 1001 86380 86390 1
416796 99416796 1001 86380 86390 1
416351 99416351 1001 86380 86390 1
416229 99416229 1001 86380 86390 1
416055 99416055 1001 86380 86390 1
415939 99415939 1001 86380 86390 1
417248 99417248 1001 86380 86390 1
418625 99418625 1001 86380 86390 1
418103 99418103 1001 86380 86390 1
418392 99418392 1001 86380 86390 1
418340 99418340 1001 86380 86390 1
418118 99418118 1001 86380 86390 1
418216 99418216 1001 86380 86390 1
417854 99417854 1001 86380 86390 1
417730 99417730 1001 86380 86390 1
419027 99419027 1001 86380 86390 1
420385 99420385 1001 86380 86390 1
420400 99420400 1001 86380 86390 1
420100 99420100 1001 86380 86390 1
419296 99419296 1001 86380 86390 1
419464 99419464 1001 86380 86390 1
420465 99420465 1001 86380 86390 1
420626 99420626 1001 86380 86390 1
421965 99421965 1001 86380 86390 1
421784 99421784 1001 86380 86390 1
421983 99421983 1001 86380 86390 1
421955 99421955 1001 86380 86390 1
421810 99421810 1001 86380 86390 1
421737 99421737 1001 86380 86390 1
421998 99421998 1001 86380 86390 1
421687 99421687 1001 86380 86390 1
421593 99421593 1001 86380 86390 1
421600 99421600 1001 86380 86390 1
421676 99421676 1001 86380 86390 1
420964 99420964 1001 86380 86390 1
420846 99420846 1001 86380 86390 1
421160 99421160 1001 86380 86390 1
421033 99421033 1001 86380 86390 1
422307 99422307 1001 86380 86390 1
422149 99422149 1001 86380 86390 1
422220 99422220 1001 86380 86390 1
422156 99422156 1001 86380 86390 1
423697 99423697 1001 86380 86390 1
423317 99423317 1001 86380 86390 1
423483 99423483 1001 86380 86390 1
423247 99423247 1001 86380 86390 1
423251 99423251 1001 86380 86390 1
422989 99422989 1001 86380 86390 1
422699 99422699 1001 86380 86390 1
422729 99422729 1001 86380 86390 1
422643 99422643 1001 86380 86390 1
424115 99424115 1001 86380 86390 1
425143 99425143 1001 86380 86390 1
424689 99424689 1001 86380 86390 1
424875 99424875 1001 86380 86390 1
424243 99424243 1001 86380 86390 1
424155 99424155 1001 86380 86390 1
424414 99424414 1001 86380 86390 1
424558 99424558 1001 86380 86390 1
425700 99425700 1001 86380 86390 1
426894 99426894 1001 86380 86390 1
426764 99426764 1001 86380 86390 1
426765 99426765 1001 86380 86390 1
427119 99427119 1001 86380 86390 1
426899 99426899 1001 86380 86390 1
426855 99426855 1001 86380 86390 1
426999 99426999 1001 86380 86390 1
426394 99426394 1001 86380 86390 1
426300 99426300 1001 86380 86390 1
426557 99426557 1001 86380 86390 1
426307 99426307 1001 86380 86390 1
426457 99426457 1001 86380 86390 1
426532 99426532 1001 86380 86390 1
426336 99426336 1001 86380 86390 1
426611 99426611 1001 86380 86390 1
426046 99426046 1001 86380 86390 1
425940 99425940 1001 86380 86390 1
425841 99425841 1001 86380 86390 1
426256 99426256 1001 86380 86390 1
425953 99425953 1001 86380 86390 1
427288 99427288 1001 86380 86390 1
427276 99427276 1001 86380 86390 1
428508 99428508 1001 86380 86390 1
428040 99428040 1001 86380 86390 1
428292 99428292 1001 86380 86390 1
428053 99428053 1001 86380 86390 1
428271 99428271 1001 86380 86390 1
427803 99427803 1001 86380 86390 1
427713 99427713 1001 86380 86390 1
428959 99428959 1001 86380 86390 1
428941 99428941 1001 86380 86390 1
428841 99428841 1001 86380 86390 1
429067 99429067 1001 86380 86390 1
428945 99428945 1001 86380 86390 1
429158 99429158 1001 86380 86390 1
428898 99428898 1001 86380 86390 1
430044 99430044 1001 86380 86390 1
430193 99430193 1001 86380 86390 1
430217 99430217 1001 86380 86390 1
430197 99430197 1001 86380 86390 1
430229 99430229 1001 86380 86390 1
430188 99430188 1001 86380 86390 1
430357 99430357 1001 86380 86390 1
429835 99429835 1001 86380 86390 1
429953 99429953 1001 86380 86390 1
429425 99429425 1001 86380 86390 1
430505 99430505 1001 86380 86390 1
430579 99430579 1001 86380 86390 1
430713 99430713 1001 86380 86390 1
430573 99430573 1001 86380 86390 1
430816 99430816 1001 86380 86390 1
431987 99431987 1001 86380 86390 1
432037 99432037 1001 86380 86390 1
431477 99431477 1001 86380 86390 1
431490 99431490 1001 86380 86390 1
431203 99431203 1001 86380 86390 1
431146 99431146 1001 86380 86390 1
431095 99431095 1001 86380 86390 1
431009 99431009 1001 86380 86390 1
432220 99432220 1001 86380 86390 1
432241 99432241 1001 86380 86390 1
432457 99432457 1001 86380 86390 1
432414 99432414 1001 86380 86390 1
432436 99432436 1001 86380 86390 1
432263 99432263 1001 86380 86390 1
433706 99433706 1001 86380 86390 1
433545 99433545 1001 86380 86390 1
433093 99433093 1001 86380 86390 1
433266 99433266 1001 86380 86390 1
432651 99432651 1001 86380 86390 1
432673 99432673 1001 86380 86390 1
433783 99433783 1001 86380 86390 1
434017 99434017 1001 86380 86390 1
433917 99433917 1001 86380 86390 1
434003 99434003 1001 86380 86390 1
433826 99433826 1001 86380 86390 1
435224 99435224 1001 86380 86390 1
435085 99435085 1001 86380 86390 1
435008 99435008 1001 86380 86390 1
435212 99435212 1001 86380 86390 1
434662 99434662 1001 86380 86390 1
434972 99434972 1001 86380 86390 1
434833 99434833 1001 86380 86390 1
434783 99434783 1001 86380 86390 1
434939 99434939 1001 86380 86390 1
434532 99434532 1001 86380 86390 1
434364 99434364 1001 86380 86390 1
435695 99435695 1001 86380 86390 1
435779 99435779 1001 86380 86390 1
435566 99435566 1001 86380 86390 1
437156 99437156 1001 86380 86390 1
437055 99437055 1001 86380 86390 1
436488 99436488 1001 86380 86390 1
436214 99436214 1001 86380 86390 1
436265 99436265 1001 86380 86390 1
436301 99436301 1001 86380 86390 1
436304 99436304 1001 86380 86390 1
435923 99435923 1001 86380 86390 1
436212 99436212 1001 86380 86390 1
437184 99437184 1001 86380 86390 1
437303 99437303 1001 86380 86390 1
437304 99437304 1001 86380 86390 1
300090 99300090 1001 86380 86390 1
437311 99437311 1001 86380 86390 1
300615 99300615 1001 86380 86390 1
300704 99300704 1001 86380 86390 1
300542 99300542 1001 86380 86390 1
300556 99300556 1001 86380 86390 1
300634 99300634 1001 86380 86390 1
300318 99300318 1001 86380 86390 1
300398 99300398 1001 86380 86390 1
300360 99300360 1001 86380 86390 1
300442 99300442 1001 86380 86390 1
300146 99300146 1001 86380 86390 1
300226 99300226 1001 86380 86390 1
300156 99300156 1001 86380 86390 1
300300 99300300 1001 86380 86390 1
300777 99300777 1001 86380 86390 1
300791 99300791 1001 86380 86390 1
300896 99300896 1001 86380 86390 1
300788 99300788 1001 86380 86390 1
300827 99300827 1001 86380 86390 1
301426 99301426 1001 86380 86390 1
301452 99301452 1001 86380 86390 1
301494 99301494 1001 86380 86390 1
301381 99301381 1001 86380 86390 1
301458 99301458 1001 86380 86390 1
301446 99301446 1001 86380 86390 1
301499 99301499 1001 86380 86390 1
301543 99301543 1001 86380 86390 1
301168 99301168 1001 86380 86390 1
301284 99301284 1001 86380 86390 1
301312 99301312 1001 86380 86390 1
301213 99301213 1001 86380 86390 1
301659 99301659 1001 86380 86390 1
301622 99301622 1001 86380 86390 1
301649 99301649 1001 86380 86390 1
301753 99301753 1001 86380 86390 1
301626 99301626 1001 86380 86390 1
302291 99302291 1001 86380 86390 1
302085 99302085 1001 86380 86390 1
302060 99302060 1001 86380 86390 1
302087 99302087 1001 86380 86390 1
301976 99301976 1001 86380 86390 1
302122 99302122 1001 86380 86390 1
301928 99301928 1001 86380 86390 1
301955 99301955 1001 86380 86390 1
301841 99301841 1001 86380 86390 1
301873 99301873 1001 86380 86390 1
302561 99302561 1001 86380 86390 1
301969 99301969 1001 86380 86390 1
302563 99302563 1001 86380 86390 1
302447 99302447 1001 86380 86390 1
302409 99302409 1001 86380 86390 1
303164 99303164 1001 86380 86390 1
302873 99302873 1001 86380 86390 1
302914 99302914 1001 86380 86390 1
302844 99302844 1001 86380 86390 1
302767 99302767 1001 86380 86390 1
302620 99302620 1001 86380 86390 1
303325 99303325 1001 86380 86390 1
303237 99303237 1001 86380 86390 1
303913 99303913 1001 86380 86390 1
303953 99303953 1001 86380 86390 1
303712 99303712 1001 86380 86390 1
303754 99303754 1001 86380 86390 1
303807 99303807 1001 86380 86390 1
303439 99303439 1001 86380 86390 1
303498 99303498 1001 86380 86390 1
303489 99303489 1001 86380 86390 1
303541 99303541 1001 86380 86390 1
304139 99304139 1001 86380 86390 1
304115 99304115 1001 86380 86390 1
304169 99304169 1001 86380 86390 1
304682 99304682 1001 86380 86390 1
304357 99304357 1001 86380 86390 1
305660 99305660 1001 86380 86390 1
305589 99305589 1001 86380 86390 1
305501 99305501 1001 86380 86390 1
305591 99305591 1001 86380 86390 1
305349 99305349 1001 86380 86390 1
305131 99305131 1001 86380 86390 1
305133 99305133 1001 86380 86390 1
500116 99500116 1001 86380 86390 1
500621 99500621 1001 86380 86390 1
500726 99500726 1001 86380 86390 1
500741 99500741 1001 86380 86390 1
500754 99500754 1001 86380 86390 1
500469 99500469 1001 86380 86390 1
500514 99500514 1001 86380 86390 1
500335 99500335 1001 86380 86390 1
500339 99500339 1001 86380 86390 1
500380 99500380 1001 86380 86390 1
500199 99500199 1001 86380 86390 1
500850 99500850 1001 86380 86390 1
500841 99500841 1001 86380 86390 1
500960 99500960 1001 86380 86390 1
500935 99500935 1001 86380 86390 1
500987 99500987 1001 86380 86390 1
501003 99501003 1001 86380 86390 1
501512 99501512 1001 86380 86390 1
501461 99501461 1001 86380 86390 1
501438 99501438 1001 86380 86390 1
501529 99501529 1001 86380 86390 1
501272 99501272 1001 86380 86390 1
501363 99501363 1001 86380 86390 1
501389 99501389 1001 86380 86390 1
501433 99501433 1001 86380 86390 1
501213 99501213 1001 86380 86390 1
501086 99501086 1001 86380 86390 1
501207 99501207 1001 86380 86390 1
501720 99501720 1001 86380 86390 1
501759 99501759 1001 86380 86390 1
501642 99501642 1001 86380 86390 1
501683 99501683 1001 86380 86390 1
502275 99502275 1001 86380 86390 1
502435 99502435 1001 86380 86390 1
502292 99502292 1001 86380 86390 1
502412 99502412 1001 86380 86390 1
502297 99502297 1001 86380 86390 1
502056 99502056 1001 86380 86390 1
502213 99502213 1001 86380 86390 1
502189 99502189 1001 86380 86390 1
502228 99502228 1001 86380 86390 1
502128 99502128 1001 86380 86390 1
502220 99502220 1001 86380 86390 1
502044 99502044 1001 86380 86390 1
502050 99502050 1001 86380 86390 1
502535 99502535 1001 86380 86390 1
502639 99502639 1001 86380 86390 1
503102 99503102 1001 86380 86390 1
503245 99503245 1001 86380 86390 1
503207 99503207 1001 86380 86390 1
502919 99502919 1001 86380 86390 1
503085 99503085 1001 86380 86390 1
502697 99502697 1001 86380 86390 1
502752 99502752 1001 86380 86390 1
502778 99502778 1001 86380 86390 1
502831 99502831 1001 86380 86390 1
502676 99502676 1001 86380 86390 1
502821 99502821 1001 86380 86390 1
503342 99503342 1001 86380 86390 1
503452 99503452 1001 86380 86390 1
503980 99503980 1001 86380 86390 1
504020 99504020 1001 86380 86390 1
504062 99504062 1001 86380 86390 1
504066 99504066 1001 86380 86390 1
503913 99503913 1001 86380 86390 1
503889 99503889 1001 86380 86390 1
503751 99503751 1001 86380 86390 1
503842 99503842 1001 86380 86390 1
503544 99503544 1001 86380 86390 1
504203 99504203 1001 86380 86390 1
504841 99504841 1001 86380 86390 1
504790 99504790 1001 86380 86390 1
504910 99504910 1001 86380 86390 1
504781 99504781 1001 86380 86390 1
504756 99504756 1001 86380 86390 1
504877 99504877 1001 86380 86390 1
504774 99504774 1001 86380 86390 1
504739 99504739 1001 86380 86390 1
504546 99504546 1001 86380 86390 1
504679 99504679 1001 86380 86390 1
504569 99504569 1001 86380 86390 1
504336 99504336 1001 86380 86390 1
504513 99504513 1001 86380 86390 1
504527 99504527 1001 86380 86390 1
505010 99505010 1001 86380 86390 1
504989 99504989 1001 86380 86390 1
505657 99505657 1001 86380 86390 1
505665 99505665 1001 86380 86390 1
505501 99505501 1001 86380 86390 1
505450 99505450 1001 86380 86390 1
505465 99505465 1001 86380 86390 1
505440 99505440 1001 86380 86390 1
505548 99505548 1001 86380 86390 1
505280 99505280 1001 86380 86390 1
505250 99505250 1001 86380 86390 1
505150 99505150 1001 86380 86390 1
505869 99505869 1001 86380 86390 1
506438 99506438 1001 86380 86390 1
506492 99506492 1001 86380 86390 1
506357 99506357 1001 86380 86390 1
506233 99506233 1001 86380 86390 1
506146 99506146 1001 86380 86390 1
506009 99506009 1001 86380 86390 1
505984 99505984 1001 86380 86390 1
506114 99506114 1001 86380 86390 1
506697 99506697 1001 86380 86390 1
505976 99505976 1001 86380 86390 1
506730 99506730 1001 86380 86390 1
506695 99506695 1001 86380 86390 1
506657 99506657 1001 86380 86390 1
507407 99507407 1001 86380 86390 1
507305 99507305 1001 86380 86390 1
507014 99507014 1001 86380 86390 1
507027 99507027 1001 86380 86390 1
507029 99507029 1001 86380 86390 1
507137 99507137 1001 86380 86390 1
507009 99507009 1001 86380 86390 1
506984 99506984 1001 86380 86390 1
506896 99506896 1001 86380 86390 1
506975 99506975 1001 86380 86390 1
507588 99507588 1001 86380 86390 1
507480 99507480 1001 86380 86390 1
507598 99507598 1001 86380 86390 1
507508 99507508 1001 86380 86390 1
507483 99507483 1001 86380 86390 1
507548 99507548 1001 86380 86390 1
508173 99508173 1001 86380 86390 1
508138 99508138 1001 86380 86390 1
508127 99508127 1001 86380 86390 1
507926 99507926 1001 86380 86390 1
507665 99507665 1001 86380 86390 1
508311 99508311 1001 86380 86390 1
508316 99508316 1001 86380 86390 1
508897 99508897 1001 86380 86390 1
508936 99508936 1001 86380 86390 1
508665 99508665 1001 86380 86390 1
508733 99508733 1001 86380 86390 1
508681 99508681 1001 86380 86390 1
508811 99508811 1001 86380 86390 1
508787 99508787 1001 86380 86390 1
508588 99508588 1001 86380 86390 1
508579 99508579 1001 86380 86390 1
509163 99509163 1001 86380 86390 1
509232 99509232 1001 86380 86390 1
509129 99509129 1001 86380 86390 1
509184 99509184 1001 86380 86390 1
509788 99509788 1001 86380 86390 1
509880 99509880 1001 86380 86390 1
509702 99509702 1001 86380 86390 1
509704 99509704 1001 86380 86390 1
509743 99509743 1001 86380 86390 1
509556 99509556 1001 86380 86390 1
509615 99509615 1001 86380 86390 1
509641 99509641 1001 86380 86390 1
509321 99509321 1001 86380 86390 1
509352 99509352 1001 86380 86390 1
509302 99509302 1001 86380 86390 1
509941 99509941 1001 86380 86390 1
510570 99510570 1001 86380 86390 1
510609 99510609 1001 86380 86390 1
510720 99510720 1001 86380 86390 1
510316 99510316 1001 86380 86390 1
510461 99510461 1001 86380 86390 1
510513 99510513 1001 86380 86390 1
510516 99510516 1001 86380 86390 1
510240 99510240 1001 86380 86390 1
510150 99510150 1001 86380 86390 1
510154 99510154 1001 86380 86390 1
510905 99510905 1001 86380 86390 1
510857 99510857 1001 86380 86390 1
510838 99510838 1001 86380 86390 1
510877 99510877 1001 86380 86390 1
510930 99510930 1001 86380 86390 1
511413 99511413 1001 86380 86390 1
511452 99511452 1001 86380 86390 1
511532 99511532 1001 86380 86390 1
511382 99511382 1001 86380 86390 1
511396 99511396 1001 86380 86390 1
511384 99511384 1001 86380 86390 1
511286 99511286 1001 86380 86390 1
511301 99511301 1001 86380 86390 1
510947 99510947 1001 86380 86390 1
511129 99511129 1001 86380 86390 1
511014 99511014 1001 86380 86390 1
511004 99511004 1001 86380 86390 1
511121 99511121 1001 86380 86390 1
[truncated: 4,069,049 more chars]
