# Supplementary material for: Fast and near-optimal monitoring for healthcare acquired infection outbreaks
Source: PLoS Comput Biol. 2019 Sep 16;15(9):e1007284. doi: 10.1371/journal.pcbi.1007284 (PMC6762212; doi:10.1371/journal.pcbi.1007284)
Supplement: S2 Data — (ZIP) [file pcbi.1007284.s007.zip › MobilityLogs2/HAISE_Carilion_all_visits_day_181.txt]

#Person location Sublocation StartTime EndTime Type
431602 782 1001 61920 62697 1
529082 984 1002 30899 35589 1
400021 99400021 1001 86380 86390 1
400215 99400215 1001 86380 86390 1
400129 99400129 1001 86380 86390 1
400414 99400414 1001 86380 86390 1
400435 99400435 1001 86380 86390 1
400583 99400583 1001 86380 86390 1
401332 99401332 1001 86380 86390 1
401558 99401558 1001 86380 86390 1
401926 99401926 1001 86380 86390 1
401958 99401958 1001 86380 86390 1
402394 99402394 1001 86380 86390 1
402777 99402777 1001 86380 86390 1
402701 99402701 1001 86380 86390 1
402818 99402818 1001 86380 86390 1
403196 99403196 1001 86380 86390 1
403285 99403285 1001 86380 86390 1
403228 99403228 1001 86380 86390 1
403211 99403211 1001 86380 86390 1
403584 99403584 1001 86380 86390 1
403538 99403538 1001 86380 86390 1
403731 99403731 1001 86380 86390 1
403729 99403729 1001 86380 86390 1
403737 99403737 1001 86380 86390 1
403916 99403916 1001 86380 86390 1
404012 99404012 1001 86380 86390 1
404075 99404075 1001 86380 86390 1
404403 99404403 1001 86380 86390 1
404670 99404670 1001 86380 86390 1
404728 99404728 1001 86380 86390 1
404713 99404713 1001 86380 86390 1
404804 99404804 1001 86380 86390 1
405082 99405082 1001 86380 86390 1
405277 99405277 1001 86380 86390 1
405241 99405241 1001 86380 86390 1
405374 99405374 1001 86380 86390 1
405452 99405452 1001 86380 86390 1
405430 99405430 1001 86380 86390 1
405573 99405573 1001 86380 86390 1
406185 99406185 1001 86380 86390 1
406548 99406548 1001 86380 86390 1
406499 99406499 1001 86380 86390 1
406837 99406837 1001 86380 86390 1
406860 99406860 1001 86380 86390 1
407040 99407040 1001 86380 86390 1
407411 99407411 1001 86380 86390 1
407385 99407385 1001 86380 86390 1
407417 99407417 1001 86380 86390 1
407446 99407446 1001 86380 86390 1
407660 99407660 1001 86380 86390 1
407746 99407746 1001 86380 86390 1
407887 99407887 1001 86380 86390 1
408054 99408054 1001 86380 86390 1
408194 99408194 1001 86380 86390 1
408198 99408198 1001 86380 86390 1
408211 99408211 1001 86380 86390 1
408622 99408622 1001 86380 86390 1
408593 99408593 1001 86380 86390 1
408949 99408949 1001 86380 86390 1
408950 99408950 1001 86380 86390 1
409171 99409171 1001 86380 86390 1
409380 99409380 1001 86380 86390 1
409358 99409358 1001 86380 86390 1
409194 99409194 1001 86380 86390 1
409439 99409439 1001 86380 86390 1
409445 99409445 1001 86380 86390 1
409484 99409484 1001 86380 86390 1
409500 99409500 1001 86380 86390 1
409727 99409727 1001 86380 86390 1
409913 99409913 1001 86380 86390 1
410065 99410065 1001 86380 86390 1
410289 99410289 1001 86380 86390 1
410447 99410447 1001 86380 86390 1
410529 99410529 1001 86380 86390 1
410744 99410744 1001 86380 86390 1
410832 99410832 1001 86380 86390 1
410871 99410871 1001 86380 86390 1
410872 99410872 1001 86380 86390 1
411024 99411024 1001 86380 86390 1
411136 99411136 1001 86380 86390 1
411137 99411137 1001 86380 86390 1
411141 99411141 1001 86380 86390 1
411760 99411760 1001 86380 86390 1
411819 99411819 1001 86380 86390 1
411803 99411803 1001 86380 86390 1
411965 99411965 1001 86380 86390 1
412272 99412272 1001 86380 86390 1
412476 99412476 1001 86380 86390 1
412342 99412342 1001 86380 86390 1
412333 99412333 1001 86380 86390 1
413627 99413627 1001 86380 86390 1
413561 99413561 1001 86380 86390 1
413617 99413617 1001 86380 86390 1
413060 99413060 1001 86380 86390 1
413221 99413221 1001 86380 86390 1
412902 99412902 1001 86380 86390 1
412496 99412496 1001 86380 86390 1
413701 99413701 1001 86380 86390 1
414067 99414067 1001 86380 86390 1
413812 99413812 1001 86380 86390 1
415096 99415096 1001 86380 86390 1
415099 99415099 1001 86380 86390 1
415122 99415122 1001 86380 86390 1
414929 99414929 1001 86380 86390 1
415036 99415036 1001 86380 86390 1
415101 99415101 1001 86380 86390 1
415103 99415103 1001 86380 86390 1
414943 99414943 1001 86380 86390 1
414616 99414616 1001 86380 86390 1
414451 99414451 1001 86380 86390 1
414296 99414296 1001 86380 86390 1
414253 99414253 1001 86380 86390 1
414150 99414150 1001 86380 86390 1
414344 99414344 1001 86380 86390 1
414312 99414312 1001 86380 86390 1
415388 99415388 1001 86380 86390 1
415376 99415376 1001 86380 86390 1
415494 99415494 1001 86380 86390 1
416592 99416592 1001 86380 86390 1
416871 99416871 1001 86380 86390 1
416745 99416745 1001 86380 86390 1
416917 99416917 1001 86380 86390 1
416806 99416806 1001 86380 86390 1
416852 99416852 1001 86380 86390 1
416184 99416184 1001 86380 86390 1
415882 99415882 1001 86380 86390 1
415922 99415922 1001 86380 86390 1
415795 99415795 1001 86380 86390 1
417073 99417073 1001 86380 86390 1
417040 99417040 1001 86380 86390 1
417575 99417575 1001 86380 86390 1
418618 99418618 1001 86380 86390 1
418751 99418751 1001 86380 86390 1
418766 99418766 1001 86380 86390 1
418685 99418685 1001 86380 86390 1
418520 99418520 1001 86380 86390 1
418252 99418252 1001 86380 86390 1
418145 99418145 1001 86380 86390 1
418214 99418214 1001 86380 86390 1
417623 99417623 1001 86380 86390 1
418805 99418805 1001 86380 86390 1
418998 99418998 1001 86380 86390 1
420367 99420367 1001 86380 86390 1
420288 99420288 1001 86380 86390 1
420265 99420265 1001 86380 86390 1
419770 99419770 1001 86380 86390 1
419983 99419983 1001 86380 86390 1
419891 99419891 1001 86380 86390 1
419833 99419833 1001 86380 86390 1
419657 99419657 1001 86380 86390 1
419292 99419292 1001 86380 86390 1
419267 99419267 1001 86380 86390 1
419381 99419381 1001 86380 86390 1
419411 99419411 1001 86380 86390 1
420620 99420620 1001 86380 86390 1
420700 99420700 1001 86380 86390 1
420608 99420608 1001 86380 86390 1
420704 99420704 1001 86380 86390 1
420739 99420739 1001 86380 86390 1
421890 99421890 1001 86380 86390 1
422078 99422078 1001 86380 86390 1
421476 99421476 1001 86380 86390 1
421398 99421398 1001 86380 86390 1
421273 99421273 1001 86380 86390 1
421621 99421621 1001 86380 86390 1
421360 99421360 1001 86380 86390 1
421681 99421681 1001 86380 86390 1
421308 99421308 1001 86380 86390 1
421043 99421043 1001 86380 86390 1
421155 99421155 1001 86380 86390 1
421230 99421230 1001 86380 86390 1
422459 99422459 1001 86380 86390 1
422283 99422283 1001 86380 86390 1
422369 99422369 1001 86380 86390 1
422130 99422130 1001 86380 86390 1
422378 99422378 1001 86380 86390 1
422270 99422270 1001 86380 86390 1
423344 99423344 1001 86380 86390 1
423614 99423614 1001 86380 86390 1
423731 99423731 1001 86380 86390 1
423647 99423647 1001 86380 86390 1
423244 99423244 1001 86380 86390 1
423088 99423088 1001 86380 86390 1
423134 99423134 1001 86380 86390 1
422652 99422652 1001 86380 86390 1
422747 99422747 1001 86380 86390 1
422623 99422623 1001 86380 86390 1
422730 99422730 1001 86380 86390 1
422886 99422886 1001 86380 86390 1
425257 99425257 1001 86380 86390 1
424863 99424863 1001 86380 86390 1
424710 99424710 1001 86380 86390 1
424884 99424884 1001 86380 86390 1
424810 99424810 1001 86380 86390 1
424657 99424657 1001 86380 86390 1
424261 99424261 1001 86380 86390 1
424184 99424184 1001 86380 86390 1
424223 99424223 1001 86380 86390 1
424356 99424356 1001 86380 86390 1
424431 99424431 1001 86380 86390 1
425456 99425456 1001 86380 86390 1
425392 99425392 1001 86380 86390 1
426763 99426763 1001 86380 86390 1
426718 99426718 1001 86380 86390 1
426983 99426983 1001 86380 86390 1
426956 99426956 1001 86380 86390 1
426758 99426758 1001 86380 86390 1
426780 99426780 1001 86380 86390 1
427086 99427086 1001 86380 86390 1
426808 99426808 1001 86380 86390 1
426371 99426371 1001 86380 86390 1
426595 99426595 1001 86380 86390 1
426628 99426628 1001 86380 86390 1
426287 99426287 1001 86380 86390 1
426639 99426639 1001 86380 86390 1
426393 99426393 1001 86380 86390 1
426642 99426642 1001 86380 86390 1
426007 99426007 1001 86380 86390 1
425869 99425869 1001 86380 86390 1
426018 99426018 1001 86380 86390 1
427389 99427389 1001 86380 86390 1
427391 99427391 1001 86380 86390 1
427463 99427463 1001 86380 86390 1
427255 99427255 1001 86380 86390 1
428228 99428228 1001 86380 86390 1
427924 99427924 1001 86380 86390 1
427930 99427930 1001 86380 86390 1
427931 99427931 1001 86380 86390 1
427961 99427961 1001 86380 86390 1
427996 99427996 1001 86380 86390 1
427880 99427880 1001 86380 86390 1
428892 99428892 1001 86380 86390 1
429059 99429059 1001 86380 86390 1
430273 99430273 1001 86380 86390 1
430049 99430049 1001 86380 86390 1
429754 99429754 1001 86380 86390 1
429697 99429697 1001 86380 86390 1
429853 99429853 1001 86380 86390 1
429871 99429871 1001 86380 86390 1
429902 99429902 1001 86380 86390 1
429253 99429253 1001 86380 86390 1
429212 99429212 1001 86380 86390 1
430527 99430527 1001 86380 86390 1
430688 99430688 1001 86380 86390 1
430422 99430422 1001 86380 86390 1
431915 99431915 1001 86380 86390 1
431991 99431991 1001 86380 86390 1
431399 99431399 1001 86380 86390 1
431458 99431458 1001 86380 86390 1
431360 99431360 1001 86380 86390 1
431565 99431565 1001 86380 86390 1
431493 99431493 1001 86380 86390 1
431320 99431320 1001 86380 86390 1
431032 99431032 1001 86380 86390 1
431164 99431164 1001 86380 86390 1
432436 99432436 1001 86380 86390 1
432308 99432308 1001 86380 86390 1
432314 99432314 1001 86380 86390 1
432340 99432340 1001 86380 86390 1
432115 99432115 1001 86380 86390 1
433437 99433437 1001 86380 86390 1
433714 99433714 1001 86380 86390 1
433720 99433720 1001 86380 86390 1
432555 99432555 1001 86380 86390 1
432709 99432709 1001 86380 86390 1
432604 99432604 1001 86380 86390 1
433802 99433802 1001 86380 86390 1
433964 99433964 1001 86380 86390 1
435044 99435044 1001 86380 86390 1
435128 99435128 1001 86380 86390 1
434704 99434704 1001 86380 86390 1
434734 99434734 1001 86380 86390 1
434578 99434578 1001 86380 86390 1
436951 99436951 1001 86380 86390 1
437051 99437051 1001 86380 86390 1
436937 99436937 1001 86380 86390 1
437018 99437018 1001 86380 86390 1
436422 99436422 1001 86380 86390 1
436734 99436734 1001 86380 86390 1
436678 99436678 1001 86380 86390 1
435919 99435919 1001 86380 86390 1
436161 99436161 1001 86380 86390 1
437236 99437236 1001 86380 86390 1
437229 99437229 1001 86380 86390 1
437254 99437254 1001 86380 86390 1
300027 99300027 1001 86380 86390 1
300667 99300667 1001 86380 86390 1
300716 99300716 1001 86380 86390 1
300450 99300450 1001 86380 86390 1
300464 99300464 1001 86380 86390 1
300363 99300363 1001 86380 86390 1
300506 99300506 1001 86380 86390 1
300338 99300338 1001 86380 86390 1
300186 99300186 1001 86380 86390 1
300150 99300150 1001 86380 86390 1
300295 99300295 1001 86380 86390 1
300869 99300869 1001 86380 86390 1
300850 99300850 1001 86380 86390 1
301363 99301363 1001 86380 86390 1
301485 99301485 1001 86380 86390 1
301361 99301361 1001 86380 86390 1
301516 99301516 1001 86380 86390 1
301297 99301297 1001 86380 86390 1
301115 99301115 1001 86380 86390 1
301043 99301043 1001 86380 86390 1
301044 99301044 1001 86380 86390 1
300984 99300984 1001 86380 86390 1
301631 99301631 1001 86380 86390 1
301739 99301739 1001 86380 86390 1
302278 99302278 1001 86380 86390 1
302349 99302349 1001 86380 86390 1
302307 99302307 1001 86380 86390 1
302257 99302257 1001 86380 86390 1
302263 99302263 1001 86380 86390 1
302100 99302100 1001 86380 86390 1
302116 99302116 1001 86380 86390 1
302026 99302026 1001 86380 86390 1
302066 99302066 1001 86380 86390 1
301866 99301866 1001 86380 86390 1
301775 99301775 1001 86380 86390 1
301880 99301880 1001 86380 86390 1
301835 99301835 1001 86380 86390 1
301939 99301939 1001 86380 86390 1
302534 99302534 1001 86380 86390 1
302535 99302535 1001 86380 86390 1
302387 99302387 1001 86380 86390 1
303172 99303172 1001 86380 86390 1
303020 99303020 1001 86380 86390 1
303191 99303191 1001 86380 86390 1
302937 99302937 1001 86380 86390 1
302680 99302680 1001 86380 86390 1
302629 99302629 1001 86380 86390 1
302710 99302710 1001 86380 86390 1
303349 99303349 1001 86380 86390 1
304033 99304033 1001 86380 86390 1
303985 99303985 1001 86380 86390 1
304027 99304027 1001 86380 86390 1
303713 99303713 1001 86380 86390 1
303665 99303665 1001 86380 86390 1
303656 99303656 1001 86380 86390 1
303607 99303607 1001 86380 86390 1
303428 99303428 1001 86380 86390 1
303610 99303610 1001 86380 86390 1
303447 99303447 1001 86380 86390 1
304108 99304108 1001 86380 86390 1
304183 99304183 1001 86380 86390 1
304667 99304667 1001 86380 86390 1
304785 99304785 1001 86380 86390 1
304688 99304688 1001 86380 86390 1
304568 99304568 1001 86380 86390 1
304464 99304464 1001 86380 86390 1
304569 99304569 1001 86380 86390 1
304492 99304492 1001 86380 86390 1
304356 99304356 1001 86380 86390 1
304335 99304335 1001 86380 86390 1
304426 99304426 1001 86380 86390 1
304447 99304447 1001 86380 86390 1
305049 99305049 1001 86380 86390 1
305648 99305648 1001 86380 86390 1
305656 99305656 1001 86380 86390 1
305641 99305641 1001 86380 86390 1
305364 99305364 1001 86380 86390 1
305300 99305300 1001 86380 86390 1
305442 99305442 1001 86380 86390 1
305344 99305344 1001 86380 86390 1
305357 99305357 1001 86380 86390 1
305306 99305306 1001 86380 86390 1
305260 99305260 1001 86380 86390 1
305261 99305261 1001 86380 86390 1
305145 99305145 1001 86380 86390 1
305201 99305201 1001 86380 86390 1
305151 99305151 1001 86380 86390 1
305267 99305267 1001 86380 86390 1
305218 99305218 1001 86380 86390 1
500156 99500156 1001 86380 86390 1
500119 99500119 1001 86380 86390 1
500095 99500095 1001 86380 86390 1
500174 99500174 1001 86380 86390 1
500175 99500175 1001 86380 86390 1
500124 99500124 1001 86380 86390 1
500659 99500659 1001 86380 86390 1
500691 99500691 1001 86380 86390 1
500708 99500708 1001 86380 86390 1
500608 99500608 1001 86380 86390 1
500570 99500570 1001 86380 86390 1
500475 99500475 1001 86380 86390 1
500374 99500374 1001 86380 86390 1
500307 99500307 1001 86380 86390 1
500980 99500980 1001 86380 86390 1
500866 99500866 1001 86380 86390 1
500879 99500879 1001 86380 86390 1
500987 99500987 1001 86380 86390 1
501001 99501001 1001 86380 86390 1
500950 99500950 1001 86380 86390 1
501604 99501604 1001 86380 86390 1
501437 99501437 1001 86380 86390 1
501541 99501541 1001 86380 86390 1
501549 99501549 1001 86380 86390 1
501302 99501302 1001 86380 86390 1
501122 99501122 1001 86380 86390 1
501046 99501046 1001 86380 86390 1
501150 99501150 1001 86380 86390 1
501138 99501138 1001 86380 86390 1
501204 99501204 1001 86380 86390 1
501193 99501193 1001 86380 86390 1
501767 99501767 1001 86380 86390 1
501786 99501786 1001 86380 86390 1
501799 99501799 1001 86380 86390 1
501841 99501841 1001 86380 86390 1
502402 99502402 1001 86380 86390 1
502148 99502148 1001 86380 86390 1
502174 99502174 1001 86380 86390 1
502253 99502253 1001 86380 86390 1
501909 99501909 1001 86380 86390 1
501885 99501885 1001 86380 86390 1
501911 99501911 1001 86380 86390 1
501963 99501963 1001 86380 86390 1
501856 99501856 1001 86380 86390 1
502553 99502553 1001 86380 86390 1
502555 99502555 1001 86380 86390 1
502568 99502568 1001 86380 86390 1
502612 99502612 1001 86380 86390 1
502578 99502578 1001 86380 86390 1
503185 99503185 1001 86380 86390 1
503199 99503199 1001 86380 86390 1
503122 99503122 1001 86380 86390 1
502963 99502963 1001 86380 86390 1
502939 99502939 1001 86380 86390 1
502801 99502801 1001 86380 86390 1
502743 99502743 1001 86380 86390 1
502864 99502864 1001 86380 86390 1
503406 99503406 1001 86380 86390 1
503488 99503488 1001 86380 86390 1
503374 99503374 1001 86380 86390 1
503400 99503400 1001 86380 86390 1
503491 99503491 1001 86380 86390 1
503967 99503967 1001 86380 86390 1
503917 99503917 1001 86380 86390 1
503944 99503944 1001 86380 86390 1
504014 99504014 1001 86380 86390 1
503731 99503731 1001 86380 86390 1
503645 99503645 1001 86380 86390 1
503607 99503607 1001 86380 86390 1
503503 99503503 1001 86380 86390 1
503649 99503649 1001 86380 86390 1
504246 99504246 1001 86380 86390 1
504316 99504316 1001 86380 86390 1
504849 99504849 1001 86380 86390 1
504932 99504932 1001 86380 86390 1
504748 99504748 1001 86380 86390 1
504936 99504936 1001 86380 86390 1
504852 99504852 1001 86380 86390 1
504566 99504566 1001 86380 86390 1
504515 99504515 1001 86380 86390 1
504386 99504386 1001 86380 86390 1
505069 99505069 1001 86380 86390 1
505603 99505603 1001 86380 86390 1
505578 99505578 1001 86380 86390 1
505770 99505770 1001 86380 86390 1
505527 99505527 1001 86380 86390 1
505531 99505531 1001 86380 86390 1
505418 99505418 1001 86380 86390 1
505293 99505293 1001 86380 86390 1
505195 99505195 1001 86380 86390 1
505353 99505353 1001 86380 86390 1
505237 99505237 1001 86380 86390 1
505315 99505315 1001 86380 86390 1
505835 99505835 1001 86380 86390 1
505959 99505959 1001 86380 86390 1
506446 99506446 1001 86380 86390 1
506526 99506526 1001 86380 86390 1
506358 99506358 1001 86380 86390 1
506371 99506371 1001 86380 86390 1
506346 99506346 1001 86380 86390 1
506041 99506041 1001 86380 86390 1
506035 99506035 1001 86380 86390 1
506010 99506010 1001 86380 86390 1
506764 99506764 1001 86380 86390 1
506714 99506714 1001 86380 86390 1
506696 99506696 1001 86380 86390 1
507335 99507335 1001 86380 86390 1
507392 99507392 1001 86380 86390 1
507362 99507362 1001 86380 86390 1
507086 99507086 1001 86380 86390 1
506939 99506939 1001 86380 86390 1
507588 99507588 1001 86380 86390 1
508172 99508172 1001 86380 86390 1
508104 99508104 1001 86380 86390 1
508132 99508132 1001 86380 86390 1
508171 99508171 1001 86380 86390 1
507940 99507940 1001 86380 86390 1
508005 99508005 1001 86380 86390 1
508023 99508023 1001 86380 86390 1
508036 99508036 1001 86380 86390 1
508297 99508297 1001 86380 86390 1
508443 99508443 1001 86380 86390 1
508381 99508381 1001 86380 86390 1
509026 99509026 1001 86380 86390 1
508876 99508876 1001 86380 86390 1
509020 99509020 1001 86380 86390 1
508782 99508782 1001 86380 86390 1
508685 99508685 1001 86380 86390 1
508636 99508636 1001 86380 86390 1
508481 99508481 1001 86380 86390 1
508638 99508638 1001 86380 86390 1
508601 99508601 1001 86380 86390 1
508501 99508501 1001 86380 86390 1
508517 99508517 1001 86380 86390 1
509110 99509110 1001 86380 86390 1
509192 99509192 1001 86380 86390 1
509219 99509219 1001 86380 86390 1
509133 99509133 1001 86380 86390 1
509094 99509094 1001 86380 86390 1
509868 99509868 1001 86380 86390 1
509764 99509764 1001 86380 86390 1
509777 99509777 1001 86380 86390 1
509887 99509887 1001 86380 86390 1
509587 99509587 1001 86380 86390 1
509549 99509549 1001 86380 86390 1
509448 99509448 1001 86380 86390 1
510583 99510583 1001 86380 86390 1
510635 99510635 1001 86380 86390 1
510368 99510368 1001 86380 86390 1
510451 99510451 1001 86380 86390 1
510466 99510466 1001 86380 86390 1
510250 99510250 1001 86380 86390 1
510278 99510278 1001 86380 86390 1
510124 99510124 1001 86380 86390 1
510255 99510255 1001 86380 86390 1
510310 99510310 1001 86380 86390 1
510816 99510816 1001 86380 86390 1
510767 99510767 1001 86380 86390 1
510837 99510837 1001 86380 86390 1
510839 99510839 1001 86380 86390 1
511525 99511525 1001 86380 86390 1
511443 99511443 1001 86380 86390 1
511394 99511394 1001 86380 86390 1
511420 99511420 1001 86380 86390 1
511539 99511539 1001 86380 86390 1
511384 99511384 1001 86380 86390 1
511292 99511292 1001 86380 86390 1
511204 99511204 1001 86380 86390 1
510985 99510985 1001 86380 86390 1
511133 99511133 1001 86380 86390 1
511084 99511084 1001 86380 86390 1
511033 99511033 1001 86380 86390 1
511072 99511072 1001 86380 86390 1
511616 99511616 1001 86380 86390 1
511595 99511595 1001 86380 86390 1
511562 99511562 1001 86380 86390 1
512203 99512203 1001 86380 86390 1
512283 99512283 1001 86380 86390 1
512273 99512273 1001 86380 86390 1
512012 99512012 1001 86380 86390 1
512039 99512039 1001 86380 86390 1
511880 99511880 1001 86380 86390 1
511906 99511906 1001 86380 86390 1
511870 99511870 1001 86380 86390 1
511835 99511835 1001 86380 86390 1
512518 99512518 1001 86380 86390 1
512404 99512404 1001 86380 86390 1
512451 99512451 1001 86380 86390 1
512400 99512400 1001 86380 86390 1
513028 99513028 1001 86380 86390 1
512858 99512858 1001 86380 86390 1
512968 99512968 1001 86380 86390 1
512969 99512969 1001 86380 86390 1
512894 99512894 1001 86380 86390 1
512973 99512973 1001 86380 86390 1
512630 99512630 1001 86380 86390 1
512618 99512618 1001 86380 86390 1
513409 99513409 1001 86380 86390 1
513339 99513339 1001 86380 86390 1
513250 99513250 1001 86380 86390 1
513224 99513224 1001 86380 86390 1
513994 99513994 1001 86380 86390 1
513911 99513911 1001 86380 86390 1
513900 99513900 1001 86380 86390 1
513515 99513515 1001 86380 86390 1
513414 99513414 1001 86380 86390 1
513431 99513431 1001 86380 86390 1
514235 99514235 1001 86380 86390 1
514069 99514069 1001 86380 86390 1
514095 99514095 1001 86380 86390 1
514173 99514173 1001 86380 86390 1
514189 99514189 1001 86380 86390 1
514075 99514075 1001 86380 86390 1
514615 99514615 1001 86380 86390 1
514629 99514629 1001 86380 86390 1
514354 99514354 1001 86380 86390 1
514292 99514292 1001 86380 86390 1
515062 99515062 1001 86380 86390 1
514941 99514941 1001 86380 86390 1
515480 99515480 1001 86380 86390 1
515510 99515510 1001 86380 86390 1
515564 99515564 1001 86380 86390 1
515539 99515539 1001 86380 86390 1
515292 99515292 1001 86380 86390 1
515346 99515346 1001 86380 86390 1
515247 99515247 1001 86380 86390 1
515261 99515261 1001 86380 86390 1
515748 99515748 1001 86380 86390 1
515805 99515805 1001 86380 86390 1
515847 99515847 1001 86380 86390 1
516368 99516368 1001 86380 86390 1
516318 99516318 1001 86380 86390 1
516311 99516311 1001 86380 86390 1
516157 99516157 1001 86380 86390 1
515928 99515928 1001 86380 86390 1
516033 99516033 1001 86380 86390 1
516023 99516023 1001 86380 86390 1
515961 99515961 1001 86380 86390 1
515897 99515897 1001 86380 86390 1
517249 99517249 1001 86380 86390 1
517322 99517322 1001 86380 86390 1
517326 99517326 1001 86380 86390 1
517219 99517219 1001 86380 86390 1
516936 99516936 1001 86380 86390 1
517066 99517066 1001 86380 86390 1
517119 99517119 1001 86380 86390 1
517030 99517030 1001 86380 86390 1
517032 99517032 1001 86380 86390 1
516928 99516928 1001 86380 86390 1
516958 99516958 1001 86380 86390 1
516909 99516909 1001 86380 86390 1
516832 99516832 1001 86380 86390 1
516834 99516834 1001 86380 86390 1
516860 99516860 1001 86380 86390 1
516791 99516791 1001 86380 86390 1
518086 99518086 1001 86380 86390 1
517970 99517970 1001 86380 86390 1
518141 99518141 1001 86380 86390 1
518149 99518149 1001 86380 86390 1
518029 99518029 1001 86380 86390 1
517888 99517888 1001 86380 86390 1
517714 99517714 1001 86380 86390 1
518227 99518227 1001 86380 86390 1
518292 99518292 1001 86380 86390 1
518358 99518358 1001 86380 86390 1
518182 99518182 1001 86380 86390 1
518876 99518876 1001 86380 86390 1
518754 99518754 1001 86380 86390 1
518509 99518509 1001 86380 86390 1
518394 99518394 1001 86380 86390 1
518524 99518524 1001 86380 86390 1
518463 99518463 1001 86380 86390 1
518520 99518520 1001 86380 86390 1
519106 99519106 1001 86380 86390 1
519612 99519612 1001 86380 86390 1
519677 99519677 1001 86380 86390 1
519747 99519747 1001 86380 86390 1
519533 99519533 1001 86380 86390 1
519424 99519424 1001 86380 86390 1
519356 99519356 1001 86380 86390 1
519929 99519929 1001 86380 86390 1
519852 99519852 1001 86380 86390 1
519891 99519891 1001 86380 86390 1
519856 99519856 1001 86380 86390 1
519962 99519962 1001 86380 86390 1
520616 99520616 1001 86380 86390 1
520446 99520446 1001 86380 86390 1
520272 99520272 1001 86380 86390 1
520339 99520339 1001 86380 86390 1
520222 99520222 1001 86380 86390 1
520158 99520158 1001 86380 86390 1
520031 99520031 1001 86380 86390 1
520679 99520679 1001 86380 86390 1
520692 99520692 1001 86380 86390 1
520670 99520670 1001 86380 86390 1
520749 99520749 1001 86380 86390 1
520801 99520801 1001 86380 86390 1
520662 99520662 1001 86380 86390 1
521275 99521275 1001 86380 86390 1
521322 99521322 1001 86380 86390 1
521212 99521212 1001 86380 86390 1
521085 99521085 1001 86380 86390 1
521129 99521129 1001 86380 86390 1
521259 99521259 1001 86380 86390 1
520861 99520861 1001 86380 86390 1
520973 99520973 1001 86380 86390 1
521620 99521620 1001 86380 86390 1
521547 99521547 1001 86380 86390 1
521605 99521605 1001 86380 86390 1
522289 99522289 1001 86380 86390 1
522262 99522262 1001 86380 86390 1
522147 99522147 1001 86380 86390 1
522175 99522175 1001 86380 86390 1
522061 99522061 1001 86380 86390 1
521922 99521922 1001 86380 86390 1
521752 99521752 1001 86380 86390 1
521805 99521805 1001 86380 86390 1
521702 99521702 1001 86380 86390 1
521755 99521755 1001 86380 86390 1
522371 99522371 1001 86380 86390 1
522428 99522428 1001 86380 86390 1
522351 99522351 1001 86380 86390 1
522922 99522922 1001 86380 86390 1
522879 99522879 1001 86380 86390 1
522671 99522671 1001 86380 86390 1
522686 99522686 1001 86380 86390 1
522534 99522534 1001 86380 86390 1
523247 99523247 1001 86380 86390 1
523200 99523200 1001 86380 86390 1
523177 99523177 1001 86380 86390 1
523878 99523878 1001 86380 86390 1
523605 99523605 1001 86380 86390 1
523671 99523671 1001 86380 86390 1
523724 99523724 1001 86380 86390 1
523453 99523453 1001 86380 86390 1
523455 99523455 1001 86380 86390 1
523444 99523444 1001 86380 86390 1
523329 99523329 1001 86380 86390 1
523530 99523530 1001 86380 86390 1
524138 99524138 1001 86380 86390 1
523976 99523976 1001 86380 86390 1
524067 99524067 1001 86380 86390 1
524735 99524735 1001 86380 86390 1
524605 99524605 1001 86380 86390 1
524437 99524437 1001 86380 86390 1
524375 99524375 1001 86380 86390 1
524379 99524379 1001 86380 86390 1
524180 99524180 1001 86380 86390 1
524314 99524314 1001 86380 86390 1
524187 99524187 1001 86380 86390 1
524821 99524821 1001 86380 86390 1
525594 99525594 1001 86380 86390 1
525518 99525518 1001 86380 86390 1
525371 99525371 1001 86380 86390 1
525054 99525054 1001 86380 86390 1
525045 99525045 1001 86380 86390 1
524997 99524997 1001 86380 86390 1
525038 99525038 1001 86380 86390 1
525014 99525014 1001 86380 86390 1
525609 99525609 1001 86380 86390 1
525636 99525636 1001 86380 86390 1
525627 99525627 1001 86380 86390 1
525800 99525800 1001 86380 86390 1
526333 99526333 1001 86380 86390 1
526411 99526411 1001 86380 86390 1
526242 99526242 1001 86380 86390 1
526419 99526419 1001 86380 86390 1
526132 99526132 1001 86380 86390 1
526044 99526044 1001 86380 86390 1
526009 99526009 1001 86380 86390 1
525984 99525984 1001 86380 86390 1
525949 99525949 1001 86380 86390 1
525853 99525853 1001 86380 86390 1
526526 99526526 1001 86380 86390 1
526540 99526540 1001 86380 86390 1
526605 99526605 1001 86380 86390 1
527187 99527187 1001 86380 86390 1
527178 99527178 1001 86380 86390 1
527237 99527237 1001 86380 86390 1
527106 99527106 1001 86380 86390 1
526929 99526929 1001 86380 86390 1
526773 99526773 1001 86380 86390 1
526787 99526787 1001 86380 86390 1
526684 99526684 1001 86380 86390 1
526716 99526716 1001 86380 86390 1
527351 99527351 1001 86380 86390 1
527424 99527424 1001 86380 86390 1
527399 99527399 1001 86380 86390 1
527905 99527905 1001 86380 86390 1
527756 99527756 1001 86380 86390 1
527784 99527784 1001 86380 86390 1
527849 99527849 1001 86380 86390 1
527800 99527800 1001 86380 86390 1
527788 99527788 1001 86380 86390 1
527661 99527661 1001 86380 86390 1
527456 99527456 1001 86380 86390 1
527497 99527497 1001 86380 86390 1
527527 99527527 1001 86380 86390 1
527635 99527635 1001 86380 86390 1
528231 99528231 1001 86380 86390 1
528081 99528081 1001 86380 86390 1
528701 99528701 1001 86380 86390 1
528782 99528782 1001 86380 86390 1
528822 99528822 1001 86380 86390 1
528514 99528514 1001 86380 86390 1
528607 99528607 1001 86380 86390 1
528675 99528675 1001 86380 86390 1
528688 99528688 1001 86380 86390 1
528614 99528614 1001 86380 86390 1
528578 99528578 1001 86380 86390 1
528376 99528376 1001 86380 86390 1
528300 99528300 1001 86380 86390 1
528430 99528430 1001 86380 86390 1
528420 99528420 1001 86380 86390 1
528318 99528318 1001 86380 86390 1
528487 99528487 1001 86380 86390 1
529029 99529029 1001 86380 86390 1
528978 99528978 1001 86380 86390 1
529012 99529012 1001 86380 86390 1
529053 99529053 1001 86380 86390 1
529548 99529548 1001 86380 86390 1
529564 99529564 1001 86380 86390 1
529646 99529646 1001 86380 86390 1
529717 99529717 1001 86380 86390 1
529675 99529675 1001 86380 86390 1
529688 99529688 1001 86380 86390 1
529559 99529559 1001 86380 86390 1
529689 99529689 1001 86380 86390 1
529457 99529457 1001 86380 86390 1
529394 99529394 1001 86380 86390 1
529505 99529505 1001 86380 86390 1
529224 99529224 1001 86380 86390 1
529241 99529241 1001 86380 86390 1
529216 99529216 1001 86380 86390 1
529844 99529844 1001 86380 86390 1
529832 99529832 1001 86380 86390 1
529824 99529824 1001 86380 86390 1
530399 99530399 1001 86380 86390 1
530267 99530267 1001 86380 86390 1
530346 99530346 1001 86380 86390 1
529984 99529984 1001 86380 86390 1
529999 99529999 1001 86380 86390 1
530030 99530030 1001 86380 86390 1
529980 99529980 1001 86380 86390 1
530073 99530073 1001 86380 86390 1
530734 99530734 1001 86380 86390 1
530748 99530748 1001 86380 86390 1
530634 99530634 1001 86380 86390 1
530753 99530753 1001 86380 86390 1
531180 99531180 1001 86380 86390 1
531234 99531234 1001 86380 86390 1
531340 99531340 1001 86380 86390 1
531135 99531135 1001 86380 86390 1
531033 99531033 1001 86380 86390 1
531062 99531062 1001 86380 86390 1
531024 99531024 1001 86380 86390 1
531067 99531067 1001 86380 86390 1
531160 99531160 1001 86380 86390 1
530855 99530855 1001 86380 86390 1
530856 99530856 1001 86380 86390 1
530900 99530900 1001 86380 86390 1
531520 99531520 1001 86380 86390 1
531444 99531444 1001 86380 86390 1
531457 99531457 1001 86380 86390 1
531483 99531483 1001 86380 86390 1
531434 99531434 1001 86380 86390 1
531513 99531513 1001 86380 86390 1
531385 99531385 1001 86380 86390 1
532050 99532050 1001 86380 86390 1
532115 99532115 1001 86380 86390 1
531935 99531935 1001 86380 86390 1
531884 99531884 1001 86380 86390 1
531910 99531910 1001 86380 86390 1
531981 99531981 1001 86380 86390 1
531842 99531842 1001 86380 86390 1
531677 99531677 1001 86380 86390 1
531733 99531733 1001 86380 86390 1
531752 99531752 1001 86380 86390 1
531778 99531778 1001 86380 86390 1
532253 99532253 1001 86380 86390 1
532930 99532930 1001 86380 86390 1
533006 99533006 1001 86380 86390 1
533009 99533009 1001 86380 86390 1
532651 99532651 1001 86380 86390 1
532707 99532707 1001 86380 86390 1
532432 99532432 1001 86380 86390 1
532549 99532549 1001 86380 86390 1
532500 99532500 1001 86380 86390 1
532435 99532435 1001 86380 86390 1
533177 99533177 1001 86380 86390 1
533168 99533168 1001 86380 86390 1
533679 99533679 1001 86380 86390 1
533681 99533681 1001 86380 86390 1
533694 99533694 1001 86380 86390 1
533682 99533682 1001 86380 86390 1
533838 99533838 1001 86380 86390 1
533710 99533710 1001 86380 86390 1
533779 99533779 1001 86380 86390 1
533677 99533677 1001 86380 86390 1
533640 99533640 1001 86380 86390 1
533595 99533595 1001 86380 86390 1
533621 99533621 1001 86380 86390 1
533276 99533276 1001 86380 86390 1
533406 99533406 1001 86380 86390 1
533264 99533264 1001 86380 86390 1
533366 99533366 1001 86380 86390 1
533908 99533908 1001 86380 86390 1
533915 99533915 1001 86380 86390 1
534048 99534048 1001 86380 86390 1
534559 99534559 1001 86380 86390 1
534347 99534347 1001 86380 86390 1
534200 99534200 1001 86380 86390 1
534110 99534110 1001 86380 86390 1
534788 99534788 1001 86380 86390 1
534740 99534740 1001 86380 86390 1
534820 99534820 1001 86380 86390 1
534834 99534834 1001 86380 86390 1
535309 99535309 1001 86380 86390 1
535463 99535463 1001 86380 86390 1
535484 99535484 1001 86380 86390 1
535443 99535443 1001 86380 86390 1
535393 99535393 1001 86380 86390 1
535504 99535504 1001 86380 86390 1
535136 99535136 1001 86380 86390 1
535154 99535154 1001 86380 86390 1
535219 99535219 1001 86380 86390 1
535157 99535157 1001 86380 86390 1
535105 99535105 1001 86380 86390 1
535252 99535252 1001 86380 86390 1
534981 99534981 1001 86380 86390 1
535004 99535004 1001 86380 86390 1
535712 99535712 1001 86380 86390 1
535648 99535648 1001 86380 86390 1
536234 99536234 1001 86380 86390 1
536249 99536249 1001 86380 86390 1
536275 99536275 1001 86380 86390 1
536159 99536159 1001 86380 86390 1
536307 99536307 1001 86380 86390 1
536203 99536203 1001 86380 86390 1
536067 99536067 1001 86380 86390 1
536017 99536017 1001 86380 86390 1
536110 99536110 1001 86380 86390 1
535942 99535942 1001 86380 86390 1
536085 99536085 1001 86380 86390 1
535958 99535958 1001 86380 86390 1
535997 99535997 1001 86380 86390 1
535972 99535972 1001 86380 86390 1
535987 99535987 1001 86380 86390 1
535833 99535833 1001 86380 86390 1
535822 99535822 1001 86380 86390 1
535875 99535875 1001 86380 86390 1
535890 99535890 1001 86380 86390 1
535880 99535880 1001 86380 86390 1
535740 99535740 1001 86380 86390 1
536374 99536374 1001 86380 86390 1
536418 99536418 1001 86380 86390 1
536496 99536496 1001 86380 86390 1
536969 99536969 1001 86380 86390 1
536801 99536801 1001 86380 86390 1
536765 99536765 1001 86380 86390 1
536887 99536887 1001 86380 86390 1
536956 99536956 1001 86380 86390 1
536547 99536547 1001 86380 86390 1
536666 99536666 1001 86380 86390 1
536578 99536578 1001 86380 86390 1
536694 99536694 1001 86380 86390 1
536579 99536579 1001 86380 86390 1
537238 99537238 1001 86380 86390 1
537296 99537296 1001 86380 86390 1
537195 99537195 1001 86380 86390 1
537363 99537363 1001 86380 86390 1
537753 99537753 1001 86380 86390 1
537422 99537422 1001 86380 86390 1
537475 99537475 1001 86380 86390 1
537372 99537372 1001 86380 86390 1
537999 99537999 1001 86380 86390 1
538046 99538046 1001 86380 86390 1
538117 99538117 1001 86380 86390 1
538170 99538170 1001 86380 86390 1
538753 99538753 1001 86380 86390 1
538742 99538742 1001 86380 86390 1
538678 99538678 1001 86380 86390 1
538731 99538731 1001 86380 86390 1
538719 99538719 1001 86380 86390 1
538801 99538801 1001 86380 86390 1
538710 99538710 1001 86380 86390 1
538672 99538672 1001 86380 86390 1
538456 99538456 1001 86380 86390 1
538587 99538587 1001 86380 86390 1
538575 99538575 1001 86380 86390 1
538231 99538231 1001 86380 86390 1
538856 99538856 1001 86380 86390 1
538986 99538986 1001 86380 86390 1
538896 99538896 1001 86380 86390 1
538818 99538818 1001 86380 86390 1
538833 99538833 1001 86380 86390 1
539499 99539499 1001 86380 86390 1
539606 99539606 1001 86380 86390 1
539579 99539579 1001 86380 86390 1
539478 99539478 1001 86380 86390 1
539349 99539349 1001 86380 86390 1
539377 99539377 1001 86380 86390 1
539366 99539366 1001 86380 86390 1
539328 99539328 1001 86380 86390 1
539201 99539201 1001 86380 86390 1
539846 99539846 1001 86380 86390 1
539777 99539777 1001 86380 86390 1
539816 99539816 1001 86380 86390 1
540405 99540405 1001 86380 86390 1
540276 99540276 1001 86380 86390 1
540222 99540222 1001 86380 86390 1
540159 99540159 1001 86380 86390 1
540544 99540544 1001 86380 86390 1
541142 99541142 1001 86380 86390 1
541240 99541240 1001 86380 86390 1
541050 99541050 1001 86380 86390 1
540912 99540912 1001 86380 86390 1
540965 99540965 1001 86380 86390 1
540763 99540763 1001 86380 86390 1
540860 99540860 1001 86380 86390 1
540746 99540746 1001 86380 86390 1
541473 99541473 1001 86380 86390 1
541448 99541448 1001 86380 86390 1
541479 99541479 1001 86380 86390 1
541978 99541978 1001 86380 86390 1
542046 99542046 1001 86380 86390 1
541972 99541972 1001 86380 86390 1
541950 99541950 1001 86380 86390 1
541516 99541516 1001 86380 86390 1
542207 99542207 1001 86380 86390 1
542229 99542229 1001 86380 86390 1
542166 99542166 1001 86380 86390 1
542127 99542127 1001 86380 86390 1
542914 99542914 1001 86380 86390 1
542768 99542768 1001 86380 86390 1
542728 99542728 1001 86380 86390 1
542670 99542670 1001 86380 86390 1
542595 99542595 1001 86380 86390 1
543594 99543594 1001 86380 86390 1
543702 99543702 1001 86380 86390 1
543730 99543730 1001 86380 86390 1
543764 99543764 1001 86380 86390 1
543603 99543603 1001 86380 86390 1
543492 99543492 1001 86380 86390 1
543233 99543233 1001 86380 86390 1
543278 99543278 1001 86380 86390 1
543899 99543899 1001 86380 86390 1
543824 99543824 1001 86380 86390 1
543893 99543893 1001 86380 86390 1
543907 99543907 1001 86380 86390 1
543777 99543777 1001 86380 86390 1
544535 99544535 1001 86380 86390 1
544422 99544422 1001 86380 86390 1
544554 99544554 1001 86380 86390 1
544584 99544584 1001 86380 86390 1
544517 99544517 1001 86380 86390 1
544322 99544322 1001 86380 86390 1
544220 99544220 1001 86380 86390 1
544146 99544146 1001 86380 86390 1
544033 99544033 1001 86380 86390 1
544012 99544012 1001 86380 86390 1
544724 99544724 1001 86380 86390 1
544720 99544720 1001 86380 86390 1
400571 995 1001 75840 77217 1
428980 857 1001 19980 24297 1
540488 480 1002 40817 48281 1
534728 1023 1001 45643 45943 1
543270 1042 1001 44565 44864 1
400159 99400159 1001 86380 86390 1
400236 99400236 1001 86380 86390 1
400283 99400283 1001 86380 86390 1
400318 99400318 1001 86380 86390 1
400717 99400717 1001 86380 86390 1
400684 99400684 1001 86380 86390 1
400900 99400900 1001 86380 86390 1
400883 99400883 1001 86380 86390 1
400948 99400948 1001 86380 86390 1
401142 99401142 1001 86380 86390 1
401124 99401124 1001 86380 86390 1
401105 99401105 1001 86380 86390 1
401356 99401356 1001 86380 86390 1
401393 99401393 1001 86380 86390 1
401367 99401367 1001 86380 86390 1
401400 99401400 1001 86380 86390 1
401544 99401544 1001 86380 86390 1
401529 99401529 1001 86380 86390 1
401785 99401785 1001 86380 86390 1
401997 99401997 1001 86380 86390 1
402170 99402170 1001 86380 86390 1
402070 99402070 1001 86380 86390 1
402184 99402184 1001 86380 86390 1
402372 99402372 1001 86380 86390 1
402763 99402763 1001 86380 86390 1
402740 99402740 1001 86380 86390 1
402853 99402853 1001 86380 86390 1
402950 99402950 1001 86380 86390 1
403052 99403052 1001 86380 86390 1
403124 99403124 1001 86380 86390 1
403815 99403815 1001 86380 86390 1
403796 99403796 1001 86380 86390 1
403736 99403736 1001 86380 86390 1
404274 99404274 1001 86380 86390 1
404572 99404572 1001 86380 86390 1
404798 99404798 1001 86380 86390 1
404847 99404847 1001 86380 86390 1
404972 99404972 1001 86380 86390 1
405428 99405428 1001 86380 86390 1
405583 99405583 1001 86380 86390 1
405657 99405657 1001 86380 86390 1
405736 99405736 1001 86380 86390 1
406404 99406404 1001 86380 86390 1
406679 99406679 1001 86380 86390 1
406805 99406805 1001 86380 86390 1
406851 99406851 1001 86380 86390 1
407279 99407279 1001 86380 86390 1
407527 99407527 1001 86380 86390 1
407513 99407513 1001 86380 86390 1
407604 99407604 1001 86380 86390 1
407640 99407640 1001 86380 86390 1
407725 99407725 1001 86380 86390 1
407882 99407882 1001 86380 86390 1
407932 99407932 1001 86380 86390 1
408540 99408540 1001 86380 86390 1
408709 99408709 1001 86380 86390 1
408803 99408803 1001 86380 86390 1
408847 99408847 1001 86380 86390 1
408958 99408958 1001 86380 86390 1
408906 99408906 1001 86380 86390 1
409060 99409060 1001 86380 86390 1
409023 99409023 1001 86380 86390 1
409075 99409075 1001 86380 86390 1
409056 99409056 1001 86380 86390 1
409237 99409237 1001 86380 86390 1
409262 99409262 1001 86380 86390 1
409366 99409366 1001 86380 86390 1
409542 99409542 1001 86380 86390 1
409567 99409567 1001 86380 86390 1
409684 99409684 1001 86380 86390 1
409985 99409985 1001 86380 86390 1
410002 99410002 1001 86380 86390 1
410103 99410103 1001 86380 86390 1
410264 99410264 1001 86380 86390 1
410348 99410348 1001 86380 86390 1
410571 99410571 1001 86380 86390 1
410576 99410576 1001 86380 86390 1
410583 99410583 1001 86380 86390 1
410636 99410636 1001 86380 86390 1
410892 99410892 1001 86380 86390 1
410876 99410876 1001 86380 86390 1
411009 99411009 1001 86380 86390 1
410944 99410944 1001 86380 86390 1
411078 99411078 1001 86380 86390 1
411395 99411395 1001 86380 86390 1
411622 99411622 1001 86380 86390 1
411842 99411842 1001 86380 86390 1
411894 99411894 1001 86380 86390 1
411861 99411861 1001 86380 86390 1
412155 99412155 1001 86380 86390 1
412425 99412425 1001 86380 86390 1
413491 99413491 1001 86380 86390 1
413018 99413018 1001 86380 86390 1
412992 99412992 1001 86380 86390 1
413212 99413212 1001 86380 86390 1
412640 99412640 1001 86380 86390 1
412848 99412848 1001 86380 86390 1
412806 99412806 1001 86380 86390 1
412602 99412602 1001 86380 86390 1
412736 99412736 1001 86380 86390 1
413712 99413712 1001 86380 86390 1
415216 99415216 1001 86380 86390 1
415008 99415008 1001 86380 86390 1
415237 99415237 1001 86380 86390 1
414710 99414710 1001 86380 86390 1
414886 99414886 1001 86380 86390 1
414376 99414376 1001 86380 86390 1
415622 99415622 1001 86380 86390 1
416636 99416636 1001 86380 86390 1
416637 99416637 1001 86380 86390 1
416615 99416615 1001 86380 86390 1
416962 99416962 1001 86380 86390 1
416346 99416346 1001 86380 86390 1
416289 99416289 1001 86380 86390 1
416224 99416224 1001 86380 86390 1
416511 99416511 1001 86380 86390 1
415865 99415865 1001 86380 86390 1
417219 99417219 1001 86380 86390 1
417469 99417469 1001 86380 86390 1
417571 99417571 1001 86380 86390 1
418651 99418651 1001 86380 86390 1
418774 99418774 1001 86380 86390 1
418790 99418790 1001 86380 86390 1
418135 99418135 1001 86380 86390 1
418375 99418375 1001 86380 86390 1
418231 99418231 1001 86380 86390 1
418385 99418385 1001 86380 86390 1
417634 99417634 1001 86380 86390 1
417703 99417703 1001 86380 86390 1
417815 99417815 1001 86380 86390 1
419165 99419165 1001 86380 86390 1
419151 99419151 1001 86380 86390 1
420215 99420215 1001 86380 86390 1
420382 99420382 1001 86380 86390 1
420401 99420401 1001 86380 86390 1
420221 99420221 1001 86380 86390 1
420338 99420338 1001 86380 86390 1
420222 99420222 1001 86380 86390 1
420070 99420070 1001 86380 86390 1
419698 99419698 1001 86380 86390 1
419703 99419703 1001 86380 86390 1
419454 99419454 1001 86380 86390 1
419431 99419431 1001 86380 86390 1
419507 99419507 1001 86380 86390 1
419464 99419464 1001 86380 86390 1
420562 99420562 1001 86380 86390 1
421866 99421866 1001 86380 86390 1
421352 99421352 1001 86380 86390 1
421672 99421672 1001 86380 86390 1
421424 99421424 1001 86380 86390 1
420861 99420861 1001 86380 86390 1
421110 99421110 1001 86380 86390 1
421115 99421115 1001 86380 86390 1
422149 99422149 1001 86380 86390 1
422370 99422370 1001 86380 86390 1
422371 99422371 1001 86380 86390 1
422432 99422432 1001 86380 86390 1
423722 99423722 1001 86380 86390 1
423669 99423669 1001 86380 86390 1
423287 99423287 1001 86380 86390 1
422990 99422990 1001 86380 86390 1
422865 99422865 1001 86380 86390 1
422548 99422548 1001 86380 86390 1
424042 99424042 1001 86380 86390 1
423949 99423949 1001 86380 86390 1
424024 99424024 1001 86380 86390 1
423981 99423981 1001 86380 86390 1
424115 99424115 1001 86380 86390 1
425005 99425005 1001 86380 86390 1
424830 99424830 1001 86380 86390 1
424748 99424748 1001 86380 86390 1
424798 99424798 1001 86380 86390 1
425003 99425003 1001 86380 86390 1
425712 99425712 1001 86380 86390 1
425816 99425816 1001 86380 86390 1
425626 99425626 1001 86380 86390 1
427039 99427039 1001 86380 86390 1
426748 99426748 1001 86380 86390 1
426875 99426875 1001 86380 86390 1
426772 99426772 1001 86380 86390 1
426881 99426881 1001 86380 86390 1
426709 99426709 1001 86380 86390 1
426836 99426836 1001 86380 86390 1
426910 99426910 1001 86380 86390 1
426385 99426385 1001 86380 86390 1
426560 99426560 1001 86380 86390 1
426363 99426363 1001 86380 86390 1
426319 99426319 1001 86380 86390 1
426048 99426048 1001 86380 86390 1
425969 99425969 1001 86380 86390 1
427257 99427257 1001 86380 86390 1
427529 99427529 1001 86380 86390 1
427204 99427204 1001 86380 86390 1
427122 99427122 1001 86380 86390 1
427364 99427364 1001 86380 86390 1
427134 99427134 1001 86380 86390 1
428486 99428486 1001 86380 86390 1
428539 99428539 1001 86380 86390 1
428584 99428584 1001 86380 86390 1
427923 99427923 1001 86380 86390 1
428127 99428127 1001 86380 86390 1
427974 99427974 1001 86380 86390 1
428096 99428096 1001 86380 86390 1
428217 99428217 1001 86380 86390 1
428242 99428242 1001 86380 86390 1
428330 99428330 1001 86380 86390 1
428150 99428150 1001 86380 86390 1
427966 99427966 1001 86380 86390 1
427653 99427653 1001 86380 86390 1
427760 99427760 1001 86380 86390 1
427793 99427793 1001 86380 86390 1
429161 99429161 1001 86380 86390 1
430293 99430293 1001 86380 86390 1
429734 99429734 1001 86380 86390 1
429561 99429561 1001 86380 86390 1
430432 99430432 1001 86380 86390 1
430458 99430458 1001 86380 86390 1
430623 99430623 1001 86380 86390 1
430545 99430545 1001 86380 86390 1
431766 99431766 1001 86380 86390 1
431847 99431847 1001 86380 86390 1
431957 99431957 1001 86380 86390 1
431571 99431571 1001 86380 86390 1
431386 99431386 1001 86380 86390 1
431579 99431579 1001 86380 86390 1
431068 99431068 1001 86380 86390 1
431180 99431180 1001 86380 86390 1
430875 99430875 1001 86380 86390 1
432221 99432221 1001 86380 86390 1
432249 99432249 1001 86380 86390 1
432327 99432327 1001 86380 86390 1
432438 99432438 1001 86380 86390 1
432186 99432186 1001 86380 86390 1
432136 99432136 1001 86380 86390 1
432106 99432106 1001 86380 86390 1
432167 99432167 1001 86380 86390 1
433690 99433690 1001 86380 86390 1
433391 99433391 1001 86380 86390 1
433216 99433216 1001 86380 86390 1
433220 99433220 1001 86380 86390 1
432626 99432626 1001 86380 86390 1
432772 99432772 1001 86380 86390 1
432609 99432609 1001 86380 86390 1
432729 99432729 1001 86380 86390 1
432674 99432674 1001 86380 86390 1
432532 99432532 1001 86380 86390 1
432834 99432834 1001 86380 86390 1
433980 99433980 1001 86380 86390 1
433740 99433740 1001 86380 86390 1
435338 99435338 1001 86380 86390 1
435321 99435321 1001 86380 86390 1
435043 99435043 1001 86380 86390 1
435346 99435346 1001 86380 86390 1
435330 99435330 1001 86380 86390 1
435204 99435204 1001 86380 86390 1
434767 99434767 1001 86380 86390 1
434750 99434750 1001 86380 86390 1
434699 99434699 1001 86380 86390 1
434568 99434568 1001 86380 86390 1
434216 99434216 1001 86380 86390 1
434311 99434311 1001 86380 86390 1
435643 99435643 1001 86380 86390 1
435866 99435866 1001 86380 86390 1
435806 99435806 1001 86380 86390 1
435473 99435473 1001 86380 86390 1
435821 99435821 1001 86380 86390 1
436960 99436960 1001 86380 86390 1
436769 99436769 1001 86380 86390 1
436842 99436842 1001 86380 86390 1
437114 99437114 1001 86380 86390 1
436845 99436845 1001 86380 86390 1
437136 99437136 1001 86380 86390 1
436799 99436799 1001 86380 86390 1
436735 99436735 1001 86380 86390 1
436347 99436347 1001 86380 86390 1
436404 99436404 1001 86380 86390 1
436442 99436442 1001 86380 86390 1
436044 99436044 1001 86380 86390 1
436177 99436177 1001 86380 86390 1
436206 99436206 1001 86380 86390 1
435921 99435921 1001 86380 86390 1
437252 99437252 1001 86380 86390 1
300103 99300103 1001 86380 86390 1
437337 99437337 1001 86380 86390 1
300579 99300579 1001 86380 86390 1
300625 99300625 1001 86380 86390 1
300484 99300484 1001 86380 86390 1
300472 99300472 1001 86380 86390 1
300478 99300478 1001 86380 86390 1
300480 99300480 1001 86380 86390 1
300351 99300351 1001 86380 86390 1
300146 99300146 1001 86380 86390 1
300174 99300174 1001 86380 86390 1
300123 99300123 1001 86380 86390 1
300241 99300241 1001 86380 86390 1
300255 99300255 1001 86380 86390 1
300262 99300262 1001 86380 86390 1
300752 99300752 1001 86380 86390 1
300792 99300792 1001 86380 86390 1
300833 99300833 1001 86380 86390 1
300782 99300782 1001 86380 86390 1
300811 99300811 1001 86380 86390 1
300760 99300760 1001 86380 86390 1
300802 99300802 1001 86380 86390 1
301538 99301538 1001 86380 86390 1
301409 99301409 1001 86380 86390 1
301171 99301171 1001 86380 86390 1
301329 99301329 1001 86380 86390 1
301292 99301292 1001 86380 86390 1
301306 99301306 1001 86380 86390 1
300991 99300991 1001 86380 86390 1
301121 99301121 1001 86380 86390 1
301725 99301725 1001 86380 86390 1
301571 99301571 1001 86380 86390 1
302261 99302261 1001 86380 86390 1
301997 99301997 1001 86380 86390 1
301999 99301999 1001 86380 86390 1
302028 99302028 1001 86380 86390 1
301812 99301812 1001 86380 86390 1
301871 99301871 1001 86380 86390 1
302526 99302526 1001 86380 86390 1
302580 99302580 1001 86380 86390 1
303082 99303082 1001 86380 86390 1
303179 99303179 1001 86380 86390 1
303109 99303109 1001 86380 86390 1
303085 99303085 1001 86380 86390 1
303073 99303073 1001 86380 86390 1
303196 99303196 1001 86380 86390 1
303198 99303198 1001 86380 86390 1
302924 99302924 1001 86380 86390 1
302972 99302972 1001 86380 86390 1
302973 99302973 1001 86380 86390 1
302767 99302767 1001 86380 86390 1
302651 99302651 1001 86380 86390 1
302774 99302774 1001 86380 86390 1
302698 99302698 1001 86380 86390 1
302750 99302750 1001 86380 86390 1
302753 99302753 1001 86380 86390 1
303220 99303220 1001 86380 86390 1
303263 99303263 1001 86380 86390 1
303852 99303852 1001 86380 86390 1
303755 99303755 1001 86380 86390 1
303706 99303706 1001 86380 86390 1
303758 99303758 1001 86380 86390 1
303788 99303788 1001 86380 86390 1
303464 99303464 1001 86380 86390 1
303609 99303609 1001 86380 86390 1
303493 99303493 1001 86380 86390 1
303444 99303444 1001 86380 86390 1
303536 99303536 1001 86380 86390 1
303577 99303577 1001 86380 86390 1
304082 99304082 1001 86380 86390 1
304122 99304122 1001 86380 86390 1
304204 99304204 1001 86380 86390 1
304230 99304230 1001 86380 86390 1
304055 99304055 1001 86380 86390 1
304757 99304757 1001 86380 86390 1
304706 99304706 1001 86380 86390 1
304775 99304775 1001 86380 86390 1
304777 99304777 1001 86380 86390 1
304511 99304511 1001 86380 86390 1
304533 99304533 1001 86380 86390 1
304523 99304523 1001 86380 86390 1
304422 99304422 1001 86380 86390 1
304270 99304270 1001 86380 86390 1
304272 99304272 1001 86380 86390 1
304390 99304390 1001 86380 86390 1
304405 99304405 1001 86380 86390 1
304302 99304302 1001 86380 86390 1
304895 99304895 1001 86380 86390 1
304883 99304883 1001 86380 86390 1
305018 99305018 1001 86380 86390 1
305023 99305023 1001 86380 86390 1
305596 99305596 1001 86380 86390 1
305669 99305669 1001 86380 86390 1
305528 99305528 1001 86380 86390 1
305632 99305632 1001 86380 86390 1
305329 99305329 1001 86380 86390 1
305323 99305323 1001 86380 86390 1
305239 99305239 1001 86380 86390 1
305191 99305191 1001 86380 86390 1
500013 99500013 1001 86380 86390 1
500057 99500057 1001 86380 86390 1
500112 99500112 1001 86380 86390 1
500622 99500622 1001 86380 86390 1
500703 99500703 1001 86380 86390 1
500652 99500652 1001 86380 86390 1
500615 99500615 1001 86380 86390 1
500583 99500583 1001 86380 86390 1
500537 99500537 1001 86380 86390 1
500218 99500218 1001 86380 86390 1
500272 99500272 1001 86380 86390 1
500345 99500345 1001 86380 86390 1
500889 99500889 1001 86380 86390 1
500891 99500891 1001 86380 86390 1
500840 99500840 1001 86380 86390 1
500898 99500898 1001 86380 86390 1
500822 99500822 1001 86380 86390 1
501630 99501630 1001 86380 86390 1
501396 99501396 1001 86380 86390 1
501242 99501242 1001 86380 86390 1
501374 99501374 1001 86380 86390 1
501377 99501377 1001 86380 86390 1
501404 99501404 1001 86380 86390 1
501203 99501203 1001 86380 86390 1
501677 99501677 1001 86380 86390 1
501690 99501690 1001 86380 86390 1
501019 99501019 1001 86380 86390 1
502329 99502329 1001 86380 86390 1
502342 99502342 1001 86380 86390 1
502444 99502444 1001 86380 86390 1
502335 99502335 1001 86380 86390 1
502235 99502235 1001 86380 86390 1
502184 99502184 1001 86380 86390 1
502067 99502067 1001 86380 86390 1
502250 99502250 1001 86380 86390 1
502149 99502149 1001 86380 86390 1
502074 99502074 1001 86380 86390 1
502204 99502204 1001 86380 86390 1
502166 99502166 1001 86380 86390 1
501939 99501939 1001 86380 86390 1
501940 99501940 1001 86380 86390 1
501882 99501882 1001 86380 86390 1
501934 99501934 1001 86380 86390 1
502606 99502606 1001 86380 86390 1
502477 99502477 1001 86380 86390 1
502623 99502623 1001 86380 86390 1
502526 99502526 1001 86380 86390 1
503099 99503099 1001 86380 86390 1
503164 99503164 1001 86380 86390 1
503113 99503113 1001 86380 86390 1
503114 99503114 1001 86380 86390 1
503160 99503160 1001 86380 86390 1
502905 99502905 1001 86380 86390 1
502909 99502909 1001 86380 86390 1
503057 99503057 1001 86380 86390 1
503045 99503045 1001 86380 86390 1
502852 99502852 1001 86380 86390 1
502716 99502716 1001 86380 86390 1
503442 99503442 1001 86380 86390 1
503469 99503469 1001 86380 86390 1
503977 99503977 1001 86380 86390 1
503969 99503969 1001 86380 86390 1
503970 99503970 1001 86380 86390 1
504052 99504052 1001 86380 86390 1
503988 99503988 1001 86380 86390 1
503837 99503837 1001 86380 86390 1
503838 99503838 1001 86380 86390 1
503787 99503787 1001 86380 86390 1
503815 99503815 1001 86380 86390 1
503727 99503727 1001 86380 86390 1
503779 99503779 1001 86380 86390 1
503588 99503588 1001 86380 86390 1
503579 99503579 1001 86380 86390 1
503572 99503572 1001 86380 86390 1
504296 99504296 1001 86380 86390 1
504298 99504298 1001 86380 86390 1
504250 99504250 1001 86380 86390 1
504136 99504136 1001 86380 86390 1
504942 99504942 1001 86380 86390 1
504844 99504844 1001 86380 86390 1
504760 99504760 1001 86380 86390 1
504598 99504598 1001 86380 86390 1
504703 99504703 1001 86380 86390 1
504645 99504645 1001 86380 86390 1
504724 99504724 1001 86380 86390 1
504556 99504556 1001 86380 86390 1
504405 99504405 1001 86380 86390 1
504971 99504971 1001 86380 86390 1
505130 99505130 1001 86380 86390 1
505706 99505706 1001 86380 86390 1
505728 99505728 1001 86380 86390 1
505436 99505436 1001 86380 86390 1
505541 99505541 1001 86380 86390 1
505373 99505373 1001 86380 86390 1
505455 99505455 1001 86380 86390 1
505459 99505459 1001 86380 86390 1
505381 99505381 1001 86380 86390 1
505317 99505317 1001 86380 86390 1
505204 99505204 1001 86380 86390 1
505206 99505206 1001 86380 86390 1
505309 99505309 1001 86380 86390 1
505182 99505182 1001 86380 86390 1
505340 99505340 1001 86380 86390 1
505355 99505355 1001 86380 86390 1
505252 99505252 1001 86380 86390 1
505884 99505884 1001 86380 86390 1
505925 99505925 1001 86380 86390 1
505784 99505784 1001 86380 86390 1
505917 99505917 1001 86380 86390 1
506395 99506395 1001 86380 86390 1
506551 99506551 1001 86380 86390 1
506574 99506574 1001 86380 86390 1
506400 99506400 1001 86380 86390 1
506236 99506236 1001 86380 86390 1
506275 99506275 1001 86380 86390 1
506390 99506390 1001 86380 86390 1
506001 99506001 1001 86380 86390 1
506036 99506036 1001 86380 86390 1
506140 99506140 1001 86380 86390 1
506702 99506702 1001 86380 86390 1
507295 99507295 1001 86380 86390 1
507373 99507373 1001 86380 86390 1
507226 99507226 1001 86380 86390 1
507143 99507143 1001 86380 86390 1
507093 99507093 1001 86380 86390 1
506858 99506858 1001 86380 86390 1
507583 99507583 1001 86380 86390 1
507584 99507584 1001 86380 86390 1
507431 99507431 1001 86380 86390 1
508110 99508110 1001 86380 86390 1
508243 99508243 1001 86380 86390 1
507998 99507998 1001 86380 86390 1
507886 99507886 1001 86380 86390 1
507680 99507680 1001 86380 86390 1
507732 99507732 1001 86380 86390 1
507645 99507645 1001 86380 86390 1
507815 99507815 1001 86380 86390 1
507714 99507714 1001 86380 86390 1
507768 99507768 1001 86380 86390 1
508362 99508362 1001 86380 86390 1
508288 99508288 1001 86380 86390 1
508422 99508422 1001 86380 86390 1
508411 99508411 1001 86380 86390 1
509072 99509072 1001 86380 86390 1
509075 99509075 1001 86380 86390 1
509041 99509041 1001 86380 86390 1
508992 99508992 1001 86380 86390 1
509068 99509068 1001 86380 86390 1
508831 99508831 1001 86380 86390 1
508675 99508675 1001 86380 86390 1
508702 99508702 1001 86380 86390 1
508736 99508736 1001 86380 86390 1
508828 99508828 1001 86380 86390 1
508790 99508790 1001 86380 86390 1
508643 99508643 1001 86380 86390 1
508594 99508594 1001 86380 86390 1
508607 99508607 1001 86380 86390 1
509272 99509272 1001 86380 86390 1
509182 99509182 1001 86380 86390 1
509842 99509842 1001 86380 86390 1
509566 99509566 1001 86380 86390 1
509508 99509508 1001 86380 86390 1
509466 99509466 1001 86380 86390 1
509287 99509287 1001 86380 86390 1
509939 99509939 1001 86380 86390 1
510654 99510654 1001 86380 86390 1
510553 99510553 1001 86380 86390 1
510530 99510530 1001 86380 86390 1
510661 99510661 1001 86380 86390 1
510354 99510354 1001 86380 86390 1
510317 99510317 1001 86380 86390 1
510465 99510465 1001 86380 86390 1
510440 99510440 1001 86380 86390 1
510518 99510518 1001 86380 86390 1
510261 99510261 1001 86380 86390 1
510283 99510283 1001 86380 86390 1
510900 99510900 1001 86380 86390 1
510926 99510926 1001 86380 86390 1
511404 99511404 1001 86380 86390 1
511406 99511406 1001 86380 86390 1
511540 99511540 1001 86380 86390 1
511262 99511262 1001 86380 86390 1
511340 99511340 1001 86380 86390 1
511217 99511217 1001 86380 86390 1
510984 99510984 1001 86380 86390 1
511010 99511010 1001 86380 86390 1
511080 99511080 1001 86380 86390 1
511056 99511056 1001 86380 86390 1
511667 99511667 1001 86380 86390 1
511721 99511721 1001 86380 86390 1
511632 99511632 1001 86380 86390 1
512226 99512226 1001 86380 86390 1
512265 99512265 1001 86380 86390 1
512161 99512161 1001 86380 86390 1
512053 99512053 1001 86380 86390 1
512079 99512079 1001 86380 86390 1
512159 99512159 1001 86380 86390 1
511888 99511888 1001 86380 86390 1
511877 99511877 1001 86380 86390 1
511932 99511932 1001 86380 86390 1
511896 99511896 1001 86380 86390 1
511832 99511832 1001 86380 86390 1
511887 99511887 1001 86380 86390 1
512417 99512417 1001 86380 86390 1
511967 99511967 1001 86380 86390 1
512549 99512549 1001 86380 86390 1
512462 99512462 1001 86380 86390 1
512581 99512581 1001 86380 86390 1
513156 99513156 1001 86380 86390 1
512961 99512961 1001 86380 86390 1
512982 99512982 1001 86380 86390 1
512906 99512906 1001 86380 86390 1
512727 99512727 1001 86380 86390 1
512703 99512703 1001 86380 86390 1
512755 99512755 1001 86380 86390 1
512694 99512694 1001 86380 86390 1
512609 99512609 1001 86380 86390 1
513389 99513389 1001 86380 86390 1
513277 99513277 1001 86380 86390 1
513947 99513947 1001 86380 86390 1
513897 99513897 1001 86380 86390 1
513652 99513652 1001 86380 86390 1
513629 99513629 1001 86380 86390 1
513560 99513560 1001 86380 86390 1
513418 99513418 1001 86380 86390 1
513472 99513472 1001 86380 86390 1
513524 99513524 1001 86380 86390 1
514126 99514126 1001 86380 86390 1
514078 99514078 1001 86380 86390 1
514053 99514053 1001 86380 86390 1
514797 99514797 1001 86380 86390 1
514662 99514662 1001 86380 86390 1
514855 99514855 1001 86380 86390 1
514573 99514573 1001 86380 86390 1
514275 99514275 1001 86380 86390 1
514307 99514307 1001 86380 86390 1
514404 99514404 1001 86380 86390 1
514868 99514868 1001 86380 86390 1
514909 99514909 1001 86380 86390 1
515028 99515028 1001 86380 86390 1
514914 99514914 1001 86380 86390 1
515639 99515639 1001 86380 86390 1
515511 99515511 1001 86380 86390 1
515444 99515444 1001 86380 86390 1
515435 99515435 1001 86380 86390 1
515282 99515282 1001 86380 86390 1
515451 99515451 1001 86380 86390 1
515153 99515153 1001 86380 86390 1
515068 99515068 1001 86380 86390 1
515199 99515199 1001 86380 86390 1
515083 99515083 1001 86380 86390 1
515189 99515189 1001 86380 86390 1
515711 99515711 1001 86380 86390 1
515880 99515880 1001 86380 86390 1
515717 99515717 1001 86380 86390 1
516355 99516355 1001 86380 86390 1
516435 99516435 1001 86380 86390 1
516309 99516309 1001 86380 86390 1
516470 99516470 1001 86380 86390 1
516167 99516167 1001 86380 86390 1
516276 99516276 1001 86380 86390 1
516060 99516060 1001 86380 86390 1
516073 99516073 1001 86380 86390 1
516074 99516074 1001 86380 86390 1
515909 99515909 1001 86380 86390 1
516040 99516040 1001 86380 86390 1
515898 99515898 1001 86380 86390 1
516043 99516043 1001 86380 86390 1
516662 99516662 1001 86380 86390 1
515889 99515889 1001 86380 86390 1
516628 99516628 1001 86380 86390 1
517299 99517299 1001 86380 86390 1
517311 99517311 1001 86380 86390 1
517296 99517296 1001 86380 86390 1
517331 99517331 1001 86380 86390 1
517105 99517105 1001 86380 86390 1
517024 99517024 1001 86380 86390 1
516886 99516886 1001 86380 86390 1
516914 99516914 1001 86380 86390 1
516774 99516774 1001 86380 86390 1
516724 99516724 1001 86380 86390 1
516715 99516715 1001 86380 86390 1
518041 99518041 1001 86380 86390 1
518094 99518094 1001 86380 86390 1
517754 99517754 1001 86380 86390 1
517912 99517912 1001 86380 86390 1
517928 99517928 1001 86380 86390 1
517916 99517916 1001 86380 86390 1
517610 99517610 1001 86380 86390 1
517703 99517703 1001 86380 86390 1
517742 99517742 1001 86380 86390 1
517693 99517693 1001 86380 86390 1
518340 99518340 1001 86380 86390 1
518190 99518190 1001 86380 86390 1
518294 99518294 1001 86380 86390 1
518204 99518204 1001 86380 86390 1
518206 99518206 1001 86380 86390 1
518222 99518222 1001 86380 86390 1
518326 99518326 1001 86380 86390 1
518882 99518882 1001 86380 86390 1
518466 99518466 1001 86380 86390 1
519103 99519103 1001 86380 86390 1
519155 99519155 1001 86380 86390 1
519039 99519039 1001 86380 86390 1
519080 99519080 1001 86380 86390 1
519698 99519698 1001 86380 86390 1
519750 99519750 1001 86380 86390 1
519693 99519693 1001 86380 86390 1
519441 99519441 1001 86380 86390 1
519447 99519447 1001 86380 86390 1
519449 99519449 1001 86380 86390 1
519489 99519489 1001 86380 86390 1
519580 99519580 1001 86380 86390 1
519413 99519413 1001 86380 86390 1
519336 99519336 1001 86380 86390 1
519285 99519285 1001 86380 86390 1
519301 99519301 1001 86380 86390 1
519380 99519380 1001 86380 86390 1
519317 99519317 1001 86380 86390 1
519395 99519395 1001 86380 86390 1
519242 99519242 1001 86380 86390 1
519837 99519837 1001 86380 86390 1
519957 99519957 1001 86380 86390 1
519945 99519945 1001 86380 86390 1
519911 99519911 1001 86380 86390 1
519937 99519937 1001 86380 86390 1
520602 99520602 1001 86380 86390 1
520595 99520595 1001 86380 86390 1
520532 99520532 1001 86380 86390 1
520358 99520358 1001 86380 86390 1
520419 99520419 1001 86380 86390 1
520265 99520265 1001 86380 86390 1
520201 99520201 1001 86380 86390 1
520036 99520036 1001 86380 86390 1
520179 99520179 1001 86380 86390 1
520117 99520117 1001 86380 86390 1
520105 99520105 1001 86380 86390 1
520183 99520183 1001 86380 86390 1
520108 99520108 1001 86380 86390 1
520148 99520148 1001 86380 86390 1
520821 99520821 1001 86380 86390 1
520809 99520809 1001 86380 86390 1
520713 99520713 1001 86380 86390 1
521408 99521408 1001 86380 86390 1
521147 99521147 1001 86380 86390 1
521216 99521216 1001 86380 86390 1
521229 99521229 1001 86380 86390 1
521113 99521113 1001 86380 86390 1
521206 99521206 1001 86380 86390 1
521168 99521168 1001 86380 86390 1
521018 99521018 1001 86380 86390 1
520891 99520891 1001 86380 86390 1
520865 99520865 1001 86380 86390 1
522280 99522280 1001 86380 86390 1
522161 99522161 1001 86380 86390 1
521944 99521944 1001 86380 86390 1
521937 99521937 1001 86380 86390 1
521963 99521963 1001 86380 86390 1
522060 99522060 1001 86380 86390 1
521769 99521769 1001 86380 86390 1
521747 99521747 1001 86380 86390 1
521735 99521735 1001 86380 86390 1
522329 99522329 1001 86380 86390 1
522474 99522474 1001 86380 86390 1
522374 99522374 1001 86380 86390 1
523099 99523099 1001 86380 86390 1
522921 99522921 1001 86380 86390 1
523077 99523077 1001 86380 86390 1
522887 99522887 1001 86380 86390 1
522810 99522810 1001 86380 86390 1
522836 99522836 1001 86380 86390 1
522889 99522889 1001 86380 86390 1
522708 99522708 1001 86380 86390 1
522906 99522906 1001 86380 86390 1
522881 99522881 1001 86380 86390 1
522818 99522818 1001 86380 86390 1
522883 99522883 1001 86380 86390 1
522756 99522756 1001 86380 86390 1
523245 99523245 1001 86380 86390 1
522498 99522498 1001 86380 86390 1
523134 99523134 1001 86380 86390 1
523126 99523126 1001 86380 86390 1
523845 99523845 1001 86380 86390 1
523772 99523772 1001 86380 86390 1
523701 99523701 1001 86380 86390 1
523512 99523512 1001 86380 86390 1
523423 99523423 1001 86380 86390 1
524033 99524033 1001 86380 86390 1
524023 99524023 1001 86380 86390 1
524116 99524116 1001 86380 86390 1
524118 99524118 1001 86380 86390 1
524093 99524093 1001 86380 86390 1
524709 99524709 1001 86380 86390 1
524632 99524632 1001 86380 86390 1
524581 99524581 1001 86380 86390 1
524571 99524571 1001 86380 86390 1
524599 99524599 1001 86380 86390 1
524551 99524551 1001 86380 86390 1
524474 99524474 1001 86380 86390 1
524387 99524387 1001 86380 86390 1
524546 99524546 1001 86380 86390 1
524391 99524391 1001 86380 86390 1
524408 99524408 1001 86380 86390 1
524212 99524212 1001 86380 86390 1
524953 99524953 1001 86380 86390 1
524916 99524916 1001 86380 86390 1
524918 99524918 1001 86380 86390 1
524906 99524906 1001 86380 86390 1
525533 99525533 1001 86380 86390 1
525476 99525476 1001 86380 86390 1
525314 99525314 1001 86380 86390 1
525269 99525269 1001 86380 86390 1
525296 99525296 1001 86380 86390 1
525058 99525058 1001 86380 86390 1
525686 99525686 1001 86380 86390 1
525751 99525751 1001 86380 86390 1
525629 99525629 1001 86380 86390 1
525746 99525746 1001 86380 86390 1
525643 99525643 1001 86380 86390 1
525619 99525619 1001 86380 86390 1
526320 99526320 1001 86380 86390 1
526396 99526396 1001 86380 86390 1
526277 99526277 1001 86380 86390 1
526343 99526343 1001 86380 86390 1
526305 99526305 1001 86380 86390 1
526331 99526331 1001 86380 86390 1
526140 99526140 1001 86380 86390 1
526065 99526065 1001 86380 86390 1
526016 99526016 1001 86380 86390 1
526109 99526109 1001 86380 86390 1
525954 99525954 1001 86380 86390 1
526577 99526577 1001 86380 86390 1
526501 99526501 1001 86380 86390 1
526507 99526507 1001 86380 86390 1
527202 99527202 1001 86380 86390 1
527049 99527049 1001 86380 86390 1
527183 99527183 1001 86380 86390 1
527040 99527040 1001 86380 86390 1
526696 99526696 1001 86380 86390 1
526779 99526779 1001 86380 86390 1
526691 99526691 1001 86380 86390 1
527430 99527430 1001 86380 86390 1
527342 99527342 1001 86380 86390 1
527394 99527394 1001 86380 86390 1
527265 99527265 1001 86380 86390 1
527292 99527292 1001 86380 86390 1
527361 99527361 1001 86380 86390 1
527820 99527820 1001 86380 86390 1
527573 99527573 1001 86380 86390 1
527459 99527459 1001 86380 86390 1
527629 99527629 1001 86380 86390 1
527566 99527566 1001 86380 86390 1
527647 99527647 1001 86380 86390 1
528113 99528113 1001 86380 86390 1
528167 99528167 1001 86380 86390 1
528129 99528129 1001 86380 86390 1
528172 99528172 1001 86380 86390 1
528740 99528740 1001 86380 86390 1
528586 99528586 1001 86380 86390 1
528510 99528510 1001 86380 86390 1
528589 99528589 1001 86380 86390 1
528385 99528385 1001 86380 86390 1
528475 99528475 1001 86380 86390 1
528480 99528480 1001 86380 86390 1
528364 99528364 1001 86380 86390 1
528380 99528380 1001 86380 86390 1
529018 99529018 1001 86380 86390 1
529629 99529629 1001 86380 86390 1
529553 99529553 1001 86380 86390 1
529597 99529597 1001 86380 86390 1
529354 99529354 1001 86380 86390 1
529344 99529344 1001 86380 86390 1
529333 99529333 1001 86380 86390 1
529753 99529753 1001 86380 86390 1
529786 99529786 1001 86380 86390 1
529852 99529852 1001 86380 86390 1
530540 99530540 1001 86380 86390 1
530359 99530359 1001 86380 86390 1
530260 99530260 1001 86380 86390 1
529938 99529938 1001 86380 86390 1
530745 99530745 1001 86380 86390 1
530746 99530746 1001 86380 86390 1
530713 99530713 1001 86380 86390 1
531291 99531291 1001 86380 86390 1
531271 99531271 1001 86380 86390 1
531096 99531096 1001 86380 86390 1
531078 99531078 1001 86380 86390 1
531107 99531107 1001 86380 86390 1
530868 99530868 1001 86380 86390 1
530818 99530818 1001 86380 86390 1
530897 99530897 1001 86380 86390 1
531546 99531546 1001 86380 86390 1
531509 99531509 1001 86380 86390 1
531580 99531580 1001 86380 86390 1
531426 99531426 1001 86380 86390 1
531439 99531439 1001 86380 86390 1
531544 99531544 1001 86380 86390 1
531848 99531848 1001 86380 86390 1
531913 99531913 1001 86380 86390 1
531990 99531990 1001 86380 86390 1
531823 99531823 1001 86380 86390 1
531802 99531802 1001 86380 86390 1
531681 99531681 1001 86380 86390 1
531748 99531748 1001 86380 86390 1
531622 99531622 1001 86380 86390 1
532364 99532364 1001 86380 86390 1
532379 99532379 1001 86380 86390 1
532368 99532368 1001 86380 86390 1
533029 99533029 1001 86380 86390 1
532997 99532997 1001 86380 86390 1
532647 99532647 1001 86380 86390 1
532489 99532489 1001 86380 86390 1
532531 99532531 1001 86380 86390 1
532525 99532525 1001 86380 86390 1
533084 99533084 1001 86380 86390 1
533215 99533215 1001 86380 86390 1
533141 99533141 1001 86380 86390 1
533747 99533747 1001 86380 86390 1
533843 99533843 1001 86380 86390 1
533699 99533699 1001 86380 86390 1
533777 99533777 1001 86380 86390 1
533765 99533765 1001 86380 86390 1
533849 99533849 1001 86380 86390 1
533615 99533615 1001 86380 86390 1
533592 99533592 1001 86380 86390 1
533645 99533645 1001 86380 86390 1
533491 99533491 1001 86380 86390 1
533465 99533465 1001 86380 86390 1
533467 99533467 1001 86380 86390 1
533481 99533481 1001 86380 86390 1
533457 99533457 1001 86380 86390 1
533282 99533282 1001 86380 86390 1
533401 99533401 1001 86380 86390 1
533414 99533414 1001 86380 86390 1
533376 99533376 1001 86380 86390 1
533944 99533944 1001 86380 86390 1
534453 99534453 1001 86380 86390 1
534338 99534338 1001 86380 86390 1
534439 99534439 1001 86380 86390 1
534102 99534102 1001 86380 86390 1
534116 99534116 1001 86380 86390 1
534169 99534169 1001 86380 86390 1
534157 99534157 1001 86380 86390 1
534228 99534228 1001 86380 86390 1
534191 99534191 1001 86380 86390 1
534696 99534696 1001 86380 86390 1
534480 99534480 1001 86380 86390 1
534781 99534781 1001 86380 86390 1
534859 99534859 1001 86380 86390 1
534848 99534848 1001 86380 86390 1
535330 99535330 1001 86380 86390 1
535398 99535398 1001 86380 86390 1
535502 99535502 1001 86380 86390 1
535184 99535184 1001 86380 86390 1
534944 99534944 1001 86380 86390 1
534907 99534907 1001 86380 86390 1
535094 99535094 1001 86380 86390 1
534979 99534979 1001 86380 86390 1
535576 99535576 1001 86380 86390 1
535654 99535654 1001 86380 86390 1
535538 99535538 1001 86380 86390 1
535517 99535517 1001 86380 86390 1
536208 99536208 1001 86380 86390 1
536288 99536288 1001 86380 86390 1
536224 99536224 1001 86380 86390 1
536190 99536190 1001 86380 86390 1
536165 99536165 1001 86380 86390 1
536206 99536206 1001 86380 86390 1
536330 99536330 1001 86380 86390 1
535978 99535978 1001 86380 86390 1
535928 99535928 1001 86380 86390 1
536433 99536433 1001 86380 86390 1
536383 99536383 1001 86380 86390 1
536514 99536514 1001 86380 86390 1
537034 99537034 1001 86380 86390 1
537063 99537063 1001 86380 86390 1
537085 99537085 1001 86380 86390 1
537124 99537124 1001 86380 86390 1
536752 99536752 1001 86380 86390 1
536884 99536884 1001 86380 86390 1
536955 99536955 1001 86380 86390 1
536560 99536560 1001 86380 86390 1
536628 99536628 1001 86380 86390 1
537293 99537293 1001 86380 86390 1
537242 99537242 1001 86380 86390 1
537865 99537865 1001 86380 86390 1
537842 99537842 1001 86380 86390 1
537922 99537922 1001 86380 86390 1
537871 99537871 1001 86380 86390 1
537759 99537759 1001 86380 86390 1
537590 99537590 1001 86380 86390 1
537605 99537605 1001 86380 86390 1
537633 99537633 1001 86380 86390 1
537756 99537756 1001 86380 86390 1
537419 99537419 1001 86380 86390 1
537411 99537411 1001 86380 86390 1
537439 99537439 1001 86380 86390 1
538017 99538017 1001 86380 86390 1
538092 99538092 1001 86380 86390 1
538119 99538119 1001 86380 86390 1
538779 99538779 1001 86380 86390 1
538629 99538629 1001 86380 86390 1
538685 99538685 1001 86380 86390 1
538506 99538506 1001 86380 86390 1
538520 99538520 1001 86380 86390 1
538419 99538419 1001 86380 86390 1
538515 99538515 1001 86380 86390 1
538607 99538607 1001 86380 86390 1
538350 99538350 1001 86380 86390 1
538385 99538385 1001 86380 86390 1
538977 99538977 1001 86380 86390 1
539533 99539533 1001 86380 86390 1
539546 99539546 1001 86380 86390 1
539436 99539436 1001 86380 86390 1
539391 99539391 1001 86380 86390 1
539418 99539418 1001 86380 86390 1
539717 99539717 1001 86380 86390 1
539827 99539827 1001 86380 86390 1
539711 99539711 1001 86380 86390 1
540406 99540406 1001 86380 86390 1
540442 99540442 1001 86380 86390 1
540447 99540447 1001 86380 86390 1
540384 99540384 1001 86380 86390 1
540211 99540211 1001 86380 86390 1
539864 99539864 1001 86380 86390 1
539973 99539973 1001 86380 86390 1
540607 99540607 1001 86380 86390 1
541245 99541245 1001 86380 86390 1
541214 99541214 1001 86380 86390 1
541284 99541284 1001 86380 86390 1
541124 99541124 1001 86380 86390 1
541163 99541163 1001 86380 86390 1
541062 99541062 1001 86380 86390 1
541078 99541078 1001 86380 86390 1
540698 99540698 1001 86380 86390 1
540870 99540870 1001 86380 86390 1
540833 99540833 1001 86380 86390 1
540732 99540732 1001 86380 86390 1
540720 99540720 1001 86380 86390 1
541461 99541461 1001 86380 86390 1
541384 99541384 1001 86380 86390 1
541476 99541476 1001 86380 86390 1
542085 99542085 1001 86380 86390 1
541970 99541970 1001 86380 86390 1
542048 99542048 1001 86380 86390 1
541945 99541945 1001 86380 86390 1
542079 99542079 1001 86380 86390 1
541756 99541756 1001 86380 86390 1
541537 99541537 1001 86380 86390 1
541525 99541525 1001 86380 86390 1
541639 99541639 1001 86380 86390 1
541614 99541614 1001 86380 86390 1
542208 99542208 1001 86380 86390 1
542284 99542284 1001 86380 86390 1
542807 99542807 1001 86380 86390 1
542888 99542888 1001 86380 86390 1
542929 99542929 1001 86380 86390 1
542892 99542892 1001 86380 86390 1
542573 99542573 1001 86380 86390 1
542721 99542721 1001 86380 86390 1
542658 99542658 1001 86380 86390 1
542635 99542635 1001 86380 86390 1
542494 99542494 1001 86380 86390 1
542328 99542328 1001 86380 86390 1
542498 99542498 1001 86380 86390 1
542357 99542357 1001 86380 86390 1
542374 99542374 1001 86380 86390 1
542956 99542956 1001 86380 86390 1
543102 99543102 1001 86380 86390 1
543081 99543081 1001 86380 86390 1
543097 99543097 1001 86380 86390 1
543631 99543631 1001 86380 86390 1
543737 99543737 1001 86380 86390 1
543593 99543593 1001 86380 86390 1
543700 99543700 1001 86380 86390 1
543754 99543754 1001 86380 86390 1
543476 99543476 1001 86380 86390 1
543412 99543412 1001 86380 86390 1
543404 99543404 1001 86380 86390 1
543859 99543859 1001 86380 86390 1
543843 99543843 1001 86380 86390 1
544495 99544495 1001 86380 86390 1
544564 99544564 1001 86380 86390 1
544569 99544569 1001 86380 86390 1
544557 99544557 1001 86380 86390 1
544235 99544235 1001 86380 86390 1
544135 99544135 1001 86380 86390 1
544167 99544167 1001 86380 86390 1
544737 99544737 1001 86380 86390 1
544650 99544650 1001 86380 86390 1
544721 99544721 1001 86380 86390 1
544684 99544684 1001 86380 86390 1
430874 351 1001 71520 72237 1
534686 1016 1002 59061 63805 1
534688 1016 1001 63867 64166 1
543270 1042 1002 44875 47594 1
400039 99400039 1001 86380 86390 1
400036 99400036 1001 86380 86390 1
400180 99400180 1001 86380 86390 1
400251 99400251 1001 86380 86390 1
400729 99400729 1001 86380 86390 1
400747 99400747 1001 86380 86390 1
400957 99400957 1001 86380 86390 1
401000 99401000 1001 86380 86390 1
401085 99401085 1001 86380 86390 1
401150 99401150 1001 86380 86390 1
401285 99401285 1001 86380 86390 1
401444 99401444 1001 86380 86390 1
401580 99401580 1001 86380 86390 1
401620 99401620 1001 86380 86390 1
402166 99402166 1001 86380 86390 1
402114 99402114 1001 86380 86390 1
402235 99402235 1001 86380 86390 1
402274 99402274 1001 86380 86390 1
402250 99402250 1001 86380 86390 1
402177 99402177 1001 86380 86390 1
402572 99402572 1001 86380 86390 1
402492 99402492 1001 86380 86390 1
402684 99402684 1001 86380 86390 1
402690 99402690 1001 86380 86390 1
402687 99402687 1001 86380 86390 1
402772 99402772 1001 86380 86390 1
402730 99402730 1001 86380 86390 1
403108 99403108 1001 86380 86390 1
403119 99403119 1001 86380 86390 1
403265 99403265 1001 86380 86390 1
403269 99403269 1001 86380 86390 1
403346 99403346 1001 86380 86390 1
403381 99403381 1001 86380 86390 1
403521 99403521 1001 86380 86390 1
403699 99403699 1001 86380 86390 1
403787 99403787 1001 86380 86390 1
403777 99403777 1001 86380 86390 1
403918 99403918 1001 86380 86390 1
403927 99403927 1001 86380 86390 1
404027 99404027 1001 86380 86390 1
404139 99404139 1001 86380 86390 1
404558 99404558 1001 86380 86390 1
404509 99404509 1001 86380 86390 1
404653 99404653 1001 86380 86390 1
404731 99404731 1001 86380 86390 1
404692 99404692 1001 86380 86390 1
405063 99405063 1001 86380 86390 1
405273 99405273 1001 86380 86390 1
405408 99405408 1001 86380 86390 1
405418 99405418 1001 86380 86390 1
405513 99405513 1001 86380 86390 1
405660 99405660 1001 86380 86390 1
405636 99405636 1001 86380 86390 1
405752 99405752 1001 86380 86390 1
405777 99405777 1001 86380 86390 1
405846 99405846 1001 86380 86390 1
406012 99406012 1001 86380 86390 1
406171 99406171 1001 86380 86390 1
406657 99406657 1001 86380 86390 1
406711 99406711 1001 86380 86390 1
406756 99406756 1001 86380 86390 1
406957 99406957 1001 86380 86390 1
407070 99407070 1001 86380 86390 1
407226 99407226 1001 86380 86390 1
407237 99407237 1001 86380 86390 1
407300 99407300 1001 86380 86390 1
407573 99407573 1001 86380 86390 1
407445 99407445 1001 86380 86390 1
407570 99407570 1001 86380 86390 1
407705 99407705 1001 86380 86390 1
407828 99407828 1001 86380 86390 1
407830 99407830 1001 86380 86390 1
407883 99407883 1001 86380 86390 1
408157 99408157 1001 86380 86390 1
408253 99408253 1001 86380 86390 1
408097 99408097 1001 86380 86390 1
408389 99408389 1001 86380 86390 1
408632 99408632 1001 86380 86390 1
408702 99408702 1001 86380 86390 1
408868 99408868 1001 86380 86390 1
409151 99409151 1001 86380 86390 1
409202 99409202 1001 86380 86390 1
409210 99409210 1001 86380 86390 1
409339 99409339 1001 86380 86390 1
409364 99409364 1001 86380 86390 1
409405 99409405 1001 86380 86390 1
409646 99409646 1001 86380 86390 1
409730 99409730 1001 86380 86390 1
409909 99409909 1001 86380 86390 1
409996 99409996 1001 86380 86390 1
410085 99410085 1001 86380 86390 1
410060 99410060 1001 86380 86390 1
410241 99410241 1001 86380 86390 1
410243 99410243 1001 86380 86390 1
410342 99410342 1001 86380 86390 1
410455 99410455 1001 86380 86390 1
410601 99410601 1001 86380 86390 1
410620 99410620 1001 86380 86390 1
410845 99410845 1001 86380 86390 1
411081 99411081 1001 86380 86390 1
411122 99411122 1001 86380 86390 1
411270 99411270 1001 86380 86390 1
411431 99411431 1001 86380 86390 1
411473 99411473 1001 86380 86390 1
411704 99411704 1001 86380 86390 1
411732 99411732 1001 86380 86390 1
411928 99411928 1001 86380 86390 1
412185 99412185 1001 86380 86390 1
412266 99412266 1001 86380 86390 1
412277 99412277 1001 86380 86390 1
412278 99412278 1001 86380 86390 1
412403 99412403 1001 86380 86390 1
412336 99412336 1001 86380 86390 1
413453 99413453 1001 86380 86390 1
413317 99413317 1001 86380 86390 1
413527 99413527 1001 86380 86390 1
413437 99413437 1001 86380 86390 1
413504 99413504 1001 86380 86390 1
412901 99412901 1001 86380 86390 1
412509 99412509 1001 86380 86390 1
412858 99412858 1001 86380 86390 1
412710 99412710 1001 86380 86390 1
412638 99412638 1001 86380 86390 1
414113 99414113 1001 86380 86390 1
413794 99413794 1001 86380 86390 1
415153 99415153 1001 86380 86390 1
415201 99415201 1001 86380 86390 1
414761 99414761 1001 86380 86390 1
414807 99414807 1001 86380 86390 1
414851 99414851 1001 86380 86390 1
414523 99414523 1001 86380 86390 1
414529 99414529 1001 86380 86390 1
414452 99414452 1001 86380 86390 1
414407 99414407 1001 86380 86390 1
415699 99415699 1001 86380 86390 1
415661 99415661 1001 86380 86390 1
416729 99416729 1001 86380 86390 1
416639 99416639 1001 86380 86390 1
416613 99416613 1001 86380 86390 1
416831 99416831 1001 86380 86390 1
416344 99416344 1001 86380 86390 1
416498 99416498 1001 86380 86390 1
416534 99416534 1001 86380 86390 1
415811 99415811 1001 86380 86390 1
415792 99415792 1001 86380 86390 1
415732 99415732 1001 86380 86390 1
417309 99417309 1001 86380 86390 1
417361 99417361 1001 86380 86390 1
417254 99417254 1001 86380 86390 1
418477 99418477 1001 86380 86390 1
418677 99418677 1001 86380 86390 1
418767 99418767 1001 86380 86390 1
418711 99418711 1001 86380 86390 1
418383 99418383 1001 86380 86390 1
418264 99418264 1001 86380 86390 1
418265 99418265 1001 86380 86390 1
417875 99417875 1001 86380 86390 1
419032 99419032 1001 86380 86390 1
420276 99420276 1001 86380 86390 1
420386 99420386 1001 86380 86390 1
420421 99420421 1001 86380 86390 1
419699 99419699 1001 86380 86390 1
419712 99419712 1001 86380 86390 1
419835 99419835 1001 86380 86390 1
420024 99420024 1001 86380 86390 1
419477 99419477 1001 86380 86390 1
419460 99419460 1001 86380 86390 1
419368 99419368 1001 86380 86390 1
419373 99419373 1001 86380 86390 1
419465 99419465 1001 86380 86390 1
420677 99420677 1001 86380 86390 1
421826 99421826 1001 86380 86390 1
421314 99421314 1001 86380 86390 1
421565 99421565 1001 86380 86390 1
421634 99421634 1001 86380 86390 1
421137 99421137 1001 86380 86390 1
422192 99422192 1001 86380 86390 1
422216 99422216 1001 86380 86390 1
422386 99422386 1001 86380 86390 1
422258 99422258 1001 86380 86390 1
422449 99422449 1001 86380 86390 1
423340 99423340 1001 86380 86390 1
423351 99423351 1001 86380 86390 1
423481 99423481 1001 86380 86390 1
423535 99423535 1001 86380 86390 1
423167 99423167 1001 86380 86390 1
423161 99423161 1001 86380 86390 1
422783 99422783 1001 86380 86390 1
422694 99422694 1001 86380 86390 1
424021 99424021 1001 86380 86390 1
425102 99425102 1001 86380 86390 1
425152 99425152 1001 86380 86390 1
425176 99425176 1001 86380 86390 1
425181 99425181 1001 86380 86390 1
425288 99425288 1001 86380 86390 1
425186 99425186 1001 86380 86390 1
425165 99425165 1001 86380 86390 1
424769 99424769 1001 86380 86390 1
424816 99424816 1001 86380 86390 1
424228 99424228 1001 86380 86390 1
424203 99424203 1001 86380 86390 1
425467 99425467 1001 86380 86390 1
427030 99427030 1001 86380 86390 1
426895 99426895 1001 86380 86390 1
427061 99427061 1001 86380 86390 1
426703 99426703 1001 86380 86390 1
426827 99426827 1001 86380 86390 1
426521 99426521 1001 86380 86390 1
426399 99426399 1001 86380 86390 1
426591 99426591 1001 86380 86390 1
426292 99426292 1001 86380 86390 1
426047 99426047 1001 86380 86390 1
425896 99425896 1001 86380 86390 1
427174 99427174 1001 86380 86390 1
427271 99427271 1001 86380 86390 1
427251 99427251 1001 86380 86390 1
428665 99428665 1001 86380 86390 1
428521 99428521 1001 86380 86390 1
428690 99428690 1001 86380 86390 1
428697 99428697 1001 86380 86390 1
428057 99428057 1001 86380 86390 1
427920 99427920 1001 86380 86390 1
427541 99427541 1001 86380 86390 1
427815 99427815 1001 86380 86390 1
427624 99427624 1001 86380 86390 1
428920 99428920 1001 86380 86390 1
429009 99429009 1001 86380 86390 1
428855 99428855 1001 86380 86390 1
429035 99429035 1001 86380 86390 1
430148 99430148 1001 86380 86390 1
430089 99430089 1001 86380 86390 1
429740 99429740 1001 86380 86390 1
429721 99429721 1001 86380 86390 1
429785 99429785 1001 86380 86390 1
429650 99429650 1001 86380 86390 1
429918 99429918 1001 86380 86390 1
429247 99429247 1001 86380 86390 1
429412 99429412 1001 86380 86390 1
429277 99429277 1001 86380 86390 1
430632 99430632 1001 86380 86390 1
430532 99430532 1001 86380 86390 1
430654 99430654 1001 86380 86390 1
430700 99430700 1001 86380 86390 1
431943 99431943 1001 86380 86390 1
431783 99431783 1001 86380 86390 1
431473 99431473 1001 86380 86390 1
431645 99431645 1001 86380 86390 1
431496 99431496 1001 86380 86390 1
431091 99431091 1001 86380 86390 1
431242 99431242 1001 86380 86390 1
431245 99431245 1001 86380 86390 1
430829 99430829 1001 86380 86390 1
430963 99430963 1001 86380 86390 1
432409 99432409 1001 86380 86390 1
432181 99432181 1001 86380 86390 1
432097 99432097 1001 86380 86390 1
432439 99432439 1001 86380 86390 1
432134 99432134 1001 86380 86390 1
432280 99432280 1001 86380 86390 1
433468 99433468 1001 86380 86390 1
433534 99433534 1001 86380 86390 1
433621 99433621 1001 86380 86390 1
433378 99433378 1001 86380 86390 1
433471 99433471 1001 86380 86390 1
433574 99433574 1001 86380 86390 1
433609 99433609 1001 86380 86390 1
433065 99433065 1001 86380 86390 1
432920 99432920 1001 86380 86390 1
432748 99432748 1001 86380 86390 1
432493 99432493 1001 86380 86390 1
432652 99432652 1001 86380 86390 1
432890 99432890 1001 86380 86390 1
433828 99433828 1001 86380 86390 1
433837 99433837 1001 86380 86390 1
435307 99435307 1001 86380 86390 1
435428 99435428 1001 86380 86390 1
435314 99435314 1001 86380 86390 1
434638 99434638 1001 86380 86390 1
434934 99434934 1001 86380 86390 1
434652 99434652 1001 86380 86390 1
434774 99434774 1001 86380 86390 1
434911 99434911 1001 86380 86390 1
434260 99434260 1001 86380 86390 1
434211 99434211 1001 86380 86390 1
434289 99434289 1001 86380 86390 1
434456 99434456 1001 86380 86390 1
434391 99434391 1001 86380 86390 1
435488 99435488 1001 86380 86390 1
435735 99435735 1001 86380 86390 1
435631 99435631 1001 86380 86390 1
437057 99437057 1001 86380 86390 1
436879 99436879 1001 86380 86390 1
436996 99436996 1001 86380 86390 1
436911 99436911 1001 86380 86390 1
436485 99436485 1001 86380 86390 1
436621 99436621 1001 86380 86390 1
436656 99436656 1001 86380 86390 1
436213 99436213 1001 86380 86390 1
436201 99436201 1001 86380 86390 1
436307 99436307 1001 86380 86390 1
300081 99300081 1001 86380 86390 1
300048 99300048 1001 86380 86390 1
300062 99300062 1001 86380 86390 1
437198 99437198 1001 86380 86390 1
300064 99300064 1001 86380 86390 1
300562 99300562 1001 86380 86390 1
300590 99300590 1001 86380 86390 1
300619 99300619 1001 86380 86390 1
300608 99300608 1001 86380 86390 1
300609 99300609 1001 86380 86390 1
300715 99300715 1001 86380 86390 1
300386 99300386 1001 86380 86390 1
300137 99300137 1001 86380 86390 1
300293 99300293 1001 86380 86390 1
300259 99300259 1001 86380 86390 1
300285 99300285 1001 86380 86390 1
300247 99300247 1001 86380 86390 1
300751 99300751 1001 86380 86390 1
300807 99300807 1001 86380 86390 1
300757 99300757 1001 86380 86390 1
300824 99300824 1001 86380 86390 1
301336 99301336 1001 86380 86390 1
301239 99301239 1001 86380 86390 1
301028 99301028 1001 86380 86390 1
300939 99300939 1001 86380 86390 1
301046 99301046 1001 86380 86390 1
301074 99301074 1001 86380 86390 1
302331 99302331 1001 86380 86390 1
302178 99302178 1001 86380 86390 1
302321 99302321 1001 86380 86390 1
302273 99302273 1001 86380 86390 1
302237 99302237 1001 86380 86390 1
302225 99302225 1001 86380 86390 1
302144 99302144 1001 86380 86390 1
301977 99301977 1001 86380 86390 1
301991 99301991 1001 86380 86390 1
302019 99302019 1001 86380 86390 1
301853 99301853 1001 86380 86390 1
301859 99301859 1001 86380 86390 1
301821 99301821 1001 86380 86390 1
302511 99302511 1001 86380 86390 1
303169 99303169 1001 86380 86390 1
303069 99303069 1001 86380 86390 1
303181 99303181 1001 86380 86390 1
303022 99303022 1001 86380 86390 1
303088 99303088 1001 86380 86390 1
302938 99302938 1001 86380 86390 1
302928 99302928 1001 86380 86390 1
302855 99302855 1001 86380 86390 1
302974 99302974 1001 86380 86390 1
302782 99302782 1001 86380 86390 1
302600 99302600 1001 86380 86390 1
302604 99302604 1001 86380 86390 1
302595 99302595 1001 86380 86390 1
303248 99303248 1001 86380 86390 1
303843 99303843 1001 86380 86390 1
304026 99304026 1001 86380 86390 1
303851 99303851 1001 86380 86390 1
303628 99303628 1001 86380 86390 1
303798 99303798 1001 86380 86390 1
303520 99303520 1001 86380 86390 1
303547 99303547 1001 86380 86390 1
303578 99303578 1001 86380 86390 1
304060 99304060 1001 86380 86390 1
304178 99304178 1001 86380 86390 1
304191 99304191 1001 86380 86390 1
304670 99304670 1001 86380 86390 1
304840 99304840 1001 86380 86390 1
304855 99304855 1001 86380 86390 1
304490 99304490 1001 86380 86390 1
304648 99304648 1001 86380 86390 1
304508 99304508 1001 86380 86390 1
304267 99304267 1001 86380 86390 1
304321 99304321 1001 86380 86390 1
304437 99304437 1001 86380 86390 1
304244 99304244 1001 86380 86390 1
304911 99304911 1001 86380 86390 1
305583 99305583 1001 86380 86390 1
305607 99305607 1001 86380 86390 1
305445 99305445 1001 86380 86390 1
305277 99305277 1001 86380 86390 1
305164 99305164 1001 86380 86390 1
500075 99500075 1001 86380 86390 1
500086 99500086 1001 86380 86390 1
500675 99500675 1001 86380 86390 1
500439 99500439 1001 86380 86390 1
500598 99500598 1001 86380 86390 1
500547 99500547 1001 86380 86390 1
500409 99500409 1001 86380 86390 1
500207 99500207 1001 86380 86390 1
500340 99500340 1001 86380 86390 1
500331 99500331 1001 86380 86390 1
501524 99501524 1001 86380 86390 1
501525 99501525 1001 86380 86390 1
501591 99501591 1001 86380 86390 1
501611 99501611 1001 86380 86390 1
501265 99501265 1001 86380 86390 1
501361 99501361 1001 86380 86390 1
501298 99501298 1001 86380 86390 1
501059 99501059 1001 86380 86390 1
501217 99501217 1001 86380 86390 1
501140 99501140 1001 86380 86390 1
501158 99501158 1001 86380 86390 1
501758 99501758 1001 86380 86390 1
501800 99501800 1001 86380 86390 1
501686 99501686 1001 86380 86390 1
501699 99501699 1001 86380 86390 1
502278 99502278 1001 86380 86390 1
502384 99502384 1001 86380 86390 1
502150 99502150 1001 86380 86390 1
502016 99502016 1001 86380 86390 1
501861 99501861 1001 86380 86390 1
502048 99502048 1001 86380 86390 1
502542 99502542 1001 86380 86390 1
502633 99502633 1001 86380 86390 1
502625 99502625 1001 86380 86390 1
502640 99502640 1001 86380 86390 1
502641 99502641 1001 86380 86390 1
503039 99503039 1001 86380 86390 1
502887 99502887 1001 86380 86390 1
502966 99502966 1001 86380 86390 1
503083 99503083 1001 86380 86390 1
502967 99502967 1001 86380 86390 1
502788 99502788 1001 86380 86390 1
502879 99502879 1001 86380 86390 1
502721 99502721 1001 86380 86390 1
503496 99503496 1001 86380 86390 1
503299 99503299 1001 86380 86390 1
503300 99503300 1001 86380 86390 1
504053 99504053 1001 86380 86390 1
503900 99503900 1001 86380 86390 1
503876 99503876 1001 86380 86390 1
503831 99503831 1001 86380 86390 1
503871 99503871 1001 86380 86390 1
503743 99503743 1001 86380 86390 1
503551 99503551 1001 86380 86390 1
503526 99503526 1001 86380 86390 1
503632 99503632 1001 86380 86390 1
503594 99503594 1001 86380 86390 1
503659 99503659 1001 86380 86390 1
503569 99503569 1001 86380 86390 1
503622 99503622 1001 86380 86390 1
503662 99503662 1001 86380 86390 1
504322 99504322 1001 86380 86390 1
504287 99504287 1001 86380 86390 1
504162 99504162 1001 86380 86390 1
504179 99504179 1001 86380 86390 1
504719 99504719 1001 86380 86390 1
504538 99504538 1001 86380 86390 1
504723 99504723 1001 86380 86390 1
504411 99504411 1001 86380 86390 1
504439 99504439 1001 86380 86390 1
505034 99505034 1001 86380 86390 1
505099 99505099 1001 86380 86390 1
505064 99505064 1001 86380 86390 1
504961 99504961 1001 86380 86390 1
505696 99505696 1001 86380 86390 1
505570 99505570 1001 86380 86390 1
505757 99505757 1001 86380 86390 1
505414 99505414 1001 86380 86390 1
505430 99505430 1001 86380 86390 1
505367 99505367 1001 86380 86390 1
505421 99505421 1001 86380 86390 1
505346 99505346 1001 86380 86390 1
505311 99505311 1001 86380 86390 1
505324 99505324 1001 86380 86390 1
505337 99505337 1001 86380 86390 1
505312 99505312 1001 86380 86390 1
505170 99505170 1001 86380 86390 1
505948 99505948 1001 86380 86390 1
505910 99505910 1001 86380 86390 1
505939 99505939 1001 86380 86390 1
505956 99505956 1001 86380 86390 1
505907 99505907 1001 86380 86390 1
505805 99505805 1001 86380 86390 1
506397 99506397 1001 86380 86390 1
506252 99506252 1001 86380 86390 1
506330 99506330 1001 86380 86390 1
506356 99506356 1001 86380 86390 1
506200 99506200 1001 86380 86390 1
506297 99506297 1001 86380 86390 1
506027 99506027 1001 86380 86390 1
506081 99506081 1001 86380 86390 1
506004 99506004 1001 86380 86390 1
506108 99506108 1001 86380 86390 1
506148 99506148 1001 86380 86390 1
505993 99505993 1001 86380 86390 1
506073 99506073 1001 86380 86390 1
506677 99506677 1001 86380 86390 1
506744 99506744 1001 86380 86390 1
507389 99507389 1001 86380 86390 1
507256 99507256 1001 86380 86390 1
507311 99507311 1001 86380 86390 1
507316 99507316 1001 86380 86390 1
507017 99507017 1001 86380 86390 1
507174 99507174 1001 86380 86390 1
507123 99507123 1001 86380 86390 1
507085 99507085 1001 86380 86390 1
506867 99506867 1001 86380 86390 1
506958 99506958 1001 86380 86390 1
506951 99506951 1001 86380 86390 1
506876 99506876 1001 86380 86390 1
507485 99507485 1001 86380 86390 1
507491 99507491 1001 86380 86390 1
507595 99507595 1001 86380 86390 1
507440 99507440 1001 86380 86390 1
508247 99508247 1001 86380 86390 1
508162 99508162 1001 86380 86390 1
508220 99508220 1001 86380 86390 1
508062 99508062 1001 86380 86390 1
508235 99508235 1001 86380 86390 1
508181 99508181 1001 86380 86390 1
507837 99507837 1001 86380 86390 1
507948 99507948 1001 86380 86390 1
507654 99507654 1001 86380 86390 1
507773 99507773 1001 86380 86390 1
507722 99507722 1001 86380 86390 1
507787 99507787 1001 86380 86390 1
508320 99508320 1001 86380 86390 1
508386 99508386 1001 86380 86390 1
508412 99508412 1001 86380 86390 1
509048 99509048 1001 86380 86390 1
509006 99509006 1001 86380 86390 1
508795 99508795 1001 86380 86390 1
508680 99508680 1001 86380 86390 1
508520 99508520 1001 86380 86390 1
508611 99508611 1001 86380 86390 1
508499 99508499 1001 86380 86390 1
508460 99508460 1001 86380 86390 1
508476 99508476 1001 86380 86390 1
508464 99508464 1001 86380 86390 1
509241 99509241 1001 86380 86390 1
509255 99509255 1001 86380 86390 1
509245 99509245 1001 86380 86390 1
509155 99509155 1001 86380 86390 1
509250 99509250 1001 86380 86390 1
509722 99509722 1001 86380 86390 1
509749 99509749 1001 86380 86390 1
509788 99509788 1001 86380 86390 1
509814 99509814 1001 86380 86390 1
509618 99509618 1001 86380 86390 1
509503 99509503 1001 86380 86390 1
509494 99509494 1001 86380 86390 1
509678 99509678 1001 86380 86390 1
509640 99509640 1001 86380 86390 1
509552 99509552 1001 86380 86390 1
509642 99509642 1001 86380 86390 1
509411 99509411 1001 86380 86390 1
509400 99509400 1001 86380 86390 1
509376 99509376 1001 86380 86390 1
509415 99509415 1001 86380 86390 1
510002 99510002 1001 86380 86390 1
510100 99510100 1001 86380 86390 1
510691 99510691 1001 86380 86390 1
510653 99510653 1001 86380 86390 1
510450 99510450 1001 86380 86390 1
510248 99510248 1001 86380 86390 1
510223 99510223 1001 86380 86390 1
510159 99510159 1001 86380 86390 1
510174 99510174 1001 86380 86390 1
510213 99510213 1001 86380 86390 1
510181 99510181 1001 86380 86390 1
510801 99510801 1001 86380 86390 1
510793 99510793 1001 86380 86390 1
510741 99510741 1001 86380 86390 1
510770 99510770 1001 86380 86390 1
510825 99510825 1001 86380 86390 1
511385 99511385 1001 86380 86390 1
511157 99511157 1001 86380 86390 1
511216 99511216 1001 86380 86390 1
511025 99511025 1001 86380 86390 1
510976 99510976 1001 86380 86390 1
510980 99510980 1001 86380 86390 1
511098 99511098 1001 86380 86390 1
511604 99511604 1001 86380 86390 1
512317 99512317 1001 86380 86390 1
512362 99512362 1001 86380 86390 1
512377 99512377 1001 86380 86390 1
511969 99511969 1001 86380 86390 1
511986 99511986 1001 86380 86390 1
511929 99511929 1001 86380 86390 1
511942 99511942 1001 86380 86390 1
511951 99511951 1001 86380 86390 1
512403 99512403 1001 86380 86390 1
512507 99512507 1001 86380 86390 1
512509 99512509 1001 86380 86390 1
512435 99512435 1001 86380 86390 1
512383 99512383 1001 86380 86390 1
512423 99512423 1001 86380 86390 1
512516 99512516 1001 86380 86390 1
513115 99513115 1001 86380 86390 1
513170 99513170 1001 86380 86390 1
513059 99513059 1001 86380 86390 1
512639 99512639 1001 86380 86390 1
512731 99512731 1001 86380 86390 1
512757 99512757 1001 86380 86390 1
512785 99512785 1001 86380 86390 1
513312 99513312 1001 86380 86390 1
513303 99513303 1001 86380 86390 1
513904 99513904 1001 86380 86390 1
513844 99513844 1001 86380 86390 1
513870 99513870 1001 86380 86390 1
513961 99513961 1001 86380 86390 1
513928 99513928 1001 86380 86390 1
513722 99513722 1001 86380 86390 1
513741 99513741 1001 86380 86390 1
513769 99513769 1001 86380 86390 1
513626 99513626 1001 86380 86390 1
513451 99513451 1001 86380 86390 1
513530 99513530 1001 86380 86390 1
513544 99513544 1001 86380 86390 1
513550 99513550 1001 86380 86390 1
513486 99513486 1001 86380 86390 1
514067 99514067 1001 86380 86390 1
514212 99514212 1001 86380 86390 1
514123 99514123 1001 86380 86390 1
514136 99514136 1001 86380 86390 1
514100 99514100 1001 86380 86390 1
514048 99514048 1001 86380 86390 1
514130 99514130 1001 86380 86390 1
514717 99514717 1001 86380 86390 1
514828 99514828 1001 86380 86390 1
514699 99514699 1001 86380 86390 1
514751 99514751 1001 86380 86390 1
514726 99514726 1001 86380 86390 1
514470 99514470 1001 86380 86390 1
514526 99514526 1001 86380 86390 1
514619 99514619 1001 86380 86390 1
514247 99514247 1001 86380 86390 1
514985 99514985 1001 86380 86390 1
515651 99515651 1001 86380 86390 1
515501 99515501 1001 86380 86390 1
515368 99515368 1001 86380 86390 1
515306 99515306 1001 86380 86390 1
515398 99515398 1001 86380 86390 1
515154 99515154 1001 86380 86390 1
515168 99515168 1001 86380 86390 1
515092 99515092 1001 86380 86390 1
515105 99515105 1001 86380 86390 1
515227 99515227 1001 86380 86390 1
515852 99515852 1001 86380 86390 1
515762 99515762 1001 86380 86390 1
515741 99515741 1001 86380 86390 1
515743 99515743 1001 86380 86390 1
515704 99515704 1001 86380 86390 1
515731 99515731 1001 86380 86390 1
515757 99515757 1001 86380 86390 1
516506 99516506 1001 86380 86390 1
516510 99516510 1001 86380 86390 1
516111 99516111 1001 86380 86390 1
516203 99516203 1001 86380 86390 1
516294 99516294 1001 86380 86390 1
516256 99516256 1001 86380 86390 1
515927 99515927 1001 86380 86390 1
515966 99515966 1001 86380 86390 1
515976 99515976 1001 86380 86390 1
516669 99516669 1001 86380 86390 1
516618 99516618 1001 86380 86390 1
516593 99516593 1001 86380 86390 1
516622 99516622 1001 86380 86390 1
517287 99517287 1001 86380 86390 1
517304 99517304 1001 86380 86390 1
517172 99517172 1001 86380 86390 1
517315 99517315 1001 86380 86390 1
517150 99517150 1001 86380 86390 1
517267 99517267 1001 86380 86390 1
517019 99517019 1001 86380 86390 1
517062 99517062 1001 86380 86390 1
516757 99516757 1001 86380 86390 1
517492 99517492 1001 86380 86390 1
517377 99517377 1001 86380 86390 1
517339 99517339 1001 86380 86390 1
518108 99518108 1001 86380 86390 1
517777 99517777 1001 86380 86390 1
517873 99517873 1001 86380 86390 1
517784 99517784 1001 86380 86390 1
517722 99517722 1001 86380 86390 1
517716 99517716 1001 86380 86390 1
517653 99517653 1001 86380 86390 1
518193 99518193 1001 86380 86390 1
518247 99518247 1001 86380 86390 1
518952 99518952 1001 86380 86390 1
518960 99518960 1001 86380 86390 1
518801 99518801 1001 86380 86390 1
518827 99518827 1001 86380 86390 1
518973 99518973 1001 86380 86390 1
518707 99518707 1001 86380 86390 1
518711 99518711 1001 86380 86390 1
518521 99518521 1001 86380 86390 1
518547 99518547 1001 86380 86390 1
519033 99519033 1001 86380 86390 1
519072 99519072 1001 86380 86390 1
519112 99519112 1001 86380 86390 1
519690 99519690 1001 86380 86390 1
519723 99519723 1001 86380 86390 1
519474 99519474 1001 86380 86390 1
519288 99519288 1001 86380 86390 1
519237 99519237 1001 86380 86390 1
519238 99519238 1001 86380 86390 1
519956 99519956 1001 86380 86390 1
519997 99519997 1001 86380 86390 1
519935 99519935 1001 86380 86390 1
519899 99519899 1001 86380 86390 1
519938 99519938 1001 86380 86390 1
519901 99519901 1001 86380 86390 1
520593 99520593 1001 86380 86390 1
520598 99520598 1001 86380 86390 1
520384 99520384 1001 86380 86390 1
520320 99520320 1001 86380 86390 1
520233 99520233 1001 86380 86390 1
520403 99520403 1001 86380 86390 1
520248 99520248 1001 86380 86390 1
520045 99520045 1001 86380 86390 1
520076 99520076 1001 86380 86390 1
520200 99520200 1001 86380 86390 1
520703 99520703 1001 86380 86390 1
520768 99520768 1001 86380 86390 1
520823 99520823 1001 86380 86390 1
520720 99520720 1001 86380 86390 1
520684 99520684 1001 86380 86390 1
521286 99521286 1001 86380 86390 1
521466 99521466 1001 86380 86390 1
521423 99521423 1001 86380 86390 1
521297 99521297 1001 86380 86390 1
521196 99521196 1001 86380 86390 1
521159 99521159 1001 86380 86390 1
521199 99521199 1001 86380 86390 1
521084 99521084 1001 86380 86390 1
521192 99521192 1001 86380 86390 1
520979 99520979 1001 86380 86390 1
520868 99520868 1001 86380 86390 1
521542 99521542 1001 86380 86390 1
520846 99520846 1001 86380 86390 1
521531 99521531 1001 86380 86390 1
521472 99521472 1001 86380 86390 1
522135 99522135 1001 86380 86390 1
522202 99522202 1001 86380 86390 1
522063 99522063 1001 86380 86390 1
522004 99522004 1001 86380 86390 1
522072 99522072 1001 86380 86390 1
521764 99521764 1001 86380 86390 1
521821 99521821 1001 86380 86390 1
521799 99521799 1001 86380 86390 1
522328 99522328 1001 86380 86390 1
522432 99522432 1001 86380 86390 1
522331 99522331 1001 86380 86390 1
522347 99522347 1001 86380 86390 1
522402 99522402 1001 86380 86390 1
522338 99522338 1001 86380 86390 1
522392 99522392 1001 86380 86390 1
523030 99523030 1001 86380 86390 1
522994 99522994 1001 86380 86390 1
523000 99523000 1001 86380 86390 1
523080 99523080 1001 86380 86390 1
522886 99522886 1001 86380 86390 1
522503 99522503 1001 86380 86390 1
523207 99523207 1001 86380 86390 1
523149 99523149 1001 86380 86390 1
523743 99523743 1001 86380 86390 1
523846 99523846 1001 86380 86390 1
523633 99523633 1001 86380 86390 1
523711 99523711 1001 86380 86390 1
523353 99523353 1001 86380 86390 1
523495 99523495 1001 86380 86390 1
523379 99523379 1001 86380 86390 1
523526 99523526 1001 86380 86390 1
524101 99524101 1001 86380 86390 1
524107 99524107 1001 86380 86390 1
524069 99524069 1001 86380 86390 1
524590 99524590 1001 86380 86390 1
524638 99524638 1001 86380 86390 1
524292 99524292 1001 86380 86390 1
524153 99524153 1001 86380 86390 1
524969 99524969 1001 86380 86390 1
524790 99524790 1001 86380 86390 1
524831 99524831 1001 86380 86390 1
525446 99525446 1001 86380 86390 1
525556 99525556 1001 86380 86390 1
525263 99525263 1001 86380 86390 1
525290 99525290 1001 86380 86390 1
525239 99525239 1001 86380 86390 1
525258 99525258 1001 86380 86390 1
524981 99524981 1001 86380 86390 1
525625 99525625 1001 86380 86390 1
525630 99525630 1001 86380 86390 1
526421 99526421 1001 86380 86390 1
526025 99526025 1001 86380 86390 1
526122 99526122 1001 86380 86390 1
525997 99525997 1001 86380 86390 1
525869 99525869 1001 86380 86390 1
526007 99526007 1001 86380 86390 1
526575 99526575 1001 86380 86390 1
526607 99526607 1001 86380 86390 1
527186 99527186 1001 86380 86390 1
526943 99526943 1001 86380 86390 1
526839 99526839 1001 86380 86390 1
526961 99526961 1001 86380 86390 1
526632 99526632 1001 86380 86390 1
526661 99526661 1001 86380 86390 1
526819 99526819 1001 86380 86390 1
527366 99527366 1001 86380 86390 1
527897 99527897 1001 86380 86390 1
527873 99527873 1001 86380 86390 1
527898 99527898 1001 86380 86390 1
527880 99527880 1001 86380 86390 1
528022 99528022 1001 86380 86390 1
527741 99527741 1001 86380 86390 1
527730 99527730 1001 86380 86390 1
527679 99527679 1001 86380 86390 1
527734 99527734 1001 86380 86390 1
527816 99527816 1001 86380 86390 1
527559 99527559 1001 86380 86390 1
527500 99527500 1001 86380 86390 1
527580 99527580 1001 86380 86390 1
528261 99528261 1001 86380 86390 1
528107 99528107 1001 86380 86390 1
528871 99528871 1001 86380 86390 1
528712 99528712 1001 86380 86390 1
528819 99528819 1001 86380 86390 1
528608 99528608 1001 86380 86390 1
528373 99528373 1001 86380 86390 1
528335 99528335 1001 86380 86390 1
528383 99528383 1001 86380 86390 1
528953 99528953 1001 86380 86390 1
529085 99529085 1001 86380 86390 1
529537 99529537 1001 86380 86390 1
529630 99529630 1001 86380 86390 1
529683 99529683 1001 86380 86390 1
529725 99529725 1001 86380 86390 1
529240 99529240 1001 86380 86390 1
529125 99529125 1001 86380 86390 1
529217 99529217 1001 86380 86390 1
529770 99529770 1001 86380 86390 1
529863 99529863 1001 86380 86390 1
530522 99530522 1001 86380 86390 1
530468 99530468 1001 86380 86390 1
530392 99530392 1001 86380 86390 1
530393 99530393 1001 86380 86390 1
530511 99530511 1001 86380 86390 1
530395 99530395 1001 86380 86390 1
530421 99530421 1001 86380 86390 1
530513 99530513 1001 86380 86390 1
530205 99530205 1001 86380 86390 1
530162 99530162 1001 86380 86390 1
529985 99529985 1001 86380 86390 1
530136 99530136 1001 86380 86390 1
530125 99530125 1001 86380 86390 1
530558 99530558 1001 86380 86390 1
531226 99531226 1001 86380 86390 1
531266 99531266 1001 86380 86390 1
531177 99531177 1001 86380 86390 1
531179 99531179 1001 86380 86390 1
531192 99531192 1001 86380 86390 1
531323 99531323 1001 86380 86390 1
531246 99531246 1001 86380 86390 1
531186 99531186 1001 86380 86390 1
531022 99531022 1001 86380 86390 1
530970 99530970 1001 86380 86390 1
531102 99531102 1001 86380 86390 1
531103 99531103 1001 86380 86390 1
531155 99531155 1001 86380 86390 1
531168 99531168 1001 86380 86390 1
531144 99531144 1001 86380 86390 1
531171 99531171 1001 86380 86390 1
530836 99530836 1001 86380 86390 1
530929 99530929 1001 86380 86390 1
530917 99530917 1001 86380 86390 1
530767 99530767 1001 86380 86390 1
531435 99531435 1001 86380 86390 1
532175 99532175 1001 86380 86390 1
532020 99532020 1001 86380 86390 1
531769 99531769 1001 86380 86390 1
531610 99531610 1001 86380 86390 1
532281 99532281 1001 86380 86390 1
532218 99532218 1001 86380 86390 1
532400 99532400 1001 86380 86390 1
532291 99532291 1001 86380 86390 1
532865 99532865 1001 86380 86390 1
532878 99532878 1001 86380 86390 1
532971 99532971 1001 86380 86390 1
532927 99532927 1001 86380 86390 1
532757 99532757 1001 86380 86390 1
532607 99532607 1001 86380 86390 1
533174 99533174 1001 86380 86390 1
533188 99533188 1001 86380 86390 1
533063 99533063 1001 86380 86390 1
533825 99533825 1001 86380 86390 1
533744 99533744 1001 86380 86390 1
533684 99533684 1001 86380 86390 1
533472 99533472 1001 86380 86390 1
533554 99533554 1001 86380 86390 1
533503 99533503 1001 86380 86390 1
533583 99533583 1001 86380 86390 1
533506 99533506 1001 86380 86390 1
533520 99533520 1001 86380 86390 1
533268 99533268 1001 86380 86390 1
533346 99533346 1001 86380 86390 1
533924 99533924 1001 86380 86390 1
533926 99533926 1001 86380 86390 1
534032 99534032 1001 86380 86390 1
534511 99534511 1001 86380 86390 1
534514 99534514 1001 86380 86390 1
534567 99534567 1001 86380 86390 1
534606 99534606 1001 86380 86390 1
534302 99534302 1001 86380 86390 1
534445 99534445 1001 86380 86390 1
534346 99534346 1001 86380 86390 1
534400 99534400 1001 86380 86390 1
534250 99534250 1001 86380 86390 1
534134 99534134 1001 86380 86390 1
534254 99534254 1001 86380 86390 1
534862 99534862 1001 86380 86390 1
534736 99534736 1001 86380 86390 1
534714 99534714 1001 86380 86390 1
534818 99534818 1001 86380 86390 1
534769 99534769 1001 86380 86390 1
535422 99535422 1001 86380 86390 1
535510 99535510 1001 86380 86390 1
535481 99535481 1001 86380 86390 1
535497 99535497 1001 86380 86390 1
535469 99535469 1001 86380 86390 1
535457 99535457 1001 86380 86390 1
535125 99535125 1001 86380 86390 1
535045 99535045 1001 86380 86390 1
535085 99535085 1001 86380 86390 1
535087 99535087 1001 86380 86390 1
534921 99534921 1001 86380 86390 1
535055 99535055 1001 86380 86390 1
534966 99534966 1001 86380 86390 1
535018 99535018 1001 86380 86390 1
535070 99535070 1001 86380 86390 1
535551 99535551 1001 86380 86390 1
535539 99535539 1001 86380 86390 1
535594 99535594 1001 86380 86390 1
536156 99536156 1001 86380 86390 1
536212 99536212 1001 86380 86390 1
536167 99536167 1001 86380 86390 1
535930 99535930 1001 86380 86390 1
536034 99536034 1001 86380 86390 1
535996 99535996 1001 86380 86390 1
536117 99536117 1001 86380 86390 1
535756 99535756 1001 86380 86390 1
535760 99535760 1001 86380 86390 1
536388 99536388 1001 86380 86390 1
536394 99536394 1001 86380 86390 1
537021 99537021 1001 86380 86390 1
537023 99537023 1001 86380 86390 1
537117 99537117 1001 86380 86390 1
536751 99536751 1001 86380 86390 1
536872 99536872 1001 86380 86390 1
537295 99537295 1001 86380 86390 1
537244 99537244 1001 86380 86390 1
537193 99537193 1001 86380 86390 1
537234 99537234 1001 86380 86390 1
537788 99537788 1001 86380 86390 1
537917 99537917 1001 86380 86390 1
537655 99537655 1001 86380 86390 1
537737 99537737 1001 86380 86390 1
537614 99537614 1001 86380 86390 1
537383 99537383 1001 86380 86390 1
537449 99537449 1001 86380 86390 1
537569 99537569 1001 86380 86390 1
537469 99537469 1001 86380 86390 1
537495 99537495 1001 86380 86390 1
538037 99538037 1001 86380 86390 1
538096 99538096 1001 86380 86390 1
538714 99538714 1001 86380 86390 1
538766 99538766 1001 86380 86390 1
538682 99538682 1001 86380 86390 1
538684 99538684 1001 86380 86390 1
538810 99538810 1001 86380 86390 1
538646 99538646 1001 86380 86390 1
538543 99538543 1001 86380 86390 1
538313 99538313 1001 86380 86390 1
538314 99538314 1001 86380 86390 1
538611 99538611 1001 86380 86390 1
538901 99538901 1001 86380 86390 1
539540 99539540 1001 86380 86390 1
539528 99539528 1001 86380 86390 1
539541 99539541 1001 86380 86390 1
539543 99539543 1001 86380 86390 1
539456 99539456 1001 86380 86390 1
539383 99539383 1001 86380 86390 1
539371 99539371 1001 86380 86390 1
539249 99539249 1001 86380 86390 1
539419 99539419 1001 86380 86390 1
539395 99539395 1001 86380 86390 1
539822 99539822 1001 86380 86390 1
539823 99539823 1001 86380 86390 1
539724 99539724 1001 86380 86390 1
540423 99540423 1001 86380 86390 1
540348 99540348 1001 86380 86390 1
540072 99540072 1001 86380 86390 1
540115 99540115 1001 86380 86390 1
540104 99540104 1001 86380 86390 1
540049 99540049 1001 86380 86390 1
540609 99540609 1001 86380 86390 1
540498 99540498 1001 86380 86390 1
540499 99540499 1001 86380 86390 1
540541 99540541 1001 86380 86390 1
541177 99541177 1001 86380 86390 1
541220 99541220 1001 86380 86390 1
541143 99541143 1001 86380 86390 1
541198 99541198 1001 86380 86390 1
541227 99541227 1001 86380 86390 1
540935 99540935 1001 86380 86390 1
540948 99540948 1001 86380 86390 1
540942 99540942 1001 86380 86390 1
540745 99540745 1001 86380 86390 1
540693 99540693 1001 86380 86390 1
540811 99540811 1001 86380 86390 1
541471 99541471 1001 86380 86390 1
541446 99541446 1001 86380 86390 1
540881 99540881 1001 86380 86390 1
541423 99541423 1001 86380 86390 1
541312 99541312 1001 86380 86390 1
541431 99541431 1001 86380 86390 1
541432 99541432 1001 86380 86390 1
541983 99541983 1001 86380 86390 1
541851 99541851 1001 86380 86390 1
541709 99541709 1001 86380 86390 1
541762 99541762 1001 86380 86390 1
541907 99541907 1001 86380 86390 1
541565 99541565 1001 86380 86390 1
542234 99542234 1001 86380 86390 1
542907 99542907 1001 86380 86390 1
542846 99542846 1001 86380 86390 1
542867 99542867 1001 86380 86390 1
542703 99542703 1001 86380 86390 1
542665 99542665 1001 86380 86390 1
542618 99542618 1001 86380 86390 1
542473 99542473 1001 86380 86390 1
542397 99542397 1001 86380 86390 1
542527 99542527 1001 86380 86390 1
543048 99543048 1001 86380 86390 1
543089 99543089 1001 86380 86390 1
543141 99543141 1001 86380 86390 1
543143 99543143 1001 86380 86390 1
543014 99543014 1001 86380 86390 1
543042 99543042 1001 86380 86390 1
543656 99543656 1001 86380 86390 1
543697 99543697 1001 86380 86390 1
543466 99543466 1001 86380 86390 1
543459 99543459 1001 86380 86390 1
543552 99543552 1001 86380 86390 1
543221 99543221 1001 86380 86390 1
543781 99543781 1001 86380 86390 1
543965 99543965 1001 86380 86390 1
543772 99543772 1001 86380 86390 1
543799 99543799 1001 86380 86390 1
544435 99544435 1001 86380 86390 1
544476 99544476 1001 86380 86390 1
544415 99544415 1001 86380 86390 1
544442 99544442 1001 86380 86390 1
544240 99544240 1001 86380 86390 1
544383 99544383 1001 86380 86390 1
544362 99544362 1001 86380 86390 1
544286 99544286 1001 86380 86390 1
544364 99544364 1001 86380 86390 1
544147 99544147 1001 86380 86390 1
544061 99544061 1001 86380 86390 1
544154 99544154 1001 86380 86390 1
544685 99544685 1001 86380 86390 1
428980 1009 1001 38340 40137 1
529115 1066 1002 36426 41267 1
534729 1023 1002 36256 37736 1
400092 99400092 1001 86380 86390 1
400354 99400354 1001 86380 86390 1
400389 99400389 1001 86380 86390 1
400518 99400518 1001 86380 86390 1
400661 99400661 1001 86380 86390 1
400819 99400819 1001 86380 86390 1
401123 99401123 1001 86380 86390 1
401136 99401136 1001 86380 86390 1
401188 99401188 1001 86380 86390 1
401189 99401189 1001 86380 86390 1
401224 99401224 1001 86380 86390 1
401325 99401325 1001 86380 86390 1
401418 99401418 1001 86380 86390 1
401744 99401744 1001 86380 86390 1
401899 99401899 1001 86380 86390 1
401956 99401956 1001 86380 86390 1
402082 99402082 1001 86380 86390 1
402137 99402137 1001 86380 86390 1
402362 99402362 1001 86380 86390 1
402805 99402805 1001 86380 86390 1
402961 99402961 1001 86380 86390 1
403006 99403006 1001 86380 86390 1
403014 99403014 1001 86380 86390 1
403133 99403133 1001 86380 86390 1
403339 99403339 1001 86380 86390 1
403820 99403820 1001 86380 86390 1
403903 99403903 1001 86380 86390 1
403984 99403984 1001 86380 86390 1
404187 99404187 1001 86380 86390 1
404211 99404211 1001 86380 86390 1
404311 99404311 1001 86380 86390 1
404256 99404256 1001 86380 86390 1
404526 99404526 1001 86380 86390 1
404582 99404582 1001 86380 86390 1
404987 99404987 1001 86380 86390 1
405133 99405133 1001 86380 86390 1
405170 99405170 1001 86380 86390 1
405152 99405152 1001 86380 86390 1
405371 99405371 1001 86380 86390 1
405511 99405511 1001 86380 86390 1
405574 99405574 1001 86380 86390 1
405649 99405649 1001 86380 86390 1
405633 99405633 1001 86380 86390 1
405586 99405586 1001 86380 86390 1
405682 99405682 1001 86380 86390 1
405667 99405667 1001 86380 86390 1
405869 99405869 1001 86380 86390 1
405988 99405988 1001 86380 86390 1
406038 99406038 1001 86380 86390 1
406114 99406114 1001 86380 86390 1
406088 99406088 1001 86380 86390 1
406148 99406148 1001 86380 86390 1
406226 99406226 1001 86380 86390 1
406207 99406207 1001 86380 86390 1
406422 99406422 1001 86380 86390 1
406895 99406895 1001 86380 86390 1
407121 99407121 1001 86380 86390 1
407137 99407137 1001 86380 86390 1
407165 99407165 1001 86380 86390 1
407419 99407419 1001 86380 86390 1
407470 99407470 1001 86380 86390 1
407615 99407615 1001 86380 86390 1
407756 99407756 1001 86380 86390 1
407800 99407800 1001 86380 86390 1
407771 99407771 1001 86380 86390 1
408081 99408081 1001 86380 86390 1
408272 99408272 1001 86380 86390 1
408369 99408369 1001 86380 86390 1
408414 99408414 1001 86380 86390 1
408580 99408580 1001 86380 86390 1
408927 99408927 1001 86380 86390 1
409113 99409113 1001 86380 86390 1
409618 99409618 1001 86380 86390 1
409734 99409734 1001 86380 86390 1
409806 99409806 1001 86380 86390 1
410156 99410156 1001 86380 86390 1
410190 99410190 1001 86380 86390 1
410408 99410408 1001 86380 86390 1
410409 99410409 1001 86380 86390 1
410670 99410670 1001 86380 86390 1
410824 99410824 1001 86380 86390 1
410979 99410979 1001 86380 86390 1
410983 99410983 1001 86380 86390 1
411108 99411108 1001 86380 86390 1
411126 99411126 1001 86380 86390 1
411133 99411133 1001 86380 86390 1
411202 99411202 1001 86380 86390 1
411204 99411204 1001 86380 86390 1
411621 99411621 1001 86380 86390 1
411726 99411726 1001 86380 86390 1
411804 99411804 1001 86380 86390 1
411892 99411892 1001 86380 86390 1
411931 99411931 1001 86380 86390 1
412065 99412065 1001 86380 86390 1
412242 99412242 1001 86380 86390 1
412431 99412431 1001 86380 86390 1
412287 99412287 1001 86380 86390 1
413636 99413636 1001 86380 86390 1
413581 99413581 1001 86380 86390 1
413440 99413440 1001 86380 86390 1
413559 99413559 1001 86380 86390 1
413539 99413539 1001 86380 86390 1
412907 99412907 1001 86380 86390 1
413163 99413163 1001 86380 86390 1
413081 99413081 1001 86380 86390 1
412665 99412665 1001 86380 86390 1
412862 99412862 1001 86380 86390 1
412488 99412488 1001 86380 86390 1
412540 99412540 1001 86380 86390 1
413703 99413703 1001 86380 86390 1
413706 99413706 1001 86380 86390 1
415026 99415026 1001 86380 86390 1
415191 99415191 1001 86380 86390 1
415063 99415063 1001 86380 86390 1
415205 99415205 1001 86380 86390 1
414543 99414543 1001 86380 86390 1
414334 99414334 1001 86380 86390 1
414465 99414465 1001 86380 86390 1
414219 99414219 1001 86380 86390 1
415576 99415576 1001 86380 86390 1
415598 99415598 1001 86380 86390 1
415619 99415619 1001 86380 86390 1
416903 99416903 1001 86380 86390 1
416950 99416950 1001 86380 86390 1
416799 99416799 1001 86380 86390 1
416956 99416956 1001 86380 86390 1
416823 99416823 1001 86380 86390 1
416725 99416725 1001 86380 86390 1
416217 99416217 1001 86380 86390 1
416236 99416236 1001 86380 86390 1
416442 99416442 1001 86380 86390 1
416562 99416562 1001 86380 86390 1
416202 99416202 1001 86380 86390 1
416033 99416033 1001 86380 86390 1
416106 99416106 1001 86380 86390 1
417028 99417028 1001 86380 86390 1
417410 99417410 1001 86380 86390 1
418653 99418653 1001 86380 86390 1
418308 99418308 1001 86380 86390 1
418302 99418302 1001 86380 86390 1
417893 99417893 1001 86380 86390 1
417714 99417714 1001 86380 86390 1
417615 99417615 1001 86380 86390 1
417728 99417728 1001 86380 86390 1
417839 99417839 1001 86380 86390 1
417915 99417915 1001 86380 86390 1
419193 99419193 1001 86380 86390 1
418804 99418804 1001 86380 86390 1
419008 99419008 1001 86380 86390 1
418920 99418920 1001 86380 86390 1
418947 99418947 1001 86380 86390 1
420355 99420355 1001 86380 86390 1
420204 99420204 1001 86380 86390 1
420036 99420036 1001 86380 86390 1
419937 99419937 1001 86380 86390 1
419981 99419981 1001 86380 86390 1
419402 99419402 1001 86380 86390 1
419243 99419243 1001 86380 86390 1
419259 99419259 1001 86380 86390 1
419262 99419262 1001 86380 86390 1
420740 99420740 1001 86380 86390 1
420768 99420768 1001 86380 86390 1
420742 99420742 1001 86380 86390 1
420793 99420793 1001 86380 86390 1
420453 99420453 1001 86380 86390 1
422000 99422000 1001 86380 86390 1
422060 99422060 1001 86380 86390 1
422013 99422013 1001 86380 86390 1
421909 99421909 1001 86380 86390 1
421787 99421787 1001 86380 86390 1
421807 99421807 1001 86380 86390 1
421539 99421539 1001 86380 86390 1
421455 99421455 1001 86380 86390 1
421440 99421440 1001 86380 86390 1
421258 99421258 1001 86380 86390 1
421128 99421128 1001 86380 86390 1
420849 99420849 1001 86380 86390 1
422457 99422457 1001 86380 86390 1
422230 99422230 1001 86380 86390 1
422415 99422415 1001 86380 86390 1
422522 99422522 1001 86380 86390 1
422396 99422396 1001 86380 86390 1
422452 99422452 1001 86380 86390 1
422454 99422454 1001 86380 86390 1
423684 99423684 1001 86380 86390 1
423057 99423057 1001 86380 86390 1
423247 99423247 1001 86380 86390 1
423201 99423201 1001 86380 86390 1
423017 99423017 1001 86380 86390 1
422561 99422561 1001 86380 86390 1
422758 99422758 1001 86380 86390 1
422612 99422612 1001 86380 86390 1
422690 99422690 1001 86380 86390 1
422569 99422569 1001 86380 86390 1
423794 99423794 1001 86380 86390 1
424107 99424107 1001 86380 86390 1
423974 99423974 1001 86380 86390 1
423818 99423818 1001 86380 86390 1
425255 99425255 1001 86380 86390 1
425128 99425128 1001 86380 86390 1
425199 99425199 1001 86380 86390 1
425180 99425180 1001 86380 86390 1
425205 99425205 1001 86380 86390 1
425284 99425284 1001 86380 86390 1
425141 99425141 1001 86380 86390 1
425291 99425291 1001 86380 86390 1
424974 99424974 1001 86380 86390 1
424368 99424368 1001 86380 86390 1
424586 99424586 1001 86380 86390 1
425827 99425827 1001 86380 86390 1
425581 99425581 1001 86380 86390 1
425804 99425804 1001 86380 86390 1
425589 99425589 1001 86380 86390 1
425389 99425389 1001 86380 86390 1
425597 99425597 1001 86380 86390 1
426825 99426825 1001 86380 86390 1
426735 99426735 1001 86380 86390 1
426752 99426752 1001 86380 86390 1
426855 99426855 1001 86380 86390 1
427115 99427115 1001 86380 86390 1
426686 99426686 1001 86380 86390 1
426218 99426218 1001 86380 86390 1
426015 99426015 1001 86380 86390 1
425903 99425903 1001 86380 86390 1
426058 99426058 1001 86380 86390 1
427137 99427137 1001 86380 86390 1
427172 99427172 1001 86380 86390 1
427395 99427395 1001 86380 86390 1
427355 99427355 1001 86380 86390 1
428720 99428720 1001 86380 86390 1
428135 99428135 1001 86380 86390 1
427822 99427822 1001 86380 86390 1
427684 99427684 1001 86380 86390 1
427660 99427660 1001 86380 86390 1
427866 99427866 1001 86380 86390 1
427809 99427809 1001 86380 86390 1
429149 99429149 1001 86380 86390 1
429176 99429176 1001 86380 86390 1
429108 99429108 1001 86380 86390 1
428776 99428776 1001 86380 86390 1
430122 99430122 1001 86380 86390 1
430327 99430327 1001 86380 86390 1
430281 99430281 1001 86380 86390 1
429983 99429983 1001 86380 86390 1
429771 99429771 1001 86380 86390 1
429390 99429390 1001 86380 86390 1
429209 99429209 1001 86380 86390 1
429254 99429254 1001 86380 86390 1
429493 99429493 1001 86380 86390 1
430616 99430616 1001 86380 86390 1
430644 99430644 1001 86380 86390 1
431981 99431981 1001 86380 86390 1
431696 99431696 1001 86380 86390 1
431996 99431996 1001 86380 86390 1
432022 99432022 1001 86380 86390 1
431561 99431561 1001 86380 86390 1
431589 99431589 1001 86380 86390 1
431385 99431385 1001 86380 86390 1
431171 99431171 1001 86380 86390 1
431001 99431001 1001 86380 86390 1
431141 99431141 1001 86380 86390 1
430911 99430911 1001 86380 86390 1
432323 99432323 1001 86380 86390 1
432189 99432189 1001 86380 86390 1
432264 99432264 1001 86380 86390 1
433615 99433615 1001 86380 86390 1
433418 99433418 1001 86380 86390 1
433329 99433329 1001 86380 86390 1
433538 99433538 1001 86380 86390 1
433545 99433545 1001 86380 86390 1
432970 99432970 1001 86380 86390 1
432951 99432951 1001 86380 86390 1
433095 99433095 1001 86380 86390 1
432777 99432777 1001 86380 86390 1
432535 99432535 1001 86380 86390 1
432714 99432714 1001 86380 86390 1
432624 99432624 1001 86380 86390 1
433881 99433881 1001 86380 86390 1
433829 99433829 1001 86380 86390 1
433948 99433948 1001 86380 86390 1
433923 99433923 1001 86380 86390 1
433957 99433957 1001 86380 86390 1
435339 99435339 1001 86380 86390 1
435227 99435227 1001 86380 86390 1
435233 99435233 1001 86380 86390 1
435100 99435100 1001 86380 86390 1
435273 99435273 1001 86380 86390 1
434708 99434708 1001 86380 86390 1
434790 99434790 1001 86380 86390 1
434813 99434813 1001 86380 86390 1
434964 99434964 1001 86380 86390 1
434518 99434518 1001 86380 86390 1
434485 99434485 1001 86380 86390 1
435440 99435440 1001 86380 86390 1
435642 99435642 1001 86380 86390 1
436827 99436827 1001 86380 86390 1
436853 99436853 1001 86380 86390 1
436893 99436893 1001 86380 86390 1
436878 99436878 1001 86380 86390 1
436933 99436933 1001 86380 86390 1
436964 99436964 1001 86380 86390 1
437125 99437125 1001 86380 86390 1
436910 99436910 1001 86380 86390 1
436950 99436950 1001 86380 86390 1
436564 99436564 1001 86380 86390 1
436320 99436320 1001 86380 86390 1
435960 99435960 1001 86380 86390 1
436078 99436078 1001 86380 86390 1
436279 99436279 1001 86380 86390 1
436211 99436211 1001 86380 86390 1
436234 99436234 1001 86380 86390 1
436287 99436287 1001 86380 86390 1
437239 99437239 1001 86380 86390 1
300059 99300059 1001 86380 86390 1
300085 99300085 1001 86380 86390 1
300047 99300047 1001 86380 86390 1
300099 99300099 1001 86380 86390 1
437174 99437174 1001 86380 86390 1
300023 99300023 1001 86380 86390 1
300051 99300051 1001 86380 86390 1
300078 99300078 1001 86380 86390 1
437339 99437339 1001 86380 86390 1
300002 99300002 1001 86380 86390 1
300616 99300616 1001 86380 86390 1
300712 99300712 1001 86380 86390 1
300447 99300447 1001 86380 86390 1
300481 99300481 1001 86380 86390 1
300185 99300185 1001 86380 86390 1
300284 99300284 1001 86380 86390 1
300234 99300234 1001 86380 86390 1
300769 99300769 1001 86380 86390 1
301522 99301522 1001 86380 86390 1
301486 99301486 1001 86380 86390 1
301234 99301234 1001 86380 86390 1
301184 99301184 1001 86380 86390 1
301236 99301236 1001 86380 86390 1
301331 99301331 1001 86380 86390 1
301269 99301269 1001 86380 86390 1
300973 99300973 1001 86380 86390 1
300990 99300990 1001 86380 86390 1
301616 99301616 1001 86380 86390 1
301630 99301630 1001 86380 86390 1
302201 99302201 1001 86380 86390 1
302324 99302324 1001 86380 86390 1
302262 99302262 1001 86380 86390 1
302211 99302211 1001 86380 86390 1
302377 99302377 1001 86380 86390 1
302087 99302087 1001 86380 86390 1
302145 99302145 1001 86380 86390 1
302058 99302058 1001 86380 86390 1
301946 99301946 1001 86380 86390 1
301831 99301831 1001 86380 86390 1
301969 99301969 1001 86380 86390 1
302474 99302474 1001 86380 86390 1
302565 99302565 1001 86380 86390 1
302501 99302501 1001 86380 86390 1
302437 99302437 1001 86380 86390 1
302554 99302554 1001 86380 86390 1
302544 99302544 1001 86380 86390 1
303016 99303016 1001 86380 86390 1
303056 99303056 1001 86380 86390 1
303031 99303031 1001 86380 86390 1
302933 99302933 1001 86380 86390 1
302897 99302897 1001 86380 86390 1
302628 99302628 1001 86380 86390 1
302591 99302591 1001 86380 86390 1
302749 99302749 1001 86380 86390 1
302701 99302701 1001 86380 86390 1
303256 99303256 1001 86380 86390 1
303319 99303319 1001 86380 86390 1
303881 99303881 1001 86380 86390 1
304005 99304005 1001 86380 86390 1
303727 99303727 1001 86380 86390 1
303806 99303806 1001 86380 86390 1
303743 99303743 1001 86380 86390 1
303733 99303733 1001 86380 86390 1
303722 99303722 1001 86380 86390 1
303574 99303574 1001 86380 86390 1
303589 99303589 1001 86380 86390 1
303434 99303434 1001 86380 86390 1
304211 99304211 1001 86380 86390 1
304073 99304073 1001 86380 86390 1
304216 99304216 1001 86380 86390 1
304220 99304220 1001 86380 86390 1
304130 99304130 1001 86380 86390 1
304813 99304813 1001 86380 86390 1
304751 99304751 1001 86380 86390 1
304752 99304752 1001 86380 86390 1
304805 99304805 1001 86380 86390 1
304631 99304631 1001 86380 86390 1
304489 99304489 1001 86380 86390 1
304534 99304534 1001 86380 86390 1
304320 99304320 1001 86380 86390 1
304428 99304428 1001 86380 86390 1
305051 99305051 1001 86380 86390 1
304953 99304953 1001 86380 86390 1
304954 99304954 1001 86380 86390 1
305505 99305505 1001 86380 86390 1
305605 99305605 1001 86380 86390 1
305287 99305287 1001 86380 86390 1
305328 99305328 1001 86380 86390 1
305367 99305367 1001 86380 86390 1
305393 99305393 1001 86380 86390 1
305459 99305459 1001 86380 86390 1
305399 99305399 1001 86380 86390 1
305387 99305387 1001 86380 86390 1
305096 99305096 1001 86380 86390 1
305135 99305135 1001 86380 86390 1
305176 99305176 1001 86380 86390 1
500130 99500130 1001 86380 86390 1
500000 99500000 1001 86380 86390 1
500146 99500146 1001 86380 86390 1
500780 99500780 1001 86380 86390 1
500661 99500661 1001 86380 86390 1
500766 99500766 1001 86380 86390 1
500612 99500612 1001 86380 86390 1
500728 99500728 1001 86380 86390 1
500656 99500656 1001 86380 86390 1
500430 99500430 1001 86380 86390 1
500521 99500521 1001 86380 86390 1
500233 99500233 1001 86380 86390 1
500195 99500195 1001 86380 86390 1
500287 99500287 1001 86380 86390 1
500843 99500843 1001 86380 86390 1
500831 99500831 1001 86380 86390 1
500859 99500859 1001 86380 86390 1
501505 99501505 1001 86380 86390 1
501470 99501470 1001 86380 86390 1
501484 99501484 1001 86380 86390 1
501412 99501412 1001 86380 86390 1
501430 99501430 1001 86380 86390 1
501238 99501238 1001 86380 86390 1
501329 99501329 1001 86380 86390 1
501058 99501058 1001 86380 86390 1
501091 99501091 1001 86380 86390 1
501080 99501080 1001 86380 86390 1
501804 99501804 1001 86380 86390 1
502422 99502422 1001 86380 86390 1
501848 99501848 1001 86380 86390 1
502046 99502046 1001 86380 86390 1
502498 99502498 1001 86380 86390 1
503259 99503259 1001 86380 86390 1
503274 99503274 1001 86380 86390 1
503289 99503289 1001 86380 86390 1
502893 99502893 1001 86380 86390 1
502948 99502948 1001 86380 86390 1
502937 99502937 1001 86380 86390 1
503081 99503081 1001 86380 86390 1
502991 99502991 1001 86380 86390 1
503056 99503056 1001 86380 86390 1
502927 99502927 1001 86380 86390 1
502915 99502915 1001 86380 86390 1
502868 99502868 1001 86380 86390 1
502843 99502843 1001 86380 86390 1
503445 99503445 1001 86380 86390 1
503394 99503394 1001 86380 86390 1
503485 99503485 1001 86380 86390 1
504089 99504089 1001 86380 86390 1
504090 99504090 1001 86380 86390 1
503928 99503928 1001 86380 86390 1
504048 99504048 1001 86380 86390 1
504105 99504105 1001 86380 86390 1
503987 99503987 1001 86380 86390 1
503850 99503850 1001 86380 86390 1
503890 99503890 1001 86380 86390 1
503728 99503728 1001 86380 86390 1
503639 99503639 1001 86380 86390 1
503575 99503575 1001 86380 86390 1
503500 99503500 1001 86380 86390 1
503555 99503555 1001 86380 86390 1
504311 99504311 1001 86380 86390 1
504236 99504236 1001 86380 86390 1
504884 99504884 1001 86380 86390 1
504783 99504783 1001 86380 86390 1
504938 99504938 1001 86380 86390 1
504632 99504632 1001 86380 86390 1
504362 99504362 1001 86380 86390 1
504482 99504482 1001 86380 86390 1
504464 99504464 1001 86380 86390 1
504973 99504973 1001 86380 86390 1
505016 99505016 1001 86380 86390 1
505633 99505633 1001 86380 86390 1
505746 99505746 1001 86380 86390 1
505487 99505487 1001 86380 86390 1
505376 99505376 1001 86380 86390 1
505457 99505457 1001 86380 86390 1
505561 99505561 1001 86380 86390 1
505368 99505368 1001 86380 86390 1
505227 99505227 1001 86380 86390 1
505164 99505164 1001 86380 86390 1
505342 99505342 1001 86380 86390 1
505974 99505974 1001 86380 86390 1
505798 99505798 1001 86380 86390 1
505894 99505894 1001 86380 86390 1
505831 99505831 1001 86380 86390 1
506550 99506550 1001 86380 86390 1
506500 99506500 1001 86380 86390 1
506516 99506516 1001 86380 86390 1
506402 99506402 1001 86380 86390 1
506222 99506222 1001 86380 86390 1
506308 99506308 1001 86380 86390 1
506092 99506092 1001 86380 86390 1
506019 99506019 1001 86380 86390 1
506636 99506636 1001 86380 86390 1
507231 99507231 1001 86380 86390 1
507284 99507284 1001 86380 86390 1
507179 99507179 1001 86380 86390 1
507195 99507195 1001 86380 86390 1
507212 99507212 1001 86380 86390 1
507112 99507112 1001 86380 86390 1
506868 99506868 1001 86380 86390 1
506916 99506916 1001 86380 86390 1
507445 99507445 1001 86380 86390 1
507524 99507524 1001 86380 86390 1
507447 99507447 1001 86380 86390 1
507488 99507488 1001 86380 86390 1
507600 99507600 1001 86380 86390 1
508061 99508061 1001 86380 86390 1
508063 99508063 1001 86380 86390 1
508169 99508169 1001 86380 86390 1
507849 99507849 1001 86380 86390 1
507851 99507851 1001 86380 86390 1
508034 99508034 1001 86380 86390 1
507920 99507920 1001 86380 86390 1
507786 99507786 1001 86380 86390 1
507699 99507699 1001 86380 86390 1
507782 99507782 1001 86380 86390 1
508304 99508304 1001 86380 86390 1
508421 99508421 1001 86380 86390 1
508334 99508334 1001 86380 86390 1
508883 99508883 1001 86380 86390 1
508930 99508930 1001 86380 86390 1
508983 99508983 1001 86380 86390 1
508881 99508881 1001 86380 86390 1
508861 99508861 1001 86380 86390 1
508725 99508725 1001 86380 86390 1
508687 99508687 1001 86380 86390 1
508589 99508589 1001 86380 86390 1
508641 99508641 1001 86380 86390 1
508528 99508528 1001 86380 86390 1
509276 99509276 1001 86380 86390 1
509823 99509823 1001 86380 86390 1
509543 99509543 1001 86380 86390 1
509622 99509622 1001 86380 86390 1
509649 99509649 1001 86380 86390 1
509679 99509679 1001 86380 86390 1
509461 99509461 1001 86380 86390 1
509441 99509441 1001 86380 86390 1
509289 99509289 1001 86380 86390 1
509382 99509382 1001 86380 86390 1
509904 99509904 1001 86380 86390 1
510076 99510076 1001 86380 86390 1
510546 99510546 1001 86380 86390 1
510558 99510558 1001 86380 86390 1
510366 99510366 1001 86380 86390 1
510407 99510407 1001 86380 86390 1
510408 99510408 1001 86380 86390 1
510319 99510319 1001 86380 86390 1
510270 99510270 1001 86380 86390 1
510309 99510309 1001 86380 86390 1
510219 99510219 1001 86380 86390 1
510168 99510168 1001 86380 86390 1
510157 99510157 1001 86380 86390 1
510911 99510911 1001 86380 86390 1
510862 99510862 1001 86380 86390 1
510746 99510746 1001 86380 86390 1
511391 99511391 1001 86380 86390 1
511444 99511444 1001 86380 86390 1
511367 99511367 1001 86380 86390 1
511263 99511263 1001 86380 86390 1
511329 99511329 1001 86380 86390 1
511063 99511063 1001 86380 86390 1
510955 99510955 1001 86380 86390 1
511138 99511138 1001 86380 86390 1
511657 99511657 1001 86380 86390 1
511696 99511696 1001 86380 86390 1
511710 99511710 1001 86380 86390 1
511726 99511726 1001 86380 86390 1
511613 99511613 1001 86380 86390 1
512189 99512189 1001 86380 86390 1
512232 99512232 1001 86380 86390 1
512060 99512060 1001 86380 86390 1
511976 99511976 1001 86380 86390 1
512081 99512081 1001 86380 86390 1
511930 99511930 1001 86380 86390 1
512495 99512495 1001 86380 86390 1
512418 99512418 1001 86380 86390 1
512426 99512426 1001 86380 86390 1
513168 99513168 1001 86380 86390 1
512926 99512926 1001 86380 86390 1
512889 99512889 1001 86380 86390 1
512880 99512880 1001 86380 86390 1
513284 99513284 1001 86380 86390 1
513969 99513969 1001 86380 86390 1
514020 99514020 1001 86380 86390 1
513689 99513689 1001 86380 86390 1
513757 99513757 1001 86380 86390 1
513773 99513773 1001 86380 86390 1
513478 99513478 1001 86380 86390 1
513584 99513584 1001 86380 86390 1
514065 99514065 1001 86380 86390 1
514668 99514668 1001 86380 86390 1
514577 99514577 1001 86380 86390 1
514513 99514513 1001 86380 86390 1
514461 99514461 1001 86380 86390 1
514451 99514451 1001 86380 86390 1
514556 99514556 1001 86380 86390 1
514493 99514493 1001 86380 86390 1
514637 99514637 1001 86380 86390 1
514651 99514651 1001 86380 86390 1
514431 99514431 1001 86380 86390 1
514419 99514419 1001 86380 86390 1
514294 99514294 1001 86380 86390 1
514256 99514256 1001 86380 86390 1
514321 99514321 1001 86380 86390 1
514347 99514347 1001 86380 86390 1
514425 99514425 1001 86380 86390 1
514326 99514326 1001 86380 86390 1
515038 99515038 1001 86380 86390 1
515051 99515051 1001 86380 86390 1
514897 99514897 1001 86380 86390 1
515014 99515014 1001 86380 86390 1
514917 99514917 1001 86380 86390 1
515492 99515492 1001 86380 86390 1
515635 99515635 1001 86380 86390 1
515572 99515572 1001 86380 86390 1
515625 99515625 1001 86380 86390 1
515606 99515606 1001 86380 86390 1
515619 99515619 1001 86380 86390 1
515273 99515273 1001 86380 86390 1
515404 99515404 1001 86380 86390 1
515275 99515275 1001 86380 86390 1
515406 99515406 1001 86380 86390 1
515334 99515334 1001 86380 86390 1
515179 99515179 1001 86380 86390 1
515838 99515838 1001 86380 86390 1
515878 99515878 1001 86380 86390 1
515831 99515831 1001 86380 86390 1
515834 99515834 1001 86380 86390 1
515861 99515861 1001 86380 86390 1
516449 99516449 1001 86380 86390 1
516322 99516322 1001 86380 86390 1
516176 99516176 1001 86380 86390 1
516283 99516283 1001 86380 86390 1
516181 99516181 1001 86380 86390 1
516198 99516198 1001 86380 86390 1
516186 99516186 1001 86380 86390 1
516108 99516108 1001 86380 86390 1
516010 99516010 1001 86380 86390 1
515972 99515972 1001 86380 86390 1
516079 99516079 1001 86380 86390 1
516691 99516691 1001 86380 86390 1
516604 99516604 1001 86380 86390 1
516555 99516555 1001 86380 86390 1
516517 99516517 1001 86380 86390 1
517156 99517156 1001 86380 86390 1
517195 99517195 1001 86380 86390 1
517188 99517188 1001 86380 86390 1
517321 99517321 1001 86380 86390 1
517130 99517130 1001 86380 86390 1
516988 99516988 1001 86380 86390 1
517131 99517131 1001 86380 86390 1
517067 99517067 1001 86380 86390 1
516872 99516872 1001 86380 86390 1
516847 99516847 1001 86380 86390 1
517444 99517444 1001 86380 86390 1
517342 99517342 1001 86380 86390 1
517486 99517486 1001 86380 86390 1
517435 99517435 1001 86380 86390 1
518060 99518060 1001 86380 86390 1
518037 99518037 1001 86380 86390 1
518123 99518123 1001 86380 86390 1
517932 99517932 1001 86380 86390 1
517817 99517817 1001 86380 86390 1
517882 99517882 1001 86380 86390 1
517846 99517846 1001 86380 86390 1
517633 99517633 1001 86380 86390 1
517600 99517600 1001 86380 86390 1
517692 99517692 1001 86380 86390 1
518288 99518288 1001 86380 86390 1
518366 99518366 1001 86380 86390 1
518264 99518264 1001 86380 86390 1
518218 99518218 1001 86380 86390 1
518179 99518179 1001 86380 86390 1
518337 99518337 1001 86380 86390 1
518209 99518209 1001 86380 86390 1
518913 99518913 1001 86380 86390 1
518969 99518969 1001 86380 86390 1
518659 99518659 1001 86380 86390 1
518688 99518688 1001 86380 86390 1
518689 99518689 1001 86380 86390 1
518677 99518677 1001 86380 86390 1
518472 99518472 1001 86380 86390 1
518422 99518422 1001 86380 86390 1
518439 99518439 1001 86380 86390 1
518453 99518453 1001 86380 86390 1
518444 99518444 1001 86380 86390 1
519003 99519003 1001 86380 86390 1
519725 99519725 1001 86380 86390 1
519640 99519640 1001 86380 86390 1
519772 99519772 1001 86380 86390 1
519434 99519434 1001 86380 86390 1
519339 99519339 1001 86380 86390 1
519370 99519370 1001 86380 86390 1
519281 99519281 1001 86380 86390 1
519892 99519892 1001 86380 86390 1
520014 99520014 1001 86380 86390 1
520550 99520550 1001 86380 86390 1
520594 99520594 1001 86380 86390 1
520467 99520467 1001 86380 86390 1
520244 99520244 1001 86380 86390 1
520264 99520264 1001 86380 86390 1
520420 99520420 1001 86380 86390 1
520021 99520021 1001 86380 86390 1
520048 99520048 1001 86380 86390 1
520178 99520178 1001 86380 86390 1
520104 99520104 1001 86380 86390 1
520156 99520156 1001 86380 86390 1
520070 99520070 1001 86380 86390 1
520755 99520755 1001 86380 86390 1
520753 99520753 1001 86380 86390 1
521390 99521390 1001 86380 86390 1
521263 99521263 1001 86380 86390 1
521459 99521459 1001 86380 86390 1
521067 99521067 1001 86380 86390 1
521237 99521237 1001 86380 86390 1
521175 99521175 1001 86380 86390 1
521179 99521179 1001 86380 86390 1
521091 99521091 1001 86380 86390 1
520897 99520897 1001 86380 86390 1
520949 99520949 1001 86380 86390 1
521024 99521024 1001 86380 86390 1
520987 99520987 1001 86380 86390 1
521570 99521570 1001 86380 86390 1
521627 99521627 1001 86380 86390 1
521578 99521578 1001 86380 86390 1
522265 99522265 1001 86380 86390 1
522149 99522149 1001 86380 86390 1
522099 99522099 1001 86380 86390 1
522024 99522024 1001 86380 86390 1
521999 99521999 1001 86380 86390 1
521750 99521750 1001 86380 86390 1
521713 99521713 1001 86380 86390 1
522410 99522410 1001 86380 86390 1
522475 99522475 1001 86380 86390 1
522476 99522476 1001 86380 86390 1
522363 99522363 1001 86380 86390 1
522932 99522932 1001 86380 86390 1
522933 99522933 1001 86380 86390 1
523011 99523011 1001 86380 86390 1
522986 99522986 1001 86380 86390 1
522988 99522988 1001 86380 86390 1
522735 99522735 1001 86380 86390 1
522765 99522765 1001 86380 86390 1
522869 99522869 1001 86380 86390 1
522667 99522667 1001 86380 86390 1
522668 99522668 1001 86380 86390 1
522514 99522514 1001 86380 86390 1
523158 99523158 1001 86380 86390 1
523276 99523276 1001 86380 86390 1
523282 99523282 1001 86380 86390 1
523805 99523805 1001 86380 86390 1
523797 99523797 1001 86380 86390 1
523877 99523877 1001 86380 86390 1
523534 99523534 1001 86380 86390 1
523613 99523613 1001 86380 86390 1
523592 99523592 1001 86380 86390 1
523554 99523554 1001 86380 86390 1
523367 99523367 1001 86380 86390 1
523355 99523355 1001 86380 86390 1
523412 99523412 1001 86380 86390 1
523949 99523949 1001 86380 86390 1
524711 99524711 1001 86380 86390 1
524714 99524714 1001 86380 86390 1
524384 99524384 1001 86380 86390 1
524424 99524424 1001 86380 86390 1
524459 99524459 1001 86380 86390 1
524331 99524331 1001 86380 86390 1
524950 99524950 1001 86380 86390 1
524861 99524861 1001 86380 86390 1
524965 99524965 1001 86380 86390 1
524940 99524940 1001 86380 86390 1
524863 99524863 1001 86380 86390 1
524852 99524852 1001 86380 86390 1
524882 99524882 1001 86380 86390 1
524974 99524974 1001 86380 86390 1
525547 99525547 1001 86380 86390 1
525408 99525408 1001 86380 86390 1
525473 99525473 1001 86380 86390 1
525275 99525275 1001 86380 86390 1
525201 99525201 1001 86380 86390 1
525162 99525162 1001 86380 86390 1
525063 99525063 1001 86380 86390 1
525103 99525103 1001 86380 86390 1
525666 99525666 1001 86380 86390 1
525783 99525783 1001 86380 86390 1
526351 99526351 1001 86380 86390 1
526381 99526381 1001 86380 86390 1
526159 99526159 1001 86380 86390 1
526161 99526161 1001 86380 86390 1
526213 99526213 1001 86380 86390 1
526139 99526139 1001 86380 86390 1
525998 99525998 1001 86380 86390 1
525911 99525911 1001 86380 86390 1
525912 99525912 1001 86380 86390 1
525823 99525823 1001 86380 86390 1
525953 99525953 1001 86380 86390 1
526602 99526602 1001 86380 86390 1
526539 99526539 1001 86380 86390 1
527069 99527069 1001 86380 86390 1
527229 99527229 1001 86380 86390 1
527062 99527062 1001 86380 86390 1
526887 99526887 1001 86380 86390 1
526829 99526829 1001 86380 86390 1
526662 99526662 1001 86380 86390 1
527259 99527259 1001 86380 86390 1
527302 99527302 1001 86380 86390 1
527328 99527328 1001 86380 86390 1
527422 99527422 1001 86380 86390 1
527373 99527373 1001 86380 86390 1
527993 99527993 1001 86380 86390 1
527859 99527859 1001 86380 86390 1
527848 99527848 1001 86380 86390 1
528268 99528268 1001 86380 86390 1
528175 99528175 1001 86380 86390 1
528620 99528620 1001 86380 86390 1
528676 99528676 1001 86380 86390 1
528574 99528574 1001 86380 86390 1
528525 99528525 1001 86380 86390 1
528642 99528642 1001 86380 86390 1
528438 99528438 1001 86380 86390 1
528446 99528446 1001 86380 86390 1
528396 99528396 1001 86380 86390 1
529005 99529005 1001 86380 86390 1
529058 99529058 1001 86380 86390 1
529021 99529021 1001 86380 86390 1
529074 99529074 1001 86380 86390 1
528932 99528932 1001 86380 86390 1
529602 99529602 1001 86380 86390 1
529618 99529618 1001 86380 86390 1
529711 99529711 1001 86380 86390 1
529534 99529534 1001 86380 86390 1
529676 99529676 1001 86380 86390 1
529458 99529458 1001 86380 86390 1
529407 99529407 1001 86380 86390 1
529511 99529511 1001 86380 86390 1
529383 99529383 1001 86380 86390 1
529230 99529230 1001 86380 86390 1
529167 99529167 1001 86380 86390 1
529235 99529235 1001 86380 86390 1
529921 99529921 1001 86380 86390 1
529913 99529913 1001 86380 86390 1
529761 99529761 1001 86380 86390 1
529813 99529813 1001 86380 86390 1
529879 99529879 1001 86380 86390 1
530479 99530479 1001 86380 86390 1
530444 99530444 1001 86380 86390 1
530277 99530277 1001 86380 86390 1
530228 99530228 1001 86380 86390 1
530037 99530037 1001 86380 86390 1
529973 99529973 1001 86380 86390 1
530060 99530060 1001 86380 86390 1
530616 99530616 1001 86380 86390 1
530659 99530659 1001 86380 86390 1
530712 99530712 1001 86380 86390 1
530727 99530727 1001 86380 86390 1
531303 99531303 1001 86380 86390 1
531245 99531245 1001 86380 86390 1
531110 99531110 1001 86380 86390 1
531136 99531136 1001 86380 86390 1
531163 99531163 1001 86380 86390 1
531152 99531152 1001 86380 86390 1
530971 99530971 1001 86380 86390 1
531093 99531093 1001 86380 86390 1
531173 99531173 1001 86380 86390 1
530888 99530888 1001 86380 86390 1
530878 99530878 1001 86380 86390 1
530948 99530948 1001 86380 86390 1
530832 99530832 1001 86380 86390 1
530795 99530795 1001 86380 86390 1
531428 99531428 1001 86380 86390 1
531399 99531399 1001 86380 86390 1
531400 99531400 1001 86380 86390 1
532168 99532168 1001 86380 86390 1
532169 99532169 1001 86380 86390 1
532187 99532187 1001 86380 86390 1
532163 99532163 1001 86380 86390 1
532010 99532010 1001 86380 86390 1
532140 99532140 1001 86380 86390 1
532037 99532037 1001 86380 86390 1
531819 99531819 1001 86380 86390 1
531987 99531987 1001 86380 86390 1
531978 99531978 1001 86380 86390 1
531908 99531908 1001 86380 86390 1
531617 99531617 1001 86380 86390 1
531722 99531722 1001 86380 86390 1
531723 99531723 1001 86380 86390 1
531623 99531623 1001 86380 86390 1
531636 99531636 1001 86380 86390 1
532411 99532411 1001 86380 86390 1
532259 99532259 1001 86380 86390 1
532274 99532274 1001 86380 86390 1
532318 99532318 1001 86380 86390 1
532870 99532870 1001 86380 86390 1
532961 99532961 1001 86380 86390 1
532861 99532861 1001 86380 86390 1
532953 99532953 1001 86380 86390 1
532686 99532686 1001 86380 86390 1
532520 99532520 1001 86380 86390 1
532598 99532598 1001 86380 86390 1
532539 99532539 1001 86380 86390 1
533061 99533061 1001 86380 86390 1
533196 99533196 1001 86380 86390 1
533054 99533054 1001 86380 86390 1
533739 99533739 1001 86380 86390 1
533856 99533856 1001 86380 86390 1
533574 99533574 1001 86380 86390 1
533334 99533334 1001 86380 86390 1
534010 99534010 1001 86380 86390 1
533886 99533886 1001 86380 86390 1
533873 99533873 1001 86380 86390 1
533877 99533877 1001 86380 86390 1
534684 99534684 1001 86380 86390 1
534519 99534519 1001 86380 86390 1
534507 99534507 1001 86380 86390 1
534489 99534489 1001 86380 86390 1
534363 99534363 1001 86380 86390 1
534404 99534404 1001 86380 86390 1
534433 99534433 1001 86380 86390 1
534409 99534409 1001 86380 86390 1
534123 99534123 1001 86380 86390 1
534240 99534240 1001 86380 86390 1
534697 99534697 1001 86380 86390 1
534780 99534780 1001 86380 86390 1
534884 99534884 1001 86380 86390 1
535356 99535356 1001 86380 86390 1
535308 99535308 1001 86380 86390 1
535347 99535347 1001 86380 86390 1
535387 99535387 1001 86380 86390 1
535452 99535452 1001 86380 86390 1
535313 99535313 1001 86380 86390 1
535499 99535499 1001 86380 86390 1
535270 99535270 1001 86380 86390 1
535146 99535146 1001 86380 86390 1
534918 99534918 1001 86380 86390 1
534896 99534896 1001 86380 86390 1
536333 99536333 1001 86380 86390 1
536276 99536276 1001 86380 86390 1
536173 99536173 1001 86380 86390 1
536225 99536225 1001 86380 86390 1
536238 99536238 1001 86380 86390 1
536214 99536214 1001 86380 86390 1
536164 99536164 1001 86380 86390 1
536114 99536114 1001 86380 86390 1
535947 99535947 1001 86380 86390 1
535853 99535853 1001 86380 86390 1
535751 99535751 1001 86380 86390 1
535792 99535792 1001 86380 86390 1
536403 99536403 1001 86380 86390 1
536456 99536456 1001 86380 86390 1
536483 99536483 1001 86380 86390 1
536368 99536368 1001 86380 86390 1
536422 99536422 1001 86380 86390 1
537125 99537125 1001 86380 86390 1
537145 99537145 1001 86380 86390 1
536882 99536882 1001 86380 86390 1
536934 99536934 1001 86380 86390 1
536643 99536643 1001 86380 86390 1
537224 99537224 1001 86380 86390 1
537210 99537210 1001 86380 86390 1
537944 99537944 1001 86380 86390 1
537969 99537969 1001 86380 86390 1
537776 99537776 1001 86380 86390 1
537406 99537406 1001 86380 86390 1
537423 99537423 1001 86380 86390 1
537540 99537540 1001 86380 86390 1
537375 99537375 1001 86380 86390 1
538156 99538156 1001 86380 86390 1
538144 99538144 1001 86380 86390 1
538663 99538663 1001 86380 86390 1
538793 99538793 1001 86380 86390 1
538616 99538616 1001 86380 86390 1
538654 99538654 1001 86380 86390 1
538619 99538619 1001 86380 86390 1
538493 99538493 1001 86380 86390 1
538444 99538444 1001 86380 86390 1
538418 99538418 1001 86380 86390 1
538591 99538591 1001 86380 86390 1
538304 99538304 1001 86380 86390 1
538382 99538382 1001 86380 86390 1
538204 99538204 1001 86380 86390 1
538871 99538871 1001 86380 86390 1
538912 99538912 1001 86380 86390 1
539610 99539610 1001 86380 86390 1
539483 99539483 1001 86380 86390 1
539409 99539409 1001 86380 86390 1
539354 99539354 1001 86380 86390 1
539087 99539087 1001 86380 86390 1
539119 99539119 1001 86380 86390 1
539679 99539679 1001 86380 86390 1
539738 99539738 1001 86380 86390 1
539727 99539727 1001 86380 86390 1
539766 99539766 1001 86380 86390 1
540429 99540429 1001 86380 86390 1
540281 99540281 1001 86380 86390 1
540461 99540461 1001 86380 86390 1
540389 99540389 1001 86380 86390 1
539885 99539885 1001 86380 86390 1
539978 99539978 1001 86380 86390 1
539881 99539881 1001 86380 86390 1
539984 99539984 1001 86380 86390 1
539947 99539947 1001 86380 86390 1
540661 99540661 1001 86380 86390 1
540627 99540627 1001 86380 86390 1
540554 99540554 1001 86380 86390 1
541167 99541167 1001 86380 86390 1
541096 99541096 1001 86380 86390 1
541187 99541187 1001 86380 86390 1
541111 99541111 1001 86380 86390 1
540947 99540947 1001 86380 86390 1
541016 99541016 1001 86380 86390 1
540939 99540939 1001 86380 86390 1
541046 99541046 1001 86380 86390 1
540879 99540879 1001 86380 86390 1
540787 99540787 1001 86380 86390 1
540697 99540697 1001 86380 86390 1
541397 99541397 1001 86380 86390 1
541410 99541410 1001 86380 86390 1
541294 99541294 1001 86380 86390 1
541308 99541308 1001 86380 86390 1
541464 99541464 1001 86380 86390 1
541301 99541301 1001 86380 86390 1
542086 99542086 1001 86380 86390 1
541927 99541927 1001 86380 86390 1
542000 99542000 1001 86380 86390 1
542115 99542115 1001 86380 86390 1
541902 99541902 1001 86380 86390 1
541845 99541845 1001 86380 86390 1
541871 99541871 1001 86380 86390 1
541899 99541899 1001 86380 86390 1
541532 99541532 1001 86380 86390 1
542155 99542155 1001 86380 86390 1
542314 99542314 1001 86380 86390 1
542200 99542200 1001 86380 86390 1
542252 99542252 1001 86380 86390 1
542282 99542282 1001 86380 86390 1
542244 99542244 1001 86380 86390 1
542140 99542140 1001 86380 86390 1
542757 99542757 1001 86380 86390 1
542873 99542873 1001 86380 86390 1
542610 99542610 1001 86380 86390 1
542629 99542629 1001 86380 86390 1
542694 99542694 1001 86380 86390 1
542619 99542619 1001 86380 86390 1
542724 99542724 1001 86380 86390 1
542648 99542648 1001 86380 86390 1
542443 99542443 1001 86380 86390 1
542418 99542418 1001 86380 86390 1
542398 99542398 1001 86380 86390 1
542529 99542529 1001 86380 86390 1
542969 99542969 1001 86380 86390 1
543115 99543115 1001 86380 86390 1
543002 99543002 1001 86380 86390 1
542966 99542966 1001 86380 86390 1
543019 99543019 1001 86380 86390 1
543747 99543747 1001 86380 86390 1
543615 99543615 1001 86380 86390 1
543719 99543719 1001 86380 86390 1
543767 99543767 1001 86380 86390 1
543442 99543442 1001 86380 86390 1
543261 99543261 1001 86380 86390 1
543287 99543287 1001 86380 86390 1
543288 99543288 1001 86380 86390 1
543357 99543357 1001 86380 86390 1
543912 99543912 1001 86380 86390 1
543889 99543889 1001 86380 86390 1
543942 99543942 1001 86380 86390 1
544473 99544473 1001 86380 86390 1
544478 99544478 1001 86380 86390 1
544454 99544454 1001 86380 86390 1
544382 99544382 1001 86380 86390 1
544334 99544334 1001 86380 86390 1
544336 99544336 1001 86380 86390 1
544014 99544014 1001 86380 86390 1
544659 99544659 1001 86380 86390 1
544672 99544672 1001 86380 86390 1
517835 1010 1001 66079 66379 1
400055 99400055 1001 86380 86390 1
400243 99400243 1001 86380 86390 1
400250 99400250 1001 86380 86390 1
400404 99400404 1001 86380 86390 1
400594 99400594 1001 86380 86390 1
400711 99400711 1001 86380 86390 1
401050 99401050 1001 86380 86390 1
401280 99401280 1001 86380 86390 1
401374 99401374 1001 86380 86390 1
401638 99401638 1001 86380 86390 1
401746 99401746 1001 86380 86390 1
401947 99401947 1001 86380 86390 1
402077 99402077 1001 86380 86390 1
402088 99402088 1001 86380 86390 1
402295 99402295 1001 86380 86390 1
402276 99402276 1001 86380 86390 1
402331 99402331 1001 86380 86390 1
402990 99402990 1001 86380 86390 1
403053 99403053 1001 86380 86390 1
403384 99403384 1001 86380 86390 1
403426 99403426 1001 86380 86390 1
403449 99403449 1001 86380 86390 1
403602 99403602 1001 86380 86390 1
403705 99403705 1001 86380 86390 1
403689 99403689 1001 86380 86390 1
403779 99403779 1001 86380 86390 1
403847 99403847 1001 86380 86390 1
403963 99403963 1001 86380 86390 1
403968 99403968 1001 86380 86390 1
404126 99404126 1001 86380 86390 1
404177 99404177 1001 86380 86390 1
404361 99404361 1001 86380 86390 1
404456 99404456 1001 86380 86390 1
404562 99404562 1001 86380 86390 1
404610 99404610 1001 86380 86390 1
404724 99404724 1001 86380 86390 1
404899 99404899 1001 86380 86390 1
404983 99404983 1001 86380 86390 1
405064 99405064 1001 86380 86390 1
405211 99405211 1001 86380 86390 1
405383 99405383 1001 86380 86390 1
405440 99405440 1001 86380 86390 1
405612 99405612 1001 86380 86390 1
405723 99405723 1001 86380 86390 1
405770 99405770 1001 86380 86390 1
406073 99406073 1001 86380 86390 1
406092 99406092 1001 86380 86390 1
406101 99406101 1001 86380 86390 1
406270 99406270 1001 86380 86390 1
406193 99406193 1001 86380 86390 1
406241 99406241 1001 86380 86390 1
406364 99406364 1001 86380 86390 1
406418 99406418 1001 86380 86390 1
406555 99406555 1001 86380 86390 1
406702 99406702 1001 86380 86390 1
406637 99406637 1001 86380 86390 1
406806 99406806 1001 86380 86390 1
406741 99406741 1001 86380 86390 1
406956 99406956 1001 86380 86390 1
406841 99406841 1001 86380 86390 1
407098 99407098 1001 86380 86390 1
407122 99407122 1001 86380 86390 1
407118 99407118 1001 86380 86390 1
407538 99407538 1001 86380 86390 1
407661 99407661 1001 86380 86390 1
407592 99407592 1001 86380 86390 1
407972 99407972 1001 86380 86390 1
407898 99407898 1001 86380 86390 1
408090 99408090 1001 86380 86390 1
408123 99408123 1001 86380 86390 1
408257 99408257 1001 86380 86390 1
408672 99408672 1001 86380 86390 1
408899 99408899 1001 86380 86390 1
409041 99409041 1001 86380 86390 1
409014 99409014 1001 86380 86390 1
409064 99409064 1001 86380 86390 1
409098 99409098 1001 86380 86390 1
409102 99409102 1001 86380 86390 1
409235 99409235 1001 86380 86390 1
409631 99409631 1001 86380 86390 1
409786 99409786 1001 86380 86390 1
410417 99410417 1001 86380 86390 1
410544 99410544 1001 86380 86390 1
410609 99410609 1001 86380 86390 1
410553 99410553 1001 86380 86390 1
410714 99410714 1001 86380 86390 1
411011 99411011 1001 86380 86390 1
410939 99410939 1001 86380 86390 1
411074 99411074 1001 86380 86390 1
411059 99411059 1001 86380 86390 1
411112 99411112 1001 86380 86390 1
411044 99411044 1001 86380 86390 1
411374 99411374 1001 86380 86390 1
411444 99411444 1001 86380 86390 1
411591 99411591 1001 86380 86390 1
411794 99411794 1001 86380 86390 1
411777 99411777 1001 86380 86390 1
411860 99411860 1001 86380 86390 1
412217 99412217 1001 86380 86390 1
412400 99412400 1001 86380 86390 1
413366 99413366 1001 86380 86390 1
413459 99413459 1001 86380 86390 1
413487 99413487 1001 86380 86390 1
413015 99413015 1001 86380 86390 1
412988 99412988 1001 86380 86390 1
412946 99412946 1001 86380 86390 1
412531 99412531 1001 86380 86390 1
412873 99412873 1001 86380 86390 1
412731 99412731 1001 86380 86390 1
413888 99413888 1001 86380 86390 1
414095 99414095 1001 86380 86390 1
414022 99414022 1001 86380 86390 1
414043 99414043 1001 86380 86390 1
413846 99413846 1001 86380 86390 1
413743 99413743 1001 86380 86390 1
415172 99415172 1001 86380 86390 1
415227 99415227 1001 86380 86390 1
414955 99414955 1001 86380 86390 1
415089 99415089 1001 86380 86390 1
414824 99414824 1001 86380 86390 1
414744 99414744 1001 86380 86390 1
414666 99414666 1001 86380 86390 1
414272 99414272 1001 86380 86390 1
414275 99414275 1001 86380 86390 1
414122 99414122 1001 86380 86390 1
414408 99414408 1001 86380 86390 1
414386 99414386 1001 86380 86390 1
414217 99414217 1001 86380 86390 1
414154 99414154 1001 86380 86390 1
415402 99415402 1001 86380 86390 1
415408 99415408 1001 86380 86390 1
415497 99415497 1001 86380 86390 1
415333 99415333 1001 86380 86390 1
416884 99416884 1001 86380 86390 1
416856 99416856 1001 86380 86390 1
416225 99416225 1001 86380 86390 1
416535 99416535 1001 86380 86390 1
415726 99415726 1001 86380 86390 1
416074 99416074 1001 86380 86390 1
417318 99417318 1001 86380 86390 1
417534 99417534 1001 86380 86390 1
418510 99418510 1001 86380 86390 1
418678 99418678 1001 86380 86390 1
418755 99418755 1001 86380 86390 1
418489 99418489 1001 86380 86390 1
418080 99418080 1001 86380 86390 1
418199 99418199 1001 86380 86390 1
418164 99418164 1001 86380 86390 1
418844 99418844 1001 86380 86390 1
418960 99418960 1001 86380 86390 1
418806 99418806 1001 86380 86390 1
419087 99419087 1001 86380 86390 1
419154 99419154 1001 86380 86390 1
419097 99419097 1001 86380 86390 1
420126 99420126 1001 86380 86390 1
420425 99420425 1001 86380 86390 1
420071 99420071 1001 86380 86390 1
420374 99420374 1001 86380 86390 1
419968 99419968 1001 86380 86390 1
419976 99419976 1001 86380 86390 1
419295 99419295 1001 86380 86390 1
419352 99419352 1001 86380 86390 1
420698 99420698 1001 86380 86390 1
421892 99421892 1001 86380 86390 1
421950 99421950 1001 86380 86390 1
421951 99421951 1001 86380 86390 1
422020 99422020 1001 86380 86390 1
421628 99421628 1001 86380 86390 1
421341 99421341 1001 86380 86390 1
421174 99421174 1001 86380 86390 1
420994 99420994 1001 86380 86390 1
420953 99420953 1001 86380 86390 1
422271 99422271 1001 86380 86390 1
422197 99422197 1001 86380 86390 1
422334 99422334 1001 86380 86390 1
422285 99422285 1001 86380 86390 1
423319 99423319 1001 86380 86390 1
423115 99423115 1001 86380 86390 1
423255 99423255 1001 86380 86390 1
422773 99422773 1001 86380 86390 1
422662 99422662 1001 86380 86390 1
422736 99422736 1001 86380 86390 1
422742 99422742 1001 86380 86390 1
422903 99422903 1001 86380 86390 1
423820 99423820 1001 86380 86390 1
423844 99423844 1001 86380 86390 1
425196 99425196 1001 86380 86390 1
425108 99425108 1001 86380 86390 1
425169 99425169 1001 86380 86390 1
424799 99424799 1001 86380 86390 1
424792 99424792 1001 86380 86390 1
424750 99424750 1001 86380 86390 1
424246 99424246 1001 86380 86390 1
424318 99424318 1001 86380 86390 1
424308 99424308 1001 86380 86390 1
424182 99424182 1001 86380 86390 1
425470 99425470 1001 86380 86390 1
425691 99425691 1001 86380 86390 1
425490 99425490 1001 86380 86390 1
426847 99426847 1001 86380 86390 1
426829 99426829 1001 86380 86390 1
426781 99426781 1001 86380 86390 1
426621 99426621 1001 86380 86390 1
426307 99426307 1001 86380 86390 1
426289 99426289 1001 86380 86390 1
426536 99426536 1001 86380 86390 1
426443 99426443 1001 86380 86390 1
426162 99426162 1001 86380 86390 1
427347 99427347 1001 86380 86390 1
427148 99427148 1001 86380 86390 1
427449 99427449 1001 86380 86390 1
427504 99427504 1001 86380 86390 1
427523 99427523 1001 86380 86390 1
427450 99427450 1001 86380 86390 1
427506 99427506 1001 86380 86390 1
428592 99428592 1001 86380 86390 1
428505 99428505 1001 86380 86390 1
428456 99428456 1001 86380 86390 1
428511 99428511 1001 86380 86390 1
428144 99428144 1001 86380 86390 1
428147 99428147 1001 86380 86390 1
428295 99428295 1001 86380 86390 1
427934 99427934 1001 86380 86390 1
428333 99428333 1001 86380 86390 1
428275 99428275 1001 86380 86390 1
427534 99427534 1001 86380 86390 1
427633 99427633 1001 86380 86390 1
427695 99427695 1001 86380 86390 1
427867 99427867 1001 86380 86390 1
427548 99427548 1001 86380 86390 1
427818 99427818 1001 86380 86390 1
428827 99428827 1001 86380 86390 1
429128 99429128 1001 86380 86390 1
428767 99428767 1001 86380 86390 1
428792 99428792 1001 86380 86390 1
429158 99429158 1001 86380 86390 1
428797 99428797 1001 86380 86390 1
430093 99430093 1001 86380 86390 1
430193 99430193 1001 86380 86390 1
430051 99430051 1001 86380 86390 1
429886 99429886 1001 86380 86390 1
429765 99429765 1001 86380 86390 1
429647 99429647 1001 86380 86390 1
429676 99429676 1001 86380 86390 1
429608 99429608 1001 86380 86390 1
429801 99429801 1001 86380 86390 1
429455 99429455 1001 86380 86390 1
429405 99429405 1001 86380 86390 1
430502 99430502 1001 86380 86390 1
430740 99430740 1001 86380 86390 1
430533 99430533 1001 86380 86390 1
430647 99430647 1001 86380 86390 1
430813 99430813 1001 86380 86390 1
431905 99431905 1001 86380 86390 1
431457 99431457 1001 86380 86390 1
431358 99431358 1001 86380 86390 1
432163 99432163 1001 86380 86390 1
432256 99432256 1001 86380 86390 1
432237 99432237 1001 86380 86390 1
432286 99432286 1001 86380 86390 1
433628 99433628 1001 86380 86390 1
433085 99433085 1001 86380 86390 1
433223 99433223 1001 86380 86390 1
432673 99432673 1001 86380 86390 1
432885 99432885 1001 86380 86390 1
432737 99432737 1001 86380 86390 1
432642 99432642 1001 86380 86390 1
432789 99432789 1001 86380 86390 1
434050 99434050 1001 86380 86390 1
435039 99435039 1001 86380 86390 1
435304 99435304 1001 86380 86390 1
435050 99435050 1001 86380 86390 1
434680 99434680 1001 86380 86390 1
434868 99434868 1001 86380 86390 1
434819 99434819 1001 86380 86390 1
434976 99434976 1001 86380 86390 1
434613 99434613 1001 86380 86390 1
434268 99434268 1001 86380 86390 1
434523 99434523 1001 86380 86390 1
434276 99434276 1001 86380 86390 1
434558 99434558 1001 86380 86390 1
434196 99434196 1001 86380 86390 1
435458 99435458 1001 86380 86390 1
435708 99435708 1001 86380 86390 1
435552 99435552 1001 86380 86390 1
435687 99435687 1001 86380 86390 1
436727 99436727 1001 86380 86390 1
436642 99436642 1001 86380 86390 1
436674 99436674 1001 86380 86390 1
436413 99436413 1001 86380 86390 1
435955 99435955 1001 86380 86390 1
435940 99435940 1001 86380 86390 1
436119 99436119 1001 86380 86390 1
436332 99436332 1001 86380 86390 1
436233 99436233 1001 86380 86390 1
437325 99437325 1001 86380 86390 1
300037 99300037 1001 86380 86390 1
300600 99300600 1001 86380 86390 1
300565 99300565 1001 86380 86390 1
300607 99300607 1001 86380 86390 1
300523 99300523 1001 86380 86390 1
300475 99300475 1001 86380 86390 1
300402 99300402 1001 86380 86390 1
300365 99300365 1001 86380 86390 1
300298 99300298 1001 86380 86390 1
300819 99300819 1001 86380 86390 1
300745 99300745 1001 86380 86390 1
300836 99300836 1001 86380 86390 1
301453 99301453 1001 86380 86390 1
301422 99301422 1001 86380 86390 1
301397 99301397 1001 86380 86390 1
301410 99301410 1001 86380 86390 1
301246 99301246 1001 86380 86390 1
301278 99301278 1001 86380 86390 1
301291 99301291 1001 86380 86390 1
301317 99301317 1001 86380 86390 1
301243 99301243 1001 86380 86390 1
300935 99300935 1001 86380 86390 1
301117 99301117 1001 86380 86390 1
301079 99301079 1001 86380 86390 1
301059 99301059 1001 86380 86390 1
300958 99300958 1001 86380 86390 1
301579 99301579 1001 86380 86390 1
301581 99301581 1001 86380 86390 1
301750 99301750 1001 86380 86390 1
301622 99301622 1001 86380 86390 1
301559 99301559 1001 86380 86390 1
302222 99302222 1001 86380 86390 1
302371 99302371 1001 86380 86390 1
302046 99302046 1001 86380 86390 1
301984 99301984 1001 86380 86390 1
301978 99301978 1001 86380 86390 1
302109 99302109 1001 86380 86390 1
301864 99301864 1001 86380 86390 1
301904 99301904 1001 86380 86390 1
301827 99301827 1001 86380 86390 1
301874 99301874 1001 86380 86390 1
301784 99301784 1001 86380 86390 1
301927 99301927 1001 86380 86390 1
301940 99301940 1001 86380 86390 1
301785 99301785 1001 86380 86390 1
302177 99302177 1001 86380 86390 1
302578 99302578 1001 86380 86390 1
302581 99302581 1001 86380 86390 1
303120 99303120 1001 86380 86390 1
302919 99302919 1001 86380 86390 1
302858 99302858 1001 86380 86390 1
302780 99302780 1001 86380 86390 1
302743 99302743 1001 86380 86390 1
302784 99302784 1001 86380 86390 1
302623 99302623 1001 86380 86390 1
302610 99302610 1001 86380 86390 1
303410 99303410 1001 86380 86390 1
303878 99303878 1001 86380 86390 1
303891 99303891 1001 86380 86390 1
303933 99303933 1001 86380 86390 1
303856 99303856 1001 86380 86390 1
303763 99303763 1001 86380 86390 1
303739 99303739 1001 86380 86390 1
303652 99303652 1001 86380 86390 1
303626 99303626 1001 86380 86390 1
303555 99303555 1001 86380 86390 1
303504 99303504 1001 86380 86390 1
303430 99303430 1001 86380 86390 1
303527 99303527 1001 86380 86390 1
304048 99304048 1001 86380 86390 1
304105 99304105 1001 86380 86390 1
304821 99304821 1001 86380 86390 1
304849 99304849 1001 86380 86390 1
304779 99304779 1001 86380 86390 1
304742 99304742 1001 86380 86390 1
304551 99304551 1001 86380 86390 1
304652 99304652 1001 86380 86390 1
304484 99304484 1001 86380 86390 1
304253 99304253 1001 86380 86390 1
304385 99304385 1001 86380 86390 1
304935 99304935 1001 86380 86390 1
304927 99304927 1001 86380 86390 1
305006 99305006 1001 86380 86390 1
304919 99304919 1001 86380 86390 1
305584 99305584 1001 86380 86390 1
305624 99305624 1001 86380 86390 1
305500 99305500 1001 86380 86390 1
305671 99305671 1001 86380 86390 1
305630 99305630 1001 86380 86390 1
305675 99305675 1001 86380 86390 1
305679 99305679 1001 86380 86390 1
305543 99305543 1001 86380 86390 1
305170 99305170 1001 86380 86390 1
305172 99305172 1001 86380 86390 1
305250 99305250 1001 86380 86390 1
305136 99305136 1001 86380 86390 1
305232 99305232 1001 86380 86390 1
500105 99500105 1001 86380 86390 1
500067 99500067 1001 86380 86390 1
500751 99500751 1001 86380 86390 1
500674 99500674 1001 86380 86390 1
500693 99500693 1001 86380 86390 1
500632 99500632 1001 86380 86390 1
500414 99500414 1001 86380 86390 1
500448 99500448 1001 86380 86390 1
500323 99500323 1001 86380 86390 1
500343 99500343 1001 86380 86390 1
500896 99500896 1001 86380 86390 1
501294 99501294 1001 86380 86390 1
501432 99501432 1001 86380 86390 1
501316 99501316 1001 86380 86390 1
501176 99501176 1001 86380 86390 1
501090 99501090 1001 86380 86390 1
501129 99501129 1001 86380 86390 1
501834 99501834 1001 86380 86390 1
501783 99501783 1001 86380 86390 1
501712 99501712 1001 86380 86390 1
502363 99502363 1001 86380 86390 1
502312 99502312 1001 86380 86390 1
502326 99502326 1001 86380 86390 1
502379 99502379 1001 86380 86390 1
502330 99502330 1001 86380 86390 1
502386 99502386 1001 86380 86390 1
502458 99502458 1001 86380 86390 1
502309 99502309 1001 86380 86390 1
502143 99502143 1001 86380 86390 1
502164 99502164 1001 86380 86390 1
502142 99502142 1001 86380 86390 1
502168 99502168 1001 86380 86390 1
501896 99501896 1001 86380 86390 1
501927 99501927 1001 86380 86390 1
502009 99502009 1001 86380 86390 1
502035 99502035 1001 86380 86390 1
501984 99501984 1001 86380 86390 1
502642 99502642 1001 86380 86390 1
503258 99503258 1001 86380 86390 1
502892 99502892 1001 86380 86390 1
502970 99502970 1001 86380 86390 1
503074 99503074 1001 86380 86390 1
502984 99502984 1001 86380 86390 1
502900 99502900 1001 86380 86390 1
502981 99502981 1001 86380 86390 1
502787 99502787 1001 86380 86390 1
502866 99502866 1001 86380 86390 1
502841 99502841 1001 86380 86390 1
502821 99502821 1001 86380 86390 1
502877 99502877 1001 86380 86390 1
504116 99504116 1001 86380 86390 1
504043 99504043 1001 86380 86390 1
503912 99503912 1001 86380 86390 1
503735 99503735 1001 86380 86390 1
503905 99503905 1001 86380 86390 1
503537 99503537 1001 86380 86390 1
503566 99503566 1001 86380 86390 1
503608 99503608 1001 86380 86390 1
504303 99504303 1001 86380 86390 1
504862 99504862 1001 86380 86390 1
504749 99504749 1001 86380 86390 1
504663 99504663 1001 86380 86390 1
504628 99504628 1001 86380 86390 1
504465 99504465 1001 86380 86390 1
504472 99504472 1001 86380 86390 1
504422 99504422 1001 86380 86390 1
505021 99505021 1001 86380 86390 1
505062 99505062 1001 86380 86390 1
504946 99504946 1001 86380 86390 1
505107 99505107 1001 86380 86390 1
505636 99505636 1001 86380 86390 1
505755 99505755 1001 86380 86390 1
505514 99505514 1001 86380 86390 1
505450 99505450 1001 86380 86390 1
505292 99505292 1001 86380 86390 1
505190 99505190 1001 86380 86390 1
505192 99505192 1001 86380 86390 1
505223 99505223 1001 86380 86390 1
505314 99505314 1001 86380 86390 1
505927 99505927 1001 86380 86390 1
506510 99506510 1001 86380 86390 1
506575 99506575 1001 86380 86390 1
506401 99506401 1001 86380 86390 1
506441 99506441 1001 86380 86390 1
506557 99506557 1001 86380 86390 1
506339 99506339 1001 86380 86390 1
506070 99506070 1001 86380 86390 1
506011 99506011 1001 86380 86390 1
506712 99506712 1001 86380 86390 1
506773 99506773 1001 86380 86390 1
507390 99507390 1001 86380 86390 1
507299 99507299 1001 86380 86390 1
507262 99507262 1001 86380 86390 1
507343 99507343 1001 86380 86390 1
507087 99507087 1001 86380 86390 1
507036 99507036 1001 86380 86390 1
507091 99507091 1001 86380 86390 1
506880 99506880 1001 86380 86390 1
506984 99506984 1001 86380 86390 1
507008 99507008 1001 86380 86390 1
507512 99507512 1001 86380 86390 1
507525 99507525 1001 86380 86390 1
507623 99507623 1001 86380 86390 1
507561 99507561 1001 86380 86390 1
508122 99508122 1001 86380 86390 1
508165 99508165 1001 86380 86390 1
508101 99508101 1001 86380 86390 1
508029 99508029 1001 86380 86390 1
507763 99507763 1001 86380 86390 1
507730 99507730 1001 86380 86390 1
507769 99507769 1001 86380 86390 1
508329 99508329 1001 86380 86390 1
508409 99508409 1001 86380 86390 1
508963 99508963 1001 86380 86390 1
509051 99509051 1001 86380 86390 1
508952 99508952 1001 86380 86390 1
508991 99508991 1001 86380 86390 1
508920 99508920 1001 86380 86390 1
508778 99508778 1001 86380 86390 1
508785 99508785 1001 86380 86390 1
508492 99508492 1001 86380 86390 1
508625 99508625 1001 86380 86390 1
508653 99508653 1001 86380 86390 1
508504 99508504 1001 86380 86390 1
509126 99509126 1001 86380 86390 1
509850 99509850 1001 86380 86390 1
509708 99509708 1001 86380 86390 1
509738 99509738 1001 86380 86390 1
509829 99509829 1001 86380 86390 1
509756 99509756 1001 86380 86390 1
509364 99509364 1001 86380 86390 1
509480 99509480 1001 86380 86390 1
510042 99510042 1001 86380 86390 1
510098 99510098 1001 86380 86390 1
510063 99510063 1001 86380 86390 1
510532 99510532 1001 86380 86390 1
510342 99510342 1001 86380 86390 1
510348 99510348 1001 86380 86390 1
510490 99510490 1001 86380 86390 1
510325 99510325 1001 86380 86390 1
510194 99510194 1001 86380 86390 1
510745 99510745 1001 86380 86390 1
511492 99511492 1001 86380 86390 1
511494 99511494 1001 86380 86390 1
511410 99511410 1001 86380 86390 1
511209 99511209 1001 86380 86390 1
511293 99511293 1001 86380 86390 1
511269 99511269 1001 86380 86390 1
510948 99510948 1001 86380 86390 1
512187 99512187 1001 86380 86390 1
512192 99512192 1001 86380 86390 1
512182 99512182 1001 86380 86390 1
512259 99512259 1001 86380 86390 1
512337 99512337 1001 86380 86390 1
512160 99512160 1001 86380 86390 1
512173 99512173 1001 86380 86390 1
512109 99512109 1001 86380 86390 1
512045 99512045 1001 86380 86390 1
512061 99512061 1001 86380 86390 1
511972 99511972 1001 86380 86390 1
512129 99512129 1001 86380 86390 1
512133 99512133 1001 86380 86390 1
512069 99512069 1001 86380 86390 1
511944 99511944 1001 86380 86390 1
511882 99511882 1001 86380 86390 1
511874 99511874 1001 86380 86390 1
512428 99512428 1001 86380 86390 1
512544 99512544 1001 86380 86390 1
513089 99513089 1001 86380 86390 1
513025 99513025 1001 86380 86390 1
513155 99513155 1001 86380 86390 1
513008 99513008 1001 86380 86390 1
513164 99513164 1001 86380 86390 1
513024 99513024 1001 86380 86390 1
512872 99512872 1001 86380 86390 1
512946 99512946 1001 86380 86390 1
512649 99512649 1001 86380 86390 1
512591 99512591 1001 86380 86390 1
512735 99512735 1001 86380 86390 1
512646 99512646 1001 86380 86390 1
513243 99513243 1001 86380 86390 1
513865 99513865 1001 86380 86390 1
514015 99514015 1001 86380 86390 1
513664 99513664 1001 86380 86390 1
513480 99513480 1001 86380 86390 1
513609 99513609 1001 86380 86390 1
513481 99513481 1001 86380 86390 1
514087 99514087 1001 86380 86390 1
514234 99514234 1001 86380 86390 1
514700 99514700 1001 86380 86390 1
514805 99514805 1001 86380 86390 1
514579 99514579 1001 86380 86390 1
514606 99514606 1001 86380 86390 1
514480 99514480 1001 86380 86390 1
514394 99514394 1001 86380 86390 1
514407 99514407 1001 86380 86390 1
514317 99514317 1001 86380 86390 1
514346 99514346 1001 86380 86390 1
514284 99514284 1001 86380 86390 1
514427 99514427 1001 86380 86390 1
515041 99515041 1001 86380 86390 1
515018 99515018 1001 86380 86390 1
514942 99514942 1001 86380 86390 1
515607 99515607 1001 86380 86390 1
515534 99515534 1001 86380 86390 1
515678 99515678 1001 86380 86390 1
515335 99515335 1001 86380 86390 1
515465 99515465 1001 86380 86390 1
515415 99515415 1001 86380 86390 1
515289 99515289 1001 86380 86390 1
515107 99515107 1001 86380 86390 1
515863 99515863 1001 86380 86390 1
515787 99515787 1001 86380 86390 1
515887 99515887 1001 86380 86390 1
516395 99516395 1001 86380 86390 1
516475 99516475 1001 86380 86390 1
516484 99516484 1001 86380 86390 1
516392 99516392 1001 86380 86390 1
516457 99516457 1001 86380 86390 1
516354 99516354 1001 86380 86390 1
516380 99516380 1001 86380 86390 1
516265 99516265 1001 86380 86390 1
516182 99516182 1001 86380 86390 1
516034 99516034 1001 86380 86390 1
515937 99515937 1001 86380 86390 1
516533 99516533 1001 86380 86390 1
516668 99516668 1001 86380 86390 1
516541 99516541 1001 86380 86390 1
516554 99516554 1001 86380 86390 1
516606 99516606 1001 86380 86390 1
516634 99516634 1001 86380 86390 1
517252 99517252 1001 86380 86390 1
516962 99516962 1001 86380 86390 1
517106 99517106 1001 86380 86390 1
516994 99516994 1001 86380 86390 1
517059 99517059 1001 86380 86390 1
516969 99516969 1001 86380 86390 1
516799 99516799 1001 86380 86390 1
517397 99517397 1001 86380 86390 1
518034 99518034 1001 86380 86390 1
518049 99518049 1001 86380 86390 1
518079 99518079 1001 86380 86390 1
518070 99518070 1001 86380 86390 1
517797 99517797 1001 86380 86390 1
517632 99517632 1001 86380 86390 1
517635 99517635 1001 86380 86390 1
517734 99517734 1001 86380 86390 1
518279 99518279 1001 86380 86390 1
518267 99518267 1001 86380 86390 1
518295 99518295 1001 86380 86390 1
518244 99518244 1001 86380 86390 1
518899 99518899 1001 86380 86390 1
518957 99518957 1001 86380 86390 1
518838 99518838 1001 86380 86390 1
518903 99518903 1001 86380 86390 1
518892 99518892 1001 86380 86390 1
518982 99518982 1001 86380 86390 1
518592 99518592 1001 86380 86390 1
518722 99518722 1001 86380 86390 1
518648 99518648 1001 86380 86390 1
518779 99518779 1001 86380 86390 1
518613 99518613 1001 86380 86390 1
518587 99518587 1001 86380 86390 1
518419 99518419 1001 86380 86390 1
518417 99518417 1001 86380 86390 1
518379 99518379 1001 86380 86390 1
519081 99519081 1001 86380 86390 1
519188 99519188 1001 86380 86390 1
519007 99519007 1001 86380 86390 1
519008 99519008 1001 86380 86390 1
519700 99519700 1001 86380 86390 1
519722 99519722 1001 86380 86390 1
519505 99519505 1001 86380 86390 1
519522 99519522 1001 86380 86390 1
519458 99519458 1001 86380 86390 1
519248 99519248 1001 86380 86390 1
519300 99519300 1001 86380 86390 1
519391 99519391 1001 86380 86390 1
519397 99519397 1001 86380 86390 1
519346 99519346 1001 86380 86390 1
519967 99519967 1001 86380 86390 1
519942 99519942 1001 86380 86390 1
519994 99519994 1001 86380 86390 1
519948 99519948 1001 86380 86390 1
519819 99519819 1001 86380 86390 1
519988 99519988 1001 86380 86390 1
519888 99519888 1001 86380 86390 1
520581 99520581 1001 86380 86390 1
520546 99520546 1001 86380 86390 1
520559 99520559 1001 86380 86390 1
520599 99520599 1001 86380 86390 1
520638 99520638 1001 86380 86390 1
520459 99520459 1001 86380 86390 1
520344 99520344 1001 86380 86390 1
520255 99520255 1001 86380 86390 1
520345 99520345 1001 86380 86390 1
520231 99520231 1001 86380 86390 1
520313 99520313 1001 86380 86390 1
520164 99520164 1001 86380 86390 1
520065 99520065 1001 86380 86390 1
520170 99520170 1001 86380 86390 1
520096 99520096 1001 86380 86390 1
520676 99520676 1001 86380 86390 1
520802 99520802 1001 86380 86390 1
521316 99521316 1001 86380 86390 1
521455 99521455 1001 86380 86390 1
521323 99521323 1001 86380 86390 1
521119 99521119 1001 86380 86390 1
521135 99521135 1001 86380 86390 1
521231 99521231 1001 86380 86390 1
521181 99521181 1001 86380 86390 1
520975 99520975 1001 86380 86390 1
520858 99520858 1001 86380 86390 1
521044 99521044 1001 86380 86390 1
520905 99520905 1001 86380 86390 1
520999 99520999 1001 86380 86390 1
521635 99521635 1001 86380 86390 1
521624 99521624 1001 86380 86390 1
521642 99521642 1001 86380 86390 1
521618 99521618 1001 86380 86390 1
522115 99522115 1001 86380 86390 1
522182 99522182 1001 86380 86390 1
522215 99522215 1001 86380 86390 1
521974 99521974 1001 86380 86390 1
521866 99521866 1001 86380 86390 1
521685 99521685 1001 86380 86390 1
521787 99521787 1001 86380 86390 1
522296 99522296 1001 86380 86390 1
522348 99522348 1001 86380 86390 1
522465 99522465 1001 86380 86390 1
522375 99522375 1001 86380 86390 1
522326 99522326 1001 86380 86390 1
523045 99523045 1001 86380 86390 1
523033 99523033 1001 86380 86390 1
523094 99523094 1001 86380 86390 1
522824 99522824 1001 86380 86390 1
522724 99522724 1001 86380 86390 1
522640 99522640 1001 86380 86390 1
522563 99522563 1001 86380 86390 1
522564 99522564 1001 86380 86390 1
522663 99522663 1001 86380 86390 1
522548 99522548 1001 86380 86390 1
522574 99522574 1001 86380 86390 1
522587 99522587 1001 86380 86390 1
523130 99523130 1001 86380 86390 1
523316 99523316 1001 86380 86390 1
523178 99523178 1001 86380 86390 1
523140 99523140 1001 86380 86390 1
523868 99523868 1001 86380 86390 1
523611 99523611 1001 86380 86390 1
523589 99523589 1001 86380 86390 1
523481 99523481 1001 86380 86390 1
523470 99523470 1001 86380 86390 1
523485 99523485 1001 86380 86390 1
523332 99523332 1001 86380 86390 1
524058 99524058 1001 86380 86390 1
523983 99523983 1001 86380 86390 1
524055 99524055 1001 86380 86390 1
524004 99524004 1001 86380 86390 1
524568 99524568 1001 86380 86390 1
524627 99524627 1001 86380 86390 1
524500 99524500 1001 86380 86390 1
524449 99524449 1001 86380 86390 1
524360 99524360 1001 86380 86390 1
524544 99524544 1001 86380 86390 1
524416 99524416 1001 86380 86390 1
524520 99524520 1001 86380 86390 1
524418 99524418 1001 86380 86390 1
524258 99524258 1001 86380 86390 1
524272 99524272 1001 86380 86390 1
524169 99524169 1001 86380 86390 1
524858 99524858 1001 86380 86390 1
524788 99524788 1001 86380 86390 1
524829 99524829 1001 86380 86390 1
525581 99525581 1001 86380 86390 1
525226 99525226 1001 86380 86390 1
525292 99525292 1001 86380 86390 1
525204 99525204 1001 86380 86390 1
525297 99525297 1001 86380 86390 1
525233 99525233 1001 86380 86390 1
525161 99525161 1001 86380 86390 1
524982 99524982 1001 86380 86390 1
525116 99525116 1001 86380 86390 1
525698 99525698 1001 86380 86390 1
525703 99525703 1001 86380 86390 1
525756 99525756 1001 86380 86390 1
525640 99525640 1001 86380 86390 1
525731 99525731 1001 86380 86390 1
525655 99525655 1001 86380 86390 1
525669 99525669 1001 86380 86390 1
526335 99526335 1001 86380 86390 1
526221 99526221 1001 86380 86390 1
526312 99526312 1001 86380 86390 1
526407 99526407 1001 86380 86390 1
526251 99526251 1001 86380 86390 1
526127 99526127 1001 86380 86390 1
525971 99525971 1001 86380 86390 1
525831 99525831 1001 86380 86390 1
526000 99526000 1001 86380 86390 1
526622 99526622 1001 86380 86390 1
526482 99526482 1001 86380 86390 1
527198 99527198 1001 86380 86390 1
527161 99527161 1001 86380 86390 1
527046 99527046 1001 86380 86390 1
527222 99527222 1001 86380 86390 1
527224 99527224 1001 86380 86390 1
527129 99527129 1001 86380 86390 1
526855 99526855 1001 86380 86390 1
527037 99527037 1001 86380 86390 1
526921 99526921 1001 86380 86390 1
526922 99526922 1001 86380 86390 1
526858 99526858 1001 86380 86390 1
526846 99526846 1001 86380 86390 1
526989 99526989 1001 86380 86390 1
526738 99526738 1001 86380 86390 1
526739 99526739 1001 86380 86390 1
526636 99526636 1001 86380 86390 1
526703 99526703 1001 86380 86390 1
526705 99526705 1001 86380 86390 1
527350 99527350 1001 86380 86390 1
527376 99527376 1001 86380 86390 1
527300 99527300 1001 86380 86390 1
527277 99527277 1001 86380 86390 1
527382 99527382 1001 86380 86390 1
527388 99527388 1001 86380 86390 1
527925 99527925 1001 86380 86390 1
527943 99527943 1001 86380 86390 1
527666 99527666 1001 86380 86390 1
527627 99527627 1001 86380 86390 1
527461 99527461 1001 86380 86390 1
528078 99528078 1001 86380 86390 1
528174 99528174 1001 86380 86390 1
528814 99528814 1001 86380 86390 1
528862 99528862 1001 86380 86390 1
528582 99528582 1001 86380 86390 1
528570 99528570 1001 86380 86390 1
528412 99528412 1001 86380 86390 1
528440 99528440 1001 86380 86390 1
528324 99528324 1001 86380 86390 1
528377 99528377 1001 86380 86390 1
528468 99528468 1001 86380 86390 1
528357 99528357 1001 86380 86390 1
528281 99528281 1001 86380 86390 1
529019 99529019 1001 86380 86390 1
528931 99528931 1001 86380 86390 1
528987 99528987 1001 86380 86390 1
529551 99529551 1001 86380 86390 1
529704 99529704 1001 86380 86390 1
529506 99529506 1001 86380 86390 1
529404 99529404 1001 86380 86390 1
529223 99529223 1001 86380 86390 1
529173 99529173 1001 86380 86390 1
529293 99529293 1001 86380 86390 1
529112 99529112 1001 86380 86390 1
529154 99529154 1001 86380 86390 1
529144 99529144 1001 86380 86390 1
529183 99529183 1001 86380 86390 1
529841 99529841 1001 86380 86390 1
529771 99529771 1001 86380 86390 1
529889 99529889 1001 86380 86390 1
530431 99530431 1001 86380 86390 1
530406 99530406 1001 86380 86390 1
530498 99530498 1001 86380 86390 1
530541 99530541 1001 86380 86390 1
530206 99530206 1001 86380 86390 1
530142 99530142 1001 86380 86390 1
530209 99530209 1001 86380 86390 1
530184 99530184 1001 86380 86390 1
530173 99530173 1001 86380 86390 1
530179 99530179 1001 86380 86390 1
530050 99530050 1001 86380 86390 1
529994 99529994 1001 86380 86390 1
530047 99530047 1001 86380 86390 1
530086 99530086 1001 86380 86390 1
530672 99530672 1001 86380 86390 1
531292 99531292 1001 86380 86390 1
531262 99531262 1001 86380 86390 1
531084 99531084 1001 86380 86390 1
531072 99531072 1001 86380 86390 1
531118 99531118 1001 86380 86390 1
531159 99531159 1001 86380 86390 1
530841 99530841 1001 86380 86390 1
530777 99530777 1001 86380 86390 1
530830 99530830 1001 86380 86390 1
530806 99530806 1001 86380 86390 1
530963 99530963 1001 86380 86390 1
530874 99530874 1001 86380 86390 1
531467 99531467 1001 86380 86390 1
531382 99531382 1001 86380 86390 1
532043 99532043 1001 86380 86390 1
532099 99532099 1001 86380 86390 1
532022 99532022 1001 86380 86390 1
532198 99532198 1001 86380 86390 1
532049 99532049 1001 86380 86390 1
531850 99531850 1001 86380 86390 1
531889 99531889 1001 86380 86390 1
531930 99531930 1001 86380 86390 1
531813 99531813 1001 86380 86390 1
531882 99531882 1001 86380 86390 1
531804 99531804 1001 86380 86390 1
531817 99531817 1001 86380 86390 1
531690 99531690 1001 86380 86390 1
531745 99531745 1001 86380 86390 1
531655 99531655 1001 86380 86390 1
531772 99531772 1001 86380 86390 1
532232 99532232 1001 86380 86390 1
532392 99532392 1001 86380 86390 1
533026 99533026 1001 86380 86390 1
532941 99532941 1001 86380 86390 1
532633 99532633 1001 86380 86390 1
532754 99532754 1001 86380 86390 1
532742 99532742 1001 86380 86390 1
532597 99532597 1001 86380 86390 1
532470 99532470 1001 86380 86390 1
532422 99532422 1001 86380 86390 1
533176 99533176 1001 86380 86390 1
533164 99533164 1001 86380 86390 1
533076 99533076 1001 86380 86390 1
533077 99533077 1001 86380 86390 1
533130 99533130 1001 86380 86390 1
533053 99533053 1001 86380 86390 1
533858 99533858 1001 86380 86390 1
533826 99533826 1001 86380 86390 1
533786 99533786 1001 86380 86390 1
533774 99533774 1001 86380 86390 1
533762 99533762 1001 86380 86390 1
533471 99533471 1001 86380 86390 1
533601 99533601 1001 86380 86390 1
533455 99533455 1001 86380 86390 1
533522 99533522 1001 86380 86390 1
533392 99533392 1001 86380 86390 1
533272 99533272 1001 86380 86390 1
533260 99533260 1001 86380 86390 1
534001 99534001 1001 86380 86390 1
534586 99534586 1001 86380 86390 1
534640 99534640 1001 86380 86390 1
534591 99534591 1001 86380 86390 1
534314 99534314 1001 86380 86390 1
534394 99534394 1001 86380 86390 1
534434 99534434 1001 86380 86390 1
534224 99534224 1001 86380 86390 1
534237 99534237 1001 86380 86390 1
534199 99534199 1001 86380 86390 1
534122 99534122 1001 86380 86390 1
534804 99534804 1001 86380 86390 1
534874 99534874 1001 86380 86390 1
535394 99535394 1001 86380 86390 1
535209 99535209 1001 86380 86390 1
535071 99535071 1001 86380 86390 1
534892 99534892 1001 86380 86390 1
534998 99534998 1001 86380 86390 1
535088 99535088 1001 86380 86390 1
535042 99535042 1001 86380 86390 1
535598 99535598 1001 86380 86390 1
535562 99535562 1001 86380 86390 1
535629 99535629 1001 86380 86390 1
535707 99535707 1001 86380 86390 1
535657 99535657 1001 86380 86390 1
535684 99535684 1001 86380 86390 1
535610 99535610 1001 86380 86390 1
536163 99536163 1001 86380 86390 1
536176 99536176 1001 86380 86390 1
536205 99536205 1001 86380 86390 1
535963 99535963 1001 86380 86390 1
535729 99535729 1001 86380 86390 1
535813 99535813 1001 86380 86390 1
535826 99535826 1001 86380 86390 1
535852 99535852 1001 86380 86390 1
535918 99535918 1001 86380 86390 1
536490 99536490 1001 86380 86390 1
536417 99536417 1001 86380 86390 1
536384 99536384 1001 86380 86390 1
536982 99536982 1001 86380 86390 1
537130 99537130 1001 86380 86390 1
537107 99537107 1001 86380 86390 1
536946 99536946 1001 86380 86390 1
536793 99536793 1001 86380 86390 1
536754 99536754 1001 86380 86390 1
536862 99536862 1001 86380 86390 1
536876 99536876 1001 86380 86390 1
536760 99536760 1001 86380 86390 1
536610 99536610 1001 86380 86390 1
536691 99536691 1001 86380 86390 1
537174 99537174 1001 86380 86390 1
537784 99537784 1001 86380 86390 1
537772 99537772 1001 86380 86390 1
537619 99537619 1001 86380 86390 1
537676 99537676 1001 86380 86390 1
537433 99537433 1001 86380 86390 1
537488 99537488 1001 86380 86390 1
537452 99537452 1001 86380 86390 1
537571 99537571 1001 86380 86390 1
538013 99538013 1001 86380 86390 1
538003 99538003 1001 86380 86390 1
538181 99538181 1001 86380 86390 1
538754 99538754 1001 86380 86390 1
538775 99538775 1001 86380 86390 1
538812 99538812 1001 86380 86390 1
538583 99538583 1001 86380 86390 1
538415 99538415 1001 86380 86390 1
538406 99538406 1001 86380 86390 1
538565 99538565 1001 86380 86390 1
538301 99538301 1001 86380 86390 1
538226 99538226 1001 86380 86390 1
538219 99538219 1001 86380 86390 1
538916 99538916 1001 86380 86390 1
538898 99538898 1001 86380 86390 1
539609 99539609 1001 86380 86390 1
539628 99539628 1001 86380 86390 1
539334 99539334 1001 86380 86390 1
539069 99539069 1001 86380 86390 1
539109 99539109 1001 86380 86390 1
539032 99539032 1001 86380 86390 1
539807 99539807 1001 86380 86390 1
539808 99539808 1001 86380 86390 1
539659 99539659 1001 86380 86390 1
540360 99540360 1001 86380 86390 1
540415 99540415 1001 86380 86390 1
540213 99540213 1001 86380 86390 1
540179 99540179 1001 86380 86390 1
540076 99540076 1001 86380 86390 1
540167 99540167 1001 86380 86390 1
539983 99539983 1001 86380 86390 1
539985 99539985 1001 86380 86390 1
540478 99540478 1001 86380 86390 1
540493 99540493 1001 86380 86390 1
540662 99540662 1001 86380 86390 1
540567 99540567 1001 86380 86390 1
541128 99541128 1001 86380 86390 1
541259 99541259 1001 86380 86390 1
541183 99541183 1001 86380 86390 1
541079 99541079 1001 86380 86390 1
540966 99540966 1001 86380 86390 1
540979 99540979 1001 86380 86390 1
541044 99541044 1001 86380 86390 1
541032 99541032 1001 86380 86390 1
540737 99540737 1001 86380 86390 1
540847 99540847 1001 86380 86390 1
540691 99540691 1001 86380 86390 1
541305 99541305 1001 86380 86390 1
541349 99541349 1001 86380 86390 1
541414 99541414 1001 86380 86390 1
541353 99541353 1001 86380 86390 1
542118 99542118 1001 86380 86390 1
542062 99542062 1001 86380 86390 1
542051 99542051 1001 86380 86390 1
541974 99541974 1001 86380 86390 1
542113 99542113 1001 86380 86390 1
541881 99541881 1001 86380 86390 1
541791 99541791 1001 86380 86390 1
541717 99541717 1001 86380 86390 1
541913 99541913 1001 86380 86390 1
541551 99541551 1001 86380 86390 1
541617 99541617 1001 86380 86390 1
542260 99542260 1001 86380 86390 1
542201 99542201 1001 86380 86390 1
542215 99542215 1001 86380 86390 1
542773 99542773 1001 86380 86390 1
542827 99542827 1001 86380 86390 1
542637 99542637 1001 86380 86390 1
542599 99542599 1001 86380 86390 1
542734 99542734 1001 86380 86390 1
542570 99542570 1001 86380 86390 1
542532 99542532 1001 86380 86390 1
542340 99542340 1001 86380 86390 1
542419 99542419 1001 86380 86390 1
542466 99542466 1001 86380 86390 1
542479 99542479 1001 86380 86390 1
542970 99542970 1001 86380 86390 1
542984 99542984 1001 86380 86390 1
543101 99543101 1001 86380 86390 1
543039 99543039 1001 86380 86390 1
543005 99543005 1001 86380 86390 1
543018 99543018 1001 86380 86390 1
543071 99543071 1001 86380 86390 1
543739 99543739 1001 86380 86390 1
543724 99543724 1001 86380 86390 1
543744 99543744 1001 86380 86390 1
543363 99543363 1001 86380 86390 1
543364 99543364 1001 86380 86390 1
543496 99543496 1001 86380 86390 1
543536 99543536 1001 86380 86390 1
543487 99543487 1001 86380 86390 1
543319 99543319 1001 86380 86390 1
543275 99543275 1001 86380 86390 1
543315 99543315 1001 86380 86390 1
543883 99543883 1001 86380 86390 1
543884 99543884 1001 86380 86390 1
544525 99544525 1001 86380 86390 1
544461 99544461 1001 86380 86390 1
544412 99544412 1001 86380 86390 1
544403 99544403 1001 86380 86390 1
544252 99544252 1001 86380 86390 1
544209 99544209 1001 86380 86390 1
544002 99544002 1001 86380 86390 1
543989 99543989 1001 86380 86390 1
544164 99544164 1001 86380 86390 1
544087 99544087 1001 86380 86390 1
544178 99544178 1001 86380 86390 1
544616 99544616 1001 86380 86390 1
400104 99400104 1001 86380 86390 1
400259 99400259 1001 86380 86390 1
400263 99400263 1001 86380 86390 1
400522 99400522 1001 86380 86390 1
400624 99400624 1001 86380 86390 1
400750 99400750 1001 86380 86390 1
401072 99401072 1001 86380 86390 1
401226 99401226 1001 86380 86390 1
401222 99401222 1001 86380 86390 1
401300 99401300 1001 86380 86390 1
401470 99401470 1001 86380 86390 1
401445 99401445 1001 86380 86390 1
401532 99401532 1001 86380 86390 1
401626 99401626 1001 86380 86390 1
401991 99401991 1001 86380 86390 1
402320 99402320 1001 86380 86390 1
402443 99402443 1001 86380 86390 1
402622 99402622 1001 86380 86390 1
402743 99402743 1001 86380 86390 1
402710 99402710 1001 86380 86390 1
402845 99402845 1001 86380 86390 1
402858 99402858 1001 86380 86390 1
402918 99402918 1001 86380 86390 1
403007 99403007 1001 86380 86390 1
403033 99403033 1001 86380 86390 1
403183 99403183 1001 86380 86390 1
403282 99403282 1001 86380 86390 1
403327 99403327 1001 86380 86390 1
403550 99403550 1001 86380 86390 1
403710 99403710 1001 86380 86390 1
403791 99403791 1001 86380 86390 1
404082 99404082 1001 86380 86390 1
404377 99404377 1001 86380 86390 1
404480 99404480 1001 86380 86390 1
404520 99404520 1001 86380 86390 1
404557 99404557 1001 86380 86390 1
404645 99404645 1001 86380 86390 1
404632 99404632 1001 86380 86390 1
404718 99404718 1001 86380 86390 1
404944 99404944 1001 86380 86390 1
404923 99404923 1001 86380 86390 1
405114 99405114 1001 86380 86390 1
405384 99405384 1001 86380 86390 1
405458 99405458 1001 86380 86390 1
405460 99405460 1001 86380 86390 1
405534 99405534 1001 86380 86390 1
405648 99405648 1001 86380 86390 1
405651 99405651 1001 86380 86390 1
405945 99405945 1001 86380 86390 1
405910 99405910 1001 86380 86390 1
406070 99406070 1001 86380 86390 1
406410 99406410 1001 86380 86390 1
406465 99406465 1001 86380 86390 1
406878 99406878 1001 86380 86390 1
406944 99406944 1001 86380 86390 1
407078 99407078 1001 86380 86390 1
407306 99407306 1001 86380 86390 1
407294 99407294 1001 86380 86390 1
407327 99407327 1001 86380 86390 1
407433 99407433 1001 86380 86390 1
407357 99407357 1001 86380 86390 1
407536 99407536 1001 86380 86390 1
407669 99407669 1001 86380 86390 1
407619 99407619 1001 86380 86390 1
407721 99407721 1001 86380 86390 1
407849 99407849 1001 86380 86390 1
407768 99407768 1001 86380 86390 1
407939 99407939 1001 86380 86390 1
408233 99408233 1001 86380 86390 1
408269 99408269 1001 86380 86390 1
408363 99408363 1001 86380 86390 1
408601 99408601 1001 86380 86390 1
408711 99408711 1001 86380 86390 1
408866 99408866 1001 86380 86390 1
409476 99409476 1001 86380 86390 1
409675 99409675 1001 86380 86390 1
409707 99409707 1001 86380 86390 1
410032 99410032 1001 86380 86390 1
410094 99410094 1001 86380 86390 1
410143 99410143 1001 86380 86390 1
410277 99410277 1001 86380 86390 1
410303 99410303 1001 86380 86390 1
410427 99410427 1001 86380 86390 1
410519 99410519 1001 86380 86390 1
410582 99410582 1001 86380 86390 1
410692 99410692 1001 86380 86390 1
410647 99410647 1001 86380 86390 1
410798 99410798 1001 86380 86390 1
411006 99411006 1001 86380 86390 1
410930 99410930 1001 86380 86390 1
411118 99411118 1001 86380 86390 1
411355 99411355 1001 86380 86390 1
411336 99411336 1001 86380 86390 1
411440 99411440 1001 86380 86390 1
411608 99411608 1001 86380 86390 1
412018 99412018 1001 86380 86390 1
412044 99412044 1001 86380 86390 1
412154 99412154 1001 86380 86390 1
412254 99412254 1001 86380 86390 1
412188 99412188 1001 86380 86390 1
413520 99413520 1001 86380 86390 1
413566 99413566 1001 86380 86390 1
413329 99413329 1001 86380 86390 1
412977 99412977 1001 86380 86390 1
412579 99412579 1001 86380 86390 1
412697 99412697 1001 86380 86390 1
412679 99412679 1001 86380 86390 1
412785 99412785 1001 86380 86390 1
413804 99413804 1001 86380 86390 1
414093 99414093 1001 86380 86390 1
413708 99413708 1001 86380 86390 1
413859 99413859 1001 86380 86390 1
413919 99413919 1001 86380 86390 1
415141 99415141 1001 86380 86390 1
415076 99415076 1001 86380 86390 1
415204 99415204 1001 86380 86390 1
415303 99415303 1001 86380 86390 1
414843 99414843 1001 86380 86390 1
414667 99414667 1001 86380 86390 1
414198 99414198 1001 86380 86390 1
414350 99414350 1001 86380 86390 1
414447 99414447 1001 86380 86390 1
415335 99415335 1001 86380 86390 1
415628 99415628 1001 86380 86390 1
415667 99415667 1001 86380 86390 1
416863 99416863 1001 86380 86390 1
416398 99416398 1001 86380 86390 1
416170 99416170 1001 86380 86390 1
416306 99416306 1001 86380 86390 1
416034 99416034 1001 86380 86390 1
415964 99415964 1001 86380 86390 1
415899 99415899 1001 86380 86390 1
415806 99415806 1001 86380 86390 1
417256 99417256 1001 86380 86390 1
417372 99417372 1001 86380 86390 1
417400 99417400 1001 86380 86390 1
417284 99417284 1001 86380 86390 1
417156 99417156 1001 86380 86390 1
417450 99417450 1001 86380 86390 1
418691 99418691 1001 86380 86390 1
418558 99418558 1001 86380 86390 1
418545 99418545 1001 86380 86390 1
418218 99418218 1001 86380 86390 1
418219 99418219 1001 86380 86390 1
418179 99418179 1001 86380 86390 1
418356 99418356 1001 86380 86390 1
417677 99417677 1001 86380 86390 1
417732 99417732 1001 86380 86390 1
417733 99417733 1001 86380 86390 1
418907 99418907 1001 86380 86390 1
418883 99418883 1001 86380 86390 1
418433 99418433 1001 86380 86390 1
418832 99418832 1001 86380 86390 1
419913 99419913 1001 86380 86390 1
419923 99419923 1001 86380 86390 1
419893 99419893 1001 86380 86390 1
419214 99419214 1001 86380 86390 1
420514 99420514 1001 86380 86390 1
420628 99420628 1001 86380 86390 1
420824 99420824 1001 86380 86390 1
421926 99421926 1001 86380 86390 1
422011 99422011 1001 86380 86390 1
422075 99422075 1001 86380 86390 1
421580 99421580 1001 86380 86390 1
421160 99421160 1001 86380 86390 1
422405 99422405 1001 86380 86390 1
422268 99422268 1001 86380 86390 1
423626 99423626 1001 86380 86390 1
423577 99423577 1001 86380 86390 1
423681 99423681 1001 86380 86390 1
422945 99422945 1001 86380 86390 1
423101 99423101 1001 86380 86390 1
422979 99422979 1001 86380 86390 1
422883 99422883 1001 86380 86390 1
422636 99422636 1001 86380 86390 1
423846 99423846 1001 86380 86390 1
423895 99423895 1001 86380 86390 1
423787 99423787 1001 86380 86390 1
423963 99423963 1001 86380 86390 1
425175 99425175 1001 86380 86390 1
425032 99425032 1001 86380 86390 1
424783 99424783 1001 86380 86390 1
424787 99424787 1001 86380 86390 1
424741 99424741 1001 86380 86390 1
424722 99424722 1001 86380 86390 1
424874 99424874 1001 86380 86390 1
424515 99424515 1001 86380 86390 1
424406 99424406 1001 86380 86390 1
425610 99425610 1001 86380 86390 1
425641 99425641 1001 86380 86390 1
425672 99425672 1001 86380 86390 1
426929 99426929 1001 86380 86390 1
426756 99426756 1001 86380 86390 1
426577 99426577 1001 86380 86390 1
426612 99426612 1001 86380 86390 1
425944 99425944 1001 86380 86390 1
426069 99426069 1001 86380 86390 1
426119 99426119 1001 86380 86390 1
425898 99425898 1001 86380 86390 1
426055 99426055 1001 86380 86390 1
425858 99425858 1001 86380 86390 1
427519 99427519 1001 86380 86390 1
427190 99427190 1001 86380 86390 1
428670 99428670 1001 86380 86390 1
428356 99428356 1001 86380 86390 1
428088 99428088 1001 86380 86390 1
428156 99428156 1001 86380 86390 1
428229 99428229 1001 86380 86390 1
428322 99428322 1001 86380 86390 1
428197 99428197 1001 86380 86390 1
428220 99428220 1001 86380 86390 1
428204 99428204 1001 86380 86390 1
428226 99428226 1001 86380 86390 1
427850 99427850 1001 86380 86390 1
427581 99427581 1001 86380 86390 1
427759 99427759 1001 86380 86390 1
427740 99427740 1001 86380 86390 1
429028 99429028 1001 86380 86390 1
428905 99428905 1001 86380 86390 1
430014 99430014 1001 86380 86390 1
430125 99430125 1001 86380 86390 1
429933 99429933 1001 86380 86390 1
429595 99429595 1001 86380 86390 1
429828 99429828 1001 86380 86390 1
429263 99429263 1001 86380 86390 1
430791 99430791 1001 86380 86390 1
430653 99430653 1001 86380 86390 1
431655 99431655 1001 86380 86390 1
432004 99432004 1001 86380 86390 1
431876 99431876 1001 86380 86390 1
432031 99432031 1001 86380 86390 1
431576 99431576 1001 86380 86390 1
431472 99431472 1001 86380 86390 1
431305 99431305 1001 86380 86390 1
430891 99430891 1001 86380 86390 1
430874 99430874 1001 86380 86390 1
432143 99432143 1001 86380 86390 1
432370 99432370 1001 86380 86390 1
433377 99433377 1001 86380 86390 1
433354 99433354 1001 86380 86390 1
433648 99433648 1001 86380 86390 1
433649 99433649 1001 86380 86390 1
433137 99433137 1001 86380 86390 1
433306 99433306 1001 86380 86390 1
432565 99432565 1001 86380 86390 1
432504 99432504 1001 86380 86390 1
432543 99432543 1001 86380 86390 1
433912 99433912 1001 86380 86390 1
433813 99433813 1001 86380 86390 1
434104 99434104 1001 86380 86390 1
433994 99433994 1001 86380 86390 1
434034 99434034 1001 86380 86390 1
435230 99435230 1001 86380 86390 1
435203 99435203 1001 86380 86390 1
435241 99435241 1001 86380 86390 1
434967 99434967 1001 86380 86390 1
434820 99434820 1001 86380 86390 1
434741 99434741 1001 86380 86390 1
434751 99434751 1001 86380 86390 1
434453 99434453 1001 86380 86390 1
434362 99434362 1001 86380 86390 1
434337 99434337 1001 86380 86390 1
435620 99435620 1001 86380 86390 1
436809 99436809 1001 86380 86390 1
436919 99436919 1001 86380 86390 1
436875 99436875 1001 86380 86390 1
436819 99436819 1001 86380 86390 1
436907 99436907 1001 86380 86390 1
436888 99436888 1001 86380 86390 1
436563 99436563 1001 86380 86390 1
436666 99436666 1001 86380 86390 1
436480 99436480 1001 86380 86390 1
436008 99436008 1001 86380 86390 1
436218 99436218 1001 86380 86390 1
437194 99437194 1001 86380 86390 1
437359 99437359 1001 86380 86390 1
300024 99300024 1001 86380 86390 1
300079 99300079 1001 86380 86390 1
300654 99300654 1001 86380 86390 1
300630 99300630 1001 86380 86390 1
300606 99300606 1001 86380 86390 1
300685 99300685 1001 86380 86390 1
300719 99300719 1001 86380 86390 1
300560 99300560 1001 86380 86390 1
300406 99300406 1001 86380 86390 1
300358 99300358 1001 86380 86390 1
300514 99300514 1001 86380 86390 1
300328 99300328 1001 86380 86390 1
300136 99300136 1001 86380 86390 1
300110 99300110 1001 86380 86390 1
300270 99300270 1001 86380 86390 1
300258 99300258 1001 86380 86390 1
300220 99300220 1001 86380 86390 1
300248 99300248 1001 86380 86390 1
300261 99300261 1001 86380 86390 1
300300 99300300 1001 86380 86390 1
300301 99300301 1001 86380 86390 1
300755 99300755 1001 86380 86390 1
300815 99300815 1001 86380 86390 1
301388 99301388 1001 86380 86390 1
301366 99301366 1001 86380 86390 1
301406 99301406 1001 86380 86390 1
301458 99301458 1001 86380 86390 1
301543 99301543 1001 86380 86390 1
301372 99301372 1001 86380 86390 1
301398 99301398 1001 86380 86390 1
301550 99301550 1001 86380 86390 1
301232 99301232 1001 86380 86390 1
301247 99301247 1001 86380 86390 1
301187 99301187 1001 86380 86390 1
301333 99301333 1001 86380 86390 1
301019 99301019 1001 86380 86390 1
301578 99301578 1001 86380 86390 1
301645 99301645 1001 86380 86390 1
301735 99301735 1001 86380 86390 1
301607 99301607 1001 86380 86390 1
301646 99301646 1001 86380 86390 1
301688 99301688 1001 86380 86390 1
301612 99301612 1001 86380 86390 1
301627 99301627 1001 86380 86390 1
302318 99302318 1001 86380 86390 1
302309 99302309 1001 86380 86390 1
302212 99302212 1001 86380 86390 1
302012 99302012 1001 86380 86390 1
302117 99302117 1001 86380 86390 1
302170 99302170 1001 86380 86390 1
301786 99301786 1001 86380 86390 1
301930 99301930 1001 86380 86390 1
302512 99302512 1001 86380 86390 1
302463 99302463 1001 86380 86390 1
303104 99303104 1001 86380 86390 1
303143 99303143 1001 86380 86390 1
303205 99303205 1001 86380 86390 1
303058 99303058 1001 86380 86390 1
303164 99303164 1001 86380 86390 1
303062 99303062 1001 86380 86390 1
303141 99303141 1001 86380 86390 1
302975 99302975 1001 86380 86390 1
302810 99302810 1001 86380 86390 1
302798 99302798 1001 86380 86390 1
302903 99302903 1001 86380 86390 1
302916 99302916 1001 86380 86390 1
302891 99302891 1001 86380 86390 1
302881 99302881 1001 86380 86390 1
302817 99302817 1001 86380 86390 1
302770 99302770 1001 86380 86390 1
302605 99302605 1001 86380 86390 1
302593 99302593 1001 86380 86390 1
302596 99302596 1001 86380 86390 1
302662 99302662 1001 86380 86390 1
303363 99303363 1001 86380 86390 1
303235 99303235 1001 86380 86390 1
303381 99303381 1001 86380 86390 1
303895 99303895 1001 86380 86390 1
303908 99303908 1001 86380 86390 1
303833 99303833 1001 86380 86390 1
303913 99303913 1001 86380 86390 1
303677 99303677 1001 86380 86390 1
303782 99303782 1001 86380 86390 1
303521 99303521 1001 86380 86390 1
303512 99303512 1001 86380 86390 1
303538 99303538 1001 86380 86390 1
303448 99303448 1001 86380 86390 1
303436 99303436 1001 86380 86390 1
304035 99304035 1001 86380 86390 1
304694 99304694 1001 86380 86390 1
304760 99304760 1001 86380 86390 1
304722 99304722 1001 86380 86390 1
304736 99304736 1001 86380 86390 1
304481 99304481 1001 86380 86390 1
304549 99304549 1001 86380 86390 1
304388 99304388 1001 86380 86390 1
304414 99304414 1001 86380 86390 1
304427 99304427 1001 86380 86390 1
305003 99305003 1001 86380 86390 1
304889 99304889 1001 86380 86390 1
304969 99304969 1001 86380 86390 1
305022 99305022 1001 86380 86390 1
305561 99305561 1001 86380 86390 1
305640 99305640 1001 86380 86390 1
305664 99305664 1001 86380 86390 1
305391 99305391 1001 86380 86390 1
305348 99305348 1001 86380 86390 1
305362 99305362 1001 86380 86390 1
305427 99305427 1001 86380 86390 1
305222 99305222 1001 86380 86390 1
305235 99305235 1001 86380 86390 1
305216 99305216 1001 86380 86390 1
305244 99305244 1001 86380 86390 1
500127 99500127 1001 86380 86390 1
305695 99305695 1001 86380 86390 1
500135 99500135 1001 86380 86390 1
500812 99500812 1001 86380 86390 1
500642 99500642 1001 86380 86390 1
500505 99500505 1001 86380 86390 1
500336 99500336 1001 86380 86390 1
500313 99500313 1001 86380 86390 1
500280 99500280 1001 86380 86390 1
500903 99500903 1001 86380 86390 1
500848 99500848 1001 86380 86390 1
501304 99501304 1001 86380 86390 1
501331 99501331 1001 86380 86390 1
501240 99501240 1001 86380 86390 1
501376 99501376 1001 86380 86390 1
501074 99501074 1001 86380 86390 1
501714 99501714 1001 86380 86390 1
501839 99501839 1001 86380 86390 1
501725 99501725 1001 86380 86390 1
501674 99501674 1001 86380 86390 1
502428 99502428 1001 86380 86390 1
502464 99502464 1001 86380 86390 1
502465 99502465 1001 86380 86390 1
502390 99502390 1001 86380 86390 1
502353 99502353 1001 86380 86390 1
502304 99502304 1001 86380 86390 1
502361 99502361 1001 86380 86390 1
502234 99502234 1001 86380 86390 1
502080 99502080 1001 86380 86390 1
502233 99502233 1001 86380 86390 1
502259 99502259 1001 86380 86390 1
501987 99501987 1001 86380 86390 1
502041 99502041 1001 86380 86390 1
502008 99502008 1001 86380 86390 1
502566 99502566 1001 86380 86390 1
502476 99502476 1001 86380 86390 1
502569 99502569 1001 86380 86390 1
502600 99502600 1001 86380 86390 1
503254 99503254 1001 86380 86390 1
503231 99503231 1001 86380 86390 1
503180 99503180 1001 86380 86390 1
503086 99503086 1001 86380 86390 1
503035 99503035 1001 86380 86390 1
502958 99502958 1001 86380 86390 1
503054 99503054 1001 86380 86390 1
502992 99502992 1001 86380 86390 1
503006 99503006 1001 86380 86390 1
502761 99502761 1001 86380 86390 1
502762 99502762 1001 86380 86390 1
502859 99502859 1001 86380 86390 1
502875 99502875 1001 86380 86390 1
502785 99502785 1001 86380 86390 1
503355 99503355 1001 86380 86390 1
503305 99503305 1001 86380 86390 1
503410 99503410 1001 86380 86390 1
503320 99503320 1001 86380 86390 1
503390 99503390 1001 86380 86390 1
503443 99503443 1001 86380 86390 1
504018 99504018 1001 86380 86390 1
504033 99504033 1001 86380 86390 1
503921 99503921 1001 86380 86390 1
503934 99503934 1001 86380 86390 1
503948 99503948 1001 86380 86390 1
503783 99503783 1001 86380 86390 1
503811 99503811 1001 86380 86390 1
503856 99503856 1001 86380 86390 1
503895 99503895 1001 86380 86390 1
503683 99503683 1001 86380 86390 1
503518 99503518 1001 86380 86390 1
503914 99503914 1001 86380 86390 1
504120 99504120 1001 86380 86390 1
504150 99504150 1001 86380 86390 1
504943 99504943 1001 86380 86390 1
504791 99504791 1001 86380 86390 1
504805 99504805 1001 86380 86390 1
504845 99504845 1001 86380 86390 1
504701 99504701 1001 86380 86390 1
504599 99504599 1001 86380 86390 1
504479 99504479 1001 86380 86390 1
504390 99504390 1001 86380 86390 1
504406 99504406 1001 86380 86390 1
504459 99504459 1001 86380 86390 1
504333 99504333 1001 86380 86390 1
505060 99505060 1001 86380 86390 1
504951 99504951 1001 86380 86390 1
505587 99505587 1001 86380 86390 1
505388 99505388 1001 86380 86390 1
505395 99505395 1001 86380 86390 1
505168 99505168 1001 86380 86390 1
505958 99505958 1001 86380 86390 1
506459 99506459 1001 86380 86390 1
506539 99506539 1001 86380 86390 1
506464 99506464 1001 86380 86390 1
506251 99506251 1001 86380 86390 1
506316 99506316 1001 86380 86390 1
506304 99506304 1001 86380 86390 1
506332 99506332 1001 86380 86390 1
506216 99506216 1001 86380 86390 1
506192 99506192 1001 86380 86390 1
506336 99506336 1001 86380 86390 1
506118 99506118 1001 86380 86390 1
506093 99506093 1001 86380 86390 1
506030 99506030 1001 86380 86390 1
506168 99506168 1001 86380 86390 1
506660 99506660 1001 86380 86390 1
506599 99506599 1001 86380 86390 1
506730 99506730 1001 86380 86390 1
506707 99506707 1001 86380 86390 1
507331 99507331 1001 86380 86390 1
507119 99507119 1001 86380 86390 1
507122 99507122 1001 86380 86390 1
507188 99507188 1001 86380 86390 1
507060 99507060 1001 86380 86390 1
506803 99506803 1001 86380 86390 1
506908 99506908 1001 86380 86390 1
507566 99507566 1001 86380 86390 1
507469 99507469 1001 86380 86390 1
508199 99508199 1001 86380 86390 1
508145 99508145 1001 86380 86390 1
507942 99507942 1001 86380 86390 1
507925 99507925 1001 86380 86390 1
507800 99507800 1001 86380 86390 1
507827 99507827 1001 86380 86390 1
507789 99507789 1001 86380 86390 1
507689 99507689 1001 86380 86390 1
507704 99507704 1001 86380 86390 1
508349 99508349 1001 86380 86390 1
508363 99508363 1001 86380 86390 1
508444 99508444 1001 86380 86390 1
508924 99508924 1001 86380 86390 1
508860 99508860 1001 86380 86390 1
508771 99508771 1001 86380 86390 1
508853 99508853 1001 86380 86390 1
508866 99508866 1001 86380 86390 1
508674 99508674 1001 86380 86390 1
508557 99508557 1001 86380 86390 1
508455 99508455 1001 86380 86390 1
508500 99508500 1001 86380 86390 1
508489 99508489 1001 86380 86390 1
508543 99508543 1001 86380 86390 1
508621 99508621 1001 86380 86390 1
509137 99509137 1001 86380 86390 1
509079 99509079 1001 86380 86390 1
509209 99509209 1001 86380 86390 1
509872 99509872 1001 86380 86390 1
509727 99509727 1001 86380 86390 1
509758 99509758 1001 86380 86390 1
509578 99509578 1001 86380 86390 1
509514 99509514 1001 86380 86390 1
509540 99509540 1001 86380 86390 1
509654 99509654 1001 86380 86390 1
509487 99509487 1001 86380 86390 1
509294 99509294 1001 86380 86390 1
509325 99509325 1001 86380 86390 1
509352 99509352 1001 86380 86390 1
510015 99510015 1001 86380 86390 1
510003 99510003 1001 86380 86390 1
509926 99509926 1001 86380 86390 1
510663 99510663 1001 86380 86390 1
510577 99510577 1001 86380 86390 1
510634 99510634 1001 86380 86390 1
510545 99510545 1001 86380 86390 1
510500 99510500 1001 86380 86390 1
510513 99510513 1001 86380 86390 1
510188 99510188 1001 86380 86390 1
510229 99510229 1001 86380 86390 1
510259 99510259 1001 86380 86390 1
510842 99510842 1001 86380 86390 1
510834 99510834 1001 86380 86390 1
510758 99510758 1001 86380 86390 1
511504 99511504 1001 86380 86390 1
511481 99511481 1001 86380 86390 1
511365 99511365 1001 86380 86390 1
511469 99511469 1001 86380 86390 1
511462 99511462 1001 86380 86390 1
511179 99511179 1001 86380 86390 1
511297 99511297 1001 86380 86390 1
511212 99511212 1001 86380 86390 1
511268 99511268 1001 86380 86390 1
511178 99511178 1001 86380 86390 1
511087 99511087 1001 86380 86390 1
511114 99511114 1001 86380 86390 1
511576 99511576 1001 86380 86390 1
511695 99511695 1001 86380 86390 1
511141 99511141 1001 86380 86390 1
512290 99512290 1001 86380 86390 1
512304 99512304 1001 86380 86390 1
511971 99511971 1001 86380 86390 1
512127 99512127 1001 86380 86390 1
512115 99512115 1001 86380 86390 1
512028 99512028 1001 86380 86390 1
512415 99512415 1001 86380 86390 1
512467 99512467 1001 86380 86390 1
512528 99512528 1001 86380 86390 1
512567 99512567 1001 86380 86390 1
512568 99512568 1001 86380 86390 1
512582 99512582 1001 86380 86390 1
513090 99513090 1001 86380 86390 1
513142 99513142 1001 86380 86390 1
513002 99513002 1001 86380 86390 1
513015 99513015 1001 86380 86390 1
513016 99513016 1001 86380 86390 1
513161 99513161 1001 86380 86390 1
513123 99513123 1001 86380 86390 1
513086 99513086 1001 86380 86390 1
513125 99513125 1001 86380 86390 1
512834 99512834 1001 86380 86390 1
512941 99512941 1001 86380 86390 1
512741 99512741 1001 86380 86390 1
512716 99512716 1001 86380 86390 1
512705 99512705 1001 86380 86390 1
512734 99512734 1001 86380 86390 1
512645 99512645 1001 86380 86390 1
512672 99512672 1001 86380 86390 1
512634 99512634 1001 86380 86390 1
513280 99513280 1001 86380 86390 1
513358 99513358 1001 86380 86390 1
513408 99513408 1001 86380 86390 1
513930 99513930 1001 86380 86390 1
513841 99513841 1001 86380 86390 1
513831 99513831 1001 86380 86390 1
513698 99513698 1001 86380 86390 1
513756 99513756 1001 86380 86390 1
513669 99513669 1001 86380 86390 1
514201 99514201 1001 86380 86390 1
514177 99514177 1001 86380 86390 1
514089 99514089 1001 86380 86390 1
514168 99514168 1001 86380 86390 1
514803 99514803 1001 86380 86390 1
514474 99514474 1001 86380 86390 1
514571 99514571 1001 86380 86390 1
514623 99514623 1001 86380 86390 1
514418 99514418 1001 86380 86390 1
514280 99514280 1001 86380 86390 1
514295 99514295 1001 86380 86390 1
514296 99514296 1001 86380 86390 1
514299 99514299 1001 86380 86390 1
514892 99514892 1001 86380 86390 1
515679 99515679 1001 86380 86390 1
515350 99515350 1001 86380 86390 1
515285 99515285 1001 86380 86390 1
515459 99515459 1001 86380 86390 1
515397 99515397 1001 86380 86390 1
515424 99515424 1001 86380 86390 1
515425 99515425 1001 86380 86390 1
515066 99515066 1001 86380 86390 1
515173 99515173 1001 86380 86390 1
515243 99515243 1001 86380 86390 1
515801 99515801 1001 86380 86390 1
515751 99515751 1001 86380 86390 1
515870 99515870 1001 86380 86390 1
515859 99515859 1001 86380 86390 1
516433 99516433 1001 86380 86390 1
516479 99516479 1001 86380 86390 1
516493 99516493 1001 86380 86390 1
516429 99516429 1001 86380 86390 1
516204 99516204 1001 86380 86390 1
516243 99516243 1001 86380 86390 1
516005 99516005 1001 86380 86390 1
516072 99516072 1001 86380 86390 1
516090 99516090 1001 86380 86390 1
516002 99516002 1001 86380 86390 1
516560 99516560 1001 86380 86390 1
516521 99516521 1001 86380 86390 1
516535 99516535 1001 86380 86390 1
516630 99516630 1001 86380 86390 1
516643 99516643 1001 86380 86390 1
516631 99516631 1001 86380 86390 1
516645 99516645 1001 86380 86390 1
516621 99516621 1001 86380 86390 1
517274 99517274 1001 86380 86390 1
517318 99517318 1001 86380 86390 1
517242 99517242 1001 86380 86390 1
517255 99517255 1001 86380 86390 1
516977 99516977 1001 86380 86390 1
517072 99517072 1001 86380 86390 1
517086 99517086 1001 86380 86390 1
517112 99517112 1001 86380 86390 1
516760 99516760 1001 86380 86390 1
516905 99516905 1001 86380 86390 1
517476 99517476 1001 86380 86390 1
517491 99517491 1001 86380 86390 1
517530 99517530 1001 86380 86390 1
518007 99518007 1001 86380 86390 1
517984 99517984 1001 86380 86390 1
518031 99518031 1001 86380 86390 1
517918 99517918 1001 86380 86390 1
517818 99517818 1001 86380 86390 1
517921 99517921 1001 86380 86390 1
517768 99517768 1001 86380 86390 1
517848 99517848 1001 86380 86390 1
517660 99517660 1001 86380 86390 1
517624 99517624 1001 86380 86390 1
517626 99517626 1001 86380 86390 1
517561 99517561 1001 86380 86390 1
517695 99517695 1001 86380 86390 1
518212 99518212 1001 86380 86390 1
518331 99518331 1001 86380 86390 1
518163 99518163 1001 86380 86390 1
518306 99518306 1001 86380 86390 1
518178 99518178 1001 86380 86390 1
518916 99518916 1001 86380 86390 1
518895 99518895 1001 86380 86390 1
518756 99518756 1001 86380 86390 1
518755 99518755 1001 86380 86390 1
518395 99518395 1001 86380 86390 1
518551 99518551 1001 86380 86390 1
518438 99518438 1001 86380 86390 1
519125 99519125 1001 86380 86390 1
519191 99519191 1001 86380 86390 1
519751 99519751 1001 86380 86390 1
519774 99519774 1001 86380 86390 1
519809 99519809 1001 86380 86390 1
519469 99519469 1001 86380 86390 1
519404 99519404 1001 86380 86390 1
519497 99519497 1001 86380 86390 1
519446 99519446 1001 86380 86390 1
519351 99519351 1001 86380 86390 1
519195 99519195 1001 86380 86390 1
519229 99519229 1001 86380 86390 1
520512 99520512 1001 86380 86390 1
520439 99520439 1001 86380 86390 1
520523 99520523 1001 86380 86390 1
520266 99520266 1001 86380 86390 1
520239 99520239 1001 86380 86390 1
520149 99520149 1001 86380 86390 1
520176 99520176 1001 86380 86390 1
520127 99520127 1001 86380 86390 1
520194 99520194 1001 86380 86390 1
520132 99520132 1001 86380 86390 1
520664 99520664 1001 86380 86390 1
520665 99520665 1001 86380 86390 1
520744 99520744 1001 86380 86390 1
520812 99520812 1001 86380 86390 1
521465 99521465 1001 86380 86390 1
521241 99521241 1001 86380 86390 1
521101 99521101 1001 86380 86390 1
521062 99521062 1001 86380 86390 1
521075 99521075 1001 86380 86390 1
521180 99521180 1001 86380 86390 1
521182 99521182 1001 86380 86390 1
520859 99520859 1001 86380 86390 1
520886 99520886 1001 86380 86390 1
520976 99520976 1001 86380 86390 1
520900 99520900 1001 86380 86390 1
520913 99520913 1001 86380 86390 1
520915 99520915 1001 86380 86390 1
521492 99521492 1001 86380 86390 1
521560 99521560 1001 86380 86390 1
521629 99521629 1001 86380 86390 1
521513 99521513 1001 86380 86390 1
521526 99521526 1001 86380 86390 1
522258 99522258 1001 86380 86390 1
522143 99522143 1001 86380 86390 1
522240 99522240 1001 86380 86390 1
521891 99521891 1001 86380 86390 1
521704 99521704 1001 86380 86390 1
521730 99521730 1001 86380 86390 1
521874 99521874 1001 86380 86390 1
521694 99521694 1001 86380 86390 1
522485 99522485 1001 86380 86390 1
522386 99522386 1001 86380 86390 1
522429 99522429 1001 86380 86390 1
523084 99523084 1001 86380 86390 1
523059 99523059 1001 86380 86390 1
523063 99523063 1001 86380 86390 1
522800 99522800 1001 86380 86390 1
522847 99522847 1001 86380 86390 1
522682 99522682 1001 86380 86390 1
522515 99522515 1001 86380 86390 1
522517 99522517 1001 86380 86390 1
522506 99522506 1001 86380 86390 1
522585 99522585 1001 86380 86390 1
522521 99522521 1001 86380 86390 1
522561 99522561 1001 86380 86390 1
522678 99522678 1001 86380 86390 1
523210 99523210 1001 86380 86390 1
523205 99523205 1001 86380 86390 1
523746 99523746 1001 86380 86390 1
523889 99523889 1001 86380 86390 1
523563 99523563 1001 86380 86390 1
523581 99523581 1001 86380 86390 1
523416 99523416 1001 86380 86390 1
524139 99524139 1001 86380 86390 1
524579 99524579 1001 86380 86390 1
524554 99524554 1001 86380 86390 1
524400 99524400 1001 86380 86390 1
524362 99524362 1001 86380 86390 1
524227 99524227 1001 86380 86390 1
524319 99524319 1001 86380 86390 1
524163 99524163 1001 86380 86390 1
524333 99524333 1001 86380 86390 1
524323 99524323 1001 86380 86390 1
524247 99524247 1001 86380 86390 1
524910 99524910 1001 86380 86390 1
524976 99524976 1001 86380 86390 1
524851 99524851 1001 86380 86390 1
524917 99524917 1001 86380 86390 1
525458 99525458 1001 86380 86390 1
525411 99525411 1001 86380 86390 1
525426 99525426 1001 86380 86390 1
525352 99525352 1001 86380 86390 1
525367 99525367 1001 86380 86390 1
525251 99525251 1001 86380 86390 1
525294 99525294 1001 86380 86390 1
525338 99525338 1001 86380 86390 1
525222 99525222 1001 86380 86390 1
525047 99525047 1001 86380 86390 1
525086 99525086 1001 86380 86390 1
525794 99525794 1001 86380 86390 1
526259 99526259 1001 86380 86390 1
526286 99526286 1001 86380 86390 1
526378 99526378 1001 86380 86390 1
526252 99526252 1001 86380 86390 1
526075 99526075 1001 86380 86390 1
526091 99526091 1001 86380 86390 1
526119 99526119 1001 86380 86390 1
525815 99525815 1001 86380 86390 1
525946 99525946 1001 86380 86390 1
525843 99525843 1001 86380 86390 1
525947 99525947 1001 86380 86390 1
526001 99526001 1001 86380 86390 1
525834 99525834 1001 86380 86390 1
525814 99525814 1001 86380 86390 1
526591 99526591 1001 86380 86390 1
526476 99526476 1001 86380 86390 1
526594 99526594 1001 86380 86390 1
526442 99526442 1001 86380 86390 1
526430 99526430 1001 86380 86390 1
527113 99527113 1001 86380 86390 1
527167 99527167 1001 86380 86390 1
527092 99527092 1001 86380 86390 1
527242 99527242 1001 86380 86390 1
526840 99526840 1001 86380 86390 1
526913 99526913 1001 86380 86390 1
526736 99526736 1001 86380 86390 1
526648 99526648 1001 86380 86390 1
528001 99528001 1001 86380 86390 1
527946 99527946 1001 86380 86390 1
527821 99527821 1001 86380 86390 1
527706 99527706 1001 86380 86390 1
527798 99527798 1001 86380 86390 1
527585 99527585 1001 86380 86390 1
527523 99527523 1001 86380 86390 1
527542 99527542 1001 86380 86390 1
527633 99527633 1001 86380 86390 1
527505 99527505 1001 86380 86390 1
527544 99527544 1001 86380 86390 1
527609 99527609 1001 86380 86390 1
528239 99528239 1001 86380 86390 1
528726 99528726 1001 86380 86390 1
528820 99528820 1001 86380 86390 1
528796 99528796 1001 86380 86390 1
528515 99528515 1001 86380 86390 1
528502 99528502 1001 86380 86390 1
528689 99528689 1001 86380 86390 1
528603 99528603 1001 86380 86390 1
528565 99528565 1001 86380 86390 1
528346 99528346 1001 86380 86390 1
528399 99528399 1001 86380 86390 1
528417 99528417 1001 86380 86390 1
528367 99528367 1001 86380 86390 1
528471 99528471 1001 86380 86390 1
529028 99529028 1001 86380 86390 1
528981 99528981 1001 86380 86390 1
529671 99529671 1001 86380 86390 1
529581 99529581 1001 86380 86390 1
529714 99529714 1001 86380 86390 1
529532 99529532 1001 86380 86390 1
529342 99529342 1001 86380 86390 1
529499 99529499 1001 86380 86390 1
529397 99529397 1001 86380 86390 1
529514 99529514 1001 86380 86390 1
529361 99529361 1001 86380 86390 1
529391 99529391 1001 86380 86390 1
529277 99529277 1001 86380 86390 1
529299 99529299 1001 86380 86390 1
529819 99529819 1001 86380 86390 1
529782 99529782 1001 86380 86390 1
529860 99529860 1001 86380 86390 1
530528 99530528 1001 86380 86390 1
530471 99530471 1001 86380 86390 1
530461 99530461 1001 86380 86390 1
530338 99530338 1001 86380 86390 1
530250 99530250 1001 86380 86390 1
530201 99530201 1001 86380 86390 1
529981 99529981 1001 86380 86390 1
530059 99530059 1001 86380 86390 1
530048 99530048 1001 86380 86390 1
530592 99530592 1001 86380 86390 1
530683 99530683 1001 86380 86390 1
531316 99531316 1001 86380 86390 1
531330 99531330 1001 86380 86390 1
531258 99531258 1001 86380 86390 1
531275 99531275 1001 86380 86390 1
531174 99531174 1001 86380 86390 1
531029 99531029 1001 86380 86390 1
530889 99530889 1001 86380 86390 1
530826 99530826 1001 86380 86390 1
530869 99530869 1001 86380 86390 1
531381 99531381 1001 86380 86390 1
531503 99531503 1001 86380 86390 1
532060 99532060 1001 86380 86390 1
531922 99531922 1001 86380 86390 1
531961 99531961 1001 86380 86390 1
531988 99531988 1001 86380 86390 1
531805 99531805 1001 86380 86390 1
531662 99531662 1001 86380 86390 1
531728 99531728 1001 86380 86390 1
532233 99532233 1001 86380 86390 1
532301 99532301 1001 86380 86390 1
532406 99532406 1001 86380 86390 1
532254 99532254 1001 86380 86390 1
533010 99533010 1001 86380 86390 1
532884 99532884 1001 86380 86390 1
532688 99532688 1001 86380 86390 1
532761 99532761 1001 86380 86390 1
532524 99532524 1001 86380 86390 1
533201 99533201 1001 86380 86390 1
533143 99533143 1001 86380 86390 1
533660 99533660 1001 86380 86390 1
533689 99533689 1001 86380 86390 1
533576 99533576 1001 86380 86390 1
533628 99533628 1001 86380 86390 1
533305 99533305 1001 86380 86390 1
533267 99533267 1001 86380 86390 1
533391 99533391 1001 86380 86390 1
533947 99533947 1001 86380 86390 1
534021 99534021 1001 86380 86390 1
534581 99534581 1001 86380 86390 1
534543 99534543 1001 86380 86390 1
534599 99534599 1001 86380 86390 1
534612 99534612 1001 86380 86390 1
534576 99534576 1001 86380 86390 1
534538 99534538 1001 86380 86390 1
534206 99534206 1001 86380 86390 1
534207 99534207 1001 86380 86390 1
534132 99534132 1001 86380 86390 1
534263 99534263 1001 86380 86390 1
534217 99534217 1001 86380 86390 1
534166 99534166 1001 86380 86390 1
534741 99534741 1001 86380 86390 1
534783 99534783 1001 86380 86390 1
535369 99535369 1001 86380 86390 1
535473 99535473 1001 86380 86390 1
535385 99535385 1001 86380 86390 1
535439 99535439 1001 86380 86390 1
535489 99535489 1001 86380 86390 1
535337 99535337 1001 86380 86390 1
535430 99535430 1001 86380 86390 1
535418 99535418 1001 86380 86390 1
535227 99535227 1001 86380 86390 1
535126 99535126 1001 86380 86390 1
535199 99535199 1001 86380 86390 1
534902 99534902 1001 86380 86390 1
535001 99535001 1001 86380 86390 1
534911 99534911 1001 86380 86390 1
535306 99535306 1001 86380 86390 1
535511 99535511 1001 86380 86390 1
535544 99535544 1001 86380 86390 1
536303 99536303 1001 86380 86390 1
536294 99536294 1001 86380 86390 1
536272 99536272 1001 86380 86390 1
536039 99536039 1001 86380 86390 1
535759 99535759 1001 86380 86390 1
535870 99535870 1001 86380 86390 1
536349 99536349 1001 86380 86390 1
536415 99536415 1001 86380 86390 1
536352 99536352 1001 86380 86390 1
536512 99536512 1001 86380 86390 1
537039 99537039 1001 86380 86390 1
537116 99537116 1001 86380 86390 1
537079 99537079 1001 86380 86390 1
537143 99537143 1001 86380 86390 1
537006 99537006 1001 86380 86390 1
537058 99537058 1001 86380 86390 1
536802 99536802 1001 86380 86390 1
536922 99536922 1001 86380 86390 1
536859 99536859 1001 86380 86390 1
536759 99536759 1001 86380 86390 1
536943 99536943 1001 86380 86390 1
536636 99536636 1001 86380 86390 1
536665 99536665 1001 86380 86390 1
536563 99536563 1001 86380 86390 1
537902 99537902 1001 86380 86390 1
537975 99537975 1001 86380 86390 1
537845 99537845 1001 86380 86390 1
537641 99537641 1001 86380 86390 1
537493 99537493 1001 86380 86390 1
537573 99537573 1001 86380 86390 1
538048 99538048 1001 86380 86390 1
538057 99538057 1001 86380 86390 1
538083 99538083 1001 86380 86390 1
538765 99538765 1001 86380 86390 1
538676 99538676 1001 86380 86390 1
538755 99538755 1001 86380 86390 1
538720 99538720 1001 86380 86390 1
538544 99538544 1001 86380 86390 1
538471 99538471 1001 86380 86390 1
538485 99538485 1001 86380 86390 1
538828 99538828 1001 86380 86390 1
538857 99538857 1001 86380 86390 1
538961 99538961 1001 86380 86390 1
538963 99538963 1001 86380 86390 1
539539 99539539 1001 86380 86390 1
539588 99539588 1001 86380 86390 1
539386 99539386 1001 86380 86390 1
539426 99539426 1001 86380 86390 1
539163 99539163 1001 86380 86390 1
539048 99539048 1001 86380 86390 1
539206 99539206 1001 86380 86390 1
539078 99539078 1001 86380 86390 1
539144 99539144 1001 86380 86390 1
539132 99539132 1001 86380 86390 1
539107 99539107 1001 86380 86390 1
539097 99539097 1001 86380 86390 1
539671 99539671 1001 86380 86390 1
539723 99539723 1001 86380 86390 1
539826 99539826 1001 86380 86390 1
539840 99539840 1001 86380 86390 1
540328 99540328 1001 86380 86390 1
540185 99540185 1001 86380 86390 1
540164 99540164 1001 86380 86390 1
540156 99540156 1001 86380 86390 1
540009 99540009 1001 86380 86390 1
539935 99539935 1001 86380 86390 1
540626 99540626 1001 86380 86390 1
540654 99540654 1001 86380 86390 1
540566 99540566 1001 86380 86390 1
541145 99541145 1001 86380 86390 1
540907 99540907 1001 86380 86390 1
540970 99540970 1001 86380 86390 1
540764 99540764 1001 86380 86390 1
540677 99540677 1001 86380 86390 1
540770 99540770 1001 86380 86390 1
540837 99540837 1001 86380 86390 1
540786 99540786 1001 86380 86390 1
540812 99540812 1001 86380 86390 1
540723 99540723 1001 86380 86390 1
541395 99541395 1001 86380 86390 1
541359 99541359 1001 86380 86390 1
541400 99541400 1001 86380 86390 1
541323 99541323 1001 86380 86390 1
541340 99541340 1001 86380 86390 1
542097 99542097 1001 86380 86390 1
541984 99541984 1001 86380 86390 1
541912 99541912 1001 86380 86390 1
541628 99541628 1001 86380 86390 1
541629 99541629 1001 86380 86390 1
541502 99541502 1001 86380 86390 1
541622 99541622 1001 86380 86390 1
541652 99541652 1001 86380 86390 1
542168 99542168 1001 86380 86390 1
542158 99542158 1001 86380 86390 1
542120 99542120 1001 86380 86390 1
542817 99542817 1001 86380 86390 1
542910 99542910 1001 86380 86390 1
542776 99542776 1001 86380 86390 1
542614 99542614 1001 86380 86390 1
542680 99542680 1001 86380 86390 1
542710 99542710 1001 86380 86390 1
542364 99542364 1001 86380 86390 1
542508 99542508 1001 86380 86390 1
543021 99543021 1001 86380 86390 1
543092 99543092 1001 86380 86390 1
543579 99543579 1001 86380 86390 1
543585 99543585 1001 86380 86390 1
543637 99543637 1001 86380 86390 1
543678 99543678 1001 86380 86390 1
543372 99543372 1001 86380 86390 1
543556 99543556 1001 86380 86390 1
543362 99543362 1001 86380 86390 1
543533 99543533 1001 86380 86390 1
543379 99543379 1001 86380 86390 1
543382 99543382 1001 86380 86390 1
543247 99543247 1001 86380 86390 1
543299 99543299 1001 86380 86390 1
543290 99543290 1001 86380 86390 1
543782 99543782 1001 86380 86390 1
543939 99543939 1001 86380 86390 1
543567 99543567 1001 86380 86390 1
543851 99543851 1001 86380 86390 1
543919 99543919 1001 86380 86390 1
543855 99543855 1001 86380 86390 1
543897 99543897 1001 86380 86390 1
544482 99544482 1001 86380 86390 1
544433 99544433 1001 86380 86390 1
544539 99544539 1001 86380 86390 1
544237 99544237 1001 86380 86390 1
544254 99544254 1001 86380 86390 1
544298 99544298 1001 86380 86390 1
543982 99543982 1001 86380 86390 1
544036 99544036 1001 86380 86390 1
544621 99544621 1001 86380 86390 1
544732 99544732 1001 86380 86390 1
544604 99544604 1001 86380 86390 1
424769 223 1001 77040 77817 1
422578 890 1001 68220 76617 1
423034 320 1001 47280 47757 1
506753 990 1002 46062 53762 1
534681 830 1001 56879 57178 1
400063 99400063 1001 86380 86390 1
400103 99400103 1001 86380 86390 1
400464 99400464 1001 86380 86390 1
400439 99400439 1001 86380 86390 1
400698 99400698 1001 86380 86390 1
400791 99400791 1001 86380 86390 1
400743 99400743 1001 86380 86390 1
400745 99400745 1001 86380 86390 1
400723 99400723 1001 86380 86390 1
400938 99400938 1001 86380 86390 1
401146 99401146 1001 86380 86390 1
401287 99401287 1001 86380 86390 1
401293 99401293 1001 86380 86390 1
401530 99401530 1001 86380 86390 1
401679 99401679 1001 86380 86390 1
401740 99401740 1001 86380 86390 1
401858 99401858 1001 86380 86390 1
401984 99401984 1001 86380 86390 1
402092 99402092 1001 86380 86390 1
402187 99402187 1001 86380 86390 1
402244 99402244 1001 86380 86390 1
402233 99402233 1001 86380 86390 1
402422 99402422 1001 86380 86390 1
402500 99402500 1001 86380 86390 1
402626 99402626 1001 86380 86390 1
402891 99402891 1001 86380 86390 1
402815 99402815 1001 86380 86390 1
403617 99403617 1001 86380 86390 1
403825 99403825 1001 86380 86390 1
403910 99403910 1001 86380 86390 1
403966 99403966 1001 86380 86390 1
404052 99404052 1001 86380 86390 1
404191 99404191 1001 86380 86390 1
404308 99404308 1001 86380 86390 1
404476 99404476 1001 86380 86390 1
404462 99404462 1001 86380 86390 1
404597 99404597 1001 86380 86390 1
404640 99404640 1001 86380 86390 1
404760 99404760 1001 86380 86390 1
404876 99404876 1001 86380 86390 1
404857 99404857 1001 86380 86390 1
405159 99405159 1001 86380 86390 1
405164 99405164 1001 86380 86390 1
405117 99405117 1001 86380 86390 1
405390 99405390 1001 86380 86390 1
405393 99405393 1001 86380 86390 1
405485 99405485 1001 86380 86390 1
405469 99405469 1001 86380 86390 1
405504 99405504 1001 86380 86390 1
405643 99405643 1001 86380 86390 1
406031 99406031 1001 86380 86390 1
406123 99406123 1001 86380 86390 1
406220 99406220 1001 86380 86390 1
406281 99406281 1001 86380 86390 1
406621 99406621 1001 86380 86390 1
406796 99406796 1001 86380 86390 1
407000 99407000 1001 86380 86390 1
406978 99406978 1001 86380 86390 1
407021 99407021 1001 86380 86390 1
406989 99406989 1001 86380 86390 1
407041 99407041 1001 86380 86390 1
407050 99407050 1001 86380 86390 1
407091 99407091 1001 86380 86390 1
407384 99407384 1001 86380 86390 1
407516 99407516 1001 86380 86390 1
407498 99407498 1001 86380 86390 1
407486 99407486 1001 86380 86390 1
407687 99407687 1001 86380 86390 1
407712 99407712 1001 86380 86390 1
407940 99407940 1001 86380 86390 1
408002 99408002 1001 86380 86390 1
408155 99408155 1001 86380 86390 1
408283 99408283 1001 86380 86390 1
408345 99408345 1001 86380 86390 1
408350 99408350 1001 86380 86390 1
408422 99408422 1001 86380 86390 1
408726 99408726 1001 86380 86390 1
408849 99408849 1001 86380 86390 1
409062 99409062 1001 86380 86390 1
408995 99408995 1001 86380 86390 1
409143 99409143 1001 86380 86390 1
409163 99409163 1001 86380 86390 1
409304 99409304 1001 86380 86390 1
409314 99409314 1001 86380 86390 1
409571 99409571 1001 86380 86390 1
409572 99409572 1001 86380 86390 1
409532 99409532 1001 86380 86390 1
409990 99409990 1001 86380 86390 1
410255 99410255 1001 86380 86390 1
410594 99410594 1001 86380 86390 1
410556 99410556 1001 86380 86390 1
411076 99411076 1001 86380 86390 1
411232 99411232 1001 86380 86390 1
411272 99411272 1001 86380 86390 1
411510 99411510 1001 86380 86390 1
411573 99411573 1001 86380 86390 1
411672 99411672 1001 86380 86390 1
412074 99412074 1001 86380 86390 1
412290 99412290 1001 86380 86390 1
413647 99413647 1001 86380 86390 1
413302 99413302 1001 86380 86390 1
413584 99413584 1001 86380 86390 1
413222 99413222 1001 86380 86390 1
412928 99412928 1001 86380 86390 1
412866 99412866 1001 86380 86390 1
412726 99412726 1001 86380 86390 1
412709 99412709 1001 86380 86390 1
412815 99412815 1001 86380 86390 1
412523 99412523 1001 86380 86390 1
414013 99414013 1001 86380 86390 1
413941 99413941 1001 86380 86390 1
415275 99415275 1001 86380 86390 1
415022 99415022 1001 86380 86390 1
414653 99414653 1001 86380 86390 1
414657 99414657 1001 86380 86390 1
414570 99414570 1001 86380 86390 1
414511 99414511 1001 86380 86390 1
414550 99414550 1001 86380 86390 1
414584 99414584 1001 86380 86390 1
414634 99414634 1001 86380 86390 1
414143 99414143 1001 86380 86390 1
414172 99414172 1001 86380 86390 1
414316 99414316 1001 86380 86390 1
414158 99414158 1001 86380 86390 1
415675 99415675 1001 86380 86390 1
415713 99415713 1001 86380 86390 1
416930 99416930 1001 86380 86390 1
416779 99416779 1001 86380 86390 1
416901 99416901 1001 86380 86390 1
416492 99416492 1001 86380 86390 1
415938 99415938 1001 86380 86390 1
417163 99417163 1001 86380 86390 1
417238 99417238 1001 86380 86390 1
417101 99417101 1001 86380 86390 1
417102 99417102 1001 86380 86390 1
417584 99417584 1001 86380 86390 1
418113 99418113 1001 86380 86390 1
418174 99418174 1001 86380 86390 1
417777 99417777 1001 86380 86390 1
417780 99417780 1001 86380 86390 1
417883 99417883 1001 86380 86390 1
418982 99418982 1001 86380 86390 1
418803 99418803 1001 86380 86390 1
419150 99419150 1001 86380 86390 1
419405 99419405 1001 86380 86390 1
419237 99419237 1001 86380 86390 1
419329 99419329 1001 86380 86390 1
419559 99419559 1001 86380 86390 1
420626 99420626 1001 86380 86390 1
420795 99420795 1001 86380 86390 1
421817 99421817 1001 86380 86390 1
421947 99421947 1001 86380 86390 1
421913 99421913 1001 86380 86390 1
422094 99422094 1001 86380 86390 1
421789 99421789 1001 86380 86390 1
421810 99421810 1001 86380 86390 1
421687 99421687 1001 86380 86390 1
421378 99421378 1001 86380 86390 1
421464 99421464 1001 86380 86390 1
421519 99421519 1001 86380 86390 1
421467 99421467 1001 86380 86390 1
420947 99420947 1001 86380 86390 1
421190 99421190 1001 86380 86390 1
421084 99421084 1001 86380 86390 1
421007 99421007 1001 86380 86390 1
421163 99421163 1001 86380 86390 1
421252 99421252 1001 86380 86390 1
422436 99422436 1001 86380 86390 1
422131 99422131 1001 86380 86390 1
422209 99422209 1001 86380 86390 1
422242 99422242 1001 86380 86390 1
423058 99423058 1001 86380 86390 1
422656 99422656 1001 86380 86390 1
424036 99424036 1001 86380 86390 1
423923 99423923 1001 86380 86390 1
424112 99424112 1001 86380 86390 1
424116 99424116 1001 86380 86390 1
425335 99425335 1001 86380 86390 1
425015 99425015 1001 86380 86390 1
425118 99425118 1001 86380 86390 1
425245 99425245 1001 86380 86390 1
424737 99424737 1001 86380 86390 1
424976 99424976 1001 86380 86390 1
424411 99424411 1001 86380 86390 1
424341 99424341 1001 86380 86390 1
424500 99424500 1001 86380 86390 1
424408 99424408 1001 86380 86390 1
425570 99425570 1001 86380 86390 1
425697 99425697 1001 86380 86390 1
426746 99426746 1001 86380 86390 1
426923 99426923 1001 86380 86390 1
426888 99426888 1001 86380 86390 1
426742 99426742 1001 86380 86390 1
426415 99426415 1001 86380 86390 1
425938 99425938 1001 86380 86390 1
426189 99426189 1001 86380 86390 1
426103 99426103 1001 86380 86390 1
426040 99426040 1001 86380 86390 1
425855 99425855 1001 86380 86390 1
425935 99425935 1001 86380 86390 1
427210 99427210 1001 86380 86390 1
427481 99427481 1001 86380 86390 1
428500 99428500 1001 86380 86390 1
428348 99428348 1001 86380 86390 1
428552 99428552 1001 86380 86390 1
428375 99428375 1001 86380 86390 1
428582 99428582 1001 86380 86390 1
428319 99428319 1001 86380 86390 1
428260 99428260 1001 86380 86390 1
428221 99428221 1001 86380 86390 1
428271 99428271 1001 86380 86390 1
428223 99428223 1001 86380 86390 1
428210 99428210 1001 86380 86390 1
427826 99427826 1001 86380 86390 1
427887 99427887 1001 86380 86390 1
427919 99427919 1001 86380 86390 1
429019 99429019 1001 86380 86390 1
429153 99429153 1001 86380 86390 1
429079 99429079 1001 86380 86390 1
428742 99428742 1001 86380 86390 1
429123 99429123 1001 86380 86390 1
429989 99429989 1001 86380 86390 1
430112 99430112 1001 86380 86390 1
430114 99430114 1001 86380 86390 1
429689 99429689 1001 86380 86390 1
429665 99429665 1001 86380 86390 1
429693 99429693 1001 86380 86390 1
429619 99429619 1001 86380 86390 1
429465 99429465 1001 86380 86390 1
429410 99429410 1001 86380 86390 1
429303 99429303 1001 86380 86390 1
429425 99429425 1001 86380 86390 1
430756 99430756 1001 86380 86390 1
431286 99431286 1001 86380 86390 1
431445 99431445 1001 86380 86390 1
431322 99431322 1001 86380 86390 1
431550 99431550 1001 86380 86390 1
430959 99430959 1001 86380 86390 1
430934 99430934 1001 86380 86390 1
431019 99431019 1001 86380 86390 1
432254 99432254 1001 86380 86390 1
433586 99433586 1001 86380 86390 1
433619 99433619 1001 86380 86390 1
433712 99433712 1001 86380 86390 1
433483 99433483 1001 86380 86390 1
433269 99433269 1001 86380 86390 1
432959 99432959 1001 86380 86390 1
433290 99433290 1001 86380 86390 1
432668 99432668 1001 86380 86390 1
432803 99432803 1001 86380 86390 1
432662 99432662 1001 86380 86390 1
434051 99434051 1001 86380 86390 1
434074 99434074 1001 86380 86390 1
433823 99433823 1001 86380 86390 1
434082 99434082 1001 86380 86390 1
435154 99435154 1001 86380 86390 1
435366 99435366 1001 86380 86390 1
435107 99435107 1001 86380 86390 1
435375 99435375 1001 86380 86390 1
434637 99434637 1001 86380 86390 1
434991 99434991 1001 86380 86390 1
434199 99434199 1001 86380 86390 1
434468 99434468 1001 86380 86390 1
434470 99434470 1001 86380 86390 1
434327 99434327 1001 86380 86390 1
434570 99434570 1001 86380 86390 1
434437 99434437 1001 86380 86390 1
435510 99435510 1001 86380 86390 1
435805 99435805 1001 86380 86390 1
435560 99435560 1001 86380 86390 1
437004 99437004 1001 86380 86390 1
436874 99436874 1001 86380 86390 1
436791 99436791 1001 86380 86390 1
436795 99436795 1001 86380 86390 1
436366 99436366 1001 86380 86390 1
436097 99436097 1001 86380 86390 1
436291 99436291 1001 86380 86390 1
436226 99436226 1001 86380 86390 1
436247 99436247 1001 86380 86390 1
436306 99436306 1001 86380 86390 1
436162 99436162 1001 86380 86390 1
300035 99300035 1001 86380 86390 1
300038 99300038 1001 86380 86390 1
300065 99300065 1001 86380 86390 1
300576 99300576 1001 86380 86390 1
300628 99300628 1001 86380 86390 1
300713 99300713 1001 86380 86390 1
300718 99300718 1001 86380 86390 1
300624 99300624 1001 86380 86390 1
300722 99300722 1001 86380 86390 1
300638 99300638 1001 86380 86390 1
300149 99300149 1001 86380 86390 1
300214 99300214 1001 86380 86390 1
300307 99300307 1001 86380 86390 1
300875 99300875 1001 86380 86390 1
301455 99301455 1001 86380 86390 1
301392 99301392 1001 86380 86390 1
301512 99301512 1001 86380 86390 1
301551 99301551 1001 86380 86390 1
301168 99301168 1001 86380 86390 1
301195 99301195 1001 86380 86390 1
301276 99301276 1001 86380 86390 1
301162 99301162 1001 86380 86390 1
301071 99301071 1001 86380 86390 1
301035 99301035 1001 86380 86390 1
301707 99301707 1001 86380 86390 1
301714 99301714 1001 86380 86390 1
302252 99302252 1001 86380 86390 1
302266 99302266 1001 86380 86390 1
302354 99302354 1001 86380 86390 1
302199 99302199 1001 86380 86390 1
302166 99302166 1001 86380 86390 1
302014 99302014 1001 86380 86390 1
302057 99302057 1001 86380 86390 1
301979 99301979 1001 86380 86390 1
301902 99301902 1001 86380 86390 1
301921 99301921 1001 86380 86390 1
301818 99301818 1001 86380 86390 1
301767 99301767 1001 86380 86390 1
301780 99301780 1001 86380 86390 1
302414 99302414 1001 86380 86390 1
302454 99302454 1001 86380 86390 1
303065 99303065 1001 86380 86390 1
303106 99303106 1001 86380 86390 1
303182 99303182 1001 86380 86390 1
302977 99302977 1001 86380 86390 1
302850 99302850 1001 86380 86390 1
302842 99302842 1001 86380 86390 1
302691 99302691 1001 86380 86390 1
302711 99302711 1001 86380 86390 1
303948 99303948 1001 86380 86390 1
304024 99304024 1001 86380 86390 1
304028 99304028 1001 86380 86390 1
303627 99303627 1001 86380 86390 1
303630 99303630 1001 86380 86390 1
303825 99303825 1001 86380 86390 1
303567 99303567 1001 86380 86390 1
303608 99303608 1001 86380 86390 1
304173 99304173 1001 86380 86390 1
304110 99304110 1001 86380 86390 1
304111 99304111 1001 86380 86390 1
304231 99304231 1001 86380 86390 1
304065 99304065 1001 86380 86390 1
304659 99304659 1001 86380 86390 1
304838 99304838 1001 86380 86390 1
304663 99304663 1001 86380 86390 1
304552 99304552 1001 86380 86390 1
304579 99304579 1001 86380 86390 1
304470 99304470 1001 86380 86390 1
304535 99304535 1001 86380 86390 1
304260 99304260 1001 86380 86390 1
304973 99304973 1001 86380 86390 1
305012 99305012 1001 86380 86390 1
305030 99305030 1001 86380 86390 1
305220 99305220 1001 86380 86390 1
305130 99305130 1001 86380 86390 1
500050 99500050 1001 86380 86390 1
500102 99500102 1001 86380 86390 1
500180 99500180 1001 86380 86390 1
500754 99500754 1001 86380 86390 1
500789 99500789 1001 86380 86390 1
500433 99500433 1001 86380 86390 1
500555 99500555 1001 86380 86390 1
500337 99500337 1001 86380 86390 1
500326 99500326 1001 86380 86390 1
500262 99500262 1001 86380 86390 1
500826 99500826 1001 86380 86390 1
500895 99500895 1001 86380 86390 1
500897 99500897 1001 86380 86390 1
501474 99501474 1001 86380 86390 1
501578 99501578 1001 86380 86390 1
501566 99501566 1001 86380 86390 1
501480 99501480 1001 86380 86390 1
501561 99501561 1001 86380 86390 1
501390 99501390 1001 86380 86390 1
501379 99501379 1001 86380 86390 1
501152 99501152 1001 86380 86390 1
501035 99501035 1001 86380 86390 1
501153 99501153 1001 86380 86390 1
501063 99501063 1001 86380 86390 1
501827 99501827 1001 86380 86390 1
502415 99502415 1001 86380 86390 1
502297 99502297 1001 86380 86390 1
502066 99502066 1001 86380 86390 1
502185 99502185 1001 86380 86390 1
502225 99502225 1001 86380 86390 1
502060 99502060 1001 86380 86390 1
502190 99502190 1001 86380 86390 1
502103 99502103 1001 86380 86390 1
501898 99501898 1001 86380 86390 1
501938 99501938 1001 86380 86390 1
501943 99501943 1001 86380 86390 1
502022 99502022 1001 86380 86390 1
501921 99501921 1001 86380 86390 1
502639 99502639 1001 86380 86390 1
502563 99502563 1001 86380 86390 1
503255 99503255 1001 86380 86390 1
503166 99503166 1001 86380 86390 1
503145 99503145 1001 86380 86390 1
503133 99503133 1001 86380 86390 1
503147 99503147 1001 86380 86390 1
502907 99502907 1001 86380 86390 1
502964 99502964 1001 86380 86390 1
502719 99502719 1001 86380 86390 1
503302 99503302 1001 86380 86390 1
503411 99503411 1001 86380 86390 1
504003 99504003 1001 86380 86390 1
504059 99504059 1001 86380 86390 1
504095 99504095 1001 86380 86390 1
504076 99504076 1001 86380 86390 1
503962 99503962 1001 86380 86390 1
503887 99503887 1001 86380 86390 1
503830 99503830 1001 86380 86390 1
503870 99503870 1001 86380 86390 1
503670 99503670 1001 86380 86390 1
503647 99503647 1001 86380 86390 1
503561 99503561 1001 86380 86390 1
504224 99504224 1001 86380 86390 1
504855 99504855 1001 86380 86390 1
504782 99504782 1001 86380 86390 1
504860 99504860 1001 86380 86390 1
504738 99504738 1001 86380 86390 1
504542 99504542 1001 86380 86390 1
505693 99505693 1001 86380 86390 1
505656 99505656 1001 86380 86390 1
505605 99505605 1001 86380 86390 1
505582 99505582 1001 86380 86390 1
505526 99505526 1001 86380 86390 1
505556 99505556 1001 86380 86390 1
505492 99505492 1001 86380 86390 1
505201 99505201 1001 86380 86390 1
505357 99505357 1001 86380 86390 1
505269 99505269 1001 86380 86390 1
505261 99505261 1001 86380 86390 1
505160 99505160 1001 86380 86390 1
505200 99505200 1001 86380 86390 1
505796 99505796 1001 86380 86390 1
505785 99505785 1001 86380 86390 1
505850 99505850 1001 86380 86390 1
505906 99505906 1001 86380 86390 1
506468 99506468 1001 86380 86390 1
506469 99506469 1001 86380 86390 1
506444 99506444 1001 86380 86390 1
506451 99506451 1001 86380 86390 1
506492 99506492 1001 86380 86390 1
506279 99506279 1001 86380 86390 1
506323 99506323 1001 86380 86390 1
506003 99506003 1001 86380 86390 1
506117 99506117 1001 86380 86390 1
506753 99506753 1001 86380 86390 1
506669 99506669 1001 86380 86390 1
507230 99507230 1001 86380 86390 1
507321 99507321 1001 86380 86390 1
507270 99507270 1001 86380 86390 1
507414 99507414 1001 86380 86390 1
507140 99507140 1001 86380 86390 1
507158 99507158 1001 86380 86390 1
507096 99507096 1001 86380 86390 1
507213 99507213 1001 86380 86390 1
507099 99507099 1001 86380 86390 1
506999 99506999 1001 86380 86390 1
506948 99506948 1001 86380 86390 1
506912 99506912 1001 86380 86390 1
506981 99506981 1001 86380 86390 1
506982 99506982 1001 86380 86390 1
507552 99507552 1001 86380 86390 1
507565 99507565 1001 86380 86390 1
507554 99507554 1001 86380 86390 1
507607 99507607 1001 86380 86390 1
507545 99507545 1001 86380 86390 1
508116 99508116 1001 86380 86390 1
508168 99508168 1001 86380 86390 1
508239 99508239 1001 86380 86390 1
508131 99508131 1001 86380 86390 1
507967 99507967 1001 86380 86390 1
507969 99507969 1001 86380 86390 1
507937 99507937 1001 86380 86390 1
508042 99508042 1001 86380 86390 1
507708 99507708 1001 86380 86390 1
507790 99507790 1001 86380 86390 1
507805 99507805 1001 86380 86390 1
508267 99508267 1001 86380 86390 1
509024 99509024 1001 86380 86390 1
508936 99508936 1001 86380 86390 1
508899 99508899 1001 86380 86390 1
508726 99508726 1001 86380 86390 1
508754 99508754 1001 86380 86390 1
508854 99508854 1001 86380 86390 1
508642 99508642 1001 86380 86390 1
509097 99509097 1001 86380 86390 1
509228 99509228 1001 86380 86390 1
509242 99509242 1001 86380 86390 1
509087 99509087 1001 86380 86390 1
509092 99509092 1001 86380 86390 1
509121 99509121 1001 86380 86390 1
509083 99509083 1001 86380 86390 1
509701 99509701 1001 86380 86390 1
509784 99509784 1001 86380 86390 1
509897 99509897 1001 86380 86390 1
509565 99509565 1001 86380 86390 1
509690 99509690 1001 86380 86390 1
509665 99509665 1001 86380 86390 1
509310 99509310 1001 86380 86390 1
509312 99509312 1001 86380 86390 1
509481 99509481 1001 86380 86390 1
509300 99509300 1001 86380 86390 1
509369 99509369 1001 86380 86390 1
509964 99509964 1001 86380 86390 1
509969 99509969 1001 86380 86390 1
510077 99510077 1001 86380 86390 1
510065 99510065 1001 86380 86390 1
510676 99510676 1001 86380 86390 1
510547 99510547 1001 86380 86390 1
510613 99510613 1001 86380 86390 1
510575 99510575 1001 86380 86390 1
510628 99510628 1001 86380 86390 1
510371 99510371 1001 86380 86390 1
510362 99510362 1001 86380 86390 1
510209 99510209 1001 86380 86390 1
510148 99510148 1001 86380 86390 1
510187 99510187 1001 86380 86390 1
510182 99510182 1001 86380 86390 1
510805 99510805 1001 86380 86390 1
510857 99510857 1001 86380 86390 1
510744 99510744 1001 86380 86390 1
510785 99510785 1001 86380 86390 1
511373 99511373 1001 86380 86390 1
511355 99511355 1001 86380 86390 1
511436 99511436 1001 86380 86390 1
511166 99511166 1001 86380 86390 1
511245 99511245 1001 86380 86390 1
511289 99511289 1001 86380 86390 1
511139 99511139 1001 86380 86390 1
510946 99510946 1001 86380 86390 1
511068 99511068 1001 86380 86390 1
511034 99511034 1001 86380 86390 1
511602 99511602 1001 86380 86390 1
511668 99511668 1001 86380 86390 1
511644 99511644 1001 86380 86390 1
511698 99511698 1001 86380 86390 1
511610 99511610 1001 86380 86390 1
511675 99511675 1001 86380 86390 1
511585 99511585 1001 86380 86390 1
511755 99511755 1001 86380 86390 1
512319 99512319 1001 86380 86390 1
512233 99512233 1001 86380 86390 1
512249 99512249 1001 86380 86390 1
512022 99512022 1001 86380 86390 1
512027 99512027 1001 86380 86390 1
512169 99512169 1001 86380 86390 1
512170 99512170 1001 86380 86390 1
511765 99511765 1001 86380 86390 1
511845 99511845 1001 86380 86390 1
512484 99512484 1001 86380 86390 1
512411 99512411 1001 86380 86390 1
512401 99512401 1001 86380 86390 1
513204 99513204 1001 86380 86390 1
513032 99513032 1001 86380 86390 1
513097 99513097 1001 86380 86390 1
513150 99513150 1001 86380 86390 1
513126 99513126 1001 86380 86390 1
513114 99513114 1001 86380 86390 1
512950 99512950 1001 86380 86390 1
512876 99512876 1001 86380 86390 1
512893 99512893 1001 86380 86390 1
512714 99512714 1001 86380 86390 1
512715 99512715 1001 86380 86390 1
512612 99512612 1001 86380 86390 1
512665 99512665 1001 86380 86390 1
512589 99512589 1001 86380 86390 1
512771 99512771 1001 86380 86390 1
512660 99512660 1001 86380 86390 1
513229 99513229 1001 86380 86390 1
513209 99513209 1001 86380 86390 1
513328 99513328 1001 86380 86390 1
513316 99513316 1001 86380 86390 1
514002 99514002 1001 86380 86390 1
514007 99514007 1001 86380 86390 1
513869 99513869 1001 86380 86390 1
513735 99513735 1001 86380 86390 1
513665 99513665 1001 86380 86390 1
513477 99513477 1001 86380 86390 1
513452 99513452 1001 86380 86390 1
513531 99513531 1001 86380 86390 1
513585 99513585 1001 86380 86390 1
513600 99513600 1001 86380 86390 1
514197 99514197 1001 86380 86390 1
514199 99514199 1001 86380 86390 1
514178 99514178 1001 86380 86390 1
514039 99514039 1001 86380 86390 1
514795 99514795 1001 86380 86390 1
514682 99514682 1001 86380 86390 1
514735 99514735 1001 86380 86390 1
514839 99514839 1001 86380 86390 1
514738 99514738 1001 86380 86390 1
514764 99514764 1001 86380 86390 1
514701 99514701 1001 86380 86390 1
514485 99514485 1001 86380 86390 1
514643 99514643 1001 86380 86390 1
514618 99514618 1001 86380 86390 1
514482 99514482 1001 86380 86390 1
514420 99514420 1001 86380 86390 1
514269 99514269 1001 86380 86390 1
514323 99514323 1001 86380 86390 1
514338 99514338 1001 86380 86390 1
515049 99515049 1001 86380 86390 1
515025 99515025 1001 86380 86390 1
515027 99515027 1001 86380 86390 1
515047 99515047 1001 86380 86390 1
514970 99514970 1001 86380 86390 1
515583 99515583 1001 86380 86390 1
515598 99515598 1001 86380 86390 1
515591 99515591 1001 86380 86390 1
515567 99515567 1001 86380 86390 1
515467 99515467 1001 86380 86390 1
515339 99515339 1001 86380 86390 1
515320 99515320 1001 86380 86390 1
515067 99515067 1001 86380 86390 1
515122 99515122 1001 86380 86390 1
515848 99515848 1001 86380 86390 1
516319 99516319 1001 86380 86390 1
516403 99516403 1001 86380 86390 1
516404 99516404 1001 86380 86390 1
516503 99516503 1001 86380 86390 1
516195 99516195 1001 86380 86390 1
516299 99516299 1001 86380 86390 1
515919 99515919 1001 86380 86390 1
516011 99516011 1001 86380 86390 1
515913 99515913 1001 86380 86390 1
516652 99516652 1001 86380 86390 1
516516 99516516 1001 86380 86390 1
517253 99517253 1001 86380 86390 1
517193 99517193 1001 86380 86390 1
517068 99517068 1001 86380 86390 1
517045 99517045 1001 86380 86390 1
516960 99516960 1001 86380 86390 1
516987 99516987 1001 86380 86390 1
516861 99516861 1001 86380 86390 1
516902 99516902 1001 86380 86390 1
517527 99517527 1001 86380 86390 1
517352 99517352 1001 86380 86390 1
517509 99517509 1001 86380 86390 1
518138 99518138 1001 86380 86390 1
517878 99517878 1001 86380 86390 1
517780 99517780 1001 86380 86390 1
517613 99517613 1001 86380 86390 1
517590 99517590 1001 86380 86390 1
518342 99518342 1001 86380 86390 1
518361 99518361 1001 86380 86390 1
518271 99518271 1001 86380 86390 1
518325 99518325 1001 86380 86390 1
518961 99518961 1001 86380 86390 1
518943 99518943 1001 86380 86390 1
518721 99518721 1001 86380 86390 1
518619 99518619 1001 86380 86390 1
518632 99518632 1001 86380 86390 1
518461 99518461 1001 86380 86390 1
518529 99518529 1001 86380 86390 1
518504 99518504 1001 86380 86390 1
519011 99519011 1001 86380 86390 1
519141 99519141 1001 86380 86390 1
519143 99519143 1001 86380 86390 1
519079 99519079 1001 86380 86390 1
519111 99519111 1001 86380 86390 1
518997 99518997 1001 86380 86390 1
519787 99519787 1001 86380 86390 1
519615 99519615 1001 86380 86390 1
519732 99519732 1001 86380 86390 1
519644 99519644 1001 86380 86390 1
519558 99519558 1001 86380 86390 1
519556 99519556 1001 86380 86390 1
519400 99519400 1001 86380 86390 1
519323 99519323 1001 86380 86390 1
519222 99519222 1001 86380 86390 1
519975 99519975 1001 86380 86390 1
520545 99520545 1001 86380 86390 1
520455 99520455 1001 86380 86390 1
520560 99520560 1001 86380 86390 1
520236 99520236 1001 86380 86390 1
520252 99520252 1001 86380 86390 1
520220 99520220 1001 86380 86390 1
520119 99520119 1001 86380 86390 1
520147 99520147 1001 86380 86390 1
520666 99520666 1001 86380 86390 1
520653 99520653 1001 86380 86390 1
520680 99520680 1001 86380 86390 1
520643 99520643 1001 86380 86390 1
520682 99520682 1001 86380 86390 1
520840 99520840 1001 86380 86390 1
521364 99521364 1001 86380 86390 1
521380 99521380 1001 86380 86390 1
521342 99521342 1001 86380 86390 1
521357 99521357 1001 86380 86390 1
521348 99521348 1001 86380 86390 1
521426 99521426 1001 86380 86390 1
521157 99521157 1001 86380 86390 1
521120 99521120 1001 86380 86390 1
521201 99521201 1001 86380 86390 1
521215 99521215 1001 86380 86390 1
521064 99521064 1001 86380 86390 1
520907 99520907 1001 86380 86390 1
521661 99521661 1001 86380 86390 1
522167 99522167 1001 86380 86390 1
522234 99522234 1001 86380 86390 1
522150 99522150 1001 86380 86390 1
522288 99522288 1001 86380 86390 1
522075 99522075 1001 86380 86390 1
521881 99521881 1001 86380 86390 1
521910 99521910 1001 86380 86390 1
522080 99522080 1001 86380 86390 1
521678 99521678 1001 86380 86390 1
521848 99521848 1001 86380 86390 1
522330 99522330 1001 86380 86390 1
522415 99522415 1001 86380 86390 1
523019 99523019 1001 86380 86390 1
523100 99523100 1001 86380 86390 1
522935 99522935 1001 86380 86390 1
523064 99523064 1001 86380 86390 1
523116 99523116 1001 86380 86390 1
523015 99523015 1001 86380 86390 1
522760 99522760 1001 86380 86390 1
522838 99522838 1001 86380 86390 1
522790 99522790 1001 86380 86390 1
522871 99522871 1001 86380 86390 1
522884 99522884 1001 86380 86390 1
522781 99522781 1001 86380 86390 1
522616 99522616 1001 86380 86390 1
522533 99522533 1001 86380 86390 1
523156 99523156 1001 86380 86390 1
523319 99523319 1001 86380 86390 1
523929 99523929 1001 86380 86390 1
523930 99523930 1001 86380 86390 1
523662 99523662 1001 86380 86390 1
523727 99523727 1001 86380 86390 1
523535 99523535 1001 86380 86390 1
523681 99523681 1001 86380 86390 1
523684 99523684 1001 86380 86390 1
523699 99523699 1001 86380 86390 1
523525 99523525 1001 86380 86390 1
523500 99523500 1001 86380 86390 1
523513 99523513 1001 86380 86390 1
523449 99523449 1001 86380 86390 1
523988 99523988 1001 86380 86390 1
524644 99524644 1001 86380 86390 1
524593 99524593 1001 86380 86390 1
524710 99524710 1001 86380 86390 1
524489 99524489 1001 86380 86390 1
524364 99524364 1001 86380 86390 1
524378 99524378 1001 86380 86390 1
524293 99524293 1001 86380 86390 1
524193 99524193 1001 86380 86390 1
524196 99524196 1001 86380 86390 1
524929 99524929 1001 86380 86390 1
524893 99524893 1001 86380 86390 1
524791 99524791 1001 86380 86390 1
524909 99524909 1001 86380 86390 1
525394 99525394 1001 86380 86390 1
525536 99525536 1001 86380 86390 1
525459 99525459 1001 86380 86390 1
525575 99525575 1001 86380 86390 1
525463 99525463 1001 86380 86390 1
525530 99525530 1001 86380 86390 1
525545 99525545 1001 86380 86390 1
525334 99525334 1001 86380 86390 1
525153 99525153 1001 86380 86390 1
525077 99525077 1001 86380 86390 1
525168 99525168 1001 86380 86390 1
525781 99525781 1001 86380 86390 1
525691 99525691 1001 86380 86390 1
525696 99525696 1001 86380 86390 1
526255 99526255 1001 86380 86390 1
526363 99526363 1001 86380 86390 1
526287 99526287 1001 86380 86390 1
526228 99526228 1001 86380 86390 1
526189 99526189 1001 86380 86390 1
525811 99525811 1001 86380 86390 1
526446 99526446 1001 86380 86390 1
526461 99526461 1001 86380 86390 1
526565 99526565 1001 86380 86390 1
526617 99526617 1001 86380 86390 1
526541 99526541 1001 86380 86390 1
526505 99526505 1001 86380 86390 1
526574 99526574 1001 86380 86390 1
527133 99527133 1001 86380 86390 1
527144 99527144 1001 86380 86390 1
527119 99527119 1001 86380 86390 1
527210 99527210 1001 86380 86390 1
527245 99527245 1001 86380 86390 1
526949 99526949 1001 86380 86390 1
526951 99526951 1001 86380 86390 1
526719 99526719 1001 86380 86390 1
526784 99526784 1001 86380 86390 1
526772 99526772 1001 86380 86390 1
526811 99526811 1001 86380 86390 1
526778 99526778 1001 86380 86390 1
526663 99526663 1001 86380 86390 1
527402 99527402 1001 86380 86390 1
527972 99527972 1001 86380 86390 1
528014 99528014 1001 86380 86390 1
527977 99527977 1001 86380 86390 1
527940 99527940 1001 86380 86390 1
528032 99528032 1001 86380 86390 1
527893 99527893 1001 86380 86390 1
527845 99527845 1001 86380 86390 1
527705 99527705 1001 86380 86390 1
527810 99527810 1001 86380 86390 1
527669 99527669 1001 86380 86390 1
527735 99527735 1001 86380 86390 1
527575 99527575 1001 86380 86390 1
527473 99527473 1001 86380 86390 1
527579 99527579 1001 86380 86390 1
528266 99528266 1001 86380 86390 1
527663 99527663 1001 86380 86390 1
528171 99528171 1001 86380 86390 1
528223 99528223 1001 86380 86390 1
528237 99528237 1001 86380 86390 1
528840 99528840 1001 86380 86390 1
528780 99528780 1001 86380 86390 1
528809 99528809 1001 86380 86390 1
528516 99528516 1001 86380 86390 1
528537 99528537 1001 86380 86390 1
528538 99528538 1001 86380 86390 1
528641 99528641 1001 86380 86390 1
528286 99528286 1001 86380 86390 1
528341 99528341 1001 86380 86390 1
528421 99528421 1001 86380 86390 1
528996 99528996 1001 86380 86390 1
528959 99528959 1001 86380 86390 1
529593 99529593 1001 86380 86390 1
529459 99529459 1001 86380 86390 1
529385 99529385 1001 86380 86390 1
529503 99529503 1001 86380 86390 1
529314 99529314 1001 86380 86390 1
529765 99529765 1001 86380 86390 1
529907 99529907 1001 86380 86390 1
530493 99530493 1001 86380 86390 1
530523 99530523 1001 86380 86390 1
530525 99530525 1001 86380 86390 1
530378 99530378 1001 86380 86390 1
530397 99530397 1001 86380 86390 1
530266 99530266 1001 86380 86390 1
530038 99530038 1001 86380 86390 1
530031 99530031 1001 86380 86390 1
530725 99530725 1001 86380 86390 1
530729 99530729 1001 86380 86390 1
530691 99530691 1001 86380 86390 1
531238 99531238 1001 86380 86390 1
531279 99531279 1001 86380 86390 1
531319 99531319 1001 86380 86390 1
531205 99531205 1001 86380 86390 1
531357 99531357 1001 86380 86390 1
531114 99531114 1001 86380 86390 1
531129 99531129 1001 86380 86390 1
530765 99530765 1001 86380 86390 1
530780 99530780 1001 86380 86390 1
530912 99530912 1001 86380 86390 1
531456 99531456 1001 86380 86390 1
531561 99531561 1001 86380 86390 1
531537 99531537 1001 86380 86390 1
531516 99531516 1001 86380 86390 1
531542 99531542 1001 86380 86390 1
532124 99532124 1001 86380 86390 1
532138 99532138 1001 86380 86390 1
531948 99531948 1001 86380 86390 1
531921 99531921 1001 86380 86390 1
531779 99531779 1001 86380 86390 1
531741 99531741 1001 86380 86390 1
531716 99531716 1001 86380 86390 1
531781 99531781 1001 86380 86390 1
531668 99531668 1001 86380 86390 1
532217 99532217 1001 86380 86390 1
532395 99532395 1001 86380 86390 1
532919 99532919 1001 86380 86390 1
532849 99532849 1001 86380 86390 1
532809 99532809 1001 86380 86390 1
532693 99532693 1001 86380 86390 1
532810 99532810 1001 86380 86390 1
532681 99532681 1001 86380 86390 1
532735 99532735 1001 86380 86390 1
532481 99532481 1001 86380 86390 1
532573 99532573 1001 86380 86390 1
532461 99532461 1001 86380 86390 1
532462 99532462 1001 86380 86390 1
533184 99533184 1001 86380 86390 1
533137 99533137 1001 86380 86390 1
533219 99533219 1001 86380 86390 1
533090 99533090 1001 86380 86390 1
533666 99533666 1001 86380 86390 1
533801 99533801 1001 86380 86390 1
533815 99533815 1001 86380 86390 1
533713 99533713 1001 86380 86390 1
533792 99533792 1001 86380 86390 1
533605 99533605 1001 86380 86390 1
533302 99533302 1001 86380 86390 1
533434 99533434 1001 86380 86390 1
533436 99533436 1001 86380 86390 1
533909 99533909 1001 86380 86390 1
533961 99533961 1001 86380 86390 1
533937 99533937 1001 86380 86390 1
534042 99534042 1001 86380 86390 1
533919 99533919 1001 86380 86390 1
533880 99533880 1001 86380 86390 1
534569 99534569 1001 86380 86390 1
534467 99534467 1001 86380 86390 1
534474 99534474 1001 86380 86390 1
534258 99534258 1001 86380 86390 1
534121 99534121 1001 86380 86390 1
534227 99534227 1001 86380 86390 1
534844 99534844 1001 86380 86390 1
534691 99534691 1001 86380 86390 1
535344 99535344 1001 86380 86390 1
535435 99535435 1001 86380 86390 1
535464 99535464 1001 86380 86390 1
535315 99535315 1001 86380 86390 1
535258 99535258 1001 86380 86390 1
535297 99535297 1001 86380 86390 1
534941 99534941 1001 86380 86390 1
535034 99535034 1001 86380 86390 1
534984 99534984 1001 86380 86390 1
534999 99534999 1001 86380 86390 1
535587 99535587 1001 86380 86390 1
535628 99535628 1001 86380 86390 1
535630 99535630 1001 86380 86390 1
535528 99535528 1001 86380 86390 1
536183 99536183 1001 86380 86390 1
536204 99536204 1001 86380 86390 1
536040 99536040 1001 86380 86390 1
535887 99535887 1001 86380 86390 1
535810 99535810 1001 86380 86390 1
536340 99536340 1001 86380 86390 1
536497 99536497 1001 86380 86390 1
536973 99536973 1001 86380 86390 1
537038 99537038 1001 86380 86390 1
536763 99536763 1001 86380 86390 1
536950 99536950 1001 86380 86390 1
536625 99536625 1001 86380 86390 1
536669 99536669 1001 86380 86390 1
537225 99537225 1001 86380 86390 1
537292 99537292 1001 86380 86390 1
537220 99537220 1001 86380 86390 1
537197 99537197 1001 86380 86390 1
537821 99537821 1001 86380 86390 1
537886 99537886 1001 86380 86390 1
537824 99537824 1001 86380 86390 1
537942 99537942 1001 86380 86390 1
537937 99537937 1001 86380 86390 1
537766 99537766 1001 86380 86390 1
537611 99537611 1001 86380 86390 1
537729 99537729 1001 86380 86390 1
537626 99537626 1001 86380 86390 1
537575 99537575 1001 86380 86390 1
537563 99537563 1001 86380 86390 1
537473 99537473 1001 86380 86390 1
537370 99537370 1001 86380 86390 1
537373 99537373 1001 86380 86390 1
537492 99537492 1001 86380 86390 1
537456 99537456 1001 86380 86390 1
537470 99537470 1001 86380 86390 1
538061 99538061 1001 86380 86390 1
538191 99538191 1001 86380 86390 1
538169 99538169 1001 86380 86390 1
538618 99538618 1001 86380 86390 1
538526 99538526 1001 86380 86390 1
538409 99538409 1001 86380 86390 1
538579 99538579 1001 86380 86390 1
538595 99538595 1001 86380 86390 1
538299 99538299 1001 86380 86390 1
538239 99538239 1001 86380 86390 1
538968 99538968 1001 86380 86390 1
538893 99538893 1001 86380 86390 1
538974 99538974 1001 86380 86390 1
538979 99538979 1001 86380 86390 1
538824 99538824 1001 86380 86390 1
539567 99539567 1001 86380 86390 1
539584 99539584 1001 86380 86390 1
539445 99539445 1001 86380 86390 1
539242 99539242 1001 86380 86390 1
539318 99539318 1001 86380 86390 1
539111 99539111 1001 86380 86390 1
539150 99539150 1001 86380 86390 1
539035 99539035 1001 86380 86390 1
539219 99539219 1001 86380 86390 1
539077 99539077 1001 86380 86390 1
539054 99539054 1001 86380 86390 1
539068 99539068 1001 86380 86390 1
539121 99539121 1001 86380 86390 1
539160 99539160 1001 86380 86390 1
539667 99539667 1001 86380 86390 1
540291 99540291 1001 86380 86390 1
540344 99540344 1001 86380 86390 1
540413 99540413 1001 86380 86390 1
540463 99540463 1001 86380 86390 1
540093 99540093 1001 86380 86390 1
540134 99540134 1001 86380 86390 1
540002 99540002 1001 86380 86390 1
539899 99539899 1001 86380 86390 1
539971 99539971 1001 86380 86390 1
540620 99540620 1001 86380 86390 1
540571 99540571 1001 86380 86390 1
540481 99540481 1001 86380 86390 1
540475 99540475 1001 86380 86390 1
540489 99540489 1001 86380 86390 1
541195 99541195 1001 86380 86390 1
541238 99541238 1001 86380 86390 1
541200 99541200 1001 86380 86390 1
540959 99540959 1001 86380 86390 1
540884 99540884 1001 86380 86390 1
541055 99541055 1001 86380 86390 1
541019 99541019 1001 86380 86390 1
540828 99540828 1001 86380 86390 1
540717 99540717 1001 86380 86390 1
540680 99540680 1001 86380 86390 1
541368 99541368 1001 86380 86390 1
541318 99541318 1001 86380 86390 1
541396 99541396 1001 86380 86390 1
541468 99541468 1001 86380 86390 1
541404 99541404 1001 86380 86390 1
542049 99542049 1001 86380 86390 1
541728 99541728 1001 86380 86390 1
541859 99541859 1001 86380 86390 1
541783 99541783 1001 86380 86390 1
541809 99541809 1001 86380 86390 1
541646 99541646 1001 86380 86390 1
542289 99542289 1001 86380 86390 1
542302 99542302 1001 86380 86390 1
542238 99542238 1001 86380 86390 1
542164 99542164 1001 86380 86390 1
542283 99542283 1001 86380 86390 1
542886 99542886 1001 86380 86390 1
542887 99542887 1001 86380 86390 1
542840 99542840 1001 86380 86390 1
542853 99542853 1001 86380 86390 1
542558 99542558 1001 86380 86390 1
542675 99542675 1001 86380 86390 1
542576 99542576 1001 86380 86390 1
542736 99542736 1001 86380 86390 1
542647 99542647 1001 86380 86390 1
542583 99542583 1001 86380 86390 1
542339 99542339 1001 86380 86390 1
542499 99542499 1001 86380 86390 1
543619 99543619 1001 86380 86390 1
543660 99543660 1001 86380 86390 1
543636 99543636 1001 86380 86390 1
543611 99543611 1001 86380 86390 1
543677 99543677 1001 86380 86390 1
543400 99543400 1001 86380 86390 1
543485 99543485 1001 86380 86390 1
543332 99543332 1001 86380 86390 1
543194 99543194 1001 86380 86390 1
543253 99543253 1001 86380 86390 1
543911 99543911 1001 86380 86390 1
543827 99543827 1001 86380 86390 1
543869 99543869 1001 86380 86390 1
544537 99544537 1001 86380 86390 1
544465 99544465 1001 86380 86390 1
544187 99544187 1001 86380 86390 1
544284 99544284 1001 86380 86390 1
544285 99544285 1001 86380 86390 1
544338 99544338 1001 86380 86390 1
544180 99544180 1001 86380 86390 1
544185 99544185 1001 86380 86390 1
544601 99544601 1001 86380 86390 1
400528 384 1001 11220 13497 1
534687 1016 1002 25779 29216 1
400022 99400022 1001 86380 86390 1
400166 99400166 1001 86380 86390 1
400362 99400362 1001 86380 86390 1
400680 99400680 1001 86380 86390 1
400870 99400870 1001 86380 86390 1
401076 99401076 1001 86380 86390 1
401110 99401110 1001 86380 86390 1
401335 99401335 1001 86380 86390 1
401345 99401345 1001 86380 86390 1
401686 99401686 1001 86380 86390 1
402007 99402007 1001 86380 86390 1
402095 99402095 1001 86380 86390 1
402214 99402214 1001 86380 86390 1
402425 99402425 1001 86380 86390 1
402381 99402381 1001 86380 86390 1
402505 99402505 1001 86380 86390 1
402592 99402592 1001 86380 86390 1
402651 99402651 1001 86380 86390 1
402736 99402736 1001 86380 86390 1
402718 99402718 1001 86380 86390 1
403093 99403093 1001 86380 86390 1
403397 99403397 1001 86380 86390 1
403400 99403400 1001 86380 86390 1
403479 99403479 1001 86380 86390 1
403532 99403532 1001 86380 86390 1
403514 99403514 1001 86380 86390 1
403586 99403586 1001 86380 86390 1
403907 99403907 1001 86380 86390 1
404001 99404001 1001 86380 86390 1
404026 99404026 1001 86380 86390 1
404053 99404053 1001 86380 86390 1
404275 99404275 1001 86380 86390 1
404316 99404316 1001 86380 86390 1
404566 99404566 1001 86380 86390 1
404656 99404656 1001 86380 86390 1
404901 99404901 1001 86380 86390 1
404999 99404999 1001 86380 86390 1
405090 99405090 1001 86380 86390 1
405128 99405128 1001 86380 86390 1
405171 99405171 1001 86380 86390 1
405259 99405259 1001 86380 86390 1
405359 99405359 1001 86380 86390 1
405577 99405577 1001 86380 86390 1
405558 99405558 1001 86380 86390 1
405962 99405962 1001 86380 86390 1
405891 99405891 1001 86380 86390 1
405956 99405956 1001 86380 86390 1
405987 99405987 1001 86380 86390 1
406017 99406017 1001 86380 86390 1
406111 99406111 1001 86380 86390 1
406368 99406368 1001 86380 86390 1
406426 99406426 1001 86380 86390 1
406589 99406589 1001 86380 86390 1
406700 99406700 1001 86380 86390 1
406685 99406685 1001 86380 86390 1
406769 99406769 1001 86380 86390 1
406852 99406852 1001 86380 86390 1
407023 99407023 1001 86380 86390 1
407094 99407094 1001 86380 86390 1
407039 99407039 1001 86380 86390 1
407697 99407697 1001 86380 86390 1
408353 99408353 1001 86380 86390 1
408571 99408571 1001 86380 86390 1
408533 99408533 1001 86380 86390 1
408754 99408754 1001 86380 86390 1
408755 99408755 1001 86380 86390 1
408782 99408782 1001 86380 86390 1
408983 99408983 1001 86380 86390 1
409114 99409114 1001 86380 86390 1
409259 99409259 1001 86380 86390 1
409379 99409379 1001 86380 86390 1
409386 99409386 1001 86380 86390 1
409376 99409376 1001 86380 86390 1
409449 99409449 1001 86380 86390 1
409614 99409614 1001 86380 86390 1
409640 99409640 1001 86380 86390 1
409644 99409644 1001 86380 86390 1
409704 99409704 1001 86380 86390 1
409966 99409966 1001 86380 86390 1
410229 99410229 1001 86380 86390 1
410278 99410278 1001 86380 86390 1
411244 99411244 1001 86380 86390 1
411823 99411823 1001 86380 86390 1
411856 99411856 1001 86380 86390 1
411854 99411854 1001 86380 86390 1
411829 99411829 1001 86380 86390 1
412017 99412017 1001 86380 86390 1
412223 99412223 1001 86380 86390 1
413458 99413458 1001 86380 86390 1
413306 99413306 1001 86380 86390 1
413671 99413671 1001 86380 86390 1
413685 99413685 1001 86380 86390 1
413333 99413333 1001 86380 86390 1
413260 99413260 1001 86380 86390 1
413274 99413274 1001 86380 86390 1
413172 99413172 1001 86380 86390 1
412973 99412973 1001 86380 86390 1
413158 99413158 1001 86380 86390 1
412822 99412822 1001 86380 86390 1
412530 99412530 1001 86380 86390 1
412851 99412851 1001 86380 86390 1
413791 99413791 1001 86380 86390 1
413769 99413769 1001 86380 86390 1
414082 99414082 1001 86380 86390 1
415273 99415273 1001 86380 86390 1
414593 99414593 1001 86380 86390 1
414803 99414803 1001 86380 86390 1
414881 99414881 1001 86380 86390 1
414891 99414891 1001 86380 86390 1
414586 99414586 1001 86380 86390 1
414259 99414259 1001 86380 86390 1
414153 99414153 1001 86380 86390 1
414137 99414137 1001 86380 86390 1
415367 99415367 1001 86380 86390 1
415557 99415557 1001 86380 86390 1
415440 99415440 1001 86380 86390 1
415618 99415618 1001 86380 86390 1
416993 99416993 1001 86380 86390 1
416844 99416844 1001 86380 86390 1
416622 99416622 1001 86380 86390 1
416983 99416983 1001 86380 86390 1
416185 99416185 1001 86380 86390 1
416438 99416438 1001 86380 86390 1
415786 99415786 1001 86380 86390 1
415733 99415733 1001 86380 86390 1
417203 99417203 1001 86380 86390 1
417312 99417312 1001 86380 86390 1
417223 99417223 1001 86380 86390 1
417226 99417226 1001 86380 86390 1
417158 99417158 1001 86380 86390 1
417408 99417408 1001 86380 86390 1
418650 99418650 1001 86380 86390 1
418716 99418716 1001 86380 86390 1
418542 99418542 1001 86380 86390 1
418571 99418571 1001 86380 86390 1
418710 99418710 1001 86380 86390 1
418152 99418152 1001 86380 86390 1
418188 99418188 1001 86380 86390 1
418246 99418246 1001 86380 86390 1
418072 99418072 1001 86380 86390 1
417938 99417938 1001 86380 86390 1
417967 99417967 1001 86380 86390 1
417619 99417619 1001 86380 86390 1
417989 99417989 1001 86380 86390 1
419174 99419174 1001 86380 86390 1
419010 99419010 1001 86380 86390 1
418869 99418869 1001 86380 86390 1
420087 99420087 1001 86380 86390 1
420351 99420351 1001 86380 86390 1
419906 99419906 1001 86380 86390 1
419667 99419667 1001 86380 86390 1
419392 99419392 1001 86380 86390 1
419615 99419615 1001 86380 86390 1
419258 99419258 1001 86380 86390 1
419419 99419419 1001 86380 86390 1
420712 99420712 1001 86380 86390 1
420697 99420697 1001 86380 86390 1
421920 99421920 1001 86380 86390 1
421922 99421922 1001 86380 86390 1
421841 99421841 1001 86380 86390 1
422007 99422007 1001 86380 86390 1
421782 99421782 1001 86380 86390 1
421809 99421809 1001 86380 86390 1
421587 99421587 1001 86380 86390 1
421550 99421550 1001 86380 86390 1
421654 99421654 1001 86380 86390 1
420845 99420845 1001 86380 86390 1
420925 99420925 1001 86380 86390 1
421250 99421250 1001 86380 86390 1
422162 99422162 1001 86380 86390 1
423123 99423123 1001 86380 86390 1
423269 99423269 1001 86380 86390 1
422961 99422961 1001 86380 86390 1
423047 99423047 1001 86380 86390 1
423140 99423140 1001 86380 86390 1
422834 99422834 1001 86380 86390 1
423784 99423784 1001 86380 86390 1
425185 99425185 1001 86380 86390 1
425243 99425243 1001 86380 86390 1
425189 99425189 1001 86380 86390 1
424907 99424907 1001 86380 86390 1
424992 99424992 1001 86380 86390 1
424740 99424740 1001 86380 86390 1
424846 99424846 1001 86380 86390 1
424777 99424777 1001 86380 86390 1
424243 99424243 1001 86380 86390 1
424345 99424345 1001 86380 86390 1
424474 99424474 1001 86380 86390 1
424302 99424302 1001 86380 86390 1
424375 99424375 1001 86380 86390 1
424557 99424557 1001 86380 86390 1
425495 99425495 1001 86380 86390 1
425498 99425498 1001 86380 86390 1
426815 99426815 1001 86380 86390 1
426736 99426736 1001 86380 86390 1
426518 99426518 1001 86380 86390 1
426573 99426573 1001 86380 86390 1
426438 99426438 1001 86380 86390 1
426114 99426114 1001 86380 86390 1
427428 99427428 1001 86380 86390 1
428516 99428516 1001 86380 86390 1
428672 99428672 1001 86380 86390 1
428523 99428523 1001 86380 86390 1
428508 99428508 1001 86380 86390 1
428656 99428656 1001 86380 86390 1
428532 99428532 1001 86380 86390 1
428233 99428233 1001 86380 86390 1
428325 99428325 1001 86380 86390 1
428131 99428131 1001 86380 86390 1
428336 99428336 1001 86380 86390 1
427968 99427968 1001 86380 86390 1
427532 99427532 1001 86380 86390 1
427690 99427690 1001 86380 86390 1
427896 99427896 1001 86380 86390 1
428761 99428761 1001 86380 86390 1
428811 99428811 1001 86380 86390 1
429127 99429127 1001 86380 86390 1
430142 99430142 1001 86380 86390 1
429963 99429963 1001 86380 86390 1
430027 99430027 1001 86380 86390 1
430236 99430236 1001 86380 86390 1
429671 99429671 1001 86380 86390 1
429893 99429893 1001 86380 86390 1
429430 99429430 1001 86380 86390 1
430641 99430641 1001 86380 86390 1
430412 99430412 1001 86380 86390 1
431713 99431713 1001 86380 86390 1
431925 99431925 1001 86380 86390 1
431784 99431784 1001 86380 86390 1
431383 99431383 1001 86380 86390 1
431412 99431412 1001 86380 86390 1
431336 99431336 1001 86380 86390 1
431614 99431614 1001 86380 86390 1
430868 99430868 1001 86380 86390 1
431021 99431021 1001 86380 86390 1
432116 99432116 1001 86380 86390 1
432245 99432245 1001 86380 86390 1
432067 99432067 1001 86380 86390 1
433576 99433576 1001 86380 86390 1
433076 99433076 1001 86380 86390 1
433092 99433092 1001 86380 86390 1
432962 99432962 1001 86380 86390 1
432845 99432845 1001 86380 86390 1
433810 99433810 1001 86380 86390 1
434108 99434108 1001 86380 86390 1
435036 99435036 1001 86380 86390 1
435057 99435057 1001 86380 86390 1
435383 99435383 1001 86380 86390 1
435329 99435329 1001 86380 86390 1
435169 99435169 1001 86380 86390 1
434622 99434622 1001 86380 86390 1
434692 99434692 1001 86380 86390 1
434796 99434796 1001 86380 86390 1
434632 99434632 1001 86380 86390 1
434653 99434653 1001 86380 86390 1
434778 99434778 1001 86380 86390 1
434406 99434406 1001 86380 86390 1
434567 99434567 1001 86380 86390 1
434249 99434249 1001 86380 86390 1
435678 99435678 1001 86380 86390 1
435599 99435599 1001 86380 86390 1
435844 99435844 1001 86380 86390 1
436894 99436894 1001 86380 86390 1
437048 99437048 1001 86380 86390 1
437132 99437132 1001 86380 86390 1
436571 99436571 1001 86380 86390 1
436557 99436557 1001 86380 86390 1
436137 99436137 1001 86380 86390 1
436102 99436102 1001 86380 86390 1
436122 99436122 1001 86380 86390 1
436212 99436212 1001 86380 86390 1
300696 99300696 1001 86380 86390 1
300617 99300617 1001 86380 86390 1
300553 99300553 1001 86380 86390 1
300632 99300632 1001 86380 86390 1
300545 99300545 1001 86380 86390 1
300721 99300721 1001 86380 86390 1
300387 99300387 1001 86380 86390 1
300322 99300322 1001 86380 86390 1
300263 99300263 1001 86380 86390 1
300212 99300212 1001 86380 86390 1
300200 99300200 1001 86380 86390 1
300268 99300268 1001 86380 86390 1
300118 99300118 1001 86380 86390 1
300145 99300145 1001 86380 86390 1
300930 99300930 1001 86380 86390 1
301479 99301479 1001 86380 86390 1
301368 99301368 1001 86380 86390 1
301446 99301446 1001 86380 86390 1
301143 99301143 1001 86380 86390 1
301224 99301224 1001 86380 86390 1
301346 99301346 1001 86380 86390 1
301347 99301347 1001 86380 86390 1
301206 99301206 1001 86380 86390 1
301002 99301002 1001 86380 86390 1
300965 99300965 1001 86380 86390 1
301085 99301085 1001 86380 86390 1
301590 99301590 1001 86380 86390 1
301652 99301652 1001 86380 86390 1
301758 99301758 1001 86380 86390 1
302226 99302226 1001 86380 86390 1
302267 99302267 1001 86380 86390 1
302293 99302293 1001 86380 86390 1
302271 99302271 1001 86380 86390 1
302233 99302233 1001 86380 86390 1
302224 99302224 1001 86380 86390 1
301983 99301983 1001 86380 86390 1
302078 99302078 1001 86380 86390 1
302131 99302131 1001 86380 86390 1
301911 99301911 1001 86380 86390 1
301848 99301848 1001 86380 86390 1
302482 99302482 1001 86380 86390 1
302519 99302519 1001 86380 86390 1
303037 99303037 1001 86380 86390 1
302809 99302809 1001 86380 86390 1
302949 99302949 1001 86380 86390 1
302625 99302625 1001 86380 86390 1
302638 99302638 1001 86380 86390 1
302639 99302639 1001 86380 86390 1
302732 99302732 1001 86380 86390 1
302733 99302733 1001 86380 86390 1
302592 99302592 1001 86380 86390 1
302622 99302622 1001 86380 86390 1
302795 99302795 1001 86380 86390 1
303208 99303208 1001 86380 86390 1
303279 99303279 1001 86380 86390 1
303396 99303396 1001 86380 86390 1
303804 99303804 1001 86380 86390 1
303668 99303668 1001 86380 86390 1
303669 99303669 1001 86380 86390 1
303643 99303643 1001 86380 86390 1
303658 99303658 1001 86380 86390 1
303419 99303419 1001 86380 86390 1
303511 99303511 1001 86380 86390 1
304134 99304134 1001 86380 86390 1
304050 99304050 1001 86380 86390 1
304052 99304052 1001 86380 86390 1
304756 99304756 1001 86380 86390 1
304696 99304696 1001 86380 86390 1
304711 99304711 1001 86380 86390 1
304676 99304676 1001 86380 86390 1
304566 99304566 1001 86380 86390 1
304581 99304581 1001 86380 86390 1
304623 99304623 1001 86380 86390 1
304375 99304375 1001 86380 86390 1
304299 99304299 1001 86380 86390 1
304288 99304288 1001 86380 86390 1
304947 99304947 1001 86380 86390 1
305064 99305064 1001 86380 86390 1
304988 99304988 1001 86380 86390 1
304871 99304871 1001 86380 86390 1
304655 99304655 1001 86380 86390 1
304968 99304968 1001 86380 86390 1
304997 99304997 1001 86380 86390 1
305389 99305389 1001 86380 86390 1
305292 99305292 1001 86380 86390 1
305252 99305252 1001 86380 86390 1
305102 99305102 1001 86380 86390 1
500769 99500769 1001 86380 86390 1
500616 99500616 1001 86380 86390 1
500682 99500682 1001 86380 86390 1
500491 99500491 1001 86380 86390 1
500480 99500480 1001 86380 86390 1
500415 99500415 1001 86380 86390 1
500458 99500458 1001 86380 86390 1
500391 99500391 1001 86380 86390 1
500303 99500303 1001 86380 86390 1
500850 99500850 1001 86380 86390 1
500916 99500916 1001 86380 86390 1
500892 99500892 1001 86380 86390 1
500934 99500934 1001 86380 86390 1
500988 99500988 1001 86380 86390 1
501450 99501450 1001 86380 86390 1
501530 99501530 1001 86380 86390 1
501626 99501626 1001 86380 86390 1
501560 99501560 1001 86380 86390 1
501586 99501586 1001 86380 86390 1
501278 99501278 1001 86380 86390 1
501416 99501416 1001 86380 86390 1
501248 99501248 1001 86380 86390 1
501104 99501104 1001 86380 86390 1
501117 99501117 1001 86380 86390 1
501105 99501105 1001 86380 86390 1
501796 99501796 1001 86380 86390 1
501719 99501719 1001 86380 86390 1
501791 99501791 1001 86380 86390 1
502301 99502301 1001 86380 86390 1
502446 99502446 1001 86380 86390 1
502357 99502357 1001 86380 86390 1
502281 99502281 1001 86380 86390 1
502359 99502359 1001 86380 86390 1
502188 99502188 1001 86380 86390 1
502151 99502151 1001 86380 86390 1
501886 99501886 1001 86380 86390 1
501979 99501979 1001 86380 86390 1
501902 99501902 1001 86380 86390 1
502594 99502594 1001 86380 86390 1
502486 99502486 1001 86380 86390 1
503137 99503137 1001 86380 86390 1
503272 99503272 1001 86380 86390 1
502775 99502775 1001 86380 86390 1
502750 99502750 1001 86380 86390 1
502846 99502846 1001 86380 86390 1
502850 99502850 1001 86380 86390 1
503418 99503418 1001 86380 86390 1
503328 99503328 1001 86380 86390 1
503293 99503293 1001 86380 86390 1
503490 99503490 1001 86380 86390 1
503323 99503323 1001 86380 86390 1
503479 99503479 1001 86380 86390 1
503481 99503481 1001 86380 86390 1
503998 99503998 1001 86380 86390 1
503847 99503847 1001 86380 86390 1
503851 99503851 1001 86380 86390 1
503709 99503709 1001 86380 86390 1
503892 99503892 1001 86380 86390 1
503712 99503712 1001 86380 86390 1
503725 99503725 1001 86380 86390 1
503636 99503636 1001 86380 86390 1
504242 99504242 1001 86380 86390 1
504307 99504307 1001 86380 86390 1
504191 99504191 1001 86380 86390 1
504847 99504847 1001 86380 86390 1
504925 99504925 1001 86380 86390 1
504570 99504570 1001 86380 86390 1
504731 99504731 1001 86380 86390 1
504630 99504630 1001 86380 86390 1
504581 99504581 1001 86380 86390 1
504414 99504414 1001 86380 86390 1
504519 99504519 1001 86380 86390 1
504434 99504434 1001 86380 86390 1
504512 99504512 1001 86380 86390 1
505114 99505114 1001 86380 86390 1
504959 99504959 1001 86380 86390 1
505090 99505090 1001 86380 86390 1
505147 99505147 1001 86380 86390 1
505569 99505569 1001 86380 86390 1
505374 99505374 1001 86380 86390 1
505444 99505444 1001 86380 86390 1
505393 99505393 1001 86380 86390 1
505343 99505343 1001 86380 86390 1
505267 99505267 1001 86380 86390 1
505256 99505256 1001 86380 86390 1
505347 99505347 1001 86380 86390 1
505158 99505158 1001 86380 86390 1
505863 99505863 1001 86380 86390 1
505865 99505865 1001 86380 86390 1
505960 99505960 1001 86380 86390 1
506434 99506434 1001 86380 86390 1
506592 99506592 1001 86380 86390 1
506326 99506326 1001 86380 86390 1
506344 99506344 1001 86380 86390 1
506321 99506321 1001 86380 86390 1
506259 99506259 1001 86380 86390 1
506272 99506272 1001 86380 86390 1
505979 99505979 1001 86380 86390 1
506032 99506032 1001 86380 86390 1
506087 99506087 1001 86380 86390 1
505998 99505998 1001 86380 86390 1
506775 99506775 1001 86380 86390 1
506788 99506788 1001 86380 86390 1
506637 99506637 1001 86380 86390 1
506768 99506768 1001 86380 86390 1
506652 99506652 1001 86380 86390 1
507323 99507323 1001 86380 86390 1
507234 99507234 1001 86380 86390 1
507027 99507027 1001 86380 86390 1
507199 99507199 1001 86380 86390 1
507161 99507161 1001 86380 86390 1
507059 99507059 1001 86380 86390 1
506853 99506853 1001 86380 86390 1
506944 99506944 1001 86380 86390 1
506907 99506907 1001 86380 86390 1
506843 99506843 1001 86380 86390 1
506882 99506882 1001 86380 86390 1
506899 99506899 1001 86380 86390 1
506861 99506861 1001 86380 86390 1
507590 99507590 1001 86380 86390 1
508120 99508120 1001 86380 86390 1
508176 99508176 1001 86380 86390 1
508140 99508140 1001 86380 86390 1
508167 99508167 1001 86380 86390 1
507916 99507916 1001 86380 86390 1
507839 99507839 1001 86380 86390 1
507995 99507995 1001 86380 86390 1
507918 99507918 1001 86380 86390 1
507984 99507984 1001 86380 86390 1
507985 99507985 1001 86380 86390 1
507846 99507846 1001 86380 86390 1
507651 99507651 1001 86380 86390 1
508364 99508364 1001 86380 86390 1
508358 99508358 1001 86380 86390 1
508915 99508915 1001 86380 86390 1
508745 99508745 1001 86380 86390 1
508823 99508823 1001 86380 86390 1
508724 99508724 1001 86380 86390 1
508583 99508583 1001 86380 86390 1
508598 99508598 1001 86380 86390 1
508592 99508592 1001 86380 86390 1
509233 99509233 1001 86380 86390 1
509222 99509222 1001 86380 86390 1
509223 99509223 1001 86380 86390 1
509252 99509252 1001 86380 86390 1
509900 99509900 1001 86380 86390 1
509554 99509554 1001 86380 86390 1
509636 99509636 1001 86380 86390 1
509293 99509293 1001 86380 86390 1
509334 99509334 1001 86380 86390 1
509366 99509366 1001 86380 86390 1
509445 99509445 1001 86380 86390 1
509484 99509484 1001 86380 86390 1
509993 99509993 1001 86380 86390 1
510630 99510630 1001 86380 86390 1
510706 99510706 1001 86380 86390 1
510620 99510620 1001 86380 86390 1
510470 99510470 1001 86380 86390 1
510355 99510355 1001 86380 86390 1
510343 99510343 1001 86380 86390 1
510423 99510423 1001 86380 86390 1
510424 99510424 1001 86380 86390 1
510235 99510235 1001 86380 86390 1
510134 99510134 1001 86380 86390 1
510227 99510227 1001 86380 86390 1
510204 99510204 1001 86380 86390 1
511412 99511412 1001 86380 86390 1
511376 99511376 1001 86380 86390 1
511506 99511506 1001 86380 86390 1
511357 99511357 1001 86380 86390 1
511156 99511156 1001 86380 86390 1
511339 99511339 1001 86380 86390 1
511288 99511288 1001 86380 86390 1
511136 99511136 1001 86380 86390 1
510944 99510944 1001 86380 86390 1
511615 99511615 1001 86380 86390 1
511578 99511578 1001 86380 86390 1
511643 99511643 1001 86380 86390 1
511588 99511588 1001 86380 86390 1
511614 99511614 1001 86380 86390 1
512217 99512217 1001 86380 86390 1
512180 99512180 1001 86380 86390 1
512358 99512358 1001 86380 86390 1
512326 99512326 1001 86380 86390 1
512236 99512236 1001 86380 86390 1
512033 99512033 1001 86380 86390 1
512086 99512086 1001 86380 86390 1
512051 99512051 1001 86380 86390 1
511914 99511914 1001 86380 86390 1
511904 99511904 1001 86380 86390 1
511895 99511895 1001 86380 86390 1
511795 99511795 1001 86380 86390 1
512175 99512175 1001 86380 86390 1
512475 99512475 1001 86380 86390 1
512527 99512527 1001 86380 86390 1
513082 99513082 1001 86380 86390 1
513187 99513187 1001 86380 86390 1
513200 99513200 1001 86380 86390 1
512833 99512833 1001 86380 86390 1
512685 99512685 1001 86380 86390 1
513386 99513386 1001 86380 86390 1
513285 99513285 1001 86380 86390 1
513356 99513356 1001 86380 86390 1
513999 99513999 1001 86380 86390 1
513933 99513933 1001 86380 86390 1
513934 99513934 1001 86380 86390 1
513925 99513925 1001 86380 86390 1
513727 99513727 1001 86380 86390 1
513795 99513795 1001 86380 86390 1
513823 99513823 1001 86380 86390 1
513440 99513440 1001 86380 86390 1
513455 99513455 1001 86380 86390 1
513551 99513551 1001 86380 86390 1
514172 99514172 1001 86380 86390 1
514206 99514206 1001 86380 86390 1
514843 99514843 1001 86380 86390 1
514727 99514727 1001 86380 86390 1
514472 99514472 1001 86380 86390 1
514578 99514578 1001 86380 86390 1
514393 99514393 1001 86380 86390 1
514413 99514413 1001 86380 86390 1
514965 99514965 1001 86380 86390 1
514891 99514891 1001 86380 86390 1
514930 99514930 1001 86380 86390 1
514995 99514995 1001 86380 86390 1
514944 99514944 1001 86380 86390 1
515542 99515542 1001 86380 86390 1
515609 99515609 1001 86380 86390 1
515622 99515622 1001 86380 86390 1
515515 99515515 1001 86380 86390 1
515593 99515593 1001 86380 86390 1
515426 99515426 1001 86380 86390 1
515323 99515323 1001 86380 86390 1
515401 99515401 1001 86380 86390 1
515414 99515414 1001 86380 86390 1
515443 99515443 1001 86380 86390 1
515470 99515470 1001 86380 86390 1
515432 99515432 1001 86380 86390 1
515423 99515423 1001 86380 86390 1
515333 99515333 1001 86380 86390 1
515064 99515064 1001 86380 86390 1
515095 99515095 1001 86380 86390 1
515228 99515228 1001 86380 86390 1
515876 99515876 1001 86380 86390 1
515736 99515736 1001 86380 86390 1
515724 99515724 1001 86380 86390 1
516407 99516407 1001 86380 86390 1
516383 99516383 1001 86380 86390 1
516205 99516205 1001 86380 86390 1
516274 99516274 1001 86380 86390 1
516134 99516134 1001 86380 86390 1
516122 99516122 1001 86380 86390 1
516028 99516028 1001 86380 86390 1
515990 99515990 1001 86380 86390 1
515952 99515952 1001 86380 86390 1
515965 99515965 1001 86380 86390 1
516004 99516004 1001 86380 86390 1
516692 99516692 1001 86380 86390 1
516693 99516693 1001 86380 86390 1
517145 99517145 1001 86380 86390 1
517276 99517276 1001 86380 86390 1
517152 99517152 1001 86380 86390 1
517244 99517244 1001 86380 86390 1
517080 99517080 1001 86380 86390 1
516990 99516990 1001 86380 86390 1
517033 99517033 1001 86380 86390 1
516897 99516897 1001 86380 86390 1
516755 99516755 1001 86380 86390 1
516859 99516859 1001 86380 86390 1
516808 99516808 1001 86380 86390 1
517362 99517362 1001 86380 86390 1
517132 99517132 1001 86380 86390 1
517388 99517388 1001 86380 86390 1
517467 99517467 1001 86380 86390 1
518137 99518137 1001 86380 86390 1
517829 99517829 1001 86380 86390 1
517954 99517954 1001 86380 86390 1
517772 99517772 1001 86380 86390 1
517673 99517673 1001 86380 86390 1
517726 99517726 1001 86380 86390 1
517625 99517625 1001 86380 86390 1
517588 99517588 1001 86380 86390 1
518931 99518931 1001 86380 86390 1
518983 99518983 1001 86380 86390 1
518718 99518718 1001 86380 86390 1
518664 99518664 1001 86380 86390 1
518369 99518369 1001 86380 86390 1
518424 99518424 1001 86380 86390 1
518425 99518425 1001 86380 86390 1
518464 99518464 1001 86380 86390 1
518568 99518568 1001 86380 86390 1
518571 99518571 1001 86380 86390 1
518455 99518455 1001 86380 86390 1
518576 99518576 1001 86380 86390 1
519044 99519044 1001 86380 86390 1
519716 99519716 1001 86380 86390 1
519718 99519718 1001 86380 86390 1
519771 99519771 1001 86380 86390 1
519681 99519681 1001 86380 86390 1
519532 99519532 1001 86380 86390 1
519520 99519520 1001 86380 86390 1
519430 99519430 1001 86380 86390 1
519601 99519601 1001 86380 86390 1
519589 99519589 1001 86380 86390 1
519539 99519539 1001 86380 86390 1
519503 99519503 1001 86380 86390 1
519504 99519504 1001 86380 86390 1
519390 99519390 1001 86380 86390 1
519236 99519236 1001 86380 86390 1
519198 99519198 1001 86380 86390 1
519211 99519211 1001 86380 86390 1
519200 99519200 1001 86380 86390 1
519890 99519890 1001 86380 86390 1
519930 99519930 1001 86380 86390 1
519985 99519985 1001 86380 86390 1
519923 99519923 1001 86380 86390 1
520604 99520604 1001 86380 86390 1
520500 99520500 1001 86380 86390 1
520527 99520527 1001 86380 86390 1
520515 99520515 1001 86380 86390 1
520620 99520620 1001 86380 86390 1
520453 99520453 1001 86380 86390 1
520469 99520469 1001 86380 86390 1
520497 99520497 1001 86380 86390 1
520635 99520635 1001 86380 86390 1
520371 99520371 1001 86380 86390 1
520411 99520411 1001 86380 86390 1
520426 99520426 1001 86380 86390 1
520259 99520259 1001 86380 86390 1
520235 99520235 1001 86380 86390 1
520314 99520314 1001 86380 86390 1
520844 99520844 1001 86380 86390 1
520655 99520655 1001 86380 86390 1
520733 99520733 1001 86380 86390 1
520785 99520785 1001 86380 86390 1
520686 99520686 1001 86380 86390 1
520712 99520712 1001 86380 86390 1
521325 99521325 1001 86380 86390 1
521318 99521318 1001 86380 86390 1
521308 99521308 1001 86380 86390 1
521309 99521309 1001 86380 86390 1
520989 99520989 1001 86380 86390 1
521502 99521502 1001 86380 86390 1
521593 99521593 1001 86380 86390 1
521607 99521607 1001 86380 86390 1
521530 99521530 1001 86380 86390 1
521493 99521493 1001 86380 86390 1
521585 99521585 1001 86380 86390 1
521469 99521469 1001 86380 86390 1
522267 99522267 1001 86380 86390 1
522196 99522196 1001 86380 86390 1
522062 99522062 1001 86380 86390 1
522028 99522028 1001 86380 86390 1
521901 99521901 1001 86380 86390 1
521980 99521980 1001 86380 86390 1
522006 99522006 1001 86380 86390 1
522007 99522007 1001 86380 86390 1
521982 99521982 1001 86380 86390 1
521867 99521867 1001 86380 86390 1
521876 99521876 1001 86380 86390 1
521760 99521760 1001 86380 86390 1
523021 99523021 1001 86380 86390 1
522901 99522901 1001 86380 86390 1
522722 99522722 1001 86380 86390 1
522715 99522715 1001 86380 86390 1
522795 99522795 1001 86380 86390 1
522718 99522718 1001 86380 86390 1
522669 99522669 1001 86380 86390 1
522546 99522546 1001 86380 86390 1
523258 99523258 1001 86380 86390 1
523208 99523208 1001 86380 86390 1
523171 99523171 1001 86380 86390 1
523253 99523253 1001 86380 86390 1
523294 99523294 1001 86380 86390 1
523256 99523256 1001 86380 86390 1
523806 99523806 1001 86380 86390 1
523760 99523760 1001 86380 86390 1
523840 99523840 1001 86380 86390 1
523675 99523675 1001 86380 86390 1
523625 99523625 1001 86380 86390 1
523672 99523672 1001 86380 86390 1
523660 99523660 1001 86380 86390 1
523365 99523365 1001 86380 86390 1
523430 99523430 1001 86380 86390 1
523522 99523522 1001 86380 86390 1
523447 99523447 1001 86380 86390 1
523515 99523515 1001 86380 86390 1
524120 99524120 1001 86380 86390 1
523991 99523991 1001 86380 86390 1
524694 99524694 1001 86380 86390 1
524586 99524586 1001 86380 86390 1
524370 99524370 1001 86380 86390 1
524403 99524403 1001 86380 86390 1
524433 99524433 1001 86380 86390 1
524208 99524208 1001 86380 86390 1
524315 99524315 1001 86380 86390 1
524936 99524936 1001 86380 86390 1
524776 99524776 1001 86380 86390 1
524907 99524907 1001 86380 86390 1
525525 99525525 1001 86380 86390 1
525489 99525489 1001 86380 86390 1
525543 99525543 1001 86380 86390 1
525213 99525213 1001 86380 86390 1
525267 99525267 1001 86380 86390 1
525242 99525242 1001 86380 86390 1
525283 99525283 1001 86380 86390 1
525219 99525219 1001 86380 86390 1
525157 99525157 1001 86380 86390 1
525015 99525015 1001 86380 86390 1
525095 99525095 1001 86380 86390 1
525134 99525134 1001 86380 86390 1
525044 99525044 1001 86380 86390 1
525166 99525166 1001 86380 86390 1
525776 99525776 1001 86380 86390 1
526240 99526240 1001 86380 86390 1
526205 99526205 1001 86380 86390 1
526168 99526168 1001 86380 86390 1
526214 99526214 1001 86380 86390 1
526100 99526100 1001 86380 86390 1
525837 99525837 1001 86380 86390 1
525889 99525889 1001 86380 86390 1
526627 99526627 1001 86380 86390 1
526479 99526479 1001 86380 86390 1
527107 99527107 1001 86380 86390 1
527097 99527097 1001 86380 86390 1
527051 99527051 1001 86380 86390 1
527195 99527195 1001 86380 86390 1
527009 99527009 1001 86380 86390 1
526885 99526885 1001 86380 86390 1
526706 99526706 1001 86380 86390 1
526683 99526683 1001 86380 86390 1
526767 99526767 1001 86380 86390 1
527301 99527301 1001 86380 86390 1
527360 99527360 1001 86380 86390 1
527895 99527895 1001 86380 86390 1
527988 99527988 1001 86380 86390 1
527877 99527877 1001 86380 86390 1
528006 99528006 1001 86380 86390 1
527983 99527983 1001 86380 86390 1
527808 99527808 1001 86380 86390 1
527758 99527758 1001 86380 86390 1
527853 99527853 1001 86380 86390 1
527470 99527470 1001 86380 86390 1
527530 99527530 1001 86380 86390 1
528229 99528229 1001 86380 86390 1
528116 99528116 1001 86380 86390 1
528258 99528258 1001 86380 86390 1
528776 99528776 1001 86380 86390 1
528855 99528855 1001 86380 86390 1
528846 99528846 1001 86380 86390 1
528566 99528566 1001 86380 86390 1
528533 99528533 1001 86380 86390 1
528665 99528665 1001 86380 86390 1
528643 99528643 1001 86380 86390 1
528345 99528345 1001 86380 86390 1
528436 99528436 1001 86380 86390 1
528287 99528287 1001 86380 86390 1
528469 99528469 1001 86380 86390 1
528431 99528431 1001 86380 86390 1
528289 99528289 1001 86380 86390 1
528435 99528435 1001 86380 86390 1
529055 99529055 1001 86380 86390 1
528992 99528992 1001 86380 86390 1
529083 99529083 1001 86380 86390 1
528942 99528942 1001 86380 86390 1
529036 99529036 1001 86380 86390 1
529620 99529620 1001 86380 86390 1
529509 99529509 1001 86380 86390 1
529438 99529438 1001 86380 86390 1
529493 99529493 1001 86380 86390 1
529495 99529495 1001 86380 86390 1
529305 99529305 1001 86380 86390 1
529295 99529295 1001 86380 86390 1
529153 99529153 1001 86380 86390 1
529231 99529231 1001 86380 86390 1
529283 99529283 1001 86380 86390 1
529284 99529284 1001 86380 86390 1
529117 99529117 1001 86380 86390 1
529170 99529170 1001 86380 86390 1
529781 99529781 1001 86380 86390 1
530553 99530553 1001 86380 86390 1
530520 99530520 1001 86380 86390 1
530478 99530478 1001 86380 86390 1
530455 99530455 1001 86380 86390 1
530445 99530445 1001 86380 86390 1
530545 99530545 1001 86380 86390 1
530274 99530274 1001 86380 86390 1
530300 99530300 1001 86380 86390 1
530341 99530341 1001 86380 86390 1
530202 99530202 1001 86380 86390 1
530255 99530255 1001 86380 86390 1
530115 99530115 1001 86380 86390 1
529934 99529934 1001 86380 86390 1
530105 99530105 1001 86380 86390 1
530118 99530118 1001 86380 86390 1
529949 99529949 1001 86380 86390 1
529990 99529990 1001 86380 86390 1
529953 99529953 1001 86380 86390 1
530576 99530576 1001 86380 86390 1
530644 99530644 1001 86380 86390 1
530724 99530724 1001 86380 86390 1
530623 99530623 1001 86380 86390 1
530600 99530600 1001 86380 86390 1
531242 99531242 1001 86380 86390 1
531217 99531217 1001 86380 86390 1
531013 99531013 1001 86380 86390 1
531068 99531068 1001 86380 86390 1
530942 99530942 1001 86380 86390 1
530937 99530937 1001 86380 86390 1
530769 99530769 1001 86380 86390 1
531392 99531392 1001 86380 86390 1
531486 99531486 1001 86380 86390 1
531452 99531452 1001 86380 86390 1
532172 99532172 1001 86380 86390 1
531833 99531833 1001 86380 86390 1
531916 99531916 1001 86380 86390 1
531971 99531971 1001 86380 86390 1
531727 99531727 1001 86380 86390 1
531611 99531611 1001 86380 86390 1
531627 99531627 1001 86380 86390 1
532309 99532309 1001 86380 86390 1
532211 99532211 1001 86380 86390 1
532970 99532970 1001 86380 86390 1
532873 99532873 1001 86380 86390 1
532926 99532926 1001 86380 86390 1
533025 99533025 1001 86380 86390 1
532915 99532915 1001 86380 86390 1
532764 99532764 1001 86380 86390 1
532622 99532622 1001 86380 86390 1
532767 99532767 1001 86380 86390 1
532441 99532441 1001 86380 86390 1
532442 99532442 1001 86380 86390 1
532585 99532585 1001 86380 86390 1
532576 99532576 1001 86380 86390 1
533160 99533160 1001 86380 86390 1
533052 99533052 1001 86380 86390 1
533105 99533105 1001 86380 86390 1
533209 99533209 1001 86380 86390 1
533798 99533798 1001 86380 86390 1
533657 99533657 1001 86380 86390 1
533813 99533813 1001 86380 86390 1
533562 99533562 1001 86380 86390 1
533460 99533460 1001 86380 86390 1
533488 99533488 1001 86380 86390 1
533618 99533618 1001 86380 86390 1
533307 99533307 1001 86380 86390 1
533385 99533385 1001 86380 86390 1
533438 99533438 1001 86380 86390 1
533258 99533258 1001 86380 86390 1
533907 99533907 1001 86380 86390 1
533902 99533902 1001 86380 86390 1
533903 99533903 1001 86380 86390 1
533994 99533994 1001 86380 86390 1
534497 99534497 1001 86380 86390 1
534513 99534513 1001 86380 86390 1
534539 99534539 1001 86380 86390 1
534454 99534454 1001 86380 86390 1
534321 99534321 1001 86380 86390 1
534322 99534322 1001 86380 86390 1
534143 99534143 1001 86380 86390 1
534225 99534225 1001 86380 86390 1
535490 99535490 1001 86380 86390 1
535454 99535454 1001 86380 86390 1
535458 99535458 1001 86380 86390 1
535266 99535266 1001 86380 86390 1
535274 99535274 1001 86380 86390 1
534992 99534992 1001 86380 86390 1
535644 99535644 1001 86380 86390 1
535697 99535697 1001 86380 86390 1
535529 99535529 1001 86380 86390 1
536302 99536302 1001 86380 86390 1
536263 99536263 1001 86380 86390 1
536207 99536207 1001 86380 86390 1
536233 99536233 1001 86380 86390 1
536001 99536001 1001 86380 86390 1
536002 99536002 1001 86380 86390 1
535999 99535999 1001 86380 86390 1
535770 99535770 1001 86380 86390 1
535915 99535915 1001 86380 86390 1
535903 99535903 1001 86380 86390 1
536351 99536351 1001 86380 86390 1
536342 99536342 1001 86380 86390 1
537061 99537061 1001 86380 86390 1
537100 99537100 1001 86380 86390 1
537133 99537133 1001 86380 86390 1
537140 99537140 1001 86380 86390 1
537160 99537160 1001 86380 86390 1
537007 99537007 1001 86380 86390 1
536945 99536945 1001 86380 86390 1
536780 99536780 1001 86380 86390 1
536936 99536936 1001 86380 86390 1
536783 99536783 1001 86380 86390 1
536939 99536939 1001 86380 86390 1
536785 99536785 1001 86380 86390 1
536864 99536864 1001 86380 86390 1
536745 99536745 1001 86380 86390 1
537367 99537367 1001 86380 86390 1
537331 99537331 1001 86380 86390 1
537217 99537217 1001 86380 86390 1
537346 99537346 1001 86380 86390 1
537952 99537952 1001 86380 86390 1
537861 99537861 1001 86380 86390 1
537667 99537667 1001 86380 86390 1
537751 99537751 1001 86380 86390 1
537716 99537716 1001 86380 86390 1
537536 99537536 1001 86380 86390 1
537408 99537408 1001 86380 86390 1
537499 99537499 1001 86380 86390 1
537390 99537390 1001 86380 86390 1
538012 99538012 1001 86380 86390 1
538180 99538180 1001 86380 86390 1
538116 99538116 1001 86380 86390 1
538129 99538129 1001 86380 86390 1
538142 99538142 1001 86380 86390 1
538157 99538157 1001 86380 86390 1
538739 99538739 1001 86380 86390 1
538636 99538636 1001 86380 86390 1
538677 99538677 1001 86380 86390 1
538707 99538707 1001 86380 86390 1
538806 99538806 1001 86380 86390 1
538514 99538514 1001 86380 86390 1
538450 99538450 1001 86380 86390 1
538413 99538413 1001 86380 86390 1
538366 99538366 1001 86380 86390 1
538380 99538380 1001 86380 86390 1
538371 99538371 1001 86380 86390 1
538230 99538230 1001 86380 86390 1
538335 99538335 1001 86380 86390 1
538957 99538957 1001 86380 86390 1
538867 99538867 1001 86380 86390 1
539013 99539013 1001 86380 86390 1
539002 99539002 1001 86380 86390 1
539490 99539490 1001 86380 86390 1
539621 99539621 1001 86380 86390 1
539633 99539633 1001 86380 86390 1
539256 99539256 1001 86380 86390 1
539433 99539433 1001 86380 86390 1
539780 99539780 1001 86380 86390 1
539834 99539834 1001 86380 86390 1
539732 99539732 1001 86380 86390 1
540436 99540436 1001 86380 86390 1
540292 99540292 1001 86380 86390 1
540426 99540426 1001 86380 86390 1
540428 99540428 1001 86380 86390 1
540113 99540113 1001 86380 86390 1
539955 99539955 1001 86380 86390 1
541190 99541190 1001 86380 86390 1
541243 99541243 1001 86380 86390 1
541140 99541140 1001 86380 86390 1
541121 99541121 1001 86380 86390 1
541125 99541125 1001 86380 86390 1
540898 99540898 1001 86380 86390 1
540956 99540956 1001 86380 86390 1
540729 99540729 1001 86380 86390 1
541449 99541449 1001 86380 86390 1
541424 99541424 1001 86380 86390 1
541376 99541376 1001 86380 86390 1
541954 99541954 1001 86380 86390 1
542060 99542060 1001 86380 86390 1
541932 99541932 1001 86380 86390 1
542104 99542104 1001 86380 86390 1
541708 99541708 1001 86380 86390 1
541844 99541844 1001 86380 86390 1
541554 99541554 1001 86380 86390 1
541570 99541570 1001 86380 86390 1
541584 99541584 1001 86380 86390 1
542235 99542235 1001 86380 86390 1
542293 99542293 1001 86380 86390 1
542269 99542269 1001 86380 86390 1
542295 99542295 1001 86380 86390 1
542309 99542309 1001 86380 86390 1
542842 99542842 1001 86380 86390 1
542594 99542594 1001 86380 86390 1
542377 99542377 1001 86380 86390 1
542491 99542491 1001 86380 86390 1
542973 99542973 1001 86380 86390 1
543064 99543064 1001 86380 86390 1
543055 99543055 1001 86380 86390 1
542951 99542951 1001 86380 86390 1
542979 99542979 1001 86380 86390 1
543632 99543632 1001 86380 86390 1
543598 99543598 1001 86380 86390 1
543676 99543676 1001 86380 86390 1
543588 99543588 1001 86380 86390 1
543627 99543627 1001 86380 86390 1
543640 99543640 1001 86380 86390 1
543681 99543681 1001 86380 86390 1
543720 99543720 1001 86380 86390 1
543475 99543475 1001 86380 86390 1
543386 99543386 1001 86380 86390 1
543373 99543373 1001 86380 86390 1
543557 99543557 1001 86380 86390 1
543508 99543508 1001 86380 86390 1
543281 99543281 1001 86380 86390 1
543302 99543302 1001 86380 86390 1
543341 99543341 1001 86380 86390 1
543937 99543937 1001 86380 86390 1
543916 99543916 1001 86380 86390 1
543816 99543816 1001 86380 86390 1
543790 99543790 1001 86380 86390 1
544413 99544413 1001 86380 86390 1
544315 99544315 1001 86380 86390 1
544238 99544238 1001 86380 86390 1
544316 99544316 1001 86380 86390 1
544344 99544344 1001 86380 86390 1
544257 99544257 1001 86380 86390 1
544271 99544271 1001 86380 86390 1
544378 99544378 1001 86380 86390 1
544137 99544137 1001 86380 86390 1
544150 99544150 1001 86380 86390 1
544049 99544049 1001 86380 86390 1
520679 732 1001 27954 28254 1
526327 871 1002 26616 39117 1
400067 99400067 1001 86380 86390 1
400181 99400181 1001 86380 86390 1
400682 99400682 1001 86380 86390 1
400864 99400864 1001 86380 86390 1
400933 99400933 1001 86380 86390 1
401003 99401003 1001 86380 86390 1
401080 99401080 1001 86380 86390 1
401200 99401200 1001 86380 86390 1
401236 99401236 1001 86380 86390 1
401500 99401500 1001 86380 86390 1
401564 99401564 1001 86380 86390 1
401763 99401763 1001 86380 86390 1
401731 99401731 1001 86380 86390 1
401853 99401853 1001 86380 86390 1
401888 99401888 1001 86380 86390 1
402072 99402072 1001 86380 86390 1
402134 99402134 1001 86380 86390 1
402337 99402337 1001 86380 86390 1
402433 99402433 1001 86380 86390 1
402682 99402682 1001 86380 86390 1
402854 99402854 1001 86380 86390 1
402946 99402946 1001 86380 86390 1
402921 99402921 1001 86380 86390 1
402956 99402956 1001 86380 86390 1
402940 99402940 1001 86380 86390 1
403082 99403082 1001 86380 86390 1
403488 99403488 1001 86380 86390 1
403513 99403513 1001 86380 86390 1
403496 99403496 1001 86380 86390 1
403776 99403776 1001 86380 86390 1
403826 99403826 1001 86380 86390 1
403832 99403832 1001 86380 86390 1
403942 99403942 1001 86380 86390 1
404043 99404043 1001 86380 86390 1
404127 99404127 1001 86380 86390 1
404212 99404212 1001 86380 86390 1
404265 99404265 1001 86380 86390 1
404369 99404369 1001 86380 86390 1
404389 99404389 1001 86380 86390 1
404390 99404390 1001 86380 86390 1
404453 99404453 1001 86380 86390 1
404384 99404384 1001 86380 86390 1
404437 99404437 1001 86380 86390 1
405026 99405026 1001 86380 86390 1
405089 99405089 1001 86380 86390 1
405095 99405095 1001 86380 86390 1
405206 99405206 1001 86380 86390 1
405278 99405278 1001 86380 86390 1
405280 99405280 1001 86380 86390 1
405400 99405400 1001 86380 86390 1
405453 99405453 1001 86380 86390 1
406072 99406072 1001 86380 86390 1
406197 99406197 1001 86380 86390 1
406357 99406357 1001 86380 86390 1
406386 99406386 1001 86380 86390 1
406447 99406447 1001 86380 86390 1
406964 99406964 1001 86380 86390 1
407114 99407114 1001 86380 86390 1
407231 99407231 1001 86380 86390 1
407221 99407221 1001 86380 86390 1
407729 99407729 1001 86380 86390 1
407804 99407804 1001 86380 86390 1
407831 99407831 1001 86380 86390 1
407880 99407880 1001 86380 86390 1
408092 99408092 1001 86380 86390 1
408098 99408098 1001 86380 86390 1
408243 99408243 1001 86380 86390 1
408496 99408496 1001 86380 86390 1
408310 99408310 1001 86380 86390 1
408693 99408693 1001 86380 86390 1
408846 99408846 1001 86380 86390 1
408785 99408785 1001 86380 86390 1
408823 99408823 1001 86380 86390 1
408883 99408883 1001 86380 86390 1
409190 99409190 1001 86380 86390 1
409109 99409109 1001 86380 86390 1
409255 99409255 1001 86380 86390 1
409249 99409249 1001 86380 86390 1
409538 99409538 1001 86380 86390 1
409549 99409549 1001 86380 86390 1
409602 99409602 1001 86380 86390 1
409662 99409662 1001 86380 86390 1
409756 99409756 1001 86380 86390 1
409807 99409807 1001 86380 86390 1
410179 99410179 1001 86380 86390 1
410115 99410115 1001 86380 86390 1
410297 99410297 1001 86380 86390 1
410279 99410279 1001 86380 86390 1
410306 99410306 1001 86380 86390 1
410485 99410485 1001 86380 86390 1
410436 99410436 1001 86380 86390 1
410653 99410653 1001 86380 86390 1
410621 99410621 1001 86380 86390 1
410880 99410880 1001 86380 86390 1
410937 99410937 1001 86380 86390 1
411020 99411020 1001 86380 86390 1
411354 99411354 1001 86380 86390 1
411482 99411482 1001 86380 86390 1
411536 99411536 1001 86380 86390 1
411816 99411816 1001 86380 86390 1
411937 99411937 1001 86380 86390 1
411883 99411883 1001 86380 86390 1
412157 99412157 1001 86380 86390 1
412402 99412402 1001 86380 86390 1
412330 99412330 1001 86380 86390 1
412412 99412412 1001 86380 86390 1
413360 99413360 1001 86380 86390 1
413416 99413416 1001 86380 86390 1
413511 99413511 1001 86380 86390 1
413241 99413241 1001 86380 86390 1
413192 99413192 1001 86380 86390 1
413176 99413176 1001 86380 86390 1
412861 99412861 1001 86380 86390 1
412616 99412616 1001 86380 86390 1
412883 99412883 1001 86380 86390 1
413834 99413834 1001 86380 86390 1
415138 99415138 1001 86380 86390 1
414946 99414946 1001 86380 86390 1
415183 99415183 1001 86380 86390 1
415207 99415207 1001 86380 86390 1
414649 99414649 1001 86380 86390 1
414480 99414480 1001 86380 86390 1
414128 99414128 1001 86380 86390 1
414468 99414468 1001 86380 86390 1
415547 99415547 1001 86380 86390 1
415626 99415626 1001 86380 86390 1
415587 99415587 1001 86380 86390 1
416726 99416726 1001 86380 86390 1
416813 99416813 1001 86380 86390 1
416762 99416762 1001 86380 86390 1
416599 99416599 1001 86380 86390 1
416608 99416608 1001 86380 86390 1
416439 99416439 1001 86380 86390 1
416191 99416191 1001 86380 86390 1
416508 99416508 1001 86380 86390 1
415748 99415748 1001 86380 86390 1
415835 99415835 1001 86380 86390 1
415838 99415838 1001 86380 86390 1
415819 99415819 1001 86380 86390 1
416049 99416049 1001 86380 86390 1
417280 99417280 1001 86380 86390 1
417025 99417025 1001 86380 86390 1
417251 99417251 1001 86380 86390 1
417545 99417545 1001 86380 86390 1
418461 99418461 1001 86380 86390 1
418184 99418184 1001 86380 86390 1
418386 99418386 1001 86380 86390 1
417644 99417644 1001 86380 86390 1
418919 99418919 1001 86380 86390 1
419204 99419204 1001 86380 86390 1
420099 99420099 1001 86380 86390 1
420323 99420323 1001 86380 86390 1
420422 99420422 1001 86380 86390 1
420038 99420038 1001 86380 86390 1
419977 99419977 1001 86380 86390 1
419757 99419757 1001 86380 86390 1
419451 99419451 1001 86380 86390 1
419269 99419269 1001 86380 86390 1
419390 99419390 1001 86380 86390 1
420543 99420543 1001 86380 86390 1
420724 99420724 1001 86380 86390 1
420780 99420780 1001 86380 86390 1
421771 99421771 1001 86380 86390 1
421798 99421798 1001 86380 86390 1
421720 99421720 1001 86380 86390 1
421847 99421847 1001 86380 86390 1
422068 99422068 1001 86380 86390 1
421880 99421880 1001 86380 86390 1
422097 99422097 1001 86380 86390 1
421432 99421432 1001 86380 86390 1
422196 99422196 1001 86380 86390 1
422360 99422360 1001 86380 86390 1
422293 99422293 1001 86380 86390 1
422296 99422296 1001 86380 86390 1
422324 99422324 1001 86380 86390 1
422356 99422356 1001 86380 86390 1
423563 99423563 1001 86380 86390 1
423496 99423496 1001 86380 86390 1
423001 99423001 1001 86380 86390 1
423295 99423295 1001 86380 86390 1
422954 99422954 1001 86380 86390 1
423120 99423120 1001 86380 86390 1
422752 99422752 1001 86380 86390 1
422685 99422685 1001 86380 86390 1
422583 99422583 1001 86380 86390 1
422825 99422825 1001 86380 86390 1
423753 99423753 1001 86380 86390 1
423902 99423902 1001 86380 86390 1
425198 99425198 1001 86380 86390 1
424439 99424439 1001 86380 86390 1
424418 99424418 1001 86380 86390 1
425531 99425531 1001 86380 86390 1
425474 99425474 1001 86380 86390 1
425731 99425731 1001 86380 86390 1
425772 99425772 1001 86380 86390 1
426897 99426897 1001 86380 86390 1
426933 99426933 1001 86380 86390 1
426329 99426329 1001 86380 86390 1
426650 99426650 1001 86380 86390 1
426605 99426605 1001 86380 86390 1
426336 99426336 1001 86380 86390 1
426660 99426660 1001 86380 86390 1
426065 99426065 1001 86380 86390 1
426113 99426113 1001 86380 86390 1
426050 99426050 1001 86380 86390 1
425876 99425876 1001 86380 86390 1
426210 99426210 1001 86380 86390 1
426005 99426005 1001 86380 86390 1
427120 99427120 1001 86380 86390 1
427248 99427248 1001 86380 86390 1
427403 99427403 1001 86380 86390 1
427160 99427160 1001 86380 86390 1
428349 99428349 1001 86380 86390 1
428600 99428600 1001 86380 86390 1
428380 99428380 1001 86380 86390 1
428465 99428465 1001 86380 86390 1
428279 99428279 1001 86380 86390 1
427975 99427975 1001 86380 86390 1
427730 99427730 1001 86380 86390 1
427833 99427833 1001 86380 86390 1
427587 99427587 1001 86380 86390 1
427769 99427769 1001 86380 86390 1
428871 99428871 1001 86380 86390 1
428906 99428906 1001 86380 86390 1
429066 99429066 1001 86380 86390 1
428787 99428787 1001 86380 86390 1
428844 99428844 1001 86380 86390 1
429159 99429159 1001 86380 86390 1
428754 99428754 1001 86380 86390 1
428757 99428757 1001 86380 86390 1
430069 99430069 1001 86380 86390 1
430150 99430150 1001 86380 86390 1
429707 99429707 1001 86380 86390 1
429603 99429603 1001 86380 86390 1
429520 99429520 1001 86380 86390 1
429234 99429234 1001 86380 86390 1
429216 99429216 1001 86380 86390 1
430486 99430486 1001 86380 86390 1
430506 99430506 1001 86380 86390 1
430529 99430529 1001 86380 86390 1
430686 99430686 1001 86380 86390 1
430499 99430499 1001 86380 86390 1
431984 99431984 1001 86380 86390 1
431964 99431964 1001 86380 86390 1
431802 99431802 1001 86380 86390 1
431756 99431756 1001 86380 86390 1
431527 99431527 1001 86380 86390 1
431627 99431627 1001 86380 86390 1
431366 99431366 1001 86380 86390 1
431015 99431015 1001 86380 86390 1
432201 99432201 1001 86380 86390 1
432347 99432347 1001 86380 86390 1
433549 99433549 1001 86380 86390 1
433676 99433676 1001 86380 86390 1
433159 99433159 1001 86380 86390 1
433212 99433212 1001 86380 86390 1
432991 99432991 1001 86380 86390 1
432907 99432907 1001 86380 86390 1
432771 99432771 1001 86380 86390 1
432651 99432651 1001 86380 86390 1
432878 99432878 1001 86380 86390 1
433858 99433858 1001 86380 86390 1
433947 99433947 1001 86380 86390 1
435159 99435159 1001 86380 86390 1
435172 99435172 1001 86380 86390 1
434997 99434997 1001 86380 86390 1
434161 99434161 1001 86380 86390 1
434197 99434197 1001 86380 86390 1
435545 99435545 1001 86380 86390 1
435762 99435762 1001 86380 86390 1
435628 99435628 1001 86380 86390 1
435585 99435585 1001 86380 86390 1
435665 99435665 1001 86380 86390 1
436903 99436903 1001 86380 86390 1
436545 99436545 1001 86380 86390 1
436578 99436578 1001 86380 86390 1
436604 99436604 1001 86380 86390 1
436465 99436465 1001 86380 86390 1
436312 99436312 1001 86380 86390 1
435956 99435956 1001 86380 86390 1
435938 99435938 1001 86380 86390 1
435965 99435965 1001 86380 86390 1
437185 99437185 1001 86380 86390 1
300096 99300096 1001 86380 86390 1
300045 99300045 1001 86380 86390 1
300058 99300058 1001 86380 86390 1
437178 99437178 1001 86380 86390 1
437309 99437309 1001 86380 86390 1
300639 99300639 1001 86380 86390 1
300543 99300543 1001 86380 86390 1
300570 99300570 1001 86380 86390 1
300458 99300458 1001 86380 86390 1
300357 99300357 1001 86380 86390 1
300346 99300346 1001 86380 86390 1
300425 99300425 1001 86380 86390 1
300439 99300439 1001 86380 86390 1
300495 99300495 1001 86380 86390 1
300278 99300278 1001 86380 86390 1
300204 99300204 1001 86380 86390 1
300296 99300296 1001 86380 86390 1
300194 99300194 1001 86380 86390 1
300827 99300827 1001 86380 86390 1
300840 99300840 1001 86380 86390 1
300750 99300750 1001 86380 86390 1
301354 99301354 1001 86380 86390 1
301445 99301445 1001 86380 86390 1
301360 99301360 1001 86380 86390 1
301217 99301217 1001 86380 86390 1
301069 99301069 1001 86380 86390 1
300952 99300952 1001 86380 86390 1
301711 99301711 1001 86380 86390 1
302380 99302380 1001 86380 86390 1
302299 99302299 1001 86380 86390 1
302061 99302061 1001 86380 86390 1
302053 99302053 1001 86380 86390 1
301990 99301990 1001 86380 86390 1
301947 99301947 1001 86380 86390 1
301936 99301936 1001 86380 86390 1
301938 99301938 1001 86380 86390 1
302470 99302470 1001 86380 86390 1
302458 99302458 1001 86380 86390 1
302505 99302505 1001 86380 86390 1
303040 99303040 1001 86380 86390 1
303107 99303107 1001 86380 86390 1
303010 99303010 1001 86380 86390 1
303061 99303061 1001 86380 86390 1
303049 99303049 1001 86380 86390 1
302820 99302820 1001 86380 86390 1
302985 99302985 1001 86380 86390 1
302832 99302832 1001 86380 86390 1
302794 99302794 1001 86380 86390 1
302731 99302731 1001 86380 86390 1
302694 99302694 1001 86380 86390 1
302764 99302764 1001 86380 86390 1
302727 99302727 1001 86380 86390 1
302624 99302624 1001 86380 86390 1
303244 99303244 1001 86380 86390 1
303365 99303365 1001 86380 86390 1
303227 99303227 1001 86380 86390 1
303268 99303268 1001 86380 86390 1
303974 99303974 1001 86380 86390 1
303994 99303994 1001 86380 86390 1
303622 99303622 1001 86380 86390 1
303765 99303765 1001 86380 86390 1
303723 99303723 1001 86380 86390 1
303619 99303619 1001 86380 86390 1
303529 99303529 1001 86380 86390 1
303569 99303569 1001 86380 86390 1
303518 99303518 1001 86380 86390 1
303415 99303415 1001 86380 86390 1
303551 99303551 1001 86380 86390 1
304113 99304113 1001 86380 86390 1
304038 99304038 1001 86380 86390 1
304788 99304788 1001 86380 86390 1
304495 99304495 1001 86380 86390 1
304330 99304330 1001 86380 86390 1
304240 99304240 1001 86380 86390 1
304357 99304357 1001 86380 86390 1
304254 99304254 1001 86380 86390 1
304376 99304376 1001 86380 86390 1
304341 99304341 1001 86380 86390 1
304910 99304910 1001 86380 86390 1
305048 99305048 1001 86380 86390 1
305659 99305659 1001 86380 86390 1
305604 99305604 1001 86380 86390 1
305542 99305542 1001 86380 86390 1
305504 99305504 1001 86380 86390 1
305463 99305463 1001 86380 86390 1
305296 99305296 1001 86380 86390 1
305093 99305093 1001 86380 86390 1
305179 99305179 1001 86380 86390 1
500647 99500647 1001 86380 86390 1
500687 99500687 1001 86380 86390 1
500689 99500689 1001 86380 86390 1
500742 99500742 1001 86380 86390 1
500805 99500805 1001 86380 86390 1
500709 99500709 1001 86380 86390 1
500569 99500569 1001 86380 86390 1
500298 99500298 1001 86380 86390 1
500289 99500289 1001 86380 86390 1
500255 99500255 1001 86380 86390 1
500925 99500925 1001 86380 86390 1
501537 99501537 1001 86380 86390 1
501607 99501607 1001 86380 86390 1
501597 99501597 1001 86380 86390 1
501408 99501408 1001 86380 86390 1
501397 99501397 1001 86380 86390 1
501259 99501259 1001 86380 86390 1
501186 99501186 1001 86380 86390 1
501727 99501727 1001 86380 86390 1
501735 99501735 1001 86380 86390 1
501710 99501710 1001 86380 86390 1
501775 99501775 1001 86380 86390 1
501816 99501816 1001 86380 86390 1
502448 99502448 1001 86380 86390 1
502092 99502092 1001 86380 86390 1
502069 99502069 1001 86380 86390 1
502202 99502202 1001 86380 86390 1
502061 99502061 1001 86380 86390 1
501976 99501976 1001 86380 86390 1
502042 99502042 1001 86380 86390 1
501876 99501876 1001 86380 86390 1
501956 99501956 1001 86380 86390 1
502036 99502036 1001 86380 86390 1
502605 99502605 1001 86380 86390 1
501845 99501845 1001 86380 86390 1
503150 99503150 1001 86380 86390 1
503268 99503268 1001 86380 86390 1
503222 99503222 1001 86380 86390 1
503159 99503159 1001 86380 86390 1
502881 99502881 1001 86380 86390 1
502947 99502947 1001 86380 86390 1
503029 99503029 1001 86380 86390 1
503032 99503032 1001 86380 86390 1
503072 99503072 1001 86380 86390 1
502741 99502741 1001 86380 86390 1
502771 99502771 1001 86380 86390 1
503399 99503399 1001 86380 86390 1
503482 99503482 1001 86380 86390 1
503965 99503965 1001 86380 86390 1
504114 99504114 1001 86380 86390 1
503874 99503874 1001 86380 86390 1
503771 99503771 1001 86380 86390 1
503901 99503901 1001 86380 86390 1
503722 99503722 1001 86380 86390 1
503805 99503805 1001 86380 86390 1
503730 99503730 1001 86380 86390 1
503686 99503686 1001 86380 86390 1
504286 99504286 1001 86380 86390 1
504226 99504226 1001 86380 86390 1
504163 99504163 1001 86380 86390 1
504189 99504189 1001 86380 86390 1
504778 99504778 1001 86380 86390 1
504793 99504793 1001 86380 86390 1
504918 99504918 1001 86380 86390 1
504675 99504675 1001 86380 86390 1
504728 99504728 1001 86380 86390 1
504535 99504535 1001 86380 86390 1
504680 99504680 1001 86380 86390 1
504683 99504683 1001 86380 86390 1
504336 99504336 1001 86380 86390 1
504480 99504480 1001 86380 86390 1
504341 99504341 1001 86380 86390 1
504368 99504368 1001 86380 86390 1
505009 99505009 1001 86380 86390 1
505036 99505036 1001 86380 86390 1
505038 99505038 1001 86380 86390 1
505733 99505733 1001 86380 86390 1
505592 99505592 1001 86380 86390 1
505670 99505670 1001 86380 86390 1
505725 99505725 1001 86380 86390 1
505539 99505539 1001 86380 86390 1
505505 99505505 1001 86380 86390 1
505458 99505458 1001 86380 86390 1
505271 99505271 1001 86380 86390 1
505897 99505897 1001 86380 86390 1
505911 99505911 1001 86380 86390 1
505810 99505810 1001 86380 86390 1
505814 99505814 1001 86380 86390 1
505905 99505905 1001 86380 86390 1
506559 99506559 1001 86380 86390 1
506472 99506472 1001 86380 86390 1
506412 99506412 1001 86380 86390 1
506529 99506529 1001 86380 86390 1
506255 99506255 1001 86380 86390 1
506069 99506069 1001 86380 86390 1
506021 99506021 1001 86380 86390 1
506101 99506101 1001 86380 86390 1
506038 99506038 1001 86380 86390 1
506013 99506013 1001 86380 86390 1
506635 99506635 1001 86380 86390 1
507281 99507281 1001 86380 86390 1
507249 99507249 1001 86380 86390 1
507228 99507228 1001 86380 86390 1
507111 99507111 1001 86380 86390 1
506845 99506845 1001 86380 86390 1
506898 99506898 1001 86380 86390 1
506813 99506813 1001 86380 86390 1
507449 99507449 1001 86380 86390 1
507581 99507581 1001 86380 86390 1
508083 99508083 1001 86380 86390 1
508099 99508099 1001 86380 86390 1
508228 99508228 1001 86380 86390 1
508113 99508113 1001 86380 86390 1
508152 99508152 1001 86380 86390 1
508241 99508241 1001 86380 86390 1
507991 99507991 1001 86380 86390 1
507944 99507944 1001 86380 86390 1
507961 99507961 1001 86380 86390 1
507653 99507653 1001 86380 86390 1
507776 99507776 1001 86380 86390 1
508350 99508350 1001 86380 86390 1
508398 99508398 1001 86380 86390 1
508910 99508910 1001 86380 86390 1
508938 99508938 1001 86380 86390 1
508887 99508887 1001 86380 86390 1
509034 99509034 1001 86380 86390 1
509022 99509022 1001 86380 86390 1
509011 99509011 1001 86380 86390 1
508819 99508819 1001 86380 86390 1
508807 99508807 1001 86380 86390 1
508808 99508808 1001 86380 86390 1
508835 99508835 1001 86380 86390 1
508495 99508495 1001 86380 86390 1
509195 99509195 1001 86380 86390 1
509147 99509147 1001 86380 86390 1
509775 99509775 1001 86380 86390 1
509656 99509656 1001 86380 86390 1
509695 99509695 1001 86380 86390 1
509515 99509515 1001 86380 86390 1
509655 99509655 1001 86380 86390 1
509449 99509449 1001 86380 86390 1
509413 99509413 1001 86380 86390 1
509427 99509427 1001 86380 86390 1
509469 99509469 1001 86380 86390 1
509392 99509392 1001 86380 86390 1
510083 99510083 1001 86380 86390 1
509984 99509984 1001 86380 86390 1
510598 99510598 1001 86380 86390 1
510573 99510573 1001 86380 86390 1
510564 99510564 1001 86380 86390 1
510656 99510656 1001 86380 86390 1
510393 99510393 1001 86380 86390 1
510516 99510516 1001 86380 86390 1
510479 99510479 1001 86380 86390 1
510176 99510176 1001 86380 86390 1
510281 99510281 1001 86380 86390 1
510153 99510153 1001 86380 86390 1
510154 99510154 1001 86380 86390 1
510854 99510854 1001 86380 86390 1
510856 99510856 1001 86380 86390 1
510768 99510768 1001 86380 86390 1
510769 99510769 1001 86380 86390 1
510929 99510929 1001 86380 86390 1
511502 99511502 1001 86380 86390 1
511536 99511536 1001 86380 86390 1
511497 99511497 1001 86380 86390 1
511348 99511348 1001 86380 86390 1
511323 99511323 1001 86380 86390 1
511224 99511224 1001 86380 86390 1
511290 99511290 1001 86380 86390 1
511213 99511213 1001 86380 86390 1
510960 99510960 1001 86380 86390 1
511103 99511103 1001 86380 86390 1
511041 99511041 1001 86380 86390 1
510982 99510982 1001 86380 86390 1
511022 99511022 1001 86380 86390 1
511566 99511566 1001 86380 86390 1
511748 99511748 1001 86380 86390 1
512315 99512315 1001 86380 86390 1
512322 99512322 1001 86380 86390 1
512194 99512194 1001 86380 86390 1
512183 99512183 1001 86380 86390 1
512195 99512195 1001 86380 86390 1
512260 99512260 1001 86380 86390 1
512196 99512196 1001 86380 86390 1
511983 99511983 1001 86380 86390 1
512049 99512049 1001 86380 86390 1
512013 99512013 1001 86380 86390 1
511797 99511797 1001 86380 86390 1
511876 99511876 1001 86380 86390 1
511933 99511933 1001 86380 86390 1
511769 99511769 1001 86380 86390 1
512579 99512579 1001 86380 86390 1
513102 99513102 1001 86380 86390 1
513144 99513144 1001 86380 86390 1
513108 99513108 1001 86380 86390 1
513185 99513185 1001 86380 86390 1
513000 99513000 1001 86380 86390 1
512862 99512862 1001 86380 86390 1
512814 99512814 1001 86380 86390 1
512907 99512907 1001 86380 86390 1
512718 99512718 1001 86380 86390 1
512747 99512747 1001 86380 86390 1
512673 99512673 1001 86380 86390 1
513268 99513268 1001 86380 86390 1
513400 99513400 1001 86380 86390 1
513221 99513221 1001 86380 86390 1
513329 99513329 1001 86380 86390 1
513279 99513279 1001 86380 86390 1
513993 99513993 1001 86380 86390 1
514000 99514000 1001 86380 86390 1
513880 99513880 1001 86380 86390 1
513964 99513964 1001 86380 86390 1
513814 99513814 1001 86380 86390 1
513820 99513820 1001 86380 86390 1
513733 99513733 1001 86380 86390 1
513656 99513656 1001 86380 86390 1
513532 99513532 1001 86380 86390 1
513511 99513511 1001 86380 86390 1
514119 99514119 1001 86380 86390 1
514132 99514132 1001 86380 86390 1
514151 99514151 1001 86380 86390 1
514077 99514077 1001 86380 86390 1
514051 99514051 1001 86380 86390 1
514052 99514052 1001 86380 86390 1
514711 99514711 1001 86380 86390 1
514728 99514728 1001 86380 86390 1
514587 99514587 1001 86380 86390 1
514622 99514622 1001 86380 86390 1
514467 99514467 1001 86380 86390 1
514313 99514313 1001 86380 86390 1
514989 99514989 1001 86380 86390 1
515620 99515620 1001 86380 86390 1
515536 99515536 1001 86380 86390 1
515631 99515631 1001 86380 86390 1
515441 99515441 1001 86380 86390 1
515416 99515416 1001 86380 86390 1
515287 99515287 1001 86380 86390 1
515405 99515405 1001 86380 86390 1
515355 99515355 1001 86380 86390 1
515410 99515410 1001 86380 86390 1
515166 99515166 1001 86380 86390 1
515246 99515246 1001 86380 86390 1
515186 99515186 1001 86380 86390 1
515109 99515109 1001 86380 86390 1
515200 99515200 1001 86380 86390 1
515110 99515110 1001 86380 86390 1
515747 99515747 1001 86380 86390 1
515699 99515699 1001 86380 86390 1
516482 99516482 1001 86380 86390 1
516367 99516367 1001 86380 86390 1
516136 99516136 1001 86380 86390 1
516292 99516292 1001 86380 86390 1
516151 99516151 1001 86380 86390 1
516164 99516164 1001 86380 86390 1
516135 99516135 1001 86380 86390 1
515903 99515903 1001 86380 86390 1
516015 99516015 1001 86380 86390 1
516547 99516547 1001 86380 86390 1
516632 99516632 1001 86380 86390 1
517298 99517298 1001 86380 86390 1
517284 99517284 1001 86380 86390 1
517002 99517002 1001 86380 86390 1
516981 99516981 1001 86380 86390 1
517035 99517035 1001 86380 86390 1
517114 99517114 1001 86380 86390 1
516900 99516900 1001 86380 86390 1
517479 99517479 1001 86380 86390 1
517443 99517443 1001 86380 86390 1
517368 99517368 1001 86380 86390 1
518102 99518102 1001 86380 86390 1
518142 99518142 1001 86380 86390 1
517989 99517989 1001 86380 86390 1
517862 99517862 1001 86380 86390 1
517953 99517953 1001 86380 86390 1
517731 99517731 1001 86380 86390 1
517706 99517706 1001 86380 86390 1
518330 99518330 1001 86380 86390 1
518848 99518848 1001 86380 86390 1
518890 99518890 1001 86380 86390 1
518893 99518893 1001 86380 86390 1
518975 99518975 1001 86380 86390 1
518980 99518980 1001 86380 86390 1
518720 99518720 1001 86380 86390 1
518733 99518733 1001 86380 86390 1
518683 99518683 1001 86380 86390 1
518661 99518661 1001 86380 86390 1
518729 99518729 1001 86380 86390 1
518471 99518471 1001 86380 86390 1
518371 99518371 1001 86380 86390 1
518386 99518386 1001 86380 86390 1
519117 99519117 1001 86380 86390 1
519624 99519624 1001 86380 86390 1
519703 99519703 1001 86380 86390 1
519770 99519770 1001 86380 86390 1
519683 99519683 1001 86380 86390 1
519492 99519492 1001 86380 86390 1
519455 99519455 1001 86380 86390 1
519494 99519494 1001 86380 86390 1
519456 99519456 1001 86380 86390 1
519437 99519437 1001 86380 86390 1
519516 99519516 1001 86380 86390 1
519425 99519425 1001 86380 86390 1
519230 99519230 1001 86380 86390 1
519402 99519402 1001 86380 86390 1
519908 99519908 1001 86380 86390 1
519922 99519922 1001 86380 86390 1
519989 99519989 1001 86380 86390 1
520577 99520577 1001 86380 86390 1
520619 99520619 1001 86380 86390 1
520388 99520388 1001 86380 86390 1
520381 99520381 1001 86380 86390 1
520223 99520223 1001 86380 86390 1
520833 99520833 1001 86380 86390 1
521356 99521356 1001 86380 86390 1
521376 99521376 1001 86380 86390 1
521170 99521170 1001 86380 86390 1
521109 99521109 1001 86380 86390 1
521207 99521207 1001 86380 86390 1
521221 99521221 1001 86380 86390 1
520964 99520964 1001 86380 86390 1
520893 99520893 1001 86380 86390 1
521649 99521649 1001 86380 86390 1
521654 99521654 1001 86380 86390 1
521960 99521960 1001 86380 86390 1
521961 99521961 1001 86380 86390 1
521949 99521949 1001 86380 86390 1
521739 99521739 1001 86380 86390 1
521703 99521703 1001 86380 86390 1
522393 99522393 1001 86380 86390 1
522406 99522406 1001 86380 86390 1
522343 99522343 1001 86380 86390 1
522425 99522425 1001 86380 86390 1
522490 99522490 1001 86380 86390 1
522417 99522417 1001 86380 86390 1
522918 99522918 1001 86380 86390 1
522949 99522949 1001 86380 86390 1
523114 99523114 1001 86380 86390 1
522719 99522719 1001 86380 86390 1
522772 99522772 1001 86380 86390 1
522773 99522773 1001 86380 86390 1
522819 99522819 1001 86380 86390 1
522768 99522768 1001 86380 86390 1
522602 99522602 1001 86380 86390 1
522538 99522538 1001 86380 86390 1
522683 99522683 1001 86380 86390 1
523232 99523232 1001 86380 86390 1
523272 99523272 1001 86380 86390 1
523858 99523858 1001 86380 86390 1
523807 99523807 1001 86380 86390 1
523756 99523756 1001 86380 86390 1
523927 99523927 1001 86380 86390 1
523810 99523810 1001 86380 86390 1
523586 99523586 1001 86380 86390 1
523618 99523618 1001 86380 86390 1
523420 99523420 1001 86380 86390 1
523524 99523524 1001 86380 86390 1
523476 99523476 1001 86380 86390 1
523399 99523399 1001 86380 86390 1
523361 99523361 1001 86380 86390 1
523464 99523464 1001 86380 86390 1
523970 99523970 1001 86380 86390 1
524074 99524074 1001 86380 86390 1
524127 99524127 1001 86380 86390 1
524037 99524037 1001 86380 86390 1
524014 99524014 1001 86380 86390 1
524015 99524015 1001 86380 86390 1
524082 99524082 1001 86380 86390 1
524148 99524148 1001 86380 86390 1
524645 99524645 1001 86380 86390 1
524723 99524723 1001 86380 86390 1
524664 99524664 1001 86380 86390 1
524537 99524537 1001 86380 86390 1
524320 99524320 1001 86380 86390 1
524170 99524170 1001 86380 86390 1
524261 99524261 1001 86380 86390 1
524827 99524827 1001 86380 86390 1
524944 99524944 1001 86380 86390 1
524919 99524919 1001 86380 86390 1
524894 99524894 1001 86380 86390 1
524793 99524793 1001 86380 86390 1
525495 99525495 1001 86380 86390 1
525470 99525470 1001 86380 86390 1
525440 99525440 1001 86380 86390 1
525249 99525249 1001 86380 86390 1
525255 99525255 1001 86380 86390 1
525268 99525268 1001 86380 86390 1
525106 99525106 1001 86380 86390 1
525171 99525171 1001 86380 86390 1
525008 99525008 1001 86380 86390 1
525099 99525099 1001 86380 86390 1
525700 99525700 1001 86380 86390 1
525701 99525701 1001 86380 86390 1
525743 99525743 1001 86380 86390 1
525656 99525656 1001 86380 86390 1
526348 99526348 1001 86380 86390 1
526366 99526366 1001 86380 86390 1
526414 99526414 1001 86380 86390 1
526101 99526101 1001 86380 86390 1
526017 99526017 1001 86380 86390 1
525957 99525957 1001 86380 86390 1
525992 99525992 1001 86380 86390 1
525812 99525812 1001 86380 86390 1
526601 99526601 1001 86380 86390 1
526433 99526433 1001 86380 86390 1
527085 99527085 1001 86380 86390 1
527125 99527125 1001 86380 86390 1
526916 99526916 1001 86380 86390 1
526957 99526957 1001 86380 86390 1
526996 99526996 1001 86380 86390 1
526958 99526958 1001 86380 86390 1
526835 99526835 1001 86380 86390 1
526668 99526668 1001 86380 86390 1
526694 99526694 1001 86380 86390 1
526785 99526785 1001 86380 86390 1
526695 99526695 1001 86380 86390 1
526750 99526750 1001 86380 86390 1
527453 99527453 1001 86380 86390 1
527447 99527447 1001 86380 86390 1
527386 99527386 1001 86380 86390 1
527975 99527975 1001 86380 86390 1
528018 99528018 1001 86380 86390 1
527780 99527780 1001 86380 86390 1
527793 99527793 1001 86380 86390 1
527691 99527691 1001 86380 86390 1
527824 99527824 1001 86380 86390 1
527838 99527838 1001 86380 86390 1
527698 99527698 1001 86380 86390 1
527790 99527790 1001 86380 86390 1
527482 99527482 1001 86380 86390 1
527601 99527601 1001 86380 86390 1
527608 99527608 1001 86380 86390 1
527583 99527583 1001 86380 86390 1
528098 99528098 1001 86380 86390 1
528224 99528224 1001 86380 86390 1
528787 99528787 1001 86380 86390 1
528843 99528843 1001 86380 86390 1
528797 99528797 1001 86380 86390 1
528823 99528823 1001 86380 86390 1
528647 99528647 1001 86380 86390 1
528492 99528492 1001 86380 86390 1
528495 99528495 1001 86380 86390 1
528694 99528694 1001 86380 86390 1
528309 99528309 1001 86380 86390 1
528414 99528414 1001 86380 86390 1
528442 99528442 1001 86380 86390 1
528407 99528407 1001 86380 86390 1
528409 99528409 1001 86380 86390 1
528292 99528292 1001 86380 86390 1
528965 99528965 1001 86380 86390 1
528962 99528962 1001 86380 86390 1
529679 99529679 1001 86380 86390 1
529539 99529539 1001 86380 86390 1
529543 99529543 1001 86380 86390 1
529718 99529718 1001 86380 86390 1
529502 99529502 1001 86380 86390 1
529251 99529251 1001 86380 86390 1
529226 99529226 1001 86380 86390 1
529164 99529164 1001 86380 86390 1
529207 99529207 1001 86380 86390 1
529286 99529286 1001 86380 86390 1
529743 99529743 1001 86380 86390 1
529834 99529834 1001 86380 86390 1
529822 99529822 1001 86380 86390 1
529848 99529848 1001 86380 86390 1
529823 99529823 1001 86380 86390 1
530448 99530448 1001 86380 86390 1
530180 99530180 1001 86380 86390 1
530238 99530238 1001 86380 86390 1
530268 99530268 1001 86380 86390 1
530011 99530011 1001 86380 86390 1
530083 99530083 1001 86380 86390 1
530732 99530732 1001 86380 86390 1
530629 99530629 1001 86380 86390 1
529933 99529933 1001 86380 86390 1
530670 99530670 1001 86380 86390 1
530722 99530722 1001 86380 86390 1
530608 99530608 1001 86380 86390 1
531202 99531202 1001 86380 86390 1
531228 99531228 1001 86380 86390 1
531361 99531361 1001 86380 86390 1
531326 99531326 1001 86380 86390 1
530998 99530998 1001 86380 86390 1
531063 99531063 1001 86380 86390 1
530975 99530975 1001 86380 86390 1
531080 99531080 1001 86380 86390 1
530956 99530956 1001 86380 86390 1
530893 99530893 1001 86380 86390 1
530843 99530843 1001 86380 86390 1
530871 99530871 1001 86380 86390 1
530783 99530783 1001 86380 86390 1
531468 99531468 1001 86380 86390 1
531572 99531572 1001 86380 86390 1
531423 99531423 1001 86380 86390 1
531389 99531389 1001 86380 86390 1
532014 99532014 1001 86380 86390 1
532082 99532082 1001 86380 86390 1
532151 99532151 1001 86380 86390 1
532154 99532154 1001 86380 86390 1
531995 99531995 1001 86380 86390 1
531959 99531959 1001 86380 86390 1
531667 99531667 1001 86380 86390 1
531706 99531706 1001 86380 86390 1
531619 99531619 1001 86380 86390 1
531787 99531787 1001 86380 86390 1
532338 99532338 1001 86380 86390 1
532354 99532354 1001 86380 86390 1
532933 99532933 1001 86380 86390 1
532913 99532913 1001 86380 86390 1
532723 99532723 1001 86380 86390 1
532637 99532637 1001 86380 86390 1
532760 99532760 1001 86380 86390 1
532582 99532582 1001 86380 86390 1
532443 99532443 1001 86380 86390 1
532547 99532547 1001 86380 86390 1
533055 99533055 1001 86380 86390 1
533185 99533185 1001 86380 86390 1
533083 99533083 1001 86380 86390 1
533126 99533126 1001 86380 86390 1
533118 99533118 1001 86380 86390 1
533041 99533041 1001 86380 86390 1
533737 99533737 1001 86380 86390 1
533662 99533662 1001 86380 86390 1
533508 99533508 1001 86380 86390 1
533469 99533469 1001 86380 86390 1
533393 99533393 1001 86380 86390 1
533421 99533421 1001 86380 86390 1
533357 99533357 1001 86380 86390 1
533332 99533332 1001 86380 86390 1
533336 99533336 1001 86380 86390 1
534050 99534050 1001 86380 86390 1
533885 99533885 1001 86380 86390 1
533927 99533927 1001 86380 86390 1
533876 99533876 1001 86380 86390 1
534061 99534061 1001 86380 86390 1
534655 99534655 1001 86380 86390 1
534312 99534312 1001 86380 86390 1
534430 99534430 1001 86380 86390 1
534303 99534303 1001 86380 86390 1
534355 99534355 1001 86380 86390 1
534292 99534292 1001 86380 86390 1
534245 99534245 1001 86380 86390 1
534107 99534107 1001 86380 86390 1
534095 99534095 1001 86380 86390 1
534852 99534852 1001 86380 86390 1
535416 99535416 1001 86380 86390 1
535317 99535317 1001 86380 86390 1
535506 99535506 1001 86380 86390 1
535149 99535149 1001 86380 86390 1
535205 99535205 1001 86380 86390 1
535271 99535271 1001 86380 86390 1
535195 99535195 1001 86380 86390 1
535236 99535236 1001 86380 86390 1
535198 99535198 1001 86380 86390 1
535097 99535097 1001 86380 86390 1
535064 99535064 1001 86380 86390 1
535000 99535000 1001 86380 86390 1
535533 99535533 1001 86380 86390 1
535663 99535663 1001 86380 86390 1
535690 99535690 1001 86380 86390 1
535653 99535653 1001 86380 86390 1
536170 99536170 1001 86380 86390 1
536211 99536211 1001 86380 86390 1
536186 99536186 1001 86380 86390 1
536308 99536308 1001 86380 86390 1
536280 99536280 1001 86380 86390 1
536232 99536232 1001 86380 86390 1
536053 99536053 1001 86380 86390 1
536105 99536105 1001 86380 86390 1
535952 99535952 1001 86380 86390 1
536071 99536071 1001 86380 86390 1
535970 99535970 1001 86380 86390 1
536129 99536129 1001 86380 86390 1
535884 99535884 1001 86380 86390 1
535743 99535743 1001 86380 86390 1
535900 99535900 1001 86380 86390 1
536402 99536402 1001 86380 86390 1
536522 99536522 1001 86380 86390 1
536397 99536397 1001 86380 86390 1
537010 99537010 1001 86380 86390 1
537013 99537013 1001 86380 86390 1
537094 99537094 1001 86380 86390 1
537152 99537152 1001 86380 86390 1
537153 99537153 1001 86380 86390 1
536906 99536906 1001 86380 86390 1
536919 99536919 1001 86380 86390 1
536917 99536917 1001 86380 86390 1
536658 99536658 1001 86380 86390 1
536736 99536736 1001 86380 86390 1
536638 99536638 1001 86380 86390 1
536576 99536576 1001 86380 86390 1
536552 99536552 1001 86380 86390 1
536682 99536682 1001 86380 86390 1
537278 99537278 1001 86380 86390 1
537178 99537178 1001 86380 86390 1
537309 99537309 1001 86380 86390 1
537245 99537245 1001 86380 86390 1
537900 99537900 1001 86380 86390 1
537783 99537783 1001 86380 86390 1
537657 99537657 1001 86380 86390 1
537743 99537743 1001 86380 86390 1
537460 99537460 1001 86380 86390 1
537369 99537369 1001 86380 86390 1
537553 99537553 1001 86380 86390 1
537466 99537466 1001 86380 86390 1
537428 99537428 1001 86380 86390 1
537546 99537546 1001 86380 86390 1
537417 99537417 1001 86380 86390 1
537391 99537391 1001 86380 86390 1
538009 99538009 1001 86380 86390 1
538024 99538024 1001 86380 86390 1
538019 99538019 1001 86380 86390 1
538085 99538085 1001 86380 86390 1
538034 99538034 1001 86380 86390 1
538093 99538093 1001 86380 86390 1
538716 99538716 1001 86380 86390 1
538586 99538586 1001 86380 86390 1
538535 99538535 1001 86380 86390 1
538473 99538473 1001 86380 86390 1
538411 99538411 1001 86380 86390 1
538365 99538365 1001 86380 86390 1
538265 99538265 1001 86380 86390 1
538334 99538334 1001 86380 86390 1
538995 99538995 1001 86380 86390 1
538997 99538997 1001 86380 86390 1
538832 99538832 1001 86380 86390 1
539004 99539004 1001 86380 86390 1
539505 99539505 1001 86380 86390 1
539531 99539531 1001 86380 86390 1
539457 99539457 1001 86380 86390 1
539399 99539399 1001 86380 86390 1
539322 99539322 1001 86380 86390 1
539156 99539156 1001 86380 86390 1
539080 99539080 1001 86380 86390 1
539814 99539814 1001 86380 86390 1
539751 99539751 1001 86380 86390 1
539648 99539648 1001 86380 86390 1
540371 99540371 1001 86380 86390 1
540095 99540095 1001 86380 86390 1
540033 99540033 1001 86380 86390 1
540021 99540021 1001 86380 86390 1
539854 99539854 1001 86380 86390 1
539997 99539997 1001 86380 86390 1
540023 99540023 1001 86380 86390 1
539933 99539933 1001 86380 86390 1
539869 99539869 1001 86380 86390 1
540659 99540659 1001 86380 86390 1
540569 99540569 1001 86380 86390 1
540520 99540520 1001 86380 86390 1
540612 99540612 1001 86380 86390 1
540561 99540561 1001 86380 86390 1
540668 99540668 1001 86380 86390 1
540539 99540539 1001 86380 86390 1
540605 99540605 1001 86380 86390 1
541234 99541234 1001 86380 86390 1
541106 99541106 1001 86380 86390 1
541202 99541202 1001 86380 86390 1
541289 99541289 1001 86380 86390 1
540917 99540917 1001 86380 86390 1
540957 99540957 1001 86380 86390 1
541061 99541061 1001 86380 86390 1
540827 99540827 1001 86380 86390 1
540816 99540816 1001 86380 86390 1
540752 99540752 1001 86380 86390 1
540844 99540844 1001 86380 86390 1
540731 99540731 1001 86380 86390 1
540757 99540757 1001 86380 86390 1
541334 99541334 1001 86380 86390 1
541295 99541295 1001 86380 86390 1
541327 99541327 1001 86380 86390 1
541341 99541341 1001 86380 86390 1
542061 99542061 1001 86380 86390 1
541761 99541761 1001 86380 86390 1
541793 99541793 1001 86380 86390 1
541643 99541643 1001 86380 86390 1
541606 99541606 1001 86380 86390 1
541594 99541594 1001 86380 86390 1
542190 99542190 1001 86380 86390 1
542836 99542836 1001 86380 86390 1
542932 99542932 1001 86380 86390 1
542851 99542851 1001 86380 86390 1
542649 99542649 1001 86380 86390 1
542520 99542520 1001 86380 86390 1
542405 99542405 1001 86380 86390 1
542349 99542349 1001 86380 86390 1
543150 99543150 1001 86380 86390 1
543129 99543129 1001 86380 86390 1
543065 99543065 1001 86380 86390 1
543053 99543053 1001 86380 86390 1
543620 99543620 1001 86380 86390 1
543674 99543674 1001 86380 86390 1
543514 99543514 1001 86380 86390 1
543515 99543515 1001 86380 86390 1
543425 99543425 1001 86380 86390 1
543394 99543394 1001 86380 86390 1
543396 99543396 1001 86380 86390 1
543168 99543168 1001 86380 86390 1
543350 99543350 1001 86380 86390 1
543866 99543866 1001 86380 86390 1
543975 99543975 1001 86380 86390 1
544397 99544397 1001 86380 86390 1
544514 99544514 1001 86380 86390 1
544533 99544533 1001 86380 86390 1
544328 99544328 1001 86380 86390 1
544325 99544325 1001 86380 86390 1
544028 99544028 1001 86380 86390 1
544043 99544043 1001 86380 86390 1
544075 99544075 1001 86380 86390 1
544011 99544011 1001 86380 86390 1
544102 99544102 1001 86380 86390 1
544052 99544052 1001 86380 86390 1
544053 99544053 1001 86380 86390 1
544739 99544739 1001 86380 86390 1
544680 99544680 1001 86380 86390 1
544670 99544670 1001 86380 86390 1
412646 236 1001 20760 21657 1
430874 816 1001 63600 68877 1
402760 234 1001 29580 30237 1
426132 806 1001 30540 30897 1
534688 1016 1002 52219 59764 1
400028 99400028 1001 86380 86390 1
543294 967 1002 34298 35128 1
400102 99400102 1001 86380 86390 1
400120 99400120 1001 86380 86390 1
400239 99400239 1001 86380 86390 1
400377 99400377 1001 86380 86390 1
400333 99400333 1001 86380 86390 1
400461 99400461 1001 86380 86390 1
400578 99400578 1001 86380 86390 1
400966 99400966 1001 86380 86390 1
400975 99400975 1001 86380 86390 1
401009 99401009 1001 86380 86390 1
401074 99401074 1001 86380 86390 1
401077 99401077 1001 86380 86390 1
401316 99401316 1001 86380 86390 1
401296 99401296 1001 86380 86390 1
401469 99401469 1001 86380 86390 1
401382 99401382 1001 86380 86390 1
401386 99401386 1001 86380 86390 1
401531 99401531 1001 86380 86390 1
401683 99401683 1001 86380 86390 1
401946 99401946 1001 86380 86390 1
402021 99402021 1001 86380 86390 1
401948 99401948 1001 86380 86390 1
402228 99402228 1001 86380 86390 1
402549 99402549 1001 86380 86390 1
402566 99402566 1001 86380 86390 1
402683 99402683 1001 86380 86390 1
402695 99402695 1001 86380 86390 1
402829 99402829 1001 86380 86390 1
402835 99402835 1001 86380 86390 1
402865 99402865 1001 86380 86390 1
402898 99402898 1001 86380 86390 1
402984 99402984 1001 86380 86390 1
402905 99402905 1001 86380 86390 1
403209 99403209 1001 86380 86390 1
403212 99403212 1001 86380 86390 1
403344 99403344 1001 86380 86390 1
403465 99403465 1001 86380 86390 1
403612 99403612 1001 86380 86390 1
403738 99403738 1001 86380 86390 1
403909 99403909 1001 86380 86390 1
404111 99404111 1001 86380 86390 1
404044 99404044 1001 86380 86390 1
404250 99404250 1001 86380 86390 1
404207 99404207 1001 86380 86390 1
404475 99404475 1001 86380 86390 1
404565 99404565 1001 86380 86390 1
404578 99404578 1001 86380 86390 1
404530 99404530 1001 86380 86390 1
404669 99404669 1001 86380 86390 1
405101 99405101 1001 86380 86390 1
405210 99405210 1001 86380 86390 1
405199 99405199 1001 86380 86390 1
405494 99405494 1001 86380 86390 1
405554 99405554 1001 86380 86390 1
405505 99405505 1001 86380 86390 1
405593 99405593 1001 86380 86390 1
405704 99405704 1001 86380 86390 1
405705 99405705 1001 86380 86390 1
406312 99406312 1001 86380 86390 1
406836 99406836 1001 86380 86390 1
407208 99407208 1001 86380 86390 1
407213 99407213 1001 86380 86390 1
407281 99407281 1001 86380 86390 1
407700 99407700 1001 86380 86390 1
407906 99407906 1001 86380 86390 1
407937 99407937 1001 86380 86390 1
408071 99408071 1001 86380 86390 1
408136 99408136 1001 86380 86390 1
408708 99408708 1001 86380 86390 1
408699 99408699 1001 86380 86390 1
408795 99408795 1001 86380 86390 1
408974 99408974 1001 86380 86390 1
409208 99409208 1001 86380 86390 1
409260 99409260 1001 86380 86390 1
409495 99409495 1001 86380 86390 1
409430 99409430 1001 86380 86390 1
409531 99409531 1001 86380 86390 1
409599 99409599 1001 86380 86390 1
409723 99409723 1001 86380 86390 1
409753 99409753 1001 86380 86390 1
409808 99409808 1001 86380 86390 1
410062 99410062 1001 86380 86390 1
410145 99410145 1001 86380 86390 1
410298 99410298 1001 86380 86390 1
410633 99410633 1001 86380 86390 1
410698 99410698 1001 86380 86390 1
410643 99410643 1001 86380 86390 1
411139 99411139 1001 86380 86390 1
411404 99411404 1001 86380 86390 1
411715 99411715 1001 86380 86390 1
411664 99411664 1001 86380 86390 1
411660 99411660 1001 86380 86390 1
412025 99412025 1001 86380 86390 1
412105 99412105 1001 86380 86390 1
412326 99412326 1001 86380 86390 1
412458 99412458 1001 86380 86390 1
413656 99413656 1001 86380 86390 1
413688 99413688 1001 86380 86390 1
413216 99413216 1001 86380 86390 1
413195 99413195 1001 86380 86390 1
413276 99413276 1001 86380 86390 1
413250 99413250 1001 86380 86390 1
413152 99413152 1001 86380 86390 1
412950 99412950 1001 86380 86390 1
412787 99412787 1001 86380 86390 1
413955 99413955 1001 86380 86390 1
414099 99414099 1001 86380 86390 1
413942 99413942 1001 86380 86390 1
414986 99414986 1001 86380 86390 1
414746 99414746 1001 86380 86390 1
414297 99414297 1001 86380 86390 1
414245 99414245 1001 86380 86390 1
415368 99415368 1001 86380 86390 1
415636 99415636 1001 86380 86390 1
415663 99415663 1001 86380 86390 1
416616 99416616 1001 86380 86390 1
416350 99416350 1001 86380 86390 1
415725 99415725 1001 86380 86390 1
417057 99417057 1001 86380 86390 1
417061 99417061 1001 86380 86390 1
417304 99417304 1001 86380 86390 1
417252 99417252 1001 86380 86390 1
417525 99417525 1001 86380 86390 1
418739 99418739 1001 86380 86390 1
418452 99418452 1001 86380 86390 1
418181 99418181 1001 86380 86390 1
418288 99418288 1001 86380 86390 1
418349 99418349 1001 86380 86390 1
417872 99417872 1001 86380 86390 1
417666 99417666 1001 86380 86390 1
417874 99417874 1001 86380 86390 1
417811 99417811 1001 86380 86390 1
419112 99419112 1001 86380 86390 1
419203 99419203 1001 86380 86390 1
418819 99418819 1001 86380 86390 1
420178 99420178 1001 86380 86390 1
420154 99420154 1001 86380 86390 1
420081 99420081 1001 86380 86390 1
420366 99420366 1001 86380 86390 1
419540 99419540 1001 86380 86390 1
419456 99419456 1001 86380 86390 1
419508 99419508 1001 86380 86390 1
419227 99419227 1001 86380 86390 1
419339 99419339 1001 86380 86390 1
420788 99420788 1001 86380 86390 1
420539 99420539 1001 86380 86390 1
420516 99420516 1001 86380 86390 1
420753 99420753 1001 86380 86390 1
420535 99420535 1001 86380 86390 1
421795 99421795 1001 86380 86390 1
421622 99421622 1001 86380 86390 1
421515 99421515 1001 86380 86390 1
421281 99421281 1001 86380 86390 1
421381 99421381 1001 86380 86390 1
421188 99421188 1001 86380 86390 1
420884 99420884 1001 86380 86390 1
423452 99423452 1001 86380 86390 1
423431 99423431 1001 86380 86390 1
423432 99423432 1001 86380 86390 1
423484 99423484 1001 86380 86390 1
423110 99423110 1001 86380 86390 1
423178 99423178 1001 86380 86390 1
423009 99423009 1001 86380 86390 1
422980 99422980 1001 86380 86390 1
422622 99422622 1001 86380 86390 1
422828 99422828 1001 86380 86390 1
422803 99422803 1001 86380 86390 1
422699 99422699 1001 86380 86390 1
422930 99422930 1001 86380 86390 1
423769 99423769 1001 86380 86390 1
423943 99423943 1001 86380 86390 1
423803 99423803 1001 86380 86390 1
423979 99423979 1001 86380 86390 1
425087 99425087 1001 86380 86390 1
425092 99425092 1001 86380 86390 1
425364 99425364 1001 86380 86390 1
424932 99424932 1001 86380 86390 1
424642 99424642 1001 86380 86390 1
424793 99424793 1001 86380 86390 1
424813 99424813 1001 86380 86390 1
424437 99424437 1001 86380 86390 1
424459 99424459 1001 86380 86390 1
424576 99424576 1001 86380 86390 1
424519 99424519 1001 86380 86390 1
425580 99425580 1001 86380 86390 1
425744 99425744 1001 86380 86390 1
425410 99425410 1001 86380 86390 1
425727 99425727 1001 86380 86390 1
425574 99425574 1001 86380 86390 1
427074 99427074 1001 86380 86390 1
426738 99426738 1001 86380 86390 1
426712 99426712 1001 86380 86390 1
426597 99426597 1001 86380 86390 1
426557 99426557 1001 86380 86390 1
426332 99426332 1001 86380 86390 1
426387 99426387 1001 86380 86390 1
426343 99426343 1001 86380 86390 1
426243 99426243 1001 86380 86390 1
425994 99425994 1001 86380 86390 1
426237 99426237 1001 86380 86390 1
426238 99426238 1001 86380 86390 1
427531 99427531 1001 86380 86390 1
427220 99427220 1001 86380 86390 1
428446 99428446 1001 86380 86390 1
428414 99428414 1001 86380 86390 1
428378 99428378 1001 86380 86390 1
427998 99427998 1001 86380 86390 1
428276 99428276 1001 86380 86390 1
428188 99428188 1001 86380 86390 1
428063 99428063 1001 86380 86390 1
428195 99428195 1001 86380 86390 1
428010 99428010 1001 86380 86390 1
428292 99428292 1001 86380 86390 1
427732 99427732 1001 86380 86390 1
429126 99429126 1001 86380 86390 1
429076 99429076 1001 86380 86390 1
428972 99428972 1001 86380 86390 1
428758 99428758 1001 86380 86390 1
430119 99430119 1001 86380 86390 1
429805 99429805 1001 86380 86390 1
429239 99429239 1001 86380 86390 1
430777 99430777 1001 86380 86390 1
431778 99431778 1001 86380 86390 1
431904 99431904 1001 86380 86390 1
432049 99432049 1001 86380 86390 1
431644 99431644 1001 86380 86390 1
431024 99431024 1001 86380 86390 1
431211 99431211 1001 86380 86390 1
431215 99431215 1001 86380 86390 1
430968 99430968 1001 86380 86390 1
432236 99432236 1001 86380 86390 1
433656 99433656 1001 86380 86390 1
433550 99433550 1001 86380 86390 1
433490 99433490 1001 86380 86390 1
433430 99433430 1001 86380 86390 1
433632 99433632 1001 86380 86390 1
433052 99433052 1001 86380 86390 1
432558 99432558 1001 86380 86390 1
432616 99432616 1001 86380 86390 1
432786 99432786 1001 86380 86390 1
434092 99434092 1001 86380 86390 1
434070 99434070 1001 86380 86390 1
433770 99433770 1001 86380 86390 1
433877 99433877 1001 86380 86390 1
434035 99434035 1001 86380 86390 1
435385 99435385 1001 86380 86390 1
435310 99435310 1001 86380 86390 1
434620 99434620 1001 86380 86390 1
434671 99434671 1001 86380 86390 1
434861 99434861 1001 86380 86390 1
434200 99434200 1001 86380 86390 1
434328 99434328 1001 86380 86390 1
434433 99434433 1001 86380 86390 1
434580 99434580 1001 86380 86390 1
435747 99435747 1001 86380 86390 1
436805 99436805 1001 86380 86390 1
436768 99436768 1001 86380 86390 1
436300 99436300 1001 86380 86390 1
300700 99300700 1001 86380 86390 1
300644 99300644 1001 86380 86390 1
300633 99300633 1001 86380 86390 1
300515 99300515 1001 86380 86390 1
300452 99300452 1001 86380 86390 1
300325 99300325 1001 86380 86390 1
300215 99300215 1001 86380 86390 1
300125 99300125 1001 86380 86390 1
300192 99300192 1001 86380 86390 1
300157 99300157 1001 86380 86390 1
300864 99300864 1001 86380 86390 1
300932 99300932 1001 86380 86390 1
301429 99301429 1001 86380 86390 1
301526 99301526 1001 86380 86390 1
301496 99301496 1001 86380 86390 1
301235 99301235 1001 86380 86390 1
301211 99301211 1001 86380 86390 1
301330 99301330 1001 86380 86390 1
301242 99301242 1001 86380 86390 1
301191 99301191 1001 86380 86390 1
301040 99301040 1001 86380 86390 1
301055 99301055 1001 86380 86390 1
301657 99301657 1001 86380 86390 1
301568 99301568 1001 86380 86390 1
301661 99301661 1001 86380 86390 1
302188 99302188 1001 86380 86390 1
302189 99302189 1001 86380 86390 1
302353 99302353 1001 86380 86390 1
302033 99302033 1001 86380 86390 1
302077 99302077 1001 86380 86390 1
302094 99302094 1001 86380 86390 1
301980 99301980 1001 86380 86390 1
301900 99301900 1001 86380 86390 1
302399 99302399 1001 86380 86390 1
303204 99303204 1001 86380 86390 1
303177 99303177 1001 86380 86390 1
303176 99303176 1001 86380 86390 1
303193 99303193 1001 86380 86390 1
302899 99302899 1001 86380 86390 1
302953 99302953 1001 86380 86390 1
302690 99302690 1001 86380 86390 1
302717 99302717 1001 86380 86390 1
302666 99302666 1001 86380 86390 1
302681 99302681 1001 86380 86390 1
302734 99302734 1001 86380 86390 1
302738 99302738 1001 86380 86390 1
303329 99303329 1001 86380 86390 1
303342 99303342 1001 86380 86390 1
303882 99303882 1001 86380 86390 1
304013 99304013 1001 86380 86390 1
303848 99303848 1001 86380 86390 1
303637 99303637 1001 86380 86390 1
303664 99303664 1001 86380 86390 1
303531 99303531 1001 86380 86390 1
303454 99303454 1001 86380 86390 1
303602 99303602 1001 86380 86390 1
304237 99304237 1001 86380 86390 1
304149 99304149 1001 86380 86390 1
303829 99303829 1001 86380 86390 1
304761 99304761 1001 86380 86390 1
304749 99304749 1001 86380 86390 1
304792 99304792 1001 86380 86390 1
304499 99304499 1001 86380 86390 1
304553 99304553 1001 86380 86390 1
304449 99304449 1001 86380 86390 1
304467 99304467 1001 86380 86390 1
304624 99304624 1001 86380 86390 1
304599 99304599 1001 86380 86390 1
304425 99304425 1001 86380 86390 1
304413 99304413 1001 86380 86390 1
304263 99304263 1001 86380 86390 1
304987 99304987 1001 86380 86390 1
304937 99304937 1001 86380 86390 1
304976 99304976 1001 86380 86390 1
305572 99305572 1001 86380 86390 1
305666 99305666 1001 86380 86390 1
305603 99305603 1001 86380 86390 1
305606 99305606 1001 86380 86390 1
305428 99305428 1001 86380 86390 1
305327 99305327 1001 86380 86390 1
305372 99305372 1001 86380 86390 1
305297 99305297 1001 86380 86390 1
500181 99500181 1001 86380 86390 1
500120 99500120 1001 86380 86390 1
500678 99500678 1001 86380 86390 1
500707 99500707 1001 86380 86390 1
500618 99500618 1001 86380 86390 1
500536 99500536 1001 86380 86390 1
500463 99500463 1001 86380 86390 1
500476 99500476 1001 86380 86390 1
500438 99500438 1001 86380 86390 1
500451 99500451 1001 86380 86390 1
500529 99500529 1001 86380 86390 1
500349 99500349 1001 86380 86390 1
500390 99500390 1001 86380 86390 1
500274 99500274 1001 86380 86390 1
500384 99500384 1001 86380 86390 1
500609 99500609 1001 86380 86390 1
500886 99500886 1001 86380 86390 1
501545 99501545 1001 86380 86390 1
501443 99501443 1001 86380 86390 1
501456 99501456 1001 86380 86390 1
501634 99501634 1001 86380 86390 1
501601 99501601 1001 86380 86390 1
501373 99501373 1001 86380 86390 1
501288 99501288 1001 86380 86390 1
501163 99501163 1001 86380 86390 1
501216 99501216 1001 86380 86390 1
501023 99501023 1001 86380 86390 1
501029 99501029 1001 86380 86390 1
501224 99501224 1001 86380 86390 1
501173 99501173 1001 86380 86390 1
501651 99501651 1001 86380 86390 1
501655 99501655 1001 86380 86390 1
501813 99501813 1001 86380 86390 1
502351 99502351 1001 86380 86390 1
502208 99502208 1001 86380 86390 1
502068 99502068 1001 86380 86390 1
502057 99502057 1001 86380 86390 1
502070 99502070 1001 86380 86390 1
502139 99502139 1001 86380 86390 1
502062 99502062 1001 86380 86390 1
502018 99502018 1001 86380 86390 1
502031 99502031 1001 86380 86390 1
502534 99502534 1001 86380 86390 1
502562 99502562 1001 86380 86390 1
503163 99503163 1001 86380 86390 1
503218 99503218 1001 86380 86390 1
503062 99503062 1001 86380 86390 1
502955 99502955 1001 86380 86390 1
502765 99502765 1001 86380 86390 1
502817 99502817 1001 86380 86390 1
502779 99502779 1001 86380 86390 1
502760 99502760 1001 86380 86390 1
503455 99503455 1001 86380 86390 1
504002 99504002 1001 86380 86390 1
503951 99503951 1001 86380 86390 1
504084 99504084 1001 86380 86390 1
503888 99503888 1001 86380 86390 1
503867 99503867 1001 86380 86390 1
503739 99503739 1001 86380 86390 1
503548 99503548 1001 86380 86390 1
503690 99503690 1001 86380 86390 1
504130 99504130 1001 86380 86390 1
504829 99504829 1001 86380 86390 1
504930 99504930 1001 86380 86390 1
504666 99504666 1001 86380 86390 1
504404 99504404 1001 86380 86390 1
504353 99504353 1001 86380 86390 1
504513 99504513 1001 86380 86390 1
504374 99504374 1001 86380 86390 1
504387 99504387 1001 86380 86390 1
504516 99504516 1001 86380 86390 1
505141 99505141 1001 86380 86390 1
505721 99505721 1001 86380 86390 1
505745 99505745 1001 86380 86390 1
505754 99505754 1001 86380 86390 1
505651 99505651 1001 86380 86390 1
505602 99505602 1001 86380 86390 1
505540 99505540 1001 86380 86390 1
505553 99505553 1001 86380 86390 1
505305 99505305 1001 86380 86390 1
505298 99505298 1001 86380 86390 1
505169 99505169 1001 86380 86390 1
505782 99505782 1001 86380 86390 1
506491 99506491 1001 86380 86390 1
506302 99506302 1001 86380 86390 1
506080 99506080 1001 86380 86390 1
506150 99506150 1001 86380 86390 1
506700 99506700 1001 86380 86390 1
507271 99507271 1001 86380 86390 1
507272 99507272 1001 86380 86390 1
507303 99507303 1001 86380 86390 1
506954 99506954 1001 86380 86390 1
507568 99507568 1001 86380 86390 1
507582 99507582 1001 86380 86390 1
508212 99508212 1001 86380 86390 1
508060 99508060 1001 86380 86390 1
508177 99508177 1001 86380 86390 1
507900 99507900 1001 86380 86390 1
507876 99507876 1001 86380 86390 1
507932 99507932 1001 86380 86390 1
507854 99507854 1001 86380 86390 1
507990 99507990 1001 86380 86390 1
507693 99507693 1001 86380 86390 1
507720 99507720 1001 86380 86390 1
507642 99507642 1001 86380 86390 1
507785 99507785 1001 86380 86390 1
507670 99507670 1001 86380 86390 1
507683 99507683 1001 86380 86390 1
507674 99507674 1001 86380 86390 1
507700 99507700 1001 86380 86390 1
507649 99507649 1001 86380 86390 1
507729 99507729 1001 86380 86390 1
507678 99507678 1001 86380 86390 1
508414 99508414 1001 86380 86390 1
508376 99508376 1001 86380 86390 1
509039 99509039 1001 86380 86390 1
509063 99509063 1001 86380 86390 1
508905 99508905 1001 86380 86390 1
508714 99508714 1001 86380 86390 1
508721 99508721 1001 86380 86390 1
508750 99508750 1001 86380 86390 1
508763 99508763 1001 86380 86390 1
509190 99509190 1001 86380 86390 1
509090 99509090 1001 86380 86390 1
509208 99509208 1001 86380 86390 1
509120 99509120 1001 86380 86390 1
509146 99509146 1001 86380 86390 1
509082 99509082 1001 86380 86390 1
509871 99509871 1001 86380 86390 1
509713 99509713 1001 86380 86390 1
509794 99509794 1001 86380 86390 1
509675 99509675 1001 86380 86390 1
509507 99509507 1001 86380 86390 1
509370 99509370 1001 86380 86390 1
509409 99509409 1001 86380 86390 1
509401 99509401 1001 86380 86390 1
509443 99509443 1001 86380 86390 1
509457 99509457 1001 86380 86390 1
510043 99510043 1001 86380 86390 1
509946 99509946 1001 86380 86390 1
510662 99510662 1001 86380 86390 1
510472 99510472 1001 86380 86390 1
510397 99510397 1001 86380 86390 1
510300 99510300 1001 86380 86390 1
510262 99510262 1001 86380 86390 1
510263 99510263 1001 86380 86390 1
510228 99510228 1001 86380 86390 1
510193 99510193 1001 86380 86390 1
510868 99510868 1001 86380 86390 1
511359 99511359 1001 86380 86390 1
511257 99511257 1001 86380 86390 1
511188 99511188 1001 86380 86390 1
511042 99511042 1001 86380 86390 1
511349 99511349 1001 86380 86390 1
511607 99511607 1001 86380 86390 1
511646 99511646 1001 86380 86390 1
511712 99511712 1001 86380 86390 1
512199 99512199 1001 86380 86390 1
512354 99512354 1001 86380 86390 1
512361 99512361 1001 86380 86390 1
512299 99512299 1001 86380 86390 1
512339 99512339 1001 86380 86390 1
512096 99512096 1001 86380 86390 1
512093 99512093 1001 86380 86390 1
512171 99512171 1001 86380 86390 1
511879 99511879 1001 86380 86390 1
511841 99511841 1001 86380 86390 1
511908 99511908 1001 86380 86390 1
511949 99511949 1001 86380 86390 1
511796 99511796 1001 86380 86390 1
512547 99512547 1001 86380 86390 1
512498 99512498 1001 86380 86390 1
513061 99513061 1001 86380 86390 1
512951 99512951 1001 86380 86390 1
512939 99512939 1001 86380 86390 1
512905 99512905 1001 86380 86390 1
512869 99512869 1001 86380 86390 1
512650 99512650 1001 86380 86390 1
512691 99512691 1001 86380 86390 1
512693 99512693 1001 86380 86390 1
512712 99512712 1001 86380 86390 1
512622 99512622 1001 86380 86390 1
513228 99513228 1001 86380 86390 1
513270 99513270 1001 86380 86390 1
513283 99513283 1001 86380 86390 1
513276 99513276 1001 86380 86390 1
513868 99513868 1001 86380 86390 1
513971 99513971 1001 86380 86390 1
513984 99513984 1001 86380 86390 1
513631 99513631 1001 86380 86390 1
513801 99513801 1001 86380 86390 1
513634 99513634 1001 86380 86390 1
513706 99513706 1001 86380 86390 1
513475 99513475 1001 86380 86390 1
513579 99513579 1001 86380 86390 1
513517 99513517 1001 86380 86390 1
513441 99513441 1001 86380 86390 1
513537 99513537 1001 86380 86390 1
513422 99513422 1001 86380 86390 1
514055 99514055 1001 86380 86390 1
514152 99514152 1001 86380 86390 1
514049 99514049 1001 86380 86390 1
514826 99514826 1001 86380 86390 1
514799 99514799 1001 86380 86390 1
514814 99514814 1001 86380 86390 1
514842 99514842 1001 86380 86390 1
514846 99514846 1001 86380 86390 1
514702 99514702 1001 86380 86390 1
514510 99514510 1001 86380 86390 1
514538 99514538 1001 86380 86390 1
514501 99514501 1001 86380 86390 1
514479 99514479 1001 86380 86390 1
514546 99514546 1001 86380 86390 1
514302 99514302 1001 86380 86390 1
514305 99514305 1001 86380 86390 1
514293 99514293 1001 86380 86390 1
514358 99514358 1001 86380 86390 1
514310 99514310 1001 86380 86390 1
514287 99514287 1001 86380 86390 1
514261 99514261 1001 86380 86390 1
514920 99514920 1001 86380 86390 1
514884 99514884 1001 86380 86390 1
515043 99515043 1001 86380 86390 1
514875 99514875 1001 86380 86390 1
514967 99514967 1001 86380 86390 1
514983 99514983 1001 86380 86390 1
515478 99515478 1001 86380 86390 1
515388 99515388 1001 86380 86390 1
515102 99515102 1001 86380 86390 1
515131 99515131 1001 86380 86390 1
515185 99515185 1001 86380 86390 1
515113 99515113 1001 86380 86390 1
515178 99515178 1001 86380 86390 1
515824 99515824 1001 86380 86390 1
515802 99515802 1001 86380 86390 1
515754 99515754 1001 86380 86390 1
515808 99515808 1001 86380 86390 1
515809 99515809 1001 86380 86390 1
516409 99516409 1001 86380 86390 1
516410 99516410 1001 86380 86390 1
516491 99516491 1001 86380 86390 1
516328 99516328 1001 86380 86390 1
516098 99516098 1001 86380 86390 1
516236 99516236 1001 86380 86390 1
516173 99516173 1001 86380 86390 1
516018 99516018 1001 86380 86390 1
515902 99515902 1001 86380 86390 1
516558 99516558 1001 86380 86390 1
516624 99516624 1001 86380 86390 1
516561 99516561 1001 86380 86390 1
516713 99516713 1001 86380 86390 1
517222 99517222 1001 86380 86390 1
517134 99517134 1001 86380 86390 1
516927 99516927 1001 86380 86390 1
517009 99517009 1001 86380 86390 1
517089 99517089 1001 86380 86390 1
516729 99516729 1001 86380 86390 1
516913 99516913 1001 86380 86390 1
517488 99517488 1001 86380 86390 1
517528 99517528 1001 86380 86390 1
517493 99517493 1001 86380 86390 1
517378 99517378 1001 86380 86390 1
517431 99517431 1001 86380 86390 1
517445 99517445 1001 86380 86390 1
518116 99518116 1001 86380 86390 1
518026 99518026 1001 86380 86390 1
518107 99518107 1001 86380 86390 1
518151 99518151 1001 86380 86390 1
518110 99518110 1001 86380 86390 1
517855 99517855 1001 86380 86390 1
517834 99517834 1001 86380 86390 1
517554 99517554 1001 86380 86390 1
517634 99517634 1001 86380 86390 1
517741 99517741 1001 86380 86390 1
518224 99518224 1001 86380 86390 1
518242 99518242 1001 86380 86390 1
518311 99518311 1001 86380 86390 1
518352 99518352 1001 86380 86390 1
518987 99518987 1001 86380 86390 1
518849 99518849 1001 86380 86390 1
518942 99518942 1001 86380 86390 1
518921 99518921 1001 86380 86390 1
518909 99518909 1001 86380 86390 1
518602 99518602 1001 86380 86390 1
518750 99518750 1001 86380 86390 1
518701 99518701 1001 86380 86390 1
518639 99518639 1001 86380 86390 1
518476 99518476 1001 86380 86390 1
518465 99518465 1001 86380 86390 1
518376 99518376 1001 86380 86390 1
518493 99518493 1001 86380 86390 1
519164 99519164 1001 86380 86390 1
519782 99519782 1001 86380 86390 1
519457 99519457 1001 86380 86390 1
519445 99519445 1001 86380 86390 1
519525 99519525 1001 86380 86390 1
519463 99519463 1001 86380 86390 1
519401 99519401 1001 86380 86390 1
519851 99519851 1001 86380 86390 1
520590 99520590 1001 86380 86390 1
520640 99520640 1001 86380 86390 1
520557 99520557 1001 86380 86390 1
520309 99520309 1001 86380 86390 1
520297 99520297 1001 86380 86390 1
520340 99520340 1001 86380 86390 1
520277 99520277 1001 86380 86390 1
520047 99520047 1001 86380 86390 1
520217 99520217 1001 86380 86390 1
520023 99520023 1001 86380 86390 1
520055 99520055 1001 86380 86390 1
520716 99520716 1001 86380 86390 1
520746 99520746 1001 86380 86390 1
520674 99520674 1001 86380 86390 1
521329 99521329 1001 86380 86390 1
521271 99521271 1001 86380 86390 1
521137 99521137 1001 86380 86390 1
521176 99521176 1001 86380 86390 1
521177 99521177 1001 86380 86390 1
521115 99521115 1001 86380 86390 1
520912 99520912 1001 86380 86390 1
521588 99521588 1001 86380 86390 1
521653 99521653 1001 86380 86390 1
521484 99521484 1001 86380 86390 1
521537 99521537 1001 86380 86390 1
521565 99521565 1001 86380 86390 1
522217 99522217 1001 86380 86390 1
522154 99522154 1001 86380 86390 1
522181 99522181 1001 86380 86390 1
522223 99522223 1001 86380 86390 1
521948 99521948 1001 86380 86390 1
521888 99521888 1001 86380 86390 1
521889 99521889 1001 86380 86390 1
521956 99521956 1001 86380 86390 1
521782 99521782 1001 86380 86390 1
521786 99521786 1001 86380 86390 1
522357 99522357 1001 86380 86390 1
522360 99522360 1001 86380 86390 1
522491 99522491 1001 86380 86390 1
523007 99523007 1001 86380 86390 1
523054 99523054 1001 86380 86390 1
522875 99522875 1001 86380 86390 1
522764 99522764 1001 86380 86390 1
522893 99522893 1001 86380 86390 1
522536 99522536 1001 86380 86390 1
522510 99522510 1001 86380 86390 1
522656 99522656 1001 86380 86390 1
522644 99522644 1001 86380 86390 1
522581 99522581 1001 86380 86390 1
522516 99522516 1001 86380 86390 1
522672 99522672 1001 86380 86390 1
522609 99522609 1001 86380 86390 1
522649 99522649 1001 86380 86390 1
523259 99523259 1001 86380 86390 1
523144 99523144 1001 86380 86390 1
523260 99523260 1001 86380 86390 1
523305 99523305 1001 86380 86390 1
523151 99523151 1001 86380 86390 1
523869 99523869 1001 86380 86390 1
523755 99523755 1001 86380 86390 1
523795 99523795 1001 86380 86390 1
523834 99523834 1001 86380 86390 1
523813 99523813 1001 86380 86390 1
523609 99523609 1001 86380 86390 1
523566 99523566 1001 86380 86390 1
523734 99523734 1001 86380 86390 1
523698 99523698 1001 86380 86390 1
523402 99523402 1001 86380 86390 1
523428 99523428 1001 86380 86390 1
523445 99523445 1001 86380 86390 1
523503 99523503 1001 86380 86390 1
524103 99524103 1001 86380 86390 1
523963 99523963 1001 86380 86390 1
524057 99524057 1001 86380 86390 1
524662 99524662 1001 86380 86390 1
524535 99524535 1001 86380 86390 1
524485 99524485 1001 86380 86390 1
524499 99524499 1001 86380 86390 1
524228 99524228 1001 86380 86390 1
524298 99524298 1001 86380 86390 1
524221 99524221 1001 86380 86390 1
524354 99524354 1001 86380 86390 1
524773 99524773 1001 86380 86390 1
524881 99524881 1001 86380 86390 1
525485 99525485 1001 86380 86390 1
525474 99525474 1001 86380 86390 1
525513 99525513 1001 86380 86390 1
525526 99525526 1001 86380 86390 1
525577 99525577 1001 86380 86390 1
525410 99525410 1001 86380 86390 1
525591 99525591 1001 86380 86390 1
525365 99525365 1001 86380 86390 1
525241 99525241 1001 86380 86390 1
525374 99525374 1001 86380 86390 1
525298 99525298 1001 86380 86390 1
525079 99525079 1001 86380 86390 1
525069 99525069 1001 86380 86390 1
525110 99525110 1001 86380 86390 1
525136 99525136 1001 86380 86390 1
525115 99525115 1001 86380 86390 1
525025 99525025 1001 86380 86390 1
525723 99525723 1001 86380 86390 1
525649 99525649 1001 86380 86390 1
525641 99525641 1001 86380 86390 1
525758 99525758 1001 86380 86390 1
526225 99526225 1001 86380 86390 1
526354 99526354 1001 86380 86390 1
526204 99526204 1001 86380 86390 1
526013 99526013 1001 86380 86390 1
526094 99526094 1001 86380 86390 1
526113 99526113 1001 86380 86390 1
525844 99525844 1001 86380 86390 1
525821 99525821 1001 86380 86390 1
525878 99525878 1001 86380 86390 1
525956 99525956 1001 86380 86390 1
527115 99527115 1001 86380 86390 1
526995 99526995 1001 86380 86390 1
526985 99526985 1001 86380 86390 1
526786 99526786 1001 86380 86390 1
526698 99526698 1001 86380 86390 1
526650 99526650 1001 86380 86390 1
526640 99526640 1001 86380 86390 1
527289 99527289 1001 86380 86390 1
527291 99527291 1001 86380 86390 1
527375 99527375 1001 86380 86390 1
527948 99527948 1001 86380 86390 1
527709 99527709 1001 86380 86390 1
527496 99527496 1001 86380 86390 1
527587 99527587 1001 86380 86390 1
527592 99527592 1001 86380 86390 1
527556 99527556 1001 86380 86390 1
527570 99527570 1001 86380 86390 1
528091 99528091 1001 86380 86390 1
528221 99528221 1001 86380 86390 1
528249 99528249 1001 86380 86390 1
528878 99528878 1001 86380 86390 1
528845 99528845 1001 86380 86390 1
528785 99528785 1001 86380 86390 1
528534 99528534 1001 86380 86390 1
528575 99528575 1001 86380 86390 1
528400 99528400 1001 86380 86390 1
528466 99528466 1001 86380 86390 1
528290 99528290 1001 86380 86390 1
529086 99529086 1001 86380 86390 1
529088 99529088 1001 86380 86390 1
529050 99529050 1001 86380 86390 1
529576 99529576 1001 86380 86390 1
529603 99529603 1001 86380 86390 1
529583 99529583 1001 86380 86390 1
529637 99529637 1001 86380 86390 1
529421 99529421 1001 86380 86390 1
529434 99529434 1001 86380 86390 1
529519 99529519 1001 86380 86390 1
529186 99529186 1001 86380 86390 1
529155 99529155 1001 86380 86390 1
529880 99529880 1001 86380 86390 1
529932 99529932 1001 86380 86390 1
529856 99529856 1001 86380 86390 1
529923 99529923 1001 86380 86390 1
529729 99529729 1001 86380 86390 1
530505 99530505 1001 86380 86390 1
530418 99530418 1001 86380 86390 1
530470 99530470 1001 86380 86390 1
530368 99530368 1001 86380 86390 1
530248 99530248 1001 86380 86390 1
530186 99530186 1001 86380 86390 1
530200 99530200 1001 86380 86390 1
530345 99530345 1001 86380 86390 1
530308 99530308 1001 86380 86390 1
529935 99529935 1001 86380 86390 1
530079 99530079 1001 86380 86390 1
530139 99530139 1001 86380 86390 1
530141 99530141 1001 86380 86390 1
530711 99530711 1001 86380 86390 1
530556 99530556 1001 86380 86390 1
530726 99530726 1001 86380 86390 1
530701 99530701 1001 86380 86390 1
531293 99531293 1001 86380 86390 1
531281 99531281 1001 86380 86390 1
531230 99531230 1001 86380 86390 1
531137 99531137 1001 86380 86390 1
531126 99531126 1001 86380 86390 1
531076 99531076 1001 86380 86390 1
531094 99531094 1001 86380 86390 1
530895 99530895 1001 86380 86390 1
531494 99531494 1001 86380 86390 1
531564 99531564 1001 86380 86390 1
531397 99531397 1001 86380 86390 1
531478 99531478 1001 86380 86390 1
532108 99532108 1001 86380 86390 1
532188 99532188 1001 86380 86390 1
532101 99532101 1001 86380 86390 1
531860 99531860 1001 86380 86390 1
531925 99531925 1001 86380 86390 1
531967 99531967 1001 86380 86390 1
531825 99531825 1001 86380 86390 1
531799 99531799 1001 86380 86390 1
531702 99531702 1001 86380 86390 1
531586 99531586 1001 86380 86390 1
531783 99531783 1001 86380 86390 1
532243 99532243 1001 86380 86390 1
532350 99532350 1001 86380 86390 1
532845 99532845 1001 86380 86390 1
532963 99532963 1001 86380 86390 1
532954 99532954 1001 86380 86390 1
532771 99532771 1001 86380 86390 1
532451 99532451 1001 86380 86390 1
532412 99532412 1001 86380 86390 1
532465 99532465 1001 86380 86390 1
532504 99532504 1001 86380 86390 1
532413 99532413 1001 86380 86390 1
532415 99532415 1001 86380 86390 1
532444 99532444 1001 86380 86390 1
532522 99532522 1001 86380 86390 1
532535 99532535 1001 86380 86390 1
532471 99532471 1001 86380 86390 1
532550 99532550 1001 86380 86390 1
532501 99532501 1001 86380 86390 1
533210 99533210 1001 86380 86390 1
533056 99533056 1001 86380 86390 1
532620 99532620 1001 86380 86390 1
533154 99533154 1001 86380 86390 1
533232 99533232 1001 86380 86390 1
533116 99533116 1001 86380 86390 1
533703 99533703 1001 86380 86390 1
533678 99533678 1001 86380 86390 1
533796 99533796 1001 86380 86390 1
533771 99533771 1001 86380 86390 1
533669 99533669 1001 86380 86390 1
533683 99533683 1001 86380 86390 1
533780 99533780 1001 86380 86390 1
533532 99533532 1001 86380 86390 1
533252 99533252 1001 86380 86390 1
533422 99533422 1001 86380 86390 1
533312 99533312 1001 86380 86390 1
533300 99533300 1001 86380 86390 1
533261 99533261 1001 86380 86390 1
534023 99534023 1001 86380 86390 1
533952 99533952 1001 86380 86390 1
534607 99534607 1001 86380 86390 1
534556 99534556 1001 86380 86390 1
534408 99534408 1001 86380 86390 1
534090 99534090 1001 86380 86390 1
534193 99534193 1001 86380 86390 1
534850 99534850 1001 86380 86390 1
534868 99534868 1001 86380 86390 1
534767 99534767 1001 86380 86390 1
534716 99534716 1001 86380 86390 1
534693 99534693 1001 86380 86390 1
535423 99535423 1001 86380 86390 1
535479 99535479 1001 86380 86390 1
535381 99535381 1001 86380 86390 1
535160 99535160 1001 86380 86390 1
535187 99535187 1001 86380 86390 1
535033 99535033 1001 86380 86390 1
535060 99535060 1001 86380 86390 1
534948 99534948 1001 86380 86390 1
535014 99535014 1001 86380 86390 1
534897 99534897 1001 86380 86390 1
534901 99534901 1001 86380 86390 1
535714 99535714 1001 86380 86390 1
535681 99535681 1001 86380 86390 1
535516 99535516 1001 86380 86390 1
535687 99535687 1001 86380 86390 1
535700 99535700 1001 86380 86390 1
536141 99536141 1001 86380 86390 1
535979 99535979 1001 86380 86390 1
535776 99535776 1001 86380 86390 1
535726 99535726 1001 86380 86390 1
536361 99536361 1001 86380 86390 1
536413 99536413 1001 86380 86390 1
536444 99536444 1001 86380 86390 1
536537 99536537 1001 86380 86390 1
537000 99537000 1001 86380 86390 1
537054 99537054 1001 86380 86390 1
537057 99537057 1001 86380 86390 1
536840 99536840 1001 86380 86390 1
536958 99536958 1001 86380 86390 1
536792 99536792 1001 86380 86390 1
536888 99536888 1001 86380 86390 1
536824 99536824 1001 86380 86390 1
536813 99536813 1001 86380 86390 1
536622 99536622 1001 86380 86390 1
536693 99536693 1001 86380 86390 1
537266 99537266 1001 86380 86390 1
537361 99537361 1001 86380 86390 1
537273 99537273 1001 86380 86390 1
537811 99537811 1001 86380 86390 1
537720 99537720 1001 86380 86390 1
537778 99537778 1001 86380 86390 1
537714 99537714 1001 86380 86390 1
537624 99537624 1001 86380 86390 1
537638 99537638 1001 86380 86390 1
537519 99537519 1001 86380 86390 1
537430 99537430 1001 86380 86390 1
537547 99537547 1001 86380 86390 1
538080 99538080 1001 86380 86390 1
538021 99538021 1001 86380 86390 1
538073 99538073 1001 86380 86390 1
538665 99538665 1001 86380 86390 1
538641 99538641 1001 86380 86390 1
538706 99538706 1001 86380 86390 1
538427 99538427 1001 86380 86390 1
538362 99538362 1001 86380 86390 1
538399 99538399 1001 86380 86390 1
539011 99539011 1001 86380 86390 1
538922 99538922 1001 86380 86390 1
538837 99538837 1001 86380 86390 1
539611 99539611 1001 86380 86390 1
539454 99539454 1001 86380 86390 1
539558 99539558 1001 86380 86390 1
539572 99539572 1001 86380 86390 1
539535 99539535 1001 86380 86390 1
539637 99539637 1001 86380 86390 1
539231 99539231 1001 86380 86390 1
539394 99539394 1001 86380 86390 1
539022 99539022 1001 86380 86390 1
539707 99539707 1001 86380 86390 1
540326 99540326 1001 86380 86390 1
540265 99540265 1001 86380 86390 1
540279 99540279 1001 86380 86390 1
540388 99540388 1001 86380 86390 1
540223 99540223 1001 86380 86390 1
540029 99540029 1001 86380 86390 1
539929 99539929 1001 86380 86390 1
539970 99539970 1001 86380 86390 1
540022 99540022 1001 86380 86390 1
540263 99540263 1001 86380 86390 1
540576 99540576 1001 86380 86390 1
540628 99540628 1001 86380 86390 1
541263 99541263 1001 86380 86390 1
541172 99541172 1001 86380 86390 1
541212 99541212 1001 86380 86390 1
540974 99540974 1001 86380 86390 1
540911 99540911 1001 86380 86390 1
540978 99540978 1001 86380 86390 1
541058 99541058 1001 86380 86390 1
540840 99540840 1001 86380 86390 1
540700 99540700 1001 86380 86390 1
540767 99540767 1001 86380 86390 1
540793 99540793 1001 86380 86390 1
540838 99540838 1001 86380 86390 1
540761 99540761 1001 86380 86390 1
541372 99541372 1001 86380 86390 1
541441 99541441 1001 86380 86390 1
541940 99541940 1001 86380 86390 1
542093 99542093 1001 86380 86390 1
542009 99542009 1001 86380 86390 1
542063 99542063 1001 86380 86390 1
541914 99541914 1001 86380 86390 1
541865 99541865 1001 86380 86390 1
541841 99541841 1001 86380 86390 1
541885 99541885 1001 86380 86390 1
541641 99541641 1001 86380 86390 1
541700 99541700 1001 86380 86390 1
541675 99541675 1001 86380 86390 1
541612 99541612 1001 86380 86390 1
542288 99542288 1001 86380 86390 1
542805 99542805 1001 86380 86390 1
542793 99542793 1001 86380 86390 1
542816 99542816 1001 86380 86390 1
542662 99542662 1001 86380 86390 1
542688 99542688 1001 86380 86390 1
542560 99542560 1001 86380 86390 1
542733 99542733 1001 86380 86390 1
542606 99542606 1001 86380 86390 1
542686 99542686 1001 86380 86390 1
542470 99542470 1001 86380 86390 1
542514 99542514 1001 86380 86390 1
542504 99542504 1001 86380 86390 1
543713 99543713 1001 86380 86390 1
543714 99543714 1001 86380 86390 1
543705 99543705 1001 86380 86390 1
543766 99543766 1001 86380 86390 1
543765 99543765 1001 86380 86390 1
543462 99543462 1001 86380 86390 1
543445 99543445 1001 86380 86390 1
543524 99543524 1001 86380 86390 1
543176 99543176 1001 86380 86390 1
543217 99543217 1001 86380 86390 1
543230 99543230 1001 86380 86390 1
543234 99543234 1001 86380 86390 1
543237 99543237 1001 86380 86390 1
543303 99543303 1001 86380 86390 1
543941 99543941 1001 86380 86390 1
544553 99544553 1001 86380 86390 1
544453 99544453 1001 86380 86390 1
544262 99544262 1001 86380 86390 1
544327 99544327 1001 86380 86390 1
544212 99544212 1001 86380 86390 1
544227 99544227 1001 86380 86390 1
544260 99544260 1001 86380 86390 1
544035 99544035 1001 86380 86390 1
544104 99544104 1001 86380 86390 1
544638 99544638 1001 86380 86390 1
544603 99544603 1001 86380 86390 1
523496 803 1001 57146 57445 1
543272 794 1001 57836 58136 1
400216 99400216 1001 86380 86390 1
400485 99400485 1001 86380 86390 1
400529 99400529 1001 86380 86390 1
400909 99400909 1001 86380 86390 1
400888 99400888 1001 86380 86390 1
400970 99400970 1001 86380 86390 1
401040 99401040 1001 86380 86390 1
401103 99401103 1001 86380 86390 1
401175 99401175 1001 86380 86390 1
401216 99401216 1001 86380 86390 1
401466 99401466 1001 86380 86390 1
401415 99401415 1001 86380 86390 1
401629 99401629 1001 86380 86390 1
401642 99401642 1001 86380 86390 1
401762 99401762 1001 86380 86390 1
401776 99401776 1001 86380 86390 1
401859 99401859 1001 86380 86390 1
401963 99401963 1001 86380 86390 1
402903 99402903 1001 86380 86390 1
403062 99403062 1001 86380 86390 1
403222 99403222 1001 86380 86390 1
403944 99403944 1001 86380 86390 1
404322 99404322 1001 86380 86390 1
404330 99404330 1001 86380 86390 1
404517 99404517 1001 86380 86390 1
404759 99404759 1001 86380 86390 1
404900 99404900 1001 86380 86390 1
405106 99405106 1001 86380 86390 1
405387 99405387 1001 86380 86390 1
405459 99405459 1001 86380 86390 1
405578 99405578 1001 86380 86390 1
405515 99405515 1001 86380 86390 1
405820 99405820 1001 86380 86390 1
405951 99405951 1001 86380 86390 1
406061 99406061 1001 86380 86390 1
406233 99406233 1001 86380 86390 1
406321 99406321 1001 86380 86390 1
406313 99406313 1001 86380 86390 1
406513 99406513 1001 86380 86390 1
406797 99406797 1001 86380 86390 1
406911 99406911 1001 86380 86390 1
407257 99407257 1001 86380 86390 1
407245 99407245 1001 86380 86390 1
407588 99407588 1001 86380 86390 1
407649 99407649 1001 86380 86390 1
407739 99407739 1001 86380 86390 1
407817 99407817 1001 86380 86390 1
407919 99407919 1001 86380 86390 1
408096 99408096 1001 86380 86390 1
408037 99408037 1001 86380 86390 1
408143 99408143 1001 86380 86390 1
408250 99408250 1001 86380 86390 1
408277 99408277 1001 86380 86390 1
408317 99408317 1001 86380 86390 1
408692 99408692 1001 86380 86390 1
408742 99408742 1001 86380 86390 1
408848 99408848 1001 86380 86390 1
409025 99409025 1001 86380 86390 1
409009 99409009 1001 86380 86390 1
409185 99409185 1001 86380 86390 1
409240 99409240 1001 86380 86390 1
409298 99409298 1001 86380 86390 1
409630 99409630 1001 86380 86390 1
409715 99409715 1001 86380 86390 1
409699 99409699 1001 86380 86390 1
409881 99409881 1001 86380 86390 1
410069 99410069 1001 86380 86390 1
410268 99410268 1001 86380 86390 1
410323 99410323 1001 86380 86390 1
410459 99410459 1001 86380 86390 1
410672 99410672 1001 86380 86390 1
410682 99410682 1001 86380 86390 1
410958 99410958 1001 86380 86390 1
410996 99410996 1001 86380 86390 1
411084 99411084 1001 86380 86390 1
411072 99411072 1001 86380 86390 1
411301 99411301 1001 86380 86390 1
411364 99411364 1001 86380 86390 1
411522 99411522 1001 86380 86390 1
411491 99411491 1001 86380 86390 1
412114 99412114 1001 86380 86390 1
412258 99412258 1001 86380 86390 1
412328 99412328 1001 86380 86390 1
413447 99413447 1001 86380 86390 1
413403 99413403 1001 86380 86390 1
413533 99413533 1001 86380 86390 1
412613 99412613 1001 86380 86390 1
412694 99412694 1001 86380 86390 1
412757 99412757 1001 86380 86390 1
412832 99412832 1001 86380 86390 1
412539 99412539 1001 86380 86390 1
412606 99412606 1001 86380 86390 1
414012 99414012 1001 86380 86390 1
412887 99412887 1001 86380 86390 1
413788 99413788 1001 86380 86390 1
413929 99413929 1001 86380 86390 1
414100 99414100 1001 86380 86390 1
415217 99415217 1001 86380 86390 1
415180 99415180 1001 86380 86390 1
415238 99415238 1001 86380 86390 1
414921 99414921 1001 86380 86390 1
414287 99414287 1001 86380 86390 1
415422 99415422 1001 86380 86390 1
415330 99415330 1001 86380 86390 1
415383 99415383 1001 86380 86390 1
416914 99416914 1001 86380 86390 1
416543 99416543 1001 86380 86390 1
415955 99415955 1001 86380 86390 1
417095 99417095 1001 86380 86390 1
417147 99417147 1001 86380 86390 1
417548 99417548 1001 86380 86390 1
417501 99417501 1001 86380 86390 1
418532 99418532 1001 86380 86390 1
418743 99418743 1001 86380 86390 1
418581 99418581 1001 86380 86390 1
418559 99418559 1001 86380 86390 1
418155 99418155 1001 86380 86390 1
418012 99418012 1001 86380 86390 1
417754 99417754 1001 86380 86390 1
417783 99417783 1001 86380 86390 1
417982 99417982 1001 86380 86390 1
418845 99418845 1001 86380 86390 1
418941 99418941 1001 86380 86390 1
420350 99420350 1001 86380 86390 1
419880 99419880 1001 86380 86390 1
419851 99419851 1001 86380 86390 1
419791 99419791 1001 86380 86390 1
419812 99419812 1001 86380 86390 1
419714 99419714 1001 86380 86390 1
419325 99419325 1001 86380 86390 1
419499 99419499 1001 86380 86390 1
420449 99420449 1001 86380 86390 1
420725 99420725 1001 86380 86390 1
420526 99420526 1001 86380 86390 1
420800 99420800 1001 86380 86390 1
420801 99420801 1001 86380 86390 1
421693 99421693 1001 86380 86390 1
422082 99422082 1001 86380 86390 1
421856 99421856 1001 86380 86390 1
421812 99421812 1001 86380 86390 1
421585 99421585 1001 86380 86390 1
421546 99421546 1001 86380 86390 1
421447 99421447 1001 86380 86390 1
421422 99421422 1001 86380 86390 1
421683 99421683 1001 86380 86390 1
420844 99420844 1001 86380 86390 1
421135 99421135 1001 86380 86390 1
422206 99422206 1001 86380 86390 1
422451 99422451 1001 86380 86390 1
423555 99423555 1001 86380 86390 1
423703 99423703 1001 86380 86390 1
423468 99423468 1001 86380 86390 1
423329 99423329 1001 86380 86390 1
423304 99423304 1001 86380 86390 1
422996 99422996 1001 86380 86390 1
423189 99423189 1001 86380 86390 1
422908 99422908 1001 86380 86390 1
422842 99422842 1001 86380 86390 1
422716 99422716 1001 86380 86390 1
423985 99423985 1001 86380 86390 1
423845 99423845 1001 86380 86390 1
423770 99423770 1001 86380 86390 1
423988 99423988 1001 86380 86390 1
423998 99423998 1001 86380 86390 1
424055 99424055 1001 86380 86390 1
423788 99423788 1001 86380 86390 1
424033 99424033 1001 86380 86390 1
425149 99425149 1001 86380 86390 1
425276 99425276 1001 86380 86390 1
425153 99425153 1001 86380 86390 1
425244 99425244 1001 86380 86390 1
425218 99425218 1001 86380 86390 1
424215 99424215 1001 86380 86390 1
424573 99424573 1001 86380 86390 1
424274 99424274 1001 86380 86390 1
424158 99424158 1001 86380 86390 1
425604 99425604 1001 86380 86390 1
425657 99425657 1001 86380 86390 1
425450 99425450 1001 86380 86390 1
426394 99426394 1001 86380 86390 1
426670 99426670 1001 86380 86390 1
426391 99426391 1001 86380 86390 1
425923 99425923 1001 86380 86390 1
427312 99427312 1001 86380 86390 1
427288 99427288 1001 86380 86390 1
427436 99427436 1001 86380 86390 1
427484 99427484 1001 86380 86390 1
427318 99427318 1001 86380 86390 1
428423 99428423 1001 86380 86390 1
428441 99428441 1001 86380 86390 1
428189 99428189 1001 86380 86390 1
427950 99427950 1001 86380 86390 1
428216 99428216 1001 86380 86390 1
428246 99428246 1001 86380 86390 1
428118 99428118 1001 86380 86390 1
427783 99427783 1001 86380 86390 1
427789 99427789 1001 86380 86390 1
427593 99427593 1001 86380 86390 1
427799 99427799 1001 86380 86390 1
428782 99428782 1001 86380 86390 1
428993 99428993 1001 86380 86390 1
429007 99429007 1001 86380 86390 1
430319 99430319 1001 86380 86390 1
430253 99430253 1001 86380 86390 1
430367 99430367 1001 86380 86390 1
429577 99429577 1001 86380 86390 1
429728 99429728 1001 86380 86390 1
429748 99429748 1001 86380 86390 1
429321 99429321 1001 86380 86390 1
429503 99429503 1001 86380 86390 1
429379 99429379 1001 86380 86390 1
430456 99430456 1001 86380 86390 1
430554 99430554 1001 86380 86390 1
431798 99431798 1001 86380 86390 1
431837 99431837 1001 86380 86390 1
432014 99432014 1001 86380 86390 1
431927 99431927 1001 86380 86390 1
431903 99431903 1001 86380 86390 1
431357 99431357 1001 86380 86390 1
431500 99431500 1001 86380 86390 1
430872 99430872 1001 86380 86390 1
431131 99431131 1001 86380 86390 1
432331 99432331 1001 86380 86390 1
432446 99432446 1001 86380 86390 1
433373 99433373 1001 86380 86390 1
433416 99433416 1001 86380 86390 1
433537 99433537 1001 86380 86390 1
433481 99433481 1001 86380 86390 1
433034 99433034 1001 86380 86390 1
433086 99433086 1001 86380 86390 1
432919 99432919 1001 86380 86390 1
433186 99433186 1001 86380 86390 1
432853 99432853 1001 86380 86390 1
432530 99432530 1001 86380 86390 1
432811 99432811 1001 86380 86390 1
432823 99432823 1001 86380 86390 1
433779 99433779 1001 86380 86390 1
432899 99432899 1001 86380 86390 1
433910 99433910 1001 86380 86390 1
435082 99435082 1001 86380 86390 1
435395 99435395 1001 86380 86390 1
435416 99435416 1001 86380 86390 1
434924 99434924 1001 86380 86390 1
434937 99434937 1001 86380 86390 1
434358 99434358 1001 86380 86390 1
434528 99434528 1001 86380 86390 1
434562 99434562 1001 86380 86390 1
435683 99435683 1001 86380 86390 1
435817 99435817 1001 86380 86390 1
436931 99436931 1001 86380 86390 1
436772 99436772 1001 86380 86390 1
436947 99436947 1001 86380 86390 1
437074 99437074 1001 86380 86390 1
436378 99436378 1001 86380 86390 1
436195 99436195 1001 86380 86390 1
435963 99435963 1001 86380 86390 1
435939 99435939 1001 86380 86390 1
300698 99300698 1001 86380 86390 1
300714 99300714 1001 86380 86390 1
300599 99300599 1001 86380 86390 1
300341 99300341 1001 86380 86390 1
300109 99300109 1001 86380 86390 1
300835 99300835 1001 86380 86390 1
300771 99300771 1001 86380 86390 1
300786 99300786 1001 86380 86390 1
301520 99301520 1001 86380 86390 1
301532 99301532 1001 86380 86390 1
301355 99301355 1001 86380 86390 1
301489 99301489 1001 86380 86390 1
301285 99301285 1001 86380 86390 1
301208 99301208 1001 86380 86390 1
301315 99301315 1001 86380 86390 1
301294 99301294 1001 86380 86390 1
301066 99301066 1001 86380 86390 1
301054 99301054 1001 86380 86390 1
301670 99301670 1001 86380 86390 1
301647 99301647 1001 86380 86390 1
301751 99301751 1001 86380 86390 1
301701 99301701 1001 86380 86390 1
302357 99302357 1001 86380 86390 1
302340 99302340 1001 86380 86390 1
302251 99302251 1001 86380 86390 1
301981 99301981 1001 86380 86390 1
302098 99302098 1001 86380 86390 1
301995 99301995 1001 86380 86390 1
302120 99302120 1001 86380 86390 1
302146 99302146 1001 86380 86390 1
301992 99301992 1001 86380 86390 1
302562 99302562 1001 86380 86390 1
302475 99302475 1001 86380 86390 1
302518 99302518 1001 86380 86390 1
303026 99303026 1001 86380 86390 1
303092 99303092 1001 86380 86390 1
303192 99303192 1001 86380 86390 1
302965 99302965 1001 86380 86390 1
302934 99302934 1001 86380 86390 1
302742 99302742 1001 86380 86390 1
302679 99302679 1001 86380 86390 1
302759 99302759 1001 86380 86390 1
302697 99302697 1001 86380 86390 1
302724 99302724 1001 86380 86390 1
303297 99303297 1001 86380 86390 1
303250 99303250 1001 86380 86390 1
303264 99303264 1001 86380 86390 1
303393 99303393 1001 86380 86390 1
303318 99303318 1001 86380 86390 1
303918 99303918 1001 86380 86390 1
303970 99303970 1001 86380 86390 1
303838 99303838 1001 86380 86390 1
303742 99303742 1001 86380 86390 1
303653 99303653 1001 86380 86390 1
303632 99303632 1001 86380 86390 1
303545 99303545 1001 86380 86390 1
303456 99303456 1001 86380 86390 1
303418 99303418 1001 86380 86390 1
304823 99304823 1001 86380 86390 1
304746 99304746 1001 86380 86390 1
304835 99304835 1001 86380 86390 1
304837 99304837 1001 86380 86390 1
304665 99304665 1001 86380 86390 1
304807 99304807 1001 86380 86390 1
304632 99304632 1001 86380 86390 1
304555 99304555 1001 86380 86390 1
304582 99304582 1001 86380 86390 1
304639 99304639 1001 86380 86390 1
304369 99304369 1001 86380 86390 1
304280 99304280 1001 86380 86390 1
304373 99304373 1001 86380 86390 1
304440 99304440 1001 86380 86390 1
304977 99304977 1001 86380 86390 1
304941 99304941 1001 86380 86390 1
304942 99304942 1001 86380 86390 1
304878 99304878 1001 86380 86390 1
304996 99304996 1001 86380 86390 1
305483 99305483 1001 86380 86390 1
305582 99305582 1001 86380 86390 1
305291 99305291 1001 86380 86390 1
305436 99305436 1001 86380 86390 1
305334 99305334 1001 86380 86390 1
500051 99500051 1001 86380 86390 1
500026 99500026 1001 86380 86390 1
305688 99305688 1001 86380 86390 1
500639 99500639 1001 86380 86390 1
500641 99500641 1001 86380 86390 1
500620 99500620 1001 86380 86390 1
500658 99500658 1001 86380 86390 1
500517 99500517 1001 86380 86390 1
500556 99500556 1001 86380 86390 1
500518 99500518 1001 86380 86390 1
500506 99500506 1001 86380 86390 1
500507 99500507 1001 86380 86390 1
500585 99500585 1001 86380 86390 1
500578 99500578 1001 86380 86390 1
500462 99500462 1001 86380 86390 1
500450 99500450 1001 86380 86390 1
500352 99500352 1001 86380 86390 1
501332 99501332 1001 86380 86390 1
501234 99501234 1001 86380 86390 1
501365 99501365 1001 86380 86390 1
501366 99501366 1001 86380 86390 1
501166 99501166 1001 86380 86390 1
501143 99501143 1001 86380 86390 1
501053 99501053 1001 86380 86390 1
501781 99501781 1001 86380 86390 1
501843 99501843 1001 86380 86390 1
502376 99502376 1001 86380 86390 1
502262 99502262 1001 86380 86390 1
502332 99502332 1001 86380 86390 1
502079 99502079 1001 86380 86390 1
502144 99502144 1001 86380 86390 1
502223 99502223 1001 86380 86390 1
502059 99502059 1001 86380 86390 1
502241 99502241 1001 86380 86390 1
502155 99502155 1001 86380 86390 1
501875 99501875 1001 86380 86390 1
501877 99501877 1001 86380 86390 1
501920 99501920 1001 86380 86390 1
502482 99502482 1001 86380 86390 1
502628 99502628 1001 86380 86390 1
502669 99502669 1001 86380 86390 1
503193 99503193 1001 86380 86390 1
503142 99503142 1001 86380 86390 1
503106 99503106 1001 86380 86390 1
502895 99502895 1001 86380 86390 1
502987 99502987 1001 86380 86390 1
502826 99502826 1001 86380 86390 1
502855 99502855 1001 86380 86390 1
502766 99502766 1001 86380 86390 1
502820 99502820 1001 86380 86390 1
502682 99502682 1001 86380 86390 1
503315 99503315 1001 86380 86390 1
503395 99503395 1001 86380 86390 1
503421 99503421 1001 86380 86390 1
503436 99503436 1001 86380 86390 1
503322 99503322 1001 86380 86390 1
503351 99503351 1001 86380 86390 1
504058 99504058 1001 86380 86390 1
504092 99504092 1001 86380 86390 1
503986 99503986 1001 86380 86390 1
503899 99503899 1001 86380 86390 1
503852 99503852 1001 86380 86390 1
503753 99503753 1001 86380 86390 1
503808 99503808 1001 86380 86390 1
503510 99503510 1001 86380 86390 1
503524 99503524 1001 86380 86390 1
503528 99503528 1001 86380 86390 1
503663 99503663 1001 86380 86390 1
504144 99504144 1001 86380 86390 1
504175 99504175 1001 86380 86390 1
504804 99504804 1001 86380 86390 1
504857 99504857 1001 86380 86390 1
504833 99504833 1001 86380 86390 1
504745 99504745 1001 86380 86390 1
504900 99504900 1001 86380 86390 1
504613 99504613 1001 86380 86390 1
504692 99504692 1001 86380 86390 1
504563 99504563 1001 86380 86390 1
504589 99504589 1001 86380 86390 1
504693 99504693 1001 86380 86390 1
504694 99504694 1001 86380 86390 1
504595 99504595 1001 86380 86390 1
504993 99504993 1001 86380 86390 1
505135 99505135 1001 86380 86390 1
504958 99504958 1001 86380 86390 1
505031 99505031 1001 86380 86390 1
505747 99505747 1001 86380 86390 1
505624 99505624 1001 86380 86390 1
505639 99505639 1001 86380 86390 1
505542 99505542 1001 86380 86390 1
505512 99505512 1001 86380 86390 1
505331 99505331 1001 86380 86390 1
505296 99505296 1001 86380 86390 1
505219 99505219 1001 86380 86390 1
505310 99505310 1001 86380 86390 1
505277 99505277 1001 86380 86390 1
505187 99505187 1001 86380 86390 1
505844 99505844 1001 86380 86390 1
506506 99506506 1001 86380 86390 1
506488 99506488 1001 86380 86390 1
506553 99506553 1001 86380 86390 1
506268 99506268 1001 86380 86390 1
506145 99506145 1001 86380 86390 1
506107 99506107 1001 86380 86390 1
506043 99506043 1001 86380 86390 1
506633 99506633 1001 86380 86390 1
506745 99506745 1001 86380 86390 1
506722 99506722 1001 86380 86390 1
507378 99507378 1001 86380 86390 1
507279 99507279 1001 86380 86390 1
507418 99507418 1001 86380 86390 1
507042 99507042 1001 86380 86390 1
507068 99507068 1001 86380 86390 1
507197 99507197 1001 86380 86390 1
506996 99506996 1001 86380 86390 1
506972 99506972 1001 86380 86390 1
506874 99506874 1001 86380 86390 1
506942 99506942 1001 86380 86390 1
507010 99507010 1001 86380 86390 1
508213 99508213 1001 86380 86390 1
508174 99508174 1001 86380 86390 1
508163 99508163 1001 86380 86390 1
508230 99508230 1001 86380 86390 1
507992 99507992 1001 86380 86390 1
508008 99508008 1001 86380 86390 1
507919 99507919 1001 86380 86390 1
508261 99508261 1001 86380 86390 1
508417 99508417 1001 86380 86390 1
508354 99508354 1001 86380 86390 1
508423 99508423 1001 86380 86390 1
508255 99508255 1001 86380 86390 1
508960 99508960 1001 86380 86390 1
508948 99508948 1001 86380 86390 1
508928 99508928 1001 86380 86390 1
508692 99508692 1001 86380 86390 1
508720 99508720 1001 86380 86390 1
508850 99508850 1001 86380 86390 1
508864 99508864 1001 86380 86390 1
508586 99508586 1001 86380 86390 1
508463 99508463 1001 86380 86390 1
508555 99508555 1001 86380 86390 1
509214 99509214 1001 86380 86390 1
509163 99509163 1001 86380 86390 1
509153 99509153 1001 86380 86390 1
509205 99509205 1001 86380 86390 1
509076 99509076 1001 86380 86390 1
509093 99509093 1001 86380 86390 1
509873 99509873 1001 86380 86390 1
509531 99509531 1001 86380 86390 1
509308 99509308 1001 86380 86390 1
509464 99509464 1001 86380 86390 1
509323 99509323 1001 86380 86390 1
509377 99509377 1001 86380 86390 1
509381 99509381 1001 86380 86390 1
510056 99510056 1001 86380 86390 1
510044 99510044 1001 86380 86390 1
510023 99510023 1001 86380 86390 1
510650 99510650 1001 86380 86390 1
510657 99510657 1001 86380 86390 1
510556 99510556 1001 86380 86390 1
510481 99510481 1001 86380 86390 1
510288 99510288 1001 86380 86390 1
510844 99510844 1001 86380 86390 1
510858 99510858 1001 86380 86390 1
511401 99511401 1001 86380 86390 1
511491 99511491 1001 86380 86390 1
511364 99511364 1001 86380 86390 1
511334 99511334 1001 86380 86390 1
511287 99511287 1001 86380 86390 1
511238 99511238 1001 86380 86390 1
511160 99511160 1001 86380 86390 1
511165 99511165 1001 86380 86390 1
511115 99511115 1001 86380 86390 1
511065 99511065 1001 86380 86390 1
510956 99510956 1001 86380 86390 1
511669 99511669 1001 86380 86390 1
511633 99511633 1001 86380 86390 1
511673 99511673 1001 86380 86390 1
511609 99511609 1001 86380 86390 1
511689 99511689 1001 86380 86390 1
511728 99511728 1001 86380 86390 1
511651 99511651 1001 86380 86390 1
511691 99511691 1001 86380 86390 1
511717 99511717 1001 86380 86390 1
512378 99512378 1001 86380 86390 1
512215 99512215 1001 86380 86390 1
512234 99512234 1001 86380 86390 1
512019 99512019 1001 86380 86390 1
511806 99511806 1001 86380 86390 1
511883 99511883 1001 86380 86390 1
512493 99512493 1001 86380 86390 1
512460 99512460 1001 86380 86390 1
512552 99512552 1001 86380 86390 1
512414 99512414 1001 86380 86390 1
512479 99512479 1001 86380 86390 1
513014 99513014 1001 86380 86390 1
513171 99513171 1001 86380 86390 1
513176 99513176 1001 86380 86390 1
513194 99513194 1001 86380 86390 1
513036 99513036 1001 86380 86390 1
512896 99512896 1001 86380 86390 1
512805 99512805 1001 86380 86390 1
512902 99512902 1001 86380 86390 1
512826 99512826 1001 86380 86390 1
512801 99512801 1001 86380 86390 1
512638 99512638 1001 86380 86390 1
512793 99512793 1001 86380 86390 1
513309 99513309 1001 86380 86390 1
513401 99513401 1001 86380 86390 1
513301 99513301 1001 86380 86390 1
513996 99513996 1001 86380 86390 1
513879 99513879 1001 86380 86390 1
513881 99513881 1001 86380 86390 1
514014 99514014 1001 86380 86390 1
513816 99513816 1001 86380 86390 1
513817 99513817 1001 86380 86390 1
513753 99513753 1001 86380 86390 1
513702 99513702 1001 86380 86390 1
513468 99513468 1001 86380 86390 1
513539 99513539 1001 86380 86390 1
514781 99514781 1001 86380 86390 1
514680 99514680 1001 86380 86390 1
514689 99514689 1001 86380 86390 1
514535 99514535 1001 86380 86390 1
514605 99514605 1001 86380 86390 1
514450 99514450 1001 86380 86390 1
514610 99514610 1001 86380 86390 1
514359 99514359 1001 86380 86390 1
514411 99514411 1001 86380 86390 1
514350 99514350 1001 86380 86390 1
515516 99515516 1001 86380 86390 1
515683 99515683 1001 86380 86390 1
515597 99515597 1001 86380 86390 1
515638 99515638 1001 86380 86390 1
515525 99515525 1001 86380 86390 1
515603 99515603 1001 86380 86390 1
515317 99515317 1001 86380 86390 1
515263 99515263 1001 86380 86390 1
515097 99515097 1001 86380 86390 1
515124 99515124 1001 86380 86390 1
515125 99515125 1001 86380 86390 1
515126 99515126 1001 86380 86390 1
515798 99515798 1001 86380 86390 1
515695 99515695 1001 86380 86390 1
515755 99515755 1001 86380 86390 1
516362 99516362 1001 86380 86390 1
516428 99516428 1001 86380 86390 1
516326 99516326 1001 86380 86390 1
516501 99516501 1001 86380 86390 1
516353 99516353 1001 86380 86390 1
516405 99516405 1001 86380 86390 1
516123 99516123 1001 86380 86390 1
516162 99516162 1001 86380 86390 1
516271 99516271 1001 86380 86390 1
516247 99516247 1001 86380 86390 1
516083 99516083 1001 86380 86390 1
516048 99516048 1001 86380 86390 1
515946 99515946 1001 86380 86390 1
516000 99516000 1001 86380 86390 1
515900 99515900 1001 86380 86390 1
516549 99516549 1001 86380 86390 1
516524 99516524 1001 86380 86390 1
516553 99516553 1001 86380 86390 1
516567 99516567 1001 86380 86390 1
517286 99517286 1001 86380 86390 1
517303 99517303 1001 86380 86390 1
517085 99517085 1001 86380 86390 1
517087 99517087 1001 86380 86390 1
517115 99517115 1001 86380 86390 1
516836 99516836 1001 86380 86390 1
516740 99516740 1001 86380 86390 1
517426 99517426 1001 86380 86390 1
517404 99517404 1001 86380 86390 1
517510 99517510 1001 86380 86390 1
517537 99517537 1001 86380 86390 1
517343 99517343 1001 86380 86390 1
518161 99518161 1001 86380 86390 1
518050 99518050 1001 86380 86390 1
518076 99518076 1001 86380 86390 1
518103 99518103 1001 86380 86390 1
518105 99518105 1001 86380 86390 1
517977 99517977 1001 86380 86390 1
517993 99517993 1001 86380 86390 1
518172 99518172 1001 86380 86390 1
518785 99518785 1001 86380 86390 1
518811 99518811 1001 86380 86390 1
518826 99518826 1001 86380 86390 1
518839 99518839 1001 86380 86390 1
518852 99518852 1001 86380 86390 1
518806 99518806 1001 86380 86390 1
518653 99518653 1001 86380 86390 1
518710 99518710 1001 86380 86390 1
518650 99518650 1001 86380 86390 1
518768 99518768 1001 86380 86390 1
518626 99518626 1001 86380 86390 1
518385 99518385 1001 86380 86390 1
518491 99518491 1001 86380 86390 1
518531 99518531 1001 86380 86390 1
518431 99518431 1001 86380 86390 1
519153 99519153 1001 86380 86390 1
519064 99519064 1001 86380 86390 1
519069 99519069 1001 86380 86390 1
519749 99519749 1001 86380 86390 1
519583 99519583 1001 86380 86390 1
519403 99519403 1001 86380 86390 1
519572 99519572 1001 86380 86390 1
519485 99519485 1001 86380 86390 1
519581 99519581 1001 86380 86390 1
519326 99519326 1001 86380 86390 1
519343 99519343 1001 86380 86390 1
519817 99519817 1001 86380 86390 1
520017 99520017 1001 86380 86390 1
520621 99520621 1001 86380 86390 1
520574 99520574 1001 86380 86390 1
520423 99520423 1001 86380 86390 1
520258 99520258 1001 86380 86390 1
520356 99520356 1001 86380 86390 1
520126 99520126 1001 86380 86390 1
520752 99520752 1001 86380 86390 1
521428 99521428 1001 86380 86390 1
521209 99521209 1001 86380 86390 1
521185 99521185 1001 86380 86390 1
521228 99521228 1001 86380 86390 1
521234 99521234 1001 86380 86390 1
521014 99521014 1001 86380 86390 1
520971 99520971 1001 86380 86390 1
520948 99520948 1001 86380 86390 1
521665 99521665 1001 86380 86390 1
521552 99521552 1001 86380 86390 1
522164 99522164 1001 86380 86390 1
522117 99522117 1001 86380 86390 1
522186 99522186 1001 86380 86390 1
522290 99522290 1001 86380 86390 1
522039 99522039 1001 86380 86390 1
521897 99521897 1001 86380 86390 1
521953 99521953 1001 86380 86390 1
522083 99522083 1001 86380 86390 1
521762 99521762 1001 86380 86390 1
522407 99522407 1001 86380 86390 1
522307 99522307 1001 86380 86390 1
523005 99523005 1001 86380 86390 1
523071 99523071 1001 86380 86390 1
522812 99522812 1001 86380 86390 1
522856 99522856 1001 86380 86390 1
522766 99522766 1001 86380 86390 1
522806 99522806 1001 86380 86390 1
522603 99522603 1001 86380 86390 1
522658 99522658 1001 86380 86390 1
523211 99523211 1001 86380 86390 1
523122 99523122 1001 86380 86390 1
523923 99523923 1001 86380 86390 1
523823 99523823 1001 86380 86390 1
523863 99523863 1001 86380 86390 1
523584 99523584 1001 86380 86390 1
523663 99523663 1001 86380 86390 1
523685 99523685 1001 86380 86390 1
523376 99523376 1001 86380 86390 1
523334 99523334 1001 86380 86390 1
524073 99524073 1001 86380 86390 1
523972 99523972 1001 86380 86390 1
524024 99524024 1001 86380 86390 1
523947 99523947 1001 86380 86390 1
524142 99524142 1001 86380 86390 1
523990 99523990 1001 86380 86390 1
523964 99523964 1001 86380 86390 1
524698 99524698 1001 86380 86390 1
524635 99524635 1001 86380 86390 1
524690 99524690 1001 86380 86390 1
524765 99524765 1001 86380 86390 1
524560 99524560 1001 86380 86390 1
524524 99524524 1001 86380 86390 1
[truncated: 4,092,617 more chars]
