# Supplementary material for: Fast and near-optimal monitoring for healthcare acquired infection outbreaks
Source: PLoS Comput Biol. 2019 Sep 16;15(9):e1007284. doi: 10.1371/journal.pcbi.1007284 (PMC6762212; doi:10.1371/journal.pcbi.1007284)
Supplement: S2 Data — (ZIP) [file pcbi.1007284.s007.zip › MobilityLogs2/HAISE_Carilion_all_visits_day_182.txt]

#Person location Sublocation StartTime EndTime Type
436149 1124 1001 61020 75839 1
400524 99400524 1001 86380 86390 1
400789 99400789 1001 86380 86390 1
400821 99400821 1001 86380 86390 1
400725 99400725 1001 86380 86390 1
400840 99400840 1001 86380 86390 1
400947 99400947 1001 86380 86390 1
400954 99400954 1001 86380 86390 1
401127 99401127 1001 86380 86390 1
401326 99401326 1001 86380 86390 1
401339 99401339 1001 86380 86390 1
401449 99401449 1001 86380 86390 1
401785 99401785 1001 86380 86390 1
402061 99402061 1001 86380 86390 1
401974 99401974 1001 86380 86390 1
402705 99402705 1001 86380 86390 1
402760 99402760 1001 86380 86390 1
402845 99402845 1001 86380 86390 1
402990 99402990 1001 86380 86390 1
403266 99403266 1001 86380 86390 1
403528 99403528 1001 86380 86390 1
403617 99403617 1001 86380 86390 1
403589 99403589 1001 86380 86390 1
403692 99403692 1001 86380 86390 1
403871 99403871 1001 86380 86390 1
403968 99403968 1001 86380 86390 1
404078 99404078 1001 86380 86390 1
404145 99404145 1001 86380 86390 1
404047 99404047 1001 86380 86390 1
404340 99404340 1001 86380 86390 1
404353 99404353 1001 86380 86390 1
404461 99404461 1001 86380 86390 1
404545 99404545 1001 86380 86390 1
404495 99404495 1001 86380 86390 1
404583 99404583 1001 86380 86390 1
404584 99404584 1001 86380 86390 1
404610 99404610 1001 86380 86390 1
404901 99404901 1001 86380 86390 1
404814 99404814 1001 86380 86390 1
405195 99405195 1001 86380 86390 1
405251 99405251 1001 86380 86390 1
405373 99405373 1001 86380 86390 1
405482 99405482 1001 86380 86390 1
405761 99405761 1001 86380 86390 1
405785 99405785 1001 86380 86390 1
405987 99405987 1001 86380 86390 1
406186 99406186 1001 86380 86390 1
406224 99406224 1001 86380 86390 1
406324 99406324 1001 86380 86390 1
406317 99406317 1001 86380 86390 1
406484 99406484 1001 86380 86390 1
406416 99406416 1001 86380 86390 1
406681 99406681 1001 86380 86390 1
406668 99406668 1001 86380 86390 1
406773 99406773 1001 86380 86390 1
407218 99407218 1001 86380 86390 1
407408 99407408 1001 86380 86390 1
407512 99407512 1001 86380 86390 1
407608 99407608 1001 86380 86390 1
407862 99407862 1001 86380 86390 1
408085 99408085 1001 86380 86390 1
408155 99408155 1001 86380 86390 1
408249 99408249 1001 86380 86390 1
408331 99408331 1001 86380 86390 1
408426 99408426 1001 86380 86390 1
408461 99408461 1001 86380 86390 1
408596 99408596 1001 86380 86390 1
408755 99408755 1001 86380 86390 1
408771 99408771 1001 86380 86390 1
408995 99408995 1001 86380 86390 1
409074 99409074 1001 86380 86390 1
409052 99409052 1001 86380 86390 1
409055 99409055 1001 86380 86390 1
409190 99409190 1001 86380 86390 1
409213 99409213 1001 86380 86390 1
409242 99409242 1001 86380 86390 1
409459 99409459 1001 86380 86390 1
409542 99409542 1001 86380 86390 1
409571 99409571 1001 86380 86390 1
409611 99409611 1001 86380 86390 1
409810 99409810 1001 86380 86390 1
409893 99409893 1001 86380 86390 1
410073 99410073 1001 86380 86390 1
410152 99410152 1001 86380 86390 1
410156 99410156 1001 86380 86390 1
410291 99410291 1001 86380 86390 1
410427 99410427 1001 86380 86390 1
410576 99410576 1001 86380 86390 1
410741 99410741 1001 86380 86390 1
410745 99410745 1001 86380 86390 1
410865 99410865 1001 86380 86390 1
410926 99410926 1001 86380 86390 1
411405 99411405 1001 86380 86390 1
411380 99411380 1001 86380 86390 1
411510 99411510 1001 86380 86390 1
411522 99411522 1001 86380 86390 1
411628 99411628 1001 86380 86390 1
411713 99411713 1001 86380 86390 1
411782 99411782 1001 86380 86390 1
411928 99411928 1001 86380 86390 1
411861 99411861 1001 86380 86390 1
412300 99412300 1001 86380 86390 1
413420 99413420 1001 86380 86390 1
413698 99413698 1001 86380 86390 1
413599 99413599 1001 86380 86390 1
413302 99413302 1001 86380 86390 1
413756 99413756 1001 86380 86390 1
413791 99413791 1001 86380 86390 1
415084 99415084 1001 86380 86390 1
415176 99415176 1001 86380 86390 1
415073 99415073 1001 86380 86390 1
415023 99415023 1001 86380 86390 1
414678 99414678 1001 86380 86390 1
414543 99414543 1001 86380 86390 1
414438 99414438 1001 86380 86390 1
414417 99414417 1001 86380 86390 1
414270 99414270 1001 86380 86390 1
415646 99415646 1001 86380 86390 1
415550 99415550 1001 86380 86390 1
415630 99415630 1001 86380 86390 1
415632 99415632 1001 86380 86390 1
416672 99416672 1001 86380 86390 1
416674 99416674 1001 86380 86390 1
416960 99416960 1001 86380 86390 1
416663 99416663 1001 86380 86390 1
416185 99416185 1001 86380 86390 1
416471 99416471 1001 86380 86390 1
416536 99416536 1001 86380 86390 1
416463 99416463 1001 86380 86390 1
415800 99415800 1001 86380 86390 1
417256 99417256 1001 86380 86390 1
417259 99417259 1001 86380 86390 1
417229 99417229 1001 86380 86390 1
417505 99417505 1001 86380 86390 1
417559 99417559 1001 86380 86390 1
417602 99417602 1001 86380 86390 1
418547 99418547 1001 86380 86390 1
418178 99418178 1001 86380 86390 1
418249 99418249 1001 86380 86390 1
418307 99418307 1001 86380 86390 1
418082 99418082 1001 86380 86390 1
418180 99418180 1001 86380 86390 1
418221 99418221 1001 86380 86390 1
418175 99418175 1001 86380 86390 1
418273 99418273 1001 86380 86390 1
417939 99417939 1001 86380 86390 1
417866 99417866 1001 86380 86390 1
418937 99418937 1001 86380 86390 1
418954 99418954 1001 86380 86390 1
420171 99420171 1001 86380 86390 1
420089 99420089 1001 86380 86390 1
420350 99420350 1001 86380 86390 1
419886 99419886 1001 86380 86390 1
420009 99420009 1001 86380 86390 1
419703 99419703 1001 86380 86390 1
419756 99419756 1001 86380 86390 1
419347 99419347 1001 86380 86390 1
419466 99419466 1001 86380 86390 1
419242 99419242 1001 86380 86390 1
419270 99419270 1001 86380 86390 1
419249 99419249 1001 86380 86390 1
419526 99419526 1001 86380 86390 1
419554 99419554 1001 86380 86390 1
419615 99419615 1001 86380 86390 1
419332 99419332 1001 86380 86390 1
419284 99419284 1001 86380 86390 1
419368 99419368 1001 86380 86390 1
419312 99419312 1001 86380 86390 1
419590 99419590 1001 86380 86390 1
420646 99420646 1001 86380 86390 1
420775 99420775 1001 86380 86390 1
420519 99420519 1001 86380 86390 1
420456 99420456 1001 86380 86390 1
421838 99421838 1001 86380 86390 1
421577 99421577 1001 86380 86390 1
421559 99421559 1001 86380 86390 1
420987 99420987 1001 86380 86390 1
421043 99421043 1001 86380 86390 1
421215 99421215 1001 86380 86390 1
423660 99423660 1001 86380 86390 1
423703 99423703 1001 86380 86390 1
423468 99423468 1001 86380 86390 1
423210 99423210 1001 86380 86390 1
423261 99423261 1001 86380 86390 1
422608 99422608 1001 86380 86390 1
422812 99422812 1001 86380 86390 1
422589 99422589 1001 86380 86390 1
423798 99423798 1001 86380 86390 1
423982 99423982 1001 86380 86390 1
425081 99425081 1001 86380 86390 1
425276 99425276 1001 86380 86390 1
424904 99424904 1001 86380 86390 1
424640 99424640 1001 86380 86390 1
424338 99424338 1001 86380 86390 1
425604 99425604 1001 86380 86390 1
425436 99425436 1001 86380 86390 1
425536 99425536 1001 86380 86390 1
425634 99425634 1001 86380 86390 1
425459 99425459 1001 86380 86390 1
425737 99425737 1001 86380 86390 1
426764 99426764 1001 86380 86390 1
426844 99426844 1001 86380 86390 1
426871 99426871 1001 86380 86390 1
426929 99426929 1001 86380 86390 1
426806 99426806 1001 86380 86390 1
426300 99426300 1001 86380 86390 1
426285 99426285 1001 86380 86390 1
426461 99426461 1001 86380 86390 1
425889 99425889 1001 86380 86390 1
425994 99425994 1001 86380 86390 1
426025 99426025 1001 86380 86390 1
427263 99427263 1001 86380 86390 1
427182 99427182 1001 86380 86390 1
428470 99428470 1001 86380 86390 1
428734 99428734 1001 86380 86390 1
428450 99428450 1001 86380 86390 1
428649 99428649 1001 86380 86390 1
428663 99428663 1001 86380 86390 1
428361 99428361 1001 86380 86390 1
428139 99428139 1001 86380 86390 1
428087 99428087 1001 86380 86390 1
427791 99427791 1001 86380 86390 1
427815 99427815 1001 86380 86390 1
429028 99429028 1001 86380 86390 1
429011 99429011 1001 86380 86390 1
429671 99429671 1001 86380 86390 1
429790 99429790 1001 86380 86390 1
429869 99429869 1001 86380 86390 1
429704 99429704 1001 86380 86390 1
429630 99429630 1001 86380 86390 1
429564 99429564 1001 86380 86390 1
429371 99429371 1001 86380 86390 1
429385 99429385 1001 86380 86390 1
430681 99430681 1001 86380 86390 1
430584 99430584 1001 86380 86390 1
430522 99430522 1001 86380 86390 1
431661 99431661 1001 86380 86390 1
431784 99431784 1001 86380 86390 1
430998 99430998 1001 86380 86390 1
430928 99430928 1001 86380 86390 1
431099 99431099 1001 86380 86390 1
431051 99431051 1001 86380 86390 1
432143 99432143 1001 86380 86390 1
432061 99432061 1001 86380 86390 1
433620 99433620 1001 86380 86390 1
433440 99433440 1001 86380 86390 1
433501 99433501 1001 86380 86390 1
433101 99433101 1001 86380 86390 1
432978 99432978 1001 86380 86390 1
433313 99433313 1001 86380 86390 1
433913 99433913 1001 86380 86390 1
433998 99433998 1001 86380 86390 1
433819 99433819 1001 86380 86390 1
433868 99433868 1001 86380 86390 1
434014 99434014 1001 86380 86390 1
435362 99435362 1001 86380 86390 1
435303 99435303 1001 86380 86390 1
435403 99435403 1001 86380 86390 1
434871 99434871 1001 86380 86390 1
434690 99434690 1001 86380 86390 1
434885 99434885 1001 86380 86390 1
434319 99434319 1001 86380 86390 1
434201 99434201 1001 86380 86390 1
434470 99434470 1001 86380 86390 1
436951 99436951 1001 86380 86390 1
437081 99437081 1001 86380 86390 1
436963 99436963 1001 86380 86390 1
436910 99436910 1001 86380 86390 1
437046 99437046 1001 86380 86390 1
436727 99436727 1001 86380 86390 1
436366 99436366 1001 86380 86390 1
436522 99436522 1001 86380 86390 1
436235 99436235 1001 86380 86390 1
436046 99436046 1001 86380 86390 1
300061 99300061 1001 86380 86390 1
300657 99300657 1001 86380 86390 1
300705 99300705 1001 86380 86390 1
300529 99300529 1001 86380 86390 1
300661 99300661 1001 86380 86390 1
300422 99300422 1001 86380 86390 1
300345 99300345 1001 86380 86390 1
300413 99300413 1001 86380 86390 1
300322 99300322 1001 86380 86390 1
300440 99300440 1001 86380 86390 1
300149 99300149 1001 86380 86390 1
300151 99300151 1001 86380 86390 1
300310 99300310 1001 86380 86390 1
300116 99300116 1001 86380 86390 1
300132 99300132 1001 86380 86390 1
300288 99300288 1001 86380 86390 1
300842 99300842 1001 86380 86390 1
300881 99300881 1001 86380 86390 1
300752 99300752 1001 86380 86390 1
301400 99301400 1001 86380 86390 1
301182 99301182 1001 86380 86390 1
301300 99301300 1001 86380 86390 1
301172 99301172 1001 86380 86390 1
301262 99301262 1001 86380 86390 1
301239 99301239 1001 86380 86390 1
301151 99301151 1001 86380 86390 1
301000 99301000 1001 86380 86390 1
301068 99301068 1001 86380 86390 1
301086 99301086 1001 86380 86390 1
301609 99301609 1001 86380 86390 1
301637 99301637 1001 86380 86390 1
302317 99302317 1001 86380 86390 1
302247 99302247 1001 86380 86390 1
302314 99302314 1001 86380 86390 1
302137 99302137 1001 86380 86390 1
301982 99301982 1001 86380 86390 1
302009 99302009 1001 86380 86390 1
302037 99302037 1001 86380 86390 1
301761 99301761 1001 86380 86390 1
301896 99301896 1001 86380 86390 1
301898 99301898 1001 86380 86390 1
301795 99301795 1001 86380 86390 1
302572 99302572 1001 86380 86390 1
302573 99302573 1001 86380 86390 1
302552 99302552 1001 86380 86390 1
302424 99302424 1001 86380 86390 1
302464 99302464 1001 86380 86390 1
302465 99302465 1001 86380 86390 1
303021 99303021 1001 86380 86390 1
303168 99303168 1001 86380 86390 1
302886 99302886 1001 86380 86390 1
302874 99302874 1001 86380 86390 1
302812 99302812 1001 86380 86390 1
302947 99302947 1001 86380 86390 1
302974 99302974 1001 86380 86390 1
302785 99302785 1001 86380 86390 1
303392 99303392 1001 86380 86390 1
303255 99303255 1001 86380 86390 1
303882 99303882 1001 86380 86390 1
303859 99303859 1001 86380 86390 1
303849 99303849 1001 86380 86390 1
303686 99303686 1001 86380 86390 1
303700 99303700 1001 86380 86390 1
303769 99303769 1001 86380 86390 1
303720 99303720 1001 86380 86390 1
303684 99303684 1001 86380 86390 1
303495 99303495 1001 86380 86390 1
303471 99303471 1001 86380 86390 1
303553 99303553 1001 86380 86390 1
304061 99304061 1001 86380 86390 1
304128 99304128 1001 86380 86390 1
304220 99304220 1001 86380 86390 1
304133 99304133 1001 86380 86390 1
304751 99304751 1001 86380 86390 1
304702 99304702 1001 86380 86390 1
304615 99304615 1001 86380 86390 1
304652 99304652 1001 86380 86390 1
304601 99304601 1001 86380 86390 1
304330 99304330 1001 86380 86390 1
304349 99304349 1001 86380 86390 1
305028 99305028 1001 86380 86390 1
304951 99304951 1001 86380 86390 1
305019 99305019 1001 86380 86390 1
304943 99304943 1001 86380 86390 1
304970 99304970 1001 86380 86390 1
305649 99305649 1001 86380 86390 1
305506 99305506 1001 86380 86390 1
305520 99305520 1001 86380 86390 1
305655 99305655 1001 86380 86390 1
305487 99305487 1001 86380 86390 1
305516 99305516 1001 86380 86390 1
305681 99305681 1001 86380 86390 1
305298 99305298 1001 86380 86390 1
305288 99305288 1001 86380 86390 1
305371 99305371 1001 86380 86390 1
305322 99305322 1001 86380 86390 1
305201 99305201 1001 86380 86390 1
500104 99500104 1001 86380 86390 1
500133 99500133 1001 86380 86390 1
500059 99500059 1001 86380 86390 1
500124 99500124 1001 86380 86390 1
500610 99500610 1001 86380 86390 1
500713 99500713 1001 86380 86390 1
500714 99500714 1001 86380 86390 1
500480 99500480 1001 86380 86390 1
500507 99500507 1001 86380 86390 1
500448 99500448 1001 86380 86390 1
500313 99500313 1001 86380 86390 1
500198 99500198 1001 86380 86390 1
500240 99500240 1001 86380 86390 1
500334 99500334 1001 86380 86390 1
500902 99500902 1001 86380 86390 1
500958 99500958 1001 86380 86390 1
500997 99500997 1001 86380 86390 1
500886 99500886 1001 86380 86390 1
501554 99501554 1001 86380 86390 1
501531 99501531 1001 86380 86390 1
501559 99501559 1001 86380 86390 1
501536 99501536 1001 86380 86390 1
501282 99501282 1001 86380 86390 1
501233 99501233 1001 86380 86390 1
501416 99501416 1001 86380 86390 1
501379 99501379 1001 86380 86390 1
501237 99501237 1001 86380 86390 1
501250 99501250 1001 86380 86390 1
501239 99501239 1001 86380 86390 1
501097 99501097 1001 86380 86390 1
501150 99501150 1001 86380 86390 1
501138 99501138 1001 86380 86390 1
501159 99501159 1001 86380 86390 1
501724 99501724 1001 86380 86390 1
502312 99502312 1001 86380 86390 1
502421 99502421 1001 86380 86390 1
502449 99502449 1001 86380 86390 1
502458 99502458 1001 86380 86390 1
502335 99502335 1001 86380 86390 1
502184 99502184 1001 86380 86390 1
502226 99502226 1001 86380 86390 1
502194 99502194 1001 86380 86390 1
501883 99501883 1001 86380 86390 1
501990 99501990 1001 86380 86390 1
501861 99501861 1001 86380 86390 1
502489 99502489 1001 86380 86390 1
502494 99502494 1001 86380 86390 1
503137 99503137 1001 86380 86390 1
503255 99503255 1001 86380 86390 1
503242 99503242 1001 86380 86390 1
503026 99503026 1001 86380 86390 1
502827 99502827 1001 86380 86390 1
502764 99502764 1001 86380 86390 1
502791 99502791 1001 86380 86390 1
502833 99502833 1001 86380 86390 1
503392 99503392 1001 86380 86390 1
503432 99503432 1001 86380 86390 1
503331 99503331 1001 86380 86390 1
503361 99503361 1001 86380 86390 1
503452 99503452 1001 86380 86390 1
503301 99503301 1001 86380 86390 1
504019 99504019 1001 86380 86390 1
504103 99504103 1001 86380 86390 1
503812 99503812 1001 86380 86390 1
503728 99503728 1001 86380 86390 1
503834 99503834 1001 86380 86390 1
503686 99503686 1001 86380 86390 1
504254 99504254 1001 86380 86390 1
504306 99504306 1001 86380 86390 1
504906 99504906 1001 86380 86390 1
504753 99504753 1001 86380 86390 1
504872 99504872 1001 86380 86390 1
504847 99504847 1001 86380 86390 1
504797 99504797 1001 86380 86390 1
504812 99504812 1001 86380 86390 1
504936 99504936 1001 86380 86390 1
504853 99504853 1001 86380 86390 1
504548 99504548 1001 86380 86390 1
504601 99504601 1001 86380 86390 1
504552 99504552 1001 86380 86390 1
504581 99504581 1001 86380 86390 1
504646 99504646 1001 86380 86390 1
504698 99504698 1001 86380 86390 1
504673 99504673 1001 86380 86390 1
504482 99504482 1001 86380 86390 1
504329 99504329 1001 86380 86390 1
504999 99504999 1001 86380 86390 1
505077 99505077 1001 86380 86390 1
504961 99504961 1001 86380 86390 1
505659 99505659 1001 86380 86390 1
505686 99505686 1001 86380 86390 1
505554 99505554 1001 86380 86390 1
505468 99505468 1001 86380 86390 1
505533 99505533 1001 86380 86390 1
505562 99505562 1001 86380 86390 1
505233 99505233 1001 86380 86390 1
505174 99505174 1001 86380 86390 1
505871 99505871 1001 86380 86390 1
505781 99505781 1001 86380 86390 1
505827 99505827 1001 86380 86390 1
506431 99506431 1001 86380 86390 1
506550 99506550 1001 86380 86390 1
506590 99506590 1001 86380 86390 1
506340 99506340 1001 86380 86390 1
506382 99506382 1001 86380 86390 1
506345 99506345 1001 86380 86390 1
506246 99506246 1001 86380 86390 1
506311 99506311 1001 86380 86390 1
506312 99506312 1001 86380 86390 1
506325 99506325 1001 86380 86390 1
506042 99506042 1001 86380 86390 1
506156 99506156 1001 86380 86390 1
506789 99506789 1001 86380 86390 1
506764 99506764 1001 86380 86390 1
506756 99506756 1001 86380 86390 1
506786 99506786 1001 86380 86390 1
507294 99507294 1001 86380 86390 1
507390 99507390 1001 86380 86390 1
507293 99507293 1001 86380 86390 1
507165 99507165 1001 86380 86390 1
507117 99507117 1001 86380 86390 1
507196 99507196 1001 86380 86390 1
507162 99507162 1001 86380 86390 1
506861 99506861 1001 86380 86390 1
506851 99506851 1001 86380 86390 1
507432 99507432 1001 86380 86390 1
508223 99508223 1001 86380 86390 1
507992 99507992 1001 86380 86390 1
507945 99507945 1001 86380 86390 1
508036 99508036 1001 86380 86390 1
508024 99508024 1001 86380 86390 1
507822 99507822 1001 86380 86390 1
507633 99507633 1001 86380 86390 1
507688 99507688 1001 86380 86390 1
508314 99508314 1001 86380 86390 1
508392 99508392 1001 86380 86390 1
508302 99508302 1001 86380 86390 1
508426 99508426 1001 86380 86390 1
508912 99508912 1001 86380 86390 1
509004 99509004 1001 86380 86390 1
508993 99508993 1001 86380 86390 1
508906 99508906 1001 86380 86390 1
508806 99508806 1001 86380 86390 1
508845 99508845 1001 86380 86390 1
508677 99508677 1001 86380 86390 1
508809 99508809 1001 86380 86390 1
508863 99508863 1001 86380 86390 1
508670 99508670 1001 86380 86390 1
508600 99508600 1001 86380 86390 1
508499 99508499 1001 86380 86390 1
508654 99508654 1001 86380 86390 1
508542 99508542 1001 86380 86390 1
509107 99509107 1001 86380 86390 1
509276 99509276 1001 86380 86390 1
509682 99509682 1001 86380 86390 1
509508 99509508 1001 86380 86390 1
509310 99509310 1001 86380 86390 1
509407 99509407 1001 86380 86390 1
509962 99509962 1001 86380 86390 1
509965 99509965 1001 86380 86390 1
509914 99509914 1001 86380 86390 1
509970 99509970 1001 86380 86390 1
510009 99510009 1001 86380 86390 1
509959 99509959 1001 86380 86390 1
509998 99509998 1001 86380 86390 1
510664 99510664 1001 86380 86390 1
510682 99510682 1001 86380 86390 1
510569 99510569 1001 86380 86390 1
510647 99510647 1001 86380 86390 1
510495 99510495 1001 86380 86390 1
510328 99510328 1001 86380 86390 1
510185 99510185 1001 86380 86390 1
510211 99510211 1001 86380 86390 1
510239 99510239 1001 86380 86390 1
510754 99510754 1001 86380 86390 1
510781 99510781 1001 86380 86390 1
510872 99510872 1001 86380 86390 1
510757 99510757 1001 86380 86390 1
510787 99510787 1001 86380 86390 1
511413 99511413 1001 86380 86390 1
511522 99511522 1001 86380 86390 1
511539 99511539 1001 86380 86390 1
511410 99511410 1001 86380 86390 1
511244 99511244 1001 86380 86390 1
511206 99511206 1001 86380 86390 1
511228 99511228 1001 86380 86390 1
511050 99511050 1001 86380 86390 1
511003 99511003 1001 86380 86390 1
511018 99511018 1001 86380 86390 1
511723 99511723 1001 86380 86390 1
511613 99511613 1001 86380 86390 1
512376 99512376 1001 86380 86390 1
512241 99512241 1001 86380 86390 1
512267 99512267 1001 86380 86390 1
512230 99512230 1001 86380 86390 1
511983 99511983 1001 86380 86390 1
511997 99511997 1001 86380 86390 1
512091 99512091 1001 86380 86390 1
512130 99512130 1001 86380 86390 1
512069 99512069 1001 86380 86390 1
511900 99511900 1001 86380 86390 1
511850 99511850 1001 86380 86390 1
511789 99511789 1001 86380 86390 1
511961 99511961 1001 86380 86390 1
511833 99511833 1001 86380 86390 1
511937 99511937 1001 86380 86390 1
512428 99512428 1001 86380 86390 1
512534 99512534 1001 86380 86390 1
512496 99512496 1001 86380 86390 1
512380 99512380 1001 86380 86390 1
512569 99512569 1001 86380 86390 1
513187 99513187 1001 86380 86390 1
513058 99513058 1001 86380 86390 1
513020 99513020 1001 86380 86390 1
512903 99512903 1001 86380 86390 1
512812 99512812 1001 86380 86390 1
512960 99512960 1001 86380 86390 1
512610 99512610 1001 86380 86390 1
512781 99512781 1001 86380 86390 1
512635 99512635 1001 86380 86390 1
513272 99513272 1001 86380 86390 1
513404 99513404 1001 86380 86390 1
514026 99514026 1001 86380 86390 1
513826 99513826 1001 86380 86390 1
513623 99513623 1001 86380 86390 1
513637 99513637 1001 86380 86390 1
513677 99513677 1001 86380 86390 1
513704 99513704 1001 86380 86390 1
513491 99513491 1001 86380 86390 1
513532 99513532 1001 86380 86390 1
514145 99514145 1001 86380 86390 1
513411 99513411 1001 86380 86390 1
514058 99514058 1001 86380 86390 1
514153 99514153 1001 86380 86390 1
514166 99514166 1001 86380 86390 1
514798 99514798 1001 86380 86390 1
514800 99514800 1001 86380 86390 1
514608 99514608 1001 86380 86390 1
514519 99514519 1001 86380 86390 1
514433 99514433 1001 86380 86390 1
514317 99514317 1001 86380 86390 1
514881 99514881 1001 86380 86390 1
514872 99514872 1001 86380 86390 1
514891 99514891 1001 86380 86390 1
515491 99515491 1001 86380 86390 1
515532 99515532 1001 86380 86390 1
515645 99515645 1001 86380 86390 1
515441 99515441 1001 86380 86390 1
515339 99515339 1001 86380 86390 1
515344 99515344 1001 86380 86390 1
515357 99515357 1001 86380 86390 1
515399 99515399 1001 86380 86390 1
515101 99515101 1001 86380 86390 1
515852 99515852 1001 86380 86390 1
515878 99515878 1001 86380 86390 1
515803 99515803 1001 86380 86390 1
515816 99515816 1001 86380 86390 1
515717 99515717 1001 86380 86390 1
515704 99515704 1001 86380 86390 1
516420 99516420 1001 86380 86390 1
516510 99516510 1001 86380 86390 1
516448 99516448 1001 86380 86390 1
516307 99516307 1001 86380 86390 1
516481 99516481 1001 86380 86390 1
516363 99516363 1001 86380 86390 1
516402 99516402 1001 86380 86390 1
516467 99516467 1001 86380 86390 1
516243 99516243 1001 86380 86390 1
516195 99516195 1001 86380 86390 1
515943 99515943 1001 86380 86390 1
516085 99516085 1001 86380 86390 1
516013 99516013 1001 86380 86390 1
516545 99516545 1001 86380 86390 1
516650 99516650 1001 86380 86390 1
517145 99517145 1001 86380 86390 1
516977 99516977 1001 86380 86390 1
517019 99517019 1001 86380 86390 1
517514 99517514 1001 86380 86390 1
517372 99517372 1001 86380 86390 1
517360 99517360 1001 86380 86390 1
517338 99517338 1001 86380 86390 1
517456 99517456 1001 86380 86390 1
517446 99517446 1001 86380 86390 1
517421 99517421 1001 86380 86390 1
518112 99518112 1001 86380 86390 1
518101 99518101 1001 86380 86390 1
518015 99518015 1001 86380 86390 1
518158 99518158 1001 86380 86390 1
517825 99517825 1001 86380 86390 1
517622 99517622 1001 86380 86390 1
517687 99517687 1001 86380 86390 1
517701 99517701 1001 86380 86390 1
517599 99517599 1001 86380 86390 1
517549 99517549 1001 86380 86390 1
518275 99518275 1001 86380 86390 1
518191 99518191 1001 86380 86390 1
518244 99518244 1001 86380 86390 1
518309 99518309 1001 86380 86390 1
518859 99518859 1001 86380 86390 1
518837 99518837 1001 86380 86390 1
518969 99518969 1001 86380 86390 1
518910 99518910 1001 86380 86390 1
518733 99518733 1001 86380 86390 1
518590 99518590 1001 86380 86390 1
518631 99518631 1001 86380 86390 1
518464 99518464 1001 86380 86390 1
518466 99518466 1001 86380 86390 1
519090 99519090 1001 86380 86390 1
519091 99519091 1001 86380 86390 1
519028 99519028 1001 86380 86390 1
519056 99519056 1001 86380 86390 1
519074 99519074 1001 86380 86390 1
519685 99519685 1001 86380 86390 1
519741 99519741 1001 86380 86390 1
519666 99519666 1001 86380 86390 1
519468 99519468 1001 86380 86390 1
519585 99519585 1001 86380 86390 1
519551 99519551 1001 86380 86390 1
519501 99519501 1001 86380 86390 1
519541 99519541 1001 86380 86390 1
519543 99519543 1001 86380 86390 1
519380 99519380 1001 86380 86390 1
519254 99519254 1001 86380 86390 1
519309 99519309 1001 86380 86390 1
519839 99519839 1001 86380 86390 1
519930 99519930 1001 86380 86390 1
519977 99519977 1001 86380 86390 1
520003 99520003 1001 86380 86390 1
520637 99520637 1001 86380 86390 1
520564 99520564 1001 86380 86390 1
520622 99520622 1001 86380 86390 1
520520 99520520 1001 86380 86390 1
520561 99520561 1001 86380 86390 1
520359 99520359 1001 86380 86390 1
520426 99520426 1001 86380 86390 1
520233 99520233 1001 86380 86390 1
520286 99520286 1001 86380 86390 1
520085 99520085 1001 86380 86390 1
520153 99520153 1001 86380 86390 1
520205 99520205 1001 86380 86390 1
520081 99520081 1001 86380 86390 1
520822 99520822 1001 86380 86390 1
520811 99520811 1001 86380 86390 1
520643 99520643 1001 86380 86390 1
520683 99520683 1001 86380 86390 1
520698 99520698 1001 86380 86390 1
520841 99520841 1001 86380 86390 1
520674 99520674 1001 86380 86390 1
521354 99521354 1001 86380 86390 1
521419 99521419 1001 86380 86390 1
521357 99521357 1001 86380 86390 1
521410 99521410 1001 86380 86390 1
521282 99521282 1001 86380 86390 1
521297 99521297 1001 86380 86390 1
521147 99521147 1001 86380 86390 1
521123 99521123 1001 86380 86390 1
521229 99521229 1001 86380 86390 1
520897 99520897 1001 86380 86390 1
520988 99520988 1001 86380 86390 1
520950 99520950 1001 86380 86390 1
520912 99520912 1001 86380 86390 1
521022 99521022 1001 86380 86390 1
520933 99520933 1001 86380 86390 1
520972 99520972 1001 86380 86390 1
521559 99521559 1001 86380 86390 1
521667 99521667 1001 86380 86390 1
521538 99521538 1001 86380 86390 1
521539 99521539 1001 86380 86390 1
522117 99522117 1001 86380 86390 1
522213 99522213 1001 86380 86390 1
521931 99521931 1001 86380 86390 1
521997 99521997 1001 86380 86390 1
521974 99521974 1001 86380 86390 1
521966 99521966 1001 86380 86390 1
522058 99522058 1001 86380 86390 1
521793 99521793 1001 86380 86390 1
521768 99521768 1001 86380 86390 1
521809 99521809 1001 86380 86390 1
521861 99521861 1001 86380 86390 1
521875 99521875 1001 86380 86390 1
522088 99522088 1001 86380 86390 1
522412 99522412 1001 86380 86390 1
522490 99522490 1001 86380 86390 1
523117 99523117 1001 86380 86390 1
523086 99523086 1001 86380 86390 1
522966 99522966 1001 86380 86390 1
522919 99522919 1001 86380 86390 1
523013 99523013 1001 86380 86390 1
523066 99523066 1001 86380 86390 1
522925 99522925 1001 86380 86390 1
522963 99522963 1001 86380 86390 1
522746 99522746 1001 86380 86390 1
522723 99522723 1001 86380 86390 1
522872 99522872 1001 86380 86390 1
522601 99522601 1001 86380 86390 1
522542 99522542 1001 86380 86390 1
522517 99522517 1001 86380 86390 1
522507 99522507 1001 86380 86390 1
523267 99523267 1001 86380 86390 1
523916 99523916 1001 86380 86390 1
523808 99523808 1001 86380 86390 1
523773 99523773 1001 86380 86390 1
523640 99523640 1001 86380 86390 1
523540 99523540 1001 86380 86390 1
523579 99523579 1001 86380 86390 1
523388 99523388 1001 86380 86390 1
523365 99523365 1001 86380 86390 1
523495 99523495 1001 86380 86390 1
523485 99523485 1001 86380 86390 1
523449 99523449 1001 86380 86390 1
524021 99524021 1001 86380 86390 1
524062 99524062 1001 86380 86390 1
524618 99524618 1001 86380 86390 1
524644 99524644 1001 86380 86390 1
524621 99524621 1001 86380 86390 1
524675 99524675 1001 86380 86390 1
524614 99524614 1001 86380 86390 1
524528 99524528 1001 86380 86390 1
524399 99524399 1001 86380 86390 1
524544 99524544 1001 86380 86390 1
524357 99524357 1001 86380 86390 1
524321 99524321 1001 86380 86390 1
524184 99524184 1001 86380 86390 1
524823 99524823 1001 86380 86390 1
524947 99524947 1001 86380 86390 1
525452 99525452 1001 86380 86390 1
525211 99525211 1001 86380 86390 1
525328 99525328 1001 86380 86390 1
525341 99525341 1001 86380 86390 1
525187 99525187 1001 86380 86390 1
525269 99525269 1001 86380 86390 1
525308 99525308 1001 86380 86390 1
525028 99525028 1001 86380 86390 1
525080 99525080 1001 86380 86390 1
525109 99525109 1001 86380 86390 1
525048 99525048 1001 86380 86390 1
525728 99525728 1001 86380 86390 1
526387 99526387 1001 86380 86390 1
526224 99526224 1001 86380 86390 1
526067 99526067 1001 86380 86390 1
526057 99526057 1001 86380 86390 1
525818 99525818 1001 86380 86390 1
525962 99525962 1001 86380 86390 1
525911 99525911 1001 86380 86390 1
525849 99525849 1001 86380 86390 1
525866 99525866 1001 86380 86390 1
526602 99526602 1001 86380 86390 1
526438 99526438 1001 86380 86390 1
526470 99526470 1001 86380 86390 1
527107 99527107 1001 86380 86390 1
527082 99527082 1001 86380 86390 1
527113 99527113 1001 86380 86390 1
527062 99527062 1001 86380 86390 1
527129 99527129 1001 86380 86390 1
527171 99527171 1001 86380 86390 1
526942 99526942 1001 86380 86390 1
526994 99526994 1001 86380 86390 1
526906 99526906 1001 86380 86390 1
526758 99526758 1001 86380 86390 1
526771 99526771 1001 86380 86390 1
527377 99527377 1001 86380 86390 1
527263 99527263 1001 86380 86390 1
527406 99527406 1001 86380 86390 1
527291 99527291 1001 86380 86390 1
527953 99527953 1001 86380 86390 1
527796 99527796 1001 86380 86390 1
527869 99527869 1001 86380 86390 1
527574 99527574 1001 86380 86390 1
527652 99527652 1001 86380 86390 1
527487 99527487 1001 86380 86390 1
528137 99528137 1001 86380 86390 1
528804 99528804 1001 86380 86390 1
528754 99528754 1001 86380 86390 1
528501 99528501 1001 86380 86390 1
528617 99528617 1001 86380 86390 1
528669 99528669 1001 86380 86390 1
528309 99528309 1001 86380 86390 1
528318 99528318 1001 86380 86390 1
528916 99528916 1001 86380 86390 1
529075 99529075 1001 86380 86390 1
529642 99529642 1001 86380 86390 1
529720 99529720 1001 86380 86390 1
529405 99529405 1001 86380 86390 1
529329 99529329 1001 86380 86390 1
529383 99529383 1001 86380 86390 1
529397 99529397 1001 86380 86390 1
529425 99529425 1001 86380 86390 1
529491 99529491 1001 86380 86390 1
529504 99529504 1001 86380 86390 1
529454 99529454 1001 86380 86390 1
529338 99529338 1001 86380 86390 1
529255 99529255 1001 86380 86390 1
529192 99529192 1001 86380 86390 1
529890 99529890 1001 86380 86390 1
529865 99529865 1001 86380 86390 1
529814 99529814 1001 86380 86390 1
529905 99529905 1001 86380 86390 1
530477 99530477 1001 86380 86390 1
530406 99530406 1001 86380 86390 1
530422 99530422 1001 86380 86390 1
530547 99530547 1001 86380 86390 1
530205 99530205 1001 86380 86390 1
530207 99530207 1001 86380 86390 1
530186 99530186 1001 86380 86390 1
530160 99530160 1001 86380 86390 1
530149 99530149 1001 86380 86390 1
530318 99530318 1001 86380 86390 1
530229 99530229 1001 86380 86390 1
530011 99530011 1001 86380 86390 1
530031 99530031 1001 86380 86390 1
530648 99530648 1001 86380 86390 1
530677 99530677 1001 86380 86390 1
530678 99530678 1001 86380 86390 1
531191 99531191 1001 86380 86390 1
531353 99531353 1001 86380 86390 1
531312 99531312 1001 86380 86390 1
531196 99531196 1001 86380 86390 1
531049 99531049 1001 86380 86390 1
531063 99531063 1001 86380 86390 1
531130 99531130 1001 86380 86390 1
531005 99531005 1001 86380 86390 1
530939 99530939 1001 86380 86390 1
531455 99531455 1001 86380 86390 1
531508 99531508 1001 86380 86390 1
531509 99531509 1001 86380 86390 1
532071 99532071 1001 86380 86390 1
532192 99532192 1001 86380 86390 1
531810 99531810 1001 86380 86390 1
531957 99531957 1001 86380 86390 1
531802 99531802 1001 86380 86390 1
531984 99531984 1001 86380 86390 1
531857 99531857 1001 86380 86390 1
531714 99531714 1001 86380 86390 1
531629 99531629 1001 86380 86390 1
531683 99531683 1001 86380 86390 1
531609 99531609 1001 86380 86390 1
532385 99532385 1001 86380 86390 1
532378 99532378 1001 86380 86390 1
532331 99532331 1001 86380 86390 1
533028 99533028 1001 86380 86390 1
532788 99532788 1001 86380 86390 1
532636 99532636 1001 86380 86390 1
532463 99532463 1001 86380 86390 1
532528 99532528 1001 86380 86390 1
533160 99533160 1001 86380 86390 1
533177 99533177 1001 86380 86390 1
533711 99533711 1001 86380 86390 1
533661 99533661 1001 86380 86390 1
533739 99533739 1001 86380 86390 1
533854 99533854 1001 86380 86390 1
533578 99533578 1001 86380 86390 1
533632 99533632 1001 86380 86390 1
533454 99533454 1001 86380 86390 1
533624 99533624 1001 86380 86390 1
533638 99533638 1001 86380 86390 1
533896 99533896 1001 86380 86390 1
534057 99534057 1001 86380 86390 1
533955 99533955 1001 86380 86390 1
533994 99533994 1001 86380 86390 1
534597 99534597 1001 86380 86390 1
534310 99534310 1001 86380 86390 1
534428 99534428 1001 86380 86390 1
534287 99534287 1001 86380 86390 1
534355 99534355 1001 86380 86390 1
534880 99534880 1001 86380 86390 1
534764 99534764 1001 86380 86390 1
535398 99535398 1001 86380 86390 1
535465 99535465 1001 86380 86390 1
535378 99535378 1001 86380 86390 1
535502 99535502 1001 86380 86390 1
535444 99535444 1001 86380 86390 1
535188 99535188 1001 86380 86390 1
535289 99535289 1001 86380 86390 1
535186 99535186 1001 86380 86390 1
535187 99535187 1001 86380 86390 1
535071 99535071 1001 86380 86390 1
535072 99535072 1001 86380 86390 1
534895 99534895 1001 86380 86390 1
535549 99535549 1001 86380 86390 1
535629 99535629 1001 86380 86390 1
535709 99535709 1001 86380 86390 1
535529 99535529 1001 86380 86390 1
536156 99536156 1001 86380 86390 1
536221 99536221 1001 86380 86390 1
536250 99536250 1001 86380 86390 1
536263 99536263 1001 86380 86390 1
536324 99536324 1001 86380 86390 1
536154 99536154 1001 86380 86390 1
536284 99536284 1001 86380 86390 1
536071 99536071 1001 86380 86390 1
536035 99536035 1001 86380 86390 1
535819 99535819 1001 86380 86390 1
535913 99535913 1001 86380 86390 1
535747 99535747 1001 86380 86390 1
535773 99535773 1001 86380 86390 1
535774 99535774 1001 86380 86390 1
535909 99535909 1001 86380 86390 1
536347 99536347 1001 86380 86390 1
536480 99536480 1001 86380 86390 1
536474 99536474 1001 86380 86390 1
537131 99537131 1001 86380 86390 1
536945 99536945 1001 86380 86390 1
536901 99536901 1001 86380 86390 1
536812 99536812 1001 86380 86390 1
536904 99536904 1001 86380 86390 1
536663 99536663 1001 86380 86390 1
536561 99536561 1001 86380 86390 1
536691 99536691 1001 86380 86390 1
536745 99536745 1001 86380 86390 1
536696 99536696 1001 86380 86390 1
537262 99537262 1001 86380 86390 1
537911 99537911 1001 86380 86390 1
537617 99537617 1001 86380 86390 1
537734 99537734 1001 86380 86390 1
537685 99537685 1001 86380 86390 1
537597 99537597 1001 86380 86390 1
537610 99537610 1001 86380 86390 1
537702 99537702 1001 86380 86390 1
537598 99537598 1001 86380 86390 1
537742 99537742 1001 86380 86390 1
537743 99537743 1001 86380 86390 1
537412 99537412 1001 86380 86390 1
537516 99537516 1001 86380 86390 1
537373 99537373 1001 86380 86390 1
537522 99537522 1001 86380 86390 1
538037 99538037 1001 86380 86390 1
537990 99537990 1001 86380 86390 1
538043 99538043 1001 86380 86390 1
538727 99538727 1001 86380 86390 1
538676 99538676 1001 86380 86390 1
538793 99538793 1001 86380 86390 1
538628 99538628 1001 86380 86390 1
538444 99538444 1001 86380 86390 1
538329 99538329 1001 86380 86390 1
538866 99538866 1001 86380 86390 1
538957 99538957 1001 86380 86390 1
538921 99538921 1001 86380 86390 1
538976 99538976 1001 86380 86390 1
538861 99538861 1001 86380 86390 1
539508 99539508 1001 86380 86390 1
539535 99539535 1001 86380 86390 1
539602 99539602 1001 86380 86390 1
539334 99539334 1001 86380 86390 1
539231 99539231 1001 86380 86390 1
539258 99539258 1001 86380 86390 1
539050 99539050 1001 86380 86390 1
539210 99539210 1001 86380 86390 1
539135 99539135 1001 86380 86390 1
539715 99539715 1001 86380 86390 1
539695 99539695 1001 86380 86390 1
539776 99539776 1001 86380 86390 1
539752 99539752 1001 86380 86390 1
540288 99540288 1001 86380 86390 1
540315 99540315 1001 86380 86390 1
540380 99540380 1001 86380 86390 1
540448 99540448 1001 86380 86390 1
540222 99540222 1001 86380 86390 1
540161 99540161 1001 86380 86390 1
540071 99540071 1001 86380 86390 1
540214 99540214 1001 86380 86390 1
540127 99540127 1001 86380 86390 1
540103 99540103 1001 86380 86390 1
539996 99539996 1001 86380 86390 1
539997 99539997 1001 86380 86390 1
539909 99539909 1001 86380 86390 1
540580 99540580 1001 86380 86390 1
540577 99540577 1001 86380 86390 1
541121 99541121 1001 86380 86390 1
541065 99541065 1001 86380 86390 1
541006 99541006 1001 86380 86390 1
540944 99540944 1001 86380 86390 1
540740 99540740 1001 86380 86390 1
540715 99540715 1001 86380 86390 1
540767 99540767 1001 86380 86390 1
540731 99540731 1001 86380 86390 1
540681 99540681 1001 86380 86390 1
541407 99541407 1001 86380 86390 1
541434 99541434 1001 86380 86390 1
541392 99541392 1001 86380 86390 1
541419 99541419 1001 86380 86390 1
542006 99542006 1001 86380 86390 1
541931 99541931 1001 86380 86390 1
542103 99542103 1001 86380 86390 1
542067 99542067 1001 86380 86390 1
541694 99541694 1001 86380 86390 1
541554 99541554 1001 86380 86390 1
541562 99541562 1001 86380 86390 1
542239 99542239 1001 86380 86390 1
542231 99542231 1001 86380 86390 1
542835 99542835 1001 86380 86390 1
542864 99542864 1001 86380 86390 1
542703 99542703 1001 86380 86390 1
542574 99542574 1001 86380 86390 1
542706 99542706 1001 86380 86390 1
542557 99542557 1001 86380 86390 1
542360 99542360 1001 86380 86390 1
542374 99542374 1001 86380 86390 1
542400 99542400 1001 86380 86390 1
542961 99542961 1001 86380 86390 1
542991 99542991 1001 86380 86390 1
543006 99543006 1001 86380 86390 1
543695 99543695 1001 86380 86390 1
543688 99543688 1001 86380 86390 1
543417 99543417 1001 86380 86390 1
543257 99543257 1001 86380 86390 1
543303 99543303 1001 86380 86390 1
543357 99543357 1001 86380 86390 1
543950 99543950 1001 86380 86390 1
543151 99543151 1001 86380 86390 1
543812 99543812 1001 86380 86390 1
543957 99543957 1001 86380 86390 1
544423 99544423 1001 86380 86390 1
544553 99544553 1001 86380 86390 1
544404 99544404 1001 86380 86390 1
544187 99544187 1001 86380 86390 1
544295 99544295 1001 86380 86390 1
544335 99544335 1001 86380 86390 1
544209 99544209 1001 86380 86390 1
544008 99544008 1001 86380 86390 1
544024 99544024 1001 86380 86390 1
544089 99544089 1001 86380 86390 1
526281 1128 1002 44887 45586 1
529122 748 1001 52042 52341 1
400107 99400107 1001 86380 86390 1
400167 99400167 1001 86380 86390 1
400376 99400376 1001 86380 86390 1
400358 99400358 1001 86380 86390 1
400367 99400367 1001 86380 86390 1
400415 99400415 1001 86380 86390 1
400922 99400922 1001 86380 86390 1
400862 99400862 1001 86380 86390 1
401016 99401016 1001 86380 86390 1
401000 99401000 1001 86380 86390 1
401121 99401121 1001 86380 86390 1
401146 99401146 1001 86380 86390 1
401072 99401072 1001 86380 86390 1
401374 99401374 1001 86380 86390 1
401576 99401576 1001 86380 86390 1
401663 99401663 1001 86380 86390 1
402048 99402048 1001 86380 86390 1
401967 99401967 1001 86380 86390 1
402000 99402000 1001 86380 86390 1
401949 99401949 1001 86380 86390 1
402324 99402324 1001 86380 86390 1
402356 99402356 1001 86380 86390 1
402381 99402381 1001 86380 86390 1
402549 99402549 1001 86380 86390 1
402660 99402660 1001 86380 86390 1
402986 99402986 1001 86380 86390 1
403407 99403407 1001 86380 86390 1
403714 99403714 1001 86380 86390 1
403906 99403906 1001 86380 86390 1
404085 99404085 1001 86380 86390 1
404120 99404120 1001 86380 86390 1
404222 99404222 1001 86380 86390 1
404206 99404206 1001 86380 86390 1
404295 99404295 1001 86380 86390 1
404848 99404848 1001 86380 86390 1
404881 99404881 1001 86380 86390 1
404914 99404914 1001 86380 86390 1
405031 99405031 1001 86380 86390 1
405040 99405040 1001 86380 86390 1
405156 99405156 1001 86380 86390 1
405553 99405553 1001 86380 86390 1
405656 99405656 1001 86380 86390 1
406166 99406166 1001 86380 86390 1
406252 99406252 1001 86380 86390 1
406181 99406181 1001 86380 86390 1
406263 99406263 1001 86380 86390 1
406508 99406508 1001 86380 86390 1
406622 99406622 1001 86380 86390 1
406741 99406741 1001 86380 86390 1
407027 99407027 1001 86380 86390 1
407051 99407051 1001 86380 86390 1
407230 99407230 1001 86380 86390 1
407190 99407190 1001 86380 86390 1
407440 99407440 1001 86380 86390 1
407427 99407427 1001 86380 86390 1
407546 99407546 1001 86380 86390 1
407693 99407693 1001 86380 86390 1
407957 99407957 1001 86380 86390 1
407965 99407965 1001 86380 86390 1
408186 99408186 1001 86380 86390 1
408441 99408441 1001 86380 86390 1
408457 99408457 1001 86380 86390 1
408493 99408493 1001 86380 86390 1
408772 99408772 1001 86380 86390 1
409071 99409071 1001 86380 86390 1
409259 99409259 1001 86380 86390 1
409538 99409538 1001 86380 86390 1
409518 99409518 1001 86380 86390 1
409831 99409831 1001 86380 86390 1
409809 99409809 1001 86380 86390 1
410006 99410006 1001 86380 86390 1
410193 99410193 1001 86380 86390 1
410439 99410439 1001 86380 86390 1
410530 99410530 1001 86380 86390 1
410667 99410667 1001 86380 86390 1
410702 99410702 1001 86380 86390 1
410928 99410928 1001 86380 86390 1
410935 99410935 1001 86380 86390 1
410998 99410998 1001 86380 86390 1
411000 99411000 1001 86380 86390 1
411082 99411082 1001 86380 86390 1
411208 99411208 1001 86380 86390 1
411406 99411406 1001 86380 86390 1
411337 99411337 1001 86380 86390 1
411484 99411484 1001 86380 86390 1
411944 99411944 1001 86380 86390 1
411899 99411899 1001 86380 86390 1
411881 99411881 1001 86380 86390 1
412025 99412025 1001 86380 86390 1
412097 99412097 1001 86380 86390 1
412155 99412155 1001 86380 86390 1
412314 99412314 1001 86380 86390 1
412480 99412480 1001 86380 86390 1
412400 99412400 1001 86380 86390 1
412284 99412284 1001 86380 86390 1
413505 99413505 1001 86380 86390 1
412955 99412955 1001 86380 86390 1
412775 99412775 1001 86380 86390 1
412554 99412554 1001 86380 86390 1
412699 99412699 1001 86380 86390 1
412853 99412853 1001 86380 86390 1
414065 99414065 1001 86380 86390 1
414952 99414952 1001 86380 86390 1
415294 99415294 1001 86380 86390 1
414571 99414571 1001 86380 86390 1
414809 99414809 1001 86380 86390 1
414451 99414451 1001 86380 86390 1
414171 99414171 1001 86380 86390 1
414132 99414132 1001 86380 86390 1
415391 99415391 1001 86380 86390 1
415535 99415535 1001 86380 86390 1
415711 99415711 1001 86380 86390 1
415469 99415469 1001 86380 86390 1
415522 99415522 1001 86380 86390 1
416640 99416640 1001 86380 86390 1
416776 99416776 1001 86380 86390 1
416041 99416041 1001 86380 86390 1
416003 99416003 1001 86380 86390 1
417028 99417028 1001 86380 86390 1
417102 99417102 1001 86380 86390 1
417554 99417554 1001 86380 86390 1
417491 99417491 1001 86380 86390 1
418714 99418714 1001 86380 86390 1
418585 99418585 1001 86380 86390 1
418448 99418448 1001 86380 86390 1
418571 99418571 1001 86380 86390 1
418724 99418724 1001 86380 86390 1
418102 99418102 1001 86380 86390 1
418149 99418149 1001 86380 86390 1
418234 99418234 1001 86380 86390 1
418008 99418008 1001 86380 86390 1
417716 99417716 1001 86380 86390 1
417912 99417912 1001 86380 86390 1
418844 99418844 1001 86380 86390 1
420063 99420063 1001 86380 86390 1
420005 99420005 1001 86380 86390 1
419714 99419714 1001 86380 86390 1
419764 99419764 1001 86380 86390 1
419253 99419253 1001 86380 86390 1
419370 99419370 1001 86380 86390 1
419535 99419535 1001 86380 86390 1
420587 99420587 1001 86380 86390 1
420790 99420790 1001 86380 86390 1
420782 99420782 1001 86380 86390 1
420707 99420707 1001 86380 86390 1
421787 99421787 1001 86380 86390 1
421346 99421346 1001 86380 86390 1
421379 99421379 1001 86380 86390 1
421328 99421328 1001 86380 86390 1
421308 99421308 1001 86380 86390 1
421534 99421534 1001 86380 86390 1
421100 99421100 1001 86380 86390 1
420919 99420919 1001 86380 86390 1
421080 99421080 1001 86380 86390 1
422330 99422330 1001 86380 86390 1
422201 99422201 1001 86380 86390 1
422258 99422258 1001 86380 86390 1
422344 99422344 1001 86380 86390 1
422432 99422432 1001 86380 86390 1
423370 99423370 1001 86380 86390 1
423461 99423461 1001 86380 86390 1
423584 99423584 1001 86380 86390 1
423345 99423345 1001 86380 86390 1
423455 99423455 1001 86380 86390 1
422551 99422551 1001 86380 86390 1
422854 99422854 1001 86380 86390 1
422683 99422683 1001 86380 86390 1
422674 99422674 1001 86380 86390 1
424099 99424099 1001 86380 86390 1
423836 99423836 1001 86380 86390 1
425300 99425300 1001 86380 86390 1
425016 99425016 1001 86380 86390 1
425114 99425114 1001 86380 86390 1
425004 99425004 1001 86380 86390 1
424766 99424766 1001 86380 86390 1
424917 99424917 1001 86380 86390 1
424875 99424875 1001 86380 86390 1
424902 99424902 1001 86380 86390 1
424368 99424368 1001 86380 86390 1
424318 99424318 1001 86380 86390 1
424532 99424532 1001 86380 86390 1
424273 99424273 1001 86380 86390 1
424407 99424407 1001 86380 86390 1
425775 99425775 1001 86380 86390 1
425540 99425540 1001 86380 86390 1
425752 99425752 1001 86380 86390 1
425414 99425414 1001 86380 86390 1
425700 99425700 1001 86380 86390 1
426790 99426790 1001 86380 86390 1
427073 99427073 1001 86380 86390 1
427089 99427089 1001 86380 86390 1
426356 99426356 1001 86380 86390 1
426406 99426406 1001 86380 86390 1
426532 99426532 1001 86380 86390 1
426066 99426066 1001 86380 86390 1
426250 99426250 1001 86380 86390 1
425949 99425949 1001 86380 86390 1
425851 99425851 1001 86380 86390 1
426085 99426085 1001 86380 86390 1
425912 99425912 1001 86380 86390 1
427157 99427157 1001 86380 86390 1
428390 99428390 1001 86380 86390 1
428373 99428373 1001 86380 86390 1
428427 99428427 1001 86380 86390 1
428429 99428429 1001 86380 86390 1
428715 99428715 1001 86380 86390 1
428014 99428014 1001 86380 86390 1
428270 99428270 1001 86380 86390 1
427631 99427631 1001 86380 86390 1
427703 99427703 1001 86380 86390 1
429142 99429142 1001 86380 86390 1
428759 99428759 1001 86380 86390 1
430371 99430371 1001 86380 86390 1
430247 99430247 1001 86380 86390 1
430124 99430124 1001 86380 86390 1
430172 99430172 1001 86380 86390 1
430126 99430126 1001 86380 86390 1
430089 99430089 1001 86380 86390 1
429910 99429910 1001 86380 86390 1
429727 99429727 1001 86380 86390 1
429604 99429604 1001 86380 86390 1
429222 99429222 1001 86380 86390 1
429496 99429496 1001 86380 86390 1
429430 99429430 1001 86380 86390 1
429218 99429218 1001 86380 86390 1
430511 99430511 1001 86380 86390 1
430774 99430774 1001 86380 86390 1
430466 99430466 1001 86380 86390 1
431870 99431870 1001 86380 86390 1
431807 99431807 1001 86380 86390 1
431880 99431880 1001 86380 86390 1
431584 99431584 1001 86380 86390 1
431465 99431465 1001 86380 86390 1
431318 99431318 1001 86380 86390 1
431573 99431573 1001 86380 86390 1
431445 99431445 1001 86380 86390 1
431623 99431623 1001 86380 86390 1
431098 99431098 1001 86380 86390 1
431061 99431061 1001 86380 86390 1
432427 99432427 1001 86380 86390 1
432106 99432106 1001 86380 86390 1
432137 99432137 1001 86380 86390 1
433436 99433436 1001 86380 86390 1
433420 99433420 1001 86380 86390 1
433572 99433572 1001 86380 86390 1
433100 99433100 1001 86380 86390 1
433132 99433132 1001 86380 86390 1
432665 99432665 1001 86380 86390 1
432777 99432777 1001 86380 86390 1
435193 99435193 1001 86380 86390 1
435374 99435374 1001 86380 86390 1
435084 99435084 1001 86380 86390 1
435238 99435238 1001 86380 86390 1
435048 99435048 1001 86380 86390 1
434967 99434967 1001 86380 86390 1
434919 99434919 1001 86380 86390 1
434639 99434639 1001 86380 86390 1
434627 99434627 1001 86380 86390 1
434958 99434958 1001 86380 86390 1
434917 99434917 1001 86380 86390 1
434510 99434510 1001 86380 86390 1
434200 99434200 1001 86380 86390 1
434139 99434139 1001 86380 86390 1
434362 99434362 1001 86380 86390 1
434464 99434464 1001 86380 86390 1
434559 99434559 1001 86380 86390 1
435643 99435643 1001 86380 86390 1
435601 99435601 1001 86380 86390 1
436827 99436827 1001 86380 86390 1
436782 99436782 1001 86380 86390 1
436854 99436854 1001 86380 86390 1
437006 99437006 1001 86380 86390 1
437059 99437059 1001 86380 86390 1
436507 99436507 1001 86380 86390 1
436404 99436404 1001 86380 86390 1
436246 99436246 1001 86380 86390 1
300077 99300077 1001 86380 86390 1
300054 99300054 1001 86380 86390 1
300615 99300615 1001 86380 86390 1
300527 99300527 1001 86380 86390 1
300540 99300540 1001 86380 86390 1
300706 99300706 1001 86380 86390 1
300544 99300544 1001 86380 86390 1
300689 99300689 1001 86380 86390 1
300408 99300408 1001 86380 86390 1
300452 99300452 1001 86380 86390 1
300465 99300465 1001 86380 86390 1
300404 99300404 1001 86380 86390 1
300202 99300202 1001 86380 86390 1
300192 99300192 1001 86380 86390 1
300262 99300262 1001 86380 86390 1
300738 99300738 1001 86380 86390 1
300883 99300883 1001 86380 86390 1
301472 99301472 1001 86380 86390 1
301438 99301438 1001 86380 86390 1
301297 99301297 1001 86380 86390 1
301186 99301186 1001 86380 86390 1
301150 99301150 1001 86380 86390 1
301165 99301165 1001 86380 86390 1
301115 99301115 1001 86380 86390 1
300939 99300939 1001 86380 86390 1
301032 99301032 1001 86380 86390 1
301578 99301578 1001 86380 86390 1
301665 99301665 1001 86380 86390 1
301640 99301640 1001 86380 86390 1
301705 99301705 1001 86380 86390 1
302201 99302201 1001 86380 86390 1
302292 99302292 1001 86380 86390 1
302331 99302331 1001 86380 86390 1
302193 99302193 1001 86380 86390 1
302237 99302237 1001 86380 86390 1
301996 99301996 1001 86380 86390 1
302023 99302023 1001 86380 86390 1
302004 99302004 1001 86380 86390 1
302095 99302095 1001 86380 86390 1
301915 99301915 1001 86380 86390 1
301877 99301877 1001 86380 86390 1
301800 99301800 1001 86380 86390 1
301764 99301764 1001 86380 86390 1
301859 99301859 1001 86380 86390 1
302393 99302393 1001 86380 86390 1
302502 99302502 1001 86380 86390 1
303175 99303175 1001 86380 86390 1
303177 99303177 1001 86380 86390 1
303161 99303161 1001 86380 86390 1
303001 99303001 1001 86380 86390 1
302925 99302925 1001 86380 86390 1
302915 99302915 1001 86380 86390 1
302813 99302813 1001 86380 86390 1
303235 99303235 1001 86380 86390 1
303365 99303365 1001 86380 86390 1
303236 99303236 1001 86380 86390 1
303855 99303855 1001 86380 86390 1
303921 99303921 1001 86380 86390 1
303889 99303889 1001 86380 86390 1
303699 99303699 1001 86380 86390 1
303643 99303643 1001 86380 86390 1
303760 99303760 1001 86380 86390 1
303608 99303608 1001 86380 86390 1
303507 99303507 1001 86380 86390 1
303610 99303610 1001 86380 86390 1
304116 99304116 1001 86380 86390 1
304207 99304207 1001 86380 86390 1
304743 99304743 1001 86380 86390 1
304744 99304744 1001 86380 86390 1
304759 99304759 1001 86380 86390 1
304799 99304799 1001 86380 86390 1
304634 99304634 1001 86380 86390 1
304518 99304518 1001 86380 86390 1
304359 99304359 1001 86380 86390 1
304372 99304372 1001 86380 86390 1
304348 99304348 1001 86380 86390 1
304297 99304297 1001 86380 86390 1
304239 99304239 1001 86380 86390 1
304447 99304447 1001 86380 86390 1
305650 99305650 1001 86380 86390 1
305593 99305593 1001 86380 86390 1
305406 99305406 1001 86380 86390 1
305394 99305394 1001 86380 86390 1
305424 99305424 1001 86380 86390 1
305309 99305309 1001 86380 86390 1
305425 99305425 1001 86380 86390 1
305440 99305440 1001 86380 86390 1
305119 99305119 1001 86380 86390 1
305236 99305236 1001 86380 86390 1
305154 99305154 1001 86380 86390 1
500010 99500010 1001 86380 86390 1
500171 99500171 1001 86380 86390 1
500095 99500095 1001 86380 86390 1
500177 99500177 1001 86380 86390 1
305694 99305694 1001 86380 86390 1
500725 99500725 1001 86380 86390 1
500661 99500661 1001 86380 86390 1
500755 99500755 1001 86380 86390 1
500807 99500807 1001 86380 86390 1
500417 99500417 1001 86380 86390 1
500259 99500259 1001 86380 86390 1
500209 99500209 1001 86380 86390 1
500295 99500295 1001 86380 86390 1
500905 99500905 1001 86380 86390 1
500970 99500970 1001 86380 86390 1
500847 99500847 1001 86380 86390 1
500860 99500860 1001 86380 86390 1
501608 99501608 1001 86380 86390 1
501501 99501501 1001 86380 86390 1
501568 99501568 1001 86380 86390 1
501519 99501519 1001 86380 86390 1
501444 99501444 1001 86380 86390 1
501483 99501483 1001 86380 86390 1
501574 99501574 1001 86380 86390 1
501243 99501243 1001 86380 86390 1
501300 99501300 1001 86380 86390 1
501238 99501238 1001 86380 86390 1
501110 99501110 1001 86380 86390 1
501086 99501086 1001 86380 86390 1
501106 99501106 1001 86380 86390 1
501836 99501836 1001 86380 86390 1
501788 99501788 1001 86380 86390 1
502389 99502389 1001 86380 86390 1
502419 99502419 1001 86380 86390 1
502280 99502280 1001 86380 86390 1
502283 99502283 1001 86380 86390 1
502211 99502211 1001 86380 86390 1
502147 99502147 1001 86380 86390 1
502230 99502230 1001 86380 86390 1
502045 99502045 1001 86380 86390 1
501880 99501880 1001 86380 86390 1
502493 99502493 1001 86380 86390 1
502624 99502624 1001 86380 86390 1
503203 99503203 1001 86380 86390 1
503102 99503102 1001 86380 86390 1
503128 99503128 1001 86380 86390 1
503078 99503078 1001 86380 86390 1
502874 99502874 1001 86380 86390 1
503385 99503385 1001 86380 86390 1
503466 99503466 1001 86380 86390 1
504054 99504054 1001 86380 86390 1
503965 99503965 1001 86380 86390 1
503981 99503981 1001 86380 86390 1
503746 99503746 1001 86380 86390 1
503825 99503825 1001 86380 86390 1
503895 99503895 1001 86380 86390 1
503552 99503552 1001 86380 86390 1
503643 99503643 1001 86380 86390 1
504583 99504583 1001 86380 86390 1
504700 99504700 1001 86380 86390 1
504600 99504600 1001 86380 86390 1
504507 99504507 1001 86380 86390 1
504408 99504408 1001 86380 86390 1
504385 99504385 1001 86380 86390 1
504411 99504411 1001 86380 86390 1
505112 99505112 1001 86380 86390 1
504996 99504996 1001 86380 86390 1
504949 99504949 1001 86380 86390 1
505105 99505105 1001 86380 86390 1
505734 99505734 1001 86380 86390 1
505615 99505615 1001 86380 86390 1
505422 99505422 1001 86380 86390 1
505492 99505492 1001 86380 86390 1
505518 99505518 1001 86380 86390 1
505545 99505545 1001 86380 86390 1
505482 99505482 1001 86380 86390 1
505508 99505508 1001 86380 86390 1
505256 99505256 1001 86380 86390 1
505258 99505258 1001 86380 86390 1
505262 99505262 1001 86380 86390 1
505239 99505239 1001 86380 86390 1
505886 99505886 1001 86380 86390 1
505775 99505775 1001 86380 86390 1
505920 99505920 1001 86380 86390 1
506495 99506495 1001 86380 86390 1
506459 99506459 1001 86380 86390 1
506464 99506464 1001 86380 86390 1
506591 99506591 1001 86380 86390 1
506280 99506280 1001 86380 86390 1
506028 99506028 1001 86380 86390 1
506017 99506017 1001 86380 86390 1
506095 99506095 1001 86380 86390 1
506646 99506646 1001 86380 86390 1
506700 99506700 1001 86380 86390 1
506769 99506769 1001 86380 86390 1
507396 99507396 1001 86380 86390 1
507143 99507143 1001 86380 86390 1
507092 99507092 1001 86380 86390 1
506957 99506957 1001 86380 86390 1
506937 99506937 1001 86380 86390 1
506811 99506811 1001 86380 86390 1
506930 99506930 1001 86380 86390 1
507523 99507523 1001 86380 86390 1
507474 99507474 1001 86380 86390 1
507617 99507617 1001 86380 86390 1
507464 99507464 1001 86380 86390 1
507479 99507479 1001 86380 86390 1
508082 99508082 1001 86380 86390 1
508175 99508175 1001 86380 86390 1
508224 99508224 1001 86380 86390 1
508129 99508129 1001 86380 86390 1
507881 99507881 1001 86380 86390 1
507999 99507999 1001 86380 86390 1
508002 99508002 1001 86380 86390 1
507951 99507951 1001 86380 86390 1
507686 99507686 1001 86380 86390 1
507751 99507751 1001 86380 86390 1
507717 99507717 1001 86380 86390 1
508388 99508388 1001 86380 86390 1
508368 99508368 1001 86380 86390 1
509042 99509042 1001 86380 86390 1
508974 99508974 1001 86380 86390 1
508872 99508872 1001 86380 86390 1
508936 99508936 1001 86380 86390 1
508924 99508924 1001 86380 86390 1
508755 99508755 1001 86380 86390 1
508781 99508781 1001 86380 86390 1
508846 99508846 1001 86380 86390 1
508637 99508637 1001 86380 86390 1
508457 99508457 1001 86380 86390 1
508640 99508640 1001 86380 86390 1
508631 99508631 1001 86380 86390 1
509219 99509219 1001 86380 86390 1
509160 99509160 1001 86380 86390 1
509747 99509747 1001 86380 86390 1
509776 99509776 1001 86380 86390 1
509725 99509725 1001 86380 86390 1
509739 99509739 1001 86380 86390 1
509702 99509702 1001 86380 86390 1
509844 99509844 1001 86380 86390 1
509822 99509822 1001 86380 86390 1
509529 99509529 1001 86380 86390 1
509542 99509542 1001 86380 86390 1
509636 99509636 1001 86380 86390 1
509616 99509616 1001 86380 86390 1
509318 99509318 1001 86380 86390 1
509293 99509293 1001 86380 86390 1
509477 99509477 1001 86380 86390 1
509361 99509361 1001 86380 86390 1
510726 99510726 1001 86380 86390 1
510672 99510672 1001 86380 86390 1
510718 99510718 1001 86380 86390 1
510597 99510597 1001 86380 86390 1
510483 99510483 1001 86380 86390 1
510411 99510411 1001 86380 86390 1
510480 99510480 1001 86380 86390 1
510112 99510112 1001 86380 86390 1
510168 99510168 1001 86380 86390 1
511143 99511143 1001 86380 86390 1
511264 99511264 1001 86380 86390 1
511164 99511164 1001 86380 86390 1
511062 99511062 1001 86380 86390 1
510986 99510986 1001 86380 86390 1
511043 99511043 1001 86380 86390 1
511699 99511699 1001 86380 86390 1
511622 99511622 1001 86380 86390 1
512347 99512347 1001 86380 86390 1
512349 99512349 1001 86380 86390 1
512268 99512268 1001 86380 86390 1
512246 99512246 1001 86380 86390 1
512288 99512288 1001 86380 86390 1
511992 99511992 1001 86380 86390 1
512085 99512085 1001 86380 86390 1
512151 99512151 1001 86380 86390 1
512079 99512079 1001 86380 86390 1
511977 99511977 1001 86380 86390 1
512043 99512043 1001 86380 86390 1
511945 99511945 1001 86380 86390 1
511960 99511960 1001 86380 86390 1
511897 99511897 1001 86380 86390 1
513060 99513060 1001 86380 86390 1
512857 99512857 1001 86380 86390 1
512924 99512924 1001 86380 86390 1
512919 99512919 1001 86380 86390 1
512958 99512958 1001 86380 86390 1
512984 99512984 1001 86380 86390 1
512882 99512882 1001 86380 86390 1
512765 99512765 1001 86380 86390 1
512595 99512595 1001 86380 86390 1
512687 99512687 1001 86380 86390 1
513315 99513315 1001 86380 86390 1
513857 99513857 1001 86380 86390 1
514010 99514010 1001 86380 86390 1
513962 99513962 1001 86380 86390 1
513888 99513888 1001 86380 86390 1
513752 99513752 1001 86380 86390 1
513806 99513806 1001 86380 86390 1
513490 99513490 1001 86380 86390 1
513478 99513478 1001 86380 86390 1
514056 99514056 1001 86380 86390 1
514134 99514134 1001 86380 86390 1
514228 99514228 1001 86380 86390 1
514100 99514100 1001 86380 86390 1
514127 99514127 1001 86380 86390 1
514205 99514205 1001 86380 86390 1
514231 99514231 1001 86380 86390 1
514743 99514743 1001 86380 86390 1
514669 99514669 1001 86380 86390 1
514684 99514684 1001 86380 86390 1
514727 99514727 1001 86380 86390 1
514741 99514741 1001 86380 86390 1
514471 99514471 1001 86380 86390 1
514497 99514497 1001 86380 86390 1
514569 99514569 1001 86380 86390 1
514480 99514480 1001 86380 86390 1
514301 99514301 1001 86380 86390 1
514341 99514341 1001 86380 86390 1
514444 99514444 1001 86380 86390 1
514292 99514292 1001 86380 86390 1
514319 99514319 1001 86380 86390 1
514358 99514358 1001 86380 86390 1
514945 99514945 1001 86380 86390 1
514907 99514907 1001 86380 86390 1
515051 99515051 1001 86380 86390 1
514914 99514914 1001 86380 86390 1
515575 99515575 1001 86380 86390 1
515628 99515628 1001 86380 86390 1
515540 99515540 1001 86380 86390 1
515288 99515288 1001 86380 86390 1
515460 99515460 1001 86380 86390 1
515088 99515088 1001 86380 86390 1
515089 99515089 1001 86380 86390 1
515199 99515199 1001 86380 86390 1
515097 99515097 1001 86380 86390 1
515165 99515165 1001 86380 86390 1
515826 99515826 1001 86380 86390 1
515763 99515763 1001 86380 86390 1
516382 99516382 1001 86380 86390 1
516098 99516098 1001 86380 86390 1
516255 99516255 1001 86380 86390 1
516204 99516204 1001 86380 86390 1
516101 99516101 1001 86380 86390 1
516156 99516156 1001 86380 86390 1
516169 99516169 1001 86380 86390 1
516246 99516246 1001 86380 86390 1
516277 99516277 1001 86380 86390 1
516592 99516592 1001 86380 86390 1
516594 99516594 1001 86380 86390 1
517172 99517172 1001 86380 86390 1
517284 99517284 1001 86380 86390 1
516975 99516975 1001 86380 86390 1
516958 99516958 1001 86380 86390 1
516896 99516896 1001 86380 86390 1
516861 99516861 1001 86380 86390 1
516824 99516824 1001 86380 86390 1
516853 99516853 1001 86380 86390 1
516841 99516841 1001 86380 86390 1
516752 99516752 1001 86380 86390 1
517386 99517386 1001 86380 86390 1
517413 99517413 1001 86380 86390 1
517427 99517427 1001 86380 86390 1
517454 99517454 1001 86380 86390 1
517448 99517448 1001 86380 86390 1
518161 99518161 1001 86380 86390 1
518036 99518036 1001 86380 86390 1
517964 99517964 1001 86380 86390 1
517788 99517788 1001 86380 86390 1
517883 99517883 1001 86380 86390 1
517910 99517910 1001 86380 86390 1
517823 99517823 1001 86380 86390 1
517785 99517785 1001 86380 86390 1
517711 99517711 1001 86380 86390 1
517596 99517596 1001 86380 86390 1
517590 99517590 1001 86380 86390 1
518353 99518353 1001 86380 86390 1
518366 99518366 1001 86380 86390 1
518367 99518367 1001 86380 86390 1
518316 99518316 1001 86380 86390 1
518265 99518265 1001 86380 86390 1
518178 99518178 1001 86380 86390 1
518271 99518271 1001 86380 86390 1
518298 99518298 1001 86380 86390 1
518836 99518836 1001 86380 86390 1
518941 99518941 1001 86380 86390 1
518933 99518933 1001 86380 86390 1
518817 99518817 1001 86380 86390 1
518870 99518870 1001 86380 86390 1
518627 99518627 1001 86380 86390 1
518745 99518745 1001 86380 86390 1
518681 99518681 1001 86380 86390 1
518746 99518746 1001 86380 86390 1
518578 99518578 1001 86380 86390 1
518605 99518605 1001 86380 86390 1
518751 99518751 1001 86380 86390 1
518584 99518584 1001 86380 86390 1
518548 99518548 1001 86380 86390 1
518537 99518537 1001 86380 86390 1
518521 99518521 1001 86380 86390 1
519063 99519063 1001 86380 86390 1
519031 99519031 1001 86380 86390 1
519570 99519570 1001 86380 86390 1
519597 99519597 1001 86380 86390 1
519481 99519481 1001 86380 86390 1
519593 99519593 1001 86380 86390 1
519374 99519374 1001 86380 86390 1
519315 99519315 1001 86380 86390 1
519216 99519216 1001 86380 86390 1
519257 99519257 1001 86380 86390 1
519980 99519980 1001 86380 86390 1
519943 99519943 1001 86380 86390 1
519893 99519893 1001 86380 86390 1
519911 99519911 1001 86380 86390 1
520602 99520602 1001 86380 86390 1
520413 99520413 1001 86380 86390 1
520406 99520406 1001 86380 86390 1
520087 99520087 1001 86380 86390 1
520090 99520090 1001 86380 86390 1
520834 99520834 1001 86380 86390 1
520762 99520762 1001 86380 86390 1
521465 99521465 1001 86380 86390 1
521175 99521175 1001 86380 86390 1
521101 99521101 1001 86380 86390 1
521140 99521140 1001 86380 86390 1
521245 99521245 1001 86380 86390 1
521259 99521259 1001 86380 86390 1
520923 99520923 1001 86380 86390 1
520881 99520881 1001 86380 86390 1
520907 99520907 1001 86380 86390 1
520896 99520896 1001 86380 86390 1
521506 99521506 1001 86380 86390 1
521589 99521589 1001 86380 86390 1
521616 99521616 1001 86380 86390 1
521655 99521655 1001 86380 86390 1
521656 99521656 1001 86380 86390 1
522242 99522242 1001 86380 86390 1
522265 99522265 1001 86380 86390 1
522181 99522181 1001 86380 86390 1
522233 99522233 1001 86380 86390 1
522284 99522284 1001 86380 86390 1
522149 99522149 1001 86380 86390 1
521962 99521962 1001 86380 86390 1
521939 99521939 1001 86380 86390 1
522043 99522043 1001 86380 86390 1
521748 99521748 1001 86380 86390 1
522488 99522488 1001 86380 86390 1
522915 99522915 1001 86380 86390 1
522957 99522957 1001 86380 86390 1
522961 99522961 1001 86380 86390 1
522864 99522864 1001 86380 86390 1
522829 99522829 1001 86380 86390 1
522730 99522730 1001 86380 86390 1
522795 99522795 1001 86380 86390 1
522695 99522695 1001 86380 86390 1
523225 99523225 1001 86380 86390 1
523269 99523269 1001 86380 86390 1
523816 99523816 1001 86380 86390 1
523756 99523756 1001 86380 86390 1
523771 99523771 1001 86380 86390 1
523903 99523903 1001 86380 86390 1
523853 99523853 1001 86380 86390 1
523718 99523718 1001 86380 86390 1
523695 99523695 1001 86380 86390 1
523375 99523375 1001 86380 86390 1
523483 99523483 1001 86380 86390 1
523510 99523510 1001 86380 86390 1
523462 99523462 1001 86380 86390 1
524136 99524136 1001 86380 86390 1
524031 99524031 1001 86380 86390 1
524634 99524634 1001 86380 86390 1
524384 99524384 1001 86380 86390 1
524450 99524450 1001 86380 86390 1
524270 99524270 1001 86380 86390 1
524309 99524309 1001 86380 86390 1
524298 99524298 1001 86380 86390 1
524340 99524340 1001 86380 86390 1
524278 99524278 1001 86380 86390 1
524936 99524936 1001 86380 86390 1
525559 99525559 1001 86380 86390 1
525446 99525446 1001 86380 86390 1
525486 99525486 1001 86380 86390 1
525501 99525501 1001 86380 86390 1
525249 99525249 1001 86380 86390 1
525214 99525214 1001 86380 86390 1
525660 99525660 1001 86380 86390 1
525751 99525751 1001 86380 86390 1
525687 99525687 1001 86380 86390 1
525793 99525793 1001 86380 86390 1
525625 99525625 1001 86380 86390 1
526131 99526131 1001 86380 86390 1
525930 99525930 1001 86380 86390 1
526447 99526447 1001 86380 86390 1
526514 99526514 1001 86380 86390 1
526427 99526427 1001 86380 86390 1
526496 99526496 1001 86380 86390 1
527122 99527122 1001 86380 86390 1
527225 99527225 1001 86380 86390 1
527204 99527204 1001 86380 86390 1
527051 99527051 1001 86380 86390 1
527007 99527007 1001 86380 86390 1
527415 99527415 1001 86380 86390 1
527429 99527429 1001 86380 86390 1
527418 99527418 1001 86380 86390 1
527383 99527383 1001 86380 86390 1
527398 99527398 1001 86380 86390 1
528018 99528018 1001 86380 86390 1
527969 99527969 1001 86380 86390 1
527806 99527806 1001 86380 86390 1
527704 99527704 1001 86380 86390 1
527718 99527718 1001 86380 86390 1
527848 99527848 1001 86380 86390 1
527771 99527771 1001 86380 86390 1
527748 99527748 1001 86380 86390 1
527726 99527726 1001 86380 86390 1
527637 99527637 1001 86380 86390 1
527475 99527475 1001 86380 86390 1
528234 99528234 1001 86380 86390 1
528118 99528118 1001 86380 86390 1
528747 99528747 1001 86380 86390 1
528813 99528813 1001 86380 86390 1
528762 99528762 1001 86380 86390 1
528876 99528876 1001 86380 86390 1
528897 99528897 1001 86380 86390 1
528595 99528595 1001 86380 86390 1
528570 99528570 1001 86380 86390 1
528623 99528623 1001 86380 86390 1
528534 99528534 1001 86380 86390 1
528384 99528384 1001 86380 86390 1
528335 99528335 1001 86380 86390 1
528291 99528291 1001 86380 86390 1
528912 99528912 1001 86380 86390 1
528902 99528902 1001 86380 86390 1
528946 99528946 1001 86380 86390 1
529014 99529014 1001 86380 86390 1
529651 99529651 1001 86380 86390 1
529613 99529613 1001 86380 86390 1
529401 99529401 1001 86380 86390 1
529482 99529482 1001 86380 86390 1
529198 99529198 1001 86380 86390 1
529231 99529231 1001 86380 86390 1
529170 99529170 1001 86380 86390 1
529131 99529131 1001 86380 86390 1
529867 99529867 1001 86380 86390 1
529831 99529831 1001 86380 86390 1
529896 99529896 1001 86380 86390 1
529885 99529885 1001 86380 86390 1
529769 99529769 1001 86380 86390 1
529926 99529926 1001 86380 86390 1
529878 99529878 1001 86380 86390 1
529775 99529775 1001 86380 86390 1
530438 99530438 1001 86380 86390 1
530521 99530521 1001 86380 86390 1
530458 99530458 1001 86380 86390 1
530382 99530382 1001 86380 86390 1
530499 99530499 1001 86380 86390 1
530257 99530257 1001 86380 86390 1
530075 99530075 1001 86380 86390 1
530028 99530028 1001 86380 86390 1
529953 99529953 1001 86380 86390 1
530071 99530071 1001 86380 86390 1
530059 99530059 1001 86380 86390 1
530034 99530034 1001 86380 86390 1
530725 99530725 1001 86380 86390 1
530739 99530739 1001 86380 86390 1
530752 99530752 1001 86380 86390 1
530625 99530625 1001 86380 86390 1
530717 99530717 1001 86380 86390 1
531253 99531253 1001 86380 86390 1
531364 99531364 1001 86380 86390 1
531208 99531208 1001 86380 86390 1
531325 99531325 1001 86380 86390 1
531164 99531164 1001 86380 86390 1
531152 99531152 1001 86380 86390 1
531101 99531101 1001 86380 86390 1
531171 99531171 1001 86380 86390 1
530909 99530909 1001 86380 86390 1
530925 99530925 1001 86380 86390 1
531456 99531456 1001 86380 86390 1
531435 99531435 1001 86380 86390 1
531526 99531526 1001 86380 86390 1
531488 99531488 1001 86380 86390 1
531491 99531491 1001 86380 86390 1
531492 99531492 1001 86380 86390 1
532138 99532138 1001 86380 86390 1
532074 99532074 1001 86380 86390 1
531795 99531795 1001 86380 86390 1
531921 99531921 1001 86380 86390 1
531588 99531588 1001 86380 86390 1
531697 99531697 1001 86380 86390 1
531672 99531672 1001 86380 86390 1
532321 99532321 1001 86380 86390 1
532233 99532233 1001 86380 86390 1
532276 99532276 1001 86380 86390 1
532355 99532355 1001 86380 86390 1
532278 99532278 1001 86380 86390 1
532968 99532968 1001 86380 86390 1
532920 99532920 1001 86380 86390 1
532730 99532730 1001 86380 86390 1
532797 99532797 1001 86380 86390 1
532810 99532810 1001 86380 86390 1
532694 99532694 1001 86380 86390 1
532670 99532670 1001 86380 86390 1
532478 99532478 1001 86380 86390 1
532461 99532461 1001 86380 86390 1
532423 99532423 1001 86380 86390 1
533153 99533153 1001 86380 86390 1
533105 99533105 1001 86380 86390 1
533858 99533858 1001 86380 86390 1
533688 99533688 1001 86380 86390 1
533701 99533701 1001 86380 86390 1
533458 99533458 1001 86380 86390 1
533537 99533537 1001 86380 86390 1
533642 99533642 1001 86380 86390 1
533460 99533460 1001 86380 86390 1
533247 99533247 1001 86380 86390 1
533417 99533417 1001 86380 86390 1
534002 99534002 1001 86380 86390 1
533967 99533967 1001 86380 86390 1
533918 99533918 1001 86380 86390 1
534574 99534574 1001 86380 86390 1
534418 99534418 1001 86380 86390 1
534460 99534460 1001 86380 86390 1
534305 99534305 1001 86380 86390 1
534437 99534437 1001 86380 86390 1
534087 99534087 1001 86380 86390 1
534101 99534101 1001 86380 86390 1
534722 99534722 1001 86380 86390 1
535488 99535488 1001 86380 86390 1
535323 99535323 1001 86380 86390 1
535404 99535404 1001 86380 86390 1
535217 99535217 1001 86380 86390 1
535104 99535104 1001 86380 86390 1
535261 99535261 1001 86380 86390 1
535158 99535158 1001 86380 86390 1
534928 99534928 1001 86380 86390 1
535023 99535023 1001 86380 86390 1
534974 99534974 1001 86380 86390 1
535575 99535575 1001 86380 86390 1
535682 99535682 1001 86380 86390 1
535527 99535527 1001 86380 86390 1
535711 99535711 1001 86380 86390 1
535584 99535584 1001 86380 86390 1
535972 99535972 1001 86380 86390 1
535887 99535887 1001 86380 86390 1
535731 99535731 1001 86380 86390 1
535916 99535916 1001 86380 86390 1
535788 99535788 1001 86380 86390 1
535803 99535803 1001 86380 86390 1
535726 99535726 1001 86380 86390 1
535740 99535740 1001 86380 86390 1
536373 99536373 1001 86380 86390 1
536417 99536417 1001 86380 86390 1
536456 99536456 1001 86380 86390 1
536435 99536435 1001 86380 86390 1
537008 99537008 1001 86380 86390 1
536983 99536983 1001 86380 86390 1
537076 99537076 1001 86380 86390 1
537028 99537028 1001 86380 86390 1
537106 99537106 1001 86380 86390 1
537158 99537158 1001 86380 86390 1
536893 99536893 1001 86380 86390 1
536849 99536849 1001 86380 86390 1
536862 99536862 1001 86380 86390 1
536626 99536626 1001 86380 86390 1
536694 99536694 1001 86380 86390 1
537264 99537264 1001 86380 86390 1
537215 99537215 1001 86380 86390 1
537245 99537245 1001 86380 86390 1
537349 99537349 1001 86380 86390 1
537286 99537286 1001 86380 86390 1
537706 99537706 1001 86380 86390 1
537589 99537589 1001 86380 86390 1
537772 99537772 1001 86380 86390 1
537594 99537594 1001 86380 86390 1
537601 99537601 1001 86380 86390 1
537523 99537523 1001 86380 86390 1
537396 99537396 1001 86380 86390 1
537384 99537384 1001 86380 86390 1
537465 99537465 1001 86380 86390 1
538187 99538187 1001 86380 86390 1
538753 99538753 1001 86380 86390 1
538716 99538716 1001 86380 86390 1
538502 99538502 1001 86380 86390 1
538312 99538312 1001 86380 86390 1
538227 99538227 1001 86380 86390 1
538918 99538918 1001 86380 86390 1
538985 99538985 1001 86380 86390 1
539002 99539002 1001 86380 86390 1
538823 99538823 1001 86380 86390 1
539592 99539592 1001 86380 86390 1
539582 99539582 1001 86380 86390 1
539468 99539468 1001 86380 86390 1
539368 99539368 1001 86380 86390 1
539180 99539180 1001 86380 86390 1
539807 99539807 1001 86380 86390 1
539808 99539808 1001 86380 86390 1
539721 99539721 1001 86380 86390 1
539643 99539643 1001 86380 86390 1
540292 99540292 1001 86380 86390 1
540284 99540284 1001 86380 86390 1
540082 99540082 1001 86380 86390 1
540083 99540083 1001 86380 86390 1
540136 99540136 1001 86380 86390 1
540241 99540241 1001 86380 86390 1
540217 99540217 1001 86380 86390 1
539911 99539911 1001 86380 86390 1
539956 99539956 1001 86380 86390 1
540664 99540664 1001 86380 86390 1
540626 99540626 1001 86380 86390 1
540471 99540471 1001 86380 86390 1
541151 99541151 1001 86380 86390 1
541190 99541190 1001 86380 86390 1
541094 99541094 1001 86380 86390 1
541010 99541010 1001 86380 86390 1
541088 99541088 1001 86380 86390 1
541024 99541024 1001 86380 86390 1
540974 99540974 1001 86380 86390 1
541000 99541000 1001 86380 86390 1
540951 99540951 1001 86380 86390 1
541029 99541029 1001 86380 86390 1
541019 99541019 1001 86380 86390 1
540846 99540846 1001 86380 86390 1
540708 99540708 1001 86380 86390 1
541425 99541425 1001 86380 86390 1
541341 99541341 1001 86380 86390 1
541994 99541994 1001 86380 86390 1
541926 99541926 1001 86380 86390 1
541806 99541806 1001 86380 86390 1
541873 99541873 1001 86380 86390 1
541887 99541887 1001 86380 86390 1
541524 99541524 1001 86380 86390 1
541504 99541504 1001 86380 86390 1
541582 99541582 1001 86380 86390 1
541608 99541608 1001 86380 86390 1
541660 99541660 1001 86380 86390 1
541661 99541661 1001 86380 86390 1
542942 99542942 1001 86380 86390 1
542924 99542924 1001 86380 86390 1
542824 99542824 1001 86380 86390 1
542937 99542937 1001 86380 86390 1
542598 99542598 1001 86380 86390 1
542541 99542541 1001 86380 86390 1
542739 99542739 1001 86380 86390 1
542512 99542512 1001 86380 86390 1
542384 99542384 1001 86380 86390 1
542492 99542492 1001 86380 86390 1
543111 99543111 1001 86380 86390 1
543044 99543044 1001 86380 86390 1
543618 99543618 1001 86380 86390 1
543644 99543644 1001 86380 86390 1
543657 99543657 1001 86380 86390 1
543634 99543634 1001 86380 86390 1
543411 99543411 1001 86380 86390 1
543450 99543450 1001 86380 86390 1
543413 99543413 1001 86380 86390 1
543389 99543389 1001 86380 86390 1
543545 99543545 1001 86380 86390 1
543469 99543469 1001 86380 86390 1
543310 99543310 1001 86380 86390 1
543264 99543264 1001 86380 86390 1
543317 99543317 1001 86380 86390 1
543891 99543891 1001 86380 86390 1
544445 99544445 1001 86380 86390 1
544458 99544458 1001 86380 86390 1
544511 99544511 1001 86380 86390 1
544525 99544525 1001 86380 86390 1
544580 99544580 1001 86380 86390 1
544585 99544585 1001 86380 86390 1
544465 99544465 1001 86380 86390 1
544379 99544379 1001 86380 86390 1
544341 99544341 1001 86380 86390 1
544199 99544199 1001 86380 86390 1
544253 99544253 1001 86380 86390 1
544372 99544372 1001 86380 86390 1
544135 99544135 1001 86380 86390 1
544174 99544174 1001 86380 86390 1
544032 99544032 1001 86380 86390 1
544085 99544085 1001 86380 86390 1
544021 99544021 1001 86380 86390 1
543997 99543997 1001 86380 86390 1
544608 99544608 1001 86380 86390 1
544651 99544651 1001 86380 86390 1
544643 99544643 1001 86380 86390 1
544696 99544696 1001 86380 86390 1
515075 870 1002 49385 57552 1
540451 1123 1002 31762 35959 1
400109 99400109 1001 86380 86390 1
400704 99400704 1001 86380 86390 1
401003 99401003 1001 86380 86390 1
401012 99401012 1001 86380 86390 1
401062 99401062 1001 86380 86390 1
401107 99401107 1001 86380 86390 1
401175 99401175 1001 86380 86390 1
401302 99401302 1001 86380 86390 1
401548 99401548 1001 86380 86390 1
401511 99401511 1001 86380 86390 1
401564 99401564 1001 86380 86390 1
401498 99401498 1001 86380 86390 1
401586 99401586 1001 86380 86390 1
401677 99401677 1001 86380 86390 1
401723 99401723 1001 86380 86390 1
401812 99401812 1001 86380 86390 1
401896 99401896 1001 86380 86390 1
402327 99402327 1001 86380 86390 1
402440 99402440 1001 86380 86390 1
402641 99402641 1001 86380 86390 1
402772 99402772 1001 86380 86390 1
402921 99402921 1001 86380 86390 1
403010 99403010 1001 86380 86390 1
403185 99403185 1001 86380 86390 1
403161 99403161 1001 86380 86390 1
403140 99403140 1001 86380 86390 1
403228 99403228 1001 86380 86390 1
403211 99403211 1001 86380 86390 1
403571 99403571 1001 86380 86390 1
403679 99403679 1001 86380 86390 1
403832 99403832 1001 86380 86390 1
403985 99403985 1001 86380 86390 1
404012 99404012 1001 86380 86390 1
403962 99403962 1001 86380 86390 1
404609 99404609 1001 86380 86390 1
404724 99404724 1001 86380 86390 1
404717 99404717 1001 86380 86390 1
404906 99404906 1001 86380 86390 1
404887 99404887 1001 86380 86390 1
405132 99405132 1001 86380 86390 1
405288 99405288 1001 86380 86390 1
405334 99405334 1001 86380 86390 1
405374 99405374 1001 86380 86390 1
405587 99405587 1001 86380 86390 1
405679 99405679 1001 86380 86390 1
405738 99405738 1001 86380 86390 1
405758 99405758 1001 86380 86390 1
405975 99405975 1001 86380 86390 1
406450 99406450 1001 86380 86390 1
406578 99406578 1001 86380 86390 1
406591 99406591 1001 86380 86390 1
406543 99406543 1001 86380 86390 1
406650 99406650 1001 86380 86390 1
406691 99406691 1001 86380 86390 1
406826 99406826 1001 86380 86390 1
406818 99406818 1001 86380 86390 1
406930 99406930 1001 86380 86390 1
406873 99406873 1001 86380 86390 1
406866 99406866 1001 86380 86390 1
407050 99407050 1001 86380 86390 1
407038 99407038 1001 86380 86390 1
407443 99407443 1001 86380 86390 1
407450 99407450 1001 86380 86390 1
407635 99407635 1001 86380 86390 1
407743 99407743 1001 86380 86390 1
407930 99407930 1001 86380 86390 1
408171 99408171 1001 86380 86390 1
408210 99408210 1001 86380 86390 1
408276 99408276 1001 86380 86390 1
408488 99408488 1001 86380 86390 1
408681 99408681 1001 86380 86390 1
409092 99409092 1001 86380 86390 1
409129 99409129 1001 86380 86390 1
409281 99409281 1001 86380 86390 1
409209 99409209 1001 86380 86390 1
409218 99409218 1001 86380 86390 1
409249 99409249 1001 86380 86390 1
409378 99409378 1001 86380 86390 1
409689 99409689 1001 86380 86390 1
409712 99409712 1001 86380 86390 1
410032 99410032 1001 86380 86390 1
410225 99410225 1001 86380 86390 1
410525 99410525 1001 86380 86390 1
410653 99410653 1001 86380 86390 1
411091 99411091 1001 86380 86390 1
411480 99411480 1001 86380 86390 1
411555 99411555 1001 86380 86390 1
411605 99411605 1001 86380 86390 1
411749 99411749 1001 86380 86390 1
411825 99411825 1001 86380 86390 1
411971 99411971 1001 86380 86390 1
412010 99412010 1001 86380 86390 1
412125 99412125 1001 86380 86390 1
413565 99413565 1001 86380 86390 1
413646 99413646 1001 86380 86390 1
413684 99413684 1001 86380 86390 1
413136 99413136 1001 86380 86390 1
413043 99413043 1001 86380 86390 1
413094 99413094 1001 86380 86390 1
413227 99413227 1001 86380 86390 1
412901 99412901 1001 86380 86390 1
412548 99412548 1001 86380 86390 1
412780 99412780 1001 86380 86390 1
412756 99412756 1001 86380 86390 1
412590 99412590 1001 86380 86390 1
412786 99412786 1001 86380 86390 1
413871 99413871 1001 86380 86390 1
413744 99413744 1001 86380 86390 1
413798 99413798 1001 86380 86390 1
413886 99413886 1001 86380 86390 1
415293 99415293 1001 86380 86390 1
415131 99415131 1001 86380 86390 1
415296 99415296 1001 86380 86390 1
414892 99414892 1001 86380 86390 1
414179 99414179 1001 86380 86390 1
414440 99414440 1001 86380 86390 1
415501 99415501 1001 86380 86390 1
415703 99415703 1001 86380 86390 1
415338 99415338 1001 86380 86390 1
415587 99415587 1001 86380 86390 1
415614 99415614 1001 86380 86390 1
416791 99416791 1001 86380 86390 1
416952 99416952 1001 86380 86390 1
416965 99416965 1001 86380 86390 1
416439 99416439 1001 86380 86390 1
415963 99415963 1001 86380 86390 1
415978 99415978 1001 86380 86390 1
416582 99416582 1001 86380 86390 1
417339 99417339 1001 86380 86390 1
417060 99417060 1001 86380 86390 1
417572 99417572 1001 86380 86390 1
418603 99418603 1001 86380 86390 1
418661 99418661 1001 86380 86390 1
418077 99418077 1001 86380 86390 1
418103 99418103 1001 86380 86390 1
418389 99418389 1001 86380 86390 1
418144 99418144 1001 86380 86390 1
418399 99418399 1001 86380 86390 1
418258 99418258 1001 86380 86390 1
417848 99417848 1001 86380 86390 1
417697 99417697 1001 86380 86390 1
418938 99418938 1001 86380 86390 1
418959 99418959 1001 86380 86390 1
418991 99418991 1001 86380 86390 1
419087 99419087 1001 86380 86390 1
419150 99419150 1001 86380 86390 1
420379 99420379 1001 86380 86390 1
420226 99420226 1001 86380 86390 1
419982 99419982 1001 86380 86390 1
419884 99419884 1001 86380 86390 1
419986 99419986 1001 86380 86390 1
419677 99419677 1001 86380 86390 1
419753 99419753 1001 86380 86390 1
419929 99419929 1001 86380 86390 1
419835 99419835 1001 86380 86390 1
419292 99419292 1001 86380 86390 1
419540 99419540 1001 86380 86390 1
419408 99419408 1001 86380 86390 1
419519 99419519 1001 86380 86390 1
419217 99419217 1001 86380 86390 1
419487 99419487 1001 86380 86390 1
420505 99420505 1001 86380 86390 1
421801 99421801 1001 86380 86390 1
421847 99421847 1001 86380 86390 1
421929 99421929 1001 86380 86390 1
421618 99421618 1001 86380 86390 1
421389 99421389 1001 86380 86390 1
421061 99421061 1001 86380 86390 1
422309 99422309 1001 86380 86390 1
422489 99422489 1001 86380 86390 1
422172 99422172 1001 86380 86390 1
422409 99422409 1001 86380 86390 1
422292 99422292 1001 86380 86390 1
422266 99422266 1001 86380 86390 1
423550 99423550 1001 86380 86390 1
423412 99423412 1001 86380 86390 1
423697 99423697 1001 86380 86390 1
423635 99423635 1001 86380 86390 1
423521 99423521 1001 86380 86390 1
423595 99423595 1001 86380 86390 1
423219 99423219 1001 86380 86390 1
423291 99423291 1001 86380 86390 1
423069 99423069 1001 86380 86390 1
422952 99422952 1001 86380 86390 1
423081 99423081 1001 86380 86390 1
422561 99422561 1001 86380 86390 1
422761 99422761 1001 86380 86390 1
422592 99422592 1001 86380 86390 1
424133 99424133 1001 86380 86390 1
423764 99423764 1001 86380 86390 1
425219 99425219 1001 86380 86390 1
425062 99425062 1001 86380 86390 1
425206 99425206 1001 86380 86390 1
424865 99424865 1001 86380 86390 1
424971 99424971 1001 86380 86390 1
424744 99424744 1001 86380 86390 1
424315 99424315 1001 86380 86390 1
424298 99424298 1001 86380 86390 1
424582 99424582 1001 86380 86390 1
425531 99425531 1001 86380 86390 1
425456 99425456 1001 86380 86390 1
426812 99426812 1001 86380 86390 1
426947 99426947 1001 86380 86390 1
427060 99427060 1001 86380 86390 1
426998 99426998 1001 86380 86390 1
427001 99427001 1001 86380 86390 1
426520 99426520 1001 86380 86390 1
426377 99426377 1001 86380 86390 1
426454 99426454 1001 86380 86390 1
426526 99426526 1001 86380 86390 1
426439 99426439 1001 86380 86390 1
426535 99426535 1001 86380 86390 1
426159 99426159 1001 86380 86390 1
425897 99425897 1001 86380 86390 1
425923 99425923 1001 86380 86390 1
425903 99425903 1001 86380 86390 1
427311 99427311 1001 86380 86390 1
428348 99428348 1001 86380 86390 1
428425 99428425 1001 86380 86390 1
428428 99428428 1001 86380 86390 1
428380 99428380 1001 86380 86390 1
427932 99427932 1001 86380 86390 1
427602 99427602 1001 86380 86390 1
427914 99427914 1001 86380 86390 1
428937 99428937 1001 86380 86390 1
428906 99428906 1001 86380 86390 1
428941 99428941 1001 86380 86390 1
428878 99428878 1001 86380 86390 1
428833 99428833 1001 86380 86390 1
428838 99428838 1001 86380 86390 1
430163 99430163 1001 86380 86390 1
430070 99430070 1001 86380 86390 1
430051 99430051 1001 86380 86390 1
430229 99430229 1001 86380 86390 1
429690 99429690 1001 86380 86390 1
429328 99429328 1001 86380 86390 1
429352 99429352 1001 86380 86390 1
429234 99429234 1001 86380 86390 1
429560 99429560 1001 86380 86390 1
429313 99429313 1001 86380 86390 1
430509 99430509 1001 86380 86390 1
430467 99430467 1001 86380 86390 1
430452 99430452 1001 86380 86390 1
431940 99431940 1001 86380 86390 1
431895 99431895 1001 86380 86390 1
431972 99431972 1001 86380 86390 1
432021 99432021 1001 86380 86390 1
432025 99432025 1001 86380 86390 1
431707 99431707 1001 86380 86390 1
431583 99431583 1001 86380 86390 1
431532 99431532 1001 86380 86390 1
431565 99431565 1001 86380 86390 1
431271 99431271 1001 86380 86390 1
430876 99430876 1001 86380 86390 1
432156 99432156 1001 86380 86390 1
432103 99432103 1001 86380 86390 1
432113 99432113 1001 86380 86390 1
433548 99433548 1001 86380 86390 1
433522 99433522 1001 86380 86390 1
433468 99433468 1001 86380 86390 1
433646 99433646 1001 86380 86390 1
433427 99433427 1001 86380 86390 1
433545 99433545 1001 86380 86390 1
433409 99433409 1001 86380 86390 1
433261 99433261 1001 86380 86390 1
433233 99433233 1001 86380 86390 1
432565 99432565 1001 86380 86390 1
432759 99432759 1001 86380 86390 1
433749 99433749 1001 86380 86390 1
434003 99434003 1001 86380 86390 1
434735 99434735 1001 86380 86390 1
434638 99434638 1001 86380 86390 1
434630 99434630 1001 86380 86390 1
434407 99434407 1001 86380 86390 1
434381 99434381 1001 86380 86390 1
435517 99435517 1001 86380 86390 1
435741 99435741 1001 86380 86390 1
435775 99435775 1001 86380 86390 1
435755 99435755 1001 86380 86390 1
435887 99435887 1001 86380 86390 1
437019 99437019 1001 86380 86390 1
436788 99436788 1001 86380 86390 1
437114 99437114 1001 86380 86390 1
437111 99437111 1001 86380 86390 1
436515 99436515 1001 86380 86390 1
436518 99436518 1001 86380 86390 1
436587 99436587 1001 86380 86390 1
436097 99436097 1001 86380 86390 1
436168 99436168 1001 86380 86390 1
435988 99435988 1001 86380 86390 1
436221 99436221 1001 86380 86390 1
437345 99437345 1001 86380 86390 1
300075 99300075 1001 86380 86390 1
300577 99300577 1001 86380 86390 1
300655 99300655 1001 86380 86390 1
300446 99300446 1001 86380 86390 1
300403 99300403 1001 86380 86390 1
300353 99300353 1001 86380 86390 1
300189 99300189 1001 86380 86390 1
300285 99300285 1001 86380 86390 1
300182 99300182 1001 86380 86390 1
300884 99300884 1001 86380 86390 1
300822 99300822 1001 86380 86390 1
300797 99300797 1001 86380 86390 1
300880 99300880 1001 86380 86390 1
301520 99301520 1001 86380 86390 1
301159 99301159 1001 86380 86390 1
301225 99301225 1001 86380 86390 1
301189 99301189 1001 86380 86390 1
301254 99301254 1001 86380 86390 1
300988 99300988 1001 86380 86390 1
300942 99300942 1001 86380 86390 1
301046 99301046 1001 86380 86390 1
301757 99301757 1001 86380 86390 1
302293 99302293 1001 86380 86390 1
302334 99302334 1001 86380 86390 1
302271 99302271 1001 86380 86390 1
302198 99302198 1001 86380 86390 1
302131 99302131 1001 86380 86390 1
301916 99301916 1001 86380 86390 1
301931 99301931 1001 86380 86390 1
302433 99302433 1001 86380 86390 1
302489 99302489 1001 86380 86390 1
302567 99302567 1001 86380 86390 1
302479 99302479 1001 86380 86390 1
303065 99303065 1001 86380 86390 1
303094 99303094 1001 86380 86390 1
303112 99303112 1001 86380 86390 1
302912 99302912 1001 86380 86390 1
302868 99302868 1001 86380 86390 1
302910 99302910 1001 86380 86390 1
302949 99302949 1001 86380 86390 1
302613 99302613 1001 86380 86390 1
302763 99302763 1001 86380 86390 1
302675 99302675 1001 86380 86390 1
303380 99303380 1001 86380 86390 1
303355 99303355 1001 86380 86390 1
303370 99303370 1001 86380 86390 1
303409 99303409 1001 86380 86390 1
304006 99304006 1001 86380 86390 1
303939 99303939 1001 86380 86390 1
304023 99304023 1001 86380 86390 1
303440 99303440 1001 86380 86390 1
303527 99303527 1001 86380 86390 1
304108 99304108 1001 86380 86390 1
304121 99304121 1001 86380 86390 1
304190 99304190 1001 86380 86390 1
304192 99304192 1001 86380 86390 1
304078 99304078 1001 86380 86390 1
304130 99304130 1001 86380 86390 1
304053 99304053 1001 86380 86390 1
304081 99304081 1001 86380 86390 1
304784 99304784 1001 86380 86390 1
304682 99304682 1001 86380 86390 1
304738 99304738 1001 86380 86390 1
304742 99304742 1001 86380 86390 1
304781 99304781 1001 86380 86390 1
304563 99304563 1001 86380 86390 1
304488 99304488 1001 86380 86390 1
304516 99304516 1001 86380 86390 1
304613 99304613 1001 86380 86390 1
304445 99304445 1001 86380 86390 1
304404 99304404 1001 86380 86390 1
304418 99304418 1001 86380 86390 1
305047 99305047 1001 86380 86390 1
305657 99305657 1001 86380 86390 1
305523 99305523 1001 86380 86390 1
305569 99305569 1001 86380 86390 1
305582 99305582 1001 86380 86390 1
305444 99305444 1001 86380 86390 1
305341 99305341 1001 86380 86390 1
305473 99305473 1001 86380 86390 1
305220 99305220 1001 86380 86390 1
305078 99305078 1001 86380 86390 1
305248 99305248 1001 86380 86390 1
305223 99305223 1001 86380 86390 1
305253 99305253 1001 86380 86390 1
305269 99305269 1001 86380 86390 1
500051 99500051 1001 86380 86390 1
305273 99305273 1001 86380 86390 1
500026 99500026 1001 86380 86390 1
305693 99305693 1001 86380 86390 1
500685 99500685 1001 86380 86390 1
500779 99500779 1001 86380 86390 1
500719 99500719 1001 86380 86390 1
500428 99500428 1001 86380 86390 1
500442 99500442 1001 86380 86390 1
500436 99500436 1001 86380 86390 1
500322 99500322 1001 86380 86390 1
500364 99500364 1001 86380 86390 1
500339 99500339 1001 86380 86390 1
500196 99500196 1001 86380 86390 1
500949 99500949 1001 86380 86390 1
501445 99501445 1001 86380 86390 1
501411 99501411 1001 86380 86390 1
501324 99501324 1001 86380 86390 1
501417 99501417 1001 86380 86390 1
501392 99501392 1001 86380 86390 1
501302 99501302 1001 86380 86390 1
501178 99501178 1001 86380 86390 1
501028 99501028 1001 86380 86390 1
501227 99501227 1001 86380 86390 1
501749 99501749 1001 86380 86390 1
501646 99501646 1001 86380 86390 1
502341 99502341 1001 86380 86390 1
502347 99502347 1001 86380 86390 1
502297 99502297 1001 86380 86390 1
502110 99502110 1001 86380 86390 1
502071 99502071 1001 86380 86390 1
501888 99501888 1001 86380 86390 1
502032 99502032 1001 86380 86390 1
501996 99501996 1001 86380 86390 1
501998 99501998 1001 86380 86390 1
501856 99501856 1001 86380 86390 1
502581 99502581 1001 86380 86390 1
502517 99502517 1001 86380 86390 1
502642 99502642 1001 86380 86390 1
503263 99503263 1001 86380 86390 1
503211 99503211 1001 86380 86390 1
503283 99503283 1001 86380 86390 1
502972 99502972 1001 86380 86390 1
502882 99502882 1001 86380 86390 1
503051 99503051 1001 86380 86390 1
502975 99502975 1001 86380 86390 1
502943 99502943 1001 86380 86390 1
503085 99503085 1001 86380 86390 1
502697 99502697 1001 86380 86390 1
502794 99502794 1001 86380 86390 1
502771 99502771 1001 86380 86390 1
503420 99503420 1001 86380 86390 1
503343 99503343 1001 86380 86390 1
503376 99503376 1001 86380 86390 1
503989 99503989 1001 86380 86390 1
503917 99503917 1001 86380 86390 1
503982 99503982 1001 86380 86390 1
504047 99504047 1001 86380 86390 1
504066 99504066 1001 86380 86390 1
503797 99503797 1001 86380 86390 1
503826 99503826 1001 86380 86390 1
503738 99503738 1001 86380 86390 1
503829 99503829 1001 86380 86390 1
503806 99503806 1001 86380 86390 1
503846 99503846 1001 86380 86390 1
503627 99503627 1001 86380 86390 1
504192 99504192 1001 86380 86390 1
504302 99504302 1001 86380 86390 1
504851 99504851 1001 86380 86390 1
504688 99504688 1001 86380 86390 1
504534 99504534 1001 86380 86390 1
504615 99504615 1001 86380 86390 1
504719 99504719 1001 86380 86390 1
504577 99504577 1001 86380 86390 1
504668 99504668 1001 86380 86390 1
504634 99504634 1001 86380 86390 1
504378 99504378 1001 86380 86390 1
504523 99504523 1001 86380 86390 1
504969 99504969 1001 86380 86390 1
505060 99505060 1001 86380 86390 1
504945 99504945 1001 86380 86390 1
505118 99505118 1001 86380 86390 1
505081 99505081 1001 86380 86390 1
505147 99505147 1001 86380 86390 1
505630 99505630 1001 86380 86390 1
505636 99505636 1001 86380 86390 1
505637 99505637 1001 86380 86390 1
505677 99505677 1001 86380 86390 1
505601 99505601 1001 86380 86390 1
505284 99505284 1001 86380 86390 1
505326 99505326 1001 86380 86390 1
505236 99505236 1001 86380 86390 1
505341 99505341 1001 86380 86390 1
505846 99505846 1001 86380 86390 1
505836 99505836 1001 86380 86390 1
505877 99505877 1001 86380 86390 1
505787 99505787 1001 86380 86390 1
505828 99505828 1001 86380 86390 1
506512 99506512 1001 86380 86390 1
506489 99506489 1001 86380 86390 1
506414 99506414 1001 86380 86390 1
506317 99506317 1001 86380 86390 1
506306 99506306 1001 86380 86390 1
506194 99506194 1001 86380 86390 1
506221 99506221 1001 86380 86390 1
506697 99506697 1001 86380 86390 1
506781 99506781 1001 86380 86390 1
507220 99507220 1001 86380 86390 1
507362 99507362 1001 86380 86390 1
507246 99507246 1001 86380 86390 1
507262 99507262 1001 86380 86390 1
507263 99507263 1001 86380 86390 1
507182 99507182 1001 86380 86390 1
507195 99507195 1001 86380 86390 1
507148 99507148 1001 86380 86390 1
507149 99507149 1001 86380 86390 1
506834 99506834 1001 86380 86390 1
507485 99507485 1001 86380 86390 1
507498 99507498 1001 86380 86390 1
507463 99507463 1001 86380 86390 1
507452 99507452 1001 86380 86390 1
508069 99508069 1001 86380 86390 1
508122 99508122 1001 86380 86390 1
508188 99508188 1001 86380 86390 1
508177 99508177 1001 86380 86390 1
508100 99508100 1001 86380 86390 1
507900 99507900 1001 86380 86390 1
507995 99507995 1001 86380 86390 1
507935 99507935 1001 86380 86390 1
507763 99507763 1001 86380 86390 1
507647 99507647 1001 86380 86390 1
507752 99507752 1001 86380 86390 1
507690 99507690 1001 86380 86390 1
508372 99508372 1001 86380 86390 1
508269 99508269 1001 86380 86390 1
508952 99508952 1001 86380 86390 1
508967 99508967 1001 86380 86390 1
509032 99509032 1001 86380 86390 1
508994 99508994 1001 86380 86390 1
509066 99509066 1001 86380 86390 1
509011 99509011 1001 86380 86390 1
508742 99508742 1001 86380 86390 1
508794 99508794 1001 86380 86390 1
508678 99508678 1001 86380 86390 1
508783 99508783 1001 86380 86390 1
508698 99508698 1001 86380 86390 1
508597 99508597 1001 86380 86390 1
508602 99508602 1001 86380 86390 1
508460 99508460 1001 86380 86390 1
508489 99508489 1001 86380 86390 1
508593 99508593 1001 86380 86390 1
508581 99508581 1001 86380 86390 1
509240 99509240 1001 86380 86390 1
509266 99509266 1001 86380 86390 1
509112 99509112 1001 86380 86390 1
509259 99509259 1001 86380 86390 1
509273 99509273 1001 86380 86390 1
509250 99509250 1001 86380 86390 1
509900 99509900 1001 86380 86390 1
509873 99509873 1001 86380 86390 1
509792 99509792 1001 86380 86390 1
509834 99509834 1001 86380 86390 1
509540 99509540 1001 86380 86390 1
509592 99509592 1001 86380 86390 1
509570 99509570 1001 86380 86390 1
509572 99509572 1001 86380 86390 1
509551 99509551 1001 86380 86390 1
509512 99509512 1001 86380 86390 1
509307 99509307 1001 86380 86390 1
509454 99509454 1001 86380 86390 1
509417 99509417 1001 86380 86390 1
510032 99510032 1001 86380 86390 1
509902 99509902 1001 86380 86390 1
509942 99509942 1001 86380 86390 1
510008 99510008 1001 86380 86390 1
510548 99510548 1001 86380 86390 1
510341 99510341 1001 86380 86390 1
510365 99510365 1001 86380 86390 1
510249 99510249 1001 86380 86390 1
510314 99510314 1001 86380 86390 1
510523 99510523 1001 86380 86390 1
510863 99510863 1001 86380 86390 1
511451 99511451 1001 86380 86390 1
511524 99511524 1001 86380 86390 1
511421 99511421 1001 86380 86390 1
511262 99511262 1001 86380 86390 1
511343 99511343 1001 86380 86390 1
511319 99511319 1001 86380 86390 1
511130 99511130 1001 86380 86390 1
511118 99511118 1001 86380 86390 1
511132 99511132 1001 86380 86390 1
511655 99511655 1001 86380 86390 1
511579 99511579 1001 86380 86390 1
511675 99511675 1001 86380 86390 1
511753 99511753 1001 86380 86390 1
512310 99512310 1001 86380 86390 1
512126 99512126 1001 86380 86390 1
512076 99512076 1001 86380 86390 1
511869 99511869 1001 86380 86390 1
512389 99512389 1001 86380 86390 1
512406 99512406 1001 86380 86390 1
512543 99512543 1001 86380 86390 1
513013 99513013 1001 86380 86390 1
513108 99513108 1001 86380 86390 1
513183 99513183 1001 86380 86390 1
513083 99513083 1001 86380 86390 1
513139 99513139 1001 86380 86390 1
512991 99512991 1001 86380 86390 1
512641 99512641 1001 86380 86390 1
512696 99512696 1001 86380 86390 1
512775 99512775 1001 86380 86390 1
512608 99512608 1001 86380 86390 1
512609 99512609 1001 86380 86390 1
513262 99513262 1001 86380 86390 1
513881 99513881 1001 86380 86390 1
513973 99513973 1001 86380 86390 1
514008 99514008 1001 86380 86390 1
513897 99513897 1001 86380 86390 1
513876 99513876 1001 86380 86390 1
513710 99513710 1001 86380 86390 1
513700 99513700 1001 86380 86390 1
513768 99513768 1001 86380 86390 1
513744 99513744 1001 86380 86390 1
513503 99513503 1001 86380 86390 1
513530 99513530 1001 86380 86390 1
513545 99513545 1001 86380 86390 1
513585 99513585 1001 86380 86390 1
514107 99514107 1001 86380 86390 1
514059 99514059 1001 86380 86390 1
514101 99514101 1001 86380 86390 1
514063 99514063 1001 86380 86390 1
514691 99514691 1001 86380 86390 1
514656 99514656 1001 86380 86390 1
514803 99514803 1001 86380 86390 1
514753 99514753 1001 86380 86390 1
514488 99514488 1001 86380 86390 1
514645 99514645 1001 86380 86390 1
514650 99514650 1001 86380 86390 1
514368 99514368 1001 86380 86390 1
514356 99514356 1001 86380 86390 1
514297 99514297 1001 86380 86390 1
514245 99514245 1001 86380 86390 1
514442 99514442 1001 86380 86390 1
515027 99515027 1001 86380 86390 1
514871 99514871 1001 86380 86390 1
515047 99515047 1001 86380 86390 1
515568 99515568 1001 86380 86390 1
515670 99515670 1001 86380 86390 1
515366 99515366 1001 86380 86390 1
515172 99515172 1001 86380 86390 1
515867 99515867 1001 86380 86390 1
515791 99515791 1001 86380 86390 1
515766 99515766 1001 86380 86390 1
515730 99515730 1001 86380 86390 1
516407 99516407 1001 86380 86390 1
516336 99516336 1001 86380 86390 1
516443 99516443 1001 86380 86390 1
516198 99516198 1001 86380 86390 1
515993 99515993 1001 86380 86390 1
515944 99515944 1001 86380 86390 1
515963 99515963 1001 86380 86390 1
516615 99516615 1001 86380 86390 1
516619 99516619 1001 86380 86390 1
516671 99516671 1001 86380 86390 1
516515 99516515 1001 86380 86390 1
517303 99517303 1001 86380 86390 1
517319 99517319 1001 86380 86390 1
517074 99517074 1001 86380 86390 1
516844 99516844 1001 86380 86390 1
516845 99516845 1001 86380 86390 1
516862 99516862 1001 86380 86390 1
517467 99517467 1001 86380 86390 1
517350 99517350 1001 86380 86390 1
517378 99517378 1001 86380 86390 1
518159 99518159 1001 86380 86390 1
517969 99517969 1001 86380 86390 1
518134 99518134 1001 86380 86390 1
518139 99518139 1001 86380 86390 1
518053 99518053 1001 86380 86390 1
518120 99518120 1001 86380 86390 1
517991 99517991 1001 86380 86390 1
518083 99518083 1001 86380 86390 1
518045 99518045 1001 86380 86390 1
517817 99517817 1001 86380 86390 1
517753 99517753 1001 86380 86390 1
517749 99517749 1001 86380 86390 1
517640 99517640 1001 86380 86390 1
517616 99517616 1001 86380 86390 1
517578 99517578 1001 86380 86390 1
518252 99518252 1001 86380 86390 1
518307 99518307 1001 86380 86390 1
518873 99518873 1001 86380 86390 1
518680 99518680 1001 86380 86390 1
518629 99518629 1001 86380 86390 1
518595 99518595 1001 86380 86390 1
518727 99518727 1001 86380 86390 1
518781 99518781 1001 86380 86390 1
518509 99518509 1001 86380 86390 1
518522 99518522 1001 86380 86390 1
518411 99518411 1001 86380 86390 1
518424 99518424 1001 86380 86390 1
518555 99518555 1001 86380 86390 1
518402 99518402 1001 86380 86390 1
519179 99519179 1001 86380 86390 1
518998 99518998 1001 86380 86390 1
519145 99519145 1001 86380 86390 1
519124 99519124 1001 86380 86390 1
519712 99519712 1001 86380 86390 1
519622 99519622 1001 86380 86390 1
519791 99519791 1001 86380 86390 1
519616 99519616 1001 86380 86390 1
519719 99519719 1001 86380 86390 1
519670 99519670 1001 86380 86390 1
519469 99519469 1001 86380 86390 1
520583 99520583 1001 86380 86390 1
520601 99520601 1001 86380 86390 1
520231 99520231 1001 86380 86390 1
520324 99520324 1001 86380 86390 1
520337 99520337 1001 86380 86390 1
520264 99520264 1001 86380 86390 1
520172 99520172 1001 86380 86390 1
520148 99520148 1001 86380 86390 1
520742 99520742 1001 86380 86390 1
520828 99520828 1001 86380 86390 1
520817 99520817 1001 86380 86390 1
521379 99521379 1001 86380 86390 1
521383 99521383 1001 86380 86390 1
521222 99521222 1001 86380 86390 1
521223 99521223 1001 86380 86390 1
521130 99521130 1001 86380 86390 1
520898 99520898 1001 86380 86390 1
520977 99520977 1001 86380 86390 1
521558 99521558 1001 86380 86390 1
521549 99521549 1001 86380 86390 1
522164 99522164 1001 86380 86390 1
522210 99522210 1001 86380 86390 1
522185 99522185 1001 86380 86390 1
521935 99521935 1001 86380 86390 1
522042 99522042 1001 86380 86390 1
522082 99522082 1001 86380 86390 1
521777 99521777 1001 86380 86390 1
522360 99522360 1001 86380 86390 1
522913 99522913 1001 86380 86390 1
522904 99522904 1001 86380 86390 1
522843 99522843 1001 86380 86390 1
522566 99522566 1001 86380 86390 1
522502 99522502 1001 86380 86390 1
522690 99522690 1001 86380 86390 1
523210 99523210 1001 86380 86390 1
523160 99523160 1001 86380 86390 1
523137 99523137 1001 86380 86390 1
523753 99523753 1001 86380 86390 1
523899 99523899 1001 86380 86390 1
523942 99523942 1001 86380 86390 1
523700 99523700 1001 86380 86390 1
523446 99523446 1001 86380 86390 1
523395 99523395 1001 86380 86390 1
523398 99523398 1001 86380 86390 1
523333 99523333 1001 86380 86390 1
524143 99524143 1001 86380 86390 1
524145 99524145 1001 86380 86390 1
524094 99524094 1001 86380 86390 1
523964 99523964 1001 86380 86390 1
524121 99524121 1001 86380 86390 1
524708 99524708 1001 86380 86390 1
524571 99524571 1001 86380 86390 1
524714 99524714 1001 86380 86390 1
524755 99524755 1001 86380 86390 1
524507 99524507 1001 86380 86390 1
524337 99524337 1001 86380 86390 1
524287 99524287 1001 86380 86390 1
524223 99524223 1001 86380 86390 1
524950 99524950 1001 86380 86390 1
524951 99524951 1001 86380 86390 1
524883 99524883 1001 86380 86390 1
525424 99525424 1001 86380 86390 1
525314 99525314 1001 86380 86390 1
525240 99525240 1001 86380 86390 1
525386 99525386 1001 86380 86390 1
525235 99525235 1001 86380 86390 1
525158 99525158 1001 86380 86390 1
525150 99525150 1001 86380 86390 1
525649 99525649 1001 86380 86390 1
525744 99525744 1001 86380 86390 1
526296 99526296 1001 86380 86390 1
526411 99526411 1001 86380 86390 1
526279 99526279 1001 86380 86390 1
526180 99526180 1001 86380 86390 1
526077 99526077 1001 86380 86390 1
526117 99526117 1001 86380 86390 1
526198 99526198 1001 86380 86390 1
526032 99526032 1001 86380 86390 1
525804 99525804 1001 86380 86390 1
525981 99525981 1001 86380 86390 1
526439 99526439 1001 86380 86390 1
527133 99527133 1001 86380 86390 1
527109 99527109 1001 86380 86390 1
527221 99527221 1001 86380 86390 1
527031 99527031 1001 86380 86390 1
526851 99526851 1001 86380 86390 1
526997 99526997 1001 86380 86390 1
526975 99526975 1001 86380 86390 1
526662 99526662 1001 86380 86390 1
526832 99526832 1001 86380 86390 1
526639 99526639 1001 86380 86390 1
527287 99527287 1001 86380 86390 1
527315 99527315 1001 86380 86390 1
527372 99527372 1001 86380 86390 1
527895 99527895 1001 86380 86390 1
528040 99528040 1001 86380 86390 1
527981 99527981 1001 86380 86390 1
527769 99527769 1001 86380 86390 1
527706 99527706 1001 86380 86390 1
527787 99527787 1001 86380 86390 1
527800 99527800 1001 86380 86390 1
527685 99527685 1001 86380 86390 1
527630 99527630 1001 86380 86390 1
527618 99527618 1001 86380 86390 1
528131 99528131 1001 86380 86390 1
528838 99528838 1001 86380 86390 1
528830 99528830 1001 86380 86390 1
528805 99528805 1001 86380 86390 1
528633 99528633 1001 86380 86390 1
528686 99528686 1001 86380 86390 1
528586 99528586 1001 86380 86390 1
528690 99528690 1001 86380 86390 1
528443 99528443 1001 86380 86390 1
528925 99528925 1001 86380 86390 1
528281 99528281 1001 86380 86390 1
529034 99529034 1001 86380 86390 1
529089 99529089 1001 86380 86390 1
528974 99528974 1001 86380 86390 1
529419 99529419 1001 86380 86390 1
529486 99529486 1001 86380 86390 1
529188 99529188 1001 86380 86390 1
529286 99529286 1001 86380 86390 1
529881 99529881 1001 86380 86390 1
529920 99529920 1001 86380 86390 1
529832 99529832 1001 86380 86390 1
530518 99530518 1001 86380 86390 1
530381 99530381 1001 86380 86390 1
530434 99530434 1001 86380 86390 1
530231 99530231 1001 86380 86390 1
530174 99530174 1001 86380 86390 1
530291 99530291 1001 86380 86390 1
530240 99530240 1001 86380 86390 1
530267 99530267 1001 86380 86390 1
530268 99530268 1001 86380 86390 1
530014 99530014 1001 86380 86390 1
529942 99529942 1001 86380 86390 1
530073 99530073 1001 86380 86390 1
530139 99530139 1001 86380 86390 1
530592 99530592 1001 86380 86390 1
530659 99530659 1001 86380 86390 1
530597 99530597 1001 86380 86390 1
531070 99531070 1001 86380 86390 1
531141 99531141 1001 86380 86390 1
530999 99530999 1001 86380 86390 1
530800 99530800 1001 86380 86390 1
530791 99530791 1001 86380 86390 1
530846 99530846 1001 86380 86390 1
531402 99531402 1001 86380 86390 1
531561 99531561 1001 86380 86390 1
532145 99532145 1001 86380 86390 1
532004 99532004 1001 86380 86390 1
532030 99532030 1001 86380 86390 1
532020 99532020 1001 86380 86390 1
531935 99531935 1001 86380 86390 1
531899 99531899 1001 86380 86390 1
531927 99531927 1001 86380 86390 1
531881 99531881 1001 86380 86390 1
531612 99531612 1001 86380 86390 1
531677 99531677 1001 86380 86390 1
531586 99531586 1001 86380 86390 1
531705 99531705 1001 86380 86390 1
532955 99532955 1001 86380 86390 1
532893 99532893 1001 86380 86390 1
532949 99532949 1001 86380 86390 1
532953 99532953 1001 86380 86390 1
533213 99533213 1001 86380 86390 1
533041 99533041 1001 86380 86390 1
533821 99533821 1001 86380 86390 1
533683 99533683 1001 86380 86390 1
533675 99533675 1001 86380 86390 1
533553 99533553 1001 86380 86390 1
533528 99533528 1001 86380 86390 1
533648 99533648 1001 86380 86390 1
533444 99533444 1001 86380 86390 1
533330 99533330 1001 86380 86390 1
533239 99533239 1001 86380 86390 1
533396 99533396 1001 86380 86390 1
533435 99533435 1001 86380 86390 1
533414 99533414 1001 86380 86390 1
534050 99534050 1001 86380 86390 1
534051 99534051 1001 86380 86390 1
533883 99533883 1001 86380 86390 1
533910 99533910 1001 86380 86390 1
533975 99533975 1001 86380 86390 1
533900 99533900 1001 86380 86390 1
534620 99534620 1001 86380 86390 1
534610 99534610 1001 86380 86390 1
534403 99534403 1001 86380 86390 1
534455 99534455 1001 86380 86390 1
534358 99534358 1001 86380 86390 1
534450 99534450 1001 86380 86390 1
534247 99534247 1001 86380 86390 1
534110 99534110 1001 86380 86390 1
534800 99534800 1001 86380 86390 1
534779 99534779 1001 86380 86390 1
535356 99535356 1001 86380 86390 1
535396 99535396 1001 86380 86390 1
535359 99535359 1001 86380 86390 1
535125 99535125 1001 86380 86390 1
535204 99535204 1001 86380 86390 1
535142 99535142 1001 86380 86390 1
535157 99535157 1001 86380 86390 1
535236 99535236 1001 86380 86390 1
535250 99535250 1001 86380 86390 1
535161 99535161 1001 86380 86390 1
535252 99535252 1001 86380 86390 1
534919 99534919 1001 86380 86390 1
534992 99534992 1001 86380 86390 1
535667 99535667 1001 86380 86390 1
535595 99535595 1001 86380 86390 1
535636 99535636 1001 86380 86390 1
536305 99536305 1001 86380 86390 1
536239 99536239 1001 86380 86390 1
536255 99536255 1001 86380 86390 1
536328 99536328 1001 86380 86390 1
535963 99535963 1001 86380 86390 1
536056 99536056 1001 86380 86390 1
536032 99536032 1001 86380 86390 1
535968 99535968 1001 86380 86390 1
535946 99535946 1001 86380 86390 1
535810 99535810 1001 86380 86390 1
535876 99535876 1001 86380 86390 1
535734 99535734 1001 86380 86390 1
535764 99535764 1001 86380 86390 1
536411 99536411 1001 86380 86390 1
536516 99536516 1001 86380 86390 1
536397 99536397 1001 86380 86390 1
536976 99536976 1001 86380 86390 1
537045 99537045 1001 86380 86390 1
536936 99536936 1001 86380 86390 1
536825 99536825 1001 86380 86390 1
536546 99536546 1001 86380 86390 1
536586 99536586 1001 86380 86390 1
536690 99536690 1001 86380 86390 1
537315 99537315 1001 86380 86390 1
537357 99537357 1001 86380 86390 1
537178 99537178 1001 86380 86390 1
537218 99537218 1001 86380 86390 1
537231 99537231 1001 86380 86390 1
537364 99537364 1001 86380 86390 1
537931 99537931 1001 86380 86390 1
537971 99537971 1001 86380 86390 1
537979 99537979 1001 86380 86390 1
537733 99537733 1001 86380 86390 1
537637 99537637 1001 86380 86390 1
537715 99537715 1001 86380 86390 1
537420 99537420 1001 86380 86390 1
538076 99538076 1001 86380 86390 1
538042 99538042 1001 86380 86390 1
538103 99538103 1001 86380 86390 1
538120 99538120 1001 86380 86390 1
538799 99538799 1001 86380 86390 1
538773 99538773 1001 86380 86390 1
538808 99538808 1001 86380 86390 1
538430 99538430 1001 86380 86390 1
538576 99538576 1001 86380 86390 1
538595 99538595 1001 86380 86390 1
538267 99538267 1001 86380 86390 1
538281 99538281 1001 86380 86390 1
538946 99538946 1001 86380 86390 1
538845 99538845 1001 86380 86390 1
539594 99539594 1001 86380 86390 1
539282 99539282 1001 86380 86390 1
539340 99539340 1001 86380 86390 1
539328 99539328 1001 86380 86390 1
539305 99539305 1001 86380 86390 1
539227 99539227 1001 86380 86390 1
539165 99539165 1001 86380 86390 1
539156 99539156 1001 86380 86390 1
539053 99539053 1001 86380 86390 1
539145 99539145 1001 86380 86390 1
539199 99539199 1001 86380 86390 1
539057 99539057 1001 86380 86390 1
539070 99539070 1001 86380 86390 1
539833 99539833 1001 86380 86390 1
539731 99539731 1001 86380 86390 1
539709 99539709 1001 86380 86390 1
539735 99539735 1001 86380 86390 1
540291 99540291 1001 86380 86390 1
540270 99540270 1001 86380 86390 1
540362 99540362 1001 86380 86390 1
540106 99540106 1001 86380 86390 1
540224 99540224 1001 86380 86390 1
540134 99540134 1001 86380 86390 1
540176 99540176 1001 86380 86390 1
540166 99540166 1001 86380 86390 1
540245 99540245 1001 86380 86390 1
540116 99540116 1001 86380 86390 1
539886 99539886 1001 86380 86390 1
539977 99539977 1001 86380 86390 1
539942 99539942 1001 86380 86390 1
539930 99539930 1001 86380 86390 1
539882 99539882 1001 86380 86390 1
540478 99540478 1001 86380 86390 1
540544 99540544 1001 86380 86390 1
540635 99540635 1001 86380 86390 1
540598 99540598 1001 86380 86390 1
540523 99540523 1001 86380 86390 1
541165 99541165 1001 86380 86390 1
541166 99541166 1001 86380 86390 1
541104 99541104 1001 86380 86390 1
541225 99541225 1001 86380 86390 1
541148 99541148 1001 86380 86390 1
541162 99541162 1001 86380 86390 1
540946 99540946 1001 86380 86390 1
540960 99540960 1001 86380 86390 1
541052 99541052 1001 86380 86390 1
541079 99541079 1001 86380 86390 1
540900 99540900 1001 86380 86390 1
540841 99540841 1001 86380 86390 1
540807 99540807 1001 86380 86390 1
540820 99540820 1001 86380 86390 1
540800 99540800 1001 86380 86390 1
541448 99541448 1001 86380 86390 1
541386 99541386 1001 86380 86390 1
541296 99541296 1001 86380 86390 1
541363 99541363 1001 86380 86390 1
541339 99541339 1001 86380 86390 1
541391 99541391 1001 86380 86390 1
541340 99541340 1001 86380 86390 1
542008 99542008 1001 86380 86390 1
542102 99542102 1001 86380 86390 1
541897 99541897 1001 86380 86390 1
541807 99541807 1001 86380 86390 1
541502 99541502 1001 86380 86390 1
541586 99541586 1001 86380 86390 1
542218 99542218 1001 86380 86390 1
542127 99542127 1001 86380 86390 1
542206 99542206 1001 86380 86390 1
542284 99542284 1001 86380 86390 1
542795 99542795 1001 86380 86390 1
542759 99542759 1001 86380 86390 1
542906 99542906 1001 86380 86390 1
542688 99542688 1001 86380 86390 1
542389 99542389 1001 86380 86390 1
542483 99542483 1001 86380 86390 1
542452 99542452 1001 86380 86390 1
542440 99542440 1001 86380 86390 1
543689 99543689 1001 86380 86390 1
543703 99543703 1001 86380 86390 1
543654 99543654 1001 86380 86390 1
543563 99543563 1001 86380 86390 1
543359 99543359 1001 86380 86390 1
543966 99543966 1001 86380 86390 1
543784 99543784 1001 86380 86390 1
543852 99543852 1001 86380 86390 1
543971 99543971 1001 86380 86390 1
543921 99543921 1001 86380 86390 1
543845 99543845 1001 86380 86390 1
544561 99544561 1001 86380 86390 1
544538 99544538 1001 86380 86390 1
544552 99544552 1001 86380 86390 1
544529 99544529 1001 86380 86390 1
544262 99544262 1001 86380 86390 1
544244 99544244 1001 86380 86390 1
544311 99544311 1001 86380 86390 1
544365 99544365 1001 86380 86390 1
544718 99544718 1001 86380 86390 1
419722 880 1001 75360 76017 1
526326 871 1002 37753 41594 1
400094 99400094 1001 86380 86390 1
400180 99400180 1001 86380 86390 1
400586 99400586 1001 86380 86390 1
400630 99400630 1001 86380 86390 1
400655 99400655 1001 86380 86390 1
401229 99401229 1001 86380 86390 1
401235 99401235 1001 86380 86390 1
401188 99401188 1001 86380 86390 1
401625 99401625 1001 86380 86390 1
401847 99401847 1001 86380 86390 1
402006 99402006 1001 86380 86390 1
402088 99402088 1001 86380 86390 1
402273 99402273 1001 86380 86390 1
402343 99402343 1001 86380 86390 1
402419 99402419 1001 86380 86390 1
402472 99402472 1001 86380 86390 1
402484 99402484 1001 86380 86390 1
402497 99402497 1001 86380 86390 1
402585 99402585 1001 86380 86390 1
402824 99402824 1001 86380 86390 1
403254 99403254 1001 86380 86390 1
403327 99403327 1001 86380 86390 1
403457 99403457 1001 86380 86390 1
403604 99403604 1001 86380 86390 1
403680 99403680 1001 86380 86390 1
403731 99403731 1001 86380 86390 1
403727 99403727 1001 86380 86390 1
403685 99403685 1001 86380 86390 1
403817 99403817 1001 86380 86390 1
403854 99403854 1001 86380 86390 1
403981 99403981 1001 86380 86390 1
403991 99403991 1001 86380 86390 1
404251 99404251 1001 86380 86390 1
404285 99404285 1001 86380 86390 1
404411 99404411 1001 86380 86390 1
404504 99404504 1001 86380 86390 1
404632 99404632 1001 86380 86390 1
405234 99405234 1001 86380 86390 1
405261 99405261 1001 86380 86390 1
405554 99405554 1001 86380 86390 1
405534 99405534 1001 86380 86390 1
405609 99405609 1001 86380 86390 1
405843 99405843 1001 86380 86390 1
405913 99405913 1001 86380 86390 1
405945 99405945 1001 86380 86390 1
406034 99406034 1001 86380 86390 1
406173 99406173 1001 86380 86390 1
406280 99406280 1001 86380 86390 1
406285 99406285 1001 86380 86390 1
406571 99406571 1001 86380 86390 1
406573 99406573 1001 86380 86390 1
406803 99406803 1001 86380 86390 1
406854 99406854 1001 86380 86390 1
407174 99407174 1001 86380 86390 1
407165 99407165 1001 86380 86390 1
407301 99407301 1001 86380 86390 1
407328 99407328 1001 86380 86390 1
407552 99407552 1001 86380 86390 1
407670 99407670 1001 86380 86390 1
407700 99407700 1001 86380 86390 1
407725 99407725 1001 86380 86390 1
407816 99407816 1001 86380 86390 1
407817 99407817 1001 86380 86390 1
407854 99407854 1001 86380 86390 1
408090 99408090 1001 86380 86390 1
408015 99408015 1001 86380 86390 1
408315 99408315 1001 86380 86390 1
408714 99408714 1001 86380 86390 1
408806 99408806 1001 86380 86390 1
408866 99408866 1001 86380 86390 1
408854 99408854 1001 86380 86390 1
409376 99409376 1001 86380 86390 1
409740 99409740 1001 86380 86390 1
409691 99409691 1001 86380 86390 1
410096 99410096 1001 86380 86390 1
410121 99410121 1001 86380 86390 1
410259 99410259 1001 86380 86390 1
410579 99410579 1001 86380 86390 1
410696 99410696 1001 86380 86390 1
410699 99410699 1001 86380 86390 1
410671 99410671 1001 86380 86390 1
410682 99410682 1001 86380 86390 1
410620 99410620 1001 86380 86390 1
411147 99411147 1001 86380 86390 1
411182 99411182 1001 86380 86390 1
411249 99411249 1001 86380 86390 1
411349 99411349 1001 86380 86390 1
411498 99411498 1001 86380 86390 1
411610 99411610 1001 86380 86390 1
411738 99411738 1001 86380 86390 1
411708 99411708 1001 86380 86390 1
411889 99411889 1001 86380 86390 1
412083 99412083 1001 86380 86390 1
412070 99412070 1001 86380 86390 1
412269 99412269 1001 86380 86390 1
412345 99412345 1001 86380 86390 1
413419 99413419 1001 86380 86390 1
413320 99413320 1001 86380 86390 1
413657 99413657 1001 86380 86390 1
413440 99413440 1001 86380 86390 1
413416 99413416 1001 86380 86390 1
413186 99413186 1001 86380 86390 1
412958 99412958 1001 86380 86390 1
413079 99413079 1001 86380 86390 1
413000 99413000 1001 86380 86390 1
412644 99412644 1001 86380 86390 1
412785 99412785 1001 86380 86390 1
412631 99412631 1001 86380 86390 1
413862 99413862 1001 86380 86390 1
414040 99414040 1001 86380 86390 1
413738 99413738 1001 86380 86390 1
413768 99413768 1001 86380 86390 1
413992 99413992 1001 86380 86390 1
414048 99414048 1001 86380 86390 1
413861 99413861 1001 86380 86390 1
413920 99413920 1001 86380 86390 1
414964 99414964 1001 86380 86390 1
414573 99414573 1001 86380 86390 1
414745 99414745 1001 86380 86390 1
414746 99414746 1001 86380 86390 1
414853 99414853 1001 86380 86390 1
414696 99414696 1001 86380 86390 1
414857 99414857 1001 86380 86390 1
414362 99414362 1001 86380 86390 1
414369 99414369 1001 86380 86390 1
414195 99414195 1001 86380 86390 1
415518 99415518 1001 86380 86390 1
415589 99415589 1001 86380 86390 1
416039 99416039 1001 86380 86390 1
415726 99415726 1001 86380 86390 1
416071 99416071 1001 86380 86390 1
415795 99415795 1001 86380 86390 1
415899 99415899 1001 86380 86390 1
416031 99416031 1001 86380 86390 1
415983 99415983 1001 86380 86390 1
417258 99417258 1001 86380 86390 1
417264 99417264 1001 86380 86390 1
417183 99417183 1001 86380 86390 1
417521 99417521 1001 86380 86390 1
417478 99417478 1001 86380 86390 1
418483 99418483 1001 86380 86390 1
418775 99418775 1001 86380 86390 1
418167 99418167 1001 86380 86390 1
418210 99418210 1001 86380 86390 1
418093 99418093 1001 86380 86390 1
417711 99417711 1001 86380 86390 1
417799 99417799 1001 86380 86390 1
417618 99417618 1001 86380 86390 1
417624 99417624 1001 86380 86390 1
417951 99417951 1001 86380 86390 1
418981 99418981 1001 86380 86390 1
419102 99419102 1001 86380 86390 1
419006 99419006 1001 86380 86390 1
419167 99419167 1001 86380 86390 1
418838 99418838 1001 86380 86390 1
420279 99420279 1001 86380 86390 1
420406 99420406 1001 86380 86390 1
420318 99420318 1001 86380 86390 1
420213 99420213 1001 86380 86390 1
419942 99419942 1001 86380 86390 1
419809 99419809 1001 86380 86390 1
419787 99419787 1001 86380 86390 1
420044 99420044 1001 86380 86390 1
419893 99419893 1001 86380 86390 1
419593 99419593 1001 86380 86390 1
422032 99422032 1001 86380 86390 1
422042 99422042 1001 86380 86390 1
422049 99422049 1001 86380 86390 1
421745 99421745 1001 86380 86390 1
421984 99421984 1001 86380 86390 1
421986 99421986 1001 86380 86390 1
421857 99421857 1001 86380 86390 1
421737 99421737 1001 86380 86390 1
421938 99421938 1001 86380 86390 1
421666 99421666 1001 86380 86390 1
421371 99421371 1001 86380 86390 1
421648 99421648 1001 86380 86390 1
421382 99421382 1001 86380 86390 1
421288 99421288 1001 86380 86390 1
420890 99420890 1001 86380 86390 1
420910 99420910 1001 86380 86390 1
421062 99421062 1001 86380 86390 1
423692 99423692 1001 86380 86390 1
423327 99423327 1001 86380 86390 1
423664 99423664 1001 86380 86390 1
423281 99423281 1001 86380 86390 1
422834 99422834 1001 86380 86390 1
422910 99422910 1001 86380 86390 1
422930 99422930 1001 86380 86390 1
422616 99422616 1001 86380 86390 1
425008 99425008 1001 86380 86390 1
424711 99424711 1001 86380 86390 1
424485 99424485 1001 86380 86390 1
424174 99424174 1001 86380 86390 1
424238 99424238 1001 86380 86390 1
425655 99425655 1001 86380 86390 1
425435 99425435 1001 86380 86390 1
425410 99425410 1001 86380 86390 1
425506 99425506 1001 86380 86390 1
425587 99425587 1001 86380 86390 1
425537 99425537 1001 86380 86390 1
425615 99425615 1001 86380 86390 1
425401 99425401 1001 86380 86390 1
425684 99425684 1001 86380 86390 1
426781 99426781 1001 86380 86390 1
426941 99426941 1001 86380 86390 1
426645 99426645 1001 86380 86390 1
426429 99426429 1001 86380 86390 1
426388 99426388 1001 86380 86390 1
426070 99426070 1001 86380 86390 1
426108 99426108 1001 86380 86390 1
426210 99426210 1001 86380 86390 1
426268 99426268 1001 86380 86390 1
427369 99427369 1001 86380 86390 1
427266 99427266 1001 86380 86390 1
427517 99427517 1001 86380 86390 1
427378 99427378 1001 86380 86390 1
427495 99427495 1001 86380 86390 1
427506 99427506 1001 86380 86390 1
428510 99428510 1001 86380 86390 1
428722 99428722 1001 86380 86390 1
428211 99428211 1001 86380 86390 1
428229 99428229 1001 86380 86390 1
428163 99428163 1001 86380 86390 1
428065 99428065 1001 86380 86390 1
428143 99428143 1001 86380 86390 1
428152 99428152 1001 86380 86390 1
427738 99427738 1001 86380 86390 1
427896 99427896 1001 86380 86390 1
429020 99429020 1001 86380 86390 1
428973 99428973 1001 86380 86390 1
428866 99428866 1001 86380 86390 1
430010 99430010 1001 86380 86390 1
429569 99429569 1001 86380 86390 1
429647 99429647 1001 86380 86390 1
429729 99429729 1001 86380 86390 1
429494 99429494 1001 86380 86390 1
429544 99429544 1001 86380 86390 1
429551 99429551 1001 86380 86390 1
429228 99429228 1001 86380 86390 1
429214 99429214 1001 86380 86390 1
429488 99429488 1001 86380 86390 1
429282 99429282 1001 86380 86390 1
429515 99429515 1001 86380 86390 1
430529 99430529 1001 86380 86390 1
430624 99430624 1001 86380 86390 1
430649 99430649 1001 86380 86390 1
430785 99430785 1001 86380 86390 1
431627 99431627 1001 86380 86390 1
431577 99431577 1001 86380 86390 1
431620 99431620 1001 86380 86390 1
430853 99430853 1001 86380 86390 1
431054 99431054 1001 86380 86390 1
431167 99431167 1001 86380 86390 1
431260 99431260 1001 86380 86390 1
432383 99432383 1001 86380 86390 1
433574 99433574 1001 86380 86390 1
432931 99432931 1001 86380 86390 1
433043 99433043 1001 86380 86390 1
433236 99433236 1001 86380 86390 1
432494 99432494 1001 86380 86390 1
432758 99432758 1001 86380 86390 1
432804 99432804 1001 86380 86390 1
434119 99434119 1001 86380 86390 1
433758 99433758 1001 86380 86390 1
435281 99435281 1001 86380 86390 1
435159 99435159 1001 86380 86390 1
435229 99435229 1001 86380 86390 1
434616 99434616 1001 86380 86390 1
434928 99434928 1001 86380 86390 1
434769 99434769 1001 86380 86390 1
434835 99434835 1001 86380 86390 1
434283 99434283 1001 86380 86390 1
434216 99434216 1001 86380 86390 1
434433 99434433 1001 86380 86390 1
434241 99434241 1001 86380 86390 1
434495 99434495 1001 86380 86390 1
434561 99434561 1001 86380 86390 1
435757 99435757 1001 86380 86390 1
435630 99435630 1001 86380 86390 1
435444 99435444 1001 86380 86390 1
435445 99435445 1001 86380 86390 1
435501 99435501 1001 86380 86390 1
435695 99435695 1001 86380 86390 1
435592 99435592 1001 86380 86390 1
437092 99437092 1001 86380 86390 1
436878 99436878 1001 86380 86390 1
437057 99437057 1001 86380 86390 1
436905 99436905 1001 86380 86390 1
436793 99436793 1001 86380 86390 1
436779 99436779 1001 86380 86390 1
436594 99436594 1001 86380 86390 1
436721 99436721 1001 86380 86390 1
436586 99436586 1001 86380 86390 1
436488 99436488 1001 86380 86390 1
436164 99436164 1001 86380 86390 1
436080 99436080 1001 86380 86390 1
300021 99300021 1001 86380 86390 1
300093 99300093 1001 86380 86390 1
300561 99300561 1001 86380 86390 1
300614 99300614 1001 86380 86390 1
300640 99300640 1001 86380 86390 1
300653 99300653 1001 86380 86390 1
300679 99300679 1001 86380 86390 1
300604 99300604 1001 86380 86390 1
300382 99300382 1001 86380 86390 1
300362 99300362 1001 86380 86390 1
300193 99300193 1001 86380 86390 1
300284 99300284 1001 86380 86390 1
300130 99300130 1001 86380 86390 1
300748 99300748 1001 86380 86390 1
300919 99300919 1001 86380 86390 1
301465 99301465 1001 86380 86390 1
301504 99301504 1001 86380 86390 1
301515 99301515 1001 86380 86390 1
301503 99301503 1001 86380 86390 1
301245 99301245 1001 86380 86390 1
301299 99301299 1001 86380 86390 1
301277 99301277 1001 86380 86390 1
301175 99301175 1001 86380 86390 1
301292 99301292 1001 86380 86390 1
300947 99300947 1001 86380 86390 1
301019 99301019 1001 86380 86390 1
301088 99301088 1001 86380 86390 1
301725 99301725 1001 86380 86390 1
302322 99302322 1001 86380 86390 1
302357 99302357 1001 86380 86390 1
302248 99302248 1001 86380 86390 1
302373 99302373 1001 86380 86390 1
302049 99302049 1001 86380 86390 1
301974 99301974 1001 86380 86390 1
301801 99301801 1001 86380 86390 1
301869 99301869 1001 86380 86390 1
301771 99301771 1001 86380 86390 1
301784 99301784 1001 86380 86390 1
302533 99302533 1001 86380 86390 1
302431 99302431 1001 86380 86390 1
302440 99302440 1001 86380 86390 1
302519 99302519 1001 86380 86390 1
302932 99302932 1001 86380 86390 1
302702 99302702 1001 86380 86390 1
302674 99302674 1001 86380 86390 1
303269 99303269 1001 86380 86390 1
303386 99303386 1001 86380 86390 1
303261 99303261 1001 86380 86390 1
303211 99303211 1001 86380 86390 1
303251 99303251 1001 86380 86390 1
303395 99303395 1001 86380 86390 1
303983 99303983 1001 86380 86390 1
303908 99303908 1001 86380 86390 1
303961 99303961 1001 86380 86390 1
303858 99303858 1001 86380 86390 1
303851 99303851 1001 86380 86390 1
303662 99303662 1001 86380 86390 1
303434 99303434 1001 86380 86390 1
304134 99304134 1001 86380 86390 1
304164 99304164 1001 86380 86390 1
304115 99304115 1001 86380 86390 1
304675 99304675 1001 86380 86390 1
304677 99304677 1001 86380 86390 1
304654 99304654 1001 86380 86390 1
304560 99304560 1001 86380 86390 1
304339 99304339 1001 86380 86390 1
304315 99304315 1001 86380 86390 1
304944 99304944 1001 86380 86390 1
305009 99305009 1001 86380 86390 1
305036 99305036 1001 86380 86390 1
305672 99305672 1001 86380 86390 1
305503 99305503 1001 86380 86390 1
305366 99305366 1001 86380 86390 1
305304 99305304 1001 86380 86390 1
500192 99500192 1001 86380 86390 1
500116 99500116 1001 86380 86390 1
500069 99500069 1001 86380 86390 1
500109 99500109 1001 86380 86390 1
500545 99500545 1001 86380 86390 1
500404 99500404 1001 86380 86390 1
500484 99500484 1001 86380 86390 1
500485 99500485 1001 86380 86390 1
500539 99500539 1001 86380 86390 1
500516 99500516 1001 86380 86390 1
500260 99500260 1001 86380 86390 1
500253 99500253 1001 86380 86390 1
500201 99500201 1001 86380 86390 1
500203 99500203 1001 86380 86390 1
500243 99500243 1001 86380 86390 1
500827 99500827 1001 86380 86390 1
500987 99500987 1001 86380 86390 1
500820 99500820 1001 86380 86390 1
501450 99501450 1001 86380 86390 1
501469 99501469 1001 86380 86390 1
501534 99501534 1001 86380 86390 1
501267 99501267 1001 86380 86390 1
501262 99501262 1001 86380 86390 1
501264 99501264 1001 86380 86390 1
501179 99501179 1001 86380 86390 1
501038 99501038 1001 86380 86390 1
501065 99501065 1001 86380 86390 1
501650 99501650 1001 86380 86390 1
501655 99501655 1001 86380 86390 1
501697 99501697 1001 86380 86390 1
501739 99501739 1001 86380 86390 1
502311 99502311 1001 86380 86390 1
502390 99502390 1001 86380 86390 1
502264 99502264 1001 86380 86390 1
502277 99502277 1001 86380 86390 1
502384 99502384 1001 86380 86390 1
502359 99502359 1001 86380 86390 1
502373 99502373 1001 86380 86390 1
502222 99502222 1001 86380 86390 1
502243 99502243 1001 86380 86390 1
501896 99501896 1001 86380 86390 1
501965 99501965 1001 86380 86390 1
501865 99501865 1001 86380 86390 1
501892 99501892 1001 86380 86390 1
502600 99502600 1001 86380 86390 1
502601 99502601 1001 86380 86390 1
503176 99503176 1001 86380 86390 1
503138 99503138 1001 86380 86390 1
503151 99503151 1001 86380 86390 1
503152 99503152 1001 86380 86390 1
503178 99503178 1001 86380 86390 1
503134 99503134 1001 86380 86390 1
503199 99503199 1001 86380 86390 1
502906 99502906 1001 86380 86390 1
503050 99503050 1001 86380 86390 1
502884 99502884 1001 86380 86390 1
502912 99502912 1001 86380 86390 1
502711 99502711 1001 86380 86390 1
502795 99502795 1001 86380 86390 1
503306 99503306 1001 86380 86390 1
504004 99504004 1001 86380 86390 1
504069 99504069 1001 86380 86390 1
504059 99504059 1001 86380 86390 1
503930 99503930 1001 86380 86390 1
503719 99503719 1001 86380 86390 1
503745 99503745 1001 86380 86390 1
503759 99503759 1001 86380 86390 1
503641 99503641 1001 86380 86390 1
503618 99503618 1001 86380 86390 1
504279 99504279 1001 86380 86390 1
504843 99504843 1001 86380 86390 1
504914 99504914 1001 86380 86390 1
504896 99504896 1001 86380 86390 1
504915 99504915 1001 86380 86390 1
504846 99504846 1001 86380 86390 1
504625 99504625 1001 86380 86390 1
504588 99504588 1001 86380 86390 1
504643 99504643 1001 86380 86390 1
504985 99504985 1001 86380 86390 1
505039 99505039 1001 86380 86390 1
505119 99505119 1001 86380 86390 1
505719 99505719 1001 86380 86390 1
505743 99505743 1001 86380 86390 1
505745 99505745 1001 86380 86390 1
505724 99505724 1001 86380 86390 1
505612 99505612 1001 86380 86390 1
505764 99505764 1001 86380 86390 1
505400 99505400 1001 86380 86390 1
505493 99505493 1001 86380 86390 1
505403 99505403 1001 86380 86390 1
505281 99505281 1001 86380 86390 1
505303 99505303 1001 86380 86390 1
505910 99505910 1001 86380 86390 1
505811 99505811 1001 86380 86390 1
505957 99505957 1001 86380 86390 1
505790 99505790 1001 86380 86390 1
505909 99505909 1001 86380 86390 1
506511 99506511 1001 86380 86390 1
506486 99506486 1001 86380 86390 1
506476 99506476 1001 86380 86390 1
506541 99506541 1001 86380 86390 1
506594 99506594 1001 86380 86390 1
506301 99506301 1001 86380 86390 1
506355 99506355 1001 86380 86390 1
506299 99506299 1001 86380 86390 1
506178 99506178 1001 86380 86390 1
506115 99506115 1001 86380 86390 1
506683 99506683 1001 86380 86390 1
507372 99507372 1001 86380 86390 1
507274 99507274 1001 86380 86390 1
507410 99507410 1001 86380 86390 1
507068 99507068 1001 86380 86390 1
506827 99506827 1001 86380 86390 1
506841 99506841 1001 86380 86390 1
506836 99506836 1001 86380 86390 1
506995 99506995 1001 86380 86390 1
507445 99507445 1001 86380 86390 1
507510 99507510 1001 86380 86390 1
507514 99507514 1001 86380 86390 1
507441 99507441 1001 86380 86390 1
507610 99507610 1001 86380 86390 1
507613 99507613 1001 86380 86390 1
508095 99508095 1001 86380 86390 1
508111 99508111 1001 86380 86390 1
508228 99508228 1001 86380 86390 1
508065 99508065 1001 86380 86390 1
507890 99507890 1001 86380 86390 1
507932 99507932 1001 86380 86390 1
507937 99507937 1001 86380 86390 1
507667 99507667 1001 86380 86390 1
507791 99507791 1001 86380 86390 1
507714 99507714 1001 86380 86390 1
507781 99507781 1001 86380 86390 1
508305 99508305 1001 86380 86390 1
508999 99508999 1001 86380 86390 1
508927 99508927 1001 86380 86390 1
509070 99509070 1001 86380 86390 1
508998 99508998 1001 86380 86390 1
508483 99508483 1001 86380 86390 1
508614 99508614 1001 86380 86390 1
508473 99508473 1001 86380 86390 1
508500 99508500 1001 86380 86390 1
508656 99508656 1001 86380 86390 1
508553 99508553 1001 86380 86390 1
508618 99508618 1001 86380 86390 1
508464 99508464 1001 86380 86390 1
509255 99509255 1001 86380 86390 1
509077 99509077 1001 86380 86390 1
509209 99509209 1001 86380 86390 1
509710 99509710 1001 86380 86390 1
509737 99509737 1001 86380 86390 1
509855 99509855 1001 86380 86390 1
509819 99509819 1001 86380 86390 1
509771 99509771 1001 86380 86390 1
509515 99509515 1001 86380 86390 1
509461 99509461 1001 86380 86390 1
509400 99509400 1001 86380 86390 1
509368 99509368 1001 86380 86390 1
510040 99510040 1001 86380 86390 1
509937 99509937 1001 86380 86390 1
510070 99510070 1001 86380 86390 1
510052 99510052 1001 86380 86390 1
510573 99510573 1001 86380 86390 1
510586 99510586 1001 86380 86390 1
510536 99510536 1001 86380 86390 1
510697 99510697 1001 86380 86390 1
510634 99510634 1001 86380 86390 1
510370 99510370 1001 86380 86390 1
510372 99510372 1001 86380 86390 1
510187 99510187 1001 86380 86390 1
510165 99510165 1001 86380 86390 1
510244 99510244 1001 86380 86390 1
510180 99510180 1001 86380 86390 1
510116 99510116 1001 86380 86390 1
510234 99510234 1001 86380 86390 1
510312 99510312 1001 86380 86390 1
510867 99510867 1001 86380 86390 1
510843 99510843 1001 86380 86390 1
510873 99510873 1001 86380 86390 1
510927 99510927 1001 86380 86390 1
511360 99511360 1001 86380 86390 1
511528 99511528 1001 86380 86390 1
511390 99511390 1001 86380 86390 1
511495 99511495 1001 86380 86390 1
511379 99511379 1001 86380 86390 1
511444 99511444 1001 86380 86390 1
511537 99511537 1001 86380 86390 1
511542 99511542 1001 86380 86390 1
511283 99511283 1001 86380 86390 1
511260 99511260 1001 86380 86390 1
511300 99511300 1001 86380 86390 1
511186 99511186 1001 86380 86390 1
511100 99511100 1001 86380 86390 1
511102 99511102 1001 86380 86390 1
511082 99511082 1001 86380 86390 1
510942 99510942 1001 86380 86390 1
510982 99510982 1001 86380 86390 1
511645 99511645 1001 86380 86390 1
511660 99511660 1001 86380 86390 1
511686 99511686 1001 86380 86390 1
512302 99512302 1001 86380 86390 1
512303 99512303 1001 86380 86390 1
512266 99512266 1001 86380 86390 1
512231 99512231 1001 86380 86390 1
512220 99512220 1001 86380 86390 1
512324 99512324 1001 86380 86390 1
512260 99512260 1001 86380 86390 1
512084 99512084 1001 86380 86390 1
512010 99512010 1001 86380 86390 1
512170 99512170 1001 86380 86390 1
512093 99512093 1001 86380 86390 1
512134 99512134 1001 86380 86390 1
511955 99511955 1001 86380 86390 1
511931 99511931 1001 86380 86390 1
512432 99512432 1001 86380 86390 1
512412 99512412 1001 86380 86390 1
513121 99513121 1001 86380 86390 1
513072 99513072 1001 86380 86390 1
513112 99513112 1001 86380 86390 1
512842 99512842 1001 86380 86390 1
512985 99512985 1001 86380 86390 1
512611 99512611 1001 86380 86390 1
512703 99512703 1001 86380 86390 1
512627 99512627 1001 86380 86390 1
512692 99512692 1001 86380 86390 1
512680 99512680 1001 86380 86390 1
512785 99512785 1001 86380 86390 1
512709 99512709 1001 86380 86390 1
512751 99512751 1001 86380 86390 1
513242 99513242 1001 86380 86390 1
513259 99513259 1001 86380 86390 1
513298 99513298 1001 86380 86390 1
513287 99513287 1001 86380 86390 1
513714 99513714 1001 86380 86390 1
513766 99513766 1001 86380 86390 1
513719 99513719 1001 86380 86390 1
513784 99513784 1001 86380 86390 1
513772 99513772 1001 86380 86390 1
513799 99513799 1001 86380 86390 1
513494 99513494 1001 86380 86390 1
513572 99513572 1001 86380 86390 1
514068 99514068 1001 86380 86390 1
514236 99514236 1001 86380 86390 1
514229 99514229 1001 86380 86390 1
514192 99514192 1001 86380 86390 1
514050 99514050 1001 86380 86390 1
514744 99514744 1001 86380 86390 1
514770 99514770 1001 86380 86390 1
514720 99514720 1001 86380 86390 1
514778 99514778 1001 86380 86390 1
514850 99514850 1001 86380 86390 1
514462 99514462 1001 86380 86390 1
514621 99514621 1001 86380 86390 1
514571 99514571 1001 86380 86390 1
514370 99514370 1001 86380 86390 1
514323 99514323 1001 86380 86390 1
514886 99514886 1001 86380 86390 1
514861 99514861 1001 86380 86390 1
514991 99514991 1001 86380 86390 1
514928 99514928 1001 86380 86390 1
514916 99514916 1001 86380 86390 1
515500 99515500 1001 86380 86390 1
515458 99515458 1001 86380 86390 1
515358 99515358 1001 86380 86390 1
515233 99515233 1001 86380 86390 1
515208 99515208 1001 86380 86390 1
515122 99515122 1001 86380 86390 1
515216 99515216 1001 86380 86390 1
515139 99515139 1001 86380 86390 1
515719 99515719 1001 86380 86390 1
515696 99515696 1001 86380 86390 1
515820 99515820 1001 86380 86390 1
516331 99516331 1001 86380 86390 1
516464 99516464 1001 86380 86390 1
516378 99516378 1001 86380 86390 1
516471 99516471 1001 86380 86390 1
516149 99516149 1001 86380 86390 1
516178 99516178 1001 86380 86390 1
516230 99516230 1001 86380 86390 1
516154 99516154 1001 86380 86390 1
516259 99516259 1001 86380 86390 1
516248 99516248 1001 86380 86390 1
516288 99516288 1001 86380 86390 1
516083 99516083 1001 86380 86390 1
515977 99515977 1001 86380 86390 1
515913 99515913 1001 86380 86390 1
516520 99516520 1001 86380 86390 1
516524 99516524 1001 86380 86390 1
516681 99516681 1001 86380 86390 1
516530 99516530 1001 86380 86390 1
516648 99516648 1001 86380 86390 1
517203 99517203 1001 86380 86390 1
517080 99517080 1001 86380 86390 1
517082 99517082 1001 86380 86390 1
517061 99517061 1001 86380 86390 1
517075 99517075 1001 86380 86390 1
517129 99517129 1001 86380 86390 1
516792 99516792 1001 86380 86390 1
516742 99516742 1001 86380 86390 1
516747 99516747 1001 86380 86390 1
517392 99517392 1001 86380 86390 1
517353 99517353 1001 86380 86390 1
517396 99517396 1001 86380 86390 1
517862 99517862 1001 86380 86390 1
517760 99517760 1001 86380 86390 1
517698 99517698 1001 86380 86390 1
517558 99517558 1001 86380 86390 1
517662 99517662 1001 86380 86390 1
517577 99517577 1001 86380 86390 1
517733 99517733 1001 86380 86390 1
518215 99518215 1001 86380 86390 1
518246 99518246 1001 86380 86390 1
518850 99518850 1001 86380 86390 1
518878 99518878 1001 86380 86390 1
518931 99518931 1001 86380 86390 1
518893 99518893 1001 86380 86390 1
518869 99518869 1001 86380 86390 1
518693 99518693 1001 86380 86390 1
518706 99518706 1001 86380 86390 1
518616 99518616 1001 86380 86390 1
518606 99518606 1001 86380 86390 1
518647 99518647 1001 86380 86390 1
518660 99518660 1001 86380 86390 1
518536 99518536 1001 86380 86390 1
518405 99518405 1001 86380 86390 1
519154 99519154 1001 86380 86390 1
519039 99519039 1001 86380 86390 1
519067 99519067 1001 86380 86390 1
519148 99519148 1001 86380 86390 1
519009 99519009 1001 86380 86390 1
519751 99519751 1001 86380 86390 1
519769 99519769 1001 86380 86390 1
519801 99519801 1001 86380 86390 1
519432 99519432 1001 86380 86390 1
519523 99519523 1001 86380 86390 1
519449 99519449 1001 86380 86390 1
519439 99519439 1001 86380 86390 1
519387 99519387 1001 86380 86390 1
519251 99519251 1001 86380 86390 1
519278 99519278 1001 86380 86390 1
519292 99519292 1001 86380 86390 1
519373 99519373 1001 86380 86390 1
519983 99519983 1001 86380 86390 1
519932 99519932 1001 86380 86390 1
519816 99519816 1001 86380 86390 1
519922 99519922 1001 86380 86390 1
520525 99520525 1001 86380 86390 1
520610 99520610 1001 86380 86390 1
520252 99520252 1001 86380 86390 1
520217 99520217 1001 86380 86390 1
520116 99520116 1001 86380 86390 1
520739 99520739 1001 86380 86390 1
521433 99521433 1001 86380 86390 1
521434 99521434 1001 86380 86390 1
521263 99521263 1001 86380 86390 1
521447 99521447 1001 86380 86390 1
521138 99521138 1001 86380 86390 1
521153 99521153 1001 86380 86390 1
521075 99521075 1001 86380 86390 1
521065 99521065 1001 86380 86390 1
520873 99520873 1001 86380 86390 1
520970 99520970 1001 86380 86390 1
521543 99521543 1001 86380 86390 1
521492 99521492 1001 86380 86390 1
521467 99521467 1001 86380 86390 1
521638 99521638 1001 86380 86390 1
521498 99521498 1001 86380 86390 1
521670 99521670 1001 86380 86390 1
522245 99522245 1001 86380 86390 1
522211 99522211 1001 86380 86390 1
522096 99522096 1001 86380 86390 1
522048 99522048 1001 86380 86390 1
521917 99521917 1001 86380 86390 1
521994 99521994 1001 86380 86390 1
521853 99521853 1001 86380 86390 1
521763 99521763 1001 86380 86390 1
521688 99521688 1001 86380 86390 1
521758 99521758 1001 86380 86390 1
521797 99521797 1001 86380 86390 1
522328 99522328 1001 86380 86390 1
522294 99522294 1001 86380 86390 1
522362 99522362 1001 86380 86390 1
522415 99522415 1001 86380 86390 1
522443 99522443 1001 86380 86390 1
523030 99523030 1001 86380 86390 1
522914 99522914 1001 86380 86390 1
522876 99522876 1001 86380 86390 1
522890 99522890 1001 86380 86390 1
522710 99522710 1001 86380 86390 1
522726 99522726 1001 86380 86390 1
522615 99522615 1001 86380 86390 1
522644 99522644 1001 86380 86390 1
522606 99522606 1001 86380 86390 1
522624 99522624 1001 86380 86390 1
522520 99522520 1001 86380 86390 1
522573 99522573 1001 86380 86390 1
523143 99523143 1001 86380 86390 1
523221 99523221 1001 86380 86390 1
523287 99523287 1001 86380 86390 1
523253 99523253 1001 86380 86390 1
523254 99523254 1001 86380 86390 1
523807 99523807 1001 86380 86390 1
523822 99523822 1001 86380 86390 1
523772 99523772 1001 86380 86390 1
523879 99523879 1001 86380 86390 1
523690 99523690 1001 86380 86390 1
523347 99523347 1001 86380 86390 1
524112 99524112 1001 86380 86390 1
524004 99524004 1001 86380 86390 1
524030 99524030 1001 86380 86390 1
524574 99524574 1001 86380 86390 1
524576 99524576 1001 86380 86390 1
524525 99524525 1001 86380 86390 1
524505 99524505 1001 86380 86390 1
524519 99524519 1001 86380 86390 1
524393 99524393 1001 86380 86390 1
524243 99524243 1001 86380 86390 1
524323 99524323 1001 86380 86390 1
524289 99524289 1001 86380 86390 1
524925 99524925 1001 86380 86390 1
524914 99524914 1001 86380 86390 1
524954 99524954 1001 86380 86390 1
524787 99524787 1001 86380 86390 1
525502 99525502 1001 86380 86390 1
525250 99525250 1001 86380 86390 1
525095 99525095 1001 86380 86390 1
525111 99525111 1001 86380 86390 1
525138 99525138 1001 86380 86390 1
525607 99525607 1001 86380 86390 1
525621 99525621 1001 86380 86390 1
525609 99525609 1001 86380 86390 1
525778 99525778 1001 86380 86390 1
525393 99525393 1001 86380 86390 1
525779 99525779 1001 86380 86390 1
526359 99526359 1001 86380 86390 1
526271 99526271 1001 86380 86390 1
526395 99526395 1001 86380 86390 1
526398 99526398 1001 86380 86390 1
526364 99526364 1001 86380 86390 1
526415 99526415 1001 86380 86390 1
526191 99526191 1001 86380 86390 1
526031 99526031 1001 86380 86390 1
526061 99526061 1001 86380 86390 1
525997 99525997 1001 86380 86390 1
525916 99525916 1001 86380 86390 1
526536 99526536 1001 86380 86390 1
526576 99526576 1001 86380 86390 1
526512 99526512 1001 86380 86390 1
525803 99525803 1001 86380 86390 1
526542 99526542 1001 86380 86390 1
527120 99527120 1001 86380 86390 1
527085 99527085 1001 86380 86390 1
527111 99527111 1001 86380 86390 1
527208 99527208 1001 86380 86390 1
526867 99526867 1001 86380 86390 1
526844 99526844 1001 86380 86390 1
526887 99526887 1001 86380 86390 1
526824 99526824 1001 86380 86390 1
526789 99526789 1001 86380 86390 1
526766 99526766 1001 86380 86390 1
526806 99526806 1001 86380 86390 1
526704 99526704 1001 86380 86390 1
526757 99526757 1001 86380 86390 1
527326 99527326 1001 86380 86390 1
527340 99527340 1001 86380 86390 1
527252 99527252 1001 86380 86390 1
527902 99527902 1001 86380 86390 1
528058 99528058 1001 86380 86390 1
527932 99527932 1001 86380 86390 1
527984 99527984 1001 86380 86390 1
528010 99528010 1001 86380 86390 1
527691 99527691 1001 86380 86390 1
527756 99527756 1001 86380 86390 1
527760 99527760 1001 86380 86390 1
527815 99527815 1001 86380 86390 1
527490 99527490 1001 86380 86390 1
528092 99528092 1001 86380 86390 1
528145 99528145 1001 86380 86390 1
528134 99528134 1001 86380 86390 1
528135 99528135 1001 86380 86390 1
528161 99528161 1001 86380 86390 1
528839 99528839 1001 86380 86390 1
528871 99528871 1001 86380 86390 1
528738 99528738 1001 86380 86390 1
528793 99528793 1001 86380 86390 1
528743 99528743 1001 86380 86390 1
528514 99528514 1001 86380 86390 1
528610 99528610 1001 86380 86390 1
528495 99528495 1001 86380 86390 1
528522 99528522 1001 86380 86390 1
528626 99528626 1001 86380 86390 1
528653 99528653 1001 86380 86390 1
528512 99528512 1001 86380 86390 1
528629 99528629 1001 86380 86390 1
528591 99528591 1001 86380 86390 1
528418 99528418 1001 86380 86390 1
528434 99528434 1001 86380 86390 1
528305 99528305 1001 86380 86390 1
529017 99529017 1001 86380 86390 1
529018 99529018 1001 86380 86390 1
529085 99529085 1001 86380 86390 1
528935 99528935 1001 86380 86390 1
529694 99529694 1001 86380 86390 1
529333 99529333 1001 86380 86390 1
529347 99529347 1001 86380 86390 1
529113 99529113 1001 86380 86390 1
529261 99529261 1001 86380 86390 1
529313 99529313 1001 86380 86390 1
529855 99529855 1001 86380 86390 1
529932 99529932 1001 86380 86390 1
529894 99529894 1001 86380 86390 1
529824 99529824 1001 86380 86390 1
529931 99529931 1001 86380 86390 1
530464 99530464 1001 86380 86390 1
530523 99530523 1001 86380 86390 1
530509 99530509 1001 86380 86390 1
530325 99530325 1001 86380 86390 1
530209 99530209 1001 86380 86390 1
530146 99530146 1001 86380 86390 1
530253 99530253 1001 86380 86390 1
530080 99530080 1001 86380 86390 1
530106 99530106 1001 86380 86390 1
529950 99529950 1001 86380 86390 1
530673 99530673 1001 86380 86390 1
530676 99530676 1001 86380 86390 1
531213 99531213 1001 86380 86390 1
531188 99531188 1001 86380 86390 1
531276 99531276 1001 86380 86390 1
531071 99531071 1001 86380 86390 1
531095 99531095 1001 86380 86390 1
530838 99530838 1001 86380 86390 1
530855 99530855 1001 86380 86390 1
530881 99530881 1001 86380 86390 1
530908 99530908 1001 86380 86390 1
531441 99531441 1001 86380 86390 1
531580 99531580 1001 86380 86390 1
531542 99531542 1001 86380 86390 1
532157 99532157 1001 86380 86390 1
532072 99532072 1001 86380 86390 1
532113 99532113 1001 86380 86390 1
531821 99531821 1001 86380 86390 1
531887 99531887 1001 86380 86390 1
531906 99531906 1001 86380 86390 1
531831 99531831 1001 86380 86390 1
531653 99531653 1001 86380 86390 1
531771 99531771 1001 86380 86390 1
531669 99531669 1001 86380 86390 1
531747 99531747 1001 86380 86390 1
531633 99531633 1001 86380 86390 1
532228 99532228 1001 86380 86390 1
532981 99532981 1001 86380 86390 1
532865 99532865 1001 86380 86390 1
532918 99532918 1001 86380 86390 1
532939 99532939 1001 86380 86390 1
532635 99532635 1001 86380 86390 1
532691 99532691 1001 86380 86390 1
532756 99532756 1001 86380 86390 1
532627 99532627 1001 86380 86390 1
532520 99532520 1001 86380 86390 1
532549 99532549 1001 86380 86390 1
532498 99532498 1001 86380 86390 1
532449 99532449 1001 86380 86390 1
533164 99533164 1001 86380 86390 1
533102 99533102 1001 86380 86390 1
533690 99533690 1001 86380 86390 1
533684 99533684 1001 86380 86390 1
533605 99533605 1001 86380 86390 1
533561 99533561 1001 86380 86390 1
533265 99533265 1001 86380 86390 1
533410 99533410 1001 86380 86390 1
533442 99533442 1001 86380 86390 1
533327 99533327 1001 86380 86390 1
534015 99534015 1001 86380 86390 1
534595 99534595 1001 86380 86390 1
534684 99534684 1001 86380 86390 1
534522 99534522 1001 86380 86390 1
534488 99534488 1001 86380 86390 1
534416 99534416 1001 86380 86390 1
534317 99534317 1001 86380 86390 1
534306 99534306 1001 86380 86390 1
534167 99534167 1001 86380 86390 1
534245 99534245 1001 86380 86390 1
534093 99534093 1001 86380 86390 1
534108 99534108 1001 86380 86390 1
534230 99534230 1001 86380 86390 1
534697 99534697 1001 86380 86390 1
534724 99534724 1001 86380 86390 1
534731 99534731 1001 86380 86390 1
534783 99534783 1001 86380 86390 1
534797 99534797 1001 86380 86390 1
535202 99535202 1001 86380 86390 1
535120 99535120 1001 86380 86390 1
534967 99534967 1001 86380 86390 1
534936 99534936 1001 86380 86390 1
535031 99535031 1001 86380 86390 1
535585 99535585 1001 86380 86390 1
535714 99535714 1001 86380 86390 1
535573 99535573 1001 86380 86390 1
535627 99535627 1001 86380 86390 1
536288 99536288 1001 86380 86390 1
536225 99536225 1001 86380 86390 1
536311 99536311 1001 86380 86390 1
536279 99536279 1001 86380 86390 1
536296 99536296 1001 86380 86390 1
536074 99536074 1001 86380 86390 1
535817 99535817 1001 86380 86390 1
535727 99535727 1001 86380 86390 1
536428 99536428 1001 86380 86390 1
536963 99536963 1001 86380 86390 1
536781 99536781 1001 86380 86390 1
536875 99536875 1001 86380 86390 1
536914 99536914 1001 86380 86390 1
536916 99536916 1001 86380 86390 1
536660 99536660 1001 86380 86390 1
536544 99536544 1001 86380 86390 1
536714 99536714 1001 86380 86390 1
536692 99536692 1001 86380 86390 1
537354 99537354 1001 86380 86390 1
537329 99537329 1001 86380 86390 1
537188 99537188 1001 86380 86390 1
537165 99537165 1001 86380 86390 1
537860 99537860 1001 86380 86390 1
537956 99537956 1001 86380 86390 1
537830 99537830 1001 86380 86390 1
537818 99537818 1001 86380 86390 1
537870 99537870 1001 86380 86390 1
537670 99537670 1001 86380 86390 1
537712 99537712 1001 86380 86390 1
537515 99537515 1001 86380 86390 1
537546 99537546 1001 86380 86390 1
538142 99538142 1001 86380 86390 1
538134 99538134 1001 86380 86390 1
538661 99538661 1001 86380 86390 1
538677 99538677 1001 86380 86390 1
538745 99538745 1001 86380 86390 1
538456 99538456 1001 86380 86390 1
538561 99538561 1001 86380 86390 1
538541 99538541 1001 86380 86390 1
538425 99538425 1001 86380 86390 1
538249 99538249 1001 86380 86390 1
538315 99538315 1001 86380 86390 1
538332 99538332 1001 86380 86390 1
538359 99538359 1001 86380 86390 1
538347 99538347 1001 86380 86390 1
538955 99538955 1001 86380 86390 1
538995 99538995 1001 86380 86390 1
538829 99538829 1001 86380 86390 1
538901 99538901 1001 86380 86390 1
539513 99539513 1001 86380 86390 1
539475 99539475 1001 86380 86390 1
539269 99539269 1001 86380 86390 1
539350 99539350 1001 86380 86390 1
539263 99539263 1001 86380 86390 1
539369 99539369 1001 86380 86390 1
539171 99539171 1001 86380 86390 1
539043 99539043 1001 86380 86390 1
539032 99539032 1001 86380 86390 1
539783 99539783 1001 86380 86390 1
539815 99539815 1001 86380 86390 1
539803 99539803 1001 86380 86390 1
540465 99540465 1001 86380 86390 1
540438 99540438 1001 86380 86390 1
540310 99540310 1001 86380 86390 1
540239 99540239 1001 86380 86390 1
540179 99540179 1001 86380 86390 1
540154 99540154 1001 86380 86390 1
540090 99540090 1001 86380 86390 1
540259 99540259 1001 86380 86390 1
540078 99540078 1001 86380 86390 1
539937 99539937 1001 86380 86390 1
539969 99539969 1001 86380 86390 1
540035 99540035 1001 86380 86390 1
540583 99540583 1001 86380 86390 1
540468 99540468 1001 86380 86390 1
540498 99540498 1001 86380 86390 1
540565 99540565 1001 86380 86390 1
541177 99541177 1001 86380 86390 1
541152 99541152 1001 86380 86390 1
541095 99541095 1001 86380 86390 1
541025 99541025 1001 86380 86390 1
541066 99541066 1001 86380 86390 1
541004 99541004 1001 86380 86390 1
541085 99541085 1001 86380 86390 1
540680 99540680 1001 86380 86390 1
540875 99540875 1001 86380 86390 1
540695 99540695 1001 86380 86390 1
541447 99541447 1001 86380 86390 1
541359 99541359 1001 86380 86390 1
541399 99541399 1001 86380 86390 1
541469 99541469 1001 86380 86390 1
541300 99541300 1001 86380 86390 1
541314 99541314 1001 86380 86390 1
541952 99541952 1001 86380 86390 1
541837 99541837 1001 86380 86390 1
541819 99541819 1001 86380 86390 1
541681 99541681 1001 86380 86390 1
541542 99541542 1001 86380 86390 1
541687 99541687 1001 86380 86390 1
541558 99541558 1001 86380 86390 1
542233 99542233 1001 86380 86390 1
542260 99542260 1001 86380 86390 1
542128 99542128 1001 86380 86390 1
542689 99542689 1001 86380 86390 1
542567 99542567 1001 86380 86390 1
542738 99542738 1001 86380 86390 1
542376 99542376 1001 86380 86390 1
542441 99542441 1001 86380 86390 1
542351 99542351 1001 86380 86390 1
542486 99542486 1001 86380 86390 1
542332 99542332 1001 86380 86390 1
542426 99542426 1001 86380 86390 1
542533 99542533 1001 86380 86390 1
542959 99542959 1001 86380 86390 1
542988 99542988 1001 86380 86390 1
543147 99543147 1001 86380 86390 1
543083 99543083 1001 86380 86390 1
543743 99543743 1001 86380 86390 1
543676 99543676 1001 86380 86390 1
543599 99543599 1001 86380 86390 1
543653 99543653 1001 86380 86390 1
543679 99543679 1001 86380 86390 1
543489 99543489 1001 86380 86390 1
543193 99543193 1001 86380 86390 1
543329 99543329 1001 86380 86390 1
543893 99543893 1001 86380 86390 1
543804 99543804 1001 86380 86390 1
543870 99543870 1001 86380 86390 1
543806 99543806 1001 86380 86390 1
543832 99543832 1001 86380 86390 1
544420 99544420 1001 86380 86390 1
544489 99544489 1001 86380 86390 1
544532 99544532 1001 86380 86390 1
544382 99544382 1001 86380 86390 1
544254 99544254 1001 86380 86390 1
544337 99544337 1001 86380 86390 1
544208 99544208 1001 86380 86390 1
543984 99543984 1001 86380 86390 1
543988 99543988 1001 86380 86390 1
544625 99544625 1001 86380 86390 1
544656 99544656 1001 86380 86390 1
433407 238 1001 61140 61497 1
425109 241 1001 40860 41277 1
520682 765 1002 37700 41013 1
540442 846 1002 45060 48194 1
400018 99400018 1001 86380 86390 1
400092 99400092 1001 86380 86390 1
400711 99400711 1001 86380 86390 1
400700 99400700 1001 86380 86390 1
400870 99400870 1001 86380 86390 1
400880 99400880 1001 86380 86390 1
401103 99401103 1001 86380 86390 1
401401 99401401 1001 86380 86390 1
401396 99401396 1001 86380 86390 1
401725 99401725 1001 86380 86390 1
401791 99401791 1001 86380 86390 1
402141 99402141 1001 86380 86390 1
402102 99402102 1001 86380 86390 1
402251 99402251 1001 86380 86390 1
402741 99402741 1001 86380 86390 1
403011 99403011 1001 86380 86390 1
402995 99402995 1001 86380 86390 1
403201 99403201 1001 86380 86390 1
403338 99403338 1001 86380 86390 1
403335 99403335 1001 86380 86390 1
403620 99403620 1001 86380 86390 1
403660 99403660 1001 86380 86390 1
403777 99403777 1001 86380 86390 1
403953 99403953 1001 86380 86390 1
404087 99404087 1001 86380 86390 1
404181 99404181 1001 86380 86390 1
404436 99404436 1001 86380 86390 1
404593 99404593 1001 86380 86390 1
404835 99404835 1001 86380 86390 1
404804 99404804 1001 86380 86390 1
405210 99405210 1001 86380 86390 1
405402 99405402 1001 86380 86390 1
405406 99405406 1001 86380 86390 1
405479 99405479 1001 86380 86390 1
405575 99405575 1001 86380 86390 1
405704 99405704 1001 86380 86390 1
405770 99405770 1001 86380 86390 1
405941 99405941 1001 86380 86390 1
405910 99405910 1001 86380 86390 1
406064 99406064 1001 86380 86390 1
406130 99406130 1001 86380 86390 1
406084 99406084 1001 86380 86390 1
406085 99406085 1001 86380 86390 1
406187 99406187 1001 86380 86390 1
406726 99406726 1001 86380 86390 1
406801 99406801 1001 86380 86390 1
406869 99406869 1001 86380 86390 1
406892 99406892 1001 86380 86390 1
407420 99407420 1001 86380 86390 1
407530 99407530 1001 86380 86390 1
407568 99407568 1001 86380 86390 1
407679 99407679 1001 86380 86390 1
408035 99408035 1001 86380 86390 1
408240 99408240 1001 86380 86390 1
408731 99408731 1001 86380 86390 1
408964 99408964 1001 86380 86390 1
408943 99408943 1001 86380 86390 1
408948 99408948 1001 86380 86390 1
409217 99409217 1001 86380 86390 1
409243 99409243 1001 86380 86390 1
409714 99409714 1001 86380 86390 1
409854 99409854 1001 86380 86390 1
409929 99409929 1001 86380 86390 1
409934 99409934 1001 86380 86390 1
410076 99410076 1001 86380 86390 1
410021 99410021 1001 86380 86390 1
410335 99410335 1001 86380 86390 1
410322 99410322 1001 86380 86390 1
410552 99410552 1001 86380 86390 1
410609 99410609 1001 86380 86390 1
410810 99410810 1001 86380 86390 1
411020 99411020 1001 86380 86390 1
411044 99411044 1001 86380 86390 1
411187 99411187 1001 86380 86390 1
411267 99411267 1001 86380 86390 1
411347 99411347 1001 86380 86390 1
411404 99411404 1001 86380 86390 1
411792 99411792 1001 86380 86390 1
411892 99411892 1001 86380 86390 1
411893 99411893 1001 86380 86390 1
412477 99412477 1001 86380 86390 1
413544 99413544 1001 86380 86390 1
413621 99413621 1001 86380 86390 1
413668 99413668 1001 86380 86390 1
413163 99413163 1001 86380 86390 1
412992 99412992 1001 86380 86390 1
413279 99413279 1001 86380 86390 1
413081 99413081 1001 86380 86390 1
413133 99413133 1001 86380 86390 1
412666 99412666 1001 86380 86390 1
412799 99412799 1001 86380 86390 1
412555 99412555 1001 86380 86390 1
412646 99412646 1001 86380 86390 1
412832 99412832 1001 86380 86390 1
412500 99412500 1001 86380 86390 1
413925 99413925 1001 86380 86390 1
413788 99413788 1001 86380 86390 1
413810 99413810 1001 86380 86390 1
413930 99413930 1001 86380 86390 1
413994 99413994 1001 86380 86390 1
414023 99414023 1001 86380 86390 1
414076 99414076 1001 86380 86390 1
413799 99413799 1001 86380 86390 1
415317 99415317 1001 86380 86390 1
415289 99415289 1001 86380 86390 1
415049 99415049 1001 86380 86390 1
415072 99415072 1001 86380 86390 1
414766 99414766 1001 86380 86390 1
414828 99414828 1001 86380 86390 1
414584 99414584 1001 86380 86390 1
414887 99414887 1001 86380 86390 1
414404 99414404 1001 86380 86390 1
414139 99414139 1001 86380 86390 1
414220 99414220 1001 86380 86390 1
415608 99415608 1001 86380 86390 1
415347 99415347 1001 86380 86390 1
416811 99416811 1001 86380 86390 1
416752 99416752 1001 86380 86390 1
416884 99416884 1001 86380 86390 1
416762 99416762 1001 86380 86390 1
416721 99416721 1001 86380 86390 1
416184 99416184 1001 86380 86390 1
416442 99416442 1001 86380 86390 1
416387 99416387 1001 86380 86390 1
416269 99416269 1001 86380 86390 1
416309 99416309 1001 86380 86390 1
416392 99416392 1001 86380 86390 1
416490 99416490 1001 86380 86390 1
416361 99416361 1001 86380 86390 1
415985 99415985 1001 86380 86390 1
415815 99415815 1001 86380 86390 1
415937 99415937 1001 86380 86390 1
415938 99415938 1001 86380 86390 1
416072 99416072 1001 86380 86390 1
415879 99415879 1001 86380 86390 1
417284 99417284 1001 86380 86390 1
417143 99417143 1001 86380 86390 1
417391 99417391 1001 86380 86390 1
417277 99417277 1001 86380 86390 1
417089 99417089 1001 86380 86390 1
417043 99417043 1001 86380 86390 1
417522 99417522 1001 86380 86390 1
418476 99418476 1001 86380 86390 1
418620 99418620 1001 86380 86390 1
418486 99418486 1001 86380 86390 1
418128 99418128 1001 86380 86390 1
418040 99418040 1001 86380 86390 1
418398 99418398 1001 86380 86390 1
418427 99418427 1001 86380 86390 1
417715 99417715 1001 86380 86390 1
417692 99417692 1001 86380 86390 1
417902 99417902 1001 86380 86390 1
418803 99418803 1001 86380 86390 1
419147 99419147 1001 86380 86390 1
418895 99418895 1001 86380 86390 1
419121 99419121 1001 86380 86390 1
420216 99420216 1001 86380 86390 1
420338 99420338 1001 86380 86390 1
420420 99420420 1001 86380 86390 1
420212 99420212 1001 86380 86390 1
420438 99420438 1001 86380 86390 1
419793 99419793 1001 86380 86390 1
419797 99419797 1001 86380 86390 1
419575 99419575 1001 86380 86390 1
419522 99419522 1001 86380 86390 1
419553 99419553 1001 86380 86390 1
419489 99419489 1001 86380 86390 1
420463 99420463 1001 86380 86390 1
420798 99420798 1001 86380 86390 1
420760 99420760 1001 86380 86390 1
420787 99420787 1001 86380 86390 1
421712 99421712 1001 86380 86390 1
422080 99422080 1001 86380 86390 1
421858 99421858 1001 86380 86390 1
422025 99422025 1001 86380 86390 1
421097 99421097 1001 86380 86390 1
421258 99421258 1001 86380 86390 1
421040 99421040 1001 86380 86390 1
421047 99421047 1001 86380 86390 1
421002 99421002 1001 86380 86390 1
421023 99421023 1001 86380 86390 1
421137 99421137 1001 86380 86390 1
422387 99422387 1001 86380 86390 1
423319 99423319 1001 86380 86390 1
423614 99423614 1001 86380 86390 1
423452 99423452 1001 86380 86390 1
423365 99423365 1001 86380 86390 1
422945 99422945 1001 86380 86390 1
423113 99423113 1001 86380 86390 1
423101 99423101 1001 86380 86390 1
422980 99422980 1001 86380 86390 1
422622 99422622 1001 86380 86390 1
422550 99422550 1001 86380 86390 1
425018 99425018 1001 86380 86390 1
425096 99425096 1001 86380 86390 1
424885 99424885 1001 86380 86390 1
424715 99424715 1001 86380 86390 1
424808 99424808 1001 86380 86390 1
424364 99424364 1001 86380 86390 1
424253 99424253 1001 86380 86390 1
424283 99424283 1001 86380 86390 1
424557 99424557 1001 86380 86390 1
425813 99425813 1001 86380 86390 1
425419 99425419 1001 86380 86390 1
426824 99426824 1001 86380 86390 1
426707 99426707 1001 86380 86390 1
427083 99427083 1001 86380 86390 1
425980 99425980 1001 86380 86390 1
425981 99425981 1001 86380 86390 1
425866 99425866 1001 86380 86390 1
426190 99426190 1001 86380 86390 1
426132 99426132 1001 86380 86390 1
425873 99425873 1001 86380 86390 1
425932 99425932 1001 86380 86390 1
425864 99425864 1001 86380 86390 1
427329 99427329 1001 86380 86390 1
427453 99427453 1001 86380 86390 1
428541 99428541 1001 86380 86390 1
428445 99428445 1001 86380 86390 1
428414 99428414 1001 86380 86390 1
428124 99428124 1001 86380 86390 1
427950 99427950 1001 86380 86390 1
427924 99427924 1001 86380 86390 1
428050 99428050 1001 86380 86390 1
427577 99427577 1001 86380 86390 1
427829 99427829 1001 86380 86390 1
427713 99427713 1001 86380 86390 1
427784 99427784 1001 86380 86390 1
427884 99427884 1001 86380 86390 1
428920 99428920 1001 86380 86390 1
429134 99429134 1001 86380 86390 1
428852 99428852 1001 86380 86390 1
430295 99430295 1001 86380 86390 1
430192 99430192 1001 86380 86390 1
429989 99429989 1001 86380 86390 1
430188 99430188 1001 86380 86390 1
429615 99429615 1001 86380 86390 1
429595 99429595 1001 86380 86390 1
429410 99429410 1001 86380 86390 1
429507 99429507 1001 86380 86390 1
429336 99429336 1001 86380 86390 1
430709 99430709 1001 86380 86390 1
430641 99430641 1001 86380 86390 1
430516 99430516 1001 86380 86390 1
430720 99430720 1001 86380 86390 1
430697 99430697 1001 86380 86390 1
431789 99431789 1001 86380 86390 1
431858 99431858 1001 86380 86390 1
431328 99431328 1001 86380 86390 1
431329 99431329 1001 86380 86390 1
431478 99431478 1001 86380 86390 1
431426 99431426 1001 86380 86390 1
431281 99431281 1001 86380 86390 1
431199 99431199 1001 86380 86390 1
431068 99431068 1001 86380 86390 1
431178 99431178 1001 86380 86390 1
431044 99431044 1001 86380 86390 1
431218 99431218 1001 86380 86390 1
430945 99430945 1001 86380 86390 1
433670 99433670 1001 86380 86390 1
433471 99433471 1001 86380 86390 1
433704 99433704 1001 86380 86390 1
433190 99433190 1001 86380 86390 1
433268 99433268 1001 86380 86390 1
433053 99433053 1001 86380 86390 1
433028 99433028 1001 86380 86390 1
433185 99433185 1001 86380 86390 1
432776 99432776 1001 86380 86390 1
432696 99432696 1001 86380 86390 1
433810 99433810 1001 86380 86390 1
433953 99433953 1001 86380 86390 1
434032 99434032 1001 86380 86390 1
435216 99435216 1001 86380 86390 1
435108 99435108 1001 86380 86390 1
435116 99435116 1001 86380 86390 1
435354 99435354 1001 86380 86390 1
434873 99434873 1001 86380 86390 1
434924 99434924 1001 86380 86390 1
434946 99434946 1001 86380 86390 1
434611 99434611 1001 86380 86390 1
434934 99434934 1001 86380 86390 1
434727 99434727 1001 86380 86390 1
434783 99434783 1001 86380 86390 1
434269 99434269 1001 86380 86390 1
434354 99434354 1001 86380 86390 1
434364 99434364 1001 86380 86390 1
435594 99435594 1001 86380 86390 1
435763 99435763 1001 86380 86390 1
435584 99435584 1001 86380 86390 1
435639 99435639 1001 86380 86390 1
435640 99435640 1001 86380 86390 1
435478 99435478 1001 86380 86390 1
436806 99436806 1001 86380 86390 1
436761 99436761 1001 86380 86390 1
436880 99436880 1001 86380 86390 1
436735 99436735 1001 86380 86390 1
436715 99436715 1001 86380 86390 1
436469 99436469 1001 86380 86390 1
436036 99436036 1001 86380 86390 1
436244 99436244 1001 86380 86390 1
437224 99437224 1001 86380 86390 1
437232 99437232 1001 86380 86390 1
300693 99300693 1001 86380 86390 1
300698 99300698 1001 86380 86390 1
300659 99300659 1001 86380 86390 1
300433 99300433 1001 86380 86390 1
300499 99300499 1001 86380 86390 1
300359 99300359 1001 86380 86390 1
300478 99300478 1001 86380 86390 1
300453 99300453 1001 86380 86390 1
300443 99300443 1001 86380 86390 1
300392 99300392 1001 86380 86390 1
300263 99300263 1001 86380 86390 1
300175 99300175 1001 86380 86390 1
300293 99300293 1001 86380 86390 1
300268 99300268 1001 86380 86390 1
300803 99300803 1001 86380 86390 1
300908 99300908 1001 86380 86390 1
300753 99300753 1001 86380 86390 1
300800 99300800 1001 86380 86390 1
300735 99300735 1001 86380 86390 1
300827 99300827 1001 86380 86390 1
301390 99301390 1001 86380 86390 1
301481 99301481 1001 86380 86390 1
301461 99301461 1001 86380 86390 1
301333 99301333 1001 86380 86390 1
301053 99301053 1001 86380 86390 1
301054 99301054 1001 86380 86390 1
300952 99300952 1001 86380 86390 1
300982 99300982 1001 86380 86390 1
301140 99301140 1001 86380 86390 1
301631 99301631 1001 86380 86390 1
302241 99302241 1001 86380 86390 1
302268 99302268 1001 86380 86390 1
302301 99302301 1001 86380 86390 1
302150 99302150 1001 86380 86390 1
301970 99301970 1001 86380 86390 1
302079 99302079 1001 86380 86390 1
301977 99301977 1001 86380 86390 1
302109 99302109 1001 86380 86390 1
301979 99301979 1001 86380 86390 1
301894 99301894 1001 86380 86390 1
301937 99301937 1001 86380 86390 1
302419 99302419 1001 86380 86390 1
302472 99302472 1001 86380 86390 1
303104 99303104 1001 86380 86390 1
302929 99302929 1001 86380 86390 1
302858 99302858 1001 86380 86390 1
302783 99302783 1001 86380 86390 1
302604 99302604 1001 86380 86390 1
302632 99302632 1001 86380 86390 1
303346 99303346 1001 86380 86390 1
303297 99303297 1001 86380 86390 1
303220 99303220 1001 86380 86390 1
303343 99303343 1001 86380 86390 1
303958 99303958 1001 86380 86390 1
303728 99303728 1001 86380 86390 1
303780 99303780 1001 86380 86390 1
303809 99303809 1001 86380 86390 1
303642 99303642 1001 86380 86390 1
303630 99303630 1001 86380 86390 1
303464 99303464 1001 86380 86390 1
303607 99303607 1001 86380 86390 1
303517 99303517 1001 86380 86390 1
303431 99303431 1001 86380 86390 1
303419 99303419 1001 86380 86390 1
303420 99303420 1001 86380 86390 1
303602 99303602 1001 86380 86390 1
304082 99304082 1001 86380 86390 1
304058 99304058 1001 86380 86390 1
304071 99304071 1001 86380 86390 1
304059 99304059 1001 86380 86390 1
304073 99304073 1001 86380 86390 1
304205 99304205 1001 86380 86390 1
304758 99304758 1001 86380 86390 1
304811 99304811 1001 86380 86390 1
304567 99304567 1001 86380 86390 1
304503 99304503 1001 86380 86390 1
304454 99304454 1001 86380 86390 1
304614 99304614 1001 86380 86390 1
304246 99304246 1001 86380 86390 1
304909 99304909 1001 86380 86390 1
304935 99304935 1001 86380 86390 1
304905 99304905 1001 86380 86390 1
305531 99305531 1001 86380 86390 1
305403 99305403 1001 86380 86390 1
305404 99305404 1001 86380 86390 1
305292 99305292 1001 86380 86390 1
305477 99305477 1001 86380 86390 1
305361 99305361 1001 86380 86390 1
305108 99305108 1001 86380 86390 1
305228 99305228 1001 86380 86390 1
305074 99305074 1001 86380 86390 1
500121 99500121 1001 86380 86390 1
500663 99500663 1001 86380 86390 1
500613 99500613 1001 86380 86390 1
500694 99500694 1001 86380 86390 1
500465 99500465 1001 86380 86390 1
500521 99500521 1001 86380 86390 1
500552 99500552 1001 86380 86390 1
500501 99500501 1001 86380 86390 1
500222 99500222 1001 86380 86390 1
500262 99500262 1001 86380 86390 1
500329 99500329 1001 86380 86390 1
500317 99500317 1001 86380 86390 1
501003 99501003 1001 86380 86390 1
500848 99500848 1001 86380 86390 1
501448 99501448 1001 86380 86390 1
501506 99501506 1001 86380 86390 1
501586 99501586 1001 86380 86390 1
501290 99501290 1001 86380 86390 1
501162 99501162 1001 86380 86390 1
501079 99501079 1001 86380 86390 1
501198 99501198 1001 86380 86390 1
501746 99501746 1001 86380 86390 1
501699 99501699 1001 86380 86390 1
501700 99501700 1001 86380 86390 1
502445 99502445 1001 86380 86390 1
502396 99502396 1001 86380 86390 1
502321 99502321 1001 86380 86390 1
502399 99502399 1001 86380 86390 1
502096 99502096 1001 86380 86390 1
502164 99502164 1001 86380 86390 1
502245 99502245 1001 86380 86390 1
501910 99501910 1001 86380 86390 1
501889 99501889 1001 86380 86390 1
502021 99502021 1001 86380 86390 1
502592 99502592 1001 86380 86390 1
502541 99502541 1001 86380 86390 1
502557 99502557 1001 86380 86390 1
502583 99502583 1001 86380 86390 1
502643 99502643 1001 86380 86390 1
503232 99503232 1001 86380 86390 1
503121 99503121 1001 86380 86390 1
503284 99503284 1001 86380 86390 1
503136 99503136 1001 86380 86390 1
502922 99502922 1001 86380 86390 1
503032 99503032 1001 86380 86390 1
502930 99502930 1001 86380 86390 1
502856 99502856 1001 86380 86390 1
502844 99502844 1001 86380 86390 1
502847 99502847 1001 86380 86390 1
502679 99502679 1001 86380 86390 1
503375 99503375 1001 86380 86390 1
503337 99503337 1001 86380 86390 1
503351 99503351 1001 86380 86390 1
504017 99504017 1001 86380 86390 1
503954 99503954 1001 86380 86390 1
503993 99503993 1001 86380 86390 1
503956 99503956 1001 86380 86390 1
504053 99504053 1001 86380 86390 1
503718 99503718 1001 86380 86390 1
503852 99503852 1001 86380 86390 1
503575 99503575 1001 86380 86390 1
503612 99503612 1001 86380 86390 1
504135 99504135 1001 86380 86390 1
504941 99504941 1001 86380 86390 1
504820 99504820 1001 86380 86390 1
504833 99504833 1001 86380 86390 1
504809 99504809 1001 86380 86390 1
504599 99504599 1001 86380 86390 1
504587 99504587 1001 86380 86390 1
504550 99504550 1001 86380 86390 1
504518 99504518 1001 86380 86390 1
504473 99504473 1001 86380 86390 1
504437 99504437 1001 86380 86390 1
504400 99504400 1001 86380 86390 1
505096 99505096 1001 86380 86390 1
505111 99505111 1001 86380 86390 1
504955 99504955 1001 86380 86390 1
505090 99505090 1001 86380 86390 1
505129 99505129 1001 86380 86390 1
505104 99505104 1001 86380 86390 1
505068 99505068 1001 86380 86390 1
505694 99505694 1001 86380 86390 1
505735 99505735 1001 86380 86390 1
505638 99505638 1001 86380 86390 1
505766 99505766 1001 86380 86390 1
505491 99505491 1001 86380 86390 1
505406 99505406 1001 86380 86390 1
505523 99505523 1001 86380 86390 1
505268 99505268 1001 86380 86390 1
505285 99505285 1001 86380 86390 1
505298 99505298 1001 86380 86390 1
505223 99505223 1001 86380 86390 1
505185 99505185 1001 86380 86390 1
505801 99505801 1001 86380 86390 1
505841 99505841 1001 86380 86390 1
506526 99506526 1001 86380 86390 1
506579 99506579 1001 86380 86390 1
506440 99506440 1001 86380 86390 1
506196 99506196 1001 86380 86390 1
506262 99506262 1001 86380 86390 1
506315 99506315 1001 86380 86390 1
506217 99506217 1001 86380 86390 1
506107 99506107 1001 86380 86390 1
506166 99506166 1001 86380 86390 1
506116 99506116 1001 86380 86390 1
506690 99506690 1001 86380 86390 1
506654 99506654 1001 86380 86390 1
507231 99507231 1001 86380 86390 1
507233 99507233 1001 86380 86390 1
507340 99507340 1001 86380 86390 1
507067 99507067 1001 86380 86390 1
507044 99507044 1001 86380 86390 1
506985 99506985 1001 86380 86390 1
507602 99507602 1001 86380 86390 1
507566 99507566 1001 86380 86390 1
507490 99507490 1001 86380 86390 1
507943 99507943 1001 86380 86390 1
507970 99507970 1001 86380 86390 1
507899 99507899 1001 86380 86390 1
507912 99507912 1001 86380 86390 1
507734 99507734 1001 86380 86390 1
507813 99507813 1001 86380 86390 1
508325 99508325 1001 86380 86390 1
508415 99508415 1001 86380 86390 1
508353 99508353 1001 86380 86390 1
508250 99508250 1001 86380 86390 1
508419 99508419 1001 86380 86390 1
508280 99508280 1001 86380 86390 1
508332 99508332 1001 86380 86390 1
509046 99509046 1001 86380 86390 1
509017 99509017 1001 86380 86390 1
509009 99509009 1001 86380 86390 1
509022 99509022 1001 86380 86390 1
508881 99508881 1001 86380 86390 1
508726 99508726 1001 86380 86390 1
508663 99508663 1001 86380 86390 1
508705 99508705 1001 86380 86390 1
508671 99508671 1001 86380 86390 1
508533 99508533 1001 86380 86390 1
508585 99508585 1001 86380 86390 1
508469 99508469 1001 86380 86390 1
508534 99508534 1001 86380 86390 1
508575 99508575 1001 86380 86390 1
508627 99508627 1001 86380 86390 1
508528 99508528 1001 86380 86390 1
508633 99508633 1001 86380 86390 1
509264 99509264 1001 86380 86390 1
509772 99509772 1001 86380 86390 1
509630 99509630 1001 86380 86390 1
509553 99509553 1001 86380 86390 1
509490 99509490 1001 86380 86390 1
509397 99509397 1001 86380 86390 1
509388 99509388 1001 86380 86390 1
509445 99509445 1001 86380 86390 1
509936 99509936 1001 86380 86390 1
509925 99509925 1001 86380 86390 1
510029 99510029 1001 86380 86390 1
510096 99510096 1001 86380 86390 1
510554 99510554 1001 86380 86390 1
510594 99510594 1001 86380 86390 1
510432 99510432 1001 86380 86390 1
510460 99510460 1001 86380 86390 1
510474 99510474 1001 86380 86390 1
510345 99510345 1001 86380 86390 1
510108 99510108 1001 86380 86390 1
510203 99510203 1001 86380 86390 1
510311 99510311 1001 86380 86390 1
510918 99510918 1001 86380 86390 1
510857 99510857 1001 86380 86390 1
510820 99510820 1001 86380 86390 1
510898 99510898 1001 86380 86390 1
510911 99510911 1001 86380 86390 1
510925 99510925 1001 86380 86390 1
510902 99510902 1001 86380 86390 1
510877 99510877 1001 86380 86390 1
511450 99511450 1001 86380 86390 1
511526 99511526 1001 86380 86390 1
511352 99511352 1001 86380 86390 1
511443 99511443 1001 86380 86390 1
511368 99511368 1001 86380 86390 1
511449 99511449 1001 86380 86390 1
511309 99511309 1001 86380 86390 1
511310 99511310 1001 86380 86390 1
511285 99511285 1001 86380 86390 1
511152 99511152 1001 86380 86390 1
510976 99510976 1001 86380 86390 1
511605 99511605 1001 86380 86390 1
511554 99511554 1001 86380 86390 1
511663 99511663 1001 86380 86390 1
511588 99511588 1001 86380 86390 1
512252 99512252 1001 86380 86390 1
512215 99512215 1001 86380 86390 1
512336 99512336 1001 86380 86390 1
512207 99512207 1001 86380 86390 1
512298 99512298 1001 86380 86390 1
512044 99512044 1001 86380 86390 1
512081 99512081 1001 86380 86390 1
511901 99511901 1001 86380 86390 1
511914 99511914 1001 86380 86390 1
511778 99511778 1001 86380 86390 1
511766 99511766 1001 86380 86390 1
511820 99511820 1001 86380 86390 1
512407 99512407 1001 86380 86390 1
513043 99513043 1001 86380 86390 1
513034 99513034 1001 86380 86390 1
512847 99512847 1001 86380 86390 1
512860 99512860 1001 86380 86390 1
512864 99512864 1001 86380 86390 1
512878 99512878 1001 86380 86390 1
512986 99512986 1001 86380 86390 1
512688 99512688 1001 86380 86390 1
512739 99512739 1001 86380 86390 1
513349 99513349 1001 86380 86390 1
513326 99513326 1001 86380 86390 1
513222 99513222 1001 86380 86390 1
513947 99513947 1001 86380 86390 1
513922 99513922 1001 86380 86390 1
513913 99513913 1001 86380 86390 1
513849 99513849 1001 86380 86390 1
513672 99513672 1001 86380 86390 1
513738 99513738 1001 86380 86390 1
513636 99513636 1001 86380 86390 1
513754 99513754 1001 86380 86390 1
513429 99513429 1001 86380 86390 1
513508 99513508 1001 86380 86390 1
513431 99513431 1001 86380 86390 1
514055 99514055 1001 86380 86390 1
514856 99514856 1001 86380 86390 1
514845 99514845 1001 86380 86390 1
514674 99514674 1001 86380 86390 1
514805 99514805 1001 86380 86390 1
514578 99514578 1001 86380 86390 1
514448 99514448 1001 86380 86390 1
514542 99514542 1001 86380 86390 1
514622 99514622 1001 86380 86390 1
514611 99514611 1001 86380 86390 1
514327 99514327 1001 86380 86390 1
514279 99514279 1001 86380 86390 1
514383 99514383 1001 86380 86390 1
514437 99514437 1001 86380 86390 1
514893 99514893 1001 86380 86390 1
514894 99514894 1001 86380 86390 1
514870 99514870 1001 86380 86390 1
515046 99515046 1001 86380 86390 1
515048 99515048 1001 86380 86390 1
515584 99515584 1001 86380 86390 1
515548 99515548 1001 86380 86390 1
515497 99515497 1001 86380 86390 1
515640 99515640 1001 86380 86390 1
515524 99515524 1001 86380 86390 1
515678 99515678 1001 86380 86390 1
515389 99515389 1001 86380 86390 1
515351 99515351 1001 86380 86390 1
515378 99515378 1001 86380 86390 1
515369 99515369 1001 86380 86390 1
515115 99515115 1001 86380 86390 1
515169 99515169 1001 86380 86390 1
515094 99515094 1001 86380 86390 1
515082 99515082 1001 86380 86390 1
515866 99515866 1001 86380 86390 1
516425 99516425 1001 86380 86390 1
516403 99516403 1001 86380 86390 1
516283 99516283 1001 86380 86390 1
516103 99516103 1001 86380 86390 1
516263 99516263 1001 86380 86390 1
516058 99516058 1001 86380 86390 1
515902 99515902 1001 86380 86390 1
515906 99515906 1001 86380 86390 1
516024 99516024 1001 86380 86390 1
516055 99516055 1001 86380 86390 1
516095 99516095 1001 86380 86390 1
517304 99517304 1001 86380 86390 1
517197 99517197 1001 86380 86390 1
517239 99517239 1001 86380 86390 1
517153 99517153 1001 86380 86390 1
517193 99517193 1001 86380 86390 1
517039 99517039 1001 86380 86390 1
517014 99517014 1001 86380 86390 1
516937 99516937 1001 86380 86390 1
516986 99516986 1001 86380 86390 1
516796 99516796 1001 86380 86390 1
516748 99516748 1001 86380 86390 1
516916 99516916 1001 86380 86390 1
516879 99516879 1001 86380 86390 1
517493 99517493 1001 86380 86390 1
517455 99517455 1001 86380 86390 1
517494 99517494 1001 86380 86390 1
517508 99517508 1001 86380 86390 1
517382 99517382 1001 86380 86390 1
517513 99517513 1001 86380 86390 1
517996 99517996 1001 86380 86390 1
518052 99518052 1001 86380 86390 1
518097 99518097 1001 86380 86390 1
517766 99517766 1001 86380 86390 1
517929 99517929 1001 86380 86390 1
517647 99517647 1001 86380 86390 1
518240 99518240 1001 86380 86390 1
518233 99518233 1001 86380 86390 1
518955 99518955 1001 86380 86390 1
518789 99518789 1001 86380 86390 1
518894 99518894 1001 86380 86390 1
518683 99518683 1001 86380 86390 1
518658 99518658 1001 86380 86390 1
518741 99518741 1001 86380 86390 1
518561 99518561 1001 86380 86390 1
518512 99518512 1001 86380 86390 1
518553 99518553 1001 86380 86390 1
518385 99518385 1001 86380 86390 1
519155 99519155 1001 86380 86390 1
518995 99518995 1001 86380 86390 1
519087 99519087 1001 86380 86390 1
519049 99519049 1001 86380 86390 1
519649 99519649 1001 86380 86390 1
519663 99519663 1001 86380 86390 1
519718 99519718 1001 86380 86390 1
519731 99519731 1001 86380 86390 1
519440 99519440 1001 86380 86390 1
519441 99519441 1001 86380 86390 1
519509 99519509 1001 86380 86390 1
519371 99519371 1001 86380 86390 1
519402 99519402 1001 86380 86390 1
519926 99519926 1001 86380 86390 1
519835 99519835 1001 86380 86390 1
520594 99520594 1001 86380 86390 1
520453 99520453 1001 86380 86390 1
520533 99520533 1001 86380 86390 1
520600 99520600 1001 86380 86390 1
520357 99520357 1001 86380 86390 1
520412 99520412 1001 86380 86390 1
520391 99520391 1001 86380 86390 1
520382 99520382 1001 86380 86390 1
520046 99520046 1001 86380 86390 1
520099 99520099 1001 86380 86390 1
520061 99520061 1001 86380 86390 1
520080 99520080 1001 86380 86390 1
520767 99520767 1001 86380 86390 1
520705 99520705 1001 86380 86390 1
520727 99520727 1001 86380 86390 1
521454 99521454 1001 86380 86390 1
521095 99521095 1001 86380 86390 1
521126 99521126 1001 86380 86390 1
520872 99520872 1001 86380 86390 1
520888 99520888 1001 86380 86390 1
521036 99521036 1001 86380 86390 1
521025 99521025 1001 86380 86390 1
521568 99521568 1001 86380 86390 1
521584 99521584 1001 86380 86390 1
521520 99521520 1001 86380 86390 1
522234 99522234 1001 86380 86390 1
522174 99522174 1001 86380 86390 1
522027 99522027 1001 86380 86390 1
521977 99521977 1001 86380 86390 1
522030 99522030 1001 86380 86390 1
521940 99521940 1001 86380 86390 1
521753 99521753 1001 86380 86390 1
521818 99521818 1001 86380 86390 1
521831 99521831 1001 86380 86390 1
521704 99521704 1001 86380 86390 1
521848 99521848 1001 86380 86390 1
522480 99522480 1001 86380 86390 1
522299 99522299 1001 86380 86390 1
522416 99522416 1001 86380 86390 1
522918 99522918 1001 86380 86390 1
523002 99523002 1001 86380 86390 1
522848 99522848 1001 86380 86390 1
522849 99522849 1001 86380 86390 1
522824 99522824 1001 86380 86390 1
522813 99522813 1001 86380 86390 1
522886 99522886 1001 86380 86390 1
522550 99522550 1001 86380 86390 1
522645 99522645 1001 86380 86390 1
522658 99522658 1001 86380 86390 1
522581 99522581 1001 86380 86390 1
522611 99522611 1001 86380 86390 1
523275 99523275 1001 86380 86390 1
523148 99523148 1001 86380 86390 1
523123 99523123 1001 86380 86390 1
523152 99523152 1001 86380 86390 1
523140 99523140 1001 86380 86390 1
523909 99523909 1001 86380 86390 1
523918 99523918 1001 86380 86390 1
523796 99523796 1001 86380 86390 1
523597 99523597 1001 86380 86390 1
523484 99523484 1001 86380 86390 1
523358 99523358 1001 86380 86390 1
524655 99524655 1001 86380 86390 1
524769 99524769 1001 86380 86390 1
524582 99524582 1001 86380 86390 1
524639 99524639 1001 86380 86390 1
524765 99524765 1001 86380 86390 1
524487 99524487 1001 86380 86390 1
524359 99524359 1001 86380 86390 1
524181 99524181 1001 86380 86390 1
524249 99524249 1001 86380 86390 1
524212 99524212 1001 86380 86390 1
524800 99524800 1001 86380 86390 1
524826 99524826 1001 86380 86390 1
525410 99525410 1001 86380 86390 1
525506 99525506 1001 86380 86390 1
525327 99525327 1001 86380 86390 1
525340 99525340 1001 86380 86390 1
525243 99525243 1001 86380 86390 1
525259 99525259 1001 86380 86390 1
525207 99525207 1001 86380 86390 1
525221 99525221 1001 86380 86390 1
525066 99525066 1001 86380 86390 1
524998 99524998 1001 86380 86390 1
525686 99525686 1001 86380 86390 1
525691 99525691 1001 86380 86390 1
525641 99525641 1001 86380 86390 1
525784 99525784 1001 86380 86390 1
526297 99526297 1001 86380 86390 1
526384 99526384 1001 86380 86390 1
526036 99526036 1001 86380 86390 1
526043 99526043 1001 86380 86390 1
526150 99526150 1001 86380 86390 1
526165 99526165 1001 86380 86390 1
525895 99525895 1001 86380 86390 1
525967 99525967 1001 86380 86390 1
525878 99525878 1001 86380 86390 1
526472 99526472 1001 86380 86390 1
526518 99526518 1001 86380 86390 1
527163 99527163 1001 86380 86390 1
527115 99527115 1001 86380 86390 1
527193 99527193 1001 86380 86390 1
527243 99527243 1001 86380 86390 1
527005 99527005 1001 86380 86390 1
526919 99526919 1001 86380 86390 1
526947 99526947 1001 86380 86390 1
526856 99526856 1001 86380 86390 1
526987 99526987 1001 86380 86390 1
526761 99526761 1001 86380 86390 1
526802 99526802 1001 86380 86390 1
527366 99527366 1001 86380 86390 1
527282 99527282 1001 86380 86390 1
527297 99527297 1001 86380 86390 1
528028 99528028 1001 86380 86390 1
527889 99527889 1001 86380 86390 1
528069 99528069 1001 86380 86390 1
527667 99527667 1001 86380 86390 1
527828 99527828 1001 86380 86390 1
527790 99527790 1001 86380 86390 1
527535 99527535 1001 86380 86390 1
528271 99528271 1001 86380 86390 1
528235 99528235 1001 86380 86390 1
528250 99528250 1001 86380 86390 1
528253 99528253 1001 86380 86390 1
528789 99528789 1001 86380 86390 1
528845 99528845 1001 86380 86390 1
528783 99528783 1001 86380 86390 1
528720 99528720 1001 86380 86390 1
528543 99528543 1001 86380 86390 1
528634 99528634 1001 86380 86390 1
528679 99528679 1001 86380 86390 1
528451 99528451 1001 86380 86390 1
528977 99528977 1001 86380 86390 1
529080 99529080 1001 86380 86390 1
529068 99529068 1001 86380 86390 1
528982 99528982 1001 86380 86390 1
528995 99528995 1001 86380 86390 1
528934 99528934 1001 86380 86390 1
529525 99529525 1001 86380 86390 1
529589 99529589 1001 86380 86390 1
529697 99529697 1001 86380 86390 1
529644 99529644 1001 86380 86390 1
529647 99529647 1001 86380 86390 1
529723 99529723 1001 86380 86390 1
529611 99529611 1001 86380 86390 1
529457 99529457 1001 86380 86390 1
529509 99529509 1001 86380 86390 1
529432 99529432 1001 86380 86390 1
529408 99529408 1001 86380 86390 1
529411 99529411 1001 86380 86390 1
529440 99529440 1001 86380 86390 1
529291 99529291 1001 86380 86390 1
529167 99529167 1001 86380 86390 1
529143 99529143 1001 86380 86390 1
529196 99529196 1001 86380 86390 1
529287 99529287 1001 86380 86390 1
529924 99529924 1001 86380 86390 1
529860 99529860 1001 86380 86390 1
529773 99529773 1001 86380 86390 1
529918 99529918 1001 86380 86390 1
530516 99530516 1001 86380 86390 1
530506 99530506 1001 86380 86390 1
530472 99530472 1001 86380 86390 1
530360 99530360 1001 86380 86390 1
530244 99530244 1001 86380 86390 1
530330 99530330 1001 86380 86390 1
529979 99529979 1001 86380 86390 1
531346 99531346 1001 86380 86390 1
531380 99531380 1001 86380 86390 1
531153 99531153 1001 86380 86390 1
531166 99531166 1001 86380 86390 1
531067 99531067 1001 86380 86390 1
531107 99531107 1001 86380 86390 1
530904 99530904 1001 86380 86390 1
530844 99530844 1001 86380 86390 1
531428 99531428 1001 86380 86390 1
531433 99531433 1001 86380 86390 1
532064 99532064 1001 86380 86390 1
532013 99532013 1001 86380 86390 1
532187 99532187 1001 86380 86390 1
532195 99532195 1001 86380 86390 1
531922 99531922 1001 86380 86390 1
531875 99531875 1001 86380 86390 1
531888 99531888 1001 86380 86390 1
531940 99531940 1001 86380 86390 1
531869 99531869 1001 86380 86390 1
531728 99531728 1001 86380 86390 1
531620 99531620 1001 86380 86390 1
531712 99531712 1001 86380 86390 1
532319 99532319 1001 86380 86390 1
532324 99532324 1001 86380 86390 1
532234 99532234 1001 86380 86390 1
532299 99532299 1001 86380 86390 1
532209 99532209 1001 86380 86390 1
532864 99532864 1001 86380 86390 1
532982 99532982 1001 86380 86390 1
532880 99532880 1001 86380 86390 1
532937 99532937 1001 86380 86390 1
532925 99532925 1001 86380 86390 1
532965 99532965 1001 86380 86390 1
533026 99533026 1001 86380 86390 1
532774 99532774 1001 86380 86390 1
532811 99532811 1001 86380 86390 1
532527 99532527 1001 86380 86390 1
532504 99532504 1001 86380 86390 1
532616 99532616 1001 86380 86390 1
533229 99533229 1001 86380 86390 1
533038 99533038 1001 86380 86390 1
533772 99533772 1001 86380 86390 1
533798 99533798 1001 86380 86390 1
533658 99533658 1001 86380 86390 1
533659 99533659 1001 86380 86390 1
533562 99533562 1001 86380 86390 1
533603 99533603 1001 86380 86390 1
533634 99533634 1001 86380 86390 1
533545 99533545 1001 86380 86390 1
533354 99533354 1001 86380 86390 1
533367 99533367 1001 86380 86390 1
533385 99533385 1001 86380 86390 1
533324 99533324 1001 86380 86390 1
534032 99534032 1001 86380 86390 1
534059 99534059 1001 86380 86390 1
534523 99534523 1001 86380 86390 1
534514 99534514 1001 86380 86390 1
534297 99534297 1001 86380 86390 1
534389 99534389 1001 86380 86390 1
534430 99534430 1001 86380 86390 1
534397 99534397 1001 86380 86390 1
534347 99534347 1001 86380 86390 1
534128 99534128 1001 86380 86390 1
534260 99534260 1001 86380 86390 1
534096 99534096 1001 86380 86390 1
534137 99534137 1001 86380 86390 1
534150 99534150 1001 86380 86390 1
534253 99534253 1001 86380 86390 1
534690 99534690 1001 86380 86390 1
534768 99534768 1001 86380 86390 1
534784 99534784 1001 86380 86390 1
535371 99535371 1001 86380 86390 1
535451 99535451 1001 86380 86390 1
535348 99535348 1001 86380 86390 1
535454 99535454 1001 86380 86390 1
535457 99535457 1001 86380 86390 1
535368 99535368 1001 86380 86390 1
535266 99535266 1001 86380 86390 1
535228 99535228 1001 86380 86390 1
535177 99535177 1001 86380 86390 1
535262 99535262 1001 86380 86390 1
535185 99535185 1001 86380 86390 1
534891 99534891 1001 86380 86390 1
535586 99535586 1001 86380 86390 1
535677 99535677 1001 86380 86390 1
535561 99535561 1001 86380 86390 1
535563 99535563 1001 86380 86390 1
535511 99535511 1001 86380 86390 1
535554 99535554 1001 86380 86390 1
535687 99535687 1001 86380 86390 1
535700 99535700 1001 86380 86390 1
536190 99536190 1001 86380 86390 1
536094 99536094 1001 86380 86390 1
536062 99536062 1001 86380 86390 1
535961 99535961 1001 86380 86390 1
535847 99535847 1001 86380 86390 1
535805 99535805 1001 86380 86390 1
535844 99535844 1001 86380 86390 1
536413 99536413 1001 86380 86390 1
536363 99536363 1001 86380 86390 1
536355 99536355 1001 86380 86390 1
536970 99536970 1001 86380 86390 1
536984 99536984 1001 86380 86390 1
536998 99536998 1001 86380 86390 1
537157 99537157 1001 86380 86390 1
536802 99536802 1001 86380 86390 1
536764 99536764 1001 86380 86390 1
536847 99536847 1001 86380 86390 1
536785 99536785 1001 86380 86390 1
536876 99536876 1001 86380 86390 1
536594 99536594 1001 86380 86390 1
536628 99536628 1001 86380 86390 1
536630 99536630 1001 86380 86390 1
536695 99536695 1001 86380 86390 1
537294 99537294 1001 86380 86390 1
537347 99537347 1001 86380 86390 1
537283 99537283 1001 86380 86390 1
537850 99537850 1001 86380 86390 1
537876 99537876 1001 86380 86390 1
537736 99537736 1001 86380 86390 1
537376 99537376 1001 86380 86390 1
537520 99537520 1001 86380 86390 1
537533 99537533 1001 86380 86390 1
538084 99538084 1001 86380 86390 1
538741 99538741 1001 86380 86390 1
538729 99538729 1001 86380 86390 1
538743 99538743 1001 86380 86390 1
538506 99538506 1001 86380 86390 1
538494 99538494 1001 86380 86390 1
538537 99538537 1001 86380 86390 1
538530 99538530 1001 86380 86390 1
538246 99538246 1001 86380 86390 1
538381 99538381 1001 86380 86390 1
538318 99538318 1001 86380 86390 1
538384 99538384 1001 86380 86390 1
538941 99538941 1001 86380 86390 1
538972 99538972 1001 86380 86390 1
538935 99538935 1001 86380 86390 1
538819 99538819 1001 86380 86390 1
539514 99539514 1001 86380 86390 1
539601 99539601 1001 86380 86390 1
539326 99539326 1001 86380 86390 1
539108 99539108 1001 86380 86390 1
539109 99539109 1001 86380 86390 1
539680 99539680 1001 86380 86390 1
539669 99539669 1001 86380 86390 1
539749 99539749 1001 86380 86390 1
540377 99540377 1001 86380 86390 1
540403 99540403 1001 86380 86390 1
540313 99540313 1001 86380 86390 1
540061 99540061 1001 86380 86390 1
540168 99540168 1001 86380 86390 1
540220 99540220 1001 86380 86390 1
540157 99540157 1001 86380 86390 1
540001 99540001 1001 86380 86390 1
539874 99539874 1001 86380 86390 1
540004 99540004 1001 86380 86390 1
539867 99539867 1001 86380 86390 1
540504 99540504 1001 86380 86390 1
540561 99540561 1001 86380 86390 1
540563 99540563 1001 86380 86390 1
540528 99540528 1001 86380 86390 1
541243 99541243 1001 86380 86390 1
541154 99541154 1001 86380 86390 1
541183 99541183 1001 86380 86390 1
541012 99541012 1001 86380 86390 1
540990 99540990 1001 86380 86390 1
541008 99541008 1001 86380 86390 1
540688 99540688 1001 86380 86390 1
540834 99540834 1001 86380 86390 1
540692 99540692 1001 86380 86390 1
540863 99540863 1001 86380 86390 1
540876 99540876 1001 86380 86390 1
541461 99541461 1001 86380 86390 1
541397 99541397 1001 86380 86390 1
541478 99541478 1001 86380 86390 1
541327 99541327 1001 86380 86390 1
541431 99541431 1001 86380 86390 1
542061 99542061 1001 86380 86390 1
541958 99541958 1001 86380 86390 1
542000 99542000 1001 86380 86390 1
541878 99541878 1001 86380 86390 1
541788 99541788 1001 86380 86390 1
541857 99541857 1001 86380 86390 1
541754 99541754 1001 86380 86390 1
541630 99541630 1001 86380 86390 1
542195 99542195 1001 86380 86390 1
541915 99541915 1001 86380 86390 1
542264 99542264 1001 86380 86390 1
542150 99542150 1001 86380 86390 1
542216 99542216 1001 86380 86390 1
542869 99542869 1001 86380 86390 1
542931 99542931 1001 86380 86390 1
542935 99542935 1001 86380 86390 1
542613 99542613 1001 86380 86390 1
542678 99542678 1001 86380 86390 1
542550 99542550 1001 86380 86390 1
542670 99542670 1001 86380 86390 1
542472 99542472 1001 86380 86390 1
543007 99543007 1001 86380 86390 1
543150 99543150 1001 86380 86390 1
543125 99543125 1001 86380 86390 1
542971 99542971 1001 86380 86390 1
543067 99543067 1001 86380 86390 1
543068 99543068 1001 86380 86390 1
543096 99543096 1001 86380 86390 1
543544 99543544 1001 86380 86390 1
543365 99543365 1001 86380 86390 1
543940 99543940 1001 86380 86390 1
543969 99543969 1001 86380 86390 1
543931 99543931 1001 86380 86390 1
544456 99544456 1001 86380 86390 1
544264 99544264 1001 86380 86390 1
544201 99544201 1001 86380 86390 1
544310 99544310 1001 86380 86390 1
544018 99544018 1001 86380 86390 1
544727 99544727 1001 86380 86390 1
544640 99544640 1001 86380 86390 1
544654 99544654 1001 86380 86390 1
544707 99544707 1001 86380 86390 1
506757 869 1002 34794 42060 1
540444 623 1001 49415 49714 1
400027 99400027 1001 86380 86390 1
400221 99400221 1001 86380 86390 1
400132 99400132 1001 86380 86390 1
400454 99400454 1001 86380 86390 1
400529 99400529 1001 86380 86390 1
400670 99400670 1001 86380 86390 1
400925 99400925 1001 86380 86390 1
401041 99401041 1001 86380 86390 1
400941 99400941 1001 86380 86390 1
401119 99401119 1001 86380 86390 1
401448 99401448 1001 86380 86390 1
401702 99401702 1001 86380 86390 1
401764 99401764 1001 86380 86390 1
401962 99401962 1001 86380 86390 1
402179 99402179 1001 86380 86390 1
402423 99402423 1001 86380 86390 1
402414 99402414 1001 86380 86390 1
402728 99402728 1001 86380 86390 1
402875 99402875 1001 86380 86390 1
402826 99402826 1001 86380 86390 1
403143 99403143 1001 86380 86390 1
403213 99403213 1001 86380 86390 1
403209 99403209 1001 86380 86390 1
403372 99403372 1001 86380 86390 1
403701 99403701 1001 86380 86390 1
403755 99403755 1001 86380 86390 1
403833 99403833 1001 86380 86390 1
404001 99404001 1001 86380 86390 1
404241 99404241 1001 86380 86390 1
404162 99404162 1001 86380 86390 1
404477 99404477 1001 86380 86390 1
404502 99404502 1001 86380 86390 1
404597 99404597 1001 86380 86390 1
404681 99404681 1001 86380 86390 1
404760 99404760 1001 86380 86390 1
404693 99404693 1001 86380 86390 1
404831 99404831 1001 86380 86390 1
405077 99405077 1001 86380 86390 1
405307 99405307 1001 86380 86390 1
405422 99405422 1001 86380 86390 1
405477 99405477 1001 86380 86390 1
405506 99405506 1001 86380 86390 1
405645 99405645 1001 86380 86390 1
405664 99405664 1001 86380 86390 1
405721 99405721 1001 86380 86390 1
405837 99405837 1001 86380 86390 1
405838 99405838 1001 86380 86390 1
406174 99406174 1001 86380 86390 1
406249 99406249 1001 86380 86390 1
406310 99406310 1001 86380 86390 1
406460 99406460 1001 86380 86390 1
406546 99406546 1001 86380 86390 1
406827 99406827 1001 86380 86390 1
406777 99406777 1001 86380 86390 1
406889 99406889 1001 86380 86390 1
407226 99407226 1001 86380 86390 1
407222 99407222 1001 86380 86390 1
407251 99407251 1001 86380 86390 1
407316 99407316 1001 86380 86390 1
407270 99407270 1001 86380 86390 1
407433 99407433 1001 86380 86390 1
407458 99407458 1001 86380 86390 1
407802 99407802 1001 86380 86390 1
407899 99407899 1001 86380 86390 1
408026 99408026 1001 86380 86390 1
408233 99408233 1001 86380 86390 1
408754 99408754 1001 86380 86390 1
408761 99408761 1001 86380 86390 1
408756 99408756 1001 86380 86390 1
408938 99408938 1001 86380 86390 1
408886 99408886 1001 86380 86390 1
409181 99409181 1001 86380 86390 1
409320 99409320 1001 86380 86390 1
409347 99409347 1001 86380 86390 1
409436 99409436 1001 86380 86390 1
409549 99409549 1001 86380 86390 1
409555 99409555 1001 86380 86390 1
409747 99409747 1001 86380 86390 1
409817 99409817 1001 86380 86390 1
409829 99409829 1001 86380 86390 1
409952 99409952 1001 86380 86390 1
410179 99410179 1001 86380 86390 1
410134 99410134 1001 86380 86390 1
410371 99410371 1001 86380 86390 1
410376 99410376 1001 86380 86390 1
410586 99410586 1001 86380 86390 1
410528 99410528 1001 86380 86390 1
410786 99410786 1001 86380 86390 1
410858 99410858 1001 86380 86390 1
411004 99411004 1001 86380 86390 1
411112 99411112 1001 86380 86390 1
411122 99411122 1001 86380 86390 1
411270 99411270 1001 86380 86390 1
411913 99411913 1001 86380 86390 1
411879 99411879 1001 86380 86390 1
411898 99411898 1001 86380 86390 1
412044 99412044 1001 86380 86390 1
412183 99412183 1001 86380 86390 1
412152 99412152 1001 86380 86390 1
412102 99412102 1001 86380 86390 1
412131 99412131 1001 86380 86390 1
412223 99412223 1001 86380 86390 1
412257 99412257 1001 86380 86390 1
412327 99412327 1001 86380 86390 1
412781 99412781 1001 86380 86390 1
412683 99412683 1001 86380 86390 1
412570 99412570 1001 86380 86390 1
412710 99412710 1001 86380 86390 1
412606 99412606 1001 86380 86390 1
414011 99414011 1001 86380 86390 1
413872 99413872 1001 86380 86390 1
413846 99413846 1001 86380 86390 1
415055 99415055 1001 86380 86390 1
415116 99415116 1001 86380 86390 1
415243 99415243 1001 86380 86390 1
415077 99415077 1001 86380 86390 1
415147 99415147 1001 86380 86390 1
415175 99415175 1001 86380 86390 1
415287 99415287 1001 86380 86390 1
415238 99415238 1001 86380 86390 1
414841 99414841 1001 86380 86390 1
414669 99414669 1001 86380 86390 1
414648 99414648 1001 86380 86390 1
414269 99414269 1001 86380 86390 1
414396 99414396 1001 86380 86390 1
415644 99415644 1001 86380 86390 1
415622 99415622 1001 86380 86390 1
415651 99415651 1001 86380 86390 1
415627 99415627 1001 86380 86390 1
415667 99415667 1001 86380 86390 1
416928 99416928 1001 86380 86390 1
416908 99416908 1001 86380 86390 1
416683 99416683 1001 86380 86390 1
416720 99416720 1001 86380 86390 1
416901 99416901 1001 86380 86390 1
416992 99416992 1001 86380 86390 1
416158 99416158 1001 86380 86390 1
416521 99416521 1001 86380 86390 1
416507 99416507 1001 86380 86390 1
416327 99416327 1001 86380 86390 1
416226 99416226 1001 86380 86390 1
416393 99416393 1001 86380 86390 1
415813 99415813 1001 86380 86390 1
416013 99416013 1001 86380 86390 1
416040 99416040 1001 86380 86390 1
415817 99415817 1001 86380 86390 1
415940 99415940 1001 86380 86390 1
415895 99415895 1001 86380 86390 1
415772 99415772 1001 86380 86390 1
417291 99417291 1001 86380 86390 1
417034 99417034 1001 86380 86390 1
417298 99417298 1001 86380 86390 1
417366 99417366 1001 86380 86390 1
417552 99417552 1001 86380 86390 1
417438 99417438 1001 86380 86390 1
418618 99418618 1001 86380 86390 1
418466 99418466 1001 86380 86390 1
418638 99418638 1001 86380 86390 1
418782 99418782 1001 86380 86390 1
418591 99418591 1001 86380 86390 1
418056 99418056 1001 86380 86390 1
418353 99418353 1001 86380 86390 1
418000 99418000 1001 86380 86390 1
417667 99417667 1001 86380 86390 1
417801 99417801 1001 86380 86390 1
417753 99417753 1001 86380 86390 1
418914 99418914 1001 86380 86390 1
419181 99419181 1001 86380 86390 1
419097 99419097 1001 86380 86390 1
420196 99420196 1001 86380 86390 1
420080 99420080 1001 86380 86390 1
420281 99420281 1001 86380 86390 1
420086 99420086 1001 86380 86390 1
420268 99420268 1001 86380 86390 1
419421 99419421 1001 86380 86390 1
419267 99419267 1001 86380 86390 1
419517 99419517 1001 86380 86390 1
419524 99419524 1001 86380 86390 1
419363 99419363 1001 86380 86390 1
419222 99419222 1001 86380 86390 1
420537 99420537 1001 86380 86390 1
420806 99420806 1001 86380 86390 1
420745 99420745 1001 86380 86390 1
420654 99420654 1001 86380 86390 1
420503 99420503 1001 86380 86390 1
420829 99420829 1001 86380 86390 1
421965 99421965 1001 86380 86390 1
421799 99421799 1001 86380 86390 1
421876 99421876 1001 86380 86390 1
421830 99421830 1001 86380 86390 1
421455 99421455 1001 86380 86390 1
421492 99421492 1001 86380 86390 1
421011 99421011 1001 86380 86390 1
421204 99421204 1001 86380 86390 1
421231 99421231 1001 86380 86390 1
420918 99420918 1001 86380 86390 1
420899 99420899 1001 86380 86390 1
420976 99420976 1001 86380 86390 1
420854 99420854 1001 86380 86390 1
420885 99420885 1001 86380 86390 1
422504 99422504 1001 86380 86390 1
422234 99422234 1001 86380 86390 1
423642 99423642 1001 86380 86390 1
423352 99423352 1001 86380 86390 1
423199 99423199 1001 86380 86390 1
423009 99423009 1001 86380 86390 1
423182 99423182 1001 86380 86390 1
422973 99422973 1001 86380 86390 1
422906 99422906 1001 86380 86390 1
422534 99422534 1001 86380 86390 1
422886 99422886 1001 86380 86390 1
422732 99422732 1001 86380 86390 1
422789 99422789 1001 86380 86390 1
422691 99422691 1001 86380 86390 1
422618 99422618 1001 86380 86390 1
424035 99424035 1001 86380 86390 1
423893 99423893 1001 86380 86390 1
424136 99424136 1001 86380 86390 1
423902 99423902 1001 86380 86390 1
425248 99425248 1001 86380 86390 1
425283 99425283 1001 86380 86390 1
425066 99425066 1001 86380 86390 1
425360 99425360 1001 86380 86390 1
425271 99425271 1001 86380 86390 1
424789 99424789 1001 86380 86390 1
424604 99424604 1001 86380 86390 1
424901 99424901 1001 86380 86390 1
424269 99424269 1001 86380 86390 1
424468 99424468 1001 86380 86390 1
424199 99424199 1001 86380 86390 1
425608 99425608 1001 86380 86390 1
425788 99425788 1001 86380 86390 1
426793 99426793 1001 86380 86390 1
426993 99426993 1001 86380 86390 1
426425 99426425 1001 86380 86390 1
426399 99426399 1001 86380 86390 1
426572 99426572 1001 86380 86390 1
426112 99426112 1001 86380 86390 1
425938 99425938 1001 86380 86390 1
426174 99426174 1001 86380 86390 1
427258 99427258 1001 86380 86390 1
427315 99427315 1001 86380 86390 1
427321 99427321 1001 86380 86390 1
427245 99427245 1001 86380 86390 1
427425 99427425 1001 86380 86390 1
427521 99427521 1001 86380 86390 1
427339 99427339 1001 86380 86390 1
427528 99427528 1001 86380 86390 1
428669 99428669 1001 86380 86390 1
428401 99428401 1001 86380 86390 1
428482 99428482 1001 86380 86390 1
428597 99428597 1001 86380 86390 1
428049 99428049 1001 86380 86390 1
427876 99427876 1001 86380 86390 1
427901 99427901 1001 86380 86390 1
427558 99427558 1001 86380 86390 1
427629 99427629 1001 86380 86390 1
427804 99427804 1001 86380 86390 1
427660 99427660 1001 86380 86390 1
428342 99428342 1001 86380 86390 1
429003 99429003 1001 86380 86390 1
429102 99429102 1001 86380 86390 1
428972 99428972 1001 86380 86390 1
428794 99428794 1001 86380 86390 1
429055 99429055 1001 86380 86390 1
430042 99430042 1001 86380 86390 1
430144 99430144 1001 86380 86390 1
429967 99429967 1001 86380 86390 1
430249 99430249 1001 86380 86390 1
429853 99429853 1001 86380 86390 1
429923 99429923 1001 86380 86390 1
429344 99429344 1001 86380 86390 1
429224 99429224 1001 86380 86390 1
429334 99429334 1001 86380 86390 1
429307 99429307 1001 86380 86390 1
430704 99430704 1001 86380 86390 1
430686 99430686 1001 86380 86390 1
430805 99430805 1001 86380 86390 1
430596 99430596 1001 86380 86390 1
431805 99431805 1001 86380 86390 1
431719 99431719 1001 86380 86390 1
431898 99431898 1001 86380 86390 1
431926 99431926 1001 86380 86390 1
431736 99431736 1001 86380 86390 1
431575 99431575 1001 86380 86390 1
431274 99431274 1001 86380 86390 1
431501 99431501 1001 86380 86390 1
430881 99430881 1001 86380 86390 1
431165 99431165 1001 86380 86390 1
432209 99432209 1001 86380 86390 1
433706 99433706 1001 86380 86390 1
432907 99432907 1001 86380 86390 1
433274 99433274 1001 86380 86390 1
433180 99433180 1001 86380 86390 1
432748 99432748 1001 86380 86390 1
432609 99432609 1001 86380 86390 1
432564 99432564 1001 86380 86390 1
433784 99433784 1001 86380 86390 1
433892 99433892 1001 86380 86390 1
433999 99433999 1001 86380 86390 1
433737 99433737 1001 86380 86390 1
435217 99435217 1001 86380 86390 1
435296 99435296 1001 86380 86390 1
435203 99435203 1001 86380 86390 1
435205 99435205 1001 86380 86390 1
435121 99435121 1001 86380 86390 1
435124 99435124 1001 86380 86390 1
434817 99434817 1001 86380 86390 1
435000 99435000 1001 86380 86390 1
434689 99434689 1001 86380 86390 1
434833 99434833 1001 86380 86390 1
434236 99434236 1001 86380 86390 1
434570 99434570 1001 86380 86390 1
434525 99434525 1001 86380 86390 1
434313 99434313 1001 86380 86390 1
435892 99435892 1001 86380 86390 1
435489 99435489 1001 86380 86390 1
435868 99435868 1001 86380 86390 1
435696 99435696 1001 86380 86390 1
437147 99437147 1001 86380 86390 1
436890 99436890 1001 86380 86390 1
436666 99436666 1001 86380 86390 1
436464 99436464 1001 86380 86390 1
436580 99436580 1001 86380 86390 1
436095 99436095 1001 86380 86390 1
435937 99435937 1001 86380 86390 1
437277 99437277 1001 86380 86390 1
300101 99300101 1001 86380 86390 1
437253 99437253 1001 86380 86390 1
300627 99300627 1001 86380 86390 1
300666 99300666 1001 86380 86390 1
300696 99300696 1001 86380 86390 1
300386 99300386 1001 86380 86390 1
300391 99300391 1001 86380 86390 1
300483 99300483 1001 86380 86390 1
300121 99300121 1001 86380 86390 1
300309 99300309 1001 86380 86390 1
300236 99300236 1001 86380 86390 1
300791 99300791 1001 86380 86390 1
301158 99301158 1001 86380 86390 1
301344 99301344 1001 86380 86390 1
302178 99302178 1001 86380 86390 1
302183 99302183 1001 86380 86390 1
302210 99302210 1001 86380 86390 1
302162 99302162 1001 86380 86390 1
302085 99302085 1001 86380 86390 1
301817 99301817 1001 86380 86390 1
301947 99301947 1001 86380 86390 1
301965 99301965 1001 86380 86390 1
302418 99302418 1001 86380 86390 1
302574 99302574 1001 86380 86390 1
302471 99302471 1001 86380 86390 1
302497 99302497 1001 86380 86390 1
302434 99302434 1001 86380 86390 1
302429 99302429 1001 86380 86390 1
303107 99303107 1001 86380 86390 1
303182 99303182 1001 86380 86390 1
303110 99303110 1001 86380 86390 1
303188 99303188 1001 86380 86390 1
303101 99303101 1001 86380 86390 1
303129 99303129 1001 86380 86390 1
302976 99302976 1001 86380 86390 1
302997 99302997 1001 86380 86390 1
302987 99302987 1001 86380 86390 1
303209 99303209 1001 86380 86390 1
303330 99303330 1001 86380 86390 1
303891 99303891 1001 86380 86390 1
303883 99303883 1001 86380 86390 1
304013 99304013 1001 86380 86390 1
303938 99303938 1001 86380 86390 1
303978 99303978 1001 86380 86390 1
303638 99303638 1001 86380 86390 1
303695 99303695 1001 86380 86390 1
303670 99303670 1001 86380 86390 1
304136 99304136 1001 86380 86390 1
303829 99303829 1001 86380 86390 1
304034 99304034 1001 86380 86390 1
304821 99304821 1001 86380 86390 1
304724 99304724 1001 86380 86390 1
304676 99304676 1001 86380 86390 1
304665 99304665 1001 86380 86390 1
304631 99304631 1001 86380 86390 1
304421 99304421 1001 86380 86390 1
304292 99304292 1001 86380 86390 1
304375 99304375 1001 86380 86390 1
304299 99304299 1001 86380 86390 1
304351 99304351 1001 86380 86390 1
304443 99304443 1001 86380 86390 1
304406 99304406 1001 86380 86390 1
305626 99305626 1001 86380 86390 1
305486 99305486 1001 86380 86390 1
305513 99305513 1001 86380 86390 1
305306 99305306 1001 86380 86390 1
305182 99305182 1001 86380 86390 1
305270 99305270 1001 86380 86390 1
500170 99500170 1001 86380 86390 1
500031 99500031 1001 86380 86390 1
500112 99500112 1001 86380 86390 1
500646 99500646 1001 86380 86390 1
500673 99500673 1001 86380 86390 1
500794 99500794 1001 86380 86390 1
500732 99500732 1001 86380 86390 1
500330 99500330 1001 86380 86390 1
500292 99500292 1001 86380 86390 1
500307 99500307 1001 86380 86390 1
500836 99500836 1001 86380 86390 1
500934 99500934 1001 86380 86390 1
500910 99500910 1001 86380 86390 1
501539 99501539 1001 86380 86390 1
501612 99501612 1001 86380 86390 1
501572 99501572 1001 86380 86390 1
501446 99501446 1001 86380 86390 1
501549 99501549 1001 86380 86390 1
501362 99501362 1001 86380 86390 1
501245 99501245 1001 86380 86390 1
501191 99501191 1001 86380 86390 1
501114 99501114 1001 86380 86390 1
501037 99501037 1001 86380 86390 1
501064 99501064 1001 86380 86390 1
501729 99501729 1001 86380 86390 1
501731 99501731 1001 86380 86390 1
502350 99502350 1001 86380 86390 1
502429 99502429 1001 86380 86390 1
502274 99502274 1001 86380 86390 1
502249 99502249 1001 86380 86390 1
502176 99502176 1001 86380 86390 1
502142 99502142 1001 86380 86390 1
502232 99502232 1001 86380 86390 1
501951 99501951 1001 86380 86390 1
501878 99501878 1001 86380 86390 1
501868 99501868 1001 86380 86390 1
502536 99502536 1001 86380 86390 1
503130 99503130 1001 86380 86390 1
503268 99503268 1001 86380 86390 1
503022 99503022 1001 86380 86390 1
503033 99503033 1001 86380 86390 1
502806 99502806 1001 86380 86390 1
502691 99502691 1001 86380 86390 1
502835 99502835 1001 86380 86390 1
503471 99503471 1001 86380 86390 1
503396 99503396 1001 86380 86390 1
503476 99503476 1001 86380 86390 1
504008 99504008 1001 86380 86390 1
503835 99503835 1001 86380 86390 1
503887 99503887 1001 86380 86390 1
503751 99503751 1001 86380 86390 1
503885 99503885 1001 86380 86390 1
503602 99503602 1001 86380 86390 1
504142 99504142 1001 86380 86390 1
504911 99504911 1001 86380 86390 1
504791 99504791 1001 86380 86390 1
504882 99504882 1001 86380 86390 1
504771 99504771 1001 86380 86390 1
504929 99504929 1001 86380 86390 1
504837 99504837 1001 86380 86390 1
504602 99504602 1001 86380 86390 1
504362 99504362 1001 86380 86390 1
504478 99504478 1001 86380 86390 1
504351 99504351 1001 86380 86390 1
504365 99504365 1001 86380 86390 1
504410 99504410 1001 86380 86390 1
505072 99505072 1001 86380 86390 1
505115 99505115 1001 86380 86390 1
505579 99505579 1001 86380 86390 1
505723 99505723 1001 86380 86390 1
505370 99505370 1001 86380 86390 1
505398 99505398 1001 86380 86390 1
505451 99505451 1001 86380 86390 1
505543 99505543 1001 86380 86390 1
505415 99505415 1001 86380 86390 1
505456 99505456 1001 86380 86390 1
505534 99505534 1001 86380 86390 1
505188 99505188 1001 86380 86390 1
505942 99505942 1001 86380 86390 1
505970 99505970 1001 86380 86390 1
506421 99506421 1001 86380 86390 1
506473 99506473 1001 86380 86390 1
506576 99506576 1001 86380 86390 1
506465 99506465 1001 86380 86390 1
506268 99506268 1001 86380 86390 1
506244 99506244 1001 86380 86390 1
506067 99506067 1001 86380 86390 1
505995 99505995 1001 86380 86390 1
506113 99506113 1001 86380 86390 1
506155 99506155 1001 86380 86390 1
506065 99506065 1001 86380 86390 1
506684 99506684 1001 86380 86390 1
506680 99506680 1001 86380 86390 1
506783 99506783 1001 86380 86390 1
506668 99506668 1001 86380 86390 1
507350 99507350 1001 86380 86390 1
507275 99507275 1001 86380 86390 1
507291 99507291 1001 86380 86390 1
507279 99507279 1001 86380 86390 1
507183 99507183 1001 86380 86390 1
507081 99507081 1001 86380 86390 1
507163 99507163 1001 86380 86390 1
506946 99506946 1001 86380 86390 1
506914 99506914 1001 86380 86390 1
507513 99507513 1001 86380 86390 1
508214 99508214 1001 86380 86390 1
508201 99508201 1001 86380 86390 1
508124 99508124 1001 86380 86390 1
508226 99508226 1001 86380 86390 1
508166 99508166 1001 86380 86390 1
508106 99508106 1001 86380 86390 1
507929 99507929 1001 86380 86390 1
507869 99507869 1001 86380 86390 1
507844 99507844 1001 86380 86390 1
508405 99508405 1001 86380 86390 1
508418 99508418 1001 86380 86390 1
508381 99508381 1001 86380 86390 1
508369 99508369 1001 86380 86390 1
508382 99508382 1001 86380 86390 1
508371 99508371 1001 86380 86390 1
508896 99508896 1001 86380 86390 1
509018 99509018 1001 86380 86390 1
508878 99508878 1001 86380 86390 1
508820 99508820 1001 86380 86390 1
508797 99508797 1001 86380 86390 1
508733 99508733 1001 86380 86390 1
508774 99508774 1001 86380 86390 1
508840 99508840 1001 86380 86390 1
508486 99508486 1001 86380 86390 1
509258 99509258 1001 86380 86390 1
509252 99509252 1001 86380 86390 1
509544 99509544 1001 86380 86390 1
509648 99509648 1001 86380 86390 1
509590 99509590 1001 86380 86390 1
509693 99509693 1001 86380 86390 1
509448 99509448 1001 86380 86390 1
509399 99509399 1001 86380 86390 1
509456 99509456 1001 86380 86390 1
509406 99509406 1001 86380 86390 1
509484 99509484 1001 86380 86390 1
509408 99509408 1001 86380 86390 1
510004 99510004 1001 86380 86390 1
510018 99510018 1001 86380 86390 1
509980 99509980 1001 86380 86390 1
510045 99510045 1001 86380 86390 1
510098 99510098 1001 86380 86390 1
510074 99510074 1001 86380 86390 1
510585 99510585 1001 86380 86390 1
510593 99510593 1001 86380 86390 1
510595 99510595 1001 86380 86390 1
510621 99510621 1001 86380 86390 1
510584 99510584 1001 86380 86390 1
510456 99510456 1001 86380 86390 1
510419 99510419 1001 86380 86390 1
510398 99510398 1001 86380 86390 1
510362 99510362 1001 86380 86390 1
510252 99510252 1001 86380 86390 1
510258 99510258 1001 86380 86390 1
510118 99510118 1001 86380 86390 1
510906 99510906 1001 86380 86390 1
510817 99510817 1001 86380 86390 1
510730 99510730 1001 86380 86390 1
510835 99510835 1001 86380 86390 1
511505 99511505 1001 86380 86390 1
511510 99511510 1001 86380 86390 1
511485 99511485 1001 86380 86390 1
511144 99511144 1001 86380 86390 1
511281 99511281 1001 86380 86390 1
511095 99511095 1001 86380 86390 1
511019 99511019 1001 86380 86390 1
511008 99511008 1001 86380 86390 1
510970 99510970 1001 86380 86390 1
511620 99511620 1001 86380 86390 1
511568 99511568 1001 86380 86390 1
511726 99511726 1001 86380 86390 1
512274 99512274 1001 86380 86390 1
512000 99512000 1001 86380 86390 1
512003 99512003 1001 86380 86390 1
511854 99511854 1001 86380 86390 1
512506 99512506 1001 86380 86390 1
512404 99512404 1001 86380 86390 1
512422 99512422 1001 86380 86390 1
512539 99512539 1001 86380 86390 1
512424 99512424 1001 86380 86390 1
512388 99512388 1001 86380 86390 1
513167 99513167 1001 86380 86390 1
513135 99513135 1001 86380 86390 1
513032 99513032 1001 86380 86390 1
513048 99513048 1001 86380 86390 1
512872 99512872 1001 86380 86390 1
512848 99512848 1001 86380 86390 1
512810 99512810 1001 86380 86390 1
512970 99512970 1001 86380 86390 1
512638 99512638 1001 86380 86390 1
512618 99512618 1001 86380 86390 1
512788 99512788 1001 86380 86390 1
513231 99513231 1001 86380 86390 1
513271 99513271 1001 86380 86390 1
513305 99513305 1001 86380 86390 1
513831 99513831 1001 86380 86390 1
513872 99513872 1001 86380 86390 1
513718 99513718 1001 86380 86390 1
513667 99513667 1001 86380 86390 1
513423 99513423 1001 86380 86390 1
513515 99513515 1001 86380 86390 1
513556 99513556 1001 86380 86390 1
513538 99513538 1001 86380 86390 1
514130 99514130 1001 86380 86390 1
514838 99514838 1001 86380 86390 1
514642 99514642 1001 86380 86390 1
514474 99514474 1001 86380 86390 1
514637 99514637 1001 86380 86390 1
514328 99514328 1001 86380 86390 1
514374 99514374 1001 86380 86390 1
514414 99514414 1001 86380 86390 1
514978 99514978 1001 86380 86390 1
515608 99515608 1001 86380 86390 1
515598 99515598 1001 86380 86390 1
515625 99515625 1001 86380 86390 1
515643 99515643 1001 86380 86390 1
515311 99515311 1001 86380 86390 1
515428 99515428 1001 86380 86390 1
515382 99515382 1001 86380 86390 1
515448 99515448 1001 86380 86390 1
515438 99515438 1001 86380 86390 1
515231 99515231 1001 86380 86390 1
515841 99515841 1001 86380 86390 1
515870 99515870 1001 86380 86390 1
516472 99516472 1001 86380 86390 1
516474 99516474 1001 86380 86390 1
516398 99516398 1001 86380 86390 1
516456 99516456 1001 86380 86390 1
516177 99516177 1001 86380 86390 1
516127 99516127 1001 86380 86390 1
516096 99516096 1001 86380 86390 1
516032 99516032 1001 86380 86390 1
516043 99516043 1001 86380 86390 1
516534 99516534 1001 86380 86390 1
516706 99516706 1001 86380 86390 1
517336 99517336 1001 86380 86390 1
517040 99517040 1001 86380 86390 1
516966 99516966 1001 86380 86390 1
517111 99517111 1001 86380 86390 1
517009 99517009 1001 86380 86390 1
517088 99517088 1001 86380 86390 1
516821 99516821 1001 86380 86390 1
516722 99516722 1001 86380 86390 1
516735 99516735 1001 86380 86390 1
516762 99516762 1001 86380 86390 1
516764 99516764 1001 86380 86390 1
517463 99517463 1001 86380 86390 1
517348 99517348 1001 86380 86390 1
517342 99517342 1001 86380 86390 1
518072 99518072 1001 86380 86390 1
518021 99518021 1001 86380 86390 1
518086 99518086 1001 86380 86390 1
518125 99518125 1001 86380 86390 1
518113 99518113 1001 86380 86390 1
518114 99518114 1001 86380 86390 1
518076 99518076 1001 86380 86390 1
517957 99517957 1001 86380 86390 1
517880 99517880 1001 86380 86390 1
517920 99517920 1001 86380 86390 1
517809 99517809 1001 86380 86390 1
517900 99517900 1001 86380 86390 1
517719 99517719 1001 86380 86390 1
518198 99518198 1001 86380 86390 1
518289 99518289 1001 86380 86390 1
518355 99518355 1001 86380 86390 1
518204 99518204 1001 86380 86390 1
518785 99518785 1001 86380 86390 1
518863 99518863 1001 86380 86390 1
518803 99518803 1001 86380 86390 1
518868 99518868 1001 86380 86390 1
518832 99518832 1001 86380 86390 1
518794 99518794 1001 86380 86390 1
518615 99518615 1001 86380 86390 1
518747 99518747 1001 86380 86390 1
518749 99518749 1001 86380 86390 1
518582 99518582 1001 86380 86390 1
518611 99518611 1001 86380 86390 1
518373 99518373 1001 86380 86390 1
518520 99518520 1001 86380 86390 1
519166 99519166 1001 86380 86390 1
519051 99519051 1001 86380 86390 1
519069 99519069 1001 86380 86390 1
519175 99519175 1001 86380 86390 1
519190 99519190 1001 86380 86390 1
519768 99519768 1001 86380 86390 1
519733 99519733 1001 86380 86390 1
519723 99519723 1001 86380 86390 1
519598 99519598 1001 86380 86390 1
519431 99519431 1001 86380 86390 1
519524 99519524 1001 86380 86390 1
519564 99519564 1001 86380 86390 1
519594 99519594 1001 86380 86390 1
519232 99519232 1001 86380 86390 1
519366 99519366 1001 86380 86390 1
519358 99519358 1001 86380 86390 1
519903 99519903 1001 86380 86390 1
519946 99519946 1001 86380 86390 1
520015 99520015 1001 86380 86390 1
519886 99519886 1001 86380 86390 1
520017 99520017 1001 86380 86390 1
520573 99520573 1001 86380 86390 1
520321 99520321 1001 86380 86390 1
520351 99520351 1001 86380 86390 1
520071 99520071 1001 86380 86390 1
520201 99520201 1001 86380 86390 1
520125 99520125 1001 86380 86390 1
520082 99520082 1001 86380 86390 1
520771 99520771 1001 86380 86390 1
520813 99520813 1001 86380 86390 1
520660 99520660 1001 86380 86390 1
520699 99520699 1001 86380 86390 1
521439 99521439 1001 86380 86390 1
521320 99521320 1001 86380 86390 1
521144 99521144 1001 86380 86390 1
521121 99521121 1001 86380 86390 1
521206 99521206 1001 86380 86390 1
520966 99520966 1001 86380 86390 1
520862 99520862 1001 86380 86390 1
520955 99520955 1001 86380 86390 1
520957 99520957 1001 86380 86390 1
520986 99520986 1001 86380 86390 1
521051 99521051 1001 86380 86390 1
521013 99521013 1001 86380 86390 1
521582 99521582 1001 86380 86390 1
521505 99521505 1001 86380 86390 1
521535 99521535 1001 86380 86390 1
521485 99521485 1001 86380 86390 1
521514 99521514 1001 86380 86390 1
522205 99522205 1001 86380 86390 1
522223 99522223 1001 86380 86390 1
522251 99522251 1001 86380 86390 1
521886 99521886 1001 86380 86390 1
521943 99521943 1001 86380 86390 1
521701 99521701 1001 86380 86390 1
521821 99521821 1001 86380 86390 1
522312 99522312 1001 86380 86390 1
522392 99522392 1001 86380 86390 1
522926 99522926 1001 86380 86390 1
522992 99522992 1001 86380 86390 1
522827 99522827 1001 86380 86390 1
522782 99522782 1001 86380 86390 1
522688 99522688 1001 86380 86390 1
522691 99522691 1001 86380 86390 1
523194 99523194 1001 86380 86390 1
523169 99523169 1001 86380 86390 1
523238 99523238 1001 86380 86390 1
523830 99523830 1001 86380 86390 1
523871 99523871 1001 86380 86390 1
523743 99523743 1001 86380 86390 1
523770 99523770 1001 86380 86390 1
523762 99523762 1001 86380 86390 1
523878 99523878 1001 86380 86390 1
523776 99523776 1001 86380 86390 1
523534 99523534 1001 86380 86390 1
523703 99523703 1001 86380 86390 1
523722 99523722 1001 86380 86390 1
523607 99523607 1001 86380 86390 1
523401 99523401 1001 86380 86390 1
523453 99523453 1001 86380 86390 1
523480 99523480 1001 86380 86390 1
523982 99523982 1001 86380 86390 1
524079 99524079 1001 86380 86390 1
523992 99523992 1001 86380 86390 1
524725 99524725 1001 86380 86390 1
524451 99524451 1001 86380 86390 1
524537 99524537 1001 86380 86390 1
524344 99524344 1001 86380 86390 1
524281 99524281 1001 86380 86390 1
524206 99524206 1001 86380 86390 1
524167 99524167 1001 86380 86390 1
524945 99524945 1001 86380 86390 1
524857 99524857 1001 86380 86390 1
524870 99524870 1001 86380 86390 1
525457 99525457 1001 86380 86390 1
525432 99525432 1001 86380 86390 1
525566 99525566 1001 86380 86390 1
525485 99525485 1001 86380 86390 1
525425 99525425 1001 86380 86390 1
525215 99525215 1001 86380 86390 1
525286 99525286 1001 86380 86390 1
525261 99525261 1001 86380 86390 1
525116 99525116 1001 86380 86390 1
525767 99525767 1001 86380 86390 1
525631 99525631 1001 86380 86390 1
526295 99526295 1001 86380 86390 1
526397 99526397 1001 86380 86390 1
526401 99526401 1001 86380 86390 1
526060 99526060 1001 86380 86390 1
526112 99526112 1001 86380 86390 1
526151 99526151 1001 86380 86390 1
525817 99525817 1001 86380 86390 1
525949 99525949 1001 86380 86390 1
525976 99525976 1001 86380 86390 1
525953 99525953 1001 86380 86390 1
525992 99525992 1001 86380 86390 1
526566 99526566 1001 86380 86390 1
526515 99526515 1001 86380 86390 1
526625 99526625 1001 86380 86390 1
526548 99526548 1001 86380 86390 1
527069 99527069 1001 86380 86390 1
527219 99527219 1001 86380 86390 1
527138 99527138 1001 86380 86390 1
527067 99527067 1001 86380 86390 1
527034 99527034 1001 86380 86390 1
526840 99526840 1001 86380 86390 1
526895 99526895 1001 86380 86390 1
526886 99526886 1001 86380 86390 1
526825 99526825 1001 86380 86390 1
526632 99526632 1001 86380 86390 1
526727 99526727 1001 86380 86390 1
526663 99526663 1001 86380 86390 1
527350 99527350 1001 86380 86390 1
527420 99527420 1001 86380 86390 1
528012 99528012 1001 86380 86390 1
527936 99527936 1001 86380 86390 1
528019 99528019 1001 86380 86390 1
527846 99527846 1001 86380 86390 1
527847 99527847 1001 86380 86390 1
527737 99527737 1001 86380 86390 1
527739 99527739 1001 86380 86390 1
527588 99527588 1001 86380 86390 1
527486 99527486 1001 86380 86390 1
527460 99527460 1001 86380 86390 1
527592 99527592 1001 86380 86390 1
528279 99528279 1001 86380 86390 1
528215 99528215 1001 86380 86390 1
528152 99528152 1001 86380 86390 1
528077 99528077 1001 86380 86390 1
528207 99528207 1001 86380 86390 1
528233 99528233 1001 86380 86390 1
528143 99528143 1001 86380 86390 1
528200 99528200 1001 86380 86390 1
528265 99528265 1001 86380 86390 1
528764 99528764 1001 86380 86390 1
528817 99528817 1001 86380 86390 1
528886 99528886 1001 86380 86390 1
528860 99528860 1001 86380 86390 1
528652 99528652 1001 86380 86390 1
528321 99528321 1001 86380 86390 1
528427 99528427 1001 86380 86390 1
528415 99528415 1001 86380 86390 1
528447 99528447 1001 86380 86390 1
528486 99528486 1001 86380 86390 1
529028 99529028 1001 86380 86390 1
528964 99528964 1001 86380 86390 1
528943 99528943 1001 86380 86390 1
528907 99528907 1001 86380 86390 1
529680 99529680 1001 86380 86390 1
529552 99529552 1001 86380 86390 1
529683 99529683 1001 86380 86390 1
529633 99529633 1001 86380 86390 1
529714 99529714 1001 86380 86390 1
529583 99529583 1001 86380 86390 1
529663 99529663 1001 86380 86390 1
529500 99529500 1001 86380 86390 1
529360 99529360 1001 86380 86390 1
529388 99529388 1001 86380 86390 1
529324 99529324 1001 86380 86390 1
529443 99529443 1001 86380 86390 1
529240 99529240 1001 86380 86390 1
529273 99529273 1001 86380 86390 1
529841 99529841 1001 86380 86390 1
529768 99529768 1001 86380 86390 1
529887 99529887 1001 86380 86390 1
530366 99530366 1001 86380 86390 1
530432 99530432 1001 86380 86390 1
530359 99530359 1001 86380 86390 1
530185 99530185 1001 86380 86390 1
530201 99530201 1001 86380 86390 1
530013 99530013 1001 86380 86390 1
530119 99530119 1001 86380 86390 1
529995 99529995 1001 86380 86390 1
529943 99529943 1001 86380 86390 1
529970 99529970 1001 86380 86390 1
530628 99530628 1001 86380 86390 1
530670 99530670 1001 86380 86390 1
530582 99530582 1001 86380 86390 1
530665 99530665 1001 86380 86390 1
531317 99531317 1001 86380 86390 1
531244 99531244 1001 86380 86390 1
531374 99531374 1001 86380 86390 1
531087 99531087 1001 86380 86390 1
531079 99531079 1001 86380 86390 1
531145 99531145 1001 86380 86390 1
530811 99530811 1001 86380 86390 1
530774 99530774 1001 86380 86390 1
530788 99530788 1001 86380 86390 1
530962 99530962 1001 86380 86390 1
530781 99530781 1001 86380 86390 1
530913 99530913 1001 86380 86390 1
531495 99531495 1001 86380 86390 1
531382 99531382 1001 86380 86390 1
531577 99531577 1001 86380 86390 1
531424 99531424 1001 86380 86390 1
531453 99531453 1001 86380 86390 1
531583 99531583 1001 86380 86390 1
532206 99532206 1001 86380 86390 1
532067 99532067 1001 86380 86390 1
531936 99531936 1001 86380 86390 1
531939 99531939 1001 86380 86390 1
531917 99531917 1001 86380 86390 1
531642 99531642 1001 86380 86390 1
531763 99531763 1001 86380 86390 1
532230 99532230 1001 86380 86390 1
532221 99532221 1001 86380 86390 1
532976 99532976 1001 86380 86390 1
532989 99532989 1001 86380 86390 1
532860 99532860 1001 86380 86390 1
533018 99533018 1001 86380 86390 1
533027 99533027 1001 86380 86390 1
532802 99532802 1001 86380 86390 1
532743 99532743 1001 86380 86390 1
532491 99532491 1001 86380 86390 1
532429 99532429 1001 86380 86390 1
533667 99533667 1001 86380 86390 1
533749 99533749 1001 86380 86390 1
533551 99533551 1001 86380 86390 1
533620 99533620 1001 86380 86390 1
533388 99533388 1001 86380 86390 1
533908 99533908 1001 86380 86390 1
533923 99533923 1001 86380 86390 1
533990 99533990 1001 86380 86390 1
533915 99533915 1001 86380 86390 1
533878 99533878 1001 86380 86390 1
534658 99534658 1001 86380 86390 1
534575 99534575 1001 86380 86390 1
534491 99534491 1001 86380 86390 1
534275 99534275 1001 86380 86390 1
534459 99534459 1001 86380 86390 1
534129 99534129 1001 86380 86390 1
534157 99534157 1001 86380 86390 1
534068 99534068 1001 86380 86390 1
534211 99534211 1001 86380 86390 1
534125 99534125 1001 86380 86390 1
534769 99534769 1001 86380 86390 1
534886 99534886 1001 86380 86390 1
535484 99535484 1001 86380 86390 1
535339 99535339 1001 86380 86390 1
535112 99535112 1001 86380 86390 1
535155 99535155 1001 86380 86390 1
535143 99535143 1001 86380 86390 1
535273 99535273 1001 86380 86390 1
535170 99535170 1001 86380 86390 1
535197 99535197 1001 86380 86390 1
535066 99535066 1001 86380 86390 1
535044 99535044 1001 86380 86390 1
535638 99535638 1001 86380 86390 1
535695 99535695 1001 86380 86390 1
535685 99535685 1001 86380 86390 1
535530 99535530 1001 86380 86390 1
536182 99536182 1001 86380 86390 1
536297 99536297 1001 86380 86390 1
536093 99536093 1001 86380 86390 1
536119 99536119 1001 86380 86390 1
536042 99536042 1001 86380 86390 1
536006 99536006 1001 86380 86390 1
535848 99535848 1001 86380 86390 1
535901 99535901 1001 86380 86390 1
535877 99535877 1001 86380 86390 1
535725 99535725 1001 86380 86390 1
535881 99535881 1001 86380 86390 1
535779 99535779 1001 86380 86390 1
536418 99536418 1001 86380 86390 1
537066 99537066 1001 86380 86390 1
536977 99536977 1001 86380 86390 1
536937 99536937 1001 86380 86390 1
536606 99536606 1001 86380 86390 1
536723 99536723 1001 86380 86390 1
536686 99536686 1001 86380 86390 1
536725 99536725 1001 86380 86390 1
536648 99536648 1001 86380 86390 1
536656 99536656 1001 86380 86390 1
537358 99537358 1001 86380 86390 1
537336 99537336 1001 86380 86390 1
537861 99537861 1001 86380 86390 1
537863 99537863 1001 86380 86390 1
537967 99537967 1001 86380 86390 1
537934 99537934 1001 86380 86390 1
537884 99537884 1001 86380 86390 1
537705 99537705 1001 86380 86390 1
537655 99537655 1001 86380 86390 1
537682 99537682 1001 86380 86390 1
537658 99537658 1001 86380 86390 1
537716 99537716 1001 86380 86390 1
537421 99537421 1001 86380 86390 1
537541 99537541 1001 86380 86390 1
537413 99537413 1001 86380 86390 1
537558 99537558 1001 86380 86390 1
537404 99537404 1001 86380 86390 1
538026 99538026 1001 86380 86390 1
538006 99538006 1001 86380 86390 1
538136 99538136 1001 86380 86390 1
538660 99538660 1001 86380 86390 1
538693 99538693 1001 86380 86390 1
538805 99538805 1001 86380 86390 1
538658 99538658 1001 86380 86390 1
538472 99538472 1001 86380 86390 1
538449 99538449 1001 86380 86390 1
538215 99538215 1001 86380 86390 1
538280 99538280 1001 86380 86390 1
538984 99538984 1001 86380 86390 1
539608 99539608 1001 86380 86390 1
539296 99539296 1001 86380 86390 1
539126 99539126 1001 86380 86390 1
539770 99539770 1001 86380 86390 1
539681 99539681 1001 86380 86390 1
539763 99539763 1001 86380 86390 1
540393 99540393 1001 86380 86390 1
540410 99540410 1001 86380 86390 1
540375 99540375 1001 86380 86390 1
540363 99540363 1001 86380 86390 1
539924 99539924 1001 86380 86390 1
539976 99539976 1001 86380 86390 1
539873 99539873 1001 86380 86390 1
539902 99539902 1001 86380 86390 1
539960 99539960 1001 86380 86390 1
540026 99540026 1001 86380 86390 1
541258 99541258 1001 86380 86390 1
541284 99541284 1001 86380 86390 1
541291 99541291 1001 86380 86390 1
540998 99540998 1001 86380 86390 1
540966 99540966 1001 86380 86390 1
540967 99540967 1001 86380 86390 1
541047 99541047 1001 86380 86390 1
540828 99540828 1001 86380 86390 1
540765 99540765 1001 86380 86390 1
540792 99540792 1001 86380 86390 1
540754 99540754 1001 86380 86390 1
540757 99540757 1001 86380 86390 1
541471 99541471 1001 86380 86390 1
541347 99541347 1001 86380 86390 1
541389 99541389 1001 86380 86390 1
541328 99541328 1001 86380 86390 1
541917 99541917 1001 86380 86390 1
542020 99542020 1001 86380 86390 1
542105 99542105 1001 86380 86390 1
541974 99541974 1001 86380 86390 1
541760 99541760 1001 86380 86390 1
541761 99541761 1001 86380 86390 1
541787 99541787 1001 86380 86390 1
541841 99541841 1001 86380 86390 1
541871 99541871 1001 86380 86390 1
541886 99541886 1001 86380 86390 1
541511 99541511 1001 86380 86390 1
541616 99541616 1001 86380 86390 1
541526 99541526 1001 86380 86390 1
541625 99541625 1001 86380 86390 1
542899 99542899 1001 86380 86390 1
542837 99542837 1001 86380 86390 1
542761 99542761 1001 86380 86390 1
542691 99542691 1001 86380 86390 1
542717 99542717 1001 86380 86390 1
542730 99542730 1001 86380 86390 1
542679 99542679 1001 86380 86390 1
542549 99542549 1001 86380 86390 1
542616 99542616 1001 86380 86390 1
542578 99542578 1001 86380 86390 1
542469 99542469 1001 86380 86390 1
542482 99542482 1001 86380 86390 1
542343 99542343 1001 86380 86390 1
542487 99542487 1001 86380 86390 1
543036 99543036 1001 86380 86390 1
543041 99543041 1001 86380 86390 1
543132 99543132 1001 86380 86390 1
543095 99543095 1001 86380 86390 1
543739 99543739 1001 86380 86390 1
543662 99543662 1001 86380 86390 1
543637 99543637 1001 86380 86390 1
543601 99543601 1001 86380 86390 1
543541 99543541 1001 86380 86390 1
543438 99543438 1001 86380 86390 1
543404 99543404 1001 86380 86390 1
543208 99543208 1001 86380 86390 1
543327 99543327 1001 86380 86390 1
543213 99543213 1001 86380 86390 1
543820 99543820 1001 86380 86390 1
543899 99543899 1001 86380 86390 1
543955 99543955 1001 86380 86390 1
543790 99543790 1001 86380 86390 1
544488 99544488 1001 86380 86390 1
544519 99544519 1001 86380 86390 1
544237 99544237 1001 86380 86390 1
544247 99544247 1001 86380 86390 1
544172 99544172 1001 86380 86390 1
544031 99544031 1001 86380 86390 1
544161 99544161 1001 86380 86390 1
544644 99544644 1001 86380 86390 1
408231 214 1001 5520 6537 1
436188 732 1001 3900 6297 1
429765 276 1001 25260 25617 1
400121 99400121 1001 86380 86390 1
400408 99400408 1001 86380 86390 1
400451 99400451 1001 86380 86390 1
400464 99400464 1001 86380 86390 1
400564 99400564 1001 86380 86390 1
400625 99400625 1001 86380 86390 1
400664 99400664 1001 86380 86390 1
400689 99400689 1001 86380 86390 1
400842 99400842 1001 86380 86390 1
400910 99400910 1001 86380 86390 1
401417 99401417 1001 86380 86390 1
401902 99401902 1001 86380 86390 1
401947 99401947 1001 86380 86390 1
401884 99401884 1001 86380 86390 1
402040 99402040 1001 86380 86390 1
402015 99402015 1001 86380 86390 1
402293 99402293 1001 86380 86390 1
402446 99402446 1001 86380 86390 1
402515 99402515 1001 86380 86390 1
402545 99402545 1001 86380 86390 1
402730 99402730 1001 86380 86390 1
402805 99402805 1001 86380 86390 1
402944 99402944 1001 86380 86390 1
403082 99403082 1001 86380 86390 1
403250 99403250 1001 86380 86390 1
403458 99403458 1001 86380 86390 1
403453 99403453 1001 86380 86390 1
403600 99403600 1001 86380 86390 1
403624 99403624 1001 86380 86390 1
403705 99403705 1001 86380 86390 1
403709 99403709 1001 86380 86390 1
403746 99403746 1001 86380 86390 1
403889 99403889 1001 86380 86390 1
404041 99404041 1001 86380 86390 1
404367 99404367 1001 86380 86390 1
404458 99404458 1001 86380 86390 1
404728 99404728 1001 86380 86390 1
404918 99404918 1001 86380 86390 1
405075 99405075 1001 86380 86390 1
405066 99405066 1001 86380 86390 1
405123 99405123 1001 86380 86390 1
405172 99405172 1001 86380 86390 1
405296 99405296 1001 86380 86390 1
405240 99405240 1001 86380 86390 1
405498 99405498 1001 86380 86390 1
405562 99405562 1001 86380 86390 1
405617 99405617 1001 86380 86390 1
405736 99405736 1001 86380 86390 1
405950 99405950 1001 86380 86390 1
405996 99405996 1001 86380 86390 1
406087 99406087 1001 86380 86390 1
406676 99406676 1001 86380 86390 1
407184 99407184 1001 86380 86390 1
407163 99407163 1001 86380 86390 1
407257 99407257 1001 86380 86390 1
407297 99407297 1001 86380 86390 1
407423 99407423 1001 86380 86390 1
407486 99407486 1001 86380 86390 1
407814 99407814 1001 86380 86390 1
407823 99407823 1001 86380 86390 1
407973 99407973 1001 86380 86390 1
408045 99408045 1001 86380 86390 1
408098 99408098 1001 86380 86390 1
408357 99408357 1001 86380 86390 1
408700 99408700 1001 86380 86390 1
408883 99408883 1001 86380 86390 1
408902 99408902 1001 86380 86390 1
409060 99409060 1001 86380 86390 1
409126 99409126 1001 86380 86390 1
409324 99409324 1001 86380 86390 1
409447 99409447 1001 86380 86390 1
409506 99409506 1001 86380 86390 1
409577 99409577 1001 86380 86390 1
409618 99409618 1001 86380 86390 1
409646 99409646 1001 86380 86390 1
409847 99409847 1001 86380 86390 1
409962 99409962 1001 86380 86390 1
410461 99410461 1001 86380 86390 1
410670 99410670 1001 86380 86390 1
410972 99410972 1001 86380 86390 1
411723 99411723 1001 86380 86390 1
411688 99411688 1001 86380 86390 1
411843 99411843 1001 86380 86390 1
411979 99411979 1001 86380 86390 1
412232 99412232 1001 86380 86390 1
412446 99412446 1001 86380 86390 1
412334 99412334 1001 86380 86390 1
412472 99412472 1001 86380 86390 1
413428 99413428 1001 86380 86390 1
413486 99413486 1001 86380 86390 1
413306 99413306 1001 86380 86390 1
413282 99413282 1001 86380 86390 1
413175 99413175 1001 86380 86390 1
413212 99413212 1001 86380 86390 1
412884 99412884 1001 86380 86390 1
412694 99412694 1001 86380 86390 1
412719 99412719 1001 86380 86390 1
413986 99413986 1001 86380 86390 1
415074 99415074 1001 86380 86390 1
414971 99414971 1001 86380 86390 1
414638 99414638 1001 86380 86390 1
414821 99414821 1001 86380 86390 1
414900 99414900 1001 86380 86390 1
414919 99414919 1001 86380 86390 1
414634 99414634 1001 86380 86390 1
414282 99414282 1001 86380 86390 1
415369 99415369 1001 86380 86390 1
415583 99415583 1001 86380 86390 1
415325 99415325 1001 86380 86390 1
416887 99416887 1001 86380 86390 1
416664 99416664 1001 86380 86390 1
416980 99416980 1001 86380 86390 1
416408 99416408 1001 86380 86390 1
416462 99416462 1001 86380 86390 1
417300 99417300 1001 86380 86390 1
418509 99418509 1001 86380 86390 1
418593 99418593 1001 86380 86390 1
418252 99418252 1001 86380 86390 1
418420 99418420 1001 86380 86390 1
418087 99418087 1001 86380 86390 1
418313 99418313 1001 86380 86390 1
418349 99418349 1001 86380 86390 1
418123 99418123 1001 86380 86390 1
418247 99418247 1001 86380 86390 1
417678 99417678 1001 86380 86390 1
417827 99417827 1001 86380 86390 1
417945 99417945 1001 86380 86390 1
417867 99417867 1001 86380 86390 1
418877 99418877 1001 86380 86390 1
418918 99418918 1001 86380 86390 1
420147 99420147 1001 86380 86390 1
419820 99419820 1001 86380 86390 1
420010 99420010 1001 86380 86390 1
419729 99419729 1001 86380 86390 1
419832 99419832 1001 86380 86390 1
420042 99420042 1001 86380 86390 1
419499 99419499 1001 86380 86390 1
419250 99419250 1001 86380 86390 1
420777 99420777 1001 86380 86390 1
420603 99420603 1001 86380 86390 1
421888 99421888 1001 86380 86390 1
421920 99421920 1001 86380 86390 1
422026 99422026 1001 86380 86390 1
421347 99421347 1001 86380 86390 1
421608 99421608 1001 86380 86390 1
420940 99420940 1001 86380 86390 1
421228 99421228 1001 86380 86390 1
422360 99422360 1001 86380 86390 1
423406 99423406 1001 86380 86390 1
423709 99423709 1001 86380 86390 1
423054 99423054 1001 86380 86390 1
423017 99423017 1001 86380 86390 1
423084 99423084 1001 86380 86390 1
422573 99422573 1001 86380 86390 1
422604 99422604 1001 86380 86390 1
422937 99422937 1001 86380 86390 1
422548 99422548 1001 86380 86390 1
424135 99424135 1001 86380 86390 1
423837 99423837 1001 86380 86390 1
424140 99424140 1001 86380 86390 1
423763 99423763 1001 86380 86390 1
423960 99423960 1001 86380 86390 1
425192 99425192 1001 86380 86390 1
425172 99425172 1001 86380 86390 1
425225 99425225 1001 86380 86390 1
425153 99425153 1001 86380 86390 1
425037 99425037 1001 86380 86390 1
425243 99425243 1001 86380 86390 1
425189 99425189 1001 86380 86390 1
424668 99424668 1001 86380 86390 1
424555 99424555 1001 86380 86390 1
424486 99424486 1001 86380 86390 1
425827 99425827 1001 86380 86390 1
425571 99425571 1001 86380 86390 1
425616 99425616 1001 86380 86390 1
426740 99426740 1001 86380 86390 1
426622 99426622 1001 86380 86390 1
426301 99426301 1001 86380 86390 1
426310 99426310 1001 86380 86390 1
426317 99426317 1001 86380 86390 1
425964 99425964 1001 86380 86390 1
425869 99425869 1001 86380 86390 1
426016 99426016 1001 86380 86390 1
426167 99426167 1001 86380 86390 1
427160 99427160 1001 86380 86390 1
428574 99428574 1001 86380 86390 1
428420 99428420 1001 86380 86390 1
428562 99428562 1001 86380 86390 1
428465 99428465 1001 86380 86390 1
427973 99427973 1001 86380 86390 1
428128 99428128 1001 86380 86390 1
428137 99428137 1001 86380 86390 1
427803 99427803 1001 86380 86390 1
427828 99427828 1001 86380 86390 1
427712 99427712 1001 86380 86390 1
427690 99427690 1001 86380 86390 1
427744 99427744 1001 86380 86390 1
427809 99427809 1001 86380 86390 1
427573 99427573 1001 86380 86390 1
429124 99429124 1001 86380 86390 1
429041 99429041 1001 86380 86390 1
428983 99428983 1001 86380 86390 1
430320 99430320 1001 86380 86390 1
430075 99430075 1001 86380 86390 1
429875 99429875 1001 86380 86390 1
429888 99429888 1001 86380 86390 1
429241 99429241 1001 86380 86390 1
429390 99429390 1001 86380 86390 1
429522 99429522 1001 86380 86390 1
429347 99429347 1001 86380 86390 1
430741 99430741 1001 86380 86390 1
430512 99430512 1001 86380 86390 1
430538 99430538 1001 86380 86390 1
430500 99430500 1001 86380 86390 1
431794 99431794 1001 86380 86390 1
432059 99432059 1001 86380 86390 1
431400 99431400 1001 86380 86390 1
431334 99431334 1001 86380 86390 1
431327 99431327 1001 86380 86390 1
430895 99430895 1001 86380 86390 1
431155 99431155 1001 86380 86390 1
431106 99431106 1001 86380 86390 1
432347 99432347 1001 86380 86390 1
432455 99432455 1001 86380 86390 1
432224 99432224 1001 86380 86390 1
432066 99432066 1001 86380 86390 1
432340 99432340 1001 86380 86390 1
433397 99433397 1001 86380 86390 1
433402 99433402 1001 86380 86390 1
433500 99433500 1001 86380 86390 1
433391 99433391 1001 86380 86390 1
432946 99432946 1001 86380 86390 1
432953 99432953 1001 86380 86390 1
432634 99432634 1001 86380 86390 1
434067 99434067 1001 86380 86390 1
433753 99433753 1001 86380 86390 1
434080 99434080 1001 86380 86390 1
435082 99435082 1001 86380 86390 1
435377 99435377 1001 86380 86390 1
435260 99435260 1001 86380 86390 1
435011 99435011 1001 86380 86390 1
435145 99435145 1001 86380 86390 1
435243 99435243 1001 86380 86390 1
434754 99434754 1001 86380 86390 1
434751 99434751 1001 86380 86390 1
434143 99434143 1001 86380 86390 1
434255 99434255 1001 86380 86390 1
435485 99435485 1001 86380 86390 1
435628 99435628 1001 86380 86390 1
435675 99435675 1001 86380 86390 1
436983 99436983 1001 86380 86390 1
436995 99436995 1001 86380 86390 1
436777 99436777 1001 86380 86390 1
436847 99436847 1001 86380 86390 1
437065 99437065 1001 86380 86390 1
436368 99436368 1001 86380 86390 1
436561 99436561 1001 86380 86390 1
436195 99436195 1001 86380 86390 1
436239 99436239 1001 86380 86390 1
436320 99436320 1001 86380 86390 1
436061 99436061 1001 86380 86390 1
436003 99436003 1001 86380 86390 1
300538 99300538 1001 86380 86390 1
300677 99300677 1001 86380 86390 1
300485 99300485 1001 86380 86390 1
300343 99300343 1001 86380 86390 1
300396 99300396 1001 86380 86390 1
300489 99300489 1001 86380 86390 1
300291 99300291 1001 86380 86390 1
300118 99300118 1001 86380 86390 1
300730 99300730 1001 86380 86390 1
300763 99300763 1001 86380 86390 1
300815 99300815 1001 86380 86390 1
300854 99300854 1001 86380 86390 1
301442 99301442 1001 86380 86390 1
301539 99301539 1001 86380 86390 1
301544 99301544 1001 86380 86390 1
301332 99301332 1001 86380 86390 1
301345 99301345 1001 86380 86390 1
301177 99301177 1001 86380 86390 1
301270 99301270 1001 86380 86390 1
301335 99301335 1001 86380 86390 1
301066 99301066 1001 86380 86390 1
301108 99301108 1001 86380 86390 1
301005 99301005 1001 86380 86390 1
300958 99300958 1001 86380 86390 1
301682 99301682 1001 86380 86390 1
301709 99301709 1001 86380 86390 1
301585 99301585 1001 86380 86390 1
301559 99301559 1001 86380 86390 1
301730 99301730 1001 86380 86390 1
302280 99302280 1001 86380 86390 1
302218 99302218 1001 86380 86390 1
302197 99302197 1001 86380 86390 1
302251 99302251 1001 86380 86390 1
302110 99302110 1001 86380 86390 1
302022 99302022 1001 86380 86390 1
302051 99302051 1001 86380 86390 1
302003 99302003 1001 86380 86390 1
302094 99302094 1001 86380 86390 1
302084 99302084 1001 86380 86390 1
301773 99301773 1001 86380 86390 1
301929 99301929 1001 86380 86390 1
301763 99301763 1001 86380 86390 1
301958 99301958 1001 86380 86390 1
301946 99301946 1001 86380 86390 1
301843 99301843 1001 86380 86390 1
301910 99301910 1001 86380 86390 1
302442 99302442 1001 86380 86390 1
302566 99302566 1001 86380 86390 1
302517 99302517 1001 86380 86390 1
303027 99303027 1001 86380 86390 1
303040 99303040 1001 86380 86390 1
302953 99302953 1001 86380 86390 1
302928 99302928 1001 86380 86390 1
302982 99302982 1001 86380 86390 1
302884 99302884 1001 86380 86390 1
302743 99302743 1001 86380 86390 1
302694 99302694 1001 86380 86390 1
303338 99303338 1001 86380 86390 1
303249 99303249 1001 86380 86390 1
303224 99303224 1001 86380 86390 1
303225 99303225 1001 86380 86390 1
303332 99303332 1001 86380 86390 1
304015 99304015 1001 86380 86390 1
303877 99303877 1001 86380 86390 1
303647 99303647 1001 86380 86390 1
303731 99303731 1001 86380 86390 1
303427 99303427 1001 86380 86390 1
303483 99303483 1001 86380 86390 1
303551 99303551 1001 86380 86390 1
304097 99304097 1001 86380 86390 1
304217 99304217 1001 86380 86390 1
304052 99304052 1001 86380 86390 1
304775 99304775 1001 86380 86390 1
304663 99304663 1001 86380 86390 1
304606 99304606 1001 86380 86390 1
304529 99304529 1001 86380 86390 1
304506 99304506 1001 86380 86390 1
304548 99304548 1001 86380 86390 1
304255 99304255 1001 86380 86390 1
304272 99304272 1001 86380 86390 1
304380 99304380 1001 86380 86390 1
305623 99305623 1001 86380 86390 1
305638 99305638 1001 86380 86390 1
305524 99305524 1001 86380 86390 1
305446 99305446 1001 86380 86390 1
305395 99305395 1001 86380 86390 1
305284 99305284 1001 86380 86390 1
305077 99305077 1001 86380 86390 1
305068 99305068 1001 86380 86390 1
305205 99305205 1001 86380 86390 1
305218 99305218 1001 86380 86390 1
500049 99500049 1001 86380 86390 1
500065 99500065 1001 86380 86390 1
500157 99500157 1001 86380 86390 1
500152 99500152 1001 86380 86390 1
500165 99500165 1001 86380 86390 1
500711 99500711 1001 86380 86390 1
500813 99500813 1001 86380 86390 1
500730 99500730 1001 86380 86390 1
500402 99500402 1001 86380 86390 1
500880 99500880 1001 86380 86390 1
500911 99500911 1001 86380 86390 1
501515 99501515 1001 86380 86390 1
501505 99501505 1001 86380 86390 1
501544 99501544 1001 86380 86390 1
501571 99501571 1001 86380 86390 1
501547 99501547 1001 86380 86390 1
501305 99501305 1001 86380 86390 1
501358 99501358 1001 86380 86390 1
501402 99501402 1001 86380 86390 1
501072 99501072 1001 86380 86390 1
501022 99501022 1001 86380 86390 1
501080 99501080 1001 86380 86390 1
501056 99501056 1001 86380 86390 1
501754 99501754 1001 86380 86390 1
501716 99501716 1001 86380 86390 1
501795 99501795 1001 86380 86390 1
501775 99501775 1001 86380 86390 1
501776 99501776 1001 86380 86390 1
501764 99501764 1001 86380 86390 1
502404 99502404 1001 86380 86390 1
502251 99502251 1001 86380 86390 1
502109 99502109 1001 86380 86390 1
502135 99502135 1001 86380 86390 1
502213 99502213 1001 86380 86390 1
502246 99502246 1001 86380 86390 1
502013 99502013 1001 86380 86390 1
502670 99502670 1001 86380 86390 1
502634 99502634 1001 86380 86390 1
502544 99502544 1001 86380 86390 1
503073 99503073 1001 86380 86390 1
503027 99503027 1001 86380 86390 1
503040 99503040 1001 86380 86390 1
502963 99502963 1001 86380 86390 1
502858 99502858 1001 86380 86390 1
503413 99503413 1001 86380 86390 1
503401 99503401 1001 86380 86390 1
503479 99503479 1001 86380 86390 1
503920 99503920 1001 86380 86390 1
503986 99503986 1001 86380 86390 1
503848 99503848 1001 86380 86390 1
503865 99503865 1001 86380 86390 1
503790 99503790 1001 86380 86390 1
503804 99503804 1001 86380 86390 1
503680 99503680 1001 86380 86390 1
503697 99503697 1001 86380 86390 1
504158 99504158 1001 86380 86390 1
504185 99504185 1001 86380 86390 1
504212 99504212 1001 86380 86390 1
504281 99504281 1001 86380 86390 1
504282 99504282 1001 86380 86390 1
504576 99504576 1001 86380 86390 1
504685 99504685 1001 86380 86390 1
504480 99504480 1001 86380 86390 1
505097 99505097 1001 86380 86390 1
504997 99504997 1001 86380 86390 1
505013 99505013 1001 86380 86390 1
504989 99504989 1001 86380 86390 1
504992 99504992 1001 86380 86390 1
505620 99505620 1001 86380 86390 1
505387 99505387 1001 86380 86390 1
505391 99505391 1001 86380 86390 1
505431 99505431 1001 86380 86390 1
505346 99505346 1001 86380 86390 1
505914 99505914 1001 86380 86390 1
505876 99505876 1001 86380 86390 1
505851 99505851 1001 86380 86390 1
505943 99505943 1001 86380 86390 1
505906 99505906 1001 86380 86390 1
506493 99506493 1001 86380 86390 1
506595 99506595 1001 86380 86390 1
506507 99506507 1001 86380 86390 1
506496 99506496 1001 86380 86390 1
506501 99506501 1001 86380 86390 1
506586 99506586 1001 86380 86390 1
506454 99506454 1001 86380 86390 1
506467 99506467 1001 86380 86390 1
506302 99506302 1001 86380 86390 1
506191 99506191 1001 86380 86390 1
506389 99506389 1001 86380 86390 1
506351 99506351 1001 86380 86390 1
506147 99506147 1001 86380 86390 1
506138 99506138 1001 86380 86390 1
506169 99506169 1001 86380 86390 1
506621 99506621 1001 86380 86390 1
506777 99506777 1001 86380 86390 1
506707 99506707 1001 86380 86390 1
506774 99506774 1001 86380 86390 1
507339 99507339 1001 86380 86390 1
507288 99507288 1001 86380 86390 1
507381 99507381 1001 86380 86390 1
507292 99507292 1001 86380 86390 1
507089 99507089 1001 86380 86390 1
507192 99507192 1001 86380 86390 1
506844 99506844 1001 86380 86390 1
507002 99507002 1001 86380 86390 1
506863 99506863 1001 86380 86390 1
506980 99506980 1001 86380 86390 1
506864 99506864 1001 86380 86390 1
508096 99508096 1001 86380 86390 1
508202 99508202 1001 86380 86390 1
508018 99508018 1001 86380 86390 1
508021 99508021 1001 86380 86390 1
507692 99507692 1001 86380 86390 1
507693 99507693 1001 86380 86390 1
507754 99507754 1001 86380 86390 1
507703 99507703 1001 86380 86390 1
508384 99508384 1001 86380 86390 1
509005 99509005 1001 86380 86390 1
508879 99508879 1001 86380 86390 1
508945 99508945 1001 86380 86390 1
508907 99508907 1001 86380 86390 1
508728 99508728 1001 86380 86390 1
508773 99508773 1001 86380 86390 1
508839 99508839 1001 86380 86390 1
508477 99508477 1001 86380 86390 1
508465 99508465 1001 86380 86390 1
509201 99509201 1001 86380 86390 1
509901 99509901 1001 86380 86390 1
509738 99509738 1001 86380 86390 1
509778 99509778 1001 86380 86390 1
509804 99509804 1001 86380 86390 1
509757 99509757 1001 86380 86390 1
509577 99509577 1001 86380 86390 1
509319 99509319 1001 86380 86390 1
509465 99509465 1001 86380 86390 1
509338 99509338 1001 86380 86390 1
509326 99509326 1001 86380 86390 1
509486 99509486 1001 86380 86390 1
509976 99509976 1001 86380 86390 1
509955 99509955 1001 86380 86390 1
510690 99510690 1001 86380 86390 1
510660 99510660 1001 86380 86390 1
510444 99510444 1001 86380 86390 1
510333 99510333 1001 86380 86390 1
510337 99510337 1001 86380 86390 1
510468 99510468 1001 86380 86390 1
510391 99510391 1001 86380 86390 1
510292 99510292 1001 86380 86390 1
510111 99510111 1001 86380 86390 1
511465 99511465 1001 86380 86390 1
511391 99511391 1001 86380 86390 1
511534 99511534 1001 86380 86390 1
511540 99511540 1001 86380 86390 1
511001 99511001 1001 86380 86390 1
511120 99511120 1001 86380 86390 1
511682 99511682 1001 86380 86390 1
511743 99511743 1001 86380 86390 1
512192 99512192 1001 86380 86390 1
512181 99512181 1001 86380 86390 1
512375 99512375 1001 86380 86390 1
512136 99512136 1001 86380 86390 1
512021 99512021 1001 86380 86390 1
512117 99512117 1001 86380 86390 1
512133 99512133 1001 86380 86390 1
512159 99512159 1001 86380 86390 1
512147 99512147 1001 86380 86390 1
511810 99511810 1001 86380 86390 1
511966 99511966 1001 86380 86390 1
511941 99511941 1001 86380 86390 1
511865 99511865 1001 86380 86390 1
512459 99512459 1001 86380 86390 1
512576 99512576 1001 86380 86390 1
512435 99512435 1001 86380 86390 1
512466 99512466 1001 86380 86390 1
513002 99513002 1001 86380 86390 1
513085 99513085 1001 86380 86390 1
512987 99512987 1001 86380 86390 1
512824 99512824 1001 86380 86390 1
512682 99512682 1001 86380 86390 1
512760 99512760 1001 86380 86390 1
513257 99513257 1001 86380 86390 1
513206 99513206 1001 86380 86390 1
513339 99513339 1001 86380 86390 1
513330 99513330 1001 86380 86390 1
513343 99513343 1001 86380 86390 1
513957 99513957 1001 86380 86390 1
513987 99513987 1001 86380 86390 1
513845 99513845 1001 86380 86390 1
513899 99513899 1001 86380 86390 1
514025 99514025 1001 86380 86390 1
513657 99513657 1001 86380 86390 1
513716 99513716 1001 86380 86390 1
513769 99513769 1001 86380 86390 1
513542 99513542 1001 86380 86390 1
513535 99513535 1001 86380 86390 1
513587 99513587 1001 86380 86390 1
514111 99514111 1001 86380 86390 1
514086 99514086 1001 86380 86390 1
514125 99514125 1001 86380 86390 1
514721 99514721 1001 86380 86390 1
514813 99514813 1001 86380 86390 1
514660 99514660 1001 86380 86390 1
514843 99514843 1001 86380 86390 1
514304 99514304 1001 86380 86390 1
514241 99514241 1001 86380 86390 1
514373 99514373 1001 86380 86390 1
515014 99515014 1001 86380 86390 1
515053 99515053 1001 86380 86390 1
515031 99515031 1001 86380 86390 1
514904 99514904 1001 86380 86390 1
515636 99515636 1001 86380 86390 1
515509 99515509 1001 86380 86390 1
515510 99515510 1001 86380 86390 1
515523 99515523 1001 86380 86390 1
515579 99515579 1001 86380 86390 1
515383 99515383 1001 86380 86390 1
515397 99515397 1001 86380 86390 1
515451 99515451 1001 86380 86390 1
515158 99515158 1001 86380 86390 1
515239 99515239 1001 86380 86390 1
515201 99515201 1001 86380 86390 1
515709 99515709 1001 86380 86390 1
515844 99515844 1001 86380 86390 1
515716 99515716 1001 86380 86390 1
515690 99515690 1001 86380 86390 1
515887 99515887 1001 86380 86390 1
516381 99516381 1001 86380 86390 1
516447 99516447 1001 86380 86390 1
516344 99516344 1001 86380 86390 1
516423 99516423 1001 86380 86390 1
516489 99516489 1001 86380 86390 1
516457 99516457 1001 86380 86390 1
516132 99516132 1001 86380 86390 1
516040 99516040 1001 86380 86390 1
516577 99516577 1001 86380 86390 1
516512 99516512 1001 86380 86390 1
516694 99516694 1001 86380 86390 1
516682 99516682 1001 86380 86390 1
516988 99516988 1001 86380 86390 1
516924 99516924 1001 86380 86390 1
517110 99517110 1001 86380 86390 1
517077 99517077 1001 86380 86390 1
516819 99516819 1001 86380 86390 1
516807 99516807 1001 86380 86390 1
516777 99516777 1001 86380 86390 1
516803 99516803 1001 86380 86390 1
517425 99517425 1001 86380 86390 1
517337 99517337 1001 86380 86390 1
517377 99517377 1001 86380 86390 1
518005 99518005 1001 86380 86390 1
518123 99518123 1001 86380 86390 1
517810 99517810 1001 86380 86390 1
517581 99517581 1001 86380 86390 1
517659 99517659 1001 86380 86390 1
517597 99517597 1001 86380 86390 1
517548 99517548 1001 86380 86390 1
517656 99517656 1001 86380 86390 1
518330 99518330 1001 86380 86390 1
518194 99518194 1001 86380 86390 1
518234 99518234 1001 86380 86390 1
518860 99518860 1001 86380 86390 1
518796 99518796 1001 86380 86390 1
518812 99518812 1001 86380 86390 1
518907 99518907 1001 86380 86390 1
518920 99518920 1001 86380 86390 1
518710 99518710 1001 86380 86390 1
518778 99518778 1001 86380 86390 1
518432 99518432 1001 86380 86390 1
518472 99518472 1001 86380 86390 1
518430 99518430 1001 86380 86390 1
519696 99519696 1001 86380 86390 1
519455 99519455 1001 86380 86390 1
519496 99519496 1001 86380 86390 1
519407 99519407 1001 86380 86390 1
519511 99519511 1001 86380 86390 1
519539 99519539 1001 86380 86390 1
519289 99519289 1001 86380 86390 1
519321 99519321 1001 86380 86390 1
519828 99519828 1001 86380 86390 1
519842 99519842 1001 86380 86390 1
520578 99520578 1001 86380 86390 1
520446 99520446 1001 86380 86390 1
520511 99520511 1001 86380 86390 1
520425 99520425 1001 86380 86390 1
520362 99520362 1001 86380 86390 1
520237 99520237 1001 86380 86390 1
520072 99520072 1001 86380 86390 1
521326 99521326 1001 86380 86390 1
521173 99521173 1001 86380 86390 1
521213 99521213 1001 86380 86390 1
521254 99521254 1001 86380 86390 1
521257 99521257 1001 86380 86390 1
521104 99521104 1001 86380 86390 1
521029 99521029 1001 86380 86390 1
520967 99520967 1001 86380 86390 1
520993 99520993 1001 86380 86390 1
520930 99520930 1001 86380 86390 1
520943 99520943 1001 86380 86390 1
521024 99521024 1001 86380 86390 1
521489 99521489 1001 86380 86390 1
521054 99521054 1001 86380 86390 1
522206 99522206 1001 86380 86390 1
522116 99522116 1001 86380 86390 1
522248 99522248 1001 86380 86390 1
522226 99522226 1001 86380 86390 1
521907 99521907 1001 86380 86390 1
521933 99521933 1001 86380 86390 1
521922 99521922 1001 86380 86390 1
522018 99522018 1001 86380 86390 1
522006 99522006 1001 86380 86390 1
522059 99522059 1001 86380 86390 1
521878 99521878 1001 86380 86390 1
522458 99522458 1001 86380 86390 1
522330 99522330 1001 86380 86390 1
522437 99522437 1001 86380 86390 1
523018 99523018 1001 86380 86390 1
522917 99522917 1001 86380 86390 1
523007 99523007 1001 86380 86390 1
523011 99523011 1001 86380 86390 1
523052 99523052 1001 86380 86390 1
522883 99522883 1001 86380 86390 1
522649 99522649 1001 86380 86390 1
522546 99522546 1001 86380 86390 1
522613 99522613 1001 86380 86390 1
523315 99523315 1001 86380 86390 1
523842 99523842 1001 86380 86390 1
523778 99523778 1001 86380 86390 1
523922 99523922 1001 86380 86390 1
523787 99523787 1001 86380 86390 1
523840 99523840 1001 86380 86390 1
523789 99523789 1001 86380 86390 1
523802 99523802 1001 86380 86390 1
523596 99523596 1001 86380 86390 1
523599 99523599 1001 86380 86390 1
523535 99523535 1001 86380 86390 1
523548 99523548 1001 86380 86390 1
523614 99523614 1001 86380 86390 1
523679 99523679 1001 86380 86390 1
523621 99523621 1001 86380 86390 1
523634 99523634 1001 86380 86390 1
523451 99523451 1001 86380 86390 1
524097 99524097 1001 86380 86390 1
523951 99523951 1001 86380 86390 1
524745 99524745 1001 86380 86390 1
524553 99524553 1001 86380 86390 1
524516 99524516 1001 86380 86390 1
524455 99524455 1001 86380 86390 1
524470 99524470 1001 86380 86390 1
524275 99524275 1001 86380 86390 1
524782 99524782 1001 86380 86390 1
524827 99524827 1001 86380 86390 1
524802 99524802 1001 86380 86390 1
525513 99525513 1001 86380 86390 1
525454 99525454 1001 86380 86390 1
525237 99525237 1001 86380 86390 1
525216 99525216 1001 86380 86390 1
525295 99525295 1001 86380 86390 1
525092 99525092 1001 86380 86390 1
525042 99525042 1001 86380 86390 1
525082 99525082 1001 86380 86390 1
525064 99525064 1001 86380 86390 1
525733 99525733 1001 86380 86390 1
526247 99526247 1001 86380 86390 1
526288 99526288 1001 86380 86390 1
526063 99526063 1001 86380 86390 1
526206 99526206 1001 86380 86390 1
526025 99526025 1001 86380 86390 1
526042 99526042 1001 86380 86390 1
526135 99526135 1001 86380 86390 1
525924 99525924 1001 86380 86390 1
525835 99525835 1001 86380 86390 1
525825 99525825 1001 86380 86390 1
525840 99525840 1001 86380 86390 1
526474 99526474 1001 86380 86390 1
526555 99526555 1001 86380 86390 1
527185 99527185 1001 86380 86390 1
527150 99527150 1001 86380 86390 1
527140 99527140 1001 86380 86390 1
526992 99526992 1001 86380 86390 1
526941 99526941 1001 86380 86390 1
526870 99526870 1001 86380 86390 1
526659 99526659 1001 86380 86390 1
527417 99527417 1001 86380 86390 1
527327 99527327 1001 86380 86390 1
527276 99527276 1001 86380 86390 1
527319 99527319 1001 86380 86390 1
527295 99527295 1001 86380 86390 1
527400 99527400 1001 86380 86390 1
527349 99527349 1001 86380 86390 1
528074 99528074 1001 86380 86390 1
527976 99527976 1001 86380 86390 1
527900 99527900 1001 86380 86390 1
527888 99527888 1001 86380 86390 1
527941 99527941 1001 86380 86390 1
527967 99527967 1001 86380 86390 1
527715 99527715 1001 86380 86390 1
527665 99527665 1001 86380 86390 1
527852 99527852 1001 86380 86390 1
527752 99527752 1001 86380 86390 1
527661 99527661 1001 86380 86390 1
527564 99527564 1001 86380 86390 1
527631 99527631 1001 86380 86390 1
527477 99527477 1001 86380 86390 1
527505 99527505 1001 86380 86390 1
528266 99528266 1001 86380 86390 1
528192 99528192 1001 86380 86390 1
528246 99528246 1001 86380 86390 1
528108 99528108 1001 86380 86390 1
528826 99528826 1001 86380 86390 1
528714 99528714 1001 86380 86390 1
528741 99528741 1001 86380 86390 1
528784 99528784 1001 86380 86390 1
528597 99528597 1001 86380 86390 1
528520 99528520 1001 86380 86390 1
528510 99528510 1001 86380 86390 1
528552 99528552 1001 86380 86390 1
528449 99528449 1001 86380 86390 1
528426 99528426 1001 86380 86390 1
528445 99528445 1001 86380 86390 1
528420 99528420 1001 86380 86390 1
529042 99529042 1001 86380 86390 1
529011 99529011 1001 86380 86390 1
529000 99529000 1001 86380 86390 1
529630 99529630 1001 86380 86390 1
529542 99529542 1001 86380 86390 1
529676 99529676 1001 86380 86390 1
529689 99529689 1001 86380 86390 1
529485 99529485 1001 86380 86390 1
529501 99529501 1001 86380 86390 1
529495 99529495 1001 86380 86390 1
529817 99529817 1001 86380 86390 1
529886 99529886 1001 86380 86390 1
529772 99529772 1001 86380 86390 1
530403 99530403 1001 86380 86390 1
530455 99530455 1001 86380 86390 1
530483 99530483 1001 86380 86390 1
530539 99530539 1001 86380 86390 1
530395 99530395 1001 86380 86390 1
530476 99530476 1001 86380 86390 1
530297 99530297 1001 86380 86390 1
530349 99530349 1001 86380 86390 1
530312 99530312 1001 86380 86390 1
530251 99530251 1001 86380 86390 1
530334 99530334 1001 86380 86390 1
530084 99530084 1001 86380 86390 1
530085 99530085 1001 86380 86390 1
530660 99530660 1001 86380 86390 1
530753 99530753 1001 86380 86390 1
530562 99530562 1001 86380 86390 1
530627 99530627 1001 86380 86390 1
531379 99531379 1001 86380 86390 1
531216 99531216 1001 86380 86390 1
531308 99531308 1001 86380 86390 1
531322 99531322 1001 86380 86390 1
531075 99531075 1001 86380 86390 1
531129 99531129 1001 86380 86390 1
531106 99531106 1001 86380 86390 1
530882 99530882 1001 86380 86390 1
530964 99530964 1001 86380 86390 1
531403 99531403 1001 86380 86390 1
531499 99531499 1001 86380 86390 1
532096 99532096 1001 86380 86390 1
532111 99532111 1001 86380 86390 1
532011 99532011 1001 86380 86390 1
532076 99532076 1001 86380 86390 1
531912 99531912 1001 86380 86390 1
531941 99531941 1001 86380 86390 1
531793 99531793 1001 86380 86390 1
531627 99531627 1001 86380 86390 1
531743 99531743 1001 86380 86390 1
531692 99531692 1001 86380 86390 1
531622 99531622 1001 86380 86390 1
531674 99531674 1001 86380 86390 1
532372 99532372 1001 86380 86390 1
532243 99532243 1001 86380 86390 1
532285 99532285 1001 86380 86390 1
532274 99532274 1001 86380 86390 1
532250 99532250 1001 86380 86390 1
532840 99532840 1001 86380 86390 1
532871 99532871 1001 86380 86390 1
532645 99532645 1001 86380 86390 1
532754 99532754 1001 86380 86390 1
532507 99532507 1001 86380 86390 1
532456 99532456 1001 86380 86390 1
532560 99532560 1001 86380 86390 1
532509 99532509 1001 86380 86390 1
532613 99532613 1001 86380 86390 1
532615 99532615 1001 86380 86390 1
533033 99533033 1001 86380 86390 1
533103 99533103 1001 86380 86390 1
533698 99533698 1001 86380 86390 1
533805 99533805 1001 86380 86390 1
533598 99533598 1001 86380 86390 1
533469 99533469 1001 86380 86390 1
533509 99533509 1001 86380 86390 1
533342 99533342 1001 86380 86390 1
533244 99533244 1001 86380 86390 1
533272 99533272 1001 86380 86390 1
533246 99533246 1001 86380 86390 1
533366 99533366 1001 86380 86390 1
533946 99533946 1001 86380 86390 1
533995 99533995 1001 86380 86390 1
533945 99533945 1001 86380 86390 1
534589 99534589 1001 86380 86390 1
534078 99534078 1001 86380 86390 1
534134 99534134 1001 86380 86390 1
534151 99534151 1001 86380 86390 1
534792 99534792 1001 86380 86390 1
535364 99535364 1001 86380 86390 1
535279 99535279 1001 86380 86390 1
535203 99535203 1001 86380 86390 1
535246 99535246 1001 86380 86390 1
535208 99535208 1001 86380 86390 1
535277 99535277 1001 86380 86390 1
534980 99534980 1001 86380 86390 1
535040 99535040 1001 86380 86390 1
534927 99534927 1001 86380 86390 1
535520 99535520 1001 86380 86390 1
535601 99535601 1001 86380 86390 1
535540 99535540 1001 86380 86390 1
536169 99536169 1001 86380 86390 1
536135 99536135 1001 86380 86390 1
536203 99536203 1001 86380 86390 1
536080 99536080 1001 86380 86390 1
535937 99535937 1001 86380 86390 1
536060 99536060 1001 86380 86390 1
535957 99535957 1001 86380 86390 1
535741 99535741 1001 86380 86390 1
535732 99535732 1001 86380 86390 1
536465 99536465 1001 86380 86390 1
536362 99536362 1001 86380 86390 1
536415 99536415 1001 86380 86390 1
536357 99536357 1001 86380 86390 1
536527 99536527 1001 86380 86390 1
537161 99537161 1001 86380 86390 1
536974 99536974 1001 86380 86390 1
536989 99536989 1001 86380 86390 1
537057 99537057 1001 86380 86390 1
537160 99537160 1001 86380 86390 1
536940 99536940 1001 86380 86390 1
536929 99536929 1001 86380 86390 1
536658 99536658 1001 86380 86390 1
536607 99536607 1001 86380 86390 1
536737 99536737 1001 86380 86390 1
537228 99537228 1001 86380 86390 1
537325 99537325 1001 86380 86390 1
537339 99537339 1001 86380 86390 1
537853 99537853 1001 86380 86390 1
537869 99537869 1001 86380 86390 1
537689 99537689 1001 86380 86390 1
537502 99537502 1001 86380 86390 1
538090 99538090 1001 86380 86390 1
538059 99538059 1001 86380 86390 1
538178 99538178 1001 86380 86390 1
538179 99538179 1001 86380 86390 1
538141 99538141 1001 86380 86390 1
538121 99538121 1001 86380 86390 1
538108 99538108 1001 86380 86390 1
538148 99538148 1001 86380 86390 1
538618 99538618 1001 86380 86390 1
538774 99538774 1001 86380 86390 1
538524 99538524 1001 86380 86390 1
538550 99538550 1001 86380 86390 1
538408 99538408 1001 86380 86390 1
538552 99538552 1001 86380 86390 1
538213 99538213 1001 86380 86390 1
538932 99538932 1001 86380 86390 1
538987 99538987 1001 86380 86390 1
539623 99539623 1001 86380 86390 1
539622 99539622 1001 86380 86390 1
539298 99539298 1001 86380 86390 1
539083 99539083 1001 86380 86390 1
539795 99539795 1001 86380 86390 1
539667 99539667 1001 86380 86390 1
539685 99539685 1001 86380 86390 1
540378 99540378 1001 86380 86390 1
540423 99540423 1001 86380 86390 1
540084 99540084 1001 86380 86390 1
540021 99540021 1001 86380 86390 1
540047 99540047 1001 86380 86390 1
539855 99539855 1001 86380 86390 1
540037 99540037 1001 86380 86390 1
540610 99540610 1001 86380 86390 1
540521 99540521 1001 86380 86390 1
540524 99540524 1001 86380 86390 1
541129 99541129 1001 86380 86390 1
541077 99541077 1001 86380 86390 1
540949 99540949 1001 86380 86390 1
540976 99540976 1001 86380 86390 1
541044 99541044 1001 86380 86390 1
540889 99540889 1001 86380 86390 1
540942 99540942 1001 86380 86390 1
540854 99540854 1001 86380 86390 1
540783 99540783 1001 86380 86390 1
541295 99541295 1001 86380 86390 1
542104 99542104 1001 86380 86390 1
542012 99542012 1001 86380 86390 1
541949 99541949 1001 86380 86390 1
541799 99541799 1001 86380 86390 1
541803 99541803 1001 86380 86390 1
541870 99541870 1001 86380 86390 1
541621 99541621 1001 86380 86390 1
541519 99541519 1001 86380 86390 1
541677 99541677 1001 86380 86390 1
542285 99542285 1001 86380 86390 1
542311 99542311 1001 86380 86390 1
542184 99542184 1001 86380 86390 1
542214 99542214 1001 86380 86390 1
542797 99542797 1001 86380 86390 1
542773 99542773 1001 86380 86390 1
542929 99542929 1001 86380 86390 1
542940 99542940 1001 86380 86390 1
542639 99542639 1001 86380 86390 1
542645 99542645 1001 86380 86390 1
542353 99542353 1001 86380 86390 1
542457 99542457 1001 86380 86390 1
542449 99542449 1001 86380 86390 1
542361 99542361 1001 86380 86390 1
543076 99543076 1001 86380 86390 1
543119 99543119 1001 86380 86390 1
542978 99542978 1001 86380 86390 1
542966 99542966 1001 86380 86390 1
543591 99543591 1001 86380 86390 1
543521 99543521 1001 86380 86390 1
543418 99543418 1001 86380 86390 1
543332 99543332 1001 86380 86390 1
543322 99543322 1001 86380 86390 1
543799 99543799 1001 86380 86390 1
543775 99543775 1001 86380 86390 1
543935 99543935 1001 86380 86390 1
544467 99544467 1001 86380 86390 1
544263 99544263 1001 86380 86390 1
544318 99544318 1001 86380 86390 1
544101 99544101 1001 86380 86390 1
544714 99544714 1001 86380 86390 1
544728 99544728 1001 86380 86390 1
408471 1146 1001 77700 78837 1
501338 857 1002 27699 39225 1
400280 99400280 1001 86380 86390 1
400287 99400287 1001 86380 86390 1
400300 99400300 1001 86380 86390 1
400396 99400396 1001 86380 86390 1
400433 99400433 1001 86380 86390 1
400471 99400471 1001 86380 86390 1
400479 99400479 1001 86380 86390 1
400609 99400609 1001 86380 86390 1
400632 99400632 1001 86380 86390 1
401060 99401060 1001 86380 86390 1
401260 99401260 1001 86380 86390 1
401773 99401773 1001 86380 86390 1
402224 99402224 1001 86380 86390 1
402465 99402465 1001 86380 86390 1
402590 99402590 1001 86380 86390 1
402708 99402708 1001 86380 86390 1
402907 99402907 1001 86380 86390 1
403392 99403392 1001 86380 86390 1
403339 99403339 1001 86380 86390 1
403456 99403456 1001 86380 86390 1
403475 99403475 1001 86380 86390 1
403698 99403698 1001 86380 86390 1
403737 99403737 1001 86380 86390 1
404122 99404122 1001 86380 86390 1
404190 99404190 1001 86380 86390 1
404227 99404227 1001 86380 86390 1
404231 99404231 1001 86380 86390 1
404433 99404433 1001 86380 86390 1
404733 99404733 1001 86380 86390 1
404788 99404788 1001 86380 86390 1
404692 99404692 1001 86380 86390 1
404899 99404899 1001 86380 86390 1
404847 99404847 1001 86380 86390 1
405085 99405085 1001 86380 86390 1
405144 99405144 1001 86380 86390 1
405152 99405152 1001 86380 86390 1
405559 99405559 1001 86380 86390 1
405583 99405583 1001 86380 86390 1
405618 99405618 1001 86380 86390 1
405661 99405661 1001 86380 86390 1
405633 99405633 1001 86380 86390 1
405652 99405652 1001 86380 86390 1
405666 99405666 1001 86380 86390 1
405691 99405691 1001 86380 86390 1
406220 99406220 1001 86380 86390 1
406357 99406357 1001 86380 86390 1
406462 99406462 1001 86380 86390 1
406783 99406783 1001 86380 86390 1
407180 99407180 1001 86380 86390 1
407256 99407256 1001 86380 86390 1
407736 99407736 1001 86380 86390 1
407856 99407856 1001 86380 86390 1
407909 99407909 1001 86380 86390 1
407967 99407967 1001 86380 86390 1
408143 99408143 1001 86380 86390 1
408125 99408125 1001 86380 86390 1
408234 99408234 1001 86380 86390 1
408258 99408258 1001 86380 86390 1
408332 99408332 1001 86380 86390 1
408606 99408606 1001 86380 86390 1
408817 99408817 1001 86380 86390 1
409087 99409087 1001 86380 86390 1
409225 99409225 1001 86380 86390 1
409216 99409216 1001 86380 86390 1
409201 99409201 1001 86380 86390 1
409425 99409425 1001 86380 86390 1
409621 99409621 1001 86380 86390 1
409765 99409765 1001 86380 86390 1
409704 99409704 1001 86380 86390 1
409756 99409756 1001 86380 86390 1
409911 99409911 1001 86380 86390 1
409996 99409996 1001 86380 86390 1
410191 99410191 1001 86380 86390 1
410310 99410310 1001 86380 86390 1
410373 99410373 1001 86380 86390 1
410885 99410885 1001 86380 86390 1
410961 99410961 1001 86380 86390 1
410944 99410944 1001 86380 86390 1
411037 99411037 1001 86380 86390 1
411251 99411251 1001 86380 86390 1
411398 99411398 1001 86380 86390 1
411572 99411572 1001 86380 86390 1
411777 99411777 1001 86380 86390 1
411931 99411931 1001 86380 86390 1
412115 99412115 1001 86380 86390 1
412238 99412238 1001 86380 86390 1
413495 99413495 1001 86380 86390 1
413404 99413404 1001 86380 86390 1
413307 99413307 1001 86380 86390 1
413015 99413015 1001 86380 86390 1
413042 99413042 1001 86380 86390 1
412989 99412989 1001 86380 86390 1
413108 99413108 1001 86380 86390 1
412930 99412930 1001 86380 86390 1
412510 99412510 1001 86380 86390 1
412705 99412705 1001 86380 86390 1
412878 99412878 1001 86380 86390 1
414036 99414036 1001 86380 86390 1
413808 99413808 1001 86380 86390 1
413874 99413874 1001 86380 86390 1
415099 99415099 1001 86380 86390 1
415036 99415036 1001 86380 86390 1
415159 99415159 1001 86380 86390 1
414849 99414849 1001 86380 86390 1
414248 99414248 1001 86380 86390 1
414297 99414297 1001 86380 86390 1
414127 99414127 1001 86380 86390 1
414170 99414170 1001 86380 86390 1
415385 99415385 1001 86380 86390 1
415525 99415525 1001 86380 86390 1
415671 99415671 1001 86380 86390 1
415603 99415603 1001 86380 86390 1
415652 99415652 1001 86380 86390 1
415656 99415656 1001 86380 86390 1
415641 99415641 1001 86380 86390 1
416956 99416956 1001 86380 86390 1
416688 99416688 1001 86380 86390 1
416464 99416464 1001 86380 86390 1
416346 99416346 1001 86380 86390 1
416415 99416415 1001 86380 86390 1
416559 99416559 1001 86380 86390 1
416206 99416206 1001 86380 86390 1
415933 99415933 1001 86380 86390 1
415888 99415888 1001 86380 86390 1
415847 99415847 1001 86380 86390 1
416129 99416129 1001 86380 86390 1
417336 99417336 1001 86380 86390 1
417085 99417085 1001 86380 86390 1
417276 99417276 1001 86380 86390 1
417483 99417483 1001 86380 86390 1
418683 99418683 1001 86380 86390 1
418721 99418721 1001 86380 86390 1
418648 99418648 1001 86380 86390 1
418143 99418143 1001 86380 86390 1
418242 99418242 1001 86380 86390 1
418369 99418369 1001 86380 86390 1
417805 99417805 1001 86380 86390 1
417948 99417948 1001 86380 86390 1
420367 99420367 1001 86380 86390 1
420409 99420409 1001 86380 86390 1
420006 99420006 1001 86380 86390 1
419923 99419923 1001 86380 86390 1
419975 99419975 1001 86380 86390 1
419980 99419980 1001 86380 86390 1
419819 99419819 1001 86380 86390 1
419574 99419574 1001 86380 86390 1
421778 99421778 1001 86380 86390 1
422053 99422053 1001 86380 86390 1
421294 99421294 1001 86380 86390 1
421673 99421673 1001 86380 86390 1
421464 99421464 1001 86380 86390 1
421658 99421658 1001 86380 86390 1
421099 99421099 1001 86380 86390 1
420915 99420915 1001 86380 86390 1
421129 99421129 1001 86380 86390 1
421161 99421161 1001 86380 86390 1
422437 99422437 1001 86380 86390 1
422212 99422212 1001 86380 86390 1
422433 99422433 1001 86380 86390 1
423457 99423457 1001 86380 86390 1
423136 99423136 1001 86380 86390 1
422954 99422954 1001 86380 86390 1
423048 99423048 1001 86380 86390 1
422780 99422780 1001 86380 86390 1
422795 99422795 1001 86380 86390 1
423895 99423895 1001 86380 86390 1
423858 99423858 1001 86380 86390 1
423863 99423863 1001 86380 86390 1
423983 99423983 1001 86380 86390 1
425013 99425013 1001 86380 86390 1
425317 99425317 1001 86380 86390 1
424456 99424456 1001 86380 86390 1
424460 99424460 1001 86380 86390 1
424444 99424444 1001 86380 86390 1
424518 99424518 1001 86380 86390 1
425791 99425791 1001 86380 86390 1
426763 99426763 1001 86380 86390 1
426719 99426719 1001 86380 86390 1
426936 99426936 1001 86380 86390 1
426451 99426451 1001 86380 86390 1
426666 99426666 1001 86380 86390 1
426670 99426670 1001 86380 86390 1
426139 99426139 1001 86380 86390 1
426004 99426004 1001 86380 86390 1
425883 99425883 1001 86380 86390 1
427372 99427372 1001 86380 86390 1
427515 99427515 1001 86380 86390 1
427208 99427208 1001 86380 86390 1
427519 99427519 1001 86380 86390 1
427358 99427358 1001 86380 86390 1
427507 99427507 1001 86380 86390 1
427164 99427164 1001 86380 86390 1
428366 99428366 1001 86380 86390 1
428478 99428478 1001 86380 86390 1
428615 99428615 1001 86380 86390 1
428154 99428154 1001 86380 86390 1
427535 99427535 1001 86380 86390 1
427807 99427807 1001 86380 86390 1
428863 99428863 1001 86380 86390 1
430245 99430245 1001 86380 86390 1
430102 99430102 1001 86380 86390 1
430196 99430196 1001 86380 86390 1
430112 99430112 1001 86380 86390 1
429605 99429605 1001 86380 86390 1
429654 99429654 1001 86380 86390 1
429566 99429566 1001 86380 86390 1
429472 99429472 1001 86380 86390 1
429376 99429376 1001 86380 86390 1
429461 99429461 1001 86380 86390 1
430548 99430548 1001 86380 86390 1
430490 99430490 1001 86380 86390 1
430777 99430777 1001 86380 86390 1
430515 99430515 1001 86380 86390 1
430499 99430499 1001 86380 86390 1
431860 99431860 1001 86380 86390 1
431795 99431795 1001 86380 86390 1
431494 99431494 1001 86380 86390 1
431364 99431364 1001 86380 86390 1
431095 99431095 1001 86380 86390 1
431016 99431016 1001 86380 86390 1
431057 99431057 1001 86380 86390 1
430911 99430911 1001 86380 86390 1
432128 99432128 1001 86380 86390 1
432115 99432115 1001 86380 86390 1
433469 99433469 1001 86380 86390 1
433141 99433141 1001 86380 86390 1
432920 99432920 1001 86380 86390 1
432942 99432942 1001 86380 86390 1
432943 99432943 1001 86380 86390 1
432552 99432552 1001 86380 86390 1
432878 99432878 1001 86380 86390 1
432630 99432630 1001 86380 86390 1
432875 99432875 1001 86380 86390 1
433813 99433813 1001 86380 86390 1
433916 99433916 1001 86380 86390 1
433823 99433823 1001 86380 86390 1
433849 99433849 1001 86380 86390 1
435157 99435157 1001 86380 86390 1
435043 99435043 1001 86380 86390 1
435044 99435044 1001 86380 86390 1
434649 99434649 1001 86380 86390 1
434752 99434752 1001 86380 86390 1
434516 99434516 1001 86380 86390 1
434221 99434221 1001 86380 86390 1
434367 99434367 1001 86380 86390 1
434449 99434449 1001 86380 86390 1
435644 99435644 1001 86380 86390 1
435879 99435879 1001 86380 86390 1
435452 99435452 1001 86380 86390 1
435539 99435539 1001 86380 86390 1
435565 99435565 1001 86380 86390 1
436975 99436975 1001 86380 86390 1
436706 99436706 1001 86380 86390 1
436462 99436462 1001 86380 86390 1
436430 99436430 1001 86380 86390 1
435999 99435999 1001 86380 86390 1
435947 99435947 1001 86380 86390 1
300068 99300068 1001 86380 86390 1
300102 99300102 1001 86380 86390 1
300644 99300644 1001 86380 86390 1
300531 99300531 1001 86380 86390 1
300596 99300596 1001 86380 86390 1
300723 99300723 1001 86380 86390 1
300497 99300497 1001 86380 86390 1
300421 99300421 1001 86380 86390 1
300516 99300516 1001 86380 86390 1
300264 99300264 1001 86380 86390 1
300200 99300200 1001 86380 86390 1
300255 99300255 1001 86380 86390 1
300204 99300204 1001 86380 86390 1
300283 99300283 1001 86380 86390 1
300197 99300197 1001 86380 86390 1
300740 99300740 1001 86380 86390 1
300742 99300742 1001 86380 86390 1
300913 99300913 1001 86380 86390 1
300852 99300852 1001 86380 86390 1
300930 99300930 1001 86380 86390 1
301505 99301505 1001 86380 86390 1
301420 99301420 1001 86380 86390 1
301435 99301435 1001 86380 86390 1
301487 99301487 1001 86380 86390 1
301425 99301425 1001 86380 86390 1
301261 99301261 1001 86380 86390 1
301328 99301328 1001 86380 86390 1
301305 99301305 1001 86380 86390 1
301241 99301241 1001 86380 86390 1
300964 99300964 1001 86380 86390 1
301057 99301057 1001 86380 86390 1
301138 99301138 1001 86380 86390 1
301565 99301565 1001 86380 86390 1
301582 99301582 1001 86380 86390 1
302344 99302344 1001 86380 86390 1
302352 99302352 1001 86380 86390 1
302257 99302257 1001 86380 86390 1
302335 99302335 1001 86380 86390 1
302277 99302277 1001 86380 86390 1
301972 99301972 1001 86380 86390 1
301973 99301973 1001 86380 86390 1
301957 99301957 1001 86380 86390 1
301766 99301766 1001 86380 86390 1
301873 99301873 1001 86380 86390 1
302520 99302520 1001 86380 86390 1
302548 99302548 1001 86380 86390 1
302524 99302524 1001 86380 86390 1
302564 99302564 1001 86380 86390 1
303153 99303153 1001 86380 86390 1
302913 99302913 1001 86380 86390 1
302616 99302616 1001 86380 86390 1
302721 99302721 1001 86380 86390 1
303348 99303348 1001 86380 86390 1
303391 99303391 1001 86380 86390 1
303252 99303252 1001 86380 86390 1
303843 99303843 1001 86380 86390 1
303813 99303813 1001 86380 86390 1
303589 99303589 1001 86380 86390 1
303615 99303615 1001 86380 86390 1
304122 99304122 1001 86380 86390 1
304151 99304151 1001 86380 86390 1
304092 99304092 1001 86380 86390 1
304041 99304041 1001 86380 86390 1
304741 99304741 1001 86380 86390 1
304853 99304853 1001 86380 86390 1
304485 99304485 1001 86380 86390 1
304492 99304492 1001 86380 86390 1
304947 99304947 1001 86380 86390 1
304900 99304900 1001 86380 86390 1
305058 99305058 1001 86380 86390 1
305636 99305636 1001 86380 86390 1
305658 99305658 1001 86380 86390 1
305607 99305607 1001 86380 86390 1
305517 99305517 1001 86380 86390 1
305474 99305474 1001 86380 86390 1
305413 99305413 1001 86380 86390 1
305144 99305144 1001 86380 86390 1
305213 99305213 1001 86380 86390 1
305099 99305099 1001 86380 86390 1
500037 99500037 1001 86380 86390 1
500093 99500093 1001 86380 86390 1
500699 99500699 1001 86380 86390 1
500765 99500765 1001 86380 86390 1
500612 99500612 1001 86380 86390 1
500638 99500638 1001 86380 86390 1
500693 99500693 1001 86380 86390 1
500556 99500556 1001 86380 86390 1
500427 99500427 1001 86380 86390 1
500534 99500534 1001 86380 86390 1
500265 99500265 1001 86380 86390 1
500344 99500344 1001 86380 86390 1
500879 99500879 1001 86380 86390 1
500985 99500985 1001 86380 86390 1
500977 99500977 1001 86380 86390 1
500952 99500952 1001 86380 86390 1
501538 99501538 1001 86380 86390 1
501541 99501541 1001 86380 86390 1
501611 99501611 1001 86380 86390 1
501620 99501620 1001 86380 86390 1
501479 99501479 1001 86380 86390 1
501425 99501425 1001 86380 86390 1
501340 99501340 1001 86380 86390 1
501251 99501251 1001 86380 86390 1
501329 99501329 1001 86380 86390 1
501225 99501225 1001 86380 86390 1
501753 99501753 1001 86380 86390 1
501709 99501709 1001 86380 86390 1
501778 99501778 1001 86380 86390 1
502377 99502377 1001 86380 86390 1
502453 99502453 1001 86380 86390 1
502055 99502055 1001 86380 86390 1
502162 99502162 1001 86380 86390 1
502242 99502242 1001 86380 86390 1
502206 99502206 1001 86380 86390 1
502155 99502155 1001 86380 86390 1
502015 99502015 1001 86380 86390 1
502019 99502019 1001 86380 86390 1
502037 99502037 1001 86380 86390 1
502533 99502533 1001 86380 86390 1
503256 99503256 1001 86380 86390 1
503100 99503100 1001 86380 86390 1
503180 99503180 1001 86380 86390 1
503234 99503234 1001 86380 86390 1
503157 99503157 1001 86380 86390 1
503159 99503159 1001 86380 86390 1
503251 99503251 1001 86380 86390 1
502937 99502937 1001 86380 86390 1
502789 99502789 1001 86380 86390 1
502674 99502674 1001 86380 86390 1
502754 99502754 1001 86380 86390 1
502690 99502690 1001 86380 86390 1
502693 99502693 1001 86380 86390 1
503497 99503497 1001 86380 86390 1
503381 99503381 1001 86380 86390 1
503317 99503317 1001 86380 86390 1
503357 99503357 1001 86380 86390 1
503469 99503469 1001 86380 86390 1
504057 99504057 1001 86380 86390 1
504099 99504099 1001 86380 86390 1
503764 99503764 1001 86380 86390 1
503819 99503819 1001 86380 86390 1
503589 99503589 1001 86380 86390 1
503695 99503695 1001 86380 86390 1
503593 99503593 1001 86380 86390 1
503569 99503569 1001 86380 86390 1
503505 99503505 1001 86380 86390 1
503584 99503584 1001 86380 86390 1
504272 99504272 1001 86380 86390 1
504238 99504238 1001 86380 86390 1
504294 99504294 1001 86380 86390 1
504858 99504858 1001 86380 86390 1
504799 99504799 1001 86380 86390 1
504571 99504571 1001 86380 86390 1
504564 99504564 1001 86380 86390 1
504656 99504656 1001 86380 86390 1
504491 99504491 1001 86380 86390 1
504401 99504401 1001 86380 86390 1
504352 99504352 1001 86380 86390 1
504486 99504486 1001 86380 86390 1
504461 99504461 1001 86380 86390 1
504488 99504488 1001 86380 86390 1
504438 99504438 1001 86380 86390 1
505084 99505084 1001 86380 86390 1
505141 99505141 1001 86380 86390 1
504950 99504950 1001 86380 86390 1
505093 99505093 1001 86380 86390 1
505681 99505681 1001 86380 86390 1
505708 99505708 1001 86380 86390 1
505710 99505710 1001 86380 86390 1
505685 99505685 1001 86380 86390 1
505634 99505634 1001 86380 86390 1
505624 99505624 1001 86380 86390 1
505586 99505586 1001 86380 86390 1
505651 99505651 1001 86380 86390 1
505587 99505587 1001 86380 86390 1
505653 99505653 1001 86380 86390 1
505439 99505439 1001 86380 86390 1
505374 99505374 1001 86380 86390 1
505319 99505319 1001 86380 86390 1
505217 99505217 1001 86380 86390 1
505205 99505205 1001 86380 86390 1
505821 99505821 1001 86380 86390 1
505938 99505938 1001 86380 86390 1
505907 99505907 1001 86380 86390 1
505804 99505804 1001 86380 86390 1
505792 99505792 1001 86380 86390 1
506574 99506574 1001 86380 86390 1
506401 99506401 1001 86380 86390 1
506274 99506274 1001 86380 86390 1
506333 99506333 1001 86380 86390 1
506259 99506259 1001 86380 86390 1
506195 99506195 1001 86380 86390 1
506041 99506041 1001 86380 86390 1
506171 99506171 1001 86380 86390 1
506161 99506161 1001 86380 86390 1
506084 99506084 1001 86380 86390 1
506052 99506052 1001 86380 86390 1
506000 99506000 1001 86380 86390 1
506672 99506672 1001 86380 86390 1
506649 99506649 1001 86380 86390 1
506638 99506638 1001 86380 86390 1
506642 99506642 1001 86380 86390 1
507248 99507248 1001 86380 86390 1
507241 99507241 1001 86380 86390 1
507208 99507208 1001 86380 86390 1
507133 99507133 1001 86380 86390 1
507085 99507085 1001 86380 86390 1
507098 99507098 1001 86380 86390 1
506881 99506881 1001 86380 86390 1
506947 99506947 1001 86380 86390 1
506986 99506986 1001 86380 86390 1
506823 99506823 1001 86380 86390 1
506889 99506889 1001 86380 86390 1
506954 99506954 1001 86380 86390 1
507427 99507427 1001 86380 86390 1
507546 99507546 1001 86380 86390 1
507430 99507430 1001 86380 86390 1
508072 99508072 1001 86380 86390 1
508222 99508222 1001 86380 86390 1
508138 99508138 1001 86380 86390 1
508052 99508052 1001 86380 86390 1
507862 99507862 1001 86380 86390 1
508019 99508019 1001 86380 86390 1
507997 99507997 1001 86380 86390 1
507767 99507767 1001 86380 86390 1
507807 99507807 1001 86380 86390 1
507691 99507691 1001 86380 86390 1
508336 99508336 1001 86380 86390 1
508378 99508378 1001 86380 86390 1
508417 99508417 1001 86380 86390 1
508435 99508435 1001 86380 86390 1
508293 99508293 1001 86380 86390 1
508962 99508962 1001 86380 86390 1
509001 99509001 1001 86380 86390 1
508939 99508939 1001 86380 86390 1
508890 99508890 1001 86380 86390 1
509069 99509069 1001 86380 86390 1
508985 99508985 1001 86380 86390 1
508703 99508703 1001 86380 86390 1
508796 99508796 1001 86380 86390 1
508722 99508722 1001 86380 86390 1
508685 99508685 1001 86380 86390 1
508596 99508596 1001 86380 86390 1
508494 99508494 1001 86380 86390 1
508599 99508599 1001 86380 86390 1
508484 99508484 1001 86380 86390 1
508458 99508458 1001 86380 86390 1
509150 99509150 1001 86380 86390 1
509145 99509145 1001 86380 86390 1
509223 99509223 1001 86380 86390 1
509746 99509746 1001 86380 86390 1
509815 99509815 1001 86380 86390 1
509833 99509833 1001 86380 86390 1
509494 99509494 1001 86380 86390 1
509507 99509507 1001 86380 86390 1
509509 99509509 1001 86380 86390 1
509294 99509294 1001 86380 86390 1
509450 99509450 1001 86380 86390 1
509452 99509452 1001 86380 86390 1
509355 99509355 1001 86380 86390 1
509381 99509381 1001 86380 86390 1
509343 99509343 1001 86380 86390 1
510041 99510041 1001 86380 86390 1
510106 99510106 1001 86380 86390 1
509969 99509969 1001 86380 86390 1
510639 99510639 1001 86380 86390 1
510674 99510674 1001 86380 86390 1
510724 99510724 1001 86380 86390 1
510412 99510412 1001 86380 86390 1
510516 99510516 1001 86380 86390 1
510441 99510441 1001 86380 86390 1
510338 99510338 1001 86380 86390 1
510145 99510145 1001 86380 86390 1
510204 99510204 1001 86380 86390 1
510256 99510256 1001 86380 86390 1
510808 99510808 1001 86380 86390 1
510797 99510797 1001 86380 86390 1
510852 99510852 1001 86380 86390 1
511470 99511470 1001 86380 86390 1
511484 99511484 1001 86380 86390 1
511543 99511543 1001 86380 86390 1
511286 99511286 1001 86380 86390 1
511156 99511156 1001 86380 86390 1
510952 99510952 1001 86380 86390 1
511603 99511603 1001 86380 86390 1
511559 99511559 1001 86380 86390 1
511665 99511665 1001 86380 86390 1
512199 99512199 1001 86380 86390 1
512319 99512319 1001 86380 86390 1
512179 99512179 1001 86380 86390 1
512358 99512358 1001 86380 86390 1
512232 99512232 1001 86380 86390 1
512323 99512323 1001 86380 86390 1
512101 99512101 1001 86380 86390 1
512142 99512142 1001 86380 86390 1
511863 99511863 1001 86380 86390 1
511959 99511959 1001 86380 86390 1
511922 99511922 1001 86380 86390 1
511910 99511910 1001 86380 86390 1
512498 99512498 1001 86380 86390 1
512460 99512460 1001 86380 86390 1
512475 99512475 1001 86380 86390 1
513057 99513057 1001 86380 86390 1
513010 99513010 1001 86380 86390 1
512836 99512836 1001 86380 86390 1
512992 99512992 1001 86380 86390 1
512852 99512852 1001 86380 86390 1
512801 99512801 1001 86380 86390 1
512717 99512717 1001 86380 86390 1
512783 99512783 1001 86380 86390 1
512647 99512647 1001 86380 86390 1
513401 99513401 1001 86380 86390 1
513224 99513224 1001 86380 86390 1
513903 99513903 1001 86380 86390 1
513839 99513839 1001 86380 86390 1
513854 99513854 1001 86380 86390 1
513984 99513984 1001 86380 86390 1
513909 99513909 1001 86380 86390 1
514013 99514013 1001 86380 86390 1
513749 99513749 1001 86380 86390 1
513653 99513653 1001 86380 86390 1
513629 99513629 1001 86380 86390 1
513502 99513502 1001 86380 86390 1
513415 99513415 1001 86380 86390 1
513536 99513536 1001 86380 86390 1
514041 99514041 1001 86380 86390 1
514198 99514198 1001 86380 86390 1
514167 99514167 1001 86380 86390 1
514782 99514782 1001 86380 86390 1
514834 99514834 1001 86380 86390 1
514774 99514774 1001 86380 86390 1
514525 99514525 1001 86380 86390 1
514487 99514487 1001 86380 86390 1
514516 99514516 1001 86380 86390 1
514267 99514267 1001 86380 86390 1
514988 99514988 1001 86380 86390 1
514911 99514911 1001 86380 86390 1
515054 99515054 1001 86380 86390 1
515596 99515596 1001 86380 86390 1
515641 99515641 1001 86380 86390 1
515403 99515403 1001 86380 86390 1
515340 99515340 1001 86380 86390 1
515319 99515319 1001 86380 86390 1
515116 99515116 1001 86380 86390 1
515246 99515246 1001 86380 86390 1
515178 99515178 1001 86380 86390 1
515722 99515722 1001 86380 86390 1
515814 99515814 1001 86380 86390 1
515880 99515880 1001 86380 86390 1
515830 99515830 1001 86380 86390 1
516342 99516342 1001 86380 86390 1
516442 99516442 1001 86380 86390 1
516291 99516291 1001 86380 86390 1
516182 99516182 1001 86380 86390 1
516209 99516209 1001 86380 86390 1
516223 99516223 1001 86380 86390 1
516160 99516160 1001 86380 86390 1
515992 99515992 1001 86380 86390 1
515896 99515896 1001 86380 86390 1
515991 99515991 1001 86380 86390 1
516514 99516514 1001 86380 86390 1
516606 99516606 1001 86380 86390 1
516697 99516697 1001 86380 86390 1
516542 99516542 1001 86380 86390 1
516659 99516659 1001 86380 86390 1
517223 99517223 1001 86380 86390 1
517305 99517305 1001 86380 86390 1
517187 99517187 1001 86380 86390 1
517321 99517321 1001 86380 86390 1
517054 99517054 1001 86380 86390 1
517005 99517005 1001 86380 86390 1
516943 99516943 1001 86380 86390 1
516832 99516832 1001 86380 86390 1
516773 99516773 1001 86380 86390 1
516737 99516737 1001 86380 86390 1
517451 99517451 1001 86380 86390 1
517365 99517365 1001 86380 86390 1
517367 99517367 1001 86380 86390 1
517537 99517537 1001 86380 86390 1
518050 99518050 1001 86380 86390 1
518082 99518082 1001 86380 86390 1
518084 99518084 1001 86380 86390 1
518110 99518110 1001 86380 86390 1
517762 99517762 1001 86380 86390 1
517828 99517828 1001 86380 86390 1
517946 99517946 1001 86380 86390 1
517771 99517771 1001 86380 86390 1
517928 99517928 1001 86380 86390 1
517627 99517627 1001 86380 86390 1
517708 99517708 1001 86380 86390 1
518329 99518329 1001 86380 86390 1
518347 99518347 1001 86380 86390 1
518835 99518835 1001 86380 86390 1
518905 99518905 1001 86380 86390 1
518944 99518944 1001 86380 86390 1
518982 99518982 1001 86380 86390 1
518614 99518614 1001 86380 86390 1
518588 99518588 1001 86380 86390 1
518579 99518579 1001 86380 86390 1
518774 99518774 1001 86380 86390 1
518570 99518570 1001 86380 86390 1
518389 99518389 1001 86380 86390 1
519024 99519024 1001 86380 86390 1
519133 99519133 1001 86380 86390 1
519030 99519030 1001 86380 86390 1
519097 99519097 1001 86380 86390 1
519726 99519726 1001 86380 86390 1
519638 99519638 1001 86380 86390 1
519643 99519643 1001 86380 86390 1
519549 99519549 1001 86380 86390 1
519438 99519438 1001 86380 86390 1
519258 99519258 1001 86380 86390 1
519362 99519362 1001 86380 86390 1
519313 99519313 1001 86380 86390 1
519381 99519381 1001 86380 86390 1
519282 99519282 1001 86380 86390 1
519864 99519864 1001 86380 86390 1
519929 99519929 1001 86380 86390 1
519867 99519867 1001 86380 86390 1
519872 99519872 1001 86380 86390 1
520603 99520603 1001 86380 86390 1
520611 99520611 1001 86380 86390 1
520346 99520346 1001 86380 86390 1
520039 99520039 1001 86380 86390 1
520133 99520133 1001 86380 86390 1
520678 99520678 1001 86380 86390 1
521409 99521409 1001 86380 86390 1
521376 99521376 1001 86380 86390 1
521243 99521243 1001 86380 86390 1
521116 99521116 1001 86380 86390 1
521016 99521016 1001 86380 86390 1
520954 99520954 1001 86380 86390 1
520947 99520947 1001 86380 86390 1
520883 99520883 1001 86380 86390 1
521502 99521502 1001 86380 86390 1
521468 99521468 1001 86380 86390 1
521499 99521499 1001 86380 86390 1
521643 99521643 1001 86380 86390 1
522183 99522183 1001 86380 86390 1
522235 99522235 1001 86380 86390 1
522171 99522171 1001 86380 86390 1
521921 99521921 1001 86380 86390 1
522057 99522057 1001 86380 86390 1
521955 99521955 1001 86380 86390 1
521713 99521713 1001 86380 86390 1
521740 99521740 1001 86380 86390 1
521782 99521782 1001 86380 86390 1
521847 99521847 1001 86380 86390 1
521798 99521798 1001 86380 86390 1
521837 99521837 1001 86380 86390 1
521683 99521683 1001 86380 86390 1
522319 99522319 1001 86380 86390 1
522410 99522410 1001 86380 86390 1
522425 99522425 1001 86380 86390 1
522324 99522324 1001 86380 86390 1
522469 99522469 1001 86380 86390 1
523087 99523087 1001 86380 86390 1
522956 99522956 1001 86380 86390 1
522959 99522959 1001 86380 86390 1
522825 99522825 1001 86380 86390 1
522834 99522834 1001 86380 86390 1
522731 99522731 1001 86380 86390 1
522705 99522705 1001 86380 86390 1
522597 99522597 1001 86380 86390 1
523206 99523206 1001 86380 86390 1
523234 99523234 1001 86380 86390 1
523147 99523147 1001 86380 86390 1
523302 99523302 1001 86380 86390 1
523279 99523279 1001 86380 86390 1
523163 99523163 1001 86380 86390 1
523204 99523204 1001 86380 86390 1
523881 99523881 1001 86380 86390 1
523806 99523806 1001 86380 86390 1
523833 99523833 1001 86380 86390 1
523834 99523834 1001 86380 86390 1
523887 99523887 1001 86380 86390 1
523750 99523750 1001 86380 86390 1
523688 99523688 1001 86380 86390 1
523560 99523560 1001 86380 86390 1
523638 99523638 1001 86380 86390 1
523681 99523681 1001 86380 86390 1
523723 99523723 1001 86380 86390 1
523724 99523724 1001 86380 86390 1
523543 99523543 1001 86380 86390 1
523440 99523440 1001 86380 86390 1
523455 99523455 1001 86380 86390 1
523353 99523353 1001 86380 86390 1
523508 99523508 1001 86380 86390 1
523529 99523529 1001 86380 86390 1
524006 99524006 1001 86380 86390 1
524032 99524032 1001 86380 86390 1
524132 99524132 1001 86380 86390 1
524146 99524146 1001 86380 86390 1
524739 99524739 1001 86380 86390 1
524749 99524749 1001 86380 86390 1
524584 99524584 1001 86380 86390 1
524501 99524501 1001 86380 86390 1
524360 99524360 1001 86380 86390 1
524366 99524366 1001 86380 86390 1
524253 99524253 1001 86380 86390 1
524241 99524241 1001 86380 86390 1
524294 99524294 1001 86380 86390 1
524217 99524217 1001 86380 86390 1
524165 99524165 1001 86380 86390 1
524231 99524231 1001 86380 86390 1
524236 99524236 1001 86380 86390 1
524784 99524784 1001 86380 86390 1
524852 99524852 1001 86380 86390 1
524906 99524906 1001 86380 86390 1
524804 99524804 1001 86380 86390 1
525426 99525426 1001 86380 86390 1
525277 99525277 1001 86380 86390 1
525384 99525384 1001 86380 86390 1
524977 99524977 1001 86380 86390 1
524990 99524990 1001 86380 86390 1
525033 99525033 1001 86380 86390 1
525179 99525179 1001 86380 86390 1
525078 99525078 1001 86380 86390 1
525653 99525653 1001 86380 86390 1
525695 99525695 1001 86380 86390 1
525735 99525735 1001 86380 86390 1
526227 99526227 1001 86380 86390 1
526330 99526330 1001 86380 86390 1
526183 99526183 1001 86380 86390 1
526137 99526137 1001 86380 86390 1
526494 99526494 1001 86380 86390 1
526431 99526431 1001 86380 86390 1
527174 99527174 1001 86380 86390 1
527234 99527234 1001 86380 86390 1
526979 99526979 1001 86380 86390 1
526999 99526999 1001 86380 86390 1
526720 99526720 1001 86380 86390 1
526749 99526749 1001 86380 86390 1
526814 99526814 1001 86380 86390 1
526763 99526763 1001 86380 86390 1
526731 99526731 1001 86380 86390 1
526770 99526770 1001 86380 86390 1
526629 99526629 1001 86380 86390 1
527435 99527435 1001 86380 86390 1
527999 99527999 1001 86380 86390 1
527768 99527768 1001 86380 86390 1
527783 99527783 1001 86380 86390 1
527507 99527507 1001 86380 86390 1
527520 99527520 1001 86380 86390 1
527495 99527495 1001 86380 86390 1
527562 99527562 1001 86380 86390 1
527538 99527538 1001 86380 86390 1
527464 99527464 1001 86380 86390 1
527594 99527594 1001 86380 86390 1
528229 99528229 1001 86380 86390 1
528854 99528854 1001 86380 86390 1
528882 99528882 1001 86380 86390 1
528742 99528742 1001 86380 86390 1
528836 99528836 1001 86380 86390 1
528811 99528811 1001 86380 86390 1
528579 99528579 1001 86380 86390 1
528592 99528592 1001 86380 86390 1
528696 99528696 1001 86380 86390 1
528647 99528647 1001 86380 86390 1
528636 99528636 1001 86380 86390 1
528598 99528598 1001 86380 86390 1
528650 99528650 1001 86380 86390 1
528638 99528638 1001 86380 86390 1
528695 99528695 1001 86380 86390 1
528452 99528452 1001 86380 86390 1
528404 99528404 1001 86380 86390 1
528482 99528482 1001 86380 86390 1
528353 99528353 1001 86380 86390 1
528458 99528458 1001 86380 86390 1
528913 99528913 1001 86380 86390 1
528927 99528927 1001 86380 86390 1
529036 99529036 1001 86380 86390 1
529724 99529724 1001 86380 86390 1
529639 99529639 1001 86380 86390 1
529591 99529591 1001 86380 86390 1
529424 99529424 1001 86380 86390 1
529479 99529479 1001 86380 86390 1
529173 99529173 1001 86380 86390 1
529142 99529142 1001 86380 86390 1
529181 99529181 1001 86380 86390 1
529843 99529843 1001 86380 86390 1
529869 99529869 1001 86380 86390 1
529898 99529898 1001 86380 86390 1
529925 99529925 1001 86380 86390 1
529744 99529744 1001 86380 86390 1
529785 99529785 1001 86380 86390 1
529798 99529798 1001 86380 86390 1
529761 99529761 1001 86380 86390 1
530486 99530486 1001 86380 86390 1
530542 99530542 1001 86380 86390 1
530193 99530193 1001 86380 86390 1
530259 99530259 1001 86380 86390 1
530333 99530333 1001 86380 86390 1
530101 99530101 1001 86380 86390 1
530027 99530027 1001 86380 86390 1
529981 99529981 1001 86380 86390 1
529982 99529982 1001 86380 86390 1
530649 99530649 1001 86380 86390 1
530701 99530701 1001 86380 86390 1
530637 99530637 1001 86380 86390 1
530560 99530560 1001 86380 86390 1
530718 99530718 1001 86380 86390 1
530731 99530731 1001 86380 86390 1
531177 99531177 1001 86380 86390 1
531332 99531332 1001 86380 86390 1
531372 99531372 1001 86380 86390 1
531289 99531289 1001 86380 86390 1
531073 99531073 1001 86380 86390 1
531038 99531038 1001 86380 86390 1
530974 99530974 1001 86380 86390 1
531119 99531119 1001 86380 86390 1
531134 99531134 1001 86380 86390 1
530773 99530773 1001 86380 86390 1
530935 99530935 1001 86380 86390 1
530809 99530809 1001 86380 86390 1
531520 99531520 1001 86380 86390 1
531418 99531418 1001 86380 86390 1
531537 99531537 1001 86380 86390 1
531576 99531576 1001 86380 86390 1
531474 99531474 1001 86380 86390 1
531451 99531451 1001 86380 86390 1
532181 99532181 1001 86380 86390 1
532161 99532161 1001 86380 86390 1
532022 99532022 1001 86380 86390 1
532127 99532127 1001 86380 86390 1
531858 99531858 1001 86380 86390 1
531860 99531860 1001 86380 86390 1
531969 99531969 1001 86380 86390 1
531973 99531973 1001 86380 86390 1
531805 99531805 1001 86380 86390 1
531792 99531792 1001 86380 86390 1
531760 99531760 1001 86380 86390 1
531647 99531647 1001 86380 86390 1
532220 99532220 1001 86380 86390 1
532942 99532942 1001 86380 86390 1
532999 99532999 1001 86380 86390 1
532931 99532931 1001 86380 86390 1
533032 99533032 1001 86380 86390 1
532998 99532998 1001 86380 86390 1
532855 99532855 1001 86380 86390 1
532923 99532923 1001 86380 86390 1
533016 99533016 1001 86380 86390 1
532710 99532710 1001 86380 86390 1
532815 99532815 1001 86380 86390 1
532648 99532648 1001 86380 86390 1
532662 99532662 1001 86380 86390 1
532716 99532716 1001 86380 86390 1
533067 99533067 1001 86380 86390 1
533680 99533680 1001 86380 86390 1
533771 99533771 1001 86380 86390 1
533835 99533835 1001 86380 86390 1
533839 99533839 1001 86380 86390 1
533672 99533672 1001 86380 86390 1
533557 99533557 1001 86380 86390 1
533622 99533622 1001 86380 86390 1
533586 99533586 1001 86380 86390 1
533422 99533422 1001 86380 86390 1
533411 99533411 1001 86380 86390 1
534014 99534014 1001 86380 86390 1
533925 99533925 1001 86380 86390 1
534511 99534511 1001 86380 86390 1
534351 99534351 1001 86380 86390 1
534448 99534448 1001 86380 86390 1
534474 99534474 1001 86380 86390 1
534436 99534436 1001 86380 86390 1
534360 99534360 1001 86380 86390 1
534105 99534105 1001 86380 86390 1
534107 99534107 1001 86380 86390 1
534264 99534264 1001 86380 86390 1
534073 99534073 1001 86380 86390 1
534819 99534819 1001 86380 86390 1
534821 99534821 1001 86380 86390 1
535344 99535344 1001 86380 86390 1
535483 99535483 1001 86380 86390 1
535360 99535360 1001 86380 86390 1
535405 99535405 1001 86380 86390 1
535140 99535140 1001 86380 86390 1
535059 99535059 1001 86380 86390 1
534982 99534982 1001 86380 86390 1
535010 99535010 1001 86380 86390 1
535076 99535076 1001 86380 86390 1
534896 99534896 1001 86380 86390 1
535001 99535001 1001 86380 86390 1
535015 99535015 1001 86380 86390 1
535689 99535689 1001 86380 86390 1
535552 99535552 1001 86380 86390 1
535555 99535555 1001 86380 86390 1
535701 99535701 1001 86380 86390 1
536294 99536294 1001 86380 86390 1
535922 99535922 1001 86380 86390 1
536429 99536429 1001 86380 86390 1
536508 99536508 1001 86380 86390 1
536353 99536353 1001 86380 86390 1
536395 99536395 1001 86380 86390 1
536538 99536538 1001 86380 86390 1
537009 99537009 1001 86380 86390 1
537026 99537026 1001 86380 86390 1
537052 99537052 1001 86380 86390 1
537040 99537040 1001 86380 86390 1
537107 99537107 1001 86380 86390 1
537046 99537046 1001 86380 86390 1
536780 99536780 1001 86380 86390 1
536949 99536949 1001 86380 86390 1
536878 99536878 1001 86380 86390 1
536673 99536673 1001 86380 86390 1
536610 99536610 1001 86380 86390 1
536681 99536681 1001 86380 86390 1
537317 99537317 1001 86380 86390 1
537203 99537203 1001 86380 86390 1
537182 99537182 1001 86380 86390 1
537939 99537939 1001 86380 86390 1
537973 99537973 1001 86380 86390 1
537923 99537923 1001 86380 86390 1
537619 99537619 1001 86380 86390 1
537646 99537646 1001 86380 86390 1
537714 99537714 1001 86380 86390 1
537499 99537499 1001 86380 86390 1
537540 99537540 1001 86380 86390 1
537507 99537507 1001 86380 86390 1
538009 99538009 1001 86380 86390 1
538035 99538035 1001 86380 86390 1
538007 99538007 1001 86380 86390 1
538008 99538008 1001 86380 86390 1
538163 99538163 1001 86380 86390 1
538651 99538651 1001 86380 86390 1
538757 99538757 1001 86380 86390 1
538481 99538481 1001 86380 86390 1
538521 99538521 1001 86380 86390 1
538471 99538471 1001 86380 86390 1
538490 99538490 1001 86380 86390 1
538237 99538237 1001 86380 86390 1
538899 99538899 1001 86380 86390 1
538978 99538978 1001 86380 86390 1
539587 99539587 1001 86380 86390 1
539192 99539192 1001 86380 86390 1
539079 99539079 1001 86380 86390 1
539186 99539186 1001 86380 86390 1
539030 99539030 1001 86380 86390 1
539758 99539758 1001 86380 86390 1
540327 99540327 1001 86380 86390 1
540457 99540457 1001 86380 86390 1
540255 99540255 1001 86380 86390 1
539905 99539905 1001 86380 86390 1
539998 99539998 1001 86380 86390 1
540050 99540050 1001 86380 86390 1
539922 99539922 1001 86380 86390 1
540579 99540579 1001 86380 86390 1
540502 99540502 1001 86380 86390 1
540631 99540631 1001 86380 86390 1
541101 99541101 1001 86380 86390 1
541220 99541220 1001 86380 86390 1
541241 99541241 1001 86380 86390 1
541289 99541289 1001 86380 86390 1
541062 99541062 1001 86380 86390 1
540882 99540882 1001 86380 86390 1
541014 99541014 1001 86380 86390 1
540737 99540737 1001 86380 86390 1
540705 99540705 1001 86380 86390 1
540849 99540849 1001 86380 86390 1
540694 99540694 1001 86380 86390 1
540748 99540748 1001 86380 86390 1
540813 99540813 1001 86380 86390 1
541370 99541370 1001 86380 86390 1
541464 99541464 1001 86380 86390 1
541415 99541415 1001 86380 86390 1
541455 99541455 1001 86380 86390 1
541379 99541379 1001 86380 86390 1
541483 99541483 1001 86380 86390 1
541953 99541953 1001 86380 86390 1
542085 99542085 1001 86380 86390 1
542094 99542094 1001 86380 86390 1
541959 99541959 1001 86380 86390 1
541827 99541827 1001 86380 86390 1
541905 99541905 1001 86380 86390 1
541847 99541847 1001 86380 86390 1
541861 99541861 1001 86380 86390 1
541682 99541682 1001 86380 86390 1
541697 99541697 1001 86380 86390 1
541595 99541595 1001 86380 86390 1
541505 99541505 1001 86380 86390 1
541547 99541547 1001 86380 86390 1
541561 99541561 1001 86380 86390 1
541691 99541691 1001 86380 86390 1
542299 99542299 1001 86380 86390 1
542765 99542765 1001 86380 86390 1
542848 99542848 1001 86380 86390 1
542784 99542784 1001 86380 86390 1
542905 99542905 1001 86380 86390 1
542893 99542893 1001 86380 86390 1
542435 99542435 1001 86380 86390 1
542410 99542410 1001 86380 86390 1
542947 99542947 1001 86380 86390 1
543064 99543064 1001 86380 86390 1
543097 99543097 1001 86380 86390 1
543734 99543734 1001 86380 86390 1
543696 99543696 1001 86380 86390 1
543684 99543684 1001 86380 86390 1
543624 99543624 1001 86380 86390 1
543577 99543577 1001 86380 86390 1
543488 99543488 1001 86380 86390 1
543424 99543424 1001 86380 86390 1
543503 99543503 1001 86380 86390 1
543479 99543479 1001 86380 86390 1
543537 99543537 1001 86380 86390 1
543267 99543267 1001 86380 86390 1
543294 99543294 1001 86380 86390 1
543271 99543271 1001 86380 86390 1
543313 99543313 1001 86380 86390 1
543316 99543316 1001 86380 86390 1
543226 99543226 1001 86380 86390 1
543925 99543925 1001 86380 86390 1
544574 99544574 1001 86380 86390 1
544437 99544437 1001 86380 86390 1
544544 99544544 1001 86380 86390 1
544429 99544429 1001 86380 86390 1
544162 99544162 1001 86380 86390 1
544139 99544139 1001 86380 86390 1
544647 99544647 1001 86380 86390 1
544742 99544742 1001 86380 86390 1
544732 99544732 1001 86380 86390 1
512324 868 1001 25495 25795 1
515076 870 1002 34891 40866 1
526263 900 1001 46516 46815 1
531993 893 1002 27676 37287 1
537616 599 1001 69691 69990 1
540442 846 1001 44750 45049 1
400409 99400409 1001 86380 86390 1
400683 99400683 1001 86380 86390 1
401106 99401106 1001 86380 86390 1
401436 99401436 1001 86380 86390 1
401367 99401367 1001 86380 86390 1
401676 99401676 1001 86380 86390 1
401852 99401852 1001 86380 86390 1
401858 99401858 1001 86380 86390 1
402418 99402418 1001 86380 86390 1
402382 99402382 1001 86380 86390 1
402564 99402564 1001 86380 86390 1
402667 99402667 1001 86380 86390 1
402600 99402600 1001 86380 86390 1
402699 99402699 1001 86380 86390 1
402829 99402829 1001 86380 86390 1
402863 99402863 1001 86380 86390 1
403035 99403035 1001 86380 86390 1
403155 99403155 1001 86380 86390 1
403113 99403113 1001 86380 86390 1
403175 99403175 1001 86380 86390 1
403433 99403433 1001 86380 86390 1
403418 99403418 1001 86380 86390 1
403943 99403943 1001 86380 86390 1
404154 99404154 1001 86380 86390 1
404290 99404290 1001 86380 86390 1
404384 99404384 1001 86380 86390 1
404412 99404412 1001 86380 86390 1
404603 99404603 1001 86380 86390 1
404793 99404793 1001 86380 86390 1
404953 99404953 1001 86380 86390 1
405010 99405010 1001 86380 86390 1
405015 99405015 1001 86380 86390 1
405100 99405100 1001 86380 86390 1
405200 99405200 1001 86380 86390 1
405190 99405190 1001 86380 86390 1
405310 99405310 1001 86380 86390 1
405224 99405224 1001 86380 86390 1
405316 99405316 1001 86380 86390 1
405448 99405448 1001 86380 86390 1
405572 99405572 1001 86380 86390 1
405676 99405676 1001 86380 86390 1
405820 99405820 1001 86380 86390 1
406053 99406053 1001 86380 86390 1
405988 99405988 1001 86380 86390 1
406091 99406091 1001 86380 86390 1
406105 99406105 1001 86380 86390 1
406184 99406184 1001 86380 86390 1
406240 99406240 1001 86380 86390 1
406295 99406295 1001 86380 86390 1
406418 99406418 1001 86380 86390 1
406633 99406633 1001 86380 86390 1
406637 99406637 1001 86380 86390 1
406752 99406752 1001 86380 86390 1
406836 99406836 1001 86380 86390 1
406867 99406867 1001 86380 86390 1
407069 99407069 1001 86380 86390 1
407151 99407151 1001 86380 86390 1
407237 99407237 1001 86380 86390 1
407296 99407296 1001 86380 86390 1
407661 99407661 1001 86380 86390 1
407768 99407768 1001 86380 86390 1
408496 99408496 1001 86380 86390 1
408559 99408559 1001 86380 86390 1
408729 99408729 1001 86380 86390 1
408758 99408758 1001 86380 86390 1
408847 99408847 1001 86380 86390 1
408965 99408965 1001 86380 86390 1
408966 99408966 1001 86380 86390 1
409069 99409069 1001 86380 86390 1
409675 99409675 1001 86380 86390 1
409665 99409665 1001 86380 86390 1
409746 99409746 1001 86380 86390 1
409726 99409726 1001 86380 86390 1
409690 99409690 1001 86380 86390 1
409763 99409763 1001 86380 86390 1
409812 99409812 1001 86380 86390 1
409838 99409838 1001 86380 86390 1
409922 99409922 1001 86380 86390 1
410012 99410012 1001 86380 86390 1
410085 99410085 1001 86380 86390 1
410160 99410160 1001 86380 86390 1
410270 99410270 1001 86380 86390 1
410295 99410295 1001 86380 86390 1
410285 99410285 1001 86380 86390 1
410420 99410420 1001 86380 86390 1
410447 99410447 1001 86380 86390 1
410529 99410529 1001 86380 86390 1
410718 99410718 1001 86380 86390 1
410722 99410722 1001 86380 86390 1
410623 99410623 1001 86380 86390 1
410650 99410650 1001 86380 86390 1
410889 99410889 1001 86380 86390 1
410855 99410855 1001 86380 86390 1
411062 99411062 1001 86380 86390 1
411066 99411066 1001 86380 86390 1
411023 99411023 1001 86380 86390 1
411157 99411157 1001 86380 86390 1
411360 99411360 1001 86380 86390 1
411431 99411431 1001 86380 86390 1
411694 99411694 1001 86380 86390 1
411824 99411824 1001 86380 86390 1
412121 99412121 1001 86380 86390 1
412428 99412428 1001 86380 86390 1
412409 99412409 1001 86380 86390 1
413466 99413466 1001 86380 86390 1
413166 99413166 1001 86380 86390 1
412895 99412895 1001 86380 86390 1
413253 99413253 1001 86380 86390 1
413052 99413052 1001 86380 86390 1
413154 99413154 1001 86380 86390 1
413082 99413082 1001 86380 86390 1
412725 99412725 1001 86380 86390 1
412871 99412871 1001 86380 86390 1
412659 99412659 1001 86380 86390 1
414093 99414093 1001 86380 86390 1
413987 99413987 1001 86380 86390 1
413703 99413703 1001 86380 86390 1
414020 99414020 1001 86380 86390 1
413974 99413974 1001 86380 86390 1
413749 99413749 1001 86380 86390 1
413942 99413942 1001 86380 86390 1
415227 99415227 1001 86380 86390 1
415129 99415129 1001 86380 86390 1
415155 99415155 1001 86380 86390 1
415307 99415307 1001 86380 86390 1
414601 99414601 1001 86380 86390 1
414791 99414791 1001 86380 86390 1
414434 99414434 1001 86380 86390 1
415548 99415548 1001 86380 86390 1
415509 99415509 1001 86380 86390 1
415488 99415488 1001 86380 86390 1
415401 99415401 1001 86380 86390 1
416636 99416636 1001 86380 86390 1
416637 99416637 1001 86380 86390 1
416955 99416955 1001 86380 86390 1
416898 99416898 1001 86380 86390 1
416326 99416326 1001 86380 86390 1
417115 99417115 1001 86380 86390 1
417117 99417117 1001 86380 86390 1
417100 99417100 1001 86380 86390 1
417054 99417054 1001 86380 86390 1
417395 99417395 1001 86380 86390 1
417396 99417396 1001 86380 86390 1
417410 99417410 1001 86380 86390 1
417414 99417414 1001 86380 86390 1
417569 99417569 1001 86380 86390 1
418796 99418796 1001 86380 86390 1
418549 99418549 1001 86380 86390 1
418739 99418739 1001 86380 86390 1
418767 99418767 1001 86380 86390 1
418218 99418218 1001 86380 86390 1
418414 99418414 1001 86380 86390 1
418202 99418202 1001 86380 86390 1
418256 99418256 1001 86380 86390 1
418324 99418324 1001 86380 86390 1
417634 99417634 1001 86380 86390 1
417849 99417849 1001 86380 86390 1
417967 99417967 1001 86380 86390 1
417839 99417839 1001 86380 86390 1
417932 99417932 1001 86380 86390 1
417734 99417734 1001 86380 86390 1
417915 99417915 1001 86380 86390 1
417630 99417630 1001 86380 86390 1
420276 99420276 1001 86380 86390 1
420424 99420424 1001 86380 86390 1
419913 99419913 1001 86380 86390 1
419900 99419900 1001 86380 86390 1
420054 99420054 1001 86380 86390 1
419568 99419568 1001 86380 86390 1
419427 99419427 1001 86380 86390 1
419456 99419456 1001 86380 86390 1
419257 99419257 1001 86380 86390 1
419287 99419287 1001 86380 86390 1
419401 99419401 1001 86380 86390 1
420464 99420464 1001 86380 86390 1
420651 99420651 1001 86380 86390 1
420474 99420474 1001 86380 86390 1
420506 99420506 1001 86380 86390 1
421689 99421689 1001 86380 86390 1
421802 99421802 1001 86380 86390 1
421933 99421933 1001 86380 86390 1
422088 99422088 1001 86380 86390 1
421828 99421828 1001 86380 86390 1
421885 99421885 1001 86380 86390 1
422024 99422024 1001 86380 86390 1
421408 99421408 1001 86380 86390 1
421310 99421310 1001 86380 86390 1
421661 99421661 1001 86380 86390 1
421048 99421048 1001 86380 86390 1
420872 99420872 1001 86380 86390 1
422488 99422488 1001 86380 86390 1
422209 99422209 1001 86380 86390 1
423663 99423663 1001 86380 86390 1
423737 99423737 1001 86380 86390 1
423005 99423005 1001 86380 86390 1
423247 99423247 1001 86380 86390 1
423227 99423227 1001 86380 86390 1
422987 99422987 1001 86380 86390 1
423252 99423252 1001 86380 86390 1
422533 99422533 1001 86380 86390 1
422555 99422555 1001 86380 86390 1
422663 99422663 1001 86380 86390 1
422896 99422896 1001 86380 86390 1
422690 99422690 1001 86380 86390 1
423942 99423942 1001 86380 86390 1
423828 99423828 1001 86380 86390 1
424124 99424124 1001 86380 86390 1
423790 99423790 1001 86380 86390 1
425326 99425326 1001 86380 86390 1
425289 99425289 1001 86380 86390 1
425101 99425101 1001 86380 86390 1
424331 99424331 1001 86380 86390 1
424403 99424403 1001 86380 86390 1
424334 99424334 1001 86380 86390 1
424588 99424588 1001 86380 86390 1
425777 99425777 1001 86380 86390 1
425549 99425549 1001 86380 86390 1
426920 99426920 1001 86380 86390 1
426851 99426851 1001 86380 86390 1
426690 99426690 1001 86380 86390 1
426577 99426577 1001 86380 86390 1
426598 99426598 1001 86380 86390 1
426437 99426437 1001 86380 86390 1
426659 99426659 1001 86380 86390 1
426591 99426591 1001 86380 86390 1
425906 99425906 1001 86380 86390 1
427482 99427482 1001 86380 86390 1
427288 99427288 1001 86380 86390 1
427146 99427146 1001 86380 86390 1
427241 99427241 1001 86380 86390 1
427443 99427443 1001 86380 86390 1
428612 99428612 1001 86380 86390 1
428646 99428646 1001 86380 86390 1
428352 99428352 1001 86380 86390 1
428578 99428578 1001 86380 86390 1
428711 99428711 1001 86380 86390 1
428563 99428563 1001 86380 86390 1
428007 99428007 1001 86380 86390 1
428204 99428204 1001 86380 86390 1
427864 99427864 1001 86380 86390 1
427571 99427571 1001 86380 86390 1
428994 99428994 1001 86380 86390 1
427922 99427922 1001 86380 86390 1
429154 99429154 1001 86380 86390 1
428834 99428834 1001 86380 86390 1
430055 99430055 1001 86380 86390 1
430261 99430261 1001 86380 86390 1
430360 99430360 1001 86380 86390 1
430162 99430162 1001 86380 86390 1
429640 99429640 1001 86380 86390 1
429772 99429772 1001 86380 86390 1
429293 99429293 1001 86380 86390 1
429181 99429181 1001 86380 86390 1
429305 99429305 1001 86380 86390 1
430711 99430711 1001 86380 86390 1
430462 99430462 1001 86380 86390 1
430644 99430644 1001 86380 86390 1
431674 99431674 1001 86380 86390 1
432006 99432006 1001 86380 86390 1
431896 99431896 1001 86380 86390 1
431874 99431874 1001 86380 86390 1
431307 99431307 1001 86380 86390 1
431362 99431362 1001 86380 86390 1
431636 99431636 1001 86380 86390 1
431518 99431518 1001 86380 86390 1
431498 99431498 1001 86380 86390 1
431470 99431470 1001 86380 86390 1
431259 99431259 1001 86380 86390 1
430845 99430845 1001 86380 86390 1
431126 99431126 1001 86380 86390 1
432270 99432270 1001 86380 86390 1
432335 99432335 1001 86380 86390 1
433525 99433525 1001 86380 86390 1
433677 99433677 1001 86380 86390 1
433589 99433589 1001 86380 86390 1
432971 99432971 1001 86380 86390 1
432974 99432974 1001 86380 86390 1
433278 99433278 1001 86380 86390 1
433045 99433045 1001 86380 86390 1
432963 99432963 1001 86380 86390 1
432651 99432651 1001 86380 86390 1
432830 99432830 1001 86380 86390 1
432757 99432757 1001 86380 86390 1
432639 99432639 1001 86380 86390 1
432873 99432873 1001 86380 86390 1
432770 99432770 1001 86380 86390 1
433929 99433929 1001 86380 86390 1
433958 99433958 1001 86380 86390 1
433933 99433933 1001 86380 86390 1
433771 99433771 1001 86380 86390 1
435119 99435119 1001 86380 86390 1
434819 99434819 1001 86380 86390 1
434683 99434683 1001 86380 86390 1
434640 99434640 1001 86380 86390 1
434708 99434708 1001 86380 86390 1
434662 99434662 1001 86380 86390 1
434790 99434790 1001 86380 86390 1
434567 99434567 1001 86380 86390 1
434211 99434211 1001 86380 86390 1
434356 99434356 1001 86380 86390 1
434276 99434276 1001 86380 86390 1
434220 99434220 1001 86380 86390 1
435479 99435479 1001 86380 86390 1
435679 99435679 1001 86380 86390 1
435712 99435712 1001 86380 86390 1
435660 99435660 1001 86380 86390 1
437031 99437031 1001 86380 86390 1
436865 99436865 1001 86380 86390 1
436970 99436970 1001 86380 86390 1
436867 99436867 1001 86380 86390 1
436425 99436425 1001 86380 86390 1
436529 99436529 1001 86380 86390 1
435970 99435970 1001 86380 86390 1
435951 99435951 1001 86380 86390 1
436325 99436325 1001 86380 86390 1
436304 99436304 1001 86380 86390 1
300018 99300018 1001 86380 86390 1
300096 99300096 1001 86380 86390 1
300076 99300076 1001 86380 86390 1
300025 99300025 1001 86380 86390 1
300106 99300106 1001 86380 86390 1
300668 99300668 1001 86380 86390 1
300707 99300707 1001 86380 86390 1
300346 99300346 1001 86380 86390 1
300360 99300360 1001 86380 86390 1
300146 99300146 1001 86380 86390 1
300232 99300232 1001 86380 86390 1
300261 99300261 1001 86380 86390 1
300784 99300784 1001 86380 86390 1
300863 99300863 1001 86380 86390 1
300915 99300915 1001 86380 86390 1
300747 99300747 1001 86380 86390 1
301427 99301427 1001 86380 86390 1
301492 99301492 1001 86380 86390 1
301458 99301458 1001 86380 86390 1
301273 99301273 1001 86380 86390 1
301343 99301343 1001 86380 86390 1
300981 99300981 1001 86380 86390 1
301697 99301697 1001 86380 86390 1
301575 99301575 1001 86380 86390 1
302242 99302242 1001 86380 86390 1
302355 99302355 1001 86380 86390 1
302219 99302219 1001 86380 86390 1
302195 99302195 1001 86380 86390 1
302028 99302028 1001 86380 86390 1
302081 99302081 1001 86380 86390 1
301941 99301941 1001 86380 86390 1
301858 99301858 1001 86380 86390 1
301846 99301846 1001 86380 86390 1
302536 99302536 1001 86380 86390 1
303091 99303091 1001 86380 86390 1
303092 99303092 1001 86380 86390 1
303170 99303170 1001 86380 86390 1
303057 99303057 1001 86380 86390 1
303071 99303071 1001 86380 86390 1
303124 99303124 1001 86380 86390 1
302808 99302808 1001 86380 86390 1
302998 99302998 1001 86380 86390 1
302722 99302722 1001 86380 86390 1
302710 99302710 1001 86380 86390 1
302723 99302723 1001 86380 86390 1
302597 99302597 1001 86380 86390 1
303271 99303271 1001 86380 86390 1
303213 99303213 1001 86380 86390 1
303726 99303726 1001 86380 86390 1
303506 99303506 1001 86380 86390 1
303497 99303497 1001 86380 86390 1
303422 99303422 1001 86380 86390 1
303423 99303423 1001 86380 86390 1
304152 99304152 1001 86380 86390 1
304191 99304191 1001 86380 86390 1
304234 99304234 1001 86380 86390 1
304171 99304171 1001 86380 86390 1
304761 99304761 1001 86380 86390 1
304814 99304814 1001 86380 86390 1
304849 99304849 1001 86380 86390 1
304851 99304851 1001 86380 86390 1
304715 99304715 1001 86380 86390 1
304475 99304475 1001 86380 86390 1
304580 99304580 1001 86380 86390 1
304599 99304599 1001 86380 86390 1
304457 99304457 1001 86380 86390 1
304523 99304523 1001 86380 86390 1
304437 99304437 1001 86380 86390 1
304907 99304907 1001 86380 86390 1
305482 99305482 1001 86380 86390 1
305535 99305535 1001 86380 86390 1
305538 99305538 1001 86380 86390 1
305539 99305539 1001 86380 86390 1
305514 99305514 1001 86380 86390 1
305554 99305554 1001 86380 86390 1
305343 99305343 1001 86380 86390 1
305263 99305263 1001 86380 86390 1
500056 99500056 1001 86380 86390 1
500022 99500022 1001 86380 86390 1
500617 99500617 1001 86380 86390 1
500747 99500747 1001 86380 86390 1
500600 99500600 1001 86380 86390 1
500511 99500511 1001 86380 86390 1
500310 99500310 1001 86380 86390 1
500304 99500304 1001 86380 86390 1
500356 99500356 1001 86380 86390 1
501449 99501449 1001 86380 86390 1
501246 99501246 1001 86380 86390 1
501261 99501261 1001 86380 86390 1
501196 99501196 1001 86380 86390 1
501171 99501171 1001 86380 86390 1
501703 99501703 1001 86380 86390 1
501758 99501758 1001 86380 86390 1
501813 99501813 1001 86380 86390 1
501738 99501738 1001 86380 86390 1
501726 99501726 1001 86380 86390 1
501843 99501843 1001 86380 86390 1
502466 99502466 1001 86380 86390 1
502454 99502454 1001 86380 86390 1
502349 99502349 1001 86380 86390 1
502143 99502143 1001 86380 86390 1
502174 99502174 1001 86380 86390 1
502252 99502252 1001 86380 86390 1
502084 99502084 1001 86380 86390 1
502086 99502086 1001 86380 86390 1
501891 99501891 1001 86380 86390 1
501904 99501904 1001 86380 86390 1
501853 99501853 1001 86380 86390 1
502607 99502607 1001 86380 86390 1
502518 99502518 1001 86380 86390 1
502570 99502570 1001 86380 86390 1
502661 99502661 1001 86380 86390 1
502649 99502649 1001 86380 86390 1
502614 99502614 1001 86380 86390 1
502589 99502589 1001 86380 86390 1
502669 99502669 1001 86380 86390 1
503292 99503292 1001 86380 86390 1
503194 99503194 1001 86380 86390 1
503094 99503094 1001 86380 86390 1
503237 99503237 1001 86380 86390 1
503186 99503186 1001 86380 86390 1
502939 99502939 1001 86380 86390 1
503018 99503018 1001 86380 86390 1
502672 99502672 1001 86380 86390 1
502805 99502805 1001 86380 86390 1
502702 99502702 1001 86380 86390 1
502782 99502782 1001 86380 86390 1
503304 99503304 1001 86380 86390 1
503370 99503370 1001 86380 86390 1
503422 99503422 1001 86380 86390 1
503423 99503423 1001 86380 86390 1
503321 99503321 1001 86380 86390 1
504032 99504032 1001 86380 86390 1
503957 99503957 1001 86380 86390 1
504037 99504037 1001 86380 86390 1
503757 99503757 1001 86380 86390 1
503771 99503771 1001 86380 86390 1
503902 99503902 1001 86380 86390 1
503864 99503864 1001 86380 86390 1
503815 99503815 1001 86380 86390 1
503880 99503880 1001 86380 86390 1
503908 99503908 1001 86380 86390 1
503671 99503671 1001 86380 86390 1
503568 99503568 1001 86380 86390 1
503689 99503689 1001 86380 86390 1
504298 99504298 1001 86380 86390 1
504854 99504854 1001 86380 86390 1
504769 99504769 1001 86380 86390 1
504808 99504808 1001 86380 86390 1
504557 99504557 1001 86380 86390 1
504728 99504728 1001 86380 86390 1
504546 99504546 1001 86380 86390 1
504672 99504672 1001 86380 86390 1
504522 99504522 1001 86380 86390 1
504419 99504419 1001 86380 86390 1
504462 99504462 1001 86380 86390 1
504993 99504993 1001 86380 86390 1
504995 99504995 1001 86380 86390 1
505069 99505069 1001 86380 86390 1
505682 99505682 1001 86380 86390 1
505683 99505683 1001 86380 86390 1
505742 99505742 1001 86380 86390 1
505548 99505548 1001 86380 86390 1
505267 99505267 1001 86380 86390 1
505230 99505230 1001 86380 86390 1
505159 99505159 1001 86380 86390 1
505250 99505250 1001 86380 86390 1
505566 99505566 1001 86380 86390 1
505862 99505862 1001 86380 86390 1
505829 99505829 1001 86380 86390 1
506456 99506456 1001 86380 86390 1
506470 99506470 1001 86380 86390 1
506551 99506551 1001 86380 86390 1
506584 99506584 1001 86380 86390 1
506289 99506289 1001 86380 86390 1
506295 99506295 1001 86380 86390 1
506374 99506374 1001 86380 86390 1
506220 99506220 1001 86380 86390 1
506108 99506108 1001 86380 86390 1
506047 99506047 1001 86380 86390 1
506103 99506103 1001 86380 86390 1
506678 99506678 1001 86380 86390 1
506782 99506782 1001 86380 86390 1
507271 99507271 1001 86380 86390 1
507298 99507298 1001 86380 86390 1
507276 99507276 1001 86380 86390 1
507240 99507240 1001 86380 86390 1
507126 99507126 1001 86380 86390 1
507213 99507213 1001 86380 86390 1
506959 99506959 1001 86380 86390 1
506856 99506856 1001 86380 86390 1
506987 99506987 1001 86380 86390 1
507450 99507450 1001 86380 86390 1
507426 99507426 1001 86380 86390 1
508213 99508213 1001 86380 86390 1
508221 99508221 1001 86380 86390 1
508191 99508191 1001 86380 86390 1
508194 99508194 1001 86380 86390 1
508032 99508032 1001 86380 86390 1
507785 99507785 1001 86380 86390 1
507768 99507768 1001 86380 86390 1
507628 99507628 1001 86380 86390 1
508365 99508365 1001 86380 86390 1
508968 99508968 1001 86380 86390 1
509023 99509023 1001 86380 86390 1
508721 99508721 1001 86380 86390 1
508518 99508518 1001 86380 86390 1
508495 99508495 1001 86380 86390 1
508591 99508591 1001 86380 86390 1
508607 99508607 1001 86380 86390 1
509175 99509175 1001 86380 86390 1
509138 99509138 1001 86380 86390 1
509216 99509216 1001 86380 86390 1
509140 99509140 1001 86380 86390 1
509147 99509147 1001 86380 86390 1
509200 99509200 1001 86380 86390 1
509801 99509801 1001 86380 86390 1
509711 99509711 1001 86380 86390 1
509716 99509716 1001 86380 86390 1
509891 99509891 1001 86380 86390 1
509744 99509744 1001 86380 86390 1
509631 99509631 1001 86380 86390 1
509528 99509528 1001 86380 86390 1
509606 99509606 1001 86380 86390 1
509608 99509608 1001 86380 86390 1
509662 99509662 1001 86380 86390 1
509506 99509506 1001 86380 86390 1
509495 99509495 1001 86380 86390 1
509638 99509638 1001 86380 86390 1
509552 99509552 1001 86380 86390 1
509336 99509336 1001 86380 86390 1
509362 99509362 1001 86380 86390 1
509380 99509380 1001 86380 86390 1
509303 99509303 1001 86380 86390 1
509305 99509305 1001 86380 86390 1
509990 99509990 1001 86380 86390 1
510030 99510030 1001 86380 86390 1
509953 99509953 1001 86380 86390 1
510021 99510021 1001 86380 86390 1
510590 99510590 1001 86380 86390 1
510629 99510629 1001 86380 86390 1
510704 99510704 1001 86380 86390 1
510659 99510659 1001 86380 86390 1
510558 99510558 1001 86380 86390 1
510369 99510369 1001 86380 86390 1
510317 99510317 1001 86380 86390 1
510170 99510170 1001 86380 86390 1
510279 99510279 1001 86380 86390 1
510879 99510879 1001 86380 86390 1
510886 99510886 1001 86380 86390 1
510914 99510914 1001 86380 86390 1
510759 99510759 1001 86380 86390 1
510733 99510733 1001 86380 86390 1
510734 99510734 1001 86380 86390 1
511407 99511407 1001 86380 86390 1
511436 99511436 1001 86380 86390 1
511193 99511193 1001 86380 86390 1
511287 99511287 1001 86380 86390 1
511052 99511052 1001 86380 86390 1
511094 99511094 1001 86380 86390 1
511005 99511005 1001 86380 86390 1
510983 99510983 1001 86380 86390 1
511630 99511630 1001 86380 86390 1
511734 99511734 1001 86380 86390 1
512213 99512213 1001 86380 86390 1
512217 99512217 1001 86380 86390 1
512360 99512360 1001 86380 86390 1
512361 99512361 1001 86380 86390 1
512327 99512327 1001 86380 86390 1
512064 99512064 1001 86380 86390 1
511913 99511913 1001 86380 86390 1
511940 99511940 1001 86380 86390 1
511964 99511964 1001 86380 86390 1
512550 99512550 1001 86380 86390 1
512474 99512474 1001 86380 86390 1
513128 99513128 1001 86380 86390 1
513006 99513006 1001 86380 86390 1
513070 99513070 1001 86380 86390 1
513047 99513047 1001 86380 86390 1
513203 99513203 1001 86380 86390 1
512974 99512974 1001 86380 86390 1
512976 99512976 1001 86380 86390 1
512849 99512849 1001 86380 86390 1
512894 99512894 1001 86380 86390 1
512791 99512791 1001 86380 86390 1
513254 99513254 1001 86380 86390 1
513345 99513345 1001 86380 86390 1
513320 99513320 1001 86380 86390 1
513221 99513221 1001 86380 86390 1
513274 99513274 1001 86380 86390 1
513378 99513378 1001 86380 86390 1
513314 99513314 1001 86380 86390 1
513866 99513866 1001 86380 86390 1
513873 99513873 1001 86380 86390 1
513654 99513654 1001 86380 86390 1
513732 99513732 1001 86380 86390 1
513628 99513628 1001 86380 86390 1
513694 99513694 1001 86380 86390 1
513449 99513449 1001 86380 86390 1
513516 99513516 1001 86380 86390 1
513599 99513599 1001 86380 86390 1
513603 99513603 1001 86380 86390 1
514033 99514033 1001 86380 86390 1
514217 99514217 1001 86380 86390 1
514193 99514193 1001 86380 86390 1
514040 99514040 1001 86380 86390 1
514654 99514654 1001 86380 86390 1
514809 99514809 1001 86380 86390 1
514747 99514747 1001 86380 86390 1
514714 99514714 1001 86380 86390 1
514702 99514702 1001 86380 86390 1
514767 99514767 1001 86380 86390 1
514540 99514540 1001 86380 86390 1
514631 99514631 1001 86380 86390 1
514269 99514269 1001 86380 86390 1
514246 99514246 1001 86380 86390 1
514338 99514338 1001 86380 86390 1
515049 99515049 1001 86380 86390 1
515032 99515032 1001 86380 86390 1
514994 99514994 1001 86380 86390 1
514983 99514983 1001 86380 86390 1
515482 99515482 1001 86380 86390 1
515605 99515605 1001 86380 86390 1
515312 99515312 1001 86380 86390 1
515464 99515464 1001 86380 86390 1
515220 99515220 1001 86380 86390 1
515251 99515251 1001 86380 86390 1
515264 99515264 1001 86380 86390 1
515137 99515137 1001 86380 86390 1
515072 99515072 1001 86380 86390 1
515217 99515217 1001 86380 86390 1
515688 99515688 1001 86380 86390 1
516321 99516321 1001 86380 86390 1
516339 99516339 1001 86380 86390 1
516500 99516500 1001 86380 86390 1
516126 99516126 1001 86380 86390 1
516218 99516218 1001 86380 86390 1
516247 99516247 1001 86380 86390 1
516287 99516287 1001 86380 86390 1
516249 99516249 1001 86380 86390 1
516275 99516275 1001 86380 86390 1
516173 99516173 1001 86380 86390 1
516122 99516122 1001 86380 86390 1
515915 99515915 1001 86380 86390 1
516065 99516065 1001 86380 86390 1
516053 99516053 1001 86380 86390 1
515965 99515965 1001 86380 86390 1
516624 99516624 1001 86380 86390 1
516691 99516691 1001 86380 86390 1
516632 99516632 1001 86380 86390 1
516556 99516556 1001 86380 86390 1
517211 99517211 1001 86380 86390 1
517213 99517213 1001 86380 86390 1
517165 99517165 1001 86380 86390 1
517230 99517230 1001 86380 86390 1
517219 99517219 1001 86380 86390 1
516951 99516951 1001 86380 86390 1
517085 99517085 1001 86380 86390 1
516944 99516944 1001 86380 86390 1
516806 99516806 1001 86380 86390 1
516730 99516730 1001 86380 86390 1
516847 99516847 1001 86380 86390 1
516731 99516731 1001 86380 86390 1
516874 99516874 1001 86380 86390 1
517495 99517495 1001 86380 86390 1
518098 99518098 1001 86380 86390 1
518094 99518094 1001 86380 86390 1
518043 99518043 1001 86380 86390 1
517892 99517892 1001 86380 86390 1
517789 99517789 1001 86380 86390 1
517832 99517832 1001 86380 86390 1
517768 99517768 1001 86380 86390 1
517835 99517835 1001 86380 86390 1
517774 99517774 1001 86380 86390 1
517696 99517696 1001 86380 86390 1
517736 99517736 1001 86380 86390 1
517570 99517570 1001 86380 86390 1
517624 99517624 1001 86380 86390 1
518251 99518251 1001 86380 86390 1
518359 99518359 1001 86380 86390 1
518349 99518349 1001 86380 86390 1
518964 99518964 1001 86380 86390 1
518856 99518856 1001 86380 86390 1
518981 99518981 1001 86380 86390 1
518657 99518657 1001 86380 86390 1
518592 99518592 1001 86380 86390 1
518382 99518382 1001 86380 86390 1
518384 99518384 1001 86380 86390 1
518506 99518506 1001 86380 86390 1
518442 99518442 1001 86380 86390 1
519078 99519078 1001 86380 86390 1
519156 99519156 1001 86380 86390 1
519169 99519169 1001 86380 86390 1
519055 99519055 1001 86380 86390 1
519108 99519108 1001 86380 86390 1
519711 99519711 1001 86380 86390 1
519739 99519739 1001 86380 86390 1
519636 99519636 1001 86380 86390 1
519802 99519802 1001 86380 86390 1
519418 99519418 1001 86380 86390 1
519446 99519446 1001 86380 86390 1
519206 99519206 1001 86380 86390 1
519336 99519336 1001 86380 86390 1
519350 99519350 1001 86380 86390 1
519247 99519247 1001 86380 86390 1
519288 99519288 1001 86380 86390 1
519319 99519319 1001 86380 86390 1
519283 99519283 1001 86380 86390 1
519827 99519827 1001 86380 86390 1
519869 99519869 1001 86380 86390 1
519844 99519844 1001 86380 86390 1
519987 99519987 1001 86380 86390 1
519924 99519924 1001 86380 86390 1
519927 99519927 1001 86380 86390 1
520551 99520551 1001 86380 86390 1
520448 99520448 1001 86380 86390 1
520474 99520474 1001 86380 86390 1
520615 99520615 1001 86380 86390 1
520465 99520465 1001 86380 86390 1
520494 99520494 1001 86380 86390 1
520626 99520626 1001 86380 86390 1
520572 99520572 1001 86380 86390 1
520634 99520634 1001 86380 86390 1
520635 99520635 1001 86380 86390 1
520485 99520485 1001 86380 86390 1
520386 99520386 1001 86380 86390 1
520288 99520288 1001 86380 86390 1
520393 99520393 1001 86380 86390 1
520154 99520154 1001 86380 86390 1
520129 99520129 1001 86380 86390 1
520702 99520702 1001 86380 86390 1
520720 99520720 1001 86380 86390 1
520839 99520839 1001 86380 86390 1
520764 99520764 1001 86380 86390 1
520790 99520790 1001 86380 86390 1
521418 99521418 1001 86380 86390 1
521100 99521100 1001 86380 86390 1
521074 99521074 1001 86380 86390 1
521231 99521231 1001 86380 86390 1
521033 99521033 1001 86380 86390 1
520892 99520892 1001 86380 86390 1
521598 99521598 1001 86380 86390 1
521522 99521522 1001 86380 86390 1
521551 99521551 1001 86380 86390 1
521566 99521566 1001 86380 86390 1
522180 99522180 1001 86380 86390 1
522105 99522105 1001 86380 86390 1
522236 99522236 1001 86380 86390 1
522200 99522200 1001 86380 86390 1
521984 99521984 1001 86380 86390 1
522072 99522072 1001 86380 86390 1
522085 99522085 1001 86380 86390 1
521689 99521689 1001 86380 86390 1
521770 99521770 1001 86380 86390 1
522474 99522474 1001 86380 86390 1
522977 99522977 1001 86380 86390 1
523008 99523008 1001 86380 86390 1
522893 99522893 1001 86380 86390 1
522712 99522712 1001 86380 86390 1
522591 99522591 1001 86380 86390 1
522670 99522670 1001 86380 86390 1
522633 99522633 1001 86380 86390 1
523273 99523273 1001 86380 86390 1
523223 99523223 1001 86380 86390 1
523202 99523202 1001 86380 86390 1
523915 99523915 1001 86380 86390 1
523877 99523877 1001 86380 86390 1
523904 99523904 1001 86380 86390 1
523801 99523801 1001 86380 86390 1
523610 99523610 1001 86380 86390 1
523677 99523677 1001 86380 86390 1
523564 99523564 1001 86380 86390 1
523567 99523567 1001 86380 86390 1
523518 99523518 1001 86380 86390 1
523402 99523402 1001 86380 86390 1
523494 99523494 1001 86380 86390 1
523457 99523457 1001 86380 86390 1
523434 99523434 1001 86380 86390 1
523486 99523486 1001 86380 86390 1
523526 99523526 1001 86380 86390 1
523436 99523436 1001 86380 86390 1
523425 99523425 1001 86380 86390 1
523413 99523413 1001 86380 86390 1
524123 99524123 1001 86380 86390 1
523971 99523971 1001 86380 86390 1
523984 99523984 1001 86380 86390 1
524000 99524000 1001 86380 86390 1
524575 99524575 1001 86380 86390 1
524467 99524467 1001 86380 86390 1
524558 99524558 1001 86380 86390 1
524390 99524390 1001 86380 86390 1
524468 99524468 1001 86380 86390 1
524364 99524364 1001 86380 86390 1
524380 99524380 1001 86380 86390 1
524345 99524345 1001 86380 86390 1
524939 99524939 1001 86380 86390 1
524890 99524890 1001 86380 86390 1
524866 99524866 1001 86380 86390 1
524907 99524907 1001 86380 86390 1
525548 99525548 1001 86380 86390 1
525471 99525471 1001 86380 86390 1
525447 99525447 1001 86380 86390 1
525490 99525490 1001 86380 86390 1
525518 99525518 1001 86380 86390 1
525545 99525545 1001 86380 86390 1
525281 99525281 1001 86380 86390 1
525335 99525335 1001 86380 86390 1
525310 99525310 1001 86380 86390 1
525247 99525247 1001 86380 86390 1
525196 99525196 1001 86380 86390 1
525015 99525015 1001 86380 86390 1
525162 99525162 1001 86380 86390 1
525046 99525046 1001 86380 86390 1
525665 99525665 1001 86380 86390 1
525668 99525668 1001 86380 86390 1
526129 99526129 1001 86380 86390 1
526157 99526157 1001 86380 86390 1
526119 99526119 1001 86380 86390 1
526081 99526081 1001 86380 86390 1
526159 99526159 1001 86380 86390 1
525907 99525907 1001 86380 86390 1
526539 99526539 1001 86380 86390 1
526608 99526608 1001 86380 86390 1
526479 99526479 1001 86380 86390 1
527147 99527147 1001 86380 86390 1
527162 99527162 1001 86380 86390 1
527060 99527060 1001 86380 86390 1
527181 99527181 1001 86380 86390 1
527132 99527132 1001 86380 86390 1
526893 99526893 1001 86380 86390 1
526973 99526973 1001 86380 86390 1
526872 99526872 1001 86380 86390 1
526950 99526950 1001 86380 86390 1
527028 99527028 1001 86380 86390 1
526939 99526939 1001 86380 86390 1
526667 99526667 1001 86380 86390 1
527443 99527443 1001 86380 86390 1
527343 99527343 1001 86380 86390 1
527973 99527973 1001 86380 86390 1
527962 99527962 1001 86380 86390 1
528041 99528041 1001 86380 86390 1
527966 99527966 1001 86380 86390 1
528061 99528061 1001 86380 86390 1
527904 99527904 1001 86380 86390 1
527983 99527983 1001 86380 86390 1
527844 99527844 1001 86380 86390 1
527767 99527767 1001 86380 86390 1
527859 99527859 1001 86380 86390 1
527772 99527772 1001 86380 86390 1
527850 99527850 1001 86380 86390 1
527788 99527788 1001 86380 86390 1
527791 99527791 1001 86380 86390 1
527602 99527602 1001 86380 86390 1
528176 99528176 1001 86380 86390 1
528202 99528202 1001 86380 86390 1
528136 99528136 1001 86380 86390 1
528837 99528837 1001 86380 86390 1
528717 99528717 1001 86380 86390 1
528835 99528835 1001 86380 86390 1
528862 99528862 1001 86380 86390 1
528657 99528657 1001 86380 86390 1
528609 99528609 1001 86380 86390 1
528316 99528316 1001 86380 86390 1
529009 99529009 1001 86380 86390 1
529025 99529025 1001 86380 86390 1
529713 99529713 1001 86380 86390 1
529559 99529559 1001 86380 86390 1
529145 99529145 1001 86380 86390 1
529267 99529267 1001 86380 86390 1
529247 99529247 1001 86380 86390 1
529845 99529845 1001 86380 86390 1
530466 99530466 1001 86380 86390 1
530443 99530443 1001 86380 86390 1
530398 99530398 1001 86380 86390 1
530218 99530218 1001 86380 86390 1
530210 99530210 1001 86380 86390 1
530179 99530179 1001 86380 86390 1
530049 99530049 1001 86380 86390 1
530128 99530128 1001 86380 86390 1
530029 99530029 1001 86380 86390 1
530042 99530042 1001 86380 86390 1
530608 99530608 1001 86380 86390 1
530601 99530601 1001 86380 86390 1
530653 99530653 1001 86380 86390 1
531342 99531342 1001 86380 86390 1
531200 99531200 1001 86380 86390 1
531230 99531230 1001 86380 86390 1
531368 99531368 1001 86380 86390 1
531185 99531185 1001 86380 86390 1
531236 99531236 1001 86380 86390 1
531275 99531275 1001 86380 86390 1
530994 99530994 1001 86380 86390 1
530981 99530981 1001 86380 86390 1
531127 99531127 1001 86380 86390 1
531004 99531004 1001 86380 86390 1
530928 99530928 1001 86380 86390 1
531471 99531471 1001 86380 86390 1
531555 99531555 1001 86380 86390 1
532168 99532168 1001 86380 86390 1
532065 99532065 1001 86380 86390 1
532146 99532146 1001 86380 86390 1
532017 99532017 1001 86380 86390 1
532056 99532056 1001 86380 86390 1
532135 99532135 1001 86380 86390 1
531863 99531863 1001 86380 86390 1
531982 99531982 1001 86380 86390 1
531932 99531932 1001 86380 86390 1
531691 99531691 1001 86380 86390 1
531600 99531600 1001 86380 86390 1
531731 99531731 1001 86380 86390 1
531772 99531772 1001 86380 86390 1
532379 99532379 1001 86380 86390 1
532291 99532291 1001 86380 86390 1
532907 99532907 1001 86380 86390 1
532948 99532948 1001 86380 86390 1
532897 99532897 1001 86380 86390 1
532910 99532910 1001 86380 86390 1
532911 99532911 1001 86380 86390 1
532690 99532690 1001 86380 86390 1
532678 99532678 1001 86380 86390 1
532748 99532748 1001 86380 86390 1
532412 99532412 1001 86380 86390 1
532485 99532485 1001 86380 86390 1
533155 99533155 1001 86380 86390 1
533234 99533234 1001 86380 86390 1
533670 99533670 1001 86380 86390 1
533814 99533814 1001 86380 86390 1
533817 99533817 1001 86380 86390 1
533447 99533447 1001 86380 86390 1
533489 99533489 1001 86380 86390 1
533453 99533453 1001 86380 86390 1
533423 99533423 1001 86380 86390 1
533984 99533984 1001 86380 86390 1
534062 99534062 1001 86380 86390 1
533972 99533972 1001 86380 86390 1
533882 99533882 1001 86380 86390 1
533991 99533991 1001 86380 86390 1
533863 99533863 1001 86380 86390 1
533932 99533932 1001 86380 86390 1
534665 99534665 1001 86380 86390 1
534563 99534563 1001 86380 86390 1
534670 99534670 1001 86380 86390 1
534677 99534677 1001 86380 86390 1
534680 99534680 1001 86380 86390 1
534366 99534366 1001 86380 86390 1
534457 99534457 1001 86380 86390 1
534394 99534394 1001 86380 86390 1
534464 99534464 1001 86380 86390 1
534182 99534182 1001 86380 86390 1
534149 99534149 1001 86380 86390 1
534241 99534241 1001 86380 86390 1
534272 99534272 1001 86380 86390 1
534843 99534843 1001 86380 86390 1
534732 99534732 1001 86380 86390 1
535495 99535495 1001 86380 86390 1
535390 99535390 1001 86380 86390 1
535218 99535218 1001 86380 86390 1
535194 99535194 1001 86380 86390 1
535169 99535169 1001 86380 86390 1
534916 99534916 1001 86380 86390 1
534929 99534929 1001 86380 86390 1
534910 99534910 1001 86380 86390 1
535580 99535580 1001 86380 86390 1
535647 99535647 1001 86380 86390 1
535519 99535519 1001 86380 86390 1
536141 99536141 1001 86380 86390 1
536244 99536244 1001 86380 86390 1
536332 99536332 1001 86380 86390 1
535931 99535931 1001 86380 86390 1
535910 99535910 1001 86380 86390 1
535783 99535783 1001 86380 86390 1
535776 99535776 1001 86380 86390 1
536509 99536509 1001 86380 86390 1
536449 99536449 1001 86380 86390 1
537011 99537011 1001 86380 86390 1
537121 99537121 1001 86380 86390 1
537122 99537122 1001 86380 86390 1
536969 99536969 1001 86380 86390 1
536789 99536789 1001 86380 86390 1
536777 99536777 1001 86380 86390 1
536902 99536902 1001 86380 86390 1
536587 99536587 1001 86380 86390 1
536693 99536693 1001 86380 86390 1
537225 99537225 1001 86380 86390 1
537316 99537316 1001 86380 86390 1
537343 99537343 1001 86380 86390 1
537886 99537886 1001 86380 86390 1
537785 99537785 1001 86380 86390 1
537904 99537904 1001 86380 86390 1
537804 99537804 1001 86380 86390 1
537845 99537845 1001 86380 86390 1
537872 99537872 1001 86380 86390 1
537489 99537489 1001 86380 86390 1
537567 99537567 1001 86380 86390 1
538058 99538058 1001 86380 86390 1
538177 99538177 1001 86380 86390 1
538647 99538647 1001 86380 86390 1
538700 99538700 1001 86380 86390 1
538715 99538715 1001 86380 86390 1
538678 99538678 1001 86380 86390 1
538795 99538795 1001 86380 86390 1
538802 99538802 1001 86380 86390 1
538724 99538724 1001 86380 86390 1
538505 99538505 1001 86380 86390 1
538507 99538507 1001 86380 86390 1
538483 99538483 1001 86380 86390 1
538419 99538419 1001 86380 86390 1
538497 99538497 1001 86380 86390 1
538435 99538435 1001 86380 86390 1
538504 99538504 1001 86380 86390 1
538311 99538311 1001 86380 86390 1
539011 99539011 1001 86380 86390 1
538833 99538833 1001 86380 86390 1
539004 99539004 1001 86380 86390 1
539612 99539612 1001 86380 86390 1
539440 99539440 1001 86380 86390 1
539534 99539534 1001 86380 86390 1
539283 99539283 1001 86380 86390 1
539402 99539402 1001 86380 86390 1
539140 99539140 1001 86380 86390 1
539207 99539207 1001 86380 86390 1
539170 99539170 1001 86380 86390 1
539031 99539031 1001 86380 86390 1
539655 99539655 1001 86380 86390 1
539738 99539738 1001 86380 86390 1
539779 99539779 1001 86380 86390 1
540274 99540274 1001 86380 86390 1
540404 99540404 1001 86380 86390 1
540290 99540290 1001 86380 86390 1
540402 99540402 1001 86380 86390 1
540258 99540258 1001 86380 86390 1
540091 99540091 1001 86380 86390 1
540045 99540045 1001 86380 86390 1
541100 99541100 1001 86380 86390 1
541273 99541273 1001 86380 86390 1
541279 99541279 1001 86380 86390 1
540906 99540906 1001 86380 86390 1
540938 99540938 1001 86380 86390 1
540913 99540913 1001 86380 86390 1
540994 99540994 1001 86380 86390 1
541021 99541021 1001 86380 86390 1
541009 99541009 1001 86380 86390 1
540853 99540853 1001 86380 86390 1
540777 99540777 1001 86380 86390 1
540822 99540822 1001 86380 86390 1
540784 99540784 1001 86380 86390 1
540734 99540734 1001 86380 86390 1
540723 99540723 1001 86380 86390 1
541335 99541335 1001 86380 86390 1
541364 99541364 1001 86380 86390 1
542043 99542043 1001 86380 86390 1
541941 99541941 1001 86380 86390 1
542034 99542034 1001 86380 86390 1
542073 99542073 1001 86380 86390 1
541996 99541996 1001 86380 86390 1
542001 99542001 1001 86380 86390 1
541900 99541900 1001 86380 86390 1
541680 99541680 1001 86380 86390 1
541605 99541605 1001 86380 86390 1
541651 99541651 1001 86380 86390 1
542131 99542131 1001 86380 86390 1
542882 99542882 1001 86380 86390 1
542832 99542832 1001 86380 86390 1
542922 99542922 1001 86380 86390 1
542752 99542752 1001 86380 86390 1
542662 99542662 1001 86380 86390 1
542704 99542704 1001 86380 86390 1
542666 99542666 1001 86380 86390 1
542733 99542733 1001 86380 86390 1
542721 99542721 1001 86380 86390 1
542609 99542609 1001 86380 86390 1
542700 99542700 1001 86380 86390 1
542390 99542390 1001 86380 86390 1
542507 99542507 1001 86380 86390 1
542380 99542380 1001 86380 86390 1
542446 99542446 1001 86380 86390 1
543093 99543093 1001 86380 86390 1
543082 99543082 1001 86380 86390 1
543604 99543604 1001 86380 86390 1
543656 99543656 1001 86380 86390 1
543673 99543673 1001 86380 86390 1
543661 99543661 1001 86380 86390 1
543472 99543472 1001 86380 86390 1
543256 99543256 1001 86380 86390 1
543336 99543336 1001 86380 86390 1
543170 99543170 1001 86380 86390 1
543185 99543185 1001 86380 86390 1
543253 99543253 1001 86380 86390 1
543848 99543848 1001 86380 86390 1
543849 99543849 1001 86380 86390 1
543888 99543888 1001 86380 86390 1
543927 99543927 1001 86380 86390 1
543851 99543851 1001 86380 86390 1
543947 99543947 1001 86380 86390 1
543973 99543973 1001 86380 86390 1
543780 99543780 1001 86380 86390 1
544459 99544459 1001 86380 86390 1
544474 99544474 1001 86380 86390 1
544267 99544267 1001 86380 86390 1
544662 99544662 1001 86380 86390 1
544626 99544626 1001 86380 86390 1
417021 217 1001 3480 3957 1
515077 870 1002 40818 50432 1
523500 645 1002 27472 33827 1
400268 99400268 1001 86380 86390 1
400349 99400349 1001 86380 86390 1
400753 99400753 1001 86380 86390 1
400735 99400735 1001 86380 86390 1
400853 99400853 1001 86380 86390 1
401020 99401020 1001 86380 86390 1
400939 99400939 1001 86380 86390 1
401293 99401293 1001 86380 86390 1
401365 99401365 1001 86380 86390 1
401787 99401787 1001 86380 86390 1
401746 99401746 1001 86380 86390 1
402020 99402020 1001 86380 86390 1
402021 99402021 1001 86380 86390 1
401976 99401976 1001 86380 86390 1
402081 99402081 1001 86380 86390 1
402221 99402221 1001 86380 86390 1
402362 99402362 1001 86380 86390 1
402740 99402740 1001 86380 86390 1
402891 99402891 1001 86380 86390 1
403128 99403128 1001 86380 86390 1
403256 99403256 1001 86380 86390 1
403225 99403225 1001 86380 86390 1
403239 99403239 1001 86380 86390 1
403434 99403434 1001 86380 86390 1
403427 99403427 1001 86380 86390 1
403504 99403504 1001 86380 86390 1
404020 99404020 1001 86380 86390 1
404092 99404092 1001 86380 86390 1
404244 99404244 1001 86380 86390 1
404298 99404298 1001 86380 86390 1
404528 99404528 1001 86380 86390 1
404539 99404539 1001 86380 86390 1
405099 99405099 1001 86380 86390 1
405148 99405148 1001 86380 86390 1
405365 99405365 1001 86380 86390 1
405388 99405388 1001 86380 86390 1
405476 99405476 1001 86380 86390 1
405542 99405542 1001 86380 86390 1
405636 99405636 1001 86380 86390 1
405610 99405610 1001 86380 86390 1
405667 99405667 1001 86380 86390 1
405834 99405834 1001 86380 86390 1
405821 99405821 1001 86380 86390 1
405927 99405927 1001 86380 86390 1
405897 99405897 1001 86380 86390 1
406041 99406041 1001 86380 86390 1
406071 99406071 1001 86380 86390 1
406081 99406081 1001 86380 86390 1
406131 99406131 1001 86380 86390 1
406308 99406308 1001 86380 86390 1
406402 99406402 1001 86380 86390 1
407102 99407102 1001 86380 86390 1
407228 99407228 1001 86380 86390 1
407414 99407414 1001 86380 86390 1
407401 99407401 1001 86380 86390 1
407382 99407382 1001 86380 86390 1
407547 99407547 1001 86380 86390 1
407518 99407518 1001 86380 86390 1
407549 99407549 1001 86380 86390 1
407506 99407506 1001 86380 86390 1
407484 99407484 1001 86380 86390 1
407672 99407672 1001 86380 86390 1
407759 99407759 1001 86380 86390 1
407893 99407893 1001 86380 86390 1
408017 99408017 1001 86380 86390 1
408134 99408134 1001 86380 86390 1
408242 99408242 1001 86380 86390 1
408223 99408223 1001 86380 86390 1
408521 99408521 1001 86380 86390 1
408527 99408527 1001 86380 86390 1
408501 99408501 1001 86380 86390 1
408598 99408598 1001 86380 86390 1
408659 99408659 1001 86380 86390 1
408974 99408974 1001 86380 86390 1
408899 99408899 1001 86380 86390 1
409006 99409006 1001 86380 86390 1
409009 99409009 1001 86380 86390 1
409155 99409155 1001 86380 86390 1
409083 99409083 1001 86380 86390 1
409437 99409437 1001 86380 86390 1
409677 99409677 1001 86380 86390 1
409615 99409615 1001 86380 86390 1
409697 99409697 1001 86380 86390 1
409702 99409702 1001 86380 86390 1
410207 99410207 1001 86380 86390 1
410243 99410243 1001 86380 86390 1
410245 99410245 1001 86380 86390 1
410348 99410348 1001 86380 86390 1
410404 99410404 1001 86380 86390 1
410571 99410571 1001 86380 86390 1
411108 99411108 1001 86380 86390 1
411072 99411072 1001 86380 86390 1
411119 99411119 1001 86380 86390 1
411136 99411136 1001 86380 86390 1
411326 99411326 1001 86380 86390 1
411440 99411440 1001 86380 86390 1
411456 99411456 1001 86380 86390 1
411860 99411860 1001 86380 86390 1
411655 99411655 1001 86380 86390 1
411982 99411982 1001 86380 86390 1
412058 99412058 1001 86380 86390 1
412392 99412392 1001 86380 86390 1
412408 99412408 1001 86380 86390 1
413695 99413695 1001 86380 86390 1
413475 99413475 1001 86380 86390 1
413654 99413654 1001 86380 86390 1
413461 99413461 1001 86380 86390 1
413326 99413326 1001 86380 86390 1
413490 99413490 1001 86380 86390 1
413061 99413061 1001 86380 86390 1
413165 99413165 1001 86380 86390 1
413202 99413202 1001 86380 86390 1
412564 99412564 1001 86380 86390 1
413864 99413864 1001 86380 86390 1
413878 99413878 1001 86380 86390 1
415234 99415234 1001 86380 86390 1
415300 99415300 1001 86380 86390 1
415020 99415020 1001 86380 86390 1
414642 99414642 1001 86380 86390 1
414879 99414879 1001 86380 86390 1
414793 99414793 1001 86380 86390 1
414562 99414562 1001 86380 86390 1
414225 99414225 1001 86380 86390 1
414123 99414123 1001 86380 86390 1
414464 99414464 1001 86380 86390 1
414154 99414154 1001 86380 86390 1
415534 99415534 1001 86380 86390 1
415832 99415832 1001 86380 86390 1
416038 99416038 1001 86380 86390 1
416094 99416094 1001 86380 86390 1
417281 99417281 1001 86380 86390 1
417380 99417380 1001 86380 86390 1
417048 99417048 1001 86380 86390 1
417075 99417075 1001 86380 86390 1
417316 99417316 1001 86380 86390 1
417296 99417296 1001 86380 86390 1
417265 99417265 1001 86380 86390 1
417248 99417248 1001 86380 86390 1
417608 99417608 1001 86380 86390 1
417403 99417403 1001 86380 86390 1
417427 99417427 1001 86380 86390 1
417588 99417588 1001 86380 86390 1
418656 99418656 1001 86380 86390 1
418784 99418784 1001 86380 86390 1
418545 99418545 1001 86380 86390 1
418334 99418334 1001 86380 86390 1
418278 99418278 1001 86380 86390 1
418403 99418403 1001 86380 86390 1
417874 99417874 1001 86380 86390 1
417883 99417883 1001 86380 86390 1
419002 99419002 1001 86380 86390 1
419169 99419169 1001 86380 86390 1
420309 99420309 1001 86380 86390 1
420311 99420311 1001 86380 86390 1
419822 99419822 1001 86380 86390 1
419306 99419306 1001 86380 86390 1
420709 99420709 1001 86380 86390 1
420678 99420678 1001 86380 86390 1
420547 99420547 1001 86380 86390 1
420574 99420574 1001 86380 86390 1
420642 99420642 1001 86380 86390 1
421840 99421840 1001 86380 86390 1
422060 99422060 1001 86380 86390 1
421831 99421831 1001 86380 86390 1
421639 99421639 1001 86380 86390 1
421317 99421317 1001 86380 86390 1
421506 99421506 1001 86380 86390 1
421102 99421102 1001 86380 86390 1
420897 99420897 1001 86380 86390 1
420870 99420870 1001 86380 86390 1
421245 99421245 1001 86380 86390 1
420847 99420847 1001 86380 86390 1
421163 99421163 1001 86380 86390 1
422196 99422196 1001 86380 86390 1
422333 99422333 1001 86380 86390 1
422369 99422369 1001 86380 86390 1
422524 99422524 1001 86380 86390 1
422476 99422476 1001 86380 86390 1
422141 99422141 1001 86380 86390 1
423652 99423652 1001 86380 86390 1
423417 99423417 1001 86380 86390 1
423134 99423134 1001 86380 86390 1
423233 99423233 1001 86380 86390 1
422727 99422727 1001 86380 86390 1
423770 99423770 1001 86380 86390 1
423874 99423874 1001 86380 86390 1
423952 99423952 1001 86380 86390 1
423781 99423781 1001 86380 86390 1
425257 99425257 1001 86380 86390 1
425286 99425286 1001 86380 86390 1
425244 99425244 1001 86380 86390 1
425296 99425296 1001 86380 86390 1
424391 99424391 1001 86380 86390 1
424501 99424501 1001 86380 86390 1
424516 99424516 1001 86380 86390 1
425824 99425824 1001 86380 86390 1
427004 99427004 1001 86380 86390 1
426751 99426751 1001 86380 86390 1
426739 99426739 1001 86380 86390 1
426595 99426595 1001 86380 86390 1
426458 99426458 1001 86380 86390 1
426616 99426616 1001 86380 86390 1
426154 99426154 1001 86380 86390 1
426226 99426226 1001 86380 86390 1
426022 99426022 1001 86380 86390 1
425954 99425954 1001 86380 86390 1
427446 99427446 1001 86380 86390 1
428566 99428566 1001 86380 86390 1
428409 99428409 1001 86380 86390 1
428575 99428575 1001 86380 86390 1
428010 99428010 1001 86380 86390 1
427958 99427958 1001 86380 86390 1
427652 99427652 1001 86380 86390 1
427576 99427576 1001 86380 86390 1
427532 99427532 1001 86380 86390 1
427789 99427789 1001 86380 86390 1
427546 99427546 1001 86380 86390 1
427717 99427717 1001 86380 86390 1
427745 99427745 1001 86380 86390 1
427702 99427702 1001 86380 86390 1
429065 99429065 1001 86380 86390 1
428876 99428876 1001 86380 86390 1
428918 99428918 1001 86380 86390 1
429128 99429128 1001 86380 86390 1
428849 99428849 1001 86380 86390 1
429160 99429160 1001 86380 86390 1
429058 99429058 1001 86380 86390 1
430044 99430044 1001 86380 86390 1
430307 99430307 1001 86380 86390 1
429973 99429973 1001 86380 86390 1
429907 99429907 1001 86380 86390 1
429935 99429935 1001 86380 86390 1
429612 99429612 1001 86380 86390 1
429392 99429392 1001 86380 86390 1
430685 99430685 1001 86380 86390 1
430408 99430408 1001 86380 86390 1
431965 99431965 1001 86380 86390 1
432002 99432002 1001 86380 86390 1
431655 99431655 1001 86380 86390 1
431777 99431777 1001 86380 86390 1
431732 99431732 1001 86380 86390 1
431788 99431788 1001 86380 86390 1
431410 99431410 1001 86380 86390 1
431413 99431413 1001 86380 86390 1
431322 99431322 1001 86380 86390 1
431451 99431451 1001 86380 86390 1
431203 99431203 1001 86380 86390 1
431242 99431242 1001 86380 86390 1
432181 99432181 1001 86380 86390 1
432436 99432436 1001 86380 86390 1
433354 99433354 1001 86380 86390 1
433600 99433600 1001 86380 86390 1
433540 99433540 1001 86380 86390 1
433515 99433515 1001 86380 86390 1
433292 99433292 1001 86380 86390 1
432650 99432650 1001 86380 86390 1
432876 99432876 1001 86380 86390 1
432703 99432703 1001 86380 86390 1
432588 99432588 1001 86380 86390 1
432890 99432890 1001 86380 86390 1
433969 99433969 1001 86380 86390 1
433793 99433793 1001 86380 86390 1
434030 99434030 1001 86380 86390 1
433908 99433908 1001 86380 86390 1
434034 99434034 1001 86380 86390 1
434082 99434082 1001 86380 86390 1
435081 99435081 1001 86380 86390 1
435039 99435039 1001 86380 86390 1
435009 99435009 1001 86380 86390 1
435100 99435100 1001 86380 86390 1
435406 99435406 1001 86380 86390 1
434939 99434939 1001 86380 86390 1
434483 99434483 1001 86380 86390 1
434333 99434333 1001 86380 86390 1
434389 99434389 1001 86380 86390 1
434193 99434193 1001 86380 86390 1
435866 99435866 1001 86380 86390 1
435561 99435561 1001 86380 86390 1
436759 99436759 1001 86380 86390 1
436592 99436592 1001 86380 86390 1
436422 99436422 1001 86380 86390 1
436357 99436357 1001 86380 86390 1
300017 99300017 1001 86380 86390 1
300044 99300044 1001 86380 86390 1
437270 99437270 1001 86380 86390 1
300537 99300537 1001 86380 86390 1
300458 99300458 1001 86380 86390 1
300321 99300321 1001 86380 86390 1
300469 99300469 1001 86380 86390 1
300251 99300251 1001 86380 86390 1
300266 99300266 1001 86380 86390 1
300241 99300241 1001 86380 86390 1
300308 99300308 1001 86380 86390 1
300248 99300248 1001 86380 86390 1
300171 99300171 1001 86380 86390 1
300843 99300843 1001 86380 86390 1
300890 99300890 1001 86380 86390 1
301471 99301471 1001 86380 86390 1
301247 99301247 1001 86380 86390 1
301236 99301236 1001 86380 86390 1
301330 99301330 1001 86380 86390 1
300963 99300963 1001 86380 86390 1
301092 99301092 1001 86380 86390 1
301045 99301045 1001 86380 86390 1
301058 99301058 1001 86380 86390 1
301085 99301085 1001 86380 86390 1
301711 99301711 1001 86380 86390 1
301598 99301598 1001 86380 86390 1
302330 99302330 1001 86380 86390 1
302266 99302266 1001 86380 86390 1
302337 99302337 1001 86380 86390 1
302249 99302249 1001 86380 86390 1
302062 99302062 1001 86380 86390 1
302070 99302070 1001 86380 86390 1
301897 99301897 1001 86380 86390 1
301885 99301885 1001 86380 86390 1
301834 99301834 1001 86380 86390 1
301798 99301798 1001 86380 86390 1
302444 99302444 1001 86380 86390 1
302445 99302445 1001 86380 86390 1
301969 99301969 1001 86380 86390 1
302550 99302550 1001 86380 86390 1
302383 99302383 1001 86380 86390 1
302423 99302423 1001 86380 86390 1
302528 99302528 1001 86380 86390 1
302545 99302545 1001 86380 86390 1
303014 99303014 1001 86380 86390 1
303160 99303160 1001 86380 86390 1
303084 99303084 1001 86380 86390 1
303123 99303123 1001 86380 86390 1
303099 99303099 1001 86380 86390 1
302899 99302899 1001 86380 86390 1
302806 99302806 1001 86380 86390 1
302724 99302724 1001 86380 86390 1
302650 99302650 1001 86380 86390 1
303217 99303217 1001 86380 86390 1
303376 99303376 1001 86380 86390 1
303287 99303287 1001 86380 86390 1
303250 99303250 1001 86380 86390 1
303276 99303276 1001 86380 86390 1
304017 99304017 1001 86380 86390 1
303979 99303979 1001 86380 86390 1
303672 99303672 1001 86380 86390 1
303666 99303666 1001 86380 86390 1
303679 99303679 1001 86380 86390 1
303744 99303744 1001 86380 86390 1
303799 99303799 1001 86380 86390 1
303426 99303426 1001 86380 86390 1
303505 99303505 1001 86380 86390 1
303485 99303485 1001 86380 86390 1
303437 99303437 1001 86380 86390 1
304101 99304101 1001 86380 86390 1
304720 99304720 1001 86380 86390 1
304786 99304786 1001 86380 86390 1
304788 99304788 1001 86380 86390 1
304617 99304617 1001 86380 86390 1
304540 99304540 1001 86380 86390 1
304465 99304465 1001 86380 86390 1
304267 99304267 1001 86380 86390 1
304429 99304429 1001 86380 86390 1
305001 99305001 1001 86380 86390 1
305043 99305043 1001 86380 86390 1
305045 99305045 1001 86380 86390 1
305061 99305061 1001 86380 86390 1
305497 99305497 1001 86380 86390 1
305587 99305587 1001 86380 86390 1
305441 99305441 1001 86380 86390 1
305326 99305326 1001 86380 86390 1
305302 99305302 1001 86380 86390 1
305433 99305433 1001 86380 86390 1
305369 99305369 1001 86380 86390 1
305334 99305334 1001 86380 86390 1
305387 99305387 1001 86380 86390 1
305375 99305375 1001 86380 86390 1
305091 99305091 1001 86380 86390 1
305138 99305138 1001 86380 86390 1
500050 99500050 1001 86380 86390 1
500139 99500139 1001 86380 86390 1
500633 99500633 1001 86380 86390 1
500704 99500704 1001 86380 86390 1
500717 99500717 1001 86380 86390 1
500808 99500808 1001 86380 86390 1
500509 99500509 1001 86380 86390 1
500473 99500473 1001 86380 86390 1
500567 99500567 1001 86380 86390 1
500219 99500219 1001 86380 86390 1
500251 99500251 1001 86380 86390 1
500954 99500954 1001 86380 86390 1
500994 99500994 1001 86380 86390 1
500865 99500865 1001 86380 86390 1
500982 99500982 1001 86380 86390 1
500881 99500881 1001 86380 86390 1
501011 99501011 1001 86380 86390 1
500974 99500974 1001 86380 86390 1
500923 99500923 1001 86380 86390 1
500962 99500962 1001 86380 86390 1
501564 99501564 1001 86380 86390 1
501526 99501526 1001 86380 86390 1
501591 99501591 1001 86380 86390 1
501542 99501542 1001 86380 86390 1
501491 99501491 1001 86380 86390 1
501453 99501453 1001 86380 86390 1
501468 99501468 1001 86380 86390 1
501634 99501634 1001 86380 86390 1
501280 99501280 1001 86380 86390 1
501307 99501307 1001 86380 86390 1
501346 99501346 1001 86380 86390 1
501338 99501338 1001 86380 86390 1
501099 99501099 1001 86380 86390 1
501195 99501195 1001 86380 86390 1
501170 99501170 1001 86380 86390 1
501120 99501120 1001 86380 86390 1
501675 99501675 1001 86380 86390 1
501649 99501649 1001 86380 86390 1
501674 99501674 1001 86380 86390 1
502328 99502328 1001 86380 86390 1
502278 99502278 1001 86380 86390 1
502195 99502195 1001 86380 86390 1
502248 99502248 1001 86380 86390 1
502166 99502166 1001 86380 86390 1
502207 99502207 1001 86380 86390 1
502031 99502031 1001 86380 86390 1
501907 99501907 1001 86380 86390 1
502050 99502050 1001 86380 86390 1
502514 99502514 1001 86380 86390 1
503219 99503219 1001 86380 86390 1
503156 99503156 1001 86380 86390 1
503131 99503131 1001 86380 86390 1
503110 99503110 1001 86380 86390 1
503055 99503055 1001 86380 86390 1
502900 99502900 1001 86380 86390 1
502738 99502738 1001 86380 86390 1
502701 99502701 1001 86380 86390 1
503406 99503406 1001 86380 86390 1
503459 99503459 1001 86380 86390 1
503984 99503984 1001 86380 86390 1
503734 99503734 1001 86380 86390 1
503827 99503827 1001 86380 86390 1
503737 99503737 1001 86380 86390 1
503727 99503727 1001 86380 86390 1
503844 99503844 1001 86380 86390 1
503525 99503525 1001 86380 86390 1
503642 99503642 1001 86380 86390 1
503683 99503683 1001 86380 86390 1
503606 99503606 1001 86380 86390 1
503647 99503647 1001 86380 86390 1
503662 99503662 1001 86380 86390 1
504247 99504247 1001 86380 86390 1
504766 99504766 1001 86380 86390 1
504921 99504921 1001 86380 86390 1
504927 99504927 1001 86380 86390 1
504901 99504901 1001 86380 86390 1
504761 99504761 1001 86380 86390 1
504648 99504648 1001 86380 86390 1
504639 99504639 1001 86380 86390 1
504654 99504654 1001 86380 86390 1
504338 99504338 1001 86380 86390 1
504354 99504354 1001 86380 86390 1
505010 99505010 1001 86380 86390 1
505087 99505087 1001 86380 86390 1
505126 99505126 1001 86380 86390 1
505604 99505604 1001 86380 86390 1
505673 99505673 1001 86380 86390 1
505596 99505596 1001 86380 86390 1
505625 99505625 1001 86380 86390 1
505717 99505717 1001 86380 86390 1
505588 99505588 1001 86380 86390 1
505488 99505488 1001 86380 86390 1
505544 99505544 1001 86380 86390 1
505417 99505417 1001 86380 86390 1
505536 99505536 1001 86380 86390 1
505322 99505322 1001 86380 86390 1
505324 99505324 1001 86380 86390 1
505251 99505251 1001 86380 86390 1
505962 99505962 1001 86380 86390 1
505795 99505795 1001 86380 86390 1
505868 99505868 1001 86380 86390 1
505844 99505844 1001 86380 86390 1
506577 99506577 1001 86380 86390 1
506189 99506189 1001 86380 86390 1
506202 99506202 1001 86380 86390 1
506216 99506216 1001 86380 86390 1
506308 99506308 1001 86380 86390 1
506106 99506106 1001 86380 86390 1
506702 99506702 1001 86380 86390 1
506705 99506705 1001 86380 86390 1
506628 99506628 1001 86380 86390 1
506747 99506747 1001 86380 86390 1
506722 99506722 1001 86380 86390 1
507363 99507363 1001 86380 86390 1
507378 99507378 1001 86380 86390 1
507366 99507366 1001 86380 86390 1
507330 99507330 1001 86380 86390 1
507305 99507305 1001 86380 86390 1
507062 99507062 1001 86380 86390 1
507116 99507116 1001 86380 86390 1
507135 99507135 1001 86380 86390 1
507136 99507136 1001 86380 86390 1
506920 99506920 1001 86380 86390 1
506860 99506860 1001 86380 86390 1
507473 99507473 1001 86380 86390 1
507607 99507607 1001 86380 86390 1
507587 99507587 1001 86380 86390 1
508215 99508215 1001 86380 86390 1
508163 99508163 1001 86380 86390 1
507863 99507863 1001 86380 86390 1
507879 99507879 1001 86380 86390 1
507868 99507868 1001 86380 86390 1
508038 99508038 1001 86380 86390 1
507872 99507872 1001 86380 86390 1
507746 99507746 1001 86380 86390 1
507708 99507708 1001 86380 86390 1
507800 99507800 1001 86380 86390 1
507699 99507699 1001 86380 86390 1
508362 99508362 1001 86380 86390 1
508260 99508260 1001 86380 86390 1
508395 99508395 1001 86380 86390 1
508413 99508413 1001 86380 86390 1
508954 99508954 1001 86380 86390 1
508933 99508933 1001 86380 86390 1
508833 99508833 1001 86380 86390 1
508847 99508847 1001 86380 86390 1
508467 99508467 1001 86380 86390 1
508547 99508547 1001 86380 86390 1
508643 99508643 1001 86380 86390 1
508517 99508517 1001 86380 86390 1
509110 99509110 1001 86380 86390 1
509120 99509120 1001 86380 86390 1
509730 99509730 1001 86380 86390 1
509836 99509836 1001 86380 86390 1
509897 99509897 1001 86380 86390 1
509617 99509617 1001 86380 86390 1
509658 99509658 1001 86380 86390 1
509568 99509568 1001 86380 86390 1
509620 99509620 1001 86380 86390 1
509559 99509559 1001 86380 86390 1
509689 99509689 1001 86380 86390 1
509549 99509549 1001 86380 86390 1
509668 99509668 1001 86380 86390 1
509453 99509453 1001 86380 86390 1
509339 99509339 1001 86380 86390 1
509928 99509928 1001 86380 86390 1
510059 99510059 1001 86380 86390 1
510073 99510073 1001 86380 86390 1
510089 99510089 1001 86380 86390 1
510064 99510064 1001 86380 86390 1
510689 99510689 1001 86380 86390 1
510696 99510696 1001 86380 86390 1
510698 99510698 1001 86380 86390 1
510525 99510525 1001 86380 86390 1
510552 99510552 1001 86380 86390 1
510714 99510714 1001 86380 86390 1
510472 99510472 1001 86380 86390 1
510461 99510461 1001 86380 86390 1
510291 99510291 1001 86380 86390 1
510242 99510242 1001 86380 86390 1
510128 99510128 1001 86380 86390 1
510233 99510233 1001 86380 86390 1
510259 99510259 1001 86380 86390 1
510829 99510829 1001 86380 86390 1
510739 99510739 1001 86380 86390 1
510807 99510807 1001 86380 86390 1
511491 99511491 1001 86380 86390 1
511416 99511416 1001 86380 86390 1
511434 99511434 1001 86380 86390 1
511169 99511169 1001 86380 86390 1
511146 99511146 1001 86380 86390 1
511227 99511227 1001 86380 86390 1
511092 99511092 1001 86380 86390 1
511107 99511107 1001 86380 86390 1
511589 99511589 1001 86380 86390 1
511680 99511680 1001 86380 86390 1
511643 99511643 1001 86380 86390 1
511611 99511611 1001 86380 86390 1
512146 99512146 1001 86380 86390 1
511786 99511786 1001 86380 86390 1
511812 99511812 1001 86380 86390 1
511891 99511891 1001 86380 86390 1
511896 99511896 1001 86380 86390 1
511782 99511782 1001 86380 86390 1
512558 99512558 1001 86380 86390 1
512504 99512504 1001 86380 86390 1
512400 99512400 1001 86380 86390 1
513018 99513018 1001 86380 86390 1
513035 99513035 1001 86380 86390 1
512838 99512838 1001 86380 86390 1
512841 99512841 1001 86380 86390 1
512868 99512868 1001 86380 86390 1
512636 99512636 1001 86380 86390 1
512742 99512742 1001 86380 86390 1
512604 99512604 1001 86380 86390 1
513319 99513319 1001 86380 86390 1
513325 99513325 1001 86380 86390 1
513327 99513327 1001 86380 86390 1
513289 99513289 1001 86380 86390 1
513879 99513879 1001 86380 86390 1
514004 99514004 1001 86380 86390 1
514020 99514020 1001 86380 86390 1
513800 99513800 1001 86380 86390 1
513621 99513621 1001 86380 86390 1
513791 99513791 1001 86380 86390 1
513793 99513793 1001 86380 86390 1
513729 99513729 1001 86380 86390 1
513807 99513807 1001 86380 86390 1
513798 99513798 1001 86380 86390 1
513413 99513413 1001 86380 86390 1
513468 99513468 1001 86380 86390 1
513513 99513513 1001 86380 86390 1
514072 99514072 1001 86380 86390 1
514126 99514126 1001 86380 86390 1
514757 99514757 1001 86380 86390 1
514510 99514510 1001 86380 86390 1
514550 99514550 1001 86380 86390 1
514463 99514463 1001 86380 86390 1
514477 99514477 1001 86380 86390 1
514451 99514451 1001 86380 86390 1
514530 99514530 1001 86380 86390 1
514609 99514609 1001 86380 86390 1
514961 99514961 1001 86380 86390 1
515544 99515544 1001 86380 86390 1
515557 99515557 1001 86380 86390 1
515609 99515609 1001 86380 86390 1
515679 99515679 1001 86380 86390 1
515310 99515310 1001 86380 86390 1
515284 99515284 1001 86380 86390 1
515285 99515285 1001 86380 86390 1
515143 99515143 1001 86380 86390 1
516478 99516478 1001 86380 86390 1
516453 99516453 1001 86380 86390 1
516315 99516315 1001 86380 86390 1
516379 99516379 1001 86380 86390 1
516405 99516405 1001 86380 86390 1
516151 99516151 1001 86380 86390 1
516061 99516061 1001 86380 86390 1
516093 99516093 1001 86380 86390 1
516598 99516598 1001 86380 86390 1
516562 99516562 1001 86380 86390 1
516679 99516679 1001 86380 86390 1
516540 99516540 1001 86380 86390 1
517194 99517194 1001 86380 86390 1
517186 99517186 1001 86380 86390 1
517313 99517313 1001 86380 86390 1
517243 99517243 1001 86380 86390 1
516952 99516952 1001 86380 86390 1
517056 99517056 1001 86380 86390 1
516957 99516957 1001 86380 86390 1
517125 99517125 1001 86380 86390 1
517048 99517048 1001 86380 86390 1
517479 99517479 1001 86380 86390 1
517418 99517418 1001 86380 86390 1
517524 99517524 1001 86380 86390 1
517982 99517982 1001 86380 86390 1
518060 99518060 1001 86380 86390 1
518016 99518016 1001 86380 86390 1
517980 99517980 1001 86380 86390 1
517944 99517944 1001 86380 86390 1
517895 99517895 1001 86380 86390 1
517947 99517947 1001 86380 86390 1
517912 99517912 1001 86380 86390 1
517634 99517634 1001 86380 86390 1
518201 99518201 1001 86380 86390 1
518297 99518297 1001 86380 86390 1
518285 99518285 1001 86380 86390 1
518325 99518325 1001 86380 86390 1
518799 99518799 1001 86380 86390 1
518601 99518601 1001 86380 86390 1
518732 99518732 1001 86380 86390 1
518761 99518761 1001 86380 86390 1
518684 99518684 1001 86380 86390 1
518726 99518726 1001 86380 86390 1
518663 99518663 1001 86380 86390 1
518767 99518767 1001 86380 86390 1
518600 99518600 1001 86380 86390 1
518502 99518502 1001 86380 86390 1
518519 99518519 1001 86380 86390 1
519088 99519088 1001 86380 86390 1
519116 99519116 1001 86380 86390 1
519058 99519058 1001 86380 86390 1
519163 99519163 1001 86380 86390 1
519673 99519673 1001 86380 86390 1
519780 99519780 1001 86380 86390 1
519794 99519794 1001 86380 86390 1
519744 99519744 1001 86380 86390 1
519809 99519809 1001 86380 86390 1
519508 99519508 1001 86380 86390 1
519526 99519526 1001 86380 86390 1
519233 99519233 1001 86380 86390 1
519250 99519250 1001 86380 86390 1
519824 99519824 1001 86380 86390 1
519908 99519908 1001 86380 86390 1
519832 99519832 1001 86380 86390 1
519861 99519861 1001 86380 86390 1
519888 99519888 1001 86380 86390 1
520513 99520513 1001 86380 86390 1
520560 99520560 1001 86380 86390 1
520376 99520376 1001 86380 86390 1
520313 99520313 1001 86380 86390 1
520203 99520203 1001 86380 86390 1
520206 99520206 1001 86380 86390 1
520182 99520182 1001 86380 86390 1
520677 99520677 1001 86380 86390 1
520694 99520694 1001 86380 86390 1
521463 99521463 1001 86380 86390 1
521372 99521372 1001 86380 86390 1
521283 99521283 1001 86380 86390 1
521335 99521335 1001 86380 86390 1
521336 99521336 1001 86380 86390 1
521093 99521093 1001 86380 86390 1
521113 99521113 1001 86380 86390 1
521009 99521009 1001 86380 86390 1
521501 99521501 1001 86380 86390 1
521540 99521540 1001 86380 86390 1
522110 99522110 1001 86380 86390 1
522040 99522040 1001 86380 86390 1
522007 99522007 1001 86380 86390 1
521794 99521794 1001 86380 86390 1
521756 99521756 1001 86380 86390 1
521825 99521825 1001 86380 86390 1
521826 99521826 1001 86380 86390 1
522420 99522420 1001 86380 86390 1
522345 99522345 1001 86380 86390 1
522427 99522427 1001 86380 86390 1
523000 99523000 1001 86380 86390 1
522796 99522796 1001 86380 86390 1
522762 99522762 1001 86380 86390 1
522778 99522778 1001 86380 86390 1
522794 99522794 1001 86380 86390 1
522549 99522549 1001 86380 86390 1
522627 99522627 1001 86380 86390 1
522628 99522628 1001 86380 86390 1
523145 99523145 1001 86380 86390 1
523119 99523119 1001 86380 86390 1
523135 99523135 1001 86380 86390 1
523256 99523256 1001 86380 86390 1
523166 99523166 1001 86380 86390 1
523283 99523283 1001 86380 86390 1
523865 99523865 1001 86380 86390 1
523788 99523788 1001 86380 86390 1
523627 99523627 1001 86380 86390 1
523537 99523537 1001 86380 86390 1
523339 99523339 1001 86380 86390 1
523380 99523380 1001 86380 86390 1
523422 99523422 1001 86380 86390 1
524038 99524038 1001 86380 86390 1
524129 99524129 1001 86380 86390 1
524721 99524721 1001 86380 86390 1
524728 99524728 1001 86380 86390 1
524588 99524588 1001 86380 86390 1
524500 99524500 1001 86380 86390 1
524436 99524436 1001 86380 86390 1
524361 99524361 1001 86380 86390 1
524441 99524441 1001 86380 86390 1
524392 99524392 1001 86380 86390 1
524521 99524521 1001 86380 86390 1
524524 99524524 1001 86380 86390 1
524335 99524335 1001 86380 86390 1
524171 99524171 1001 86380 86390 1
524819 99524819 1001 86380 86390 1
524918 99524918 1001 86380 86390 1
525481 99525481 1001 86380 86390 1
525497 99525497 1001 86380 86390 1
525550 99525550 1001 86380 86390 1
525415 99525415 1001 86380 86390 1
525311 99525311 1001 86380 86390 1
525022 99525022 1001 86380 86390 1
524985 99524985 1001 86380 86390 1
525715 99525715 1001 86380 86390 1
525745 99525745 1001 86380 86390 1
525722 99525722 1001 86380 86390 1
526233 99526233 1001 86380 86390 1
526285 99526285 1001 86380 86390 1
526350 99526350 1001 86380 86390 1
526261 99526261 1001 86380 86390 1
526341 99526341 1001 86380 86390 1
526329 99526329 1001 86380 86390 1
526292 99526292 1001 86380 86390 1
526062 99526062 1001 86380 86390 1
526194 99526194 1001 86380 86390 1
526171 99526171 1001 86380 86390 1
526186 99526186 1001 86380 86390 1
526048 99526048 1001 86380 86390 1
525908 99525908 1001 86380 86390 1
526549 99526549 1001 86380 86390 1
526460 99526460 1001 86380 86390 1
526513 99526513 1001 86380 86390 1
526584 99526584 1001 86380 86390 1
526469 99526469 1001 86380 86390 1
527160 99527160 1001 86380 86390 1
527101 99527101 1001 86380 86390 1
526956 99526956 1001 86380 86390 1
526745 99526745 1001 86380 86390 1
526734 99526734 1001 86380 86390 1
526788 99526788 1001 86380 86390 1
526803 99526803 1001 86380 86390 1
527451 99527451 1001 86380 86390 1
527907 99527907 1001 86380 86390 1
527705 99527705 1001 86380 86390 1
527827 99527827 1001 86380 86390 1
527547 99527547 1001 86380 86390 1
527523 99527523 1001 86380 86390 1
527591 99527591 1001 86380 86390 1
528085 99528085 1001 86380 86390 1
528164 99528164 1001 86380 86390 1
528101 99528101 1001 86380 86390 1
528257 99528257 1001 86380 86390 1
528710 99528710 1001 86380 86390 1
528816 99528816 1001 86380 86390 1
528893 99528893 1001 86380 86390 1
528632 99528632 1001 86380 86390 1
528620 99528620 1001 86380 86390 1
528561 99528561 1001 86380 86390 1
528478 99528478 1001 86380 86390 1
528311 99528311 1001 86380 86390 1
528324 99528324 1001 86380 86390 1
528350 99528350 1001 86380 86390 1
528285 99528285 1001 86380 86390 1
529069 99529069 1001 86380 86390 1
528993 99528993 1001 86380 86390 1
529032 99529032 1001 86380 86390 1
529073 99529073 1001 86380 86390 1
529599 99529599 1001 86380 86390 1
529614 99529614 1001 86380 86390 1
529653 99529653 1001 86380 86390 1
529564 99529564 1001 86380 86390 1
529620 99529620 1001 86380 86390 1
529531 99529531 1001 86380 86390 1
529462 99529462 1001 86380 86390 1
529505 99529505 1001 86380 86390 1
529223 99529223 1001 86380 86390 1
529298 99529298 1001 86380 86390 1
529764 99529764 1001 86380 86390 1
530550 99530550 1001 86380 86390 1
530423 99530423 1001 86380 86390 1
530144 99530144 1001 86380 86390 1
530265 99530265 1001 86380 86390 1
530065 99530065 1001 86380 86390 1
530040 99530040 1001 86380 86390 1
530004 99530004 1001 86380 86390 1
529996 99529996 1001 86380 86390 1
530642 99530642 1001 86380 86390 1
530618 99530618 1001 86380 86390 1
530751 99530751 1001 86380 86390 1
530728 99530728 1001 86380 86390 1
530754 99530754 1001 86380 86390 1
531352 99531352 1001 86380 86390 1
531356 99531356 1001 86380 86390 1
531314 99531314 1001 86380 86390 1
531237 99531237 1001 86380 86390 1
531136 99531136 1001 86380 86390 1
531103 99531103 1001 86380 86390 1
531094 99531094 1001 86380 86390 1
531017 99531017 1001 86380 86390 1
530815 99530815 1001 86380 86390 1
530763 99530763 1001 86380 86390 1
530835 99530835 1001 86380 86390 1
530887 99530887 1001 86380 86390 1
531176 99531176 1001 86380 86390 1
531422 99531422 1001 86380 86390 1
532104 99532104 1001 86380 86390 1
532143 99532143 1001 86380 86390 1
532131 99532131 1001 86380 86390 1
532029 99532029 1001 86380 86390 1
532043 99532043 1001 86380 86390 1
532019 99532019 1001 86380 86390 1
532097 99532097 1001 86380 86390 1
532098 99532098 1001 86380 86390 1
531974 99531974 1001 86380 86390 1
531963 99531963 1001 86380 86390 1
531925 99531925 1001 86380 86390 1
531952 99531952 1001 86380 86390 1
531995 99531995 1001 86380 86390 1
531959 99531959 1001 86380 86390 1
531895 99531895 1001 86380 86390 1
531745 99531745 1001 86380 86390 1
531723 99531723 1001 86380 86390 1
532280 99532280 1001 86380 86390 1
532387 99532387 1001 86380 86390 1
532377 99532377 1001 86380 86390 1
532343 99532343 1001 86380 86390 1
532971 99532971 1001 86380 86390 1
533024 99533024 1001 86380 86390 1
532813 99532813 1001 86380 86390 1
532672 99532672 1001 86380 86390 1
532816 99532816 1001 86380 86390 1
532715 99532715 1001 86380 86390 1
532638 99532638 1001 86380 86390 1
532680 99532680 1001 86380 86390 1
532682 99532682 1001 86380 86390 1
532608 99532608 1001 86380 86390 1
532597 99532597 1001 86380 86390 1
532551 99532551 1001 86380 86390 1
532421 99532421 1001 86380 86390 1
533123 99533123 1001 86380 86390 1
533162 99533162 1001 86380 86390 1
533191 99533191 1001 86380 86390 1
533062 99533062 1001 86380 86390 1
533063 99533063 1001 86380 86390 1
533193 99533193 1001 86380 86390 1
533807 99533807 1001 86380 86390 1
533730 99533730 1001 86380 86390 1
533732 99533732 1001 86380 86390 1
533747 99533747 1001 86380 86390 1
533773 99533773 1001 86380 86390 1
533653 99533653 1001 86380 86390 1
533602 99533602 1001 86380 86390 1
533592 99533592 1001 86380 86390 1
533584 99533584 1001 86380 86390 1
533599 99533599 1001 86380 86390 1
533303 99533303 1001 86380 86390 1
533359 99533359 1001 86380 86390 1
533340 99533340 1001 86380 86390 1
534624 99534624 1001 86380 86390 1
534502 99534502 1001 86380 86390 1
534349 99534349 1001 86380 86390 1
534350 99534350 1001 86380 86390 1
534303 99534303 1001 86380 86390 1
534342 99534342 1001 86380 86390 1
534304 99534304 1001 86380 86390 1
534291 99534291 1001 86380 86390 1
534169 99534169 1001 86380 86390 1
534122 99534122 1001 86380 86390 1
534267 99534267 1001 86380 86390 1
534694 99534694 1001 86380 86390 1
534790 99534790 1001 86380 86390 1
534816 99534816 1001 86380 86390 1
534817 99534817 1001 86380 86390 1
534782 99534782 1001 86380 86390 1
535369 99535369 1001 86380 86390 1
535363 99535363 1001 86380 86390 1
535429 99535429 1001 86380 86390 1
535164 99535164 1001 86380 86390 1
535085 99535085 1001 86380 86390 1
534935 99534935 1001 86380 86390 1
534987 99534987 1001 86380 86390 1
534990 99534990 1001 86380 86390 1
535666 99535666 1001 86380 86390 1
535605 99535605 1001 86380 86390 1
535646 99535646 1001 86380 86390 1
535672 99535672 1001 86380 86390 1
536276 99536276 1001 86380 86390 1
536227 99536227 1001 86380 86390 1
536176 99536176 1001 86380 86390 1
536207 99536207 1001 86380 86390 1
536064 99536064 1001 86380 86390 1
535784 99535784 1001 86380 86390 1
535836 99535836 1001 86380 86390 1
535914 99535914 1001 86380 86390 1
535802 99535802 1001 86380 86390 1
535752 99535752 1001 86380 86390 1
535895 99535895 1001 86380 86390 1
536451 99536451 1001 86380 86390 1
536483 99536483 1001 86380 86390 1
536932 99536932 1001 86380 86390 1
536820 99536820 1001 86380 86390 1
536887 99536887 1001 86380 86390 1
536570 99536570 1001 86380 86390 1
536678 99536678 1001 86380 86390 1
536550 99536550 1001 86380 86390 1
536577 99536577 1001 86380 86390 1
537202 99537202 1001 86380 86390 1
537280 99537280 1001 86380 86390 1
537204 99537204 1001 86380 86390 1
537207 99537207 1001 86380 86390 1
537170 99537170 1001 86380 86390 1
537288 99537288 1001 86380 86390 1
537812 99537812 1001 86380 86390 1
537784 99537784 1001 86380 86390 1
537583 99537583 1001 86380 86390 1
537766 99537766 1001 86380 86390 1
537536 99537536 1001 86380 86390 1
537450 99537450 1001 86380 86390 1
537494 99537494 1001 86380 86390 1
537998 99537998 1001 86380 86390 1
538030 99538030 1001 86380 86390 1
538019 99538019 1001 86380 86390 1
538091 99538091 1001 86380 86390 1
538157 99538157 1001 86380 86390 1
538667 99538667 1001 86380 86390 1
538454 99538454 1001 86380 86390 1
538201 99538201 1001 86380 86390 1
538360 99538360 1001 86380 86390 1
538877 99538877 1001 86380 86390 1
538994 99538994 1001 86380 86390 1
538990 99538990 1001 86380 86390 1
539466 99539466 1001 86380 86390 1
539493 99539493 1001 86380 86390 1
539399 99539399 1001 86380 86390 1
539285 99539285 1001 86380 86390 1
539291 99539291 1001 86380 86390 1
539344 99539344 1001 86380 86390 1
539138 99539138 1001 86380 86390 1
539074 99539074 1001 86380 86390 1
539113 99539113 1001 86380 86390 1
539127 99539127 1001 86380 86390 1
539143 99539143 1001 86380 86390 1
539134 99539134 1001 86380 86390 1
539728 99539728 1001 86380 86390 1
539780 99539780 1001 86380 86390 1
539664 99539664 1001 86380 86390 1
539707 99539707 1001 86380 86390 1
539689 99539689 1001 86380 86390 1
540436 99540436 1001 86380 86390 1
540330 99540330 1001 86380 86390 1
540458 99540458 1001 86380 86390 1
540414 99540414 1001 86380 86390 1
540261 99540261 1001 86380 86390 1
540096 99540096 1001 86380 86390 1
540124 99540124 1001 86380 86390 1
540231 99540231 1001 86380 86390 1
540043 99540043 1001 86380 86390 1
540658 99540658 1001 86380 86390 1
540568 99540568 1001 86380 86390 1
540625 99540625 1001 86380 86390 1
540591 99540591 1001 86380 86390 1
541229 99541229 1001 86380 86390 1
541126 99541126 1001 86380 86390 1
541261 99541261 1001 86380 86390 1
541232 99541232 1001 86380 86390 1
541161 99541161 1001 86380 86390 1
541061 99541061 1001 86380 86390 1
540818 99540818 1001 86380 86390 1
540782 99540782 1001 86380 86390 1
540718 99540718 1001 86380 86390 1
540835 99540835 1001 86380 86390 1
540746 99540746 1001 86380 86390 1
541497 99541497 1001 86380 86390 1
541357 99541357 1001 86380 86390 1
541401 99541401 1001 86380 86390 1
541312 99541312 1001 86380 86390 1
541301 99541301 1001 86380 86390 1
542024 99542024 1001 86380 86390 1
541975 99541975 1001 86380 86390 1
541721 99541721 1001 86380 86390 1
541867 99541867 1001 86380 86390 1
541846 99541846 1001 86380 86390 1
541550 99541550 1001 86380 86390 1
541591 99541591 1001 86380 86390 1
541553 99541553 1001 86380 86390 1
541533 99541533 1001 86380 86390 1
541707 99541707 1001 86380 86390 1
542316 99542316 1001 86380 86390 1
542293 99542293 1001 86380 86390 1
542792 99542792 1001 86380 86390 1
542870 99542870 1001 86380 86390 1
542939 99542939 1001 86380 86390 1
542718 99542718 1001 86380 86390 1
542536 99542536 1001 86380 86390 1
542696 99542696 1001 86380 86390 1
542724 99542724 1001 86380 86390 1
542398 99542398 1001 86380 86390 1
542970 99542970 1001 86380 86390 1
543112 99543112 1001 86380 86390 1
543129 99543129 1001 86380 86390 1
543017 99543017 1001 86380 86390 1
543056 99543056 1001 86380 86390 1
543553 99543553 1001 86380 86390 1
543464 99543464 1001 86380 86390 1
543561 99543561 1001 86380 86390 1
543324 99543324 1001 86380 86390 1
543186 99543186 1001 86380 86390 1
543781 99543781 1001 86380 86390 1
544482 99544482 1001 86380 86390 1
544444 99544444 1001 86380 86390 1
544487 99544487 1001 86380 86390 1
544480 99544480 1001 86380 86390 1
544545 99544545 1001 86380 86390 1
544241 99544241 1001 86380 86390 1
544222 99544222 1001 86380 86390 1
544122 99544122 1001 86380 86390 1
544000 99544000 1001 86380 86390 1
544169 99544169 1001 86380 86390 1
544737 99544737 1001 86380 86390 1
544624 99544624 1001 86380 86390 1
544604 99544604 1001 86380 86390 1
415606 292 1001 79200 79737 1
406242 210 1001 1440 1917 1
506754 990 1001 36115 36414 1
400225 99400225 1001 86380 86390 1
400177 99400177 1001 86380 86390 1
400256 99400256 1001 86380 86390 1
400398 99400398 1001 86380 86390 1
400581 99400581 1001 86380 86390 1
400893 99400893 1001 86380 86390 1
401013 99401013 1001 86380 86390 1
401075 99401075 1001 86380 86390 1
401230 99401230 1001 86380 86390 1
401212 99401212 1001 86380 86390 1
401407 99401407 1001 86380 86390 1
401598 99401598 1001 86380 86390 1
401592 99401592 1001 86380 86390 1
401618 99401618 1001 86380 86390 1
401731 99401731 1001 86380 86390 1
401876 99401876 1001 86380 86390 1
401958 99401958 1001 86380 86390 1
402115 99402115 1001 86380 86390 1
402071 99402071 1001 86380 86390 1
402443 99402443 1001 86380 86390 1
402636 99402636 1001 86380 86390 1
402671 99402671 1001 86380 86390 1
402653 99402653 1001 86380 86390 1
402703 99402703 1001 86380 86390 1
402803 99402803 1001 86380 86390 1
402811 99402811 1001 86380 86390 1
402839 99402839 1001 86380 86390 1
402906 99402906 1001 86380 86390 1
403192 99403192 1001 86380 86390 1
403214 99403214 1001 86380 86390 1
403380 99403380 1001 86380 86390 1
403610 99403610 1001 86380 86390 1
403769 99403769 1001 86380 86390 1
403784 99403784 1001 86380 86390 1
403920 99403920 1001 86380 86390 1
403838 99403838 1001 86380 86390 1
404071 99404071 1001 86380 86390 1
404378 99404378 1001 86380 86390 1
404344 99404344 1001 86380 86390 1
404319 99404319 1001 86380 86390 1
404578 99404578 1001 86380 86390 1
404669 99404669 1001 86380 86390 1
405090 99405090 1001 86380 86390 1
405299 99405299 1001 86380 86390 1
405236 99405236 1001 86380 86390 1
405323 99405323 1001 86380 86390 1
405723 99405723 1001 86380 86390 1
405728 99405728 1001 86380 86390 1
406613 99406613 1001 86380 86390 1
406672 99406672 1001 86380 86390 1
406772 99406772 1001 86380 86390 1
406808 99406808 1001 86380 86390 1
406884 99406884 1001 86380 86390 1
407036 99407036 1001 86380 86390 1
407207 99407207 1001 86380 86390 1
407326 99407326 1001 86380 86390 1
407497 99407497 1001 86380 86390 1
407513 99407513 1001 86380 86390 1
407643 99407643 1001 86380 86390 1
407970 99407970 1001 86380 86390 1
408010 99408010 1001 86380 86390 1
408195 99408195 1001 86380 86390 1
408387 99408387 1001 86380 86390 1
408337 99408337 1001 86380 86390 1
408410 99408410 1001 86380 86390 1
408703 99408703 1001 86380 86390 1
408726 99408726 1001 86380 86390 1
408842 99408842 1001 86380 86390 1
408846 99408846 1001 86380 86390 1
408848 99408848 1001 86380 86390 1
408768 99408768 1001 86380 86390 1
408877 99408877 1001 86380 86390 1
408979 99408979 1001 86380 86390 1
409105 99409105 1001 86380 86390 1
409386 99409386 1001 86380 86390 1
409318 99409318 1001 86380 86390 1
409567 99409567 1001 86380 86390 1
409640 99409640 1001 86380 86390 1
409600 99409600 1001 86380 86390 1
410108 99410108 1001 86380 86390 1
410094 99410094 1001 86380 86390 1
410095 99410095 1001 86380 86390 1
410198 99410198 1001 86380 86390 1
410341 99410341 1001 86380 86390 1
410487 99410487 1001 86380 86390 1
410766 99410766 1001 86380 86390 1
410818 99410818 1001 86380 86390 1
411009 99411009 1001 86380 86390 1
411171 99411171 1001 86380 86390 1
411310 99411310 1001 86380 86390 1
411423 99411423 1001 86380 86390 1
411741 99411741 1001 86380 86390 1
411689 99411689 1001 86380 86390 1
411805 99411805 1001 86380 86390 1
411937 99411937 1001 86380 86390 1
411942 99411942 1001 86380 86390 1
411865 99411865 1001 86380 86390 1
412075 99412075 1001 86380 86390 1
411980 99411980 1001 86380 86390 1
412135 99412135 1001 86380 86390 1
412109 99412109 1001 86380 86390 1
412374 99412374 1001 86380 86390 1
412333 99412333 1001 86380 86390 1
413311 99413311 1001 86380 86390 1
413083 99413083 1001 86380 86390 1
413195 99413195 1001 86380 86390 1
412918 99412918 1001 86380 86390 1
412720 99412720 1001 86380 86390 1
412755 99412755 1001 86380 86390 1
412769 99412769 1001 86380 86390 1
413977 99413977 1001 86380 86390 1
413709 99413709 1001 86380 86390 1
413960 99413960 1001 86380 86390 1
414107 99414107 1001 86380 86390 1
413715 99413715 1001 86380 86390 1
415241 99415241 1001 86380 86390 1
415190 99415190 1001 86380 86390 1
415272 99415272 1001 86380 86390 1
415019 99415019 1001 86380 86390 1
414657 99414657 1001 86380 86390 1
414515 99414515 1001 86380 86390 1
414911 99414911 1001 86380 86390 1
414701 99414701 1001 86380 86390 1
414450 99414450 1001 86380 86390 1
414501 99414501 1001 86380 86390 1
414232 99414232 1001 86380 86390 1
414482 99414482 1001 86380 86390 1
414168 99414168 1001 86380 86390 1
415342 99415342 1001 86380 86390 1
415363 99415363 1001 86380 86390 1
416587 99416587 1001 86380 86390 1
416839 99416839 1001 86380 86390 1
416815 99416815 1001 86380 86390 1
416666 99416666 1001 86380 86390 1
416749 99416749 1001 86380 86390 1
416608 99416608 1001 86380 86390 1
416751 99416751 1001 86380 86390 1
416780 99416780 1001 86380 86390 1
416237 99416237 1001 86380 86390 1
416444 99416444 1001 86380 86390 1
416389 99416389 1001 86380 86390 1
416509 99416509 1001 86380 86390 1
416150 99416150 1001 86380 86390 1
416180 99416180 1001 86380 86390 1
416313 99416313 1001 86380 86390 1
416049 99416049 1001 86380 86390 1
417384 99417384 1001 86380 86390 1
417226 99417226 1001 86380 86390 1
417112 99417112 1001 86380 86390 1
417607 99417607 1001 86380 86390 1
417426 99417426 1001 86380 86390 1
417593 99417593 1001 86380 86390 1
417494 99417494 1001 86380 86390 1
418800 99418800 1001 86380 86390 1
418674 99418674 1001 86380 86390 1
418581 99418581 1001 86380 86390 1
418584 99418584 1001 86380 86390 1
418765 99418765 1001 86380 86390 1
418196 99418196 1001 86380 86390 1
418372 99418372 1001 86380 86390 1
418065 99418065 1001 86380 86390 1
418214 99418214 1001 86380 86390 1
418191 99418191 1001 86380 86390 1
417937 99417937 1001 86380 86390 1
417929 99417929 1001 86380 86390 1
417651 99417651 1001 86380 86390 1
419200 99419200 1001 86380 86390 1
419202 99419202 1001 86380 86390 1
420176 99420176 1001 86380 86390 1
420401 99420401 1001 86380 86390 1
420067 99420067 1001 86380 86390 1
420087 99420087 1001 86380 86390 1
419823 99419823 1001 86380 86390 1
419811 99419811 1001 86380 86390 1
419293 99419293 1001 86380 86390 1
419470 99419470 1001 86380 86390 1
420676 99420676 1001 86380 86390 1
420554 99420554 1001 86380 86390 1
420607 99420607 1001 86380 86390 1
422117 99422117 1001 86380 86390 1
422056 99422056 1001 86380 86390 1
422012 99422012 1001 86380 86390 1
421953 99421953 1001 86380 86390 1
421293 99421293 1001 86380 86390 1
421393 99421393 1001 86380 86390 1
421480 99421480 1001 86380 86390 1
421624 99421624 1001 86380 86390 1
421362 99421362 1001 86380 86390 1
421683 99421683 1001 86380 86390 1
421147 99421147 1001 86380 86390 1
421021 99421021 1001 86380 86390 1
422406 99422406 1001 86380 86390 1
422207 99422207 1001 86380 86390 1
422230 99422230 1001 86380 86390 1
422473 99422473 1001 86380 86390 1
423488 99423488 1001 86380 86390 1
423658 99423658 1001 86380 86390 1
423493 99423493 1001 86380 86390 1
423698 99423698 1001 86380 86390 1
423494 99423494 1001 86380 86390 1
423636 99423636 1001 86380 86390 1
423107 99423107 1001 86380 86390 1
423094 99423094 1001 86380 86390 1
422729 99422729 1001 86380 86390 1
422730 99422730 1001 86380 86390 1
422731 99422731 1001 86380 86390 1
422637 99422637 1001 86380 86390 1
423915 99423915 1001 86380 86390 1
424151 99424151 1001 86380 86390 1
423756 99423756 1001 86380 86390 1
423856 99423856 1001 86380 86390 1
424112 99424112 1001 86380 86390 1
424033 99424033 1001 86380 86390 1
425029 99425029 1001 86380 86390 1
425272 99425272 1001 86380 86390 1
425364 99425364 1001 86380 86390 1
424732 99424732 1001 86380 86390 1
424736 99424736 1001 86380 86390 1
424675 99424675 1001 86380 86390 1
424912 99424912 1001 86380 86390 1
424626 99424626 1001 86380 86390 1
424412 99424412 1001 86380 86390 1
424344 99424344 1001 86380 86390 1
424232 99424232 1001 86380 86390 1
424408 99424408 1001 86380 86390 1
425780 99425780 1001 86380 86390 1
425483 99425483 1001 86380 86390 1
425735 99425735 1001 86380 86390 1
426855 99426855 1001 86380 86390 1
426761 99426761 1001 86380 86390 1
426280 99426280 1001 86380 86390 1
426400 99426400 1001 86380 86390 1
426649 99426649 1001 86380 86390 1
426289 99426289 1001 86380 86390 1
425915 99425915 1001 86380 86390 1
426015 99426015 1001 86380 86390 1
426171 99426171 1001 86380 86390 1
427531 99427531 1001 86380 86390 1
427370 99427370 1001 86380 86390 1
427387 99427387 1001 86380 86390 1
428587 99428587 1001 86380 86390 1
428504 99428504 1001 86380 86390 1
428577 99428577 1001 86380 86390 1
428006 99428006 1001 86380 86390 1
427993 99427993 1001 86380 86390 1
428336 99428336 1001 86380 86390 1
427826 99427826 1001 86380 86390 1
427541 99427541 1001 86380 86390 1
427568 99427568 1001 86380 86390 1
429119 99429119 1001 86380 86390 1
430277 99430277 1001 86380 86390 1
430101 99430101 1001 86380 86390 1
429707 99429707 1001 86380 86390 1
429754 99429754 1001 86380 86390 1
429776 99429776 1001 86380 86390 1
429723 99429723 1001 86380 86390 1
429653 99429653 1001 86380 86390 1
429245 99429245 1001 86380 86390 1
429260 99429260 1001 86380 86390 1
430773 99430773 1001 86380 86390 1
430412 99430412 1001 86380 86390 1
431966 99431966 1001 86380 86390 1
431811 99431811 1001 86380 86390 1
431904 99431904 1001 86380 86390 1
431489 99431489 1001 86380 86390 1
431640 99431640 1001 86380 86390 1
431301 99431301 1001 86380 86390 1
431549 99431549 1001 86380 86390 1
430948 99430948 1001 86380 86390 1
431035 99431035 1001 86380 86390 1
431138 99431138 1001 86380 86390 1
431255 99431255 1001 86380 86390 1
430943 99430943 1001 86380 86390 1
431170 99431170 1001 86380 86390 1
430866 99430866 1001 86380 86390 1
432241 99432241 1001 86380 86390 1
432374 99432374 1001 86380 86390 1
432407 99432407 1001 86380 86390 1
432134 99432134 1001 86380 86390 1
433437 99433437 1001 86380 86390 1
433356 99433356 1001 86380 86390 1
433606 99433606 1001 86380 86390 1
433361 99433361 1001 86380 86390 1
432929 99432929 1001 86380 86390 1
433191 99433191 1001 86380 86390 1
433201 99433201 1001 86380 86390 1
433176 99433176 1001 86380 86390 1
432721 99432721 1001 86380 86390 1
432657 99432657 1001 86380 86390 1
432710 99432710 1001 86380 86390 1
432737 99432737 1001 86380 86390 1
432788 99432788 1001 86380 86390 1
434137 99434137 1001 86380 86390 1
433750 99433750 1001 86380 86390 1
434105 99434105 1001 86380 86390 1
435053 99435053 1001 86380 86390 1
435622 99435622 1001 86380 86390 1
435440 99435440 1001 86380 86390 1
435818 99435818 1001 86380 86390 1
436805 99436805 1001 86380 86390 1
436894 99436894 1001 86380 86390 1
437079 99437079 1001 86380 86390 1
436832 99436832 1001 86380 86390 1
436772 99436772 1001 86380 86390 1
437002 99437002 1001 86380 86390 1
436646 99436646 1001 86380 86390 1
436614 99436614 1001 86380 86390 1
436677 99436677 1001 86380 86390 1
436511 99436511 1001 86380 86390 1
435992 99435992 1001 86380 86390 1
436107 99436107 1001 86380 86390 1
435967 99435967 1001 86380 86390 1
300042 99300042 1001 86380 86390 1
437239 99437239 1001 86380 86390 1
300060 99300060 1001 86380 86390 1
300074 99300074 1001 86380 86390 1
300015 99300015 1001 86380 86390 1
300623 99300623 1001 86380 86390 1
300420 99300420 1001 86380 86390 1
300477 99300477 1001 86380 86390 1
300426 99300426 1001 86380 86390 1
300351 99300351 1001 86380 86390 1
300456 99300456 1001 86380 86390 1
300289 99300289 1001 86380 86390 1
300226 99300226 1001 86380 86390 1
300304 99300304 1001 86380 86390 1
300166 99300166 1001 86380 86390 1
300114 99300114 1001 86380 86390 1
300299 99300299 1001 86380 86390 1
300790 99300790 1001 86380 86390 1
300316 99300316 1001 86380 86390 1
300833 99300833 1001 86380 86390 1
301454 99301454 1001 86380 86390 1
301506 99301506 1001 86380 86390 1
301385 99301385 1001 86380 86390 1
301552 99301552 1001 86380 86390 1
301216 99301216 1001 86380 86390 1
301307 99301307 1001 86380 86390 1
301043 99301043 1001 86380 86390 1
301111 99301111 1001 86380 86390 1
301113 99301113 1001 86380 86390 1
301723 99301723 1001 86380 86390 1
301724 99301724 1001 86380 86390 1
301688 99301688 1001 86380 86390 1
301703 99301703 1001 86380 86390 1
302350 99302350 1001 86380 86390 1
302191 99302191 1001 86380 86390 1
302125 99302125 1001 86380 86390 1
302173 99302173 1001 86380 86390 1
301954 99301954 1001 86380 86390 1
303056 99303056 1001 86380 86390 1
303045 99303045 1001 86380 86390 1
303058 99303058 1001 86380 86390 1
303151 99303151 1001 86380 86390 1
302926 99302926 1001 86380 86390 1
302902 99302902 1001 86380 86390 1
302780 99302780 1001 86380 86390 1
302672 99302672 1001 86380 86390 1
302775 99302775 1001 86380 86390 1
303385 99303385 1001 86380 86390 1
304003 99304003 1001 86380 86390 1
303967 99303967 1001 86380 86390 1
303768 99303768 1001 86380 86390 1
303734 99303734 1001 86380 86390 1
303486 99303486 1001 86380 86390 1
303604 99303604 1001 86380 86390 1
303515 99303515 1001 86380 86390 1
304085 99304085 1001 86380 86390 1
304231 99304231 1001 86380 86390 1
304709 99304709 1001 86380 86390 1
304661 99304661 1001 86380 86390 1
304486 99304486 1001 86380 86390 1
304463 99304463 1001 86380 86390 1
304620 99304620 1001 86380 86390 1
304558 99304558 1001 86380 86390 1
304627 99304627 1001 86380 86390 1
304412 99304412 1001 86380 86390 1
304379 99304379 1001 86380 86390 1
304328 99304328 1001 86380 86390 1
304865 99304865 1001 86380 86390 1
304971 99304971 1001 86380 86390 1
305612 99305612 1001 86380 86390 1
305665 99305665 1001 86380 86390 1
305504 99305504 1001 86380 86390 1
305410 99305410 1001 86380 86390 1
305449 99305449 1001 86380 86390 1
305359 99305359 1001 86380 86390 1
305070 99305070 1001 86380 86390 1
305087 99305087 1001 86380 86390 1
500174 99500174 1001 86380 86390 1
500745 99500745 1001 86380 86390 1
500439 99500439 1001 86380 86390 1
500232 99500232 1001 86380 86390 1
500337 99500337 1001 86380 86390 1
500332 99500332 1001 86380 86390 1
500979 99500979 1001 86380 86390 1
500915 99500915 1001 86380 86390 1
500825 99500825 1001 86380 86390 1
500917 99500917 1001 86380 86390 1
500867 99500867 1001 86380 86390 1
501566 99501566 1001 86380 86390 1
501548 99501548 1001 86380 86390 1
501458 99501458 1001 86380 86390 1
501283 99501283 1001 86380 86390 1
501349 99501349 1001 86380 86390 1
501312 99501312 1001 86380 86390 1
501275 99501275 1001 86380 86390 1
501078 99501078 1001 86380 86390 1
501197 99501197 1001 86380 86390 1
501173 99501173 1001 86380 86390 1
501688 99501688 1001 86380 86390 1
501831 99501831 1001 86380 86390 1
501677 99501677 1001 86380 86390 1
501768 99501768 1001 86380 86390 1
502366 99502366 1001 86380 86390 1
502437 99502437 1001 86380 86390 1
502440 99502440 1001 86380 86390 1
502291 99502291 1001 86380 86390 1
502317 99502317 1001 86380 86390 1
502372 99502372 1001 86380 86390 1
502221 99502221 1001 86380 86390 1
502093 99502093 1001 86380 86390 1
502224 99502224 1001 86380 86390 1
501966 99501966 1001 86380 86390 1
501917 99501917 1001 86380 86390 1
502615 99502615 1001 86380 86390 1
503165 99503165 1001 86380 86390 1
503195 99503195 1001 86380 86390 1
503145 99503145 1001 86380 86390 1
503060 99503060 1001 86380 86390 1
502960 99502960 1001 86380 86390 1
502888 99502888 1001 86380 86390 1
502889 99502889 1001 86380 86390 1
502917 99502917 1001 86380 86390 1
503046 99503046 1001 86380 86390 1
502727 99502727 1001 86380 86390 1
503448 99503448 1001 86380 86390 1
503388 99503388 1001 86380 86390 1
503928 99503928 1001 86380 86390 1
504073 99504073 1001 86380 86390 1
503972 99503972 1001 86380 86390 1
504076 99504076 1001 86380 86390 1
503935 99503935 1001 86380 86390 1
503744 99503744 1001 86380 86390 1
503836 99503836 1001 86380 86390 1
503843 99503843 1001 86380 86390 1
503769 99503769 1001 86380 86390 1
503558 99503558 1001 86380 86390 1
503611 99503611 1001 86380 86390 1
504271 99504271 1001 86380 86390 1
504182 99504182 1001 86380 86390 1
504815 99504815 1001 86380 86390 1
504894 99504894 1001 86380 86390 1
504895 99504895 1001 86380 86390 1
504857 99504857 1001 86380 86390 1
504756 99504756 1001 86380 86390 1
504772 99504772 1001 86380 86390 1
504750 99504750 1001 86380 86390 1
504623 99504623 1001 86380 86390 1
504574 99504574 1001 86380 86390 1
504704 99504704 1001 86380 86390 1
504593 99504593 1001 86380 86390 1
504594 99504594 1001 86380 86390 1
504414 99504414 1001 86380 86390 1
504472 99504472 1001 86380 86390 1
504359 99504359 1001 86380 86390 1
505022 99505022 1001 86380 86390 1
505605 99505605 1001 86380 86390 1
505581 99505581 1001 86380 86390 1
505599 99505599 1001 86380 86390 1
505600 99505600 1001 86380 86390 1
505465 99505465 1001 86380 86390 1
505467 99505467 1001 86380 86390 1
505408 99505408 1001 86380 86390 1
505247 99505247 1001 86380 86390 1
505819 99505819 1001 86380 86390 1
505798 99505798 1001 86380 86390 1
505928 99505928 1001 86380 86390 1
505840 99505840 1001 86380 86390 1
505971 99505971 1001 86380 86390 1
506494 99506494 1001 86380 86390 1
506423 99506423 1001 86380 86390 1
506555 99506555 1001 86380 86390 1
506543 99506543 1001 86380 86390 1
506453 99506453 1001 86380 86390 1
506238 99506238 1001 86380 86390 1
506270 99506270 1001 86380 86390 1
506363 99506363 1001 86380 86390 1
505979 99505979 1001 86380 86390 1
505983 99505983 1001 86380 86390 1
506753 99506753 1001 86380 86390 1
506792 99506792 1001 86380 86390 1
506600 99506600 1001 86380 86390 1
506757 99506757 1001 86380 86390 1
507388 99507388 1001 86380 86390 1
507267 99507267 1001 86380 86390 1
507206 99507206 1001 86380 86390 1
507021 99507021 1001 86380 86390 1
506924 99506924 1001 86380 86390 1
506925 99506925 1001 86380 86390 1
506967 99506967 1001 86380 86390 1
507573 99507573 1001 86380 86390 1
507509 99507509 1001 86380 86390 1
508133 99508133 1001 86380 86390 1
508048 99508048 1001 86380 86390 1
508240 99508240 1001 86380 86390 1
507983 99507983 1001 86380 86390 1
507936 99507936 1001 86380 86390 1
507654 99507654 1001 86380 86390 1
507713 99507713 1001 86380 86390 1
508429 99508429 1001 86380 86390 1
508352 99508352 1001 86380 86390 1
508430 99508430 1001 86380 86390 1
508973 99508973 1001 86380 86390 1
508988 99508988 1001 86380 86390 1
508636 99508636 1001 86380 86390 1
508485 99508485 1001 86380 86390 1
509136 99509136 1001 86380 86390 1
509076 99509076 1001 86380 86390 1
509181 99509181 1001 86380 86390 1
509117 99509117 1001 86380 86390 1
509275 99509275 1001 86380 86390 1
509856 99509856 1001 86380 86390 1
509517 99509517 1001 86380 86390 1
509652 99509652 1001 86380 86390 1
509692 99509692 1001 86380 86390 1
509537 99509537 1001 86380 86390 1
509335 99509335 1001 86380 86390 1
509324 99509324 1001 86380 86390 1
509337 99509337 1001 86380 86390 1
509394 99509394 1001 86380 86390 1
509939 99509939 1001 86380 86390 1
509952 99509952 1001 86380 86390 1
510095 99510095 1001 86380 86390 1
510024 99510024 1001 86380 86390 1
510572 99510572 1001 86380 86390 1
510702 99510702 1001 86380 86390 1
510353 99510353 1001 86380 86390 1
510352 99510352 1001 86380 86390 1
510288 99510288 1001 86380 86390 1
510276 99510276 1001 86380 86390 1
510178 99510178 1001 86380 86390 1
510308 99510308 1001 86380 86390 1
510207 99510207 1001 86380 86390 1
510156 99510156 1001 86380 86390 1
510130 99510130 1001 86380 86390 1
510842 99510842 1001 86380 86390 1
510922 99510922 1001 86380 86390 1
510836 99510836 1001 86380 86390 1
510735 99510735 1001 86380 86390 1
510775 99510775 1001 86380 86390 1
511415 99511415 1001 86380 86390 1
511456 99511456 1001 86380 86390 1
511433 99511433 1001 86380 86390 1
511475 99511475 1001 86380 86390 1
511348 99511348 1001 86380 86390 1
511196 99511196 1001 86380 86390 1
511265 99511265 1001 86380 86390 1
511345 99511345 1001 86380 86390 1
510960 99510960 1001 86380 86390 1
511593 99511593 1001 86380 86390 1
511607 99511607 1001 86380 86390 1
512214 99512214 1001 86380 86390 1
512353 99512353 1001 86380 86390 1
512020 99512020 1001 86380 86390 1
512137 99512137 1001 86380 86390 1
512113 99512113 1001 86380 86390 1
511978 99511978 1001 86380 86390 1
511771 99511771 1001 86380 86390 1
511892 99511892 1001 86380 86390 1
511934 99511934 1001 86380 86390 1
511886 99511886 1001 86380 86390 1
512538 99512538 1001 86380 86390 1
512449 99512449 1001 86380 86390 1
513125 99513125 1001 86380 86390 1
513194 99513194 1001 86380 86390 1
513000 99513000 1001 86380 86390 1
512887 99512887 1001 86380 86390 1
512597 99512597 1001 86380 86390 1
512730 99512730 1001 86380 86390 1
512720 99512720 1001 86380 86390 1
512721 99512721 1001 86380 86390 1
513207 99513207 1001 86380 86390 1
513992 99513992 1001 86380 86390 1
513731 99513731 1001 86380 86390 1
513708 99513708 1001 86380 86390 1
513540 99513540 1001 86380 86390 1
513421 99513421 1001 86380 86390 1
513460 99513460 1001 86380 86390 1
514087 99514087 1001 86380 86390 1
514191 99514191 1001 86380 86390 1
514717 99514717 1001 86380 86390 1
514680 99514680 1001 86380 86390 1
514657 99514657 1001 86380 86390 1
514786 99514786 1001 86380 86390 1
514658 99514658 1001 86380 86390 1
514619 99514619 1001 86380 86390 1
514405 99514405 1001 86380 86390 1
514357 99514357 1001 86380 86390 1
514308 99514308 1001 86380 86390 1
514415 99514415 1001 86380 86390 1
514428 99514428 1001 86380 86390 1
514958 99514958 1001 86380 86390 1
514858 99514858 1001 86380 86390 1
515658 99515658 1001 86380 86390 1
515522 99515522 1001 86380 86390 1
515614 99515614 1001 86380 86390 1
515512 99515512 1001 86380 86390 1
515427 99515427 1001 86380 86390 1
515324 99515324 1001 86380 86390 1
515179 99515179 1001 86380 86390 1
515091 99515091 1001 86380 86390 1
515886 99515886 1001 86380 86390 1
516477 99516477 1001 86380 86390 1
516449 99516449 1001 86380 86390 1
516347 99516347 1001 86380 86390 1
516401 99516401 1001 86380 86390 1
516418 99516418 1001 86380 86390 1
516228 99516228 1001 86380 86390 1
516293 99516293 1001 86380 86390 1
516115 99516115 1001 86380 86390 1
516155 99516155 1001 86380 86390 1
516289 99516289 1001 86380 86390 1
516212 99516212 1001 86380 86390 1
515971 99515971 1001 86380 86390 1
516039 99516039 1001 86380 86390 1
516027 99516027 1001 86380 86390 1
515937 99515937 1001 86380 86390 1
515964 99515964 1001 86380 86390 1
516639 99516639 1001 86380 86390 1
516601 99516601 1001 86380 86390 1
516523 99516523 1001 86380 86390 1
516553 99516553 1001 86380 86390 1
516685 99516685 1001 86380 86390 1
516699 99516699 1001 86380 86390 1
516674 99516674 1001 86380 86390 1
517248 99517248 1001 86380 86390 1
517160 99517160 1001 86380 86390 1
516931 99516931 1001 86380 86390 1
516754 99516754 1001 86380 86390 1
516763 99516763 1001 86380 86390 1
517429 99517429 1001 86380 86390 1
517520 99517520 1001 86380 86390 1
517521 99517521 1001 86380 86390 1
517511 99517511 1001 86380 86390 1
517395 99517395 1001 86380 86390 1
517994 99517994 1001 86380 86390 1
518061 99518061 1001 86380 86390 1
518011 99518011 1001 86380 86390 1
518013 99518013 1001 86380 86390 1
518148 99518148 1001 86380 86390 1
517967 99517967 1001 86380 86390 1
517968 99517968 1001 86380 86390 1
517805 99517805 1001 86380 86390 1
[truncated: 4,095,308 more chars]
