# Supplementary material for: Fast and near-optimal monitoring for healthcare acquired infection outbreaks
Source: PLoS Comput Biol. 2019 Sep 16;15(9):e1007284. doi: 10.1371/journal.pcbi.1007284 (PMC6762212; doi:10.1371/journal.pcbi.1007284)
Supplement: S2 Data — (ZIP) [file pcbi.1007284.s007.zip › MobilityLogs2/HAISE_Carilion_all_visits_day_183.txt]

#Person location Sublocation StartTime EndTime Type
421099 294 1001 61020 61617 1
406343 1140 1001 19500 20337 1
404319 1140 1001 51360 52677 1
526284 757 1002 27330 39251 1
400016 99400016 1001 86380 86390 1
400488 99400488 1001 86380 86390 1
400642 99400642 1001 86380 86390 1
400932 99400932 1001 86380 86390 1
401060 99401060 1001 86380 86390 1
401235 99401235 1001 86380 86390 1
401323 99401323 1001 86380 86390 1
401592 99401592 1001 86380 86390 1
401769 99401769 1001 86380 86390 1
401900 99401900 1001 86380 86390 1
402296 99402296 1001 86380 86390 1
402507 99402507 1001 86380 86390 1
402679 99402679 1001 86380 86390 1
402858 99402858 1001 86380 86390 1
402837 99402837 1001 86380 86390 1
402990 99402990 1001 86380 86390 1
402936 99402936 1001 86380 86390 1
403061 99403061 1001 86380 86390 1
403014 99403014 1001 86380 86390 1
402995 99402995 1001 86380 86390 1
403161 99403161 1001 86380 86390 1
403183 99403183 1001 86380 86390 1
403264 99403264 1001 86380 86390 1
403352 99403352 1001 86380 86390 1
403445 99403445 1001 86380 86390 1
403497 99403497 1001 86380 86390 1
403472 99403472 1001 86380 86390 1
403770 99403770 1001 86380 86390 1
403842 99403842 1001 86380 86390 1
403848 99403848 1001 86380 86390 1
403964 99403964 1001 86380 86390 1
404377 99404377 1001 86380 86390 1
404412 99404412 1001 86380 86390 1
404544 99404544 1001 86380 86390 1
404675 99404675 1001 86380 86390 1
405066 99405066 1001 86380 86390 1
405176 99405176 1001 86380 86390 1
405119 99405119 1001 86380 86390 1
405310 99405310 1001 86380 86390 1
405401 99405401 1001 86380 86390 1
405349 99405349 1001 86380 86390 1
405588 99405588 1001 86380 86390 1
405780 99405780 1001 86380 86390 1
405968 99405968 1001 86380 86390 1
405906 99405906 1001 86380 86390 1
405987 99405987 1001 86380 86390 1
406270 99406270 1001 86380 86390 1
406389 99406389 1001 86380 86390 1
406285 99406285 1001 86380 86390 1
406421 99406421 1001 86380 86390 1
406424 99406424 1001 86380 86390 1
406396 99406396 1001 86380 86390 1
406439 99406439 1001 86380 86390 1
406786 99406786 1001 86380 86390 1
406843 99406843 1001 86380 86390 1
406987 99406987 1001 86380 86390 1
407136 99407136 1001 86380 86390 1
407129 99407129 1001 86380 86390 1
407228 99407228 1001 86380 86390 1
407185 99407185 1001 86380 86390 1
407500 99407500 1001 86380 86390 1
407586 99407586 1001 86380 86390 1
407760 99407760 1001 86380 86390 1
407678 99407678 1001 86380 86390 1
407848 99407848 1001 86380 86390 1
407918 99407918 1001 86380 86390 1
408096 99408096 1001 86380 86390 1
407993 99407993 1001 86380 86390 1
408961 99408961 1001 86380 86390 1
408925 99408925 1001 86380 86390 1
409055 99409055 1001 86380 86390 1
409105 99409105 1001 86380 86390 1
409567 99409567 1001 86380 86390 1
409752 99409752 1001 86380 86390 1
409796 99409796 1001 86380 86390 1
409862 99409862 1001 86380 86390 1
409970 99409970 1001 86380 86390 1
410018 99410018 1001 86380 86390 1
410261 99410261 1001 86380 86390 1
410331 99410331 1001 86380 86390 1
410516 99410516 1001 86380 86390 1
410686 99410686 1001 86380 86390 1
410784 99410784 1001 86380 86390 1
411253 99411253 1001 86380 86390 1
411479 99411479 1001 86380 86390 1
411447 99411447 1001 86380 86390 1
411611 99411611 1001 86380 86390 1
411622 99411622 1001 86380 86390 1
411565 99411565 1001 86380 86390 1
411887 99411887 1001 86380 86390 1
412200 99412200 1001 86380 86390 1
412353 99412353 1001 86380 86390 1
413400 99413400 1001 86380 86390 1
413698 99413698 1001 86380 86390 1
413476 99413476 1001 86380 86390 1
413405 99413405 1001 86380 86390 1
413387 99413387 1001 86380 86390 1
412666 99412666 1001 86380 86390 1
412585 99412585 1001 86380 86390 1
414011 99414011 1001 86380 86390 1
413783 99413783 1001 86380 86390 1
413986 99413986 1001 86380 86390 1
413954 99413954 1001 86380 86390 1
414067 99414067 1001 86380 86390 1
413708 99413708 1001 86380 86390 1
415141 99415141 1001 86380 86390 1
415101 99415101 1001 86380 86390 1
414666 99414666 1001 86380 86390 1
414610 99414610 1001 86380 86390 1
414673 99414673 1001 86380 86390 1
414464 99414464 1001 86380 86390 1
414389 99414389 1001 86380 86390 1
414414 99414414 1001 86380 86390 1
414498 99414498 1001 86380 86390 1
415602 99415602 1001 86380 86390 1
415678 99415678 1001 86380 86390 1
415402 99415402 1001 86380 86390 1
416752 99416752 1001 86380 86390 1
416957 99416957 1001 86380 86390 1
416666 99416666 1001 86380 86390 1
416369 99416369 1001 86380 86390 1
416534 99416534 1001 86380 86390 1
416508 99416508 1001 86380 86390 1
416246 99416246 1001 86380 86390 1
415848 99415848 1001 86380 86390 1
417123 99417123 1001 86380 86390 1
417563 99417563 1001 86380 86390 1
418676 99418676 1001 86380 86390 1
418747 99418747 1001 86380 86390 1
418442 99418442 1001 86380 86390 1
418558 99418558 1001 86380 86390 1
418569 99418569 1001 86380 86390 1
418248 99418248 1001 86380 86390 1
418035 99418035 1001 86380 86390 1
418093 99418093 1001 86380 86390 1
418323 99418323 1001 86380 86390 1
418068 99418068 1001 86380 86390 1
418265 99418265 1001 86380 86390 1
417826 99417826 1001 86380 86390 1
417853 99417853 1001 86380 86390 1
418012 99418012 1001 86380 86390 1
417954 99417954 1001 86380 86390 1
417656 99417656 1001 86380 86390 1
420378 99420378 1001 86380 86390 1
420217 99420217 1001 86380 86390 1
419806 99419806 1001 86380 86390 1
419726 99419726 1001 86380 86390 1
419450 99419450 1001 86380 86390 1
419458 99419458 1001 86380 86390 1
419230 99419230 1001 86380 86390 1
420651 99420651 1001 86380 86390 1
420565 99420565 1001 86380 86390 1
420518 99420518 1001 86380 86390 1
421839 99421839 1001 86380 86390 1
421688 99421688 1001 86380 86390 1
421758 99421758 1001 86380 86390 1
422018 99422018 1001 86380 86390 1
421994 99421994 1001 86380 86390 1
422104 99422104 1001 86380 86390 1
421831 99421831 1001 86380 86390 1
421565 99421565 1001 86380 86390 1
421623 99421623 1001 86380 86390 1
421420 99421420 1001 86380 86390 1
421493 99421493 1001 86380 86390 1
420919 99420919 1001 86380 86390 1
422253 99422253 1001 86380 86390 1
422178 99422178 1001 86380 86390 1
422371 99422371 1001 86380 86390 1
423663 99423663 1001 86380 86390 1
423279 99423279 1001 86380 86390 1
422752 99422752 1001 86380 86390 1
422569 99422569 1001 86380 86390 1
423987 99423987 1001 86380 86390 1
423781 99423781 1001 86380 86390 1
423954 99423954 1001 86380 86390 1
423857 99423857 1001 86380 86390 1
425092 99425092 1001 86380 86390 1
425286 99425286 1001 86380 86390 1
425271 99425271 1001 86380 86390 1
424681 99424681 1001 86380 86390 1
424516 99424516 1001 86380 86390 1
424259 99424259 1001 86380 86390 1
424588 99424588 1001 86380 86390 1
425407 99425407 1001 86380 86390 1
425715 99425715 1001 86380 86390 1
425719 99425719 1001 86380 86390 1
426895 99426895 1001 86380 86390 1
426848 99426848 1001 86380 86390 1
426752 99426752 1001 86380 86390 1
426855 99426855 1001 86380 86390 1
426998 99426998 1001 86380 86390 1
426047 99426047 1001 86380 86390 1
425876 99425876 1001 86380 86390 1
426061 99426061 1001 86380 86390 1
427456 99427456 1001 86380 86390 1
428731 99428731 1001 86380 86390 1
428211 99428211 1001 86380 86390 1
428340 99428340 1001 86380 86390 1
428044 99428044 1001 86380 86390 1
428070 99428070 1001 86380 86390 1
428269 99428269 1001 86380 86390 1
428017 99428017 1001 86380 86390 1
428316 99428316 1001 86380 86390 1
427628 99427628 1001 86380 86390 1
427838 99427838 1001 86380 86390 1
429017 99429017 1001 86380 86390 1
428973 99428973 1001 86380 86390 1
428905 99428905 1001 86380 86390 1
430246 99430246 1001 86380 86390 1
430337 99430337 1001 86380 86390 1
429863 99429863 1001 86380 86390 1
429578 99429578 1001 86380 86390 1
429607 99429607 1001 86380 86390 1
429564 99429564 1001 86380 86390 1
429469 99429469 1001 86380 86390 1
429334 99429334 1001 86380 86390 1
429492 99429492 1001 86380 86390 1
430818 99430818 1001 86380 86390 1
430432 99430432 1001 86380 86390 1
430403 99430403 1001 86380 86390 1
430492 99430492 1001 86380 86390 1
430694 99430694 1001 86380 86390 1
431910 99431910 1001 86380 86390 1
431693 99431693 1001 86380 86390 1
431928 99431928 1001 86380 86390 1
431667 99431667 1001 86380 86390 1
431904 99431904 1001 86380 86390 1
431561 99431561 1001 86380 86390 1
431535 99431535 1001 86380 86390 1
431612 99431612 1001 86380 86390 1
431613 99431613 1001 86380 86390 1
431325 99431325 1001 86380 86390 1
431394 99431394 1001 86380 86390 1
430828 99430828 1001 86380 86390 1
431154 99431154 1001 86380 86390 1
430943 99430943 1001 86380 86390 1
432225 99432225 1001 86380 86390 1
432350 99432350 1001 86380 86390 1
432161 99432161 1001 86380 86390 1
432419 99432419 1001 86380 86390 1
432214 99432214 1001 86380 86390 1
432314 99432314 1001 86380 86390 1
433553 99433553 1001 86380 86390 1
433709 99433709 1001 86380 86390 1
433241 99433241 1001 86380 86390 1
433285 99433285 1001 86380 86390 1
432553 99432553 1001 86380 86390 1
432587 99432587 1001 86380 86390 1
432622 99432622 1001 86380 86390 1
434065 99434065 1001 86380 86390 1
434023 99434023 1001 86380 86390 1
434125 99434125 1001 86380 86390 1
435061 99435061 1001 86380 86390 1
434637 99434637 1001 86380 86390 1
434819 99434819 1001 86380 86390 1
434765 99434765 1001 86380 86390 1
434833 99434833 1001 86380 86390 1
434139 99434139 1001 86380 86390 1
434345 99434345 1001 86380 86390 1
434327 99434327 1001 86380 86390 1
434578 99434578 1001 86380 86390 1
434337 99434337 1001 86380 86390 1
436872 99436872 1001 86380 86390 1
436952 99436952 1001 86380 86390 1
437099 99437099 1001 86380 86390 1
437033 99437033 1001 86380 86390 1
436821 99436821 1001 86380 86390 1
436684 99436684 1001 86380 86390 1
436368 99436368 1001 86380 86390 1
436346 99436346 1001 86380 86390 1
436702 99436702 1001 86380 86390 1
437160 99437160 1001 86380 86390 1
437254 99437254 1001 86380 86390 1
300665 99300665 1001 86380 86390 1
300570 99300570 1001 86380 86390 1
300333 99300333 1001 86380 86390 1
300337 99300337 1001 86380 86390 1
300454 99300454 1001 86380 86390 1
300442 99300442 1001 86380 86390 1
300203 99300203 1001 86380 86390 1
300297 99300297 1001 86380 86390 1
300209 99300209 1001 86380 86390 1
300288 99300288 1001 86380 86390 1
300792 99300792 1001 86380 86390 1
301387 99301387 1001 86380 86390 1
301507 99301507 1001 86380 86390 1
301434 99301434 1001 86380 86390 1
301246 99301246 1001 86380 86390 1
301227 99301227 1001 86380 86390 1
301254 99301254 1001 86380 86390 1
301190 99301190 1001 86380 86390 1
300973 99300973 1001 86380 86390 1
301039 99301039 1001 86380 86390 1
301028 99301028 1001 86380 86390 1
301109 99301109 1001 86380 86390 1
301008 99301008 1001 86380 86390 1
301114 99301114 1001 86380 86390 1
301621 99301621 1001 86380 86390 1
301649 99301649 1001 86380 86390 1
301586 99301586 1001 86380 86390 1
301679 99301679 1001 86380 86390 1
301667 99301667 1001 86380 86390 1
302188 99302188 1001 86380 86390 1
302319 99302319 1001 86380 86390 1
302107 99302107 1001 86380 86390 1
302134 99302134 1001 86380 86390 1
302031 99302031 1001 86380 86390 1
302084 99302084 1001 86380 86390 1
301955 99301955 1001 86380 86390 1
301803 99301803 1001 86380 86390 1
301842 99301842 1001 86380 86390 1
301883 99301883 1001 86380 86390 1
301784 99301784 1001 86380 86390 1
302481 99302481 1001 86380 86390 1
302456 99302456 1001 86380 86390 1
302469 99302469 1001 86380 86390 1
303173 99303173 1001 86380 86390 1
303134 99303134 1001 86380 86390 1
303020 99303020 1001 86380 86390 1
303126 99303126 1001 86380 86390 1
303142 99303142 1001 86380 86390 1
302860 99302860 1001 86380 86390 1
302933 99302933 1001 86380 86390 1
302948 99302948 1001 86380 86390 1
302757 99302757 1001 86380 86390 1
302592 99302592 1001 86380 86390 1
302724 99302724 1001 86380 86390 1
302636 99302636 1001 86380 86390 1
303230 99303230 1001 86380 86390 1
303399 99303399 1001 86380 86390 1
303272 99303272 1001 86380 86390 1
303247 99303247 1001 86380 86390 1
303277 99303277 1001 86380 86390 1
303358 99303358 1001 86380 86390 1
303987 99303987 1001 86380 86390 1
303833 99303833 1001 86380 86390 1
303888 99303888 1001 86380 86390 1
303928 99303928 1001 86380 86390 1
303687 99303687 1001 86380 86390 1
303786 99303786 1001 86380 86390 1
303774 99303774 1001 86380 86390 1
303813 99303813 1001 86380 86390 1
304125 99304125 1001 86380 86390 1
304139 99304139 1001 86380 86390 1
304204 99304204 1001 86380 86390 1
304230 99304230 1001 86380 86390 1
304107 99304107 1001 86380 86390 1
304796 99304796 1001 86380 86390 1
304674 99304674 1001 86380 86390 1
304664 99304664 1001 86380 86390 1
304676 99304676 1001 86380 86390 1
304619 99304619 1001 86380 86390 1
304557 99304557 1001 86380 86390 1
304277 99304277 1001 86380 86390 1
304345 99304345 1001 86380 86390 1
304385 99304385 1001 86380 86390 1
304285 99304285 1001 86380 86390 1
305051 99305051 1001 86380 86390 1
304952 99304952 1001 86380 86390 1
305032 99305032 1001 86380 86390 1
304903 99304903 1001 86380 86390 1
304985 99304985 1001 86380 86390 1
305571 99305571 1001 86380 86390 1
305546 99305546 1001 86380 86390 1
305495 99305495 1001 86380 86390 1
305511 99305511 1001 86380 86390 1
305577 99305577 1001 86380 86390 1
305677 99305677 1001 86380 86390 1
305646 99305646 1001 86380 86390 1
305456 99305456 1001 86380 86390 1
305343 99305343 1001 86380 86390 1
305346 99305346 1001 86380 86390 1
305359 99305359 1001 86380 86390 1
305334 99305334 1001 86380 86390 1
305387 99305387 1001 86380 86390 1
305414 99305414 1001 86380 86390 1
305225 99305225 1001 86380 86390 1
500154 99500154 1001 86380 86390 1
500104 99500104 1001 86380 86390 1
500118 99500118 1001 86380 86390 1
500067 99500067 1001 86380 86390 1
500147 99500147 1001 86380 86390 1
500109 99500109 1001 86380 86390 1
500048 99500048 1001 86380 86390 1
500648 99500648 1001 86380 86390 1
500630 99500630 1001 86380 86390 1
500574 99500574 1001 86380 86390 1
500575 99500575 1001 86380 86390 1
500537 99500537 1001 86380 86390 1
500540 99500540 1001 86380 86390 1
500245 99500245 1001 86380 86390 1
500311 99500311 1001 86380 86390 1
500286 99500286 1001 86380 86390 1
500342 99500342 1001 86380 86390 1
500395 99500395 1001 86380 86390 1
500213 99500213 1001 86380 86390 1
500204 99500204 1001 86380 86390 1
500944 99500944 1001 86380 86390 1
501492 99501492 1001 86380 86390 1
501318 99501318 1001 86380 86390 1
501309 99501309 1001 86380 86390 1
501247 99501247 1001 86380 86390 1
501262 99501262 1001 86380 86390 1
501090 99501090 1001 86380 86390 1
501834 99501834 1001 86380 86390 1
501770 99501770 1001 86380 86390 1
501788 99501788 1001 86380 86390 1
501672 99501672 1001 86380 86390 1
502363 99502363 1001 86380 86390 1
502437 99502437 1001 86380 86390 1
502266 99502266 1001 86380 86390 1
502409 99502409 1001 86380 86390 1
502296 99502296 1001 86380 86390 1
502144 99502144 1001 86380 86390 1
502082 99502082 1001 86380 86390 1
502198 99502198 1001 86380 86390 1
502178 99502178 1001 86380 86390 1
502042 99502042 1001 86380 86390 1
501890 99501890 1001 86380 86390 1
501878 99501878 1001 86380 86390 1
502033 99502033 1001 86380 86390 1
502546 99502546 1001 86380 86390 1
502559 99502559 1001 86380 86390 1
502525 99502525 1001 86380 86390 1
502983 99502983 1001 86380 86390 1
503087 99503087 1001 86380 86390 1
502973 99502973 1001 86380 86390 1
502925 99502925 1001 86380 86390 1
502913 99502913 1001 86380 86390 1
502831 99502831 1001 86380 86390 1
502731 99502731 1001 86380 86390 1
502835 99502835 1001 86380 86390 1
503374 99503374 1001 86380 86390 1
504008 99504008 1001 86380 86390 1
503975 99503975 1001 86380 86390 1
503771 99503771 1001 86380 86390 1
503785 99503785 1001 86380 86390 1
503850 99503850 1001 86380 86390 1
503840 99503840 1001 86380 86390 1
503603 99503603 1001 86380 86390 1
503512 99503512 1001 86380 86390 1
503539 99503539 1001 86380 86390 1
503643 99503643 1001 86380 86390 1
503568 99503568 1001 86380 86390 1
503518 99503518 1001 86380 86390 1
504129 99504129 1001 86380 86390 1
504867 99504867 1001 86380 86390 1
504824 99504824 1001 86380 86390 1
504889 99504889 1001 86380 86390 1
504902 99504902 1001 86380 86390 1
504934 99504934 1001 86380 86390 1
504761 99504761 1001 86380 86390 1
504635 99504635 1001 86380 86390 1
504589 99504589 1001 86380 86390 1
504641 99504641 1001 86380 86390 1
504672 99504672 1001 86380 86390 1
504478 99504478 1001 86380 86390 1
504483 99504483 1001 86380 86390 1
504342 99504342 1001 86380 86390 1
504447 99504447 1001 86380 86390 1
504473 99504473 1001 86380 86390 1
504343 99504343 1001 86380 86390 1
504474 99504474 1001 86380 86390 1
504463 99504463 1001 86380 86390 1
504400 99504400 1001 86380 86390 1
504946 99504946 1001 86380 86390 1
504987 99504987 1001 86380 86390 1
505027 99505027 1001 86380 86390 1
505053 99505053 1001 86380 86390 1
505029 99505029 1001 86380 86390 1
505095 99505095 1001 86380 86390 1
505720 99505720 1001 86380 86390 1
505631 99505631 1001 86380 86390 1
505581 99505581 1001 86380 86390 1
505607 99505607 1001 86380 86390 1
505711 99505711 1001 86380 86390 1
505622 99505622 1001 86380 86390 1
505640 99505640 1001 86380 86390 1
505388 99505388 1001 86380 86390 1
505454 99505454 1001 86380 86390 1
505562 99505562 1001 86380 86390 1
505485 99505485 1001 86380 86390 1
505151 99505151 1001 86380 86390 1
505899 99505899 1001 86380 86390 1
505822 99505822 1001 86380 86390 1
505785 99505785 1001 86380 86390 1
505867 99505867 1001 86380 86390 1
506470 99506470 1001 86380 86390 1
506574 99506574 1001 86380 86390 1
506462 99506462 1001 86380 86390 1
506402 99506402 1001 86380 86390 1
506379 99506379 1001 86380 86390 1
506330 99506330 1001 86380 86390 1
506132 99506132 1001 86380 86390 1
506159 99506159 1001 86380 86390 1
506136 99506136 1001 86380 86390 1
506139 99506139 1001 86380 86390 1
506078 99506078 1001 86380 86390 1
506606 99506606 1001 86380 86390 1
506660 99506660 1001 86380 86390 1
506638 99506638 1001 86380 86390 1
506796 99506796 1001 86380 86390 1
507322 99507322 1001 86380 86390 1
507362 99507362 1001 86380 86390 1
507375 99507375 1001 86380 86390 1
507206 99507206 1001 86380 86390 1
507169 99507169 1001 86380 86390 1
507055 99507055 1001 86380 86390 1
507019 99507019 1001 86380 86390 1
506881 99506881 1001 86380 86390 1
507003 99507003 1001 86380 86390 1
507565 99507565 1001 86380 86390 1
507490 99507490 1001 86380 86390 1
507556 99507556 1001 86380 86390 1
508211 99508211 1001 86380 86390 1
508203 99508203 1001 86380 86390 1
508030 99508030 1001 86380 86390 1
507942 99507942 1001 86380 86390 1
507892 99507892 1001 86380 86390 1
507972 99507972 1001 86380 86390 1
507845 99507845 1001 86380 86390 1
507938 99507938 1001 86380 86390 1
507951 99507951 1001 86380 86390 1
507680 99507680 1001 86380 86390 1
507644 99507644 1001 86380 86390 1
508299 99508299 1001 86380 86390 1
508277 99508277 1001 86380 86390 1
508904 99508904 1001 86380 86390 1
508932 99508932 1001 86380 86390 1
508714 99508714 1001 86380 86390 1
508702 99508702 1001 86380 86390 1
508782 99508782 1001 86380 86390 1
508863 99508863 1001 86380 86390 1
508763 99508763 1001 86380 86390 1
508622 99508622 1001 86380 86390 1
508598 99508598 1001 86380 86390 1
508497 99508497 1001 86380 86390 1
508517 99508517 1001 86380 86390 1
509140 99509140 1001 86380 86390 1
509209 99509209 1001 86380 86390 1
509235 99509235 1001 86380 86390 1
509798 99509798 1001 86380 86390 1
509839 99509839 1001 86380 86390 1
509749 99509749 1001 86380 86390 1
509795 99509795 1001 86380 86390 1
509603 99509603 1001 86380 86390 1
509380 99509380 1001 86380 86390 1
509485 99509485 1001 86380 86390 1
510041 99510041 1001 86380 86390 1
509990 99509990 1001 86380 86390 1
509980 99509980 1001 86380 86390 1
510085 99510085 1001 86380 86390 1
510075 99510075 1001 86380 86390 1
510670 99510670 1001 86380 86390 1
510645 99510645 1001 86380 86390 1
510658 99510658 1001 86380 86390 1
510711 99510711 1001 86380 86390 1
510443 99510443 1001 86380 86390 1
510439 99510439 1001 86380 86390 1
510375 99510375 1001 86380 86390 1
510365 99510365 1001 86380 86390 1
510262 99510262 1001 86380 86390 1
510291 99510291 1001 86380 86390 1
510298 99510298 1001 86380 86390 1
510866 99510866 1001 86380 86390 1
510879 99510879 1001 86380 86390 1
510819 99510819 1001 86380 86390 1
510820 99510820 1001 86380 86390 1
510915 99510915 1001 86380 86390 1
511521 99511521 1001 86380 86390 1
511445 99511445 1001 86380 86390 1
511485 99511485 1001 86380 86390 1
511245 99511245 1001 86380 86390 1
511170 99511170 1001 86380 86390 1
511144 99511144 1001 86380 86390 1
511274 99511274 1001 86380 86390 1
511332 99511332 1001 86380 86390 1
511064 99511064 1001 86380 86390 1
511106 99511106 1001 86380 86390 1
511072 99511072 1001 86380 86390 1
511733 99511733 1001 86380 86390 1
511579 99511579 1001 86380 86390 1
511712 99511712 1001 86380 86390 1
511754 99511754 1001 86380 86390 1
512279 99512279 1001 86380 86390 1
512179 99512179 1001 86380 86390 1
512184 99512184 1001 86380 86390 1
512209 99512209 1001 86380 86390 1
512235 99512235 1001 86380 86390 1
512377 99512377 1001 86380 86390 1
511981 99511981 1001 86380 86390 1
512064 99512064 1001 86380 86390 1
512078 99512078 1001 86380 86390 1
511789 99511789 1001 86380 86390 1
511869 99511869 1001 86380 86390 1
511934 99511934 1001 86380 86390 1
511886 99511886 1001 86380 86390 1
512480 99512480 1001 86380 86390 1
512507 99512507 1001 86380 86390 1
512520 99512520 1001 86380 86390 1
512486 99512486 1001 86380 86390 1
512397 99512397 1001 86380 86390 1
512514 99512514 1001 86380 86390 1
513177 99513177 1001 86380 86390 1
512935 99512935 1001 86380 86390 1
512911 99512911 1001 86380 86390 1
512950 99512950 1001 86380 86390 1
512671 99512671 1001 86380 86390 1
512739 99512739 1001 86380 86390 1
513367 99513367 1001 86380 86390 1
513264 99513264 1001 86380 86390 1
513854 99513854 1001 86380 86390 1
513923 99513923 1001 86380 86390 1
513665 99513665 1001 86380 86390 1
513783 99513783 1001 86380 86390 1
513613 99513613 1001 86380 86390 1
514032 99514032 1001 86380 86390 1
514230 99514230 1001 86380 86390 1
514101 99514101 1001 86380 86390 1
514179 99514179 1001 86380 86390 1
514796 99514796 1001 86380 86390 1
514732 99514732 1001 86380 86390 1
514735 99514735 1001 86380 86390 1
514816 99514816 1001 86380 86390 1
514509 99514509 1001 86380 86390 1
514587 99514587 1001 86380 86390 1
514642 99514642 1001 86380 86390 1
514544 99514544 1001 86380 86390 1
514495 99514495 1001 86380 86390 1
514612 99514612 1001 86380 86390 1
514369 99514369 1001 86380 86390 1
514292 99514292 1001 86380 86390 1
514403 99514403 1001 86380 86390 1
515062 99515062 1001 86380 86390 1
514976 99514976 1001 86380 86390 1
514943 99514943 1001 86380 86390 1
515652 99515652 1001 86380 86390 1
515636 99515636 1001 86380 86390 1
515661 99515661 1001 86380 86390 1
515522 99515522 1001 86380 86390 1
515588 99515588 1001 86380 86390 1
515511 99515511 1001 86380 86390 1
515540 99515540 1001 86380 86390 1
515452 99515452 1001 86380 86390 1
515363 99515363 1001 86380 86390 1
515460 99515460 1001 86380 86390 1
515462 99515462 1001 86380 86390 1
515132 99515132 1001 86380 86390 1
515785 99515785 1001 86380 86390 1
515786 99515786 1001 86380 86390 1
515726 99515726 1001 86380 86390 1
515820 99515820 1001 86380 86390 1
516408 99516408 1001 86380 86390 1
516359 99516359 1001 86380 86390 1
516465 99516465 1001 86380 86390 1
516500 99516500 1001 86380 86390 1
516151 99516151 1001 86380 86390 1
516112 99516112 1001 86380 86390 1
516194 99516194 1001 86380 86390 1
516223 99516223 1001 86380 86390 1
516288 99516288 1001 86380 86390 1
515993 99515993 1001 86380 86390 1
515922 99515922 1001 86380 86390 1
515938 99515938 1001 86380 86390 1
516093 99516093 1001 86380 86390 1
516017 99516017 1001 86380 86390 1
516532 99516532 1001 86380 86390 1
516635 99516635 1001 86380 86390 1
517169 99517169 1001 86380 86390 1
517195 99517195 1001 86380 86390 1
517296 99517296 1001 86380 86390 1
516976 99516976 1001 86380 86390 1
517108 99517108 1001 86380 86390 1
516955 99516955 1001 86380 86390 1
517023 99517023 1001 86380 86390 1
516818 99516818 1001 86380 86390 1
517397 99517397 1001 86380 86390 1
517337 99517337 1001 86380 86390 1
517525 99517525 1001 86380 86390 1
517985 99517985 1001 86380 86390 1
518154 99518154 1001 86380 86390 1
518019 99518019 1001 86380 86390 1
517790 99517790 1001 86380 86390 1
517810 99517810 1001 86380 86390 1
517685 99517685 1001 86380 86390 1
517549 99517549 1001 86380 86390 1
517603 99517603 1001 86380 86390 1
517565 99517565 1001 86380 86390 1
518283 99518283 1001 86380 86390 1
518221 99518221 1001 86380 86390 1
518209 99518209 1001 86380 86390 1
518912 99518912 1001 86380 86390 1
518809 99518809 1001 86380 86390 1
518913 99518913 1001 86380 86390 1
518891 99518891 1001 86380 86390 1
518828 99518828 1001 86380 86390 1
518905 99518905 1001 86380 86390 1
518870 99518870 1001 86380 86390 1
518884 99518884 1001 86380 86390 1
518409 99518409 1001 86380 86390 1
518461 99518461 1001 86380 86390 1
518414 99518414 1001 86380 86390 1
518376 99518376 1001 86380 86390 1
519140 99519140 1001 86380 86390 1
519192 99519192 1001 86380 86390 1
519118 99519118 1001 86380 86390 1
519634 99519634 1001 86380 86390 1
519779 99519779 1001 86380 86390 1
519532 99519532 1001 86380 86390 1
519430 99519430 1001 86380 86390 1
519456 99519456 1001 86380 86390 1
519565 99519565 1001 86380 86390 1
519424 99519424 1001 86380 86390 1
519235 99519235 1001 86380 86390 1
519274 99519274 1001 86380 86390 1
519203 99519203 1001 86380 86390 1
519217 99519217 1001 86380 86390 1
519257 99519257 1001 86380 86390 1
520011 99520011 1001 86380 86390 1
520001 99520001 1001 86380 86390 1
520606 99520606 1001 86380 86390 1
520618 99520618 1001 86380 86390 1
520520 99520520 1001 86380 86390 1
520485 99520485 1001 86380 86390 1
520399 99520399 1001 86380 86390 1
520401 99520401 1001 86380 86390 1
520165 99520165 1001 86380 86390 1
520028 99520028 1001 86380 86390 1
520657 99520657 1001 86380 86390 1
521355 99521355 1001 86380 86390 1
521346 99521346 1001 86380 86390 1
521283 99521283 1001 86380 86390 1
521249 99521249 1001 86380 86390 1
521212 99521212 1001 86380 86390 1
520952 99520952 1001 86380 86390 1
520955 99520955 1001 86380 86390 1
520971 99520971 1001 86380 86390 1
520973 99520973 1001 86380 86390 1
521519 99521519 1001 86380 86390 1
521484 99521484 1001 86380 86390 1
521475 99521475 1001 86380 86390 1
522125 99522125 1001 86380 86390 1
522254 99522254 1001 86380 86390 1
522231 99522231 1001 86380 86390 1
522102 99522102 1001 86380 86390 1
522104 99522104 1001 86380 86390 1
522275 99522275 1001 86380 86390 1
522186 99522186 1001 86380 86390 1
522212 99522212 1001 86380 86390 1
521918 99521918 1001 86380 86390 1
521910 99521910 1001 86380 86390 1
522001 99522001 1001 86380 86390 1
521976 99521976 1001 86380 86390 1
521951 99521951 1001 86380 86390 1
521954 99521954 1001 86380 86390 1
521917 99521917 1001 86380 86390 1
521712 99521712 1001 86380 86390 1
521701 99521701 1001 86380 86390 1
521753 99521753 1001 86380 86390 1
521682 99521682 1001 86380 86390 1
521813 99521813 1001 86380 86390 1
522323 99522323 1001 86380 86390 1
522401 99522401 1001 86380 86390 1
522427 99522427 1001 86380 86390 1
523068 99523068 1001 86380 86390 1
523088 99523088 1001 86380 86390 1
523107 99523107 1001 86380 86390 1
522836 99522836 1001 86380 86390 1
522875 99522875 1001 86380 86390 1
522905 99522905 1001 86380 86390 1
522710 99522710 1001 86380 86390 1
522829 99522829 1001 86380 86390 1
522842 99522842 1001 86380 86390 1
522805 99522805 1001 86380 86390 1
522727 99522727 1001 86380 86390 1
522501 99522501 1001 86380 86390 1
522516 99522516 1001 86380 86390 1
522530 99522530 1001 86380 86390 1
522572 99522572 1001 86380 86390 1
523781 99523781 1001 86380 86390 1
523834 99523834 1001 86380 86390 1
523933 99523933 1001 86380 86390 1
523751 99523751 1001 86380 86390 1
523584 99523584 1001 86380 86390 1
523641 99523641 1001 86380 86390 1
523693 99523693 1001 86380 86390 1
523543 99523543 1001 86380 86390 1
523375 99523375 1001 86380 86390 1
523460 99523460 1001 86380 86390 1
523502 99523502 1001 86380 86390 1
523478 99523478 1001 86380 86390 1
524060 99524060 1001 86380 86390 1
524050 99524050 1001 86380 86390 1
524669 99524669 1001 86380 86390 1
524745 99524745 1001 86380 86390 1
524725 99524725 1001 86380 86390 1
524758 99524758 1001 86380 86390 1
524679 99524679 1001 86380 86390 1
524435 99524435 1001 86380 86390 1
524492 99524492 1001 86380 86390 1
524369 99524369 1001 86380 86390 1
524318 99524318 1001 86380 86390 1
524203 99524203 1001 86380 86390 1
524923 99524923 1001 86380 86390 1
524885 99524885 1001 86380 86390 1
524976 99524976 1001 86380 86390 1
524925 99524925 1001 86380 86390 1
524927 99524927 1001 86380 86390 1
524824 99524824 1001 86380 86390 1
524812 99524812 1001 86380 86390 1
524817 99524817 1001 86380 86390 1
525596 99525596 1001 86380 86390 1
525454 99525454 1001 86380 86390 1
525379 99525379 1001 86380 86390 1
525200 99525200 1001 86380 86390 1
525369 99525369 1001 86380 86390 1
525228 99525228 1001 86380 86390 1
525270 99525270 1001 86380 86390 1
525311 99525311 1001 86380 86390 1
525055 99525055 1001 86380 86390 1
525113 99525113 1001 86380 86390 1
524984 99524984 1001 86380 86390 1
525155 99525155 1001 86380 86390 1
525143 99525143 1001 86380 86390 1
525779 99525779 1001 86380 86390 1
525637 99525637 1001 86380 86390 1
525650 99525650 1001 86380 86390 1
526347 99526347 1001 86380 86390 1
526290 99526290 1001 86380 86390 1
526316 99526316 1001 86380 86390 1
526033 99526033 1001 86380 86390 1
526059 99526059 1001 86380 86390 1
526085 99526085 1001 86380 86390 1
526124 99526124 1001 86380 86390 1
525985 99525985 1001 86380 86390 1
526512 99526512 1001 86380 86390 1
526505 99526505 1001 86380 86390 1
526546 99526546 1001 86380 86390 1
527125 99527125 1001 86380 86390 1
527184 99527184 1001 86380 86390 1
527197 99527197 1001 86380 86390 1
526852 99526852 1001 86380 86390 1
526957 99526957 1001 86380 86390 1
526858 99526858 1001 86380 86390 1
526631 99526631 1001 86380 86390 1
526817 99526817 1001 86380 86390 1
526665 99526665 1001 86380 86390 1
527288 99527288 1001 86380 86390 1
527434 99527434 1001 86380 86390 1
527371 99527371 1001 86380 86390 1
527950 99527950 1001 86380 86390 1
527870 99527870 1001 86380 86390 1
527519 99527519 1001 86380 86390 1
527619 99527619 1001 86380 86390 1
528086 99528086 1001 86380 86390 1
528168 99528168 1001 86380 86390 1
528118 99528118 1001 86380 86390 1
528133 99528133 1001 86380 86390 1
528186 99528186 1001 86380 86390 1
528857 99528857 1001 86380 86390 1
528728 99528728 1001 86380 86390 1
528846 99528846 1001 86380 86390 1
528671 99528671 1001 86380 86390 1
528609 99528609 1001 86380 86390 1
528694 99528694 1001 86380 86390 1
528591 99528591 1001 86380 86390 1
528443 99528443 1001 86380 86390 1
528473 99528473 1001 86380 86390 1
528357 99528357 1001 86380 86390 1
529003 99529003 1001 86380 86390 1
529060 99529060 1001 86380 86390 1
528919 99528919 1001 86380 86390 1
529599 99529599 1001 86380 86390 1
529563 99529563 1001 86380 86390 1
529606 99529606 1001 86380 86390 1
529722 99529722 1001 86380 86390 1
529545 99529545 1001 86380 86390 1
529171 99529171 1001 86380 86390 1
529197 99529197 1001 86380 86390 1
529212 99529212 1001 86380 86390 1
529753 99529753 1001 86380 86390 1
529853 99529853 1001 86380 86390 1
530446 99530446 1001 86380 86390 1
530541 99530541 1001 86380 86390 1
530547 99530547 1001 86380 86390 1
530144 99530144 1001 86380 86390 1
530114 99530114 1001 86380 86390 1
529988 99529988 1001 86380 86390 1
530015 99530015 1001 86380 86390 1
530643 99530643 1001 86380 86390 1
530645 99530645 1001 86380 86390 1
530609 99530609 1001 86380 86390 1
530613 99530613 1001 86380 86390 1
531379 99531379 1001 86380 86390 1
531369 99531369 1001 86380 86390 1
531262 99531262 1001 86380 86390 1
531098 99531098 1001 86380 86390 1
531091 99531091 1001 86380 86390 1
531143 99531143 1001 86380 86390 1
530928 99530928 1001 86380 86390 1
530869 99530869 1001 86380 86390 1
530882 99530882 1001 86380 86390 1
531495 99531495 1001 86380 86390 1
531475 99531475 1001 86380 86390 1
532084 99532084 1001 86380 86390 1
532125 99532125 1001 86380 86390 1
532138 99532138 1001 86380 86390 1
531852 99531852 1001 86380 86390 1
531843 99531843 1001 86380 86390 1
531587 99531587 1001 86380 86390 1
531674 99531674 1001 86380 86390 1
531623 99531623 1001 86380 86390 1
532235 99532235 1001 86380 86390 1
532857 99532857 1001 86380 86390 1
532922 99532922 1001 86380 86390 1
532926 99532926 1001 86380 86390 1
532723 99532723 1001 86380 86390 1
532712 99532712 1001 86380 86390 1
532425 99532425 1001 86380 86390 1
532478 99532478 1001 86380 86390 1
532492 99532492 1001 86380 86390 1
532599 99532599 1001 86380 86390 1
532447 99532447 1001 86380 86390 1
532448 99532448 1001 86380 86390 1
532565 99532565 1001 86380 86390 1
533063 99533063 1001 86380 86390 1
533234 99533234 1001 86380 86390 1
533157 99533157 1001 86380 86390 1
533822 99533822 1001 86380 86390 1
533616 99533616 1001 86380 86390 1
533502 99533502 1001 86380 86390 1
533464 99533464 1001 86380 86390 1
533516 99533516 1001 86380 86390 1
533607 99533607 1001 86380 86390 1
533649 99533649 1001 86380 86390 1
533548 99533548 1001 86380 86390 1
533245 99533245 1001 86380 86390 1
533364 99533364 1001 86380 86390 1
533988 99533988 1001 86380 86390 1
533871 99533871 1001 86380 86390 1
534040 99534040 1001 86380 86390 1
534533 99534533 1001 86380 86390 1
534564 99534564 1001 86380 86390 1
534435 99534435 1001 86380 86390 1
534462 99534462 1001 86380 86390 1
534118 99534118 1001 86380 86390 1
534177 99534177 1001 86380 86390 1
534088 99534088 1001 86380 86390 1
534064 99534064 1001 86380 86390 1
534750 99534750 1001 86380 86390 1
534783 99534783 1001 86380 86390 1
535282 99535282 1001 86380 86390 1
535235 99535235 1001 86380 86390 1
534956 99534956 1001 86380 86390 1
535092 99535092 1001 86380 86390 1
535666 99535666 1001 86380 86390 1
535529 99535529 1001 86380 86390 1
535674 99535674 1001 86380 86390 1
536146 99536146 1001 86380 86390 1
536185 99536185 1001 86380 86390 1
536253 99536253 1001 86380 86390 1
536217 99536217 1001 86380 86390 1
536057 99536057 1001 86380 86390 1
536060 99536060 1001 86380 86390 1
536125 99536125 1001 86380 86390 1
535996 99535996 1001 86380 86390 1
535803 99535803 1001 86380 86390 1
536446 99536446 1001 86380 86390 1
536485 99536485 1001 86380 86390 1
536539 99536539 1001 86380 86390 1
536449 99536449 1001 86380 86390 1
537034 99537034 1001 86380 86390 1
537113 99537113 1001 86380 86390 1
537006 99537006 1001 86380 86390 1
536893 99536893 1001 86380 86390 1
536883 99536883 1001 86380 86390 1
536819 99536819 1001 86380 86390 1
536923 99536923 1001 86380 86390 1
536794 99536794 1001 86380 86390 1
536796 99536796 1001 86380 86390 1
536876 99536876 1001 86380 86390 1
536852 99536852 1001 86380 86390 1
536676 99536676 1001 86380 86390 1
536591 99536591 1001 86380 86390 1
536592 99536592 1001 86380 86390 1
537237 99537237 1001 86380 86390 1
537279 99537279 1001 86380 86390 1
537203 99537203 1001 86380 86390 1
537348 99537348 1001 86380 86390 1
537339 99537339 1001 86380 86390 1
537966 99537966 1001 86380 86390 1
537922 99537922 1001 86380 86390 1
537924 99537924 1001 86380 86390 1
537589 99537589 1001 86380 86390 1
537656 99537656 1001 86380 86390 1
537782 99537782 1001 86380 86390 1
538083 99538083 1001 86380 86390 1
538102 99538102 1001 86380 86390 1
538133 99538133 1001 86380 86390 1
538779 99538779 1001 86380 86390 1
538662 99538662 1001 86380 86390 1
538790 99538790 1001 86380 86390 1
538616 99538616 1001 86380 86390 1
538531 99538531 1001 86380 86390 1
538498 99538498 1001 86380 86390 1
538503 99538503 1001 86380 86390 1
538271 99538271 1001 86380 86390 1
538981 99538981 1001 86380 86390 1
538977 99538977 1001 86380 86390 1
539584 99539584 1001 86380 86390 1
539622 99539622 1001 86380 86390 1
539455 99539455 1001 86380 86390 1
539495 99539495 1001 86380 86390 1
539313 99539313 1001 86380 86390 1
539251 99539251 1001 86380 86390 1
539304 99539304 1001 86380 86390 1
539266 99539266 1001 86380 86390 1
539109 99539109 1001 86380 86390 1
539135 99539135 1001 86380 86390 1
539148 99539148 1001 86380 86390 1
539664 99539664 1001 86380 86390 1
540380 99540380 1001 86380 86390 1
540419 99540419 1001 86380 86390 1
540395 99540395 1001 86380 86390 1
540267 99540267 1001 86380 86390 1
540412 99540412 1001 86380 86390 1
540154 99540154 1001 86380 86390 1
539858 99539858 1001 86380 86390 1
540608 99540608 1001 86380 86390 1
540654 99540654 1001 86380 86390 1
541147 99541147 1001 86380 86390 1
541010 99541010 1001 86380 86390 1
541063 99541063 1001 86380 86390 1
540964 99540964 1001 86380 86390 1
540702 99540702 1001 86380 86390 1
540844 99540844 1001 86380 86390 1
540716 99540716 1001 86380 86390 1
540846 99540846 1001 86380 86390 1
540720 99540720 1001 86380 86390 1
540722 99540722 1001 86380 86390 1
540735 99540735 1001 86380 86390 1
541425 99541425 1001 86380 86390 1
541491 99541491 1001 86380 86390 1
541470 99541470 1001 86380 86390 1
542081 99542081 1001 86380 86390 1
541982 99541982 1001 86380 86390 1
541944 99541944 1001 86380 86390 1
541920 99541920 1001 86380 86390 1
542075 99542075 1001 86380 86390 1
542100 99542100 1001 86380 86390 1
541771 99541771 1001 86380 86390 1
541749 99541749 1001 86380 86390 1
541802 99541802 1001 86380 86390 1
541803 99541803 1001 86380 86390 1
541728 99541728 1001 86380 86390 1
541782 99541782 1001 86380 86390 1
541676 99541676 1001 86380 86390 1
542275 99542275 1001 86380 86390 1
542121 99542121 1001 86380 86390 1
542193 99542193 1001 86380 86390 1
542869 99542869 1001 86380 86390 1
542915 99542915 1001 86380 86390 1
542846 99542846 1001 86380 86390 1
542916 99542916 1001 86380 86390 1
542860 99542860 1001 86380 86390 1
542748 99542748 1001 86380 86390 1
542929 99542929 1001 86380 86390 1
542623 99542623 1001 86380 86390 1
542559 99542559 1001 86380 86390 1
542637 99542637 1001 86380 86390 1
542573 99542573 1001 86380 86390 1
542718 99542718 1001 86380 86390 1
542550 99542550 1001 86380 86390 1
542658 99542658 1001 86380 86390 1
542672 99542672 1001 86380 86390 1
542544 99542544 1001 86380 86390 1
542367 99542367 1001 86380 86390 1
542526 99542526 1001 86380 86390 1
542997 99542997 1001 86380 86390 1
543749 99543749 1001 86380 86390 1
543752 99543752 1001 86380 86390 1
543590 99543590 1001 86380 86390 1
543550 99543550 1001 86380 86390 1
543319 99543319 1001 86380 86390 1
543232 99543232 1001 86380 86390 1
543262 99543262 1001 86380 86390 1
543847 99543847 1001 86380 86390 1
543902 99543902 1001 86380 86390 1
543853 99543853 1001 86380 86390 1
544445 99544445 1001 86380 86390 1
544442 99544442 1001 86380 86390 1
544291 99544291 1001 86380 86390 1
544331 99544331 1001 86380 86390 1
544230 99544230 1001 86380 86390 1
544248 99544248 1001 86380 86390 1
544106 99544106 1001 86380 86390 1
544043 99544043 1001 86380 86390 1
544085 99544085 1001 86380 86390 1
544098 99544098 1001 86380 86390 1
544063 99544063 1001 86380 86390 1
544025 99544025 1001 86380 86390 1
544052 99544052 1001 86380 86390 1
544727 99544727 1001 86380 86390 1
544715 99544715 1001 86380 86390 1
544665 99544665 1001 86380 86390 1
544666 99544666 1001 86380 86390 1
544707 99544707 1001 86380 86390 1
404744 639 1001 8160 12117 1
504082 904 1001 30508 30807 1
540341 950 1002 34630 39806 1
400067 99400067 1001 86380 86390 1
400052 99400052 1001 86380 86390 1
543220 1055 1002 35075 48845 1
400140 99400140 1001 86380 86390 1
400155 99400155 1001 86380 86390 1
400368 99400368 1001 86380 86390 1
400614 99400614 1001 86380 86390 1
400571 99400571 1001 86380 86390 1
400634 99400634 1001 86380 86390 1
400647 99400647 1001 86380 86390 1
400745 99400745 1001 86380 86390 1
401041 99401041 1001 86380 86390 1
401012 99401012 1001 86380 86390 1
401348 99401348 1001 86380 86390 1
401312 99401312 1001 86380 86390 1
401343 99401343 1001 86380 86390 1
401571 99401571 1001 86380 86390 1
401503 99401503 1001 86380 86390 1
401557 99401557 1001 86380 86390 1
401513 99401513 1001 86380 86390 1
401491 99401491 1001 86380 86390 1
401781 99401781 1001 86380 86390 1
401818 99401818 1001 86380 86390 1
401788 99401788 1001 86380 86390 1
401776 99401776 1001 86380 86390 1
401960 99401960 1001 86380 86390 1
402325 99402325 1001 86380 86390 1
402347 99402347 1001 86380 86390 1
402456 99402456 1001 86380 86390 1
402746 99402746 1001 86380 86390 1
402850 99402850 1001 86380 86390 1
403015 99403015 1001 86380 86390 1
403209 99403209 1001 86380 86390 1
403615 99403615 1001 86380 86390 1
403561 99403561 1001 86380 86390 1
403699 99403699 1001 86380 86390 1
403820 99403820 1001 86380 86390 1
403922 99403922 1001 86380 86390 1
403943 99403943 1001 86380 86390 1
403994 99403994 1001 86380 86390 1
403995 99403995 1001 86380 86390 1
404145 99404145 1001 86380 86390 1
404523 99404523 1001 86380 86390 1
404583 99404583 1001 86380 86390 1
404530 99404530 1001 86380 86390 1
404868 99404868 1001 86380 86390 1
404992 99404992 1001 86380 86390 1
404926 99404926 1001 86380 86390 1
405063 99405063 1001 86380 86390 1
405123 99405123 1001 86380 86390 1
405273 99405273 1001 86380 86390 1
405251 99405251 1001 86380 86390 1
405235 99405235 1001 86380 86390 1
405294 99405294 1001 86380 86390 1
405553 99405553 1001 86380 86390 1
405633 99405633 1001 86380 86390 1
405863 99405863 1001 86380 86390 1
405789 99405789 1001 86380 86390 1
405951 99405951 1001 86380 86390 1
406068 99406068 1001 86380 86390 1
406177 99406177 1001 86380 86390 1
406248 99406248 1001 86380 86390 1
406249 99406249 1001 86380 86390 1
406384 99406384 1001 86380 86390 1
406411 99406411 1001 86380 86390 1
406613 99406613 1001 86380 86390 1
406589 99406589 1001 86380 86390 1
406823 99406823 1001 86380 86390 1
406752 99406752 1001 86380 86390 1
406860 99406860 1001 86380 86390 1
407037 99407037 1001 86380 86390 1
407158 99407158 1001 86380 86390 1
407261 99407261 1001 86380 86390 1
407367 99407367 1001 86380 86390 1
407425 99407425 1001 86380 86390 1
407672 99407672 1001 86380 86390 1
407794 99407794 1001 86380 86390 1
408243 99408243 1001 86380 86390 1
408372 99408372 1001 86380 86390 1
408477 99408477 1001 86380 86390 1
408472 99408472 1001 86380 86390 1
408568 99408568 1001 86380 86390 1
408824 99408824 1001 86380 86390 1
408939 99408939 1001 86380 86390 1
408995 99408995 1001 86380 86390 1
409281 99409281 1001 86380 86390 1
409753 99409753 1001 86380 86390 1
409948 99409948 1001 86380 86390 1
410054 99410054 1001 86380 86390 1
410188 99410188 1001 86380 86390 1
410158 99410158 1001 86380 86390 1
410141 99410141 1001 86380 86390 1
410270 99410270 1001 86380 86390 1
410229 99410229 1001 86380 86390 1
410269 99410269 1001 86380 86390 1
410484 99410484 1001 86380 86390 1
410536 99410536 1001 86380 86390 1
410806 99410806 1001 86380 86390 1
410745 99410745 1001 86380 86390 1
410930 99410930 1001 86380 86390 1
410961 99410961 1001 86380 86390 1
411012 99411012 1001 86380 86390 1
411112 99411112 1001 86380 86390 1
411229 99411229 1001 86380 86390 1
411636 99411636 1001 86380 86390 1
411613 99411613 1001 86380 86390 1
411899 99411899 1001 86380 86390 1
412135 99412135 1001 86380 86390 1
412232 99412232 1001 86380 86390 1
412328 99412328 1001 86380 86390 1
412387 99412387 1001 86380 86390 1
413320 99413320 1001 86380 86390 1
413322 99413322 1001 86380 86390 1
413503 99413503 1001 86380 86390 1
413396 99413396 1001 86380 86390 1
413257 99413257 1001 86380 86390 1
413112 99413112 1001 86380 86390 1
413171 99413171 1001 86380 86390 1
412896 99412896 1001 86380 86390 1
412946 99412946 1001 86380 86390 1
412757 99412757 1001 86380 86390 1
412566 99412566 1001 86380 86390 1
412791 99412791 1001 86380 86390 1
414020 99414020 1001 86380 86390 1
414041 99414041 1001 86380 86390 1
413854 99413854 1001 86380 86390 1
415076 99415076 1001 86380 86390 1
415008 99415008 1001 86380 86390 1
415014 99415014 1001 86380 86390 1
415072 99415072 1001 86380 86390 1
414833 99414833 1001 86380 86390 1
414333 99414333 1001 86380 86390 1
414483 99414483 1001 86380 86390 1
414212 99414212 1001 86380 86390 1
414282 99414282 1001 86380 86390 1
416962 99416962 1001 86380 86390 1
416898 99416898 1001 86380 86390 1
416622 99416622 1001 86380 86390 1
416982 99416982 1001 86380 86390 1
416986 99416986 1001 86380 86390 1
416464 99416464 1001 86380 86390 1
416159 99416159 1001 86380 86390 1
416559 99416559 1001 86380 86390 1
415811 99415811 1001 86380 86390 1
415935 99415935 1001 86380 86390 1
415876 99415876 1001 86380 86390 1
417166 99417166 1001 86380 86390 1
417258 99417258 1001 86380 86390 1
417354 99417354 1001 86380 86390 1
417470 99417470 1001 86380 86390 1
417503 99417503 1001 86380 86390 1
417435 99417435 1001 86380 86390 1
418706 99418706 1001 86380 86390 1
418288 99418288 1001 86380 86390 1
418213 99418213 1001 86380 86390 1
417663 99417663 1001 86380 86390 1
417733 99417733 1001 86380 86390 1
418034 99418034 1001 86380 86390 1
419166 99419166 1001 86380 86390 1
418959 99418959 1001 86380 86390 1
418965 99418965 1001 86380 86390 1
419063 99419063 1001 86380 86390 1
420104 99420104 1001 86380 86390 1
420347 99420347 1001 86380 86390 1
420116 99420116 1001 86380 86390 1
419959 99419959 1001 86380 86390 1
420024 99420024 1001 86380 86390 1
419935 99419935 1001 86380 86390 1
419306 99419306 1001 86380 86390 1
419608 99419608 1001 86380 86390 1
419526 99419526 1001 86380 86390 1
420698 99420698 1001 86380 86390 1
420829 99420829 1001 86380 86390 1
420483 99420483 1001 86380 86390 1
421784 99421784 1001 86380 86390 1
421909 99421909 1001 86380 86390 1
422082 99422082 1001 86380 86390 1
421622 99421622 1001 86380 86390 1
421683 99421683 1001 86380 86390 1
421240 99421240 1001 86380 86390 1
420991 99420991 1001 86380 86390 1
420949 99420949 1001 86380 86390 1
420955 99420955 1001 86380 86390 1
422457 99422457 1001 86380 86390 1
422390 99422390 1001 86380 86390 1
423607 99423607 1001 86380 86390 1
423398 99423398 1001 86380 86390 1
423399 99423399 1001 86380 86390 1
423304 99423304 1001 86380 86390 1
423112 99423112 1001 86380 86390 1
422967 99422967 1001 86380 86390 1
423261 99423261 1001 86380 86390 1
422548 99422548 1001 86380 86390 1
423825 99423825 1001 86380 86390 1
423798 99423798 1001 86380 86390 1
423833 99423833 1001 86380 86390 1
424005 99424005 1001 86380 86390 1
423817 99423817 1001 86380 86390 1
425087 99425087 1001 86380 86390 1
425018 99425018 1001 86380 86390 1
425212 99425212 1001 86380 86390 1
425147 99425147 1001 86380 86390 1
424761 99424761 1001 86380 86390 1
424789 99424789 1001 86380 86390 1
424868 99424868 1001 86380 86390 1
424970 99424970 1001 86380 86390 1
424599 99424599 1001 86380 86390 1
424744 99424744 1001 86380 86390 1
424207 99424207 1001 86380 86390 1
424438 99424438 1001 86380 86390 1
424219 99424219 1001 86380 86390 1
424164 99424164 1001 86380 86390 1
425780 99425780 1001 86380 86390 1
426718 99426718 1001 86380 86390 1
426806 99426806 1001 86380 86390 1
427089 99427089 1001 86380 86390 1
426478 99426478 1001 86380 86390 1
425837 99425837 1001 86380 86390 1
425905 99425905 1001 86380 86390 1
426044 99426044 1001 86380 86390 1
427369 99427369 1001 86380 86390 1
428439 99428439 1001 86380 86390 1
428409 99428409 1001 86380 86390 1
428509 99428509 1001 86380 86390 1
428513 99428513 1001 86380 86390 1
428092 99428092 1001 86380 86390 1
428243 99428243 1001 86380 86390 1
428050 99428050 1001 86380 86390 1
427571 99427571 1001 86380 86390 1
427550 99427550 1001 86380 86390 1
429071 99429071 1001 86380 86390 1
429024 99429024 1001 86380 86390 1
429104 99429104 1001 86380 86390 1
429119 99429119 1001 86380 86390 1
430094 99430094 1001 86380 86390 1
430069 99430069 1001 86380 86390 1
429991 99429991 1001 86380 86390 1
430313 99430313 1001 86380 86390 1
430227 99430227 1001 86380 86390 1
430338 99430338 1001 86380 86390 1
429976 99429976 1001 86380 86390 1
430206 99430206 1001 86380 86390 1
429730 99429730 1001 86380 86390 1
429277 99429277 1001 86380 86390 1
429235 99429235 1001 86380 86390 1
430704 99430704 1001 86380 86390 1
430783 99430783 1001 86380 86390 1
430700 99430700 1001 86380 86390 1
432011 99432011 1001 86380 86390 1
431844 99431844 1001 86380 86390 1
431905 99431905 1001 86380 86390 1
431352 99431352 1001 86380 86390 1
431557 99431557 1001 86380 86390 1
431066 99431066 1001 86380 86390 1
431068 99431068 1001 86380 86390 1
431077 99431077 1001 86380 86390 1
432226 99432226 1001 86380 86390 1
432264 99432264 1001 86380 86390 1
432965 99432965 1001 86380 86390 1
433269 99433269 1001 86380 86390 1
432533 99432533 1001 86380 86390 1
432734 99432734 1001 86380 86390 1
432781 99432781 1001 86380 86390 1
432661 99432661 1001 86380 86390 1
434043 99434043 1001 86380 86390 1
435339 99435339 1001 86380 86390 1
435262 99435262 1001 86380 86390 1
435406 99435406 1001 86380 86390 1
434870 99434870 1001 86380 86390 1
434905 99434905 1001 86380 86390 1
434632 99434632 1001 86380 86390 1
434866 99434866 1001 86380 86390 1
434635 99434635 1001 86380 86390 1
434199 99434199 1001 86380 86390 1
434354 99434354 1001 86380 86390 1
435651 99435651 1001 86380 86390 1
435446 99435446 1001 86380 86390 1
435611 99435611 1001 86380 86390 1
437081 99437081 1001 86380 86390 1
437090 99437090 1001 86380 86390 1
437028 99437028 1001 86380 86390 1
436367 99436367 1001 86380 86390 1
436290 99436290 1001 86380 86390 1
436319 99436319 1001 86380 86390 1
436149 99436149 1001 86380 86390 1
436162 99436162 1001 86380 86390 1
437270 99437270 1001 86380 86390 1
437359 99437359 1001 86380 86390 1
437256 99437256 1001 86380 86390 1
300694 99300694 1001 86380 86390 1
300381 99300381 1001 86380 86390 1
300329 99300329 1001 86380 86390 1
300499 99300499 1001 86380 86390 1
300370 99300370 1001 86380 86390 1
300319 99300319 1001 86380 86390 1
300402 99300402 1001 86380 86390 1
300136 99300136 1001 86380 86390 1
300149 99300149 1001 86380 86390 1
300834 99300834 1001 86380 86390 1
300743 99300743 1001 86380 86390 1
300733 99300733 1001 86380 86390 1
300863 99300863 1001 86380 86390 1
300851 99300851 1001 86380 86390 1
300827 99300827 1001 86380 86390 1
301377 99301377 1001 86380 86390 1
301397 99301397 1001 86380 86390 1
301489 99301489 1001 86380 86390 1
301502 99301502 1001 86380 86390 1
301308 99301308 1001 86380 86390 1
301128 99301128 1001 86380 86390 1
301081 99301081 1001 86380 86390 1
300978 99300978 1001 86380 86390 1
301746 99301746 1001 86380 86390 1
301648 99301648 1001 86380 86390 1
301653 99301653 1001 86380 86390 1
302294 99302294 1001 86380 86390 1
302206 99302206 1001 86380 86390 1
302238 99302238 1001 86380 86390 1
302303 99302303 1001 86380 86390 1
302097 99302097 1001 86380 86390 1
301917 99301917 1001 86380 86390 1
301921 99301921 1001 86380 86390 1
301947 99301947 1001 86380 86390 1
301923 99301923 1001 86380 86390 1
302491 99302491 1001 86380 86390 1
303039 99303039 1001 86380 86390 1
303157 99303157 1001 86380 86390 1
303124 99303124 1001 86380 86390 1
303087 99303087 1001 86380 86390 1
303165 99303165 1001 86380 86390 1
303115 99303115 1001 86380 86390 1
302980 99302980 1001 86380 86390 1
302771 99302771 1001 86380 86390 1
302786 99302786 1001 86380 86390 1
302774 99302774 1001 86380 86390 1
302648 99302648 1001 86380 86390 1
302766 99302766 1001 86380 86390 1
303340 99303340 1001 86380 86390 1
303853 99303853 1001 86380 86390 1
303972 99303972 1001 86380 86390 1
303949 99303949 1001 86380 86390 1
303938 99303938 1001 86380 86390 1
304025 99304025 1001 86380 86390 1
303659 99303659 1001 86380 86390 1
303744 99303744 1001 86380 86390 1
303708 99303708 1001 86380 86390 1
303490 99303490 1001 86380 86390 1
303471 99303471 1001 86380 86390 1
304109 99304109 1001 86380 86390 1
304190 99304190 1001 86380 86390 1
304048 99304048 1001 86380 86390 1
304234 99304234 1001 86380 86390 1
304705 99304705 1001 86380 86390 1
304784 99304784 1001 86380 86390 1
304749 99304749 1001 86380 86390 1
304814 99304814 1001 86380 86390 1
304711 99304711 1001 86380 86390 1
304539 99304539 1001 86380 86390 1
304257 99304257 1001 86380 86390 1
304374 99304374 1001 86380 86390 1
304655 99304655 1001 86380 86390 1
304927 99304927 1001 86380 86390 1
305499 99305499 1001 86380 86390 1
305669 99305669 1001 86380 86390 1
305340 99305340 1001 86380 86390 1
305280 99305280 1001 86380 86390 1
305170 99305170 1001 86380 86390 1
305139 99305139 1001 86380 86390 1
305271 99305271 1001 86380 86390 1
500117 99500117 1001 86380 86390 1
500014 99500014 1001 86380 86390 1
500047 99500047 1001 86380 86390 1
500762 99500762 1001 86380 86390 1
500622 99500622 1001 86380 86390 1
500714 99500714 1001 86380 86390 1
500619 99500619 1001 86380 86390 1
500430 99500430 1001 86380 86390 1
500588 99500588 1001 86380 86390 1
500498 99500498 1001 86380 86390 1
500578 99500578 1001 86380 86390 1
500424 99500424 1001 86380 86390 1
500339 99500339 1001 86380 86390 1
500315 99500315 1001 86380 86390 1
500251 99500251 1001 86380 86390 1
500930 99500930 1001 86380 86390 1
500969 99500969 1001 86380 86390 1
500855 99500855 1001 86380 86390 1
500829 99500829 1001 86380 86390 1
501568 99501568 1001 86380 86390 1
501559 99501559 1001 86380 86390 1
501523 99501523 1001 86380 86390 1
501374 99501374 1001 86380 86390 1
501054 99501054 1001 86380 86390 1
501780 99501780 1001 86380 86390 1
502265 99502265 1001 86380 86390 1
502280 99502280 1001 86380 86390 1
502293 99502293 1001 86380 86390 1
502359 99502359 1001 86380 86390 1
502242 99502242 1001 86380 86390 1
502231 99502231 1001 86380 86390 1
501902 99501902 1001 86380 86390 1
502046 99502046 1001 86380 86390 1
502009 99502009 1001 86380 86390 1
502035 99502035 1001 86380 86390 1
502632 99502632 1001 86380 86390 1
502547 99502547 1001 86380 86390 1
502513 99502513 1001 86380 86390 1
503229 99503229 1001 86380 86390 1
503266 99503266 1001 86380 86390 1
503109 99503109 1001 86380 86390 1
503213 99503213 1001 86380 86390 1
503175 99503175 1001 86380 86390 1
503288 99503288 1001 86380 86390 1
502894 99502894 1001 86380 86390 1
503078 99503078 1001 86380 86390 1
502941 99502941 1001 86380 86390 1
502980 99502980 1001 86380 86390 1
502687 99502687 1001 86380 86390 1
502834 99502834 1001 86380 86390 1
502783 99502783 1001 86380 86390 1
503421 99503421 1001 86380 86390 1
503449 99503449 1001 86380 86390 1
503415 99503415 1001 86380 86390 1
503299 99503299 1001 86380 86390 1
503443 99503443 1001 86380 86390 1
503925 99503925 1001 86380 86390 1
503721 99503721 1001 86380 86390 1
503780 99503780 1001 86380 86390 1
503807 99503807 1001 86380 86390 1
503782 99503782 1001 86380 86390 1
503666 99503666 1001 86380 86390 1
504143 99504143 1001 86380 86390 1
504172 99504172 1001 86380 86390 1
504267 99504267 1001 86380 86390 1
504817 99504817 1001 86380 86390 1
504742 99504742 1001 86380 86390 1
504598 99504598 1001 86380 86390 1
504535 99504535 1001 86380 86390 1
504581 99504581 1001 86380 86390 1
504582 99504582 1001 86380 86390 1
504466 99504466 1001 86380 86390 1
504402 99504402 1001 86380 86390 1
504441 99504441 1001 86380 86390 1
504420 99504420 1001 86380 86390 1
504331 99504331 1001 86380 86390 1
504488 99504488 1001 86380 86390 1
505034 99505034 1001 86380 86390 1
505074 99505074 1001 86380 86390 1
505733 99505733 1001 86380 86390 1
505453 99505453 1001 86380 86390 1
505486 99505486 1001 86380 86390 1
505322 99505322 1001 86380 86390 1
505288 99505288 1001 86380 86390 1
505832 99505832 1001 86380 86390 1
506560 99506560 1001 86380 86390 1
506458 99506458 1001 86380 86390 1
506478 99506478 1001 86380 86390 1
506354 99506354 1001 86380 86390 1
506316 99506316 1001 86380 86390 1
506338 99506338 1001 86380 86390 1
506009 99506009 1001 86380 86390 1
506012 99506012 1001 86380 86390 1
507308 99507308 1001 86380 86390 1
507360 99507360 1001 86380 86390 1
507244 99507244 1001 86380 86390 1
507023 99507023 1001 86380 86390 1
507050 99507050 1001 86380 86390 1
507210 99507210 1001 86380 86390 1
507134 99507134 1001 86380 86390 1
507215 99507215 1001 86380 86390 1
507125 99507125 1001 86380 86390 1
506990 99506990 1001 86380 86390 1
506979 99506979 1001 86380 86390 1
506980 99506980 1001 86380 86390 1
506943 99506943 1001 86380 86390 1
507619 99507619 1001 86380 86390 1
507534 99507534 1001 86380 86390 1
508122 99508122 1001 86380 86390 1
508189 99508189 1001 86380 86390 1
508234 99508234 1001 86380 86390 1
507848 99507848 1001 86380 86390 1
507904 99507904 1001 86380 86390 1
507871 99507871 1001 86380 86390 1
508014 99508014 1001 86380 86390 1
507846 99507846 1001 86380 86390 1
507860 99507860 1001 86380 86390 1
507752 99507752 1001 86380 86390 1
507663 99507663 1001 86380 86390 1
508261 99508261 1001 86380 86390 1
508263 99508263 1001 86380 86390 1
508409 99508409 1001 86380 86390 1
508943 99508943 1001 86380 86390 1
508859 99508859 1001 86380 86390 1
508732 99508732 1001 86380 86390 1
508840 99508840 1001 86380 86390 1
508790 99508790 1001 86380 86390 1
508458 99508458 1001 86380 86390 1
508539 99508539 1001 86380 86390 1
508491 99508491 1001 86380 86390 1
508608 99508608 1001 86380 86390 1
509229 99509229 1001 86380 86390 1
509130 99509130 1001 86380 86390 1
509761 99509761 1001 86380 86390 1
509853 99509853 1001 86380 86390 1
509889 99509889 1001 86380 86390 1
509744 99509744 1001 86380 86390 1
509719 99509719 1001 86380 86390 1
509636 99509636 1001 86380 86390 1
509496 99509496 1001 86380 86390 1
509512 99509512 1001 86380 86390 1
509344 99509344 1001 86380 86390 1
509282 99509282 1001 86380 86390 1
509477 99509477 1001 86380 86390 1
509467 99509467 1001 86380 86390 1
509314 99509314 1001 86380 86390 1
510076 99510076 1001 86380 86390 1
510697 99510697 1001 86380 86390 1
510619 99510619 1001 86380 86390 1
510713 99510713 1001 86380 86390 1
510543 99510543 1001 86380 86390 1
510673 99510673 1001 86380 86390 1
510718 99510718 1001 86380 86390 1
510328 99510328 1001 86380 86390 1
510331 99510331 1001 86380 86390 1
510515 99510515 1001 86380 86390 1
510492 99510492 1001 86380 86390 1
510183 99510183 1001 86380 86390 1
510198 99510198 1001 86380 86390 1
510773 99510773 1001 86380 86390 1
511385 99511385 1001 86380 86390 1
511386 99511386 1001 86380 86390 1
511469 99511469 1001 86380 86390 1
511458 99511458 1001 86380 86390 1
511206 99511206 1001 86380 86390 1
511284 99511284 1001 86380 86390 1
511029 99511029 1001 86380 86390 1
511109 99511109 1001 86380 86390 1
511635 99511635 1001 86380 86390 1
511623 99511623 1001 86380 86390 1
512190 99512190 1001 86380 86390 1
512057 99512057 1001 86380 86390 1
512130 99512130 1001 86380 86390 1
511988 99511988 1001 86380 86390 1
512172 99512172 1001 86380 86390 1
511865 99511865 1001 86380 86390 1
511930 99511930 1001 86380 86390 1
512416 99512416 1001 86380 86390 1
512419 99512419 1001 86380 86390 1
512522 99512522 1001 86380 86390 1
512536 99512536 1001 86380 86390 1
513064 99513064 1001 86380 86390 1
513168 99513168 1001 86380 86390 1
513108 99513108 1001 86380 86390 1
513184 99513184 1001 86380 86390 1
513061 99513061 1001 86380 86390 1
513037 99513037 1001 86380 86390 1
512900 99512900 1001 86380 86390 1
512992 99512992 1001 86380 86390 1
512916 99512916 1001 86380 86390 1
512815 99512815 1001 86380 86390 1
512791 99512791 1001 86380 86390 1
512621 99512621 1001 86380 86390 1
512738 99512738 1001 86380 86390 1
513215 99513215 1001 86380 86390 1
513387 99513387 1001 86380 86390 1
513222 99513222 1001 86380 86390 1
513380 99513380 1001 86380 86390 1
513278 99513278 1001 86380 86390 1
513955 99513955 1001 86380 86390 1
513631 99513631 1001 86380 86390 1
513645 99513645 1001 86380 86390 1
513672 99513672 1001 86380 86390 1
513765 99513765 1001 86380 86390 1
513746 99513746 1001 86380 86390 1
513509 99513509 1001 86380 86390 1
513576 99513576 1001 86380 86390 1
514173 99514173 1001 86380 86390 1
514131 99514131 1001 86380 86390 1
514835 99514835 1001 86380 86390 1
514535 99514535 1001 86380 86390 1
514468 99514468 1001 86380 86390 1
514638 99514638 1001 86380 86390 1
514382 99514382 1001 86380 86390 1
514334 99514334 1001 86380 86390 1
514286 99514286 1001 86380 86390 1
514961 99514961 1001 86380 86390 1
514653 99514653 1001 86380 86390 1
515054 99515054 1001 86380 86390 1
514965 99514965 1001 86380 86390 1
515595 99515595 1001 86380 86390 1
515492 99515492 1001 86380 86390 1
515390 99515390 1001 86380 86390 1
515403 99515403 1001 86380 86390 1
515442 99515442 1001 86380 86390 1
515397 99515397 1001 86380 86390 1
515373 99515373 1001 86380 86390 1
515118 99515118 1001 86380 86390 1
515199 99515199 1001 86380 86390 1
515201 99515201 1001 86380 86390 1
515099 99515099 1001 86380 86390 1
515800 99515800 1001 86380 86390 1
515788 99515788 1001 86380 86390 1
515866 99515866 1001 86380 86390 1
515779 99515779 1001 86380 86390 1
515833 99515833 1001 86380 86390 1
516478 99516478 1001 86380 86390 1
516374 99516374 1001 86380 86390 1
516426 99516426 1001 86380 86390 1
516494 99516494 1001 86380 86390 1
516136 99516136 1001 86380 86390 1
516165 99516165 1001 86380 86390 1
516113 99516113 1001 86380 86390 1
516181 99516181 1001 86380 86390 1
516289 99516289 1001 86380 86390 1
516251 99516251 1001 86380 86390 1
515955 99515955 1001 86380 86390 1
515905 99515905 1001 86380 86390 1
515897 99515897 1001 86380 86390 1
516708 99516708 1001 86380 86390 1
516592 99516592 1001 86380 86390 1
516713 99516713 1001 86380 86390 1
517136 99517136 1001 86380 86390 1
516936 99516936 1001 86380 86390 1
516950 99516950 1001 86380 86390 1
517107 99517107 1001 86380 86390 1
517120 99517120 1001 86380 86390 1
516994 99516994 1001 86380 86390 1
517086 99517086 1001 86380 86390 1
517048 99517048 1001 86380 86390 1
517399 99517399 1001 86380 86390 1
517534 99517534 1001 86380 86390 1
517472 99517472 1001 86380 86390 1
517473 99517473 1001 86380 86390 1
518114 99518114 1001 86380 86390 1
518037 99518037 1001 86380 86390 1
518080 99518080 1001 86380 86390 1
518147 99518147 1001 86380 86390 1
518044 99518044 1001 86380 86390 1
517946 99517946 1001 86380 86390 1
517912 99517912 1001 86380 86390 1
517850 99517850 1001 86380 86390 1
517613 99517613 1001 86380 86390 1
517614 99517614 1001 86380 86390 1
518265 99518265 1001 86380 86390 1
518885 99518885 1001 86380 86390 1
518937 99518937 1001 86380 86390 1
518988 99518988 1001 86380 86390 1
518839 99518839 1001 86380 86390 1
518814 99518814 1001 86380 86390 1
518641 99518641 1001 86380 86390 1
518722 99518722 1001 86380 86390 1
518762 99518762 1001 86380 86390 1
518650 99518650 1001 86380 86390 1
518768 99518768 1001 86380 86390 1
518421 99518421 1001 86380 86390 1
518382 99518382 1001 86380 86390 1
518436 99518436 1001 86380 86390 1
518532 99518532 1001 86380 86390 1
519092 99519092 1001 86380 86390 1
519041 99519041 1001 86380 86390 1
519016 99519016 1001 86380 86390 1
519111 99519111 1001 86380 86390 1
519150 99519150 1001 86380 86390 1
519659 99519659 1001 86380 86390 1
519783 99519783 1001 86380 86390 1
519741 99519741 1001 86380 86390 1
519692 99519692 1001 86380 86390 1
519722 99519722 1001 86380 86390 1
519807 99519807 1001 86380 86390 1
519774 99519774 1001 86380 86390 1
519608 99519608 1001 86380 86390 1
519493 99519493 1001 86380 86390 1
519559 99519559 1001 86380 86390 1
519496 99519496 1001 86380 86390 1
519525 99519525 1001 86380 86390 1
519219 99519219 1001 86380 86390 1
519354 99519354 1001 86380 86390 1
519200 99519200 1001 86380 86390 1
519216 99519216 1001 86380 86390 1
519322 99519322 1001 86380 86390 1
519863 99519863 1001 86380 86390 1
519945 99519945 1001 86380 86390 1
520013 99520013 1001 86380 86390 1
519988 99519988 1001 86380 86390 1
519926 99519926 1001 86380 86390 1
520449 99520449 1001 86380 86390 1
520583 99520583 1001 86380 86390 1
520268 99520268 1001 86380 86390 1
520258 99520258 1001 86380 86390 1
520259 99520259 1001 86380 86390 1
520286 99520286 1001 86380 86390 1
520403 99520403 1001 86380 86390 1
520247 99520247 1001 86380 86390 1
520261 99520261 1001 86380 86390 1
520171 99520171 1001 86380 86390 1
520121 99520121 1001 86380 86390 1
520030 99520030 1001 86380 86390 1
520122 99520122 1001 86380 86390 1
520676 99520676 1001 86380 86390 1
520769 99520769 1001 86380 86390 1
520795 99520795 1001 86380 86390 1
520680 99520680 1001 86380 86390 1
520761 99520761 1001 86380 86390 1
520790 99520790 1001 86380 86390 1
520842 99520842 1001 86380 86390 1
521325 99521325 1001 86380 86390 1
521118 99521118 1001 86380 86390 1
521235 99521235 1001 86380 86390 1
521146 99521146 1001 86380 86390 1
521108 99521108 1001 86380 86390 1
521239 99521239 1001 86380 86390 1
521084 99521084 1001 86380 86390 1
521087 99521087 1001 86380 86390 1
521167 99521167 1001 86380 86390 1
520887 99520887 1001 86380 86390 1
520876 99520876 1001 86380 86390 1
520864 99520864 1001 86380 86390 1
521052 99521052 1001 86380 86390 1
521595 99521595 1001 86380 86390 1
521480 99521480 1001 86380 86390 1
521666 99521666 1001 86380 86390 1
521472 99521472 1001 86380 86390 1
521488 99521488 1001 86380 86390 1
521948 99521948 1001 86380 86390 1
521952 99521952 1001 86380 86390 1
521858 99521858 1001 86380 86390 1
521743 99521743 1001 86380 86390 1
521809 99521809 1001 86380 86390 1
521811 99521811 1001 86380 86390 1
522489 99522489 1001 86380 86390 1
523019 99523019 1001 86380 86390 1
523046 99523046 1001 86380 86390 1
522930 99522930 1001 86380 86390 1
523098 99523098 1001 86380 86390 1
522962 99522962 1001 86380 86390 1
522823 99522823 1001 86380 86390 1
522903 99522903 1001 86380 86390 1
522750 99522750 1001 86380 86390 1
522776 99522776 1001 86380 86390 1
522816 99522816 1001 86380 86390 1
522830 99522830 1001 86380 86390 1
522908 99522908 1001 86380 86390 1
522714 99522714 1001 86380 86390 1
522910 99522910 1001 86380 86390 1
522821 99522821 1001 86380 86390 1
522526 99522526 1001 86380 86390 1
522611 99522611 1001 86380 86390 1
523245 99523245 1001 86380 86390 1
523146 99523146 1001 86380 86390 1
523829 99523829 1001 86380 86390 1
523924 99523924 1001 86380 86390 1
523930 99523930 1001 86380 86390 1
523636 99523636 1001 86380 86390 1
523728 99523728 1001 86380 86390 1
523640 99523640 1001 86380 86390 1
523657 99523657 1001 86380 86390 1
523480 99523480 1001 86380 86390 1
523436 99523436 1001 86380 86390 1
523988 99523988 1001 86380 86390 1
523976 99523976 1001 86380 86390 1
524096 99524096 1001 86380 86390 1
524676 99524676 1001 86380 86390 1
524703 99524703 1001 86380 86390 1
524551 99524551 1001 86380 86390 1
524526 99524526 1001 86380 86390 1
524371 99524371 1001 86380 86390 1
524519 99524519 1001 86380 86390 1
524484 99524484 1001 86380 86390 1
524164 99524164 1001 86380 86390 1
524182 99524182 1001 86380 86390 1
524195 99524195 1001 86380 86390 1
524225 99524225 1001 86380 86390 1
524772 99524772 1001 86380 86390 1
525406 99525406 1001 86380 86390 1
525367 99525367 1001 86380 86390 1
525371 99525371 1001 86380 86390 1
525230 99525230 1001 86380 86390 1
525323 99525323 1001 86380 86390 1
525298 99525298 1001 86380 86390 1
525390 99525390 1001 86380 86390 1
525106 99525106 1001 86380 86390 1
525068 99525068 1001 86380 86390 1
524982 99524982 1001 86380 86390 1
525078 99525078 1001 86380 86390 1
525788 99525788 1001 86380 86390 1
525778 99525778 1001 86380 86390 1
525691 99525691 1001 86380 86390 1
526391 99526391 1001 86380 86390 1
526248 99526248 1001 86380 86390 1
526416 99526416 1001 86380 86390 1
526056 99526056 1001 86380 86390 1
526151 99526151 1001 86380 86390 1
526203 99526203 1001 86380 86390 1
525937 99525937 1001 86380 86390 1
525889 99525889 1001 86380 86390 1
525993 99525993 1001 86380 86390 1
525956 99525956 1001 86380 86390 1
526434 99526434 1001 86380 86390 1
526579 99526579 1001 86380 86390 1
526437 99526437 1001 86380 86390 1
526464 99526464 1001 86380 86390 1
526574 99526574 1001 86380 86390 1
527198 99527198 1001 86380 86390 1
527160 99527160 1001 86380 86390 1
527228 99527228 1001 86380 86390 1
526890 99526890 1001 86380 86390 1
526937 99526937 1001 86380 86390 1
526772 99526772 1001 86380 86390 1
526683 99526683 1001 86380 86390 1
526753 99526753 1001 86380 86390 1
527281 99527281 1001 86380 86390 1
527256 99527256 1001 86380 86390 1
527895 99527895 1001 86380 86390 1
528060 99528060 1001 86380 86390 1
528006 99528006 1001 86380 86390 1
527675 99527675 1001 86380 86390 1
527560 99527560 1001 86380 86390 1
527659 99527659 1001 86380 86390 1
527582 99527582 1001 86380 86390 1
528102 99528102 1001 86380 86390 1
528180 99528180 1001 86380 86390 1
528144 99528144 1001 86380 86390 1
528210 99528210 1001 86380 86390 1
528863 99528863 1001 86380 86390 1
528710 99528710 1001 86380 86390 1
528777 99528777 1001 86380 86390 1
528661 99528661 1001 86380 86390 1
528525 99528525 1001 86380 86390 1
528538 99528538 1001 86380 86390 1
528680 99528680 1001 86380 86390 1
528512 99528512 1001 86380 86390 1
528500 99528500 1001 86380 86390 1
528526 99528526 1001 86380 86390 1
528293 99528293 1001 86380 86390 1
528374 99528374 1001 86380 86390 1
528338 99528338 1001 86380 86390 1
528468 99528468 1001 86380 86390 1
528961 99528961 1001 86380 86390 1
529536 99529536 1001 86380 86390 1
529704 99529704 1001 86380 86390 1
529623 99529623 1001 86380 86390 1
529345 99529345 1001 86380 86390 1
529389 99529389 1001 86380 86390 1
529326 99529326 1001 86380 86390 1
529117 99529117 1001 86380 86390 1
529820 99529820 1001 86380 86390 1
529887 99529887 1001 86380 86390 1
529927 99529927 1001 86380 86390 1
529813 99529813 1001 86380 86390 1
529736 99529736 1001 86380 86390 1
530526 99530526 1001 86380 86390 1
530542 99530542 1001 86380 86390 1
530206 99530206 1001 86380 86390 1
530142 99530142 1001 86380 86390 1
530170 99530170 1001 86380 86390 1
530260 99530260 1001 86380 86390 1
530186 99530186 1001 86380 86390 1
530291 99530291 1001 86380 86390 1
530279 99530279 1001 86380 86390 1
530320 99530320 1001 86380 86390 1
529984 99529984 1001 86380 86390 1
530024 99530024 1001 86380 86390 1
530135 99530135 1001 86380 86390 1
530563 99530563 1001 86380 86390 1
530631 99530631 1001 86380 86390 1
530555 99530555 1001 86380 86390 1
531351 99531351 1001 86380 86390 1
531361 99531361 1001 86380 86390 1
531259 99531259 1001 86380 86390 1
531195 99531195 1001 86380 86390 1
531235 99531235 1001 86380 86390 1
531112 99531112 1001 86380 86390 1
530982 99530982 1001 86380 86390 1
531126 99531126 1001 86380 86390 1
531066 99531066 1001 86380 86390 1
530966 99530966 1001 86380 86390 1
530800 99530800 1001 86380 86390 1
530891 99530891 1001 86380 86390 1
530945 99530945 1001 86380 86390 1
530819 99530819 1001 86380 86390 1
530911 99530911 1001 86380 86390 1
530925 99530925 1001 86380 86390 1
530900 99530900 1001 86380 86390 1
531527 99531527 1001 86380 86390 1
531515 99531515 1001 86380 86390 1
532103 99532103 1001 86380 86390 1
532142 99532142 1001 86380 86390 1
532168 99532168 1001 86380 86390 1
531846 99531846 1001 86380 86390 1
531860 99531860 1001 86380 86390 1
531808 99531808 1001 86380 86390 1
531928 99531928 1001 86380 86390 1
531827 99531827 1001 86380 86390 1
531995 99531995 1001 86380 86390 1
531611 99531611 1001 86380 86390 1
531743 99531743 1001 86380 86390 1
532373 99532373 1001 86380 86390 1
532258 99532258 1001 86380 86390 1
532989 99532989 1001 86380 86390 1
532777 99532777 1001 86380 86390 1
532729 99532729 1001 86380 86390 1
532678 99532678 1001 86380 86390 1
532639 99532639 1001 86380 86390 1
532810 99532810 1001 86380 86390 1
532424 99532424 1001 86380 86390 1
532543 99532543 1001 86380 86390 1
532589 99532589 1001 86380 86390 1
532462 99532462 1001 86380 86390 1
533211 99533211 1001 86380 86390 1
533189 99533189 1001 86380 86390 1
533231 99533231 1001 86380 86390 1
533053 99533053 1001 86380 86390 1
533659 99533659 1001 86380 86390 1
533675 99533675 1001 86380 86390 1
533793 99533793 1001 86380 86390 1
533498 99533498 1001 86380 86390 1
533526 99533526 1001 86380 86390 1
533630 99533630 1001 86380 86390 1
533592 99533592 1001 86380 86390 1
533453 99533453 1001 86380 86390 1
533456 99533456 1001 86380 86390 1
533356 99533356 1001 86380 86390 1
533296 99533296 1001 86380 86390 1
533400 99533400 1001 86380 86390 1
533301 99533301 1001 86380 86390 1
533446 99533446 1001 86380 86390 1
533949 99533949 1001 86380 86390 1
533888 99533888 1001 86380 86390 1
534634 99534634 1001 86380 86390 1
534508 99534508 1001 86380 86390 1
534638 99534638 1001 86380 86390 1
534548 99534548 1001 86380 86390 1
534538 99534538 1001 86380 86390 1
534565 99534565 1001 86380 86390 1
534479 99534479 1001 86380 86390 1
534355 99534355 1001 86380 86390 1
534279 99534279 1001 86380 86390 1
534424 99534424 1001 86380 86390 1
534465 99534465 1001 86380 86390 1
534065 99534065 1001 86380 86390 1
534238 99534238 1001 86380 86390 1
534694 99534694 1001 86380 86390 1
534876 99534876 1001 86380 86390 1
534775 99534775 1001 86380 86390 1
534840 99534840 1001 86380 86390 1
535382 99535382 1001 86380 86390 1
535408 99535408 1001 86380 86390 1
535464 99535464 1001 86380 86390 1
535414 99535414 1001 86380 86390 1
535428 99535428 1001 86380 86390 1
535123 99535123 1001 86380 86390 1
535202 99535202 1001 86380 86390 1
535247 99535247 1001 86380 86390 1
534912 99534912 1001 86380 86390 1
535575 99535575 1001 86380 86390 1
535607 99535607 1001 86380 86390 1
536207 99536207 1001 86380 86390 1
536044 99536044 1001 86380 86390 1
536073 99536073 1001 86380 86390 1
535961 99535961 1001 86380 86390 1
536091 99536091 1001 86380 86390 1
535873 99535873 1001 86380 86390 1
535890 99535890 1001 86380 86390 1
535826 99535826 1001 86380 86390 1
535879 99535879 1001 86380 86390 1
536347 99536347 1001 86380 86390 1
536530 99536530 1001 86380 86390 1
536454 99536454 1001 86380 86390 1
536430 99536430 1001 86380 86390 1
536419 99536419 1001 86380 86390 1
536420 99536420 1001 86380 86390 1
537008 99537008 1001 86380 86390 1
537162 99537162 1001 86380 86390 1
537050 99537050 1001 86380 86390 1
537111 99537111 1001 86380 86390 1
536797 99536797 1001 86380 86390 1
536943 99536943 1001 86380 86390 1
536581 99536581 1001 86380 86390 1
536570 99536570 1001 86380 86390 1
536663 99536663 1001 86380 86390 1
537265 99537265 1001 86380 86390 1
537176 99537176 1001 86380 86390 1
537272 99537272 1001 86380 86390 1
537327 99537327 1001 86380 86390 1
537799 99537799 1001 86380 86390 1
537829 99537829 1001 86380 86390 1
537857 99537857 1001 86380 86390 1
537630 99537630 1001 86380 86390 1
537638 99537638 1001 86380 86390 1
537742 99537742 1001 86380 86390 1
537678 99537678 1001 86380 86390 1
537453 99537453 1001 86380 86390 1
537455 99537455 1001 86380 86390 1
538111 99538111 1001 86380 86390 1
538675 99538675 1001 86380 86390 1
538705 99538705 1001 86380 86390 1
538746 99538746 1001 86380 86390 1
538444 99538444 1001 86380 86390 1
538448 99538448 1001 86380 86390 1
538595 99538595 1001 86380 86390 1
538251 99538251 1001 86380 86390 1
538983 99538983 1001 86380 86390 1
539010 99539010 1001 86380 86390 1
539449 99539449 1001 86380 86390 1
539609 99539609 1001 86380 86390 1
539438 99539438 1001 86380 86390 1
539470 99539470 1001 86380 86390 1
539276 99539276 1001 86380 86390 1
539343 99539343 1001 86380 86390 1
539037 99539037 1001 86380 86390 1
539224 99539224 1001 86380 86390 1
539788 99539788 1001 86380 86390 1
540432 99540432 1001 86380 86390 1
540381 99540381 1001 86380 86390 1
540345 99540345 1001 86380 86390 1
540457 99540457 1001 86380 86390 1
540462 99540462 1001 86380 86390 1
540337 99540337 1001 86380 86390 1
540127 99540127 1001 86380 86390 1
540062 99540062 1001 86380 86390 1
539847 99539847 1001 86380 86390 1
539953 99539953 1001 86380 86390 1
540043 99540043 1001 86380 86390 1
539853 99539853 1001 86380 86390 1
539919 99539919 1001 86380 86390 1
540562 99540562 1001 86380 86390 1
540640 99540640 1001 86380 86390 1
540630 99540630 1001 86380 86390 1
541129 99541129 1001 86380 86390 1
541137 99541137 1001 86380 86390 1
540960 99540960 1001 86380 86390 1
540911 99540911 1001 86380 86390 1
540715 99540715 1001 86380 86390 1
540819 99540819 1001 86380 86390 1
540860 99540860 1001 86380 86390 1
540681 99540681 1001 86380 86390 1
540673 99540673 1001 86380 86390 1
541463 99541463 1001 86380 86390 1
541444 99541444 1001 86380 86390 1
541941 99541941 1001 86380 86390 1
541970 99541970 1001 86380 86390 1
542099 99542099 1001 86380 86390 1
541984 99541984 1001 86380 86390 1
542051 99542051 1001 86380 86390 1
542065 99542065 1001 86380 86390 1
541962 99541962 1001 86380 86390 1
542115 99542115 1001 86380 86390 1
541882 99541882 1001 86380 86390 1
541833 99541833 1001 86380 86390 1
541525 99541525 1001 86380 86390 1
541597 99541597 1001 86380 86390 1
541627 99541627 1001 86380 86390 1
542135 99542135 1001 86380 86390 1
542189 99542189 1001 86380 86390 1
542280 99542280 1001 86380 86390 1
542765 99542765 1001 86380 86390 1
542817 99542817 1001 86380 86390 1
542784 99542784 1001 86380 86390 1
542905 99542905 1001 86380 86390 1
542536 99542536 1001 86380 86390 1
542569 99542569 1001 86380 86390 1
542441 99542441 1001 86380 86390 1
542488 99542488 1001 86380 86390 1
542373 99542373 1001 86380 86390 1
542348 99542348 1001 86380 86390 1
542492 99542492 1001 86380 86390 1
543139 99543139 1001 86380 86390 1
543088 99543088 1001 86380 86390 1
543119 99543119 1001 86380 86390 1
542953 99542953 1001 86380 86390 1
542966 99542966 1001 86380 86390 1
543698 99543698 1001 86380 86390 1
543729 99543729 1001 86380 86390 1
543681 99543681 1001 86380 86390 1
543464 99543464 1001 86380 86390 1
543516 99543516 1001 86380 86390 1
543366 99543366 1001 86380 86390 1
543381 99543381 1001 86380 86390 1
543176 99543176 1001 86380 86390 1
543794 99543794 1001 86380 86390 1
543828 99543828 1001 86380 86390 1
544395 99544395 1001 86380 86390 1
544447 99544447 1001 86380 86390 1
544397 99544397 1001 86380 86390 1
544435 99544435 1001 86380 86390 1
544502 99544502 1001 86380 86390 1
544517 99544517 1001 86380 86390 1
544533 99544533 1001 86380 86390 1
544319 99544319 1001 86380 86390 1
544348 99544348 1001 86380 86390 1
544161 99544161 1001 86380 86390 1
544110 99544110 1001 86380 86390 1
543995 99543995 1001 86380 86390 1
543984 99543984 1001 86380 86390 1
543999 99543999 1001 86380 86390 1
543987 99543987 1001 86380 86390 1
544040 99544040 1001 86380 86390 1
544672 99544672 1001 86380 86390 1
544687 99544687 1001 86380 86390 1
544623 99544623 1001 86380 86390 1
528997 741 1002 37536 51069 1
529073 894 1001 53591 53890 1
400137 99400137 1001 86380 86390 1
400221 99400221 1001 86380 86390 1
400234 99400234 1001 86380 86390 1
400268 99400268 1001 86380 86390 1
400272 99400272 1001 86380 86390 1
400679 99400679 1001 86380 86390 1
400695 99400695 1001 86380 86390 1
400902 99400902 1001 86380 86390 1
401332 99401332 1001 86380 86390 1
401455 99401455 1001 86380 86390 1
401512 99401512 1001 86380 86390 1
401676 99401676 1001 86380 86390 1
401866 99401866 1001 86380 86390 1
402117 99402117 1001 86380 86390 1
402190 99402190 1001 86380 86390 1
402309 99402309 1001 86380 86390 1
402505 99402505 1001 86380 86390 1
402545 99402545 1001 86380 86390 1
402796 99402796 1001 86380 86390 1
402813 99402813 1001 86380 86390 1
403378 99403378 1001 86380 86390 1
403383 99403383 1001 86380 86390 1
403478 99403478 1001 86380 86390 1
403694 99403694 1001 86380 86390 1
403836 99403836 1001 86380 86390 1
403910 99403910 1001 86380 86390 1
404056 99404056 1001 86380 86390 1
404239 99404239 1001 86380 86390 1
404464 99404464 1001 86380 86390 1
405175 99405175 1001 86380 86390 1
405232 99405232 1001 86380 86390 1
405238 99405238 1001 86380 86390 1
405391 99405391 1001 86380 86390 1
405554 99405554 1001 86380 86390 1
405640 99405640 1001 86380 86390 1
405975 99405975 1001 86380 86390 1
406226 99406226 1001 86380 86390 1
406308 99406308 1001 86380 86390 1
406729 99406729 1001 86380 86390 1
406743 99406743 1001 86380 86390 1
406801 99406801 1001 86380 86390 1
406762 99406762 1001 86380 86390 1
406986 99406986 1001 86380 86390 1
407107 99407107 1001 86380 86390 1
407152 99407152 1001 86380 86390 1
407382 99407382 1001 86380 86390 1
407757 99407757 1001 86380 86390 1
407804 99407804 1001 86380 86390 1
407899 99407899 1001 86380 86390 1
408178 99408178 1001 86380 86390 1
408252 99408252 1001 86380 86390 1
408321 99408321 1001 86380 86390 1
408355 99408355 1001 86380 86390 1
408592 99408592 1001 86380 86390 1
408532 99408532 1001 86380 86390 1
408761 99408761 1001 86380 86390 1
408743 99408743 1001 86380 86390 1
408723 99408723 1001 86380 86390 1
408799 99408799 1001 86380 86390 1
408912 99408912 1001 86380 86390 1
409069 99409069 1001 86380 86390 1
409271 99409271 1001 86380 86390 1
409349 99409349 1001 86380 86390 1
409439 99409439 1001 86380 86390 1
409423 99409423 1001 86380 86390 1
409403 99409403 1001 86380 86390 1
409538 99409538 1001 86380 86390 1
409527 99409527 1001 86380 86390 1
409577 99409577 1001 86380 86390 1
409634 99409634 1001 86380 86390 1
409600 99409600 1001 86380 86390 1
409729 99409729 1001 86380 86390 1
409994 99409994 1001 86380 86390 1
410213 99410213 1001 86380 86390 1
410247 99410247 1001 86380 86390 1
410295 99410295 1001 86380 86390 1
410455 99410455 1001 86380 86390 1
410554 99410554 1001 86380 86390 1
410511 99410511 1001 86380 86390 1
410637 99410637 1001 86380 86390 1
410696 99410696 1001 86380 86390 1
411006 99411006 1001 86380 86390 1
410992 99410992 1001 86380 86390 1
411082 99411082 1001 86380 86390 1
411209 99411209 1001 86380 86390 1
411251 99411251 1001 86380 86390 1
411386 99411386 1001 86380 86390 1
411379 99411379 1001 86380 86390 1
411495 99411495 1001 86380 86390 1
411722 99411722 1001 86380 86390 1
411749 99411749 1001 86380 86390 1
411707 99411707 1001 86380 86390 1
411788 99411788 1001 86380 86390 1
411842 99411842 1001 86380 86390 1
412022 99412022 1001 86380 86390 1
412106 99412106 1001 86380 86390 1
412133 99412133 1001 86380 86390 1
412363 99412363 1001 86380 86390 1
412371 99412371 1001 86380 86390 1
412300 99412300 1001 86380 86390 1
412330 99412330 1001 86380 86390 1
412378 99412378 1001 86380 86390 1
412348 99412348 1001 86380 86390 1
412336 99412336 1001 86380 86390 1
412288 99412288 1001 86380 86390 1
413568 99413568 1001 86380 86390 1
413645 99413645 1001 86380 86390 1
413661 99413661 1001 86380 86390 1
413533 99413533 1001 86380 86390 1
413394 99413394 1001 86380 86390 1
413309 99413309 1001 86380 86390 1
412891 99412891 1001 86380 86390 1
413236 99413236 1001 86380 86390 1
412796 99412796 1001 86380 86390 1
412848 99412848 1001 86380 86390 1
412486 99412486 1001 86380 86390 1
412600 99412600 1001 86380 86390 1
412688 99412688 1001 86380 86390 1
412573 99412573 1001 86380 86390 1
413815 99413815 1001 86380 86390 1
413961 99413961 1001 86380 86390 1
415121 99415121 1001 86380 86390 1
415253 99415253 1001 86380 86390 1
414973 99414973 1001 86380 86390 1
415222 99415222 1001 86380 86390 1
415294 99415294 1001 86380 86390 1
414821 99414821 1001 86380 86390 1
414633 99414633 1001 86380 86390 1
414838 99414838 1001 86380 86390 1
414407 99414407 1001 86380 86390 1
414150 99414150 1001 86380 86390 1
414371 99414371 1001 86380 86390 1
414470 99414470 1001 86380 86390 1
415622 99415622 1001 86380 86390 1
415555 99415555 1001 86380 86390 1
415469 99415469 1001 86380 86390 1
416909 99416909 1001 86380 86390 1
416744 99416744 1001 86380 86390 1
416994 99416994 1001 86380 86390 1
416140 99416140 1001 86380 86390 1
416112 99416112 1001 86380 86390 1
417336 99417336 1001 86380 86390 1
417220 99417220 1001 86380 86390 1
417367 99417367 1001 86380 86390 1
417041 99417041 1001 86380 86390 1
417326 99417326 1001 86380 86390 1
417426 99417426 1001 86380 86390 1
418461 99418461 1001 86380 86390 1
418783 99418783 1001 86380 86390 1
418500 99418500 1001 86380 86390 1
418303 99418303 1001 86380 86390 1
418389 99418389 1001 86380 86390 1
418163 99418163 1001 86380 86390 1
418139 99418139 1001 86380 86390 1
417956 99417956 1001 86380 86390 1
419144 99419144 1001 86380 86390 1
419086 99419086 1001 86380 86390 1
419189 99419189 1001 86380 86390 1
420176 99420176 1001 86380 86390 1
420062 99420062 1001 86380 86390 1
420086 99420086 1001 86380 86390 1
420139 99420139 1001 86380 86390 1
419983 99419983 1001 86380 86390 1
419380 99419380 1001 86380 86390 1
419408 99419408 1001 86380 86390 1
419243 99419243 1001 86380 86390 1
419368 99419368 1001 86380 86390 1
420503 99420503 1001 86380 86390 1
422004 99422004 1001 86380 86390 1
421847 99421847 1001 86380 86390 1
421856 99421856 1001 86380 86390 1
421767 99421767 1001 86380 86390 1
421293 99421293 1001 86380 86390 1
421109 99421109 1001 86380 86390 1
420847 99420847 1001 86380 86390 1
420905 99420905 1001 86380 86390 1
421008 99421008 1001 86380 86390 1
420938 99420938 1001 86380 86390 1
422317 99422317 1001 86380 86390 1
423454 99423454 1001 86380 86390 1
423600 99423600 1001 86380 86390 1
423672 99423672 1001 86380 86390 1
423245 99423245 1001 86380 86390 1
423131 99423131 1001 86380 86390 1
423283 99423283 1001 86380 86390 1
422846 99422846 1001 86380 86390 1
423774 99423774 1001 86380 86390 1
424130 99424130 1001 86380 86390 1
423754 99423754 1001 86380 86390 1
424741 99424741 1001 86380 86390 1
424652 99424652 1001 86380 86390 1
424999 99424999 1001 86380 86390 1
424638 99424638 1001 86380 86390 1
424254 99424254 1001 86380 86390 1
424231 99424231 1001 86380 86390 1
424359 99424359 1001 86380 86390 1
425436 99425436 1001 86380 86390 1
425419 99425419 1001 86380 86390 1
426816 99426816 1001 86380 86390 1
426736 99426736 1001 86380 86390 1
427025 99427025 1001 86380 86390 1
426542 99426542 1001 86380 86390 1
426388 99426388 1001 86380 86390 1
425974 99425974 1001 86380 86390 1
426144 99426144 1001 86380 86390 1
425864 99425864 1001 86380 86390 1
427202 99427202 1001 86380 86390 1
427292 99427292 1001 86380 86390 1
427399 99427399 1001 86380 86390 1
427277 99427277 1001 86380 86390 1
428672 99428672 1001 86380 86390 1
428706 99428706 1001 86380 86390 1
428357 99428357 1001 86380 86390 1
428318 99428318 1001 86380 86390 1
428319 99428319 1001 86380 86390 1
428144 99428144 1001 86380 86390 1
428917 99428917 1001 86380 86390 1
429102 99429102 1001 86380 86390 1
429108 99429108 1001 86380 86390 1
428795 99428795 1001 86380 86390 1
428956 99428956 1001 86380 86390 1
430102 99430102 1001 86380 86390 1
430109 99430109 1001 86380 86390 1
429574 99429574 1001 86380 86390 1
429938 99429938 1001 86380 86390 1
429701 99429701 1001 86380 86390 1
429824 99429824 1001 86380 86390 1
429629 99429629 1001 86380 86390 1
429751 99429751 1001 86380 86390 1
429872 99429872 1001 86380 86390 1
429300 99429300 1001 86380 86390 1
429257 99429257 1001 86380 86390 1
429543 99429543 1001 86380 86390 1
430633 99430633 1001 86380 86390 1
430770 99430770 1001 86380 86390 1
429177 99429177 1001 86380 86390 1
430686 99430686 1001 86380 86390 1
430412 99430412 1001 86380 86390 1
430474 99430474 1001 86380 86390 1
431651 99431651 1001 86380 86390 1
431678 99431678 1001 86380 86390 1
431685 99431685 1001 86380 86390 1
431877 99431877 1001 86380 86390 1
431708 99431708 1001 86380 86390 1
431736 99431736 1001 86380 86390 1
431470 99431470 1001 86380 86390 1
431642 99431642 1001 86380 86390 1
431643 99431643 1001 86380 86390 1
430890 99430890 1001 86380 86390 1
431072 99431072 1001 86380 86390 1
430866 99430866 1001 86380 86390 1
432068 99432068 1001 86380 86390 1
432421 99432421 1001 86380 86390 1
432073 99432073 1001 86380 86390 1
432426 99432426 1001 86380 86390 1
433349 99433349 1001 86380 86390 1
433538 99433538 1001 86380 86390 1
433291 99433291 1001 86380 86390 1
433252 99433252 1001 86380 86390 1
433255 99433255 1001 86380 86390 1
432915 99432915 1001 86380 86390 1
433058 99433058 1001 86380 86390 1
432978 99432978 1001 86380 86390 1
433312 99433312 1001 86380 86390 1
432588 99432588 1001 86380 86390 1
434130 99434130 1001 86380 86390 1
435216 99435216 1001 86380 86390 1
435393 99435393 1001 86380 86390 1
435153 99435153 1001 86380 86390 1
434664 99434664 1001 86380 86390 1
434200 99434200 1001 86380 86390 1
434172 99434172 1001 86380 86390 1
434402 99434402 1001 86380 86390 1
434176 99434176 1001 86380 86390 1
435739 99435739 1001 86380 86390 1
435445 99435445 1001 86380 86390 1
437153 99437153 1001 86380 86390 1
437117 99437117 1001 86380 86390 1
436867 99436867 1001 86380 86390 1
436383 99436383 1001 86380 86390 1
436364 99436364 1001 86380 86390 1
436545 99436545 1001 86380 86390 1
436388 99436388 1001 86380 86390 1
436673 99436673 1001 86380 86390 1
436056 99436056 1001 86380 86390 1
436062 99436062 1001 86380 86390 1
300082 99300082 1001 86380 86390 1
300098 99300098 1001 86380 86390 1
300038 99300038 1001 86380 86390 1
300709 99300709 1001 86380 86390 1
300624 99300624 1001 86380 86390 1
300484 99300484 1001 86380 86390 1
300443 99300443 1001 86380 86390 1
300113 99300113 1001 86380 86390 1
300858 99300858 1001 86380 86390 1
300859 99300859 1001 86380 86390 1
300772 99300772 1001 86380 86390 1
300773 99300773 1001 86380 86390 1
301416 99301416 1001 86380 86390 1
301508 99301508 1001 86380 86390 1
301379 99301379 1001 86380 86390 1
301421 99301421 1001 86380 86390 1
301437 99301437 1001 86380 86390 1
301221 99301221 1001 86380 86390 1
301158 99301158 1001 86380 86390 1
301163 99301163 1001 86380 86390 1
301063 99301063 1001 86380 86390 1
301141 99301141 1001 86380 86390 1
301001 99301001 1001 86380 86390 1
301033 99301033 1001 86380 86390 1
301656 99301656 1001 86380 86390 1
301620 99301620 1001 86380 86390 1
302321 99302321 1001 86380 86390 1
302302 99302302 1001 86380 86390 1
302085 99302085 1001 86380 86390 1
302042 99302042 1001 86380 86390 1
302005 99302005 1001 86380 86390 1
302057 99302057 1001 86380 86390 1
302019 99302019 1001 86380 86390 1
301762 99301762 1001 86380 86390 1
301953 99301953 1001 86380 86390 1
302427 99302427 1001 86380 86390 1
303053 99303053 1001 86380 86390 1
303191 99303191 1001 86380 86390 1
303048 99303048 1001 86380 86390 1
303152 99303152 1001 86380 86390 1
302963 99302963 1001 86380 86390 1
302886 99302886 1001 86380 86390 1
302899 99302899 1001 86380 86390 1
302938 99302938 1001 86380 86390 1
302849 99302849 1001 86380 86390 1
302916 99302916 1001 86380 86390 1
302968 99302968 1001 86380 86390 1
303400 99303400 1001 86380 86390 1
303261 99303261 1001 86380 86390 1
303209 99303209 1001 86380 86390 1
303844 99303844 1001 86380 86390 1
303979 99303979 1001 86380 86390 1
303776 99303776 1001 86380 86390 1
303817 99303817 1001 86380 86390 1
303728 99303728 1001 86380 86390 1
303806 99303806 1001 86380 86390 1
303745 99303745 1001 86380 86390 1
303811 99303811 1001 86380 86390 1
303696 99303696 1001 86380 86390 1
303582 99303582 1001 86380 86390 1
303583 99303583 1001 86380 86390 1
303522 99303522 1001 86380 86390 1
303548 99303548 1001 86380 86390 1
304110 99304110 1001 86380 86390 1
304156 99304156 1001 86380 86390 1
304131 99304131 1001 86380 86390 1
304706 99304706 1001 86380 86390 1
304726 99304726 1001 86380 86390 1
304595 99304595 1001 86380 86390 1
304636 99304636 1001 86380 86390 1
304561 99304561 1001 86380 86390 1
304342 99304342 1001 86380 86390 1
304279 99304279 1001 86380 86390 1
304424 99304424 1001 86380 86390 1
304284 99304284 1001 86380 86390 1
304911 99304911 1001 86380 86390 1
305017 99305017 1001 86380 86390 1
304953 99304953 1001 86380 86390 1
305061 99305061 1001 86380 86390 1
305557 99305557 1001 86380 86390 1
305560 99305560 1001 86380 86390 1
305601 99305601 1001 86380 86390 1
305537 99305537 1001 86380 86390 1
305605 99305605 1001 86380 86390 1
305337 99305337 1001 86380 86390 1
305301 99305301 1001 86380 86390 1
305469 99305469 1001 86380 86390 1
305373 99305373 1001 86380 86390 1
305427 99305427 1001 86380 86390 1
305077 99305077 1001 86380 86390 1
305096 99305096 1001 86380 86390 1
305229 99305229 1001 86380 86390 1
305191 99305191 1001 86380 86390 1
305102 99305102 1001 86380 86390 1
305219 99305219 1001 86380 86390 1
500792 99500792 1001 86380 86390 1
500617 99500617 1001 86380 86390 1
500507 99500507 1001 86380 86390 1
500598 99500598 1001 86380 86390 1
500483 99500483 1001 86380 86390 1
500510 99500510 1001 86380 86390 1
500347 99500347 1001 86380 86390 1
500987 99500987 1001 86380 86390 1
501551 99501551 1001 86380 86390 1
501558 99501558 1001 86380 86390 1
501626 99501626 1001 86380 86390 1
501371 99501371 1001 86380 86390 1
501348 99501348 1001 86380 86390 1
501232 99501232 1001 86380 86390 1
501248 99501248 1001 86380 86390 1
501250 99501250 1001 86380 86390 1
501226 99501226 1001 86380 86390 1
501031 99501031 1001 86380 86390 1
501027 99501027 1001 86380 86390 1
501120 99501120 1001 86380 86390 1
501652 99501652 1001 86380 86390 1
501810 99501810 1001 86380 86390 1
502343 99502343 1001 86380 86390 1
502334 99502334 1001 86380 86390 1
501952 99501952 1001 86380 86390 1
502043 99502043 1001 86380 86390 1
502658 99502658 1001 86380 86390 1
502544 99502544 1001 86380 86390 1
502667 99502667 1001 86380 86390 1
503126 99503126 1001 86380 86390 1
503173 99503173 1001 86380 86390 1
503239 99503239 1001 86380 86390 1
502841 99502841 1001 86380 86390 1
503305 99503305 1001 86380 86390 1
503332 99503332 1001 86380 86390 1
503307 99503307 1001 86380 86390 1
503991 99503991 1001 86380 86390 1
504057 99504057 1001 86380 86390 1
504114 99504114 1001 86380 86390 1
503888 99503888 1001 86380 86390 1
503577 99503577 1001 86380 86390 1
503501 99503501 1001 86380 86390 1
503582 99503582 1001 86380 86390 1
504119 99504119 1001 86380 86390 1
504250 99504250 1001 86380 86390 1
504148 99504148 1001 86380 86390 1
504280 99504280 1001 86380 86390 1
504320 99504320 1001 86380 86390 1
504321 99504321 1001 86380 86390 1
504791 99504791 1001 86380 86390 1
504871 99504871 1001 86380 86390 1
504808 99504808 1001 86380 86390 1
504900 99504900 1001 86380 86390 1
504925 99504925 1001 86380 86390 1
504558 99504558 1001 86380 86390 1
504389 99504389 1001 86380 86390 1
504421 99504421 1001 86380 86390 1
504476 99504476 1001 86380 86390 1
504399 99504399 1001 86380 86390 1
505019 99505019 1001 86380 86390 1
504971 99504971 1001 86380 86390 1
504945 99504945 1001 86380 86390 1
505077 99505077 1001 86380 86390 1
505041 99505041 1001 86380 86390 1
505670 99505670 1001 86380 86390 1
505697 99505697 1001 86380 86390 1
505760 99505760 1001 86380 86390 1
505501 99505501 1001 86380 86390 1
505412 99505412 1001 86380 86390 1
505402 99505402 1001 86380 86390 1
505519 99505519 1001 86380 86390 1
505522 99505522 1001 86380 86390 1
505333 99505333 1001 86380 86390 1
505183 99505183 1001 86380 86390 1
505884 99505884 1001 86380 86390 1
505778 99505778 1001 86380 86390 1
505831 99505831 1001 86380 86390 1
506430 99506430 1001 86380 86390 1
506534 99506534 1001 86380 86390 1
506591 99506591 1001 86380 86390 1
506343 99506343 1001 86380 86390 1
506295 99506295 1001 86380 86390 1
506045 99506045 1001 86380 86390 1
506058 99506058 1001 86380 86390 1
505996 99505996 1001 86380 86390 1
506115 99506115 1001 86380 86390 1
506026 99506026 1001 86380 86390 1
506672 99506672 1001 86380 86390 1
506685 99506685 1001 86380 86390 1
506730 99506730 1001 86380 86390 1
506705 99506705 1001 86380 86390 1
506745 99506745 1001 86380 86390 1
506643 99506643 1001 86380 86390 1
507232 99507232 1001 86380 86390 1
507381 99507381 1001 86380 86390 1
507179 99507179 1001 86380 86390 1
506984 99506984 1001 86380 86390 1
506914 99506914 1001 86380 86390 1
507439 99507439 1001 86380 86390 1
507519 99507519 1001 86380 86390 1
508095 99508095 1001 86380 86390 1
508045 99508045 1001 86380 86390 1
508070 99508070 1001 86380 86390 1
507993 99507993 1001 86380 86390 1
507750 99507750 1001 86380 86390 1
508328 99508328 1001 86380 86390 1
508367 99508367 1001 86380 86390 1
508296 99508296 1001 86380 86390 1
508858 99508858 1001 86380 86390 1
508846 99508846 1001 86380 86390 1
508709 99508709 1001 86380 86390 1
508829 99508829 1001 86380 86390 1
508511 99508511 1001 86380 86390 1
508459 99508459 1001 86380 86390 1
508514 99508514 1001 86380 86390 1
508593 99508593 1001 86380 86390 1
508634 99508634 1001 86380 86390 1
509141 99509141 1001 86380 86390 1
509272 99509272 1001 86380 86390 1
509092 99509092 1001 86380 86390 1
509158 99509158 1001 86380 86390 1
509863 99509863 1001 86380 86390 1
509879 99509879 1001 86380 86390 1
509834 99509834 1001 86380 86390 1
509835 99509835 1001 86380 86390 1
509745 99509745 1001 86380 86390 1
509621 99509621 1001 86380 86390 1
509413 99509413 1001 86380 86390 1
509388 99509388 1001 86380 86390 1
509456 99509456 1001 86380 86390 1
509953 99509953 1001 86380 86390 1
510101 99510101 1001 86380 86390 1
509998 99509998 1001 86380 86390 1
510637 99510637 1001 86380 86390 1
510551 99510551 1001 86380 86390 1
510367 99510367 1001 86380 86390 1
510460 99510460 1001 86380 86390 1
510410 99510410 1001 86380 86390 1
510520 99510520 1001 86380 86390 1
510214 99510214 1001 86380 86390 1
510203 99510203 1001 86380 86390 1
510243 99510243 1001 86380 86390 1
510219 99510219 1001 86380 86390 1
510245 99510245 1001 86380 86390 1
510195 99510195 1001 86380 86390 1
510869 99510869 1001 86380 86390 1
510911 99510911 1001 86380 86390 1
510901 99510901 1001 86380 86390 1
510891 99510891 1001 86380 86390 1
511492 99511492 1001 86380 86390 1
511352 99511352 1001 86380 86390 1
511192 99511192 1001 86380 86390 1
511205 99511205 1001 86380 86390 1
511271 99511271 1001 86380 86390 1
511221 99511221 1001 86380 86390 1
511159 99511159 1001 86380 86390 1
511048 99511048 1001 86380 86390 1
511131 99511131 1001 86380 86390 1
511055 99511055 1001 86380 86390 1
511081 99511081 1001 86380 86390 1
511713 99511713 1001 86380 86390 1
511586 99511586 1001 86380 86390 1
511574 99511574 1001 86380 86390 1
512260 99512260 1001 86380 86390 1
512009 99512009 1001 86380 86390 1
512023 99512023 1001 86380 86390 1
512143 99512143 1001 86380 86390 1
511976 99511976 1001 86380 86390 1
511784 99511784 1001 86380 86390 1
511965 99511965 1001 86380 86390 1
511792 99511792 1001 86380 86390 1
512494 99512494 1001 86380 86390 1
512547 99512547 1001 86380 86390 1
512556 99512556 1001 86380 86390 1
513185 99513185 1001 86380 86390 1
513086 99513086 1001 86380 86390 1
513152 99513152 1001 86380 86390 1
513088 99513088 1001 86380 86390 1
513166 99513166 1001 86380 86390 1
512970 99512970 1001 86380 86390 1
512589 99512589 1001 86380 86390 1
512694 99512694 1001 86380 86390 1
512685 99512685 1001 86380 86390 1
512608 99512608 1001 86380 86390 1
513372 99513372 1001 86380 86390 1
513315 99513315 1001 86380 86390 1
513328 99513328 1001 86380 86390 1
513852 99513852 1001 86380 86390 1
513933 99513933 1001 86380 86390 1
513806 99513806 1001 86380 86390 1
513664 99513664 1001 86380 86390 1
513614 99513614 1001 86380 86390 1
513615 99513615 1001 86380 86390 1
513617 99513617 1001 86380 86390 1
514226 99514226 1001 86380 86390 1
514046 99514046 1001 86380 86390 1
514125 99514125 1001 86380 86390 1
514155 99514155 1001 86380 86390 1
514733 99514733 1001 86380 86390 1
514776 99514776 1001 86380 86390 1
514817 99514817 1001 86380 86390 1
514498 99514498 1001 86380 86390 1
514534 99514534 1001 86380 86390 1
514249 99514249 1001 86380 86390 1
514357 99514357 1001 86380 86390 1
514283 99514283 1001 86380 86390 1
514413 99514413 1001 86380 86390 1
514375 99514375 1001 86380 86390 1
514905 99514905 1001 86380 86390 1
515558 99515558 1001 86380 86390 1
515471 99515471 1001 86380 86390 1
515257 99515257 1001 86380 86390 1
515168 99515168 1001 86380 86390 1
515183 99515183 1001 86380 86390 1
515824 99515824 1001 86380 86390 1
515737 99515737 1001 86380 86390 1
515700 99515700 1001 86380 86390 1
515717 99515717 1001 86380 86390 1
516400 99516400 1001 86380 86390 1
516327 99516327 1001 86380 86390 1
516419 99516419 1001 86380 86390 1
516006 99516006 1001 86380 86390 1
516050 99516050 1001 86380 86390 1
516548 99516548 1001 86380 86390 1
516575 99516575 1001 86380 86390 1
516526 99516526 1001 86380 86390 1
516570 99516570 1001 86380 86390 1
517299 99517299 1001 86380 86390 1
517208 99517208 1001 86380 86390 1
517262 99517262 1001 86380 86390 1
517224 99517224 1001 86380 86390 1
517139 99517139 1001 86380 86390 1
517281 99517281 1001 86380 86390 1
517002 99517002 1001 86380 86390 1
517067 99517067 1001 86380 86390 1
516953 99516953 1001 86380 86390 1
517101 99517101 1001 86380 86390 1
517347 99517347 1001 86380 86390 1
517503 99517503 1001 86380 86390 1
517452 99517452 1001 86380 86390 1
517353 99517353 1001 86380 86390 1
517354 99517354 1001 86380 86390 1
517967 99517967 1001 86380 86390 1
518097 99518097 1001 86380 86390 1
517840 99517840 1001 86380 86390 1
517857 99517857 1001 86380 86390 1
517953 99517953 1001 86380 86390 1
517722 99517722 1001 86380 86390 1
517698 99517698 1001 86380 86390 1
517561 99517561 1001 86380 86390 1
518188 99518188 1001 86380 86390 1
518345 99518345 1001 86380 86390 1
518257 99518257 1001 86380 86390 1
518926 99518926 1001 86380 86390 1
518880 99518880 1001 86380 86390 1
518893 99518893 1001 86380 86390 1
518673 99518673 1001 86380 86390 1
518528 99518528 1001 86380 86390 1
518452 99518452 1001 86380 86390 1
518493 99518493 1001 86380 86390 1
518558 99518558 1001 86380 86390 1
519077 99519077 1001 86380 86390 1
519119 99519119 1001 86380 86390 1
519158 99519158 1001 86380 86390 1
519075 99519075 1001 86380 86390 1
519689 99519689 1001 86380 86390 1
519760 99519760 1001 86380 86390 1
519413 99519413 1001 86380 86390 1
519336 99519336 1001 86380 86390 1
519250 99519250 1001 86380 86390 1
519240 99519240 1001 86380 86390 1
519201 99519201 1001 86380 86390 1
519331 99519331 1001 86380 86390 1
519320 99519320 1001 86380 86390 1
519890 99519890 1001 86380 86390 1
519903 99519903 1001 86380 86390 1
519969 99519969 1001 86380 86390 1
519997 99519997 1001 86380 86390 1
519817 99519817 1001 86380 86390 1
519927 99519927 1001 86380 86390 1
520493 99520493 1001 86380 86390 1
520243 99520243 1001 86380 86390 1
520274 99520274 1001 86380 86390 1
520248 99520248 1001 86380 86390 1
520114 99520114 1001 86380 86390 1
520168 99520168 1001 86380 86390 1
520781 99520781 1001 86380 86390 1
520646 99520646 1001 86380 86390 1
521144 99521144 1001 86380 86390 1
521253 99521253 1001 86380 86390 1
520988 99520988 1001 86380 86390 1
520943 99520943 1001 86380 86390 1
520893 99520893 1001 86380 86390 1
520959 99520959 1001 86380 86390 1
520960 99520960 1001 86380 86390 1
521568 99521568 1001 86380 86390 1
521543 99521543 1001 86380 86390 1
521570 99521570 1001 86380 86390 1
521614 99521614 1001 86380 86390 1
521513 99521513 1001 86380 86390 1
521656 99521656 1001 86380 86390 1
521618 99521618 1001 86380 86390 1
522146 99522146 1001 86380 86390 1
522013 99522013 1001 86380 86390 1
522079 99522079 1001 86380 86390 1
521779 99521779 1001 86380 86390 1
521780 99521780 1001 86380 86390 1
521676 99521676 1001 86380 86390 1
521734 99521734 1001 86380 86390 1
521761 99521761 1001 86380 86390 1
521839 99521839 1001 86380 86390 1
522471 99522471 1001 86380 86390 1
521672 99521672 1001 86380 86390 1
522463 99522463 1001 86380 86390 1
523110 99523110 1001 86380 86390 1
522877 99522877 1001 86380 86390 1
522787 99522787 1001 86380 86390 1
522896 99522896 1001 86380 86390 1
522592 99522592 1001 86380 86390 1
522541 99522541 1001 86380 86390 1
522664 99522664 1001 86380 86390 1
523129 99523129 1001 86380 86390 1
523260 99523260 1001 86380 86390 1
523252 99523252 1001 86380 86390 1
523266 99523266 1001 86380 86390 1
523179 99523179 1001 86380 86390 1
523830 99523830 1001 86380 86390 1
523857 99523857 1001 86380 86390 1
523585 99523585 1001 86380 86390 1
523626 99523626 1001 86380 86390 1
523607 99523607 1001 86380 86390 1
523392 99523392 1001 86380 86390 1
523459 99523459 1001 86380 86390 1
523501 99523501 1001 86380 86390 1
524046 99524046 1001 86380 86390 1
524130 99524130 1001 86380 86390 1
524744 99524744 1001 86380 86390 1
524713 99524713 1001 86380 86390 1
524751 99524751 1001 86380 86390 1
524611 99524611 1001 86380 86390 1
524729 99524729 1001 86380 86390 1
524479 99524479 1001 86380 86390 1
524454 99524454 1001 86380 86390 1
524178 99524178 1001 86380 86390 1
524297 99524297 1001 86380 86390 1
524196 99524196 1001 86380 86390 1
524846 99524846 1001 86380 86390 1
524822 99524822 1001 86380 86390 1
524964 99524964 1001 86380 86390 1
524883 99524883 1001 86380 86390 1
525508 99525508 1001 86380 86390 1
525418 99525418 1001 86380 86390 1
525202 99525202 1001 86380 86390 1
525346 99525346 1001 86380 86390 1
525359 99525359 1001 86380 86390 1
525388 99525388 1001 86380 86390 1
525009 99525009 1001 86380 86390 1
525729 99525729 1001 86380 86390 1
525722 99525722 1001 86380 86390 1
526361 99526361 1001 86380 86390 1
525967 99525967 1001 86380 86390 1
526219 99526219 1001 86380 86390 1
526621 99526621 1001 86380 86390 1
526431 99526431 1001 86380 86390 1
527168 99527168 1001 86380 86390 1
527020 99527020 1001 86380 86390 1
526809 99526809 1001 86380 86390 1
526785 99526785 1001 86380 86390 1
526714 99526714 1001 86380 86390 1
527401 99527401 1001 86380 86390 1
527430 99527430 1001 86380 86390 1
527276 99527276 1001 86380 86390 1
527265 99527265 1001 86380 86390 1
527296 99527296 1001 86380 86390 1
527987 99527987 1001 86380 86390 1
528054 99528054 1001 86380 86390 1
527980 99527980 1001 86380 86390 1
527805 99527805 1001 86380 86390 1
527716 99527716 1001 86380 86390 1
527807 99527807 1001 86380 86390 1
527795 99527795 1001 86380 86390 1
527840 99527840 1001 86380 86390 1
527686 99527686 1001 86380 86390 1
527842 99527842 1001 86380 86390 1
527655 99527655 1001 86380 86390 1
528266 99528266 1001 86380 86390 1
528167 99528167 1001 86380 86390 1
528105 99528105 1001 86380 86390 1
528238 99528238 1001 86380 86390 1
528855 99528855 1001 86380 86390 1
528608 99528608 1001 86380 86390 1
528690 99528690 1001 86380 86390 1
528308 99528308 1001 86380 86390 1
528299 99528299 1001 86380 86390 1
528471 99528471 1001 86380 86390 1
529022 99529022 1001 86380 86390 1
529036 99529036 1001 86380 86390 1
529037 99529037 1001 86380 86390 1
529090 99529090 1001 86380 86390 1
529577 99529577 1001 86380 86390 1
529701 99529701 1001 86380 86390 1
529358 99529358 1001 86380 86390 1
529397 99529397 1001 86380 86390 1
529333 99529333 1001 86380 86390 1
529184 99529184 1001 86380 86390 1
529253 99529253 1001 86380 86390 1
529307 99529307 1001 86380 86390 1
529273 99529273 1001 86380 86390 1
529248 99529248 1001 86380 86390 1
529869 99529869 1001 86380 86390 1
529929 99529929 1001 86380 86390 1
530373 99530373 1001 86380 86390 1
530401 99530401 1001 86380 86390 1
530404 99530404 1001 86380 86390 1
530436 99530436 1001 86380 86390 1
530424 99530424 1001 86380 86390 1
530185 99530185 1001 86380 86390 1
530010 99530010 1001 86380 86390 1
530040 99530040 1001 86380 86390 1
530045 99530045 1001 86380 86390 1
529954 99529954 1001 86380 86390 1
529981 99529981 1001 86380 86390 1
530046 99530046 1001 86380 86390 1
529933 99529933 1001 86380 86390 1
530721 99530721 1001 86380 86390 1
530593 99530593 1001 86380 86390 1
530737 99530737 1001 86380 86390 1
531213 99531213 1001 86380 86390 1
531348 99531348 1001 86380 86390 1
531038 99531038 1001 86380 86390 1
530973 99530973 1001 86380 86390 1
531095 99531095 1001 86380 86390 1
530906 99530906 1001 86380 86390 1
530870 99530870 1001 86380 86390 1
530948 99530948 1001 86380 86390 1
530949 99530949 1001 86380 86390 1
531416 99531416 1001 86380 86390 1
531560 99531560 1001 86380 86390 1
531387 99531387 1001 86380 86390 1
531557 99531557 1001 86380 86390 1
532053 99532053 1001 86380 86390 1
532163 99532163 1001 86380 86390 1
532024 99532024 1001 86380 86390 1
532202 99532202 1001 86380 86390 1
531730 99531730 1001 86380 86390 1
531693 99531693 1001 86380 86390 1
531656 99531656 1001 86380 86390 1
531760 99531760 1001 86380 86390 1
531647 99531647 1001 86380 86390 1
532336 99532336 1001 86380 86390 1
532233 99532233 1001 86380 86390 1
532363 99532363 1001 86380 86390 1
533003 99533003 1001 86380 86390 1
532964 99532964 1001 86380 86390 1
532939 99532939 1001 86380 86390 1
532656 99532656 1001 86380 86390 1
532496 99532496 1001 86380 86390 1
532510 99532510 1001 86380 86390 1
532588 99532588 1001 86380 86390 1
532487 99532487 1001 86380 86390 1
533038 99533038 1001 86380 86390 1
533726 99533726 1001 86380 86390 1
533778 99533778 1001 86380 86390 1
533753 99533753 1001 86380 86390 1
533779 99533779 1001 86380 86390 1
533564 99533564 1001 86380 86390 1
533567 99533567 1001 86380 86390 1
533454 99533454 1001 86380 86390 1
533572 99533572 1001 86380 86390 1
533483 99533483 1001 86380 86390 1
533312 99533312 1001 86380 86390 1
534043 99534043 1001 86380 86390 1
533893 99533893 1001 86380 86390 1
534061 99534061 1001 86380 86390 1
533867 99533867 1001 86380 86390 1
533880 99533880 1001 86380 86390 1
534684 99534684 1001 86380 86390 1
534591 99534591 1001 86380 86390 1
534673 99534673 1001 86380 86390 1
534444 99534444 1001 86380 86390 1
534146 99534146 1001 86380 86390 1
534773 99534773 1001 86380 86390 1
534878 99534878 1001 86380 86390 1
534829 99534829 1001 86380 86390 1
534715 99534715 1001 86380 86390 1
534741 99534741 1001 86380 86390 1
534795 99534795 1001 86380 86390 1
535332 99535332 1001 86380 86390 1
535360 99535360 1001 86380 86390 1
535490 99535490 1001 86380 86390 1
535325 99535325 1001 86380 86390 1
535500 99535500 1001 86380 86390 1
535136 99535136 1001 86380 86390 1
535281 99535281 1001 86380 86390 1
535179 99535179 1001 86380 86390 1
535142 99535142 1001 86380 86390 1
535286 99535286 1001 86380 86390 1
535159 99535159 1001 86380 86390 1
535224 99535224 1001 86380 86390 1
535023 99535023 1001 86380 86390 1
535075 99535075 1001 86380 86390 1
534934 99534934 1001 86380 86390 1
534990 99534990 1001 86380 86390 1
534991 99534991 1001 86380 86390 1
535556 99535556 1001 86380 86390 1
536336 99536336 1001 86380 86390 1
536302 99536302 1001 86380 86390 1
536176 99536176 1001 86380 86390 1
535783 99535783 1001 86380 86390 1
535824 99535824 1001 86380 86390 1
536516 99536516 1001 86380 86390 1
536519 99536519 1001 86380 86390 1
537110 99537110 1001 86380 86390 1
536787 99536787 1001 86380 86390 1
536734 99536734 1001 86380 86390 1
536722 99536722 1001 86380 86390 1
537249 99537249 1001 86380 86390 1
537822 99537822 1001 86380 86390 1
537720 99537720 1001 86380 86390 1
537696 99537696 1001 86380 86390 1
537710 99537710 1001 86380 86390 1
537649 99537649 1001 86380 86390 1
537526 99537526 1001 86380 86390 1
537397 99537397 1001 86380 86390 1
537423 99537423 1001 86380 86390 1
537544 99537544 1001 86380 86390 1
537547 99537547 1001 86380 86390 1
538041 99538041 1001 86380 86390 1
538645 99538645 1001 86380 86390 1
538556 99538556 1001 86380 86390 1
538233 99538233 1001 86380 86390 1
538300 99538300 1001 86380 86390 1
538331 99538331 1001 86380 86390 1
538863 99538863 1001 86380 86390 1
538928 99538928 1001 86380 86390 1
538894 99538894 1001 86380 86390 1
538975 99538975 1001 86380 86390 1
538885 99538885 1001 86380 86390 1
538963 99538963 1001 86380 86390 1
538990 99538990 1001 86380 86390 1
539531 99539531 1001 86380 86390 1
539558 99539558 1001 86380 86390 1
539626 99539626 1001 86380 86390 1
539282 99539282 1001 86380 86390 1
539046 99539046 1001 86380 86390 1
539797 99539797 1001 86380 86390 1
539668 99539668 1001 86380 86390 1
539765 99539765 1001 86380 86390 1
540351 99540351 1001 86380 86390 1
540439 99540439 1001 86380 86390 1
540306 99540306 1001 86380 86390 1
540251 99540251 1001 86380 86390 1
540187 99540187 1001 86380 86390 1
540200 99540200 1001 86380 86390 1
540153 99540153 1001 86380 86390 1
540091 99540091 1001 86380 86390 1
539890 99539890 1001 86380 86390 1
540022 99540022 1001 86380 86390 1
540516 99540516 1001 86380 86390 1
540885 99540885 1001 86380 86390 1
540902 99540902 1001 86380 86390 1
540956 99540956 1001 86380 86390 1
540982 99540982 1001 86380 86390 1
540830 99540830 1001 86380 86390 1
541089 99541089 1001 86380 86390 1
541489 99541489 1001 86380 86390 1
541412 99541412 1001 86380 86390 1
541335 99541335 1001 86380 86390 1
542089 99542089 1001 86380 86390 1
541918 99541918 1001 86380 86390 1
542101 99542101 1001 86380 86390 1
542110 99542110 1001 86380 86390 1
541851 99541851 1001 86380 86390 1
541877 99541877 1001 86380 86390 1
541715 99541715 1001 86380 86390 1
541513 99541513 1001 86380 86390 1
541543 99541543 1001 86380 86390 1
541699 99541699 1001 86380 86390 1
541688 99541688 1001 86380 86390 1
541691 99541691 1001 86380 86390 1
542153 99542153 1001 86380 86390 1
542257 99542257 1001 86380 86390 1
542923 99542923 1001 86380 86390 1
542900 99542900 1001 86380 86390 1
542785 99542785 1001 86380 86390 1
542483 99542483 1001 86380 86390 1
542407 99542407 1001 86380 86390 1
542461 99542461 1001 86380 86390 1
542477 99542477 1001 86380 86390 1
543043 99543043 1001 86380 86390 1
543568 99543568 1001 86380 86390 1
543762 99543762 1001 86380 86390 1
543769 99543769 1001 86380 86390 1
543529 99543529 1001 86380 86390 1
543415 99543415 1001 86380 86390 1
543456 99543456 1001 86380 86390 1
543382 99543382 1001 86380 86390 1
543204 99543204 1001 86380 86390 1
543273 99543273 1001 86380 86390 1
543222 99543222 1001 86380 86390 1
543252 99543252 1001 86380 86390 1
543188 99543188 1001 86380 86390 1
543898 99543898 1001 86380 86390 1
543825 99543825 1001 86380 86390 1
543838 99543838 1001 86380 86390 1
543957 99543957 1001 86380 86390 1
543858 99543858 1001 86380 86390 1
544538 99544538 1001 86380 86390 1
544474 99544474 1001 86380 86390 1
544500 99544500 1001 86380 86390 1
544503 99544503 1001 86380 86390 1
544467 99544467 1001 86380 86390 1
544385 99544385 1001 86380 86390 1
544193 99544193 1001 86380 86390 1
544072 99544072 1001 86380 86390 1
544009 99544009 1001 86380 86390 1
544053 99544053 1001 86380 86390 1
544697 99544697 1001 86380 86390 1
430686 293 1001 9000 9897 1
504083 985 1002 43792 47728 1
509524 962 1002 45209 51339 1
400022 99400022 1001 86380 86390 1
543207 1128 1002 35929 38658 1
400129 99400129 1001 86380 86390 1
400376 99400376 1001 86380 86390 1
400665 99400665 1001 86380 86390 1
401037 99401037 1001 86380 86390 1
401103 99401103 1001 86380 86390 1
401179 99401179 1001 86380 86390 1
401316 99401316 1001 86380 86390 1
401368 99401368 1001 86380 86390 1
401646 99401646 1001 86380 86390 1
401901 99401901 1001 86380 86390 1
402013 99402013 1001 86380 86390 1
402273 99402273 1001 86380 86390 1
402327 99402327 1001 86380 86390 1
402590 99402590 1001 86380 86390 1
402643 99402643 1001 86380 86390 1
402734 99402734 1001 86380 86390 1
402931 99402931 1001 86380 86390 1
402911 99402911 1001 86380 86390 1
403342 99403342 1001 86380 86390 1
403357 99403357 1001 86380 86390 1
403554 99403554 1001 86380 86390 1
403796 99403796 1001 86380 86390 1
403918 99403918 1001 86380 86390 1
404076 99404076 1001 86380 86390 1
404250 99404250 1001 86380 86390 1
404345 99404345 1001 86380 86390 1
404390 99404390 1001 86380 86390 1
404504 99404504 1001 86380 86390 1
404799 99404799 1001 86380 86390 1
404901 99404901 1001 86380 86390 1
404875 99404875 1001 86380 86390 1
405075 99405075 1001 86380 86390 1
405101 99405101 1001 86380 86390 1
405240 99405240 1001 86380 86390 1
405242 99405242 1001 86380 86390 1
405384 99405384 1001 86380 86390 1
405393 99405393 1001 86380 86390 1
405562 99405562 1001 86380 86390 1
405913 99405913 1001 86380 86390 1
405893 99405893 1001 86380 86390 1
405897 99405897 1001 86380 86390 1
405996 99405996 1001 86380 86390 1
406030 99406030 1001 86380 86390 1
406076 99406076 1001 86380 86390 1
406039 99406039 1001 86380 86390 1
406111 99406111 1001 86380 86390 1
406368 99406368 1001 86380 86390 1
406544 99406544 1001 86380 86390 1
406691 99406691 1001 86380 86390 1
406632 99406632 1001 86380 86390 1
407100 99407100 1001 86380 86390 1
407229 99407229 1001 86380 86390 1
407238 99407238 1001 86380 86390 1
407443 99407443 1001 86380 86390 1
407758 99407758 1001 86380 86390 1
407756 99407756 1001 86380 86390 1
407724 99407724 1001 86380 86390 1
407847 99407847 1001 86380 86390 1
407968 99407968 1001 86380 86390 1
408049 99408049 1001 86380 86390 1
408075 99408075 1001 86380 86390 1
408374 99408374 1001 86380 86390 1
408441 99408441 1001 86380 86390 1
408702 99408702 1001 86380 86390 1
408696 99408696 1001 86380 86390 1
408790 99408790 1001 86380 86390 1
408797 99408797 1001 86380 86390 1
409100 99409100 1001 86380 86390 1
409113 99409113 1001 86380 86390 1
409268 99409268 1001 86380 86390 1
409420 99409420 1001 86380 86390 1
409434 99409434 1001 86380 86390 1
409697 99409697 1001 86380 86390 1
409727 99409727 1001 86380 86390 1
409856 99409856 1001 86380 86390 1
409807 99409807 1001 86380 86390 1
409908 99409908 1001 86380 86390 1
409965 99409965 1001 86380 86390 1
410085 99410085 1001 86380 86390 1
410197 99410197 1001 86380 86390 1
410598 99410598 1001 86380 86390 1
410988 99410988 1001 86380 86390 1
411087 99411087 1001 86380 86390 1
411291 99411291 1001 86380 86390 1
411342 99411342 1001 86380 86390 1
411444 99411444 1001 86380 86390 1
411580 99411580 1001 86380 86390 1
411672 99411672 1001 86380 86390 1
411857 99411857 1001 86380 86390 1
411870 99411870 1001 86380 86390 1
411924 99411924 1001 86380 86390 1
412149 99412149 1001 86380 86390 1
412355 99412355 1001 86380 86390 1
412400 99412400 1001 86380 86390 1
412345 99412345 1001 86380 86390 1
413593 99413593 1001 86380 86390 1
413340 99413340 1001 86380 86390 1
413504 99413504 1001 86380 86390 1
413329 99413329 1001 86380 86390 1
413617 99413617 1001 86380 86390 1
413115 99413115 1001 86380 86390 1
413116 99413116 1001 86380 86390 1
412968 99412968 1001 86380 86390 1
412657 99412657 1001 86380 86390 1
412736 99412736 1001 86380 86390 1
414100 99414100 1001 86380 86390 1
413994 99413994 1001 86380 86390 1
414820 99414820 1001 86380 86390 1
414664 99414664 1001 86380 86390 1
414519 99414519 1001 86380 86390 1
414577 99414577 1001 86380 86390 1
414140 99414140 1001 86380 86390 1
414275 99414275 1001 86380 86390 1
415619 99415619 1001 86380 86390 1
415697 99415697 1001 86380 86390 1
415608 99415608 1001 86380 86390 1
415515 99415515 1001 86380 86390 1
416931 99416931 1001 86380 86390 1
416885 99416885 1001 86380 86390 1
416717 99416717 1001 86380 86390 1
416256 99416256 1001 86380 86390 1
416170 99416170 1001 86380 86390 1
415749 99415749 1001 86380 86390 1
416122 99416122 1001 86380 86390 1
415921 99415921 1001 86380 86390 1
416129 99416129 1001 86380 86390 1
416002 99416002 1001 86380 86390 1
417073 99417073 1001 86380 86390 1
417391 99417391 1001 86380 86390 1
417156 99417156 1001 86380 86390 1
417496 99417496 1001 86380 86390 1
417562 99417562 1001 86380 86390 1
417571 99417571 1001 86380 86390 1
418713 99418713 1001 86380 86390 1
418598 99418598 1001 86380 86390 1
418462 99418462 1001 86380 86390 1
418774 99418774 1001 86380 86390 1
418077 99418077 1001 86380 86390 1
418255 99418255 1001 86380 86390 1
418143 99418143 1001 86380 86390 1
418094 99418094 1001 86380 86390 1
418175 99418175 1001 86380 86390 1
417799 99417799 1001 86380 86390 1
418906 99418906 1001 86380 86390 1
418891 99418891 1001 86380 86390 1
418947 99418947 1001 86380 86390 1
419129 99419129 1001 86380 86390 1
419157 99419157 1001 86380 86390 1
420174 99420174 1001 86380 86390 1
420199 99420199 1001 86380 86390 1
419745 99419745 1001 86380 86390 1
419971 99419971 1001 86380 86390 1
419890 99419890 1001 86380 86390 1
420028 99420028 1001 86380 86390 1
419310 99419310 1001 86380 86390 1
420768 99420768 1001 86380 86390 1
421742 99421742 1001 86380 86390 1
421803 99421803 1001 86380 86390 1
422088 99422088 1001 86380 86390 1
421735 99421735 1001 86380 86390 1
421593 99421593 1001 86380 86390 1
421581 99421581 1001 86380 86390 1
421661 99421661 1001 86380 86390 1
421041 99421041 1001 86380 86390 1
421222 99421222 1001 86380 86390 1
422504 99422504 1001 86380 86390 1
422311 99422311 1001 86380 86390 1
422520 99422520 1001 86380 86390 1
422296 99422296 1001 86380 86390 1
422378 99422378 1001 86380 86390 1
422433 99422433 1001 86380 86390 1
423405 99423405 1001 86380 86390 1
423110 99423110 1001 86380 86390 1
423005 99423005 1001 86380 86390 1
423198 99423198 1001 86380 86390 1
422979 99422979 1001 86380 86390 1
422652 99422652 1001 86380 86390 1
422729 99422729 1001 86380 86390 1
422858 99422858 1001 86380 86390 1
422644 99422644 1001 86380 86390 1
423845 99423845 1001 86380 86390 1
423966 99423966 1001 86380 86390 1
425205 99425205 1001 86380 86390 1
425356 99425356 1001 86380 86390 1
424894 99424894 1001 86380 86390 1
424974 99424974 1001 86380 86390 1
424611 99424611 1001 86380 86390 1
424246 99424246 1001 86380 86390 1
424532 99424532 1001 86380 86390 1
425797 99425797 1001 86380 86390 1
425639 99425639 1001 86380 86390 1
425389 99425389 1001 86380 86390 1
425735 99425735 1001 86380 86390 1
427034 99427034 1001 86380 86390 1
426825 99426825 1001 86380 86390 1
426957 99426957 1001 86380 86390 1
427111 99427111 1001 86380 86390 1
426400 99426400 1001 86380 86390 1
426560 99426560 1001 86380 86390 1
426417 99426417 1001 86380 86390 1
426012 99426012 1001 86380 86390 1
426002 99426002 1001 86380 86390 1
426004 99426004 1001 86380 86390 1
425979 99425979 1001 86380 86390 1
425912 99425912 1001 86380 86390 1
427318 99427318 1001 86380 86390 1
427372 99427372 1001 86380 86390 1
427172 99427172 1001 86380 86390 1
427339 99427339 1001 86380 86390 1
428438 99428438 1001 86380 86390 1
428361 99428361 1001 86380 86390 1
428256 99428256 1001 86380 86390 1
428064 99428064 1001 86380 86390 1
428054 99428054 1001 86380 86390 1
427738 99427738 1001 86380 86390 1
427784 99427784 1001 86380 86390 1
427714 99427714 1001 86380 86390 1
428927 99428927 1001 86380 86390 1
429114 99429114 1001 86380 86390 1
428864 99428864 1001 86380 86390 1
428810 99428810 1001 86380 86390 1
430295 99430295 1001 86380 86390 1
429974 99429974 1001 86380 86390 1
429758 99429758 1001 86380 86390 1
429884 99429884 1001 86380 86390 1
429887 99429887 1001 86380 86390 1
429702 99429702 1001 86380 86390 1
429654 99429654 1001 86380 86390 1
429433 99429433 1001 86380 86390 1
429278 99429278 1001 86380 86390 1
429356 99429356 1001 86380 86390 1
430780 99430780 1001 86380 86390 1
430515 99430515 1001 86380 86390 1
430652 99430652 1001 86380 86390 1
430606 99430606 1001 86380 86390 1
431835 99431835 1001 86380 86390 1
432001 99432001 1001 86380 86390 1
431864 99431864 1001 86380 86390 1
432027 99432027 1001 86380 86390 1
432031 99432031 1001 86380 86390 1
431880 99431880 1001 86380 86390 1
431645 99431645 1001 86380 86390 1
431265 99431265 1001 86380 86390 1
431635 99431635 1001 86380 86390 1
431062 99431062 1001 86380 86390 1
431091 99431091 1001 86380 86390 1
431007 99431007 1001 86380 86390 1
430843 99430843 1001 86380 86390 1
432397 99432397 1001 86380 86390 1
432084 99432084 1001 86380 86390 1
433592 99433592 1001 86380 86390 1
433298 99433298 1001 86380 86390 1
433278 99433278 1001 86380 86390 1
432620 99432620 1001 86380 86390 1
432786 99432786 1001 86380 86390 1
433789 99433789 1001 86380 86390 1
433758 99433758 1001 86380 86390 1
433994 99433994 1001 86380 86390 1
435004 99435004 1001 86380 86390 1
435383 99435383 1001 86380 86390 1
435075 99435075 1001 86380 86390 1
434704 99434704 1001 86380 86390 1
434767 99434767 1001 86380 86390 1
434852 99434852 1001 86380 86390 1
434963 99434963 1001 86380 86390 1
434615 99434615 1001 86380 86390 1
434383 99434383 1001 86380 86390 1
434224 99434224 1001 86380 86390 1
435660 99435660 1001 86380 86390 1
435744 99435744 1001 86380 86390 1
435723 99435723 1001 86380 86390 1
435755 99435755 1001 86380 86390 1
435887 99435887 1001 86380 86390 1
436914 99436914 1001 86380 86390 1
436782 99436782 1001 86380 86390 1
437048 99437048 1001 86380 86390 1
436895 99436895 1001 86380 86390 1
436790 99436790 1001 86380 86390 1
436992 99436992 1001 86380 86390 1
436752 99436752 1001 86380 86390 1
436548 99436548 1001 86380 86390 1
436272 99436272 1001 86380 86390 1
435909 99435909 1001 86380 86390 1
435938 99435938 1001 86380 86390 1
436211 99436211 1001 86380 86390 1
300042 99300042 1001 86380 86390 1
437319 99437319 1001 86380 86390 1
300018 99300018 1001 86380 86390 1
437267 99437267 1001 86380 86390 1
300091 99300091 1001 86380 86390 1
300472 99300472 1001 86380 86390 1
300332 99300332 1001 86380 86390 1
300462 99300462 1001 86380 86390 1
300338 99300338 1001 86380 86390 1
300200 99300200 1001 86380 86390 1
300177 99300177 1001 86380 86390 1
300230 99300230 1001 86380 86390 1
300283 99300283 1001 86380 86390 1
300779 99300779 1001 86380 86390 1
300925 99300925 1001 86380 86390 1
300862 99300862 1001 86380 86390 1
300747 99300747 1001 86380 86390 1
301375 99301375 1001 86380 86390 1
301390 99301390 1001 86380 86390 1
301512 99301512 1001 86380 86390 1
301515 99301515 1001 86380 86390 1
301425 99301425 1001 86380 86390 1
301186 99301186 1001 86380 86390 1
301153 99301153 1001 86380 86390 1
301087 99301087 1001 86380 86390 1
301603 99301603 1001 86380 86390 1
301694 99301694 1001 86380 86390 1
301569 99301569 1001 86380 86390 1
302257 99302257 1001 86380 86390 1
302335 99302335 1001 86380 86390 1
302211 99302211 1001 86380 86390 1
302152 99302152 1001 86380 86390 1
302069 99302069 1001 86380 86390 1
301849 99301849 1001 86380 86390 1
302455 99302455 1001 86380 86390 1
302493 99302493 1001 86380 86390 1
303180 99303180 1001 86380 86390 1
303057 99303057 1001 86380 86390 1
302891 99302891 1001 86380 86390 1
302814 99302814 1001 86380 86390 1
302638 99302638 1001 86380 86390 1
302690 99302690 1001 86380 86390 1
302717 99302717 1001 86380 86390 1
302666 99302666 1001 86380 86390 1
302739 99302739 1001 86380 86390 1
303324 99303324 1001 86380 86390 1
303315 99303315 1001 86380 86390 1
303866 99303866 1001 86380 86390 1
303880 99303880 1001 86380 86390 1
304014 99304014 1001 86380 86390 1
303725 99303725 1001 86380 86390 1
303777 99303777 1001 86380 86390 1
303640 99303640 1001 86380 86390 1
303440 99303440 1001 86380 86390 1
303557 99303557 1001 86380 86390 1
303442 99303442 1001 86380 86390 1
304173 99304173 1001 86380 86390 1
304063 99304063 1001 86380 86390 1
304181 99304181 1001 86380 86390 1
304782 99304782 1001 86380 86390 1
304810 99304810 1001 86380 86390 1
304681 99304681 1001 86380 86390 1
304714 99304714 1001 86380 86390 1
304717 99304717 1001 86380 86390 1
304498 99304498 1001 86380 86390 1
304568 99304568 1001 86380 86390 1
304265 99304265 1001 86380 86390 1
304394 99304394 1001 86380 86390 1
304384 99304384 1001 86380 86390 1
304423 99304423 1001 86380 86390 1
304294 99304294 1001 86380 86390 1
304339 99304339 1001 86380 86390 1
305016 99305016 1001 86380 86390 1
305020 99305020 1001 86380 86390 1
305670 99305670 1001 86380 86390 1
305568 99305568 1001 86380 86390 1
305595 99305595 1001 86380 86390 1
305467 99305467 1001 86380 86390 1
305416 99305416 1001 86380 86390 1
305381 99305381 1001 86380 86390 1
305142 99305142 1001 86380 86390 1
305249 99305249 1001 86380 86390 1
305187 99305187 1001 86380 86390 1
500062 99500062 1001 86380 86390 1
500072 99500072 1001 86380 86390 1
500701 99500701 1001 86380 86390 1
500728 99500728 1001 86380 86390 1
500768 99500768 1001 86380 86390 1
500655 99500655 1001 86380 86390 1
500563 99500563 1001 86380 86390 1
500434 99500434 1001 86380 86390 1
500274 99500274 1001 86380 86390 1
500301 99500301 1001 86380 86390 1
500277 99500277 1001 86380 86390 1
500355 99500355 1001 86380 86390 1
500214 99500214 1001 86380 86390 1
500370 99500370 1001 86380 86390 1
500916 99500916 1001 86380 86390 1
500984 99500984 1001 86380 86390 1
500907 99500907 1001 86380 86390 1
500856 99500856 1001 86380 86390 1
501447 99501447 1001 86380 86390 1
501462 99501462 1001 86380 86390 1
501382 99501382 1001 86380 86390 1
501266 99501266 1001 86380 86390 1
501268 99501268 1001 86380 86390 1
501269 99501269 1001 86380 86390 1
501322 99501322 1001 86380 86390 1
501403 99501403 1001 86380 86390 1
501110 99501110 1001 86380 86390 1
501216 99501216 1001 86380 86390 1
501167 99501167 1001 86380 86390 1
501069 99501069 1001 86380 86390 1
501842 99501842 1001 86380 86390 1
501778 99501778 1001 86380 86390 1
502325 99502325 1001 86380 86390 1
502428 99502428 1001 86380 86390 1
502169 99502169 1001 86380 86390 1
502234 99502234 1001 86380 86390 1
502226 99502226 1001 86380 86390 1
502257 99502257 1001 86380 86390 1
501936 99501936 1001 86380 86390 1
501860 99501860 1001 86380 86390 1
501946 99501946 1001 86380 86390 1
501869 99501869 1001 86380 86390 1
502566 99502566 1001 86380 86390 1
502535 99502535 1001 86380 86390 1
503099 99503099 1001 86380 86390 1
502900 99502900 1001 86380 86390 1
502967 99502967 1001 86380 86390 1
502792 99502792 1001 86380 86390 1
503418 99503418 1001 86380 86390 1
503490 99503490 1001 86380 86390 1
503325 99503325 1001 86380 86390 1
503390 99503390 1001 86380 86390 1
503937 99503937 1001 86380 86390 1
504060 99504060 1001 86380 86390 1
503921 99503921 1001 86380 86390 1
504108 99504108 1001 86380 86390 1
503716 99503716 1001 86380 86390 1
503769 99503769 1001 86380 86390 1
503552 99503552 1001 86380 86390 1
503674 99503674 1001 86380 86390 1
503687 99503687 1001 86380 86390 1
504279 99504279 1001 86380 86390 1
504178 99504178 1001 86380 86390 1
504282 99504282 1001 86380 86390 1
504942 99504942 1001 86380 86390 1
504856 99504856 1001 86380 86390 1
504924 99504924 1001 86380 86390 1
504929 99504929 1001 86380 86390 1
504785 99504785 1001 86380 86390 1
504687 99504687 1001 86380 86390 1
504572 99504572 1001 86380 86390 1
504546 99504546 1001 86380 86390 1
504691 99504691 1001 86380 86390 1
504653 99504653 1001 86380 86390 1
504680 99504680 1001 86380 86390 1
504578 99504578 1001 86380 86390 1
504569 99504569 1001 86380 86390 1
504401 99504401 1001 86380 86390 1
504325 99504325 1001 86380 86390 1
504522 99504522 1001 86380 86390 1
504333 99504333 1001 86380 86390 1
505138 99505138 1001 86380 86390 1
505078 99505078 1001 86380 86390 1
505015 99505015 1001 86380 86390 1
505628 99505628 1001 86380 86390 1
505572 99505572 1001 86380 86390 1
505409 99505409 1001 86380 86390 1
505504 99505504 1001 86380 86390 1
505192 99505192 1001 86380 86390 1
505941 99505941 1001 86380 86390 1
505904 99505904 1001 86380 86390 1
505803 99505803 1001 86380 86390 1
505946 99505946 1001 86380 86390 1
506494 99506494 1001 86380 86390 1
506395 99506395 1001 86380 86390 1
506436 99506436 1001 86380 86390 1
506554 99506554 1001 86380 86390 1
506594 99506594 1001 86380 86390 1
506235 99506235 1001 86380 86390 1
506199 99506199 1001 86380 86390 1
506213 99506213 1001 86380 86390 1
506252 99506252 1001 86380 86390 1
506216 99506216 1001 86380 86390 1
506095 99506095 1001 86380 86390 1
505986 99505986 1001 86380 86390 1
506686 99506686 1001 86380 86390 1
506702 99506702 1001 86380 86390 1
506742 99506742 1001 86380 86390 1
506708 99506708 1001 86380 86390 1
506644 99506644 1001 86380 86390 1
506696 99506696 1001 86380 86390 1
506618 99506618 1001 86380 86390 1
507284 99507284 1001 86380 86390 1
507237 99507237 1001 86380 86390 1
507265 99507265 1001 86380 86390 1
507344 99507344 1001 86380 86390 1
507241 99507241 1001 86380 86390 1
507113 99507113 1001 86380 86390 1
507174 99507174 1001 86380 86390 1
507071 99507071 1001 86380 86390 1
506948 99506948 1001 86380 86390 1
506863 99506863 1001 86380 86390 1
506915 99506915 1001 86380 86390 1
506993 99506993 1001 86380 86390 1
507488 99507488 1001 86380 86390 1
507605 99507605 1001 86380 86390 1
507464 99507464 1001 86380 86390 1
508046 99508046 1001 86380 86390 1
508190 99508190 1001 86380 86390 1
508233 99508233 1001 86380 86390 1
507850 99507850 1001 86380 86390 1
507857 99507857 1001 86380 86390 1
507885 99507885 1001 86380 86390 1
507976 99507976 1001 86380 86390 1
507674 99507674 1001 86380 86390 1
507765 99507765 1001 86380 86390 1
507703 99507703 1001 86380 86390 1
507768 99507768 1001 86380 86390 1
508395 99508395 1001 86380 86390 1
508280 99508280 1001 86380 86390 1
508321 99508321 1001 86380 86390 1
508908 99508908 1001 86380 86390 1
509038 99509038 1001 86380 86390 1
508981 99508981 1001 86380 86390 1
508995 99508995 1001 86380 86390 1
509036 99509036 1001 86380 86390 1
508894 99508894 1001 86380 86390 1
508857 99508857 1001 86380 86390 1
508676 99508676 1001 86380 86390 1
508704 99508704 1001 86380 86390 1
508807 99508807 1001 86380 86390 1
508756 99508756 1001 86380 86390 1
508784 99508784 1001 86380 86390 1
508721 99508721 1001 86380 86390 1
508482 99508482 1001 86380 86390 1
508616 99508616 1001 86380 86390 1
509177 99509177 1001 86380 86390 1
509256 99509256 1001 86380 86390 1
509089 99509089 1001 86380 86390 1
509775 99509775 1001 86380 86390 1
509777 99509777 1001 86380 86390 1
509806 99509806 1001 86380 86390 1
509618 99509618 1001 86380 86390 1
509680 99509680 1001 86380 86390 1
509331 99509331 1001 86380 86390 1
509322 99509322 1001 86380 86390 1
509326 99509326 1001 86380 86390 1
509300 99509300 1001 86380 86390 1
509430 99509430 1001 86380 86390 1
509315 99509315 1001 86380 86390 1
509941 99509941 1001 86380 86390 1
510046 99510046 1001 86380 86390 1
510023 99510023 1001 86380 86390 1
510612 99510612 1001 86380 86390 1
510651 99510651 1001 86380 86390 1
510588 99510588 1001 86380 86390 1
510571 99510571 1001 86380 86390 1
510287 99510287 1001 86380 86390 1
510301 99510301 1001 86380 86390 1
510110 99510110 1001 86380 86390 1
510127 99510127 1001 86380 86390 1
510905 99510905 1001 86380 86390 1
510802 99510802 1001 86380 86390 1
510922 99510922 1001 86380 86390 1
510781 99510781 1001 86380 86390 1
510797 99510797 1001 86380 86390 1
511517 99511517 1001 86380 86390 1
511480 99511480 1001 86380 86390 1
511506 99511506 1001 86380 86390 1
511511 99511511 1001 86380 86390 1
511247 99511247 1001 86380 86390 1
510951 99510951 1001 86380 86390 1
511006 99511006 1001 86380 86390 1
511058 99511058 1001 86380 86390 1
511669 99511669 1001 86380 86390 1
511696 99511696 1001 86380 86390 1
511709 99511709 1001 86380 86390 1
511613 99511613 1001 86380 86390 1
511743 99511743 1001 86380 86390 1
512205 99512205 1001 86380 86390 1
512270 99512270 1001 86380 86390 1
512208 99512208 1001 86380 86390 1
512210 99512210 1001 86380 86390 1
511992 99511992 1001 86380 86390 1
512031 99512031 1001 86380 86390 1
511984 99511984 1001 86380 86390 1
512076 99512076 1001 86380 86390 1
512082 99512082 1001 86380 86390 1
511773 99511773 1001 86380 86390 1
511813 99511813 1001 86380 86390 1
511775 99511775 1001 86380 86390 1
511847 99511847 1001 86380 86390 1
512502 99512502 1001 86380 86390 1
512388 99512388 1001 86380 86390 1
513116 99513116 1001 86380 86390 1
513078 99513078 1001 86380 86390 1
513100 99513100 1001 86380 86390 1
512847 99512847 1001 86380 86390 1
512901 99512901 1001 86380 86390 1
512978 99512978 1001 86380 86390 1
512904 99512904 1001 86380 86390 1
512817 99512817 1001 86380 86390 1
512748 99512748 1001 86380 86390 1
513307 99513307 1001 86380 86390 1
513377 99513377 1001 86380 86390 1
514028 99514028 1001 86380 86390 1
514030 99514030 1001 86380 86390 1
513911 99513911 1001 86380 86390 1
513951 99513951 1001 86380 86390 1
513863 99513863 1001 86380 86390 1
513709 99513709 1001 86380 86390 1
513673 99513673 1001 86380 86390 1
513686 99513686 1001 86380 86390 1
513637 99513637 1001 86380 86390 1
513767 99513767 1001 86380 86390 1
513654 99513654 1001 86380 86390 1
513669 99513669 1001 86380 86390 1
513515 99513515 1001 86380 86390 1
513555 99513555 1001 86380 86390 1
514057 99514057 1001 86380 86390 1
514201 99514201 1001 86380 86390 1
514103 99514103 1001 86380 86390 1
514730 99514730 1001 86380 86390 1
514834 99514834 1001 86380 86390 1
514663 99514663 1001 86380 86390 1
514728 99514728 1001 86380 86390 1
514574 99514574 1001 86380 86390 1
514613 99514613 1001 86380 86390 1
514563 99514563 1001 86380 86390 1
514560 99514560 1001 86380 86390 1
514434 99514434 1001 86380 86390 1
514441 99514441 1001 86380 86390 1
515023 99515023 1001 86380 86390 1
515050 99515050 1001 86380 86390 1
515012 99515012 1001 86380 86390 1
514994 99514994 1001 86380 86390 1
515683 99515683 1001 86380 86390 1
515567 99515567 1001 86380 86390 1
515284 99515284 1001 86380 86390 1
515299 99515299 1001 86380 86390 1
515405 99515405 1001 86380 86390 1
515431 99515431 1001 86380 86390 1
515424 99515424 1001 86380 86390 1
515114 99515114 1001 86380 86390 1
515142 99515142 1001 86380 86390 1
515144 99515144 1001 86380 86390 1
515184 99515184 1001 86380 86390 1
515124 99515124 1001 86380 86390 1
515271 99515271 1001 86380 86390 1
515735 99515735 1001 86380 86390 1
515853 99515853 1001 86380 86390 1
515855 99515855 1001 86380 86390 1
515807 99515807 1001 86380 86390 1
516375 99516375 1001 86380 86390 1
516233 99516233 1001 86380 86390 1
516131 99516131 1001 86380 86390 1
516147 99516147 1001 86380 86390 1
516199 99516199 1001 86380 86390 1
516072 99516072 1001 86380 86390 1
515959 99515959 1001 86380 86390 1
516666 99516666 1001 86380 86390 1
516605 99516605 1001 86380 86390 1
516541 99516541 1001 86380 86390 1
517159 99517159 1001 86380 86390 1
517213 99517213 1001 86380 86390 1
517315 99517315 1001 86380 86390 1
517292 99517292 1001 86380 86390 1
517331 99517331 1001 86380 86390 1
517117 99517117 1001 86380 86390 1
516925 99516925 1001 86380 86390 1
516807 99516807 1001 86380 86390 1
517455 99517455 1001 86380 86390 1
517344 99517344 1001 86380 86390 1
518021 99518021 1001 86380 86390 1
518162 99518162 1001 86380 86390 1
518138 99518138 1001 86380 86390 1
518145 99518145 1001 86380 86390 1
518029 99518029 1001 86380 86390 1
517831 99517831 1001 86380 86390 1
517594 99517594 1001 86380 86390 1
517588 99517588 1001 86380 86390 1
517743 99517743 1001 86380 86390 1
517719 99517719 1001 86380 86390 1
517721 99517721 1001 86380 86390 1
518262 99518262 1001 86380 86390 1
518306 99518306 1001 86380 86390 1
518247 99518247 1001 86380 86390 1
518786 99518786 1001 86380 86390 1
518931 99518931 1001 86380 86390 1
518896 99518896 1001 86380 86390 1
518806 99518806 1001 86380 86390 1
518948 99518948 1001 86380 86390 1
518770 99518770 1001 86380 86390 1
518693 99518693 1001 86380 86390 1
518723 99518723 1001 86380 86390 1
518781 99518781 1001 86380 86390 1
518563 99518563 1001 86380 86390 1
518434 99518434 1001 86380 86390 1
518384 99518384 1001 86380 86390 1
519145 99519145 1001 86380 86390 1
519184 99519184 1001 86380 86390 1
519120 99519120 1001 86380 86390 1
519003 99519003 1001 86380 86390 1
519795 99519795 1001 86380 86390 1
519655 99519655 1001 86380 86390 1
519561 99519561 1001 86380 86390 1
519550 99519550 1001 86380 86390 1
519563 99519563 1001 86380 86390 1
519238 99519238 1001 86380 86390 1
519382 99519382 1001 86380 86390 1
519282 99519282 1001 86380 86390 1
519987 99519987 1001 86380 86390 1
519925 99519925 1001 86380 86390 1
519965 99519965 1001 86380 86390 1
520344 99520344 1001 86380 86390 1
520297 99520297 1001 86380 86390 1
520349 99520349 1001 86380 86390 1
520199 99520199 1001 86380 86390 1
520782 99520782 1001 86380 86390 1
520684 99520684 1001 86380 86390 1
521380 99521380 1001 86380 86390 1
521393 99521393 1001 86380 86390 1
521292 99521292 1001 86380 86390 1
521422 99521422 1001 86380 86390 1
521358 99521358 1001 86380 86390 1
521238 99521238 1001 86380 86390 1
521137 99521137 1001 86380 86390 1
521059 99521059 1001 86380 86390 1
521164 99521164 1001 86380 86390 1
520944 99520944 1001 86380 86390 1
521625 99521625 1001 86380 86390 1
521510 99521510 1001 86380 86390 1
521550 99521550 1001 86380 86390 1
521539 99521539 1001 86380 86390 1
522091 99522091 1001 86380 86390 1
522116 99522116 1001 86380 86390 1
521971 99521971 1001 86380 86390 1
521935 99521935 1001 86380 86390 1
522008 99522008 1001 86380 86390 1
521866 99521866 1001 86380 86390 1
521688 99521688 1001 86380 86390 1
521754 99521754 1001 86380 86390 1
521793 99521793 1001 86380 86390 1
521821 99521821 1001 86380 86390 1
521705 99521705 1001 86380 86390 1
521822 99521822 1001 86380 86390 1
521875 99521875 1001 86380 86390 1
521747 99521747 1001 86380 86390 1
522419 99522419 1001 86380 86390 1
522849 99522849 1001 86380 86390 1
522735 99522735 1001 86380 86390 1
522840 99522840 1001 86380 86390 1
522819 99522819 1001 86380 86390 1
522832 99522832 1001 86380 86390 1
522614 99522614 1001 86380 86390 1
522666 99522666 1001 86380 86390 1
522593 99522593 1001 86380 86390 1
522699 99522699 1001 86380 86390 1
522534 99522534 1001 86380 86390 1
522535 99522535 1001 86380 86390 1
523154 99523154 1001 86380 86390 1
523132 99523132 1001 86380 86390 1
523250 99523250 1001 86380 86390 1
523190 99523190 1001 86380 86390 1
523753 99523753 1001 86380 86390 1
523769 99523769 1001 86380 86390 1
523887 99523887 1001 86380 86390 1
523663 99523663 1001 86380 86390 1
523612 99523612 1001 86380 86390 1
523690 99523690 1001 86380 86390 1
523733 99523733 1001 86380 86390 1
523656 99523656 1001 86380 86390 1
523695 99523695 1001 86380 86390 1
523525 99523525 1001 86380 86390 1
523462 99523462 1001 86380 86390 1
523997 99523997 1001 86380 86390 1
523975 99523975 1001 86380 86390 1
523992 99523992 1001 86380 86390 1
524109 99524109 1001 86380 86390 1
524605 99524605 1001 86380 86390 1
524645 99524645 1001 86380 86390 1
524570 99524570 1001 86380 86390 1
524625 99524625 1001 86380 86390 1
524513 99524513 1001 86380 86390 1
524395 99524395 1001 86380 86390 1
524447 99524447 1001 86380 86390 1
524328 99524328 1001 86380 86390 1
524355 99524355 1001 86380 86390 1
524201 99524201 1001 86380 86390 1
524786 99524786 1001 86380 86390 1
525534 99525534 1001 86380 86390 1
525431 99525431 1001 86380 86390 1
525485 99525485 1001 86380 86390 1
525450 99525450 1001 86380 86390 1
525489 99525489 1001 86380 86390 1
525543 99525543 1001 86380 86390 1
525249 99525249 1001 86380 86390 1
525319 99525319 1001 86380 86390 1
525308 99525308 1001 86380 86390 1
525257 99525257 1001 86380 86390 1
525258 99525258 1001 86380 86390 1
525002 99525002 1001 86380 86390 1
525069 99525069 1001 86380 86390 1
525033 99525033 1001 86380 86390 1
525103 99525103 1001 86380 86390 1
525013 99525013 1001 86380 86390 1
525698 99525698 1001 86380 86390 1
525727 99525727 1001 86380 86390 1
525689 99525689 1001 86380 86390 1
526394 99526394 1001 86380 86390 1
526342 99526342 1001 86380 86390 1
526153 99526153 1001 86380 86390 1
526054 99526054 1001 86380 86390 1
526144 99526144 1001 86380 86390 1
526098 99526098 1001 86380 86390 1
525828 99525828 1001 86380 86390 1
525983 99525983 1001 86380 86390 1
525836 99525836 1001 86380 86390 1
525980 99525980 1001 86380 86390 1
525890 99525890 1001 86380 86390 1
526543 99526543 1001 86380 86390 1
526454 99526454 1001 86380 86390 1
526535 99526535 1001 86380 86390 1
527151 99527151 1001 86380 86390 1
527164 99527164 1001 86380 86390 1
527117 99527117 1001 86380 86390 1
527240 99527240 1001 86380 86390 1
527018 99527018 1001 86380 86390 1
526897 99526897 1001 86380 86390 1
526912 99526912 1001 86380 86390 1
526709 99526709 1001 86380 86390 1
526663 99526663 1001 86380 86390 1
526832 99526832 1001 86380 86390 1
526782 99526782 1001 86380 86390 1
528053 99528053 1001 86380 86390 1
527835 99527835 1001 86380 86390 1
527772 99527772 1001 86380 86390 1
527502 99527502 1001 86380 86390 1
527479 99527479 1001 86380 86390 1
528229 99528229 1001 86380 86390 1
528240 99528240 1001 86380 86390 1
528786 99528786 1001 86380 86390 1
528818 99528818 1001 86380 86390 1
528835 99528835 1001 86380 86390 1
528759 99528759 1001 86380 86390 1
528556 99528556 1001 86380 86390 1
528654 99528654 1001 86380 86390 1
528302 99528302 1001 86380 86390 1
528697 99528697 1001 86380 86390 1
528958 99528958 1001 86380 86390 1
528908 99528908 1001 86380 86390 1
529695 99529695 1001 86380 86390 1
529604 99529604 1001 86380 86390 1
529630 99529630 1001 86380 86390 1
529532 99529532 1001 86380 86390 1
529723 99529723 1001 86380 86390 1
529340 99529340 1001 86380 86390 1
529353 99529353 1001 86380 86390 1
529349 99529349 1001 86380 86390 1
529376 99529376 1001 86380 86390 1
529456 99529456 1001 86380 86390 1
529153 99529153 1001 86380 86390 1
529792 99529792 1001 86380 86390 1
529928 99529928 1001 86380 86390 1
530389 99530389 1001 86380 86390 1
530429 99530429 1001 86380 86390 1
530443 99530443 1001 86380 86390 1
529957 99529957 1001 86380 86390 1
530742 99530742 1001 86380 86390 1
530653 99530653 1001 86380 86390 1
531179 99531179 1001 86380 86390 1
531339 99531339 1001 86380 86390 1
531166 99531166 1001 86380 86390 1
531069 99531069 1001 86380 86390 1
530901 99530901 1001 86380 86390 1
530963 99530963 1001 86380 86390 1
530951 99530951 1001 86380 86390 1
531508 99531508 1001 86380 86390 1
532118 99532118 1001 86380 86390 1
532042 99532042 1001 86380 86390 1
532137 99532137 1001 86380 86390 1
532010 99532010 1001 86380 86390 1
532152 99532152 1001 86380 86390 1
532076 99532076 1001 86380 86390 1
531972 99531972 1001 86380 86390 1
531869 99531869 1001 86380 86390 1
531685 99531685 1001 86380 86390 1
532246 99532246 1001 86380 86390 1
532942 99532942 1001 86380 86390 1
532865 99532865 1001 86380 86390 1
533017 99533017 1001 86380 86390 1
532875 99532875 1001 86380 86390 1
532699 99532699 1001 86380 86390 1
532756 99532756 1001 86380 86390 1
532692 99532692 1001 86380 86390 1
532799 99532799 1001 86380 86390 1
532581 99532581 1001 86380 86390 1
532596 99532596 1001 86380 86390 1
532469 99532469 1001 86380 86390 1
533146 99533146 1001 86380 86390 1
533200 99533200 1001 86380 86390 1
533085 99533085 1001 86380 86390 1
533690 99533690 1001 86380 86390 1
533851 99533851 1001 86380 86390 1
533852 99533852 1001 86380 86390 1
533576 99533576 1001 86380 86390 1
533583 99533583 1001 86380 86390 1
533247 99533247 1001 86380 86390 1
533909 99533909 1001 86380 86390 1
533935 99533935 1001 86380 86390 1
534052 99534052 1001 86380 86390 1
534014 99534014 1001 86380 86390 1
534044 99534044 1001 86380 86390 1
533980 99533980 1001 86380 86390 1
534653 99534653 1001 86380 86390 1
534656 99534656 1001 86380 86390 1
534677 99534677 1001 86380 86390 1
534427 99534427 1001 86380 86390 1
534441 99534441 1001 86380 86390 1
534328 99534328 1001 86380 86390 1
534334 99534334 1001 86380 86390 1
534103 99534103 1001 86380 86390 1
534108 99534108 1001 86380 86390 1
534819 99534819 1001 86380 86390 1
535356 99535356 1001 86380 86390 1
535318 99535318 1001 86380 86390 1
535388 99535388 1001 86380 86390 1
535350 99535350 1001 86380 86390 1
535164 99535164 1001 86380 86390 1
535242 99535242 1001 86380 86390 1
535230 99535230 1001 86380 86390 1
535270 99535270 1001 86380 86390 1
535300 99535300 1001 86380 86390 1
535035 99535035 1001 86380 86390 1
535052 99535052 1001 86380 86390 1
534910 99534910 1001 86380 86390 1
534937 99534937 1001 86380 86390 1
535705 99535705 1001 86380 86390 1
535545 99535545 1001 86380 86390 1
536145 99536145 1001 86380 86390 1
536275 99536275 1001 86380 86390 1
536160 99536160 1001 86380 86390 1
536165 99536165 1001 86380 86390 1
536080 99536080 1001 86380 86390 1
535978 99535978 1001 86380 86390 1
536107 99536107 1001 86380 86390 1
535966 99535966 1001 86380 86390 1
535994 99535994 1001 86380 86390 1
536007 99536007 1001 86380 86390 1
535932 99535932 1001 86380 86390 1
536012 99536012 1001 86380 86390 1
535731 99535731 1001 86380 86390 1
536480 99536480 1001 86380 86390 1
536447 99536447 1001 86380 86390 1
537062 99537062 1001 86380 86390 1
537042 99537042 1001 86380 86390 1
537150 99537150 1001 86380 86390 1
536969 99536969 1001 86380 86390 1
536945 99536945 1001 86380 86390 1
536934 99536934 1001 86380 86390 1
536634 99536634 1001 86380 86390 1
536704 99536704 1001 86380 86390 1
536743 99536743 1001 86380 86390 1
536668 99536668 1001 86380 86390 1
536746 99536746 1001 86380 86390 1
537316 99537316 1001 86380 86390 1
537360 99537360 1001 86380 86390 1
537323 99537323 1001 86380 86390 1
537183 99537183 1001 86380 86390 1
537197 99537197 1001 86380 86390 1
537939 99537939 1001 86380 86390 1
537955 99537955 1001 86380 86390 1
537825 99537825 1001 86380 86390 1
537731 99537731 1001 86380 86390 1
537393 99537393 1001 86380 86390 1
537513 99537513 1001 86380 86390 1
537430 99537430 1001 86380 86390 1
537379 99537379 1001 86380 86390 1
538126 99538126 1001 86380 86390 1
538184 99538184 1001 86380 86390 1
538636 99538636 1001 86380 86390 1
538701 99538701 1001 86380 86390 1
538745 99538745 1001 86380 86390 1
538492 99538492 1001 86380 86390 1
538610 99538610 1001 86380 86390 1
538420 99538420 1001 86380 86390 1
538528 99538528 1001 86380 86390 1
538388 99538388 1001 86380 86390 1
538382 99538382 1001 86380 86390 1
538231 99538231 1001 86380 86390 1
538918 99538918 1001 86380 86390 1
538611 99538611 1001 86380 86390 1
539560 99539560 1001 86380 86390 1
539371 99539371 1001 86380 86390 1
539380 99539380 1001 86380 86390 1
539408 99539408 1001 86380 86390 1
539163 99539163 1001 86380 86390 1
539075 99539075 1001 86380 86390 1
539039 99539039 1001 86380 86390 1
539710 99539710 1001 86380 86390 1
539713 99539713 1001 86380 86390 1
539778 99539778 1001 86380 86390 1
540364 99540364 1001 86380 86390 1
540357 99540357 1001 86380 86390 1
540449 99540449 1001 86380 86390 1
540463 99540463 1001 86380 86390 1
540128 99540128 1001 86380 86390 1
540257 99540257 1001 86380 86390 1
539906 99539906 1001 86380 86390 1
539910 99539910 1001 86380 86390 1
540670 99540670 1001 86380 86390 1
541105 99541105 1001 86380 86390 1
541198 99541198 1001 86380 86390 1
540999 99540999 1001 86380 86390 1
541077 99541077 1001 86380 86390 1
540879 99540879 1001 86380 86390 1
540815 99540815 1001 86380 86390 1
540687 99540687 1001 86380 86390 1
540677 99540677 1001 86380 86390 1
540825 99540825 1001 86380 86390 1
541355 99541355 1001 86380 86390 1
541381 99541381 1001 86380 86390 1
541447 99541447 1001 86380 86390 1
541384 99541384 1001 86380 86390 1
541479 99541479 1001 86380 86390 1
542003 99542003 1001 86380 86390 1
542042 99542042 1001 86380 86390 1
542057 99542057 1001 86380 86390 1
541947 99541947 1001 86380 86390 1
541760 99541760 1001 86380 86390 1
541902 99541902 1001 86380 86390 1
541881 99541881 1001 86380 86390 1
541616 99541616 1001 86380 86390 1
541501 99541501 1001 86380 86390 1
541595 99541595 1001 86380 86390 1
541636 99541636 1001 86380 86390 1
541677 99541677 1001 86380 86390 1
542809 99542809 1001 86380 86390 1
542887 99542887 1001 86380 86390 1
542746 99542746 1001 86380 86390 1
542664 99542664 1001 86380 86390 1
542626 99542626 1001 86380 86390 1
542704 99542704 1001 86380 86390 1
542661 99542661 1001 86380 86390 1
542485 99542485 1001 86380 86390 1
542411 99542411 1001 86380 86390 1
542426 99542426 1001 86380 86390 1
543008 99543008 1001 86380 86390 1
543057 99543057 1001 86380 86390 1
543643 99543643 1001 86380 86390 1
543699 99543699 1001 86380 86390 1
543691 99543691 1001 86380 86390 1
543406 99543406 1001 86380 86390 1
543474 99543474 1001 86380 86390 1
543254 99543254 1001 86380 86390 1
543248 99543248 1001 86380 86390 1
544523 99544523 1001 86380 86390 1
544262 99544262 1001 86380 86390 1
544259 99544259 1001 86380 86390 1
544337 99544337 1001 86380 86390 1
544376 99544376 1001 86380 86390 1
544046 99544046 1001 86380 86390 1
544117 99544117 1001 86380 86390 1
405780 240 1001 58740 59097 1
400293 1000 1001 75720 77157 1
427524 488 1001 38580 41997 1
404037 235 1001 780 1377 1
501240 962 1002 57506 60115 1
400108 99400108 1001 86380 86390 1
400034 99400034 1001 86380 86390 1
400322 99400322 1001 86380 86390 1
400256 99400256 1001 86380 86390 1
400684 99400684 1001 86380 86390 1
400818 99400818 1001 86380 86390 1
400819 99400819 1001 86380 86390 1
401089 99401089 1001 86380 86390 1
401093 99401093 1001 86380 86390 1
401234 99401234 1001 86380 86390 1
401458 99401458 1001 86380 86390 1
401604 99401604 1001 86380 86390 1
401812 99401812 1001 86380 86390 1
401785 99401785 1001 86380 86390 1
401911 99401911 1001 86380 86390 1
402072 99402072 1001 86380 86390 1
402126 99402126 1001 86380 86390 1
402373 99402373 1001 86380 86390 1
402453 99402453 1001 86380 86390 1
402523 99402523 1001 86380 86390 1
402782 99402782 1001 86380 86390 1
402815 99402815 1001 86380 86390 1
403285 99403285 1001 86380 86390 1
403380 99403380 1001 86380 86390 1
403441 99403441 1001 86380 86390 1
403501 99403501 1001 86380 86390 1
403604 99403604 1001 86380 86390 1
403690 99403690 1001 86380 86390 1
403664 99403664 1001 86380 86390 1
403879 99403879 1001 86380 86390 1
403911 99403911 1001 86380 86390 1
404029 99404029 1001 86380 86390 1
404116 99404116 1001 86380 86390 1
404455 99404455 1001 86380 86390 1
404659 99404659 1001 86380 86390 1
404665 99404665 1001 86380 86390 1
405106 99405106 1001 86380 86390 1
405015 99405015 1001 86380 86390 1
405212 99405212 1001 86380 86390 1
405143 99405143 1001 86380 86390 1
405308 99405308 1001 86380 86390 1
405364 99405364 1001 86380 86390 1
405346 99405346 1001 86380 86390 1
405601 99405601 1001 86380 86390 1
405737 99405737 1001 86380 86390 1
405666 99405666 1001 86380 86390 1
405775 99405775 1001 86380 86390 1
405864 99405864 1001 86380 86390 1
405902 99405902 1001 86380 86390 1
406145 99406145 1001 86380 86390 1
406127 99406127 1001 86380 86390 1
406492 99406492 1001 86380 86390 1
406667 99406667 1001 86380 86390 1
406745 99406745 1001 86380 86390 1
406808 99406808 1001 86380 86390 1
407545 99407545 1001 86380 86390 1
407605 99407605 1001 86380 86390 1
407660 99407660 1001 86380 86390 1
407774 99407774 1001 86380 86390 1
407889 99407889 1001 86380 86390 1
408032 99408032 1001 86380 86390 1
407991 99407991 1001 86380 86390 1
408511 99408511 1001 86380 86390 1
408621 99408621 1001 86380 86390 1
408861 99408861 1001 86380 86390 1
408986 99408986 1001 86380 86390 1
409155 99409155 1001 86380 86390 1
409262 99409262 1001 86380 86390 1
409638 99409638 1001 86380 86390 1
409872 99409872 1001 86380 86390 1
409853 99409853 1001 86380 86390 1
410204 99410204 1001 86380 86390 1
410207 99410207 1001 86380 86390 1
410208 99410208 1001 86380 86390 1
410491 99410491 1001 86380 86390 1
410420 99410420 1001 86380 86390 1
410602 99410602 1001 86380 86390 1
410508 99410508 1001 86380 86390 1
410721 99410721 1001 86380 86390 1
410672 99410672 1001 86380 86390 1
410955 99410955 1001 86380 86390 1
411025 99411025 1001 86380 86390 1
411042 99411042 1001 86380 86390 1
411260 99411260 1001 86380 86390 1
411610 99411610 1001 86380 86390 1
411551 99411551 1001 86380 86390 1
411623 99411623 1001 86380 86390 1
411799 99411799 1001 86380 86390 1
411921 99411921 1001 86380 86390 1
411958 99411958 1001 86380 86390 1
412125 99412125 1001 86380 86390 1
412188 99412188 1001 86380 86390 1
413543 99413543 1001 86380 86390 1
413238 99413238 1001 86380 86390 1
413174 99413174 1001 86380 86390 1
412861 99412861 1001 86380 86390 1
412665 99412665 1001 86380 86390 1
412515 99412515 1001 86380 86390 1
412878 99412878 1001 86380 86390 1
413970 99413970 1001 86380 86390 1
413932 99413932 1001 86380 86390 1
414052 99414052 1001 86380 86390 1
413886 99413886 1001 86380 86390 1
414953 99414953 1001 86380 86390 1
415177 99415177 1001 86380 86390 1
415238 99415238 1001 86380 86390 1
415307 99415307 1001 86380 86390 1
414692 99414692 1001 86380 86390 1
414624 99414624 1001 86380 86390 1
414791 99414791 1001 86380 86390 1
414561 99414561 1001 86380 86390 1
414529 99414529 1001 86380 86390 1
414382 99414382 1001 86380 86390 1
414332 99414332 1001 86380 86390 1
414365 99414365 1001 86380 86390 1
414493 99414493 1001 86380 86390 1
415620 99415620 1001 86380 86390 1
415671 99415671 1001 86380 86390 1
415603 99415603 1001 86380 86390 1
415494 99415494 1001 86380 86390 1
415613 99415613 1001 86380 86390 1
416686 99416686 1001 86380 86390 1
415766 99415766 1001 86380 86390 1
416078 99416078 1001 86380 86390 1
415880 99415880 1001 86380 86390 1
417280 99417280 1001 86380 86390 1
417281 99417281 1001 86380 86390 1
417362 99417362 1001 86380 86390 1
417345 99417345 1001 86380 86390 1
417084 99417084 1001 86380 86390 1
417450 99417450 1001 86380 86390 1
417597 99417597 1001 86380 86390 1
418694 99418694 1001 86380 86390 1
418744 99418744 1001 86380 86390 1
418762 99418762 1001 86380 86390 1
418603 99418603 1001 86380 86390 1
418658 99418658 1001 86380 86390 1
418615 99418615 1001 86380 86390 1
418221 99418221 1001 86380 86390 1
418282 99418282 1001 86380 86390 1
417848 99417848 1001 86380 86390 1
417690 99417690 1001 86380 86390 1
417816 99417816 1001 86380 86390 1
418982 99418982 1001 86380 86390 1
419151 99419151 1001 86380 86390 1
418975 99418975 1001 86380 86390 1
420096 99420096 1001 86380 86390 1
420067 99420067 1001 86380 86390 1
420345 99420345 1001 86380 86390 1
419722 99419722 1001 86380 86390 1
419665 99419665 1001 86380 86390 1
419986 99419986 1001 86380 86390 1
419990 99419990 1001 86380 86390 1
419791 99419791 1001 86380 86390 1
419217 99419217 1001 86380 86390 1
419363 99419363 1001 86380 86390 1
420463 99420463 1001 86380 86390 1
420777 99420777 1001 86380 86390 1
420821 99420821 1001 86380 86390 1
420702 99420702 1001 86380 86390 1
421809 99421809 1001 86380 86390 1
421791 99421791 1001 86380 86390 1
421380 99421380 1001 86380 86390 1
421384 99421384 1001 86380 86390 1
421560 99421560 1001 86380 86390 1
421097 99421097 1001 86380 86390 1
421231 99421231 1001 86380 86390 1
421258 99421258 1001 86380 86390 1
420922 99420922 1001 86380 86390 1
422508 99422508 1001 86380 86390 1
422369 99422369 1001 86380 86390 1
422292 99422292 1001 86380 86390 1
422394 99422394 1001 86380 86390 1
422181 99422181 1001 86380 86390 1
422522 99422522 1001 86380 86390 1
423737 99423737 1001 86380 86390 1
423154 99423154 1001 86380 86390 1
422956 99422956 1001 86380 86390 1
422553 99422553 1001 86380 86390 1
422660 99422660 1001 86380 86390 1
422732 99422732 1001 86380 86390 1
422788 99422788 1001 86380 86390 1
422590 99422590 1001 86380 86390 1
423998 99423998 1001 86380 86390 1
424055 99424055 1001 86380 86390 1
423937 99423937 1001 86380 86390 1
425130 99425130 1001 86380 86390 1
425263 99425263 1001 86380 86390 1
424863 99424863 1001 86380 86390 1
424962 99424962 1001 86380 86390 1
424994 99424994 1001 86380 86390 1
424915 99424915 1001 86380 86390 1
424657 99424657 1001 86380 86390 1
424364 99424364 1001 86380 86390 1
424399 99424399 1001 86380 86390 1
425532 99425532 1001 86380 86390 1
425517 99425517 1001 86380 86390 1
425649 99425649 1001 86380 86390 1
425404 99425404 1001 86380 86390 1
426868 99426868 1001 86380 86390 1
426792 99426792 1001 86380 86390 1
426767 99426767 1001 86380 86390 1
426762 99426762 1001 86380 86390 1
427113 99427113 1001 86380 86390 1
426371 99426371 1001 86380 86390 1
426625 99426625 1001 86380 86390 1
426641 99426641 1001 86380 86390 1
426243 99426243 1001 86380 86390 1
425889 99425889 1001 86380 86390 1
426221 99426221 1001 86380 86390 1
427506 99427506 1001 86380 86390 1
428550 99428550 1001 86380 86390 1
428377 99428377 1001 86380 86390 1
428656 99428656 1001 86380 86390 1
428254 99428254 1001 86380 86390 1
428871 99428871 1001 86380 86390 1
429132 99429132 1001 86380 86390 1
430167 99430167 1001 86380 86390 1
430075 99430075 1001 86380 86390 1
429840 99429840 1001 86380 86390 1
429844 99429844 1001 86380 86390 1
429431 99429431 1001 86380 86390 1
429535 99429535 1001 86380 86390 1
430658 99430658 1001 86380 86390 1
430397 99430397 1001 86380 86390 1
430509 99430509 1001 86380 86390 1
430685 99430685 1001 86380 86390 1
431820 99431820 1001 86380 86390 1
431713 99431713 1001 86380 86390 1
431941 99431941 1001 86380 86390 1
432039 99432039 1001 86380 86390 1
431288 99431288 1001 86380 86390 1
431415 99431415 1001 86380 86390 1
431448 99431448 1001 86380 86390 1
431121 99431121 1001 86380 86390 1
433549 99433549 1001 86380 86390 1
433552 99433552 1001 86380 86390 1
433670 99433670 1001 86380 86390 1
433377 99433377 1001 86380 86390 1
433689 99433689 1001 86380 86390 1
433577 99433577 1001 86380 86390 1
433098 99433098 1001 86380 86390 1
433192 99433192 1001 86380 86390 1
433235 99433235 1001 86380 86390 1
432894 99432894 1001 86380 86390 1
432528 99432528 1001 86380 86390 1
432851 99432851 1001 86380 86390 1
433828 99433828 1001 86380 86390 1
434134 99434134 1001 86380 86390 1
434114 99434114 1001 86380 86390 1
433941 99433941 1001 86380 86390 1
434050 99434050 1001 86380 86390 1
433905 99433905 1001 86380 86390 1
433770 99433770 1001 86380 86390 1
435217 99435217 1001 86380 86390 1
434689 99434689 1001 86380 86390 1
434982 99434982 1001 86380 86390 1
434750 99434750 1001 86380 86390 1
434255 99434255 1001 86380 86390 1
435457 99435457 1001 86380 86390 1
434593 99434593 1001 86380 86390 1
435002 99435002 1001 86380 86390 1
435870 99435870 1001 86380 86390 1
435560 99435560 1001 86380 86390 1
435561 99435561 1001 86380 86390 1
436960 99436960 1001 86380 86390 1
437059 99437059 1001 86380 86390 1
436490 99436490 1001 86380 86390 1
436386 99436386 1001 86380 86390 1
436518 99436518 1001 86380 86390 1
436475 99436475 1001 86380 86390 1
436476 99436476 1001 86380 86390 1
436522 99436522 1001 86380 86390 1
436404 99436404 1001 86380 86390 1
436128 99436128 1001 86380 86390 1
436008 99436008 1001 86380 86390 1
436214 99436214 1001 86380 86390 1
436205 99436205 1001 86380 86390 1
437216 99437216 1001 86380 86390 1
300046 99300046 1001 86380 86390 1
437285 99437285 1001 86380 86390 1
437309 99437309 1001 86380 86390 1
300584 99300584 1001 86380 86390 1
300661 99300661 1001 86380 86390 1
300515 99300515 1001 86380 86390 1
300412 99300412 1001 86380 86390 1
300264 99300264 1001 86380 86390 1
300921 99300921 1001 86380 86390 1
300794 99300794 1001 86380 86390 1
300826 99300826 1001 86380 86390 1
300867 99300867 1001 86380 86390 1
301481 99301481 1001 86380 86390 1
301423 99301423 1001 86380 86390 1
301213 99301213 1001 86380 86390 1
301215 99301215 1001 86380 86390 1
300936 99300936 1001 86380 86390 1
301098 99301098 1001 86380 86390 1
301021 99301021 1001 86380 86390 1
301592 99301592 1001 86380 86390 1
301619 99301619 1001 86380 86390 1
301613 99301613 1001 86380 86390 1
302248 99302248 1001 86380 86390 1
302262 99302262 1001 86380 86390 1
302154 99302154 1001 86380 86390 1
302038 99302038 1001 86380 86390 1
302027 99302027 1001 86380 86390 1
302118 99302118 1001 86380 86390 1
302028 99302028 1001 86380 86390 1
302131 99302131 1001 86380 86390 1
301927 99301927 1001 86380 86390 1
302446 99302446 1001 86380 86390 1
302480 99302480 1001 86380 86390 1
303052 99303052 1001 86380 86390 1
303043 99303043 1001 86380 86390 1
303050 99303050 1001 86380 86390 1
302925 99302925 1001 86380 86390 1
302990 99302990 1001 86380 86390 1
302978 99302978 1001 86380 86390 1
302957 99302957 1001 86380 86390 1
302987 99302987 1001 86380 86390 1
302698 99302698 1001 86380 86390 1
302622 99302622 1001 86380 86390 1
303336 99303336 1001 86380 86390 1
303252 99303252 1001 86380 86390 1
303215 99303215 1001 86380 86390 1
303860 99303860 1001 86380 86390 1
303955 99303955 1001 86380 86390 1
303748 99303748 1001 86380 86390 1
303632 99303632 1001 86380 86390 1
303588 99303588 1001 86380 86390 1
304223 99304223 1001 86380 86390 1
304733 99304733 1001 86380 86390 1
304801 99304801 1001 86380 86390 1
304661 99304661 1001 86380 86390 1
304790 99304790 1001 86380 86390 1
304690 99304690 1001 86380 86390 1
304820 99304820 1001 86380 86390 1
304525 99304525 1001 86380 86390 1
304617 99304617 1001 86380 86390 1
304618 99304618 1001 86380 86390 1
304543 99304543 1001 86380 86390 1
304334 99304334 1001 86380 86390 1
304348 99304348 1001 86380 86390 1
305039 99305039 1001 86380 86390 1
304447 99304447 1001 86380 86390 1
304924 99304924 1001 86380 86390 1
305042 99305042 1001 86380 86390 1
305011 99305011 1001 86380 86390 1
305637 99305637 1001 86380 86390 1
305497 99305497 1001 86380 86390 1
305552 99305552 1001 86380 86390 1
305377 99305377 1001 86380 86390 1
305287 99305287 1001 86380 86390 1
305353 99305353 1001 86380 86390 1
305316 99305316 1001 86380 86390 1
305447 99305447 1001 86380 86390 1
305308 99305308 1001 86380 86390 1
305263 99305263 1001 86380 86390 1
305083 99305083 1001 86380 86390 1
305268 99305268 1001 86380 86390 1
500115 99500115 1001 86380 86390 1
500103 99500103 1001 86380 86390 1
500015 99500015 1001 86380 86390 1
500042 99500042 1001 86380 86390 1
500120 99500120 1001 86380 86390 1
500018 99500018 1001 86380 86390 1
500177 99500177 1001 86380 86390 1
500781 99500781 1001 86380 86390 1
500757 99500757 1001 86380 86390 1
500680 99500680 1001 86380 86390 1
500745 99500745 1001 86380 86390 1
500554 99500554 1001 86380 86390 1
500374 99500374 1001 86380 86390 1
500209 99500209 1001 86380 86390 1
500305 99500305 1001 86380 86390 1
500318 99500318 1001 86380 86390 1
500281 99500281 1001 86380 86390 1
500372 99500372 1001 86380 86390 1
500825 99500825 1001 86380 86390 1
500933 99500933 1001 86380 86390 1
500911 99500911 1001 86380 86390 1
501477 99501477 1001 86380 86390 1
501629 99501629 1001 86380 86390 1
501396 99501396 1001 86380 86390 1
501302 99501302 1001 86380 86390 1
501406 99501406 1001 86380 86390 1
501127 99501127 1001 86380 86390 1
501179 99501179 1001 86380 86390 1
501081 99501081 1001 86380 86390 1
501224 99501224 1001 86380 86390 1
501056 99501056 1001 86380 86390 1
501717 99501717 1001 86380 86390 1
501730 99501730 1001 86380 86390 1
501697 99501697 1001 86380 86390 1
502439 99502439 1001 86380 86390 1
502291 99502291 1001 86380 86390 1
502424 99502424 1001 86380 86390 1
502348 99502348 1001 86380 86390 1
502245 99502245 1001 86380 86390 1
501948 99501948 1001 86380 86390 1
501912 99501912 1001 86380 86390 1
502044 99502044 1001 86380 86390 1
502606 99502606 1001 86380 86390 1
502620 99502620 1001 86380 86390 1
502569 99502569 1001 86380 86390 1
502603 99502603 1001 86380 86390 1
503157 99503157 1001 86380 86390 1
503222 99503222 1001 86380 86390 1
503281 99503281 1001 86380 86390 1
503098 99503098 1001 86380 86390 1
502982 99502982 1001 86380 86390 1
502960 99502960 1001 86380 86390 1
503025 99503025 1001 86380 86390 1
503015 99503015 1001 86380 86390 1
503080 99503080 1001 86380 86390 1
502762 99502762 1001 86380 86390 1
502789 99502789 1001 86380 86390 1
502845 99502845 1001 86380 86390 1
502808 99502808 1001 86380 86390 1
503306 99503306 1001 86380 86390 1
503454 99503454 1001 86380 86390 1
504030 99504030 1001 86380 86390 1
503993 99503993 1001 86380 86390 1
504098 99504098 1001 86380 86390 1
503837 99503837 1001 86380 86390 1
503889 99503889 1001 86380 86390 1
503852 99503852 1001 86380 86390 1
503804 99503804 1001 86380 86390 1
503896 99503896 1001 86380 86390 1
503693 99503693 1001 86380 86390 1
504272 99504272 1001 86380 86390 1
504182 99504182 1001 86380 86390 1
504157 99504157 1001 86380 86390 1
504160 99504160 1001 86380 86390 1
504792 99504792 1001 86380 86390 1
504806 99504806 1001 86380 86390 1
504859 99504859 1001 86380 86390 1
504750 99504750 1001 86380 86390 1
504662 99504662 1001 86380 86390 1
504708 99504708 1001 86380 86390 1
504699 99504699 1001 86380 86390 1
504465 99504465 1001 86380 86390 1
504495 99504495 1001 86380 86390 1
504521 99504521 1001 86380 86390 1
504513 99504513 1001 86380 86390 1
504410 99504410 1001 86380 86390 1
504385 99504385 1001 86380 86390 1
504324 99504324 1001 86380 86390 1
505001 99505001 1001 86380 86390 1
505094 99505094 1001 86380 86390 1
505694 99505694 1001 86380 86390 1
505606 99505606 1001 86380 86390 1
505597 99505597 1001 86380 86390 1
505539 99505539 1001 86380 86390 1
505467 99505467 1001 86380 86390 1
505407 99505407 1001 86380 86390 1
505537 99505537 1001 86380 86390 1
505165 99505165 1001 86380 86390 1
505323 99505323 1001 86380 86390 1
505924 99505924 1001 86380 86390 1
505800 99505800 1001 86380 86390 1
505787 99505787 1001 86380 86390 1
505776 99505776 1001 86380 86390 1
505789 99505789 1001 86380 86390 1
506493 99506493 1001 86380 86390 1
506424 99506424 1001 86380 86390 1
506451 99506451 1001 86380 86390 1
506543 99506543 1001 86380 86390 1
506241 99506241 1001 86380 86390 1
506044 99506044 1001 86380 86390 1
506124 99506124 1001 86380 86390 1
506178 99506178 1001 86380 86390 1
506143 99506143 1001 86380 86390 1
506664 99506664 1001 86380 86390 1
506654 99506654 1001 86380 86390 1
507283 99507283 1001 86380 86390 1
507274 99507274 1001 86380 86390 1
507408 99507408 1001 86380 86390 1
507239 99507239 1001 86380 86390 1
507038 99507038 1001 86380 86390 1
507115 99507115 1001 86380 86390 1
507026 99507026 1001 86380 86390 1
507198 99507198 1001 86380 86390 1
507043 99507043 1001 86380 86390 1
506866 99506866 1001 86380 86390 1
507512 99507512 1001 86380 86390 1
507516 99507516 1001 86380 86390 1
508077 99508077 1001 86380 86390 1
507935 99507935 1001 86380 86390 1
507797 99507797 1001 86380 86390 1
507634 99507634 1001 86380 86390 1
507769 99507769 1001 86380 86390 1
508286 99508286 1001 86380 86390 1
508429 99508429 1001 86380 86390 1
508265 99508265 1001 86380 86390 1
508305 99508305 1001 86380 86390 1
509037 99509037 1001 86380 86390 1
508950 99508950 1001 86380 86390 1
508939 99508939 1001 86380 86390 1
508689 99508689 1001 86380 86390 1
508745 99508745 1001 86380 86390 1
508720 99508720 1001 86380 86390 1
508749 99508749 1001 86380 86390 1
508475 99508475 1001 86380 86390 1
508515 99508515 1001 86380 86390 1
509227 99509227 1001 86380 86390 1
509192 99509192 1001 86380 86390 1
509225 99509225 1001 86380 86390 1
509785 99509785 1001 86380 86390 1
509763 99509763 1001 86380 86390 1
509716 99509716 1001 86380 86390 1
509782 99509782 1001 86380 86390 1
509896 99509896 1001 86380 86390 1
509659 99509659 1001 86380 86390 1
509573 99509573 1001 86380 86390 1
509537 99509537 1001 86380 86390 1
509526 99509526 1001 86380 86390 1
509396 99509396 1001 86380 86390 1
509488 99509488 1001 86380 86390 1
509401 99509401 1001 86380 86390 1
509339 99509339 1001 86380 86390 1
510001 99510001 1001 86380 86390 1
509697 99509697 1001 86380 86390 1
509957 99509957 1001 86380 86390 1
509996 99509996 1001 86380 86390 1
509919 99509919 1001 86380 86390 1
510011 99510011 1001 86380 86390 1
510703 99510703 1001 86380 86390 1
510484 99510484 1001 86380 86390 1
510501 99510501 1001 86380 86390 1
510248 99510248 1001 86380 86390 1
510173 99510173 1001 86380 86390 1
510230 99510230 1001 86380 86390 1
510925 99510925 1001 86380 86390 1
511477 99511477 1001 86380 86390 1
511404 99511404 1001 86380 86390 1
511533 99511533 1001 86380 86390 1
511543 99511543 1001 86380 86390 1
511513 99511513 1001 86380 86390 1
511246 99511246 1001 86380 86390 1
511273 99511273 1001 86380 86390 1
511264 99511264 1001 86380 86390 1
511213 99511213 1001 86380 86390 1
511063 99511063 1001 86380 86390 1
511117 99511117 1001 86380 86390 1
510989 99510989 1001 86380 86390 1
511132 99511132 1001 86380 86390 1
511068 99511068 1001 86380 86390 1
511719 99511719 1001 86380 86390 1
511758 99511758 1001 86380 86390 1
511603 99511603 1001 86380 86390 1
511661 99511661 1001 86380 86390 1
511703 99511703 1001 86380 86390 1
511560 99511560 1001 86380 86390 1
512290 99512290 1001 86380 86390 1
512265 99512265 1001 86380 86390 1
512192 99512192 1001 86380 86390 1
512162 99512162 1001 86380 86390 1
512051 99512051 1001 86380 86390 1
512040 99512040 1001 86380 86390 1
512092 99512092 1001 86380 86390 1
512004 99512004 1001 86380 86390 1
511914 99511914 1001 86380 86390 1
511777 99511777 1001 86380 86390 1
511910 99511910 1001 86380 86390 1
512496 99512496 1001 86380 86390 1
512434 99512434 1001 86380 86390 1
513065 99513065 1001 86380 86390 1
513203 99513203 1001 86380 86390 1
512822 99512822 1001 86380 86390 1
512849 99512849 1001 86380 86390 1
512850 99512850 1001 86380 86390 1
512782 99512782 1001 86380 86390 1
513371 99513371 1001 86380 86390 1
513259 99513259 1001 86380 86390 1
513969 99513969 1001 86380 86390 1
514011 99514011 1001 86380 86390 1
513962 99513962 1001 86380 86390 1
513888 99513888 1001 86380 86390 1
514025 99514025 1001 86380 86390 1
513789 99513789 1001 86380 86390 1
513755 99513755 1001 86380 86390 1
513691 99513691 1001 86380 86390 1
513769 99513769 1001 86380 86390 1
513666 99513666 1001 86380 86390 1
513423 99513423 1001 86380 86390 1
513454 99513454 1001 86380 86390 1
513506 99513506 1001 86380 86390 1
513571 99513571 1001 86380 86390 1
513468 99513468 1001 86380 86390 1
513598 99513598 1001 86380 86390 1
514166 99514166 1001 86380 86390 1
514192 99514192 1001 86380 86390 1
514208 99514208 1001 86380 86390 1
514684 99514684 1001 86380 86390 1
514447 99514447 1001 86380 86390 1
514476 99514476 1001 86380 86390 1
514546 99514546 1001 86380 86390 1
514366 99514366 1001 86380 86390 1
514295 99514295 1001 86380 86390 1
514399 99514399 1001 86380 86390 1
514312 99514312 1001 86380 86390 1
514990 99514990 1001 86380 86390 1
515030 99515030 1001 86380 86390 1
515570 99515570 1001 86380 86390 1
515654 99515654 1001 86380 86390 1
515573 99515573 1001 86380 86390 1
515673 99515673 1001 86380 86390 1
515300 99515300 1001 86380 86390 1
515445 99515445 1001 86380 86390 1
515461 99515461 1001 86380 86390 1
515075 99515075 1001 86380 86390 1
515259 99515259 1001 86380 86390 1
515117 99515117 1001 86380 86390 1
515236 99515236 1001 86380 86390 1
515134 99515134 1001 86380 86390 1
515149 99515149 1001 86380 86390 1
515087 99515087 1001 86380 86390 1
515126 99515126 1001 86380 86390 1
515139 99515139 1001 86380 86390 1
515869 99515869 1001 86380 86390 1
515872 99515872 1001 86380 86390 1
516331 99516331 1001 86380 86390 1
516334 99516334 1001 86380 86390 1
516412 99516412 1001 86380 86390 1
516428 99516428 1001 86380 86390 1
516193 99516193 1001 86380 86390 1
516115 99516115 1001 86380 86390 1
516195 99516195 1001 86380 86390 1
516133 99516133 1001 86380 86390 1
516160 99516160 1001 86380 86390 1
516062 99516062 1001 86380 86390 1
515921 99515921 1001 86380 86390 1
515900 99515900 1001 86380 86390 1
516705 99516705 1001 86380 86390 1
516590 99516590 1001 86380 86390 1
516568 99516568 1001 86380 86390 1
517189 99517189 1001 86380 86390 1
516942 99516942 1001 86380 86390 1
516970 99516970 1001 86380 86390 1
517037 99517037 1001 86380 86390 1
517038 99517038 1001 86380 86390 1
516833 99516833 1001 86380 86390 1
516913 99516913 1001 86380 86390 1
516862 99516862 1001 86380 86390 1
516740 99516740 1001 86380 86390 1
517423 99517423 1001 86380 86390 1
517500 99517500 1001 86380 86390 1
517345 99517345 1001 86380 86390 1
518048 99518048 1001 86380 86390 1
518075 99518075 1001 86380 86390 1
518063 99518063 1001 86380 86390 1
518093 99518093 1001 86380 86390 1
517878 99517878 1001 86380 86390 1
517762 99517762 1001 86380 86390 1
517933 99517933 1001 86380 86390 1
517793 99517793 1001 86380 86390 1
517673 99517673 1001 86380 86390 1
517557 99517557 1001 86380 86390 1
517576 99517576 1001 86380 86390 1
517605 99517605 1001 86380 86390 1
518277 99518277 1001 86380 86390 1
518226 99518226 1001 86380 86390 1
518174 99518174 1001 86380 86390 1
518292 99518292 1001 86380 86390 1
518241 99518241 1001 86380 86390 1
518838 99518838 1001 86380 86390 1
518790 99518790 1001 86380 86390 1
518759 99518759 1001 86380 86390 1
518636 99518636 1001 86380 86390 1
518741 99518741 1001 86380 86390 1
518704 99518704 1001 86380 86390 1
518498 99518498 1001 86380 86390 1
518442 99518442 1001 86380 86390 1
519101 99519101 1001 86380 86390 1
519032 99519032 1001 86380 86390 1
519612 99519612 1001 86380 86390 1
519803 99519803 1001 86380 86390 1
519632 99519632 1001 86380 86390 1
519495 99519495 1001 86380 86390 1
519508 99519508 1001 86380 86390 1
519576 99519576 1001 86380 86390 1
519447 99519447 1001 86380 86390 1
519564 99519564 1001 86380 86390 1
519514 99519514 1001 86380 86390 1
519395 99519395 1001 86380 86390 1
519243 99519243 1001 86380 86390 1
519850 99519850 1001 86380 86390 1
519930 99519930 1001 86380 86390 1
519892 99519892 1001 86380 86390 1
519960 99519960 1001 86380 86390 1
520538 99520538 1001 86380 86390 1
520620 99520620 1001 86380 86390 1
520557 99520557 1001 86380 86390 1
520459 99520459 1001 86380 86390 1
520255 99520255 1001 86380 86390 1
520397 99520397 1001 86380 86390 1
520361 99520361 1001 86380 86390 1
520413 99520413 1001 86380 86390 1
520392 99520392 1001 86380 86390 1
520040 99520040 1001 86380 86390 1
520041 99520041 1001 86380 86390 1
520746 99520746 1001 86380 86390 1
521465 99521465 1001 86380 86390 1
521429 99521429 1001 86380 86390 1
521303 99521303 1001 86380 86390 1
521385 99521385 1001 86380 86390 1
521464 99521464 1001 86380 86390 1
521242 99521242 1001 86380 86390 1
521245 99521245 1001 86380 86390 1
520859 99520859 1001 86380 86390 1
521015 99521015 1001 86380 86390 1
520957 99520957 1001 86380 86390 1
521009 99521009 1001 86380 86390 1
520908 99520908 1001 86380 86390 1
521581 99521581 1001 86380 86390 1
521586 99521586 1001 86380 86390 1
521670 99521670 1001 86380 86390 1
522177 99522177 1001 86380 86390 1
522131 99522131 1001 86380 86390 1
522095 99522095 1001 86380 86390 1
522062 99522062 1001 86380 86390 1
522065 99522065 1001 86380 86390 1
521937 99521937 1001 86380 86390 1
522069 99522069 1001 86380 86390 1
522058 99522058 1001 86380 86390 1
521956 99521956 1001 86380 86390 1
521814 99521814 1001 86380 86390 1
522380 99522380 1001 86380 86390 1
522458 99522458 1001 86380 86390 1
522306 99522306 1001 86380 86390 1
522415 99522415 1001 86380 86390 1
523086 99523086 1001 86380 86390 1
523095 99523095 1001 86380 86390 1
522948 99522948 1001 86380 86390 1
523038 99523038 1001 86380 86390 1
522937 99522937 1001 86380 86390 1
522857 99522857 1001 86380 86390 1
522640 99522640 1001 86380 86390 1
522667 99522667 1001 86380 86390 1
522681 99522681 1001 86380 86390 1
522578 99522578 1001 86380 86390 1
522540 99522540 1001 86380 86390 1
522684 99522684 1001 86380 86390 1
523177 99523177 1001 86380 86390 1
523140 99523140 1001 86380 86390 1
523843 99523843 1001 86380 86390 1
523899 99523899 1001 86380 86390 1
523848 99523848 1001 86380 86390 1
523704 99523704 1001 86380 86390 1
523723 99523723 1001 86380 86390 1
523737 99523737 1001 86380 86390 1
523427 99523427 1001 86380 86390 1
523438 99523438 1001 86380 86390 1
523387 99523387 1001 86380 86390 1
523324 99523324 1001 86380 86390 1
524622 99524622 1001 86380 86390 1
524636 99524636 1001 86380 86390 1
524503 99524503 1001 86380 86390 1
524216 99524216 1001 86380 86390 1
524204 99524204 1001 86380 86390 1
524263 99524263 1001 86380 86390 1
524173 99524173 1001 86380 86390 1
524965 99524965 1001 86380 86390 1
524790 99524790 1001 86380 86390 1
525551 99525551 1001 86380 86390 1
525575 99525575 1001 86380 86390 1
525321 99525321 1001 86380 86390 1
525121 99525121 1001 86380 86390 1
525743 99525743 1001 86380 86390 1
525642 99525642 1001 86380 86390 1
525695 99525695 1001 86380 86390 1
526228 99526228 1001 86380 86390 1
526062 99526062 1001 86380 86390 1
526187 99526187 1001 86380 86390 1
525944 99525944 1001 86380 86390 1
525868 99525868 1001 86380 86390 1
525968 99525968 1001 86380 86390 1
526513 99526513 1001 86380 86390 1
526514 99526514 1001 86380 86390 1
526518 99526518 1001 86380 86390 1
526531 99526531 1001 86380 86390 1
526572 99526572 1001 86380 86390 1
526599 99526599 1001 86380 86390 1
527055 99527055 1001 86380 86390 1
527145 99527145 1001 86380 86390 1
526915 99526915 1001 86380 86390 1
526838 99526838 1001 86380 86390 1
526981 99526981 1001 86380 86390 1
526773 99526773 1001 86380 86390 1
526659 99526659 1001 86380 86390 1
526678 99526678 1001 86380 86390 1
526730 99526730 1001 86380 86390 1
527392 99527392 1001 86380 86390 1
527315 99527315 1001 86380 86390 1
527279 99527279 1001 86380 86390 1
528026 99528026 1001 86380 86390 1
528065 99528065 1001 86380 86390 1
527755 99527755 1001 86380 86390 1
527783 99527783 1001 86380 86390 1
527720 99527720 1001 86380 86390 1
527827 99527827 1001 86380 86390 1
527637 99527637 1001 86380 86390 1
527482 99527482 1001 86380 86390 1
527594 99527594 1001 86380 86390 1
528163 99528163 1001 86380 86390 1
528138 99528138 1001 86380 86390 1
528269 99528269 1001 86380 86390 1
528127 99528127 1001 86380 86390 1
528195 99528195 1001 86380 86390 1
528208 99528208 1001 86380 86390 1
528260 99528260 1001 86380 86390 1
528224 99528224 1001 86380 86390 1
528147 99528147 1001 86380 86390 1
528109 99528109 1001 86380 86390 1
528200 99528200 1001 86380 86390 1
528788 99528788 1001 86380 86390 1
528841 99528841 1001 86380 86390 1
528740 99528740 1001 86380 86390 1
528670 99528670 1001 86380 86390 1
528518 99528518 1001 86380 86390 1
528557 99528557 1001 86380 86390 1
528688 99528688 1001 86380 86390 1
528438 99528438 1001 86380 86390 1
528479 99528479 1001 86380 86390 1
529044 99529044 1001 86380 86390 1
528932 99528932 1001 86380 86390 1
529562 99529562 1001 86380 86390 1
529616 99529616 1001 86380 86390 1
529684 99529684 1001 86380 86390 1
529543 99529543 1001 86380 86390 1
529511 99529511 1001 86380 86390 1
529460 99529460 1001 86380 86390 1
529414 99529414 1001 86380 86390 1
529738 99529738 1001 86380 86390 1
529910 99529910 1001 86380 86390 1
529900 99529900 1001 86380 86390 1
530491 99530491 1001 86380 86390 1
530456 99530456 1001 86380 86390 1
530406 99530406 1001 86380 86390 1
530420 99530420 1001 86380 86390 1
530513 99530513 1001 86380 86390 1
530184 99530184 1001 86380 86390 1
530341 99530341 1001 86380 86390 1
530226 99530226 1001 86380 86390 1
530036 99530036 1001 86380 86390 1
530049 99530049 1001 86380 86390 1
530115 99530115 1001 86380 86390 1
530116 99530116 1001 86380 86390 1
530732 99530732 1001 86380 86390 1
530750 99530750 1001 86380 86390 1
530557 99530557 1001 86380 86390 1
530649 99530649 1001 86380 86390 1
531201 99531201 1001 86380 86390 1
531347 99531347 1001 86380 86390 1
531294 99531294 1001 86380 86390 1
531192 99531192 1001 86380 86390 1
531363 99531363 1001 86380 86390 1
531064 99531064 1001 86380 86390 1
531169 99531169 1001 86380 86390 1
531015 99531015 1001 86380 86390 1
530927 99530927 1001 86380 86390 1
530967 99530967 1001 86380 86390 1
530761 99530761 1001 86380 86390 1
531431 99531431 1001 86380 86390 1
531483 99531483 1001 86380 86390 1
531535 99531535 1001 86380 86390 1
531393 99531393 1001 86380 86390 1
531383 99531383 1001 86380 86390 1
531451 99531451 1001 86380 86390 1
531492 99531492 1001 86380 86390 1
532173 99532173 1001 86380 86390 1
532146 99532146 1001 86380 86390 1
532022 99532022 1001 86380 86390 1
531922 99531922 1001 86380 86390 1
531975 99531975 1001 86380 86390 1
531951 99531951 1001 86380 86390 1
531849 99531849 1001 86380 86390 1
531939 99531939 1001 86380 86390 1
531953 99531953 1001 86380 86390 1
531850 99531850 1001 86380 86390 1
531838 99531838 1001 86380 86390 1
531802 99531802 1001 86380 86390 1
531959 99531959 1001 86380 86390 1
531591 99531591 1001 86380 86390 1
531649 99531649 1001 86380 86390 1
532294 99532294 1001 86380 86390 1
532307 99532307 1001 86380 86390 1
532400 99532400 1001 86380 86390 1
532406 99532406 1001 86380 86390 1
532241 99532241 1001 86380 86390 1
532879 99532879 1001 86380 86390 1
532673 99532673 1001 86380 86390 1
532754 99532754 1001 86380 86390 1
532555 99532555 1001 86380 86390 1
532455 99532455 1001 86380 86390 1
532501 99532501 1001 86380 86390 1
533046 99533046 1001 86380 86390 1
533065 99533065 1001 86380 86390 1
533694 99533694 1001 86380 86390 1
533810 99533810 1001 86380 86390 1
533699 99533699 1001 86380 86390 1
533712 99533712 1001 86380 86390 1
533713 99533713 1001 86380 86390 1
533646 99533646 1001 86380 86390 1
533369 99533369 1001 86380 86390 1
533253 99533253 1001 86380 86390 1
533401 99533401 1001 86380 86390 1
533416 99533416 1001 86380 86390 1
533429 99533429 1001 86380 86390 1
533238 99533238 1001 86380 86390 1
534021 99534021 1001 86380 86390 1
533931 99533931 1001 86380 86390 1
533957 99533957 1001 86380 86390 1
534573 99534573 1001 86380 86390 1
534561 99534561 1001 86380 86390 1
534577 99534577 1001 86380 86390 1
534313 99534313 1001 86380 86390 1
534353 99534353 1001 86380 86390 1
534357 99534357 1001 86380 86390 1
534280 99534280 1001 86380 86390 1
534399 99534399 1001 86380 86390 1
534156 99534156 1001 86380 86390 1
534083 99534083 1001 86380 86390 1
534123 99534123 1001 86380 86390 1
534178 99534178 1001 86380 86390 1
534708 99534708 1001 86380 86390 1
534748 99534748 1001 86380 86390 1
534736 99534736 1001 86380 86390 1
535385 99535385 1001 86380 86390 1
535483 99535483 1001 86380 86390 1
535465 99535465 1001 86380 86390 1
535393 99535393 1001 86380 86390 1
535284 99535284 1001 86380 86390 1
535246 99535246 1001 86380 86390 1
535184 99535184 1001 86380 86390 1
535148 99535148 1001 86380 86390 1
534962 99534962 1001 86380 86390 1
534976 99534976 1001 86380 86390 1
534938 99534938 1001 86380 86390 1
534913 99534913 1001 86380 86390 1
535521 99535521 1001 86380 86390 1
535590 99535590 1001 86380 86390 1
535621 99535621 1001 86380 86390 1
536157 99536157 1001 86380 86390 1
536184 99536184 1001 86380 86390 1
536241 99536241 1001 86380 86390 1
536280 99536280 1001 86380 86390 1
536284 99536284 1001 86380 86390 1
536095 99536095 1001 86380 86390 1
536026 99536026 1001 86380 86390 1
536117 99536117 1001 86380 86390 1
535832 99535832 1001 86380 86390 1
535847 99535847 1001 86380 86390 1
535836 99535836 1001 86380 86390 1
535747 99535747 1001 86380 86390 1
535906 99535906 1001 86380 86390 1
536424 99536424 1001 86380 86390 1
536391 99536391 1001 86380 86390 1
537102 99537102 1001 86380 86390 1
537014 99537014 1001 86380 86390 1
536906 99536906 1001 86380 86390 1
536891 99536891 1001 86380 86390 1
536593 99536593 1001 86380 86390 1
536613 99536613 1001 86380 86390 1
536681 99536681 1001 86380 86390 1
536733 99536733 1001 86380 86390 1
537226 99537226 1001 86380 86390 1
537266 99537266 1001 86380 86390 1
537190 99537190 1001 86380 86390 1
537352 99537352 1001 86380 86390 1
537827 99537827 1001 86380 86390 1
537945 99537945 1001 86380 86390 1
537732 99537732 1001 86380 86390 1
537618 99537618 1001 86380 86390 1
537737 99537737 1001 86380 86390 1
537583 99537583 1001 86380 86390 1
537543 99537543 1001 86380 86390 1
537999 99537999 1001 86380 86390 1
538181 99538181 1001 86380 86390 1
538752 99538752 1001 86380 86390 1
538443 99538443 1001 86380 86390 1
538606 99538606 1001 86380 86390 1
538439 99538439 1001 86380 86390 1
538249 99538249 1001 86380 86390 1
538302 99538302 1001 86380 86390 1
538199 99538199 1001 86380 86390 1
538252 99538252 1001 86380 86390 1
538344 99538344 1001 86380 86390 1
538969 99538969 1001 86380 86390 1
538921 99538921 1001 86380 86390 1
538818 99538818 1001 86380 86390 1
538845 99538845 1001 86380 86390 1
538822 99538822 1001 86380 86390 1
539448 99539448 1001 86380 86390 1
539605 99539605 1001 86380 86390 1
539608 99539608 1001 86380 86390 1
539472 99539472 1001 86380 86390 1
539370 99539370 1001 86380 86390 1
539345 99539345 1001 86380 86390 1
539336 99539336 1001 86380 86390 1
539288 99539288 1001 86380 86390 1
539315 99539315 1001 86380 86390 1
539432 99539432 1001 86380 86390 1
539188 99539188 1001 86380 86390 1
539086 99539086 1001 86380 86390 1
539061 99539061 1001 86380 86390 1
539179 99539179 1001 86380 86390 1
539103 99539103 1001 86380 86390 1
539210 99539210 1001 86380 86390 1
539728 99539728 1001 86380 86390 1
539722 99539722 1001 86380 86390 1
539735 99539735 1001 86380 86390 1
540438 99540438 1001 86380 86390 1
540291 99540291 1001 86380 86390 1
540293 99540293 1001 86380 86390 1
540224 99540224 1001 86380 86390 1
540083 99540083 1001 86380 86390 1
540073 99540073 1001 86380 86390 1
540114 99540114 1001 86380 86390 1
539917 99539917 1001 86380 86390 1
539855 99539855 1001 86380 86390 1
540556 99540556 1001 86380 86390 1
540622 99540622 1001 86380 86390 1
540560 99540560 1001 86380 86390 1
540573 99540573 1001 86380 86390 1
541144 99541144 1001 86380 86390 1
541273 99541273 1001 86380 86390 1
541224 99541224 1001 86380 86390 1
541136 99541136 1001 86380 86390 1
541024 99541024 1001 86380 86390 1
540950 99540950 1001 86380 86390 1
541053 99541053 1001 86380 86390 1
540952 99540952 1001 86380 86390 1
541072 99541072 1001 86380 86390 1
540794 99540794 1001 86380 86390 1
540847 99540847 1001 86380 86390 1
540797 99540797 1001 86380 86390 1
541411 99541411 1001 86380 86390 1
541362 99541362 1001 86380 86390 1
541492 99541492 1001 86380 86390 1
541326 99541326 1001 86380 86390 1
541483 99541483 1001 86380 86390 1
541940 99541940 1001 86380 86390 1
542102 99542102 1001 86380 86390 1
541605 99541605 1001 86380 86390 1
542303 99542303 1001 86380 86390 1
542321 99542321 1001 86380 86390 1
542180 99542180 1001 86380 86390 1
542834 99542834 1001 86380 86390 1
542847 99542847 1001 86380 86390 1
542750 99542750 1001 86380 86390 1
542727 99542727 1001 86380 86390 1
542614 99542614 1001 86380 86390 1
542627 99542627 1001 86380 86390 1
542395 99542395 1001 86380 86390 1
542408 99542408 1001 86380 86390 1
542462 99542462 1001 86380 86390 1
543085 99543085 1001 86380 86390 1
543138 99543138 1001 86380 86390 1
542983 99542983 1001 86380 86390 1
543024 99543024 1001 86380 86390 1
543064 99543064 1001 86380 86390 1
543144 99543144 1001 86380 86390 1
543018 99543018 1001 86380 86390 1
543649 99543649 1001 86380 86390 1
543715 99543715 1001 86380 86390 1
543625 99543625 1001 86380 86390 1
543616 99543616 1001 86380 86390 1
543449 99543449 1001 86380 86390 1
543374 99543374 1001 86380 86390 1
543443 99543443 1001 86380 86390 1
543487 99543487 1001 86380 86390 1
543281 99543281 1001 86380 86390 1
543166 99543166 1001 86380 86390 1
543237 99543237 1001 86380 86390 1
543175 99543175 1001 86380 86390 1
543807 99543807 1001 86380 86390 1
543846 99543846 1001 86380 86390 1
543939 99543939 1001 86380 86390 1
543914 99543914 1001 86380 86390 1
543890 99543890 1001 86380 86390 1
543920 99543920 1001 86380 86390 1
543791 99543791 1001 86380 86390 1
543934 99543934 1001 86380 86390 1
544212 99544212 1001 86380 86390 1
544228 99544228 1001 86380 86390 1
544220 99544220 1001 86380 86390 1
544171 99544171 1001 86380 86390 1
543980 99543980 1001 86380 86390 1
544060 99544060 1001 86380 86390 1
544010 99544010 1001 86380 86390 1
544050 99544050 1001 86380 86390 1
544038 99544038 1001 86380 86390 1
544739 99544739 1001 86380 86390 1
544610 99544610 1001 86380 86390 1
432052 702 1001 76800 83697 1
504082 904 1002 30818 43792 1
540444 623 1001 44618 44917 1
400062 99400062 1001 86380 86390 1
400181 99400181 1001 86380 86390 1
400398 99400398 1001 86380 86390 1
400597 99400597 1001 86380 86390 1
400733 99400733 1001 86380 86390 1
400807 99400807 1001 86380 86390 1
400963 99400963 1001 86380 86390 1
401101 99401101 1001 86380 86390 1
401053 99401053 1001 86380 86390 1
401305 99401305 1001 86380 86390 1
401344 99401344 1001 86380 86390 1
401466 99401466 1001 86380 86390 1
401537 99401537 1001 86380 86390 1
401991 99401991 1001 86380 86390 1
402020 99402020 1001 86380 86390 1
402114 99402114 1001 86380 86390 1
402682 99402682 1001 86380 86390 1
402743 99402743 1001 86380 86390 1
402737 99402737 1001 86380 86390 1
402718 99402718 1001 86380 86390 1
403303 99403303 1001 86380 86390 1
403211 99403211 1001 86380 86390 1
403212 99403212 1001 86380 86390 1
403519 99403519 1001 86380 86390 1
403597 99403597 1001 86380 86390 1
403641 99403641 1001 86380 86390 1
403791 99403791 1001 86380 86390 1
403760 99403760 1001 86380 86390 1
403844 99403844 1001 86380 86390 1
404001 99404001 1001 86380 86390 1
404068 99404068 1001 86380 86390 1
404213 99404213 1001 86380 86390 1
404163 99404163 1001 86380 86390 1
404224 99404224 1001 86380 86390 1
404788 99404788 1001 86380 86390 1
404690 99404690 1001 86380 86390 1
404821 99404821 1001 86380 86390 1
404881 99404881 1001 86380 86390 1
404974 99404974 1001 86380 86390 1
404953 99404953 1001 86380 86390 1
405082 99405082 1001 86380 86390 1
405535 99405535 1001 86380 86390 1
405697 99405697 1001 86380 86390 1
405709 99405709 1001 86380 86390 1
405858 99405858 1001 86380 86390 1
405831 99405831 1001 86380 86390 1
405910 99405910 1001 86380 86390 1
406135 99406135 1001 86380 86390 1
406281 99406281 1001 86380 86390 1
406212 99406212 1001 86380 86390 1
406261 99406261 1001 86380 86390 1
406342 99406342 1001 86380 86390 1
406316 99406316 1001 86380 86390 1
406685 99406685 1001 86380 86390 1
406695 99406695 1001 86380 86390 1
406930 99406930 1001 86380 86390 1
406993 99406993 1001 86380 86390 1
407050 99407050 1001 86380 86390 1
407279 99407279 1001 86380 86390 1
407341 99407341 1001 86380 86390 1
407456 99407456 1001 86380 86390 1
407686 99407686 1001 86380 86390 1
407874 99407874 1001 86380 86390 1
407971 99407971 1001 86380 86390 1
407911 99407911 1001 86380 86390 1
407997 99407997 1001 86380 86390 1
408106 99408106 1001 86380 86390 1
408257 99408257 1001 86380 86390 1
408258 99408258 1001 86380 86390 1
408345 99408345 1001 86380 86390 1
408525 99408525 1001 86380 86390 1
408540 99408540 1001 86380 86390 1
408604 99408604 1001 86380 86390 1
408641 99408641 1001 86380 86390 1
408983 99408983 1001 86380 86390 1
409133 99409133 1001 86380 86390 1
409375 99409375 1001 86380 86390 1
409301 99409301 1001 86380 86390 1
409424 99409424 1001 86380 86390 1
409469 99409469 1001 86380 86390 1
409542 99409542 1001 86380 86390 1
409734 99409734 1001 86380 86390 1
409927 99409927 1001 86380 86390 1
410063 99410063 1001 86380 86390 1
410155 99410155 1001 86380 86390 1
410281 99410281 1001 86380 86390 1
410373 99410373 1001 86380 86390 1
410448 99410448 1001 86380 86390 1
410728 99410728 1001 86380 86390 1
410875 99410875 1001 86380 86390 1
410876 99410876 1001 86380 86390 1
411003 99411003 1001 86380 86390 1
411066 99411066 1001 86380 86390 1
411182 99411182 1001 86380 86390 1
411401 99411401 1001 86380 86390 1
411426 99411426 1001 86380 86390 1
411612 99411612 1001 86380 86390 1
411723 99411723 1001 86380 86390 1
411856 99411856 1001 86380 86390 1
411901 99411901 1001 86380 86390 1
412042 99412042 1001 86380 86390 1
412154 99412154 1001 86380 86390 1
412140 99412140 1001 86380 86390 1
412272 99412272 1001 86380 86390 1
412445 99412445 1001 86380 86390 1
413520 99413520 1001 86380 86390 1
413480 99413480 1001 86380 86390 1
413690 99413690 1001 86380 86390 1
412943 99412943 1001 86380 86390 1
413126 99413126 1001 86380 86390 1
412901 99412901 1001 86380 86390 1
412484 99412484 1001 86380 86390 1
412488 99412488 1001 86380 86390 1
412631 99412631 1001 86380 86390 1
413925 99413925 1001 86380 86390 1
413806 99413806 1001 86380 86390 1
413839 99413839 1001 86380 86390 1
413990 99413990 1001 86380 86390 1
413770 99413770 1001 86380 86390 1
414072 99414072 1001 86380 86390 1
415272 99415272 1001 86380 86390 1
414992 99414992 1001 86380 86390 1
414803 99414803 1001 86380 86390 1
414597 99414597 1001 86380 86390 1
414721 99414721 1001 86380 86390 1
414814 99414814 1001 86380 86390 1
414858 99414858 1001 86380 86390 1
415518 99415518 1001 86380 86390 1
416888 99416888 1001 86380 86390 1
416872 99416872 1001 86380 86390 1
416664 99416664 1001 86380 86390 1
416810 99416810 1001 86380 86390 1
416608 99416608 1001 86380 86390 1
416439 99416439 1001 86380 86390 1
416244 99416244 1001 86380 86390 1
416510 99416510 1001 86380 86390 1
416491 99416491 1001 86380 86390 1
416278 99416278 1001 86380 86390 1
416039 99416039 1001 86380 86390 1
417126 99417126 1001 86380 86390 1
417186 99417186 1001 86380 86390 1
417371 99417371 1001 86380 86390 1
417515 99417515 1001 86380 86390 1
418497 99418497 1001 86380 86390 1
418107 99418107 1001 86380 86390 1
418122 99418122 1001 86380 86390 1
417778 99417778 1001 86380 86390 1
417692 99417692 1001 86380 86390 1
417652 99417652 1001 86380 86390 1
418881 99418881 1001 86380 86390 1
418953 99418953 1001 86380 86390 1
418911 99418911 1001 86380 86390 1
418960 99418960 1001 86380 86390 1
419148 99419148 1001 86380 86390 1
420353 99420353 1001 86380 86390 1
420160 99420160 1001 86380 86390 1
420422 99420422 1001 86380 86390 1
419848 99419848 1001 86380 86390 1
419918 99419918 1001 86380 86390 1
419949 99419949 1001 86380 86390 1
419973 99419973 1001 86380 86390 1
419975 99419975 1001 86380 86390 1
419652 99419652 1001 86380 86390 1
421982 99421982 1001 86380 86390 1
421294 99421294 1001 86380 86390 1
421369 99421369 1001 86380 86390 1
421475 99421475 1001 86380 86390 1
421160 99421160 1001 86380 86390 1
421168 99421168 1001 86380 86390 1
422360 99422360 1001 86380 86390 1
422385 99422385 1001 86380 86390 1
422209 99422209 1001 86380 86390 1
423434 99423434 1001 86380 86390 1
423464 99423464 1001 86380 86390 1
423703 99423703 1001 86380 86390 1
423022 99423022 1001 86380 86390 1
423004 99423004 1001 86380 86390 1
423137 99423137 1001 86380 86390 1
423012 99423012 1001 86380 86390 1
422783 99422783 1001 86380 86390 1
422758 99422758 1001 86380 86390 1
423895 99423895 1001 86380 86390 1
424089 99424089 1001 86380 86390 1
425219 99425219 1001 86380 86390 1
425172 99425172 1001 86380 86390 1
425242 99425242 1001 86380 86390 1
425317 99425317 1001 86380 86390 1
425218 99425218 1001 86380 86390 1
425273 99425273 1001 86380 86390 1
424739 99424739 1001 86380 86390 1
424492 99424492 1001 86380 86390 1
424294 99424294 1001 86380 86390 1
424515 99424515 1001 86380 86390 1
424332 99424332 1001 86380 86390 1
424307 99424307 1001 86380 86390 1
424182 99424182 1001 86380 86390 1
427032 99427032 1001 86380 86390 1
426951 99426951 1001 86380 86390 1
426747 99426747 1001 86380 86390 1
426796 99426796 1001 86380 86390 1
426942 99426942 1001 86380 86390 1
427002 99427002 1001 86380 86390 1
426534 99426534 1001 86380 86390 1
426569 99426569 1001 86380 86390 1
425946 99425946 1001 86380 86390 1
427248 99427248 1001 86380 86390 1
427446 99427446 1001 86380 86390 1
428429 99428429 1001 86380 86390 1
428414 99428414 1001 86380 86390 1
428595 99428595 1001 86380 86390 1
428184 99428184 1001 86380 86390 1
427974 99427974 1001 86380 86390 1
428098 99428098 1001 86380 86390 1
427652 99427652 1001 86380 86390 1
427705 99427705 1001 86380 86390 1
427828 99427828 1001 86380 86390 1
430106 99430106 1001 86380 86390 1
430154 99430154 1001 86380 86390 1
429733 99429733 1001 86380 86390 1
429670 99429670 1001 86380 86390 1
429573 99429573 1001 86380 86390 1
429727 99429727 1001 86380 86390 1
429748 99429748 1001 86380 86390 1
429269 99429269 1001 86380 86390 1
429527 99429527 1001 86380 86390 1
429348 99429348 1001 86380 86390 1
429264 99429264 1001 86380 86390 1
430744 99430744 1001 86380 86390 1
430452 99430452 1001 86380 86390 1
431915 99431915 1001 86380 86390 1
431718 99431718 1001 86380 86390 1
431362 99431362 1001 86380 86390 1
431450 99431450 1001 86380 86390 1
431215 99431215 1001 86380 86390 1
430984 99430984 1001 86380 86390 1
432270 99432270 1001 86380 86390 1
432349 99432349 1001 86380 86390 1
432436 99432436 1001 86380 86390 1
432417 99432417 1001 86380 86390 1
432254 99432254 1001 86380 86390 1
432473 99432473 1001 86380 86390 1
433634 99433634 1001 86380 86390 1
433490 99433490 1001 86380 86390 1
433685 99433685 1001 86380 86390 1
433645 99433645 1001 86380 86390 1
433647 99433647 1001 86380 86390 1
433009 99433009 1001 86380 86390 1
432928 99432928 1001 86380 86390 1
432765 99432765 1001 86380 86390 1
433943 99433943 1001 86380 86390 1
433899 99433899 1001 86380 86390 1
434024 99434024 1001 86380 86390 1
433900 99433900 1001 86380 86390 1
433982 99433982 1001 86380 86390 1
434030 99434030 1001 86380 86390 1
434014 99434014 1001 86380 86390 1
434034 99434034 1001 86380 86390 1
435179 99435179 1001 86380 86390 1
435108 99435108 1001 86380 86390 1
435083 99435083 1001 86380 86390 1
434703 99434703 1001 86380 86390 1
434941 99434941 1001 86380 86390 1
434396 99434396 1001 86380 86390 1
434228 99434228 1001 86380 86390 1
434174 99434174 1001 86380 86390 1
434441 99434441 1001 86380 86390 1
434417 99434417 1001 86380 86390 1
434165 99434165 1001 86380 86390 1
435623 99435623 1001 86380 86390 1
435522 99435522 1001 86380 86390 1
435802 99435802 1001 86380 86390 1
435494 99435494 1001 86380 86390 1
435506 99435506 1001 86380 86390 1
436983 99436983 1001 86380 86390 1
437005 99437005 1001 86380 86390 1
436809 99436809 1001 86380 86390 1
436864 99436864 1001 86380 86390 1
436868 99436868 1001 86380 86390 1
436414 99436414 1001 86380 86390 1
436510 99436510 1001 86380 86390 1
436412 99436412 1001 86380 86390 1
436586 99436586 1001 86380 86390 1
436010 99436010 1001 86380 86390 1
436022 99436022 1001 86380 86390 1
436278 99436278 1001 86380 86390 1
435965 99435965 1001 86380 86390 1
437236 99437236 1001 86380 86390 1
300565 99300565 1001 86380 86390 1
300670 99300670 1001 86380 86390 1
300659 99300659 1001 86380 86390 1
300497 99300497 1001 86380 86390 1
300510 99300510 1001 86380 86390 1
300421 99300421 1001 86380 86390 1
300512 99300512 1001 86380 86390 1
300375 99300375 1001 86380 86390 1
300466 99300466 1001 86380 86390 1
300403 99300403 1001 86380 86390 1
300481 99300481 1001 86380 86390 1
300326 99300326 1001 86380 86390 1
300134 99300134 1001 86380 86390 1
300187 99300187 1001 86380 86390 1
300764 99300764 1001 86380 86390 1
300910 99300910 1001 86380 86390 1
300815 99300815 1001 86380 86390 1
301354 99301354 1001 86380 86390 1
301208 99301208 1001 86380 86390 1
301173 99301173 1001 86380 86390 1
301228 99301228 1001 86380 86390 1
301219 99301219 1001 86380 86390 1
301047 99301047 1001 86380 86390 1
301583 99301583 1001 86380 86390 1
301742 99301742 1001 86380 86390 1
302215 99302215 1001 86380 86390 1
302193 99302193 1001 86380 86390 1
302123 99302123 1001 86380 86390 1
302101 99302101 1001 86380 86390 1
302025 99302025 1001 86380 86390 1
302145 99302145 1001 86380 86390 1
301799 99301799 1001 86380 86390 1
301763 99301763 1001 86380 86390 1
301854 99301854 1001 86380 86390 1
301858 99301858 1001 86380 86390 1
301848 99301848 1001 86380 86390 1
302424 99302424 1001 86380 86390 1
303172 99303172 1001 86380 86390 1
303047 99303047 1001 86380 86390 1
303111 99303111 1001 86380 86390 1
303139 99303139 1001 86380 86390 1
303089 99303089 1001 86380 86390 1
302839 99302839 1001 86380 86390 1
302879 99302879 1001 86380 86390 1
302897 99302897 1001 86380 86390 1
302615 99302615 1001 86380 86390 1
302602 99302602 1001 86380 86390 1
302591 99302591 1001 86380 86390 1
302618 99302618 1001 86380 86390 1
302696 99302696 1001 86380 86390 1
302645 99302645 1001 86380 86390 1
303233 99303233 1001 86380 86390 1
303337 99303337 1001 86380 86390 1
303273 99303273 1001 86380 86390 1
303370 99303370 1001 86380 86390 1
303961 99303961 1001 86380 86390 1
303975 99303975 1001 86380 86390 1
303660 99303660 1001 86380 86390 1
303739 99303739 1001 86380 86390 1
303778 99303778 1001 86380 86390 1
303530 99303530 1001 86380 86390 1
303561 99303561 1001 86380 86390 1
303510 99303510 1001 86380 86390 1
303601 99303601 1001 86380 86390 1
304200 99304200 1001 86380 86390 1
304046 99304046 1001 86380 86390 1
304088 99304088 1001 86380 86390 1
304184 99304184 1001 86380 86390 1
304799 99304799 1001 86380 86390 1
304738 99304738 1001 86380 86390 1
304463 99304463 1001 86380 86390 1
304517 99304517 1001 86380 86390 1
304651 99304651 1001 86380 86390 1
304549 99304549 1001 86380 86390 1
304471 99304471 1001 86380 86390 1
304386 99304386 1001 86380 86390 1
304337 99304337 1001 86380 86390 1
304896 99304896 1001 86380 86390 1
305049 99305049 1001 86380 86390 1
304972 99304972 1001 86380 86390 1
305612 99305612 1001 86380 86390 1
305581 99305581 1001 86380 86390 1
305412 99305412 1001 86380 86390 1
305464 99305464 1001 86380 86390 1
305105 99305105 1001 86380 86390 1
305198 99305198 1001 86380 86390 1
305240 99305240 1001 86380 86390 1
500064 99500064 1001 86380 86390 1
500080 99500080 1001 86380 86390 1
500046 99500046 1001 86380 86390 1
500111 99500111 1001 86380 86390 1
500113 99500113 1001 86380 86390 1
500775 99500775 1001 86380 86390 1
500813 99500813 1001 86380 86390 1
500783 99500783 1001 86380 86390 1
500706 99500706 1001 86380 86390 1
500695 99500695 1001 86380 86390 1
500585 99500585 1001 86380 86390 1
500445 99500445 1001 86380 86390 1
500448 99500448 1001 86380 86390 1
500461 99500461 1001 86380 86390 1
500449 99500449 1001 86380 86390 1
500437 99500437 1001 86380 86390 1
500239 99500239 1001 86380 86390 1
500240 99500240 1001 86380 86390 1
500942 99500942 1001 86380 86390 1
500879 99500879 1001 86380 86390 1
500827 99500827 1001 86380 86390 1
500920 99500920 1001 86380 86390 1
500972 99500972 1001 86380 86390 1
500947 99500947 1001 86380 86390 1
500898 99500898 1001 86380 86390 1
501639 99501639 1001 86380 86390 1
501604 99501604 1001 86380 86390 1
501554 99501554 1001 86380 86390 1
501508 99501508 1001 86380 86390 1
501458 99501458 1001 86380 86390 1
501292 99501292 1001 86380 86390 1
501242 99501242 1001 86380 86390 1
501386 99501386 1001 86380 86390 1
501337 99501337 1001 86380 86390 1
501246 99501246 1001 86380 86390 1
501174 99501174 1001 86380 86390 1
501128 99501128 1001 86380 86390 1
501196 99501196 1001 86380 86390 1
501704 99501704 1001 86380 86390 1
501769 99501769 1001 86380 86390 1
501758 99501758 1001 86380 86390 1
501790 99501790 1001 86380 86390 1
502429 99502429 1001 86380 86390 1
502396 99502396 1001 86380 86390 1
502347 99502347 1001 86380 86390 1
502335 99502335 1001 86380 86390 1
502361 99502361 1001 86380 86390 1
502161 99502161 1001 86380 86390 1
502014 99502014 1001 86380 86390 1
501900 99501900 1001 86380 86390 1
501994 99501994 1001 86380 86390 1
501893 99501893 1001 86380 86390 1
502649 99502649 1001 86380 86390 1
502611 99502611 1001 86380 86390 1
502664 99502664 1001 86380 86390 1
502561 99502561 1001 86380 86390 1
503111 99503111 1001 86380 86390 1
503143 99503143 1001 86380 86390 1
503055 99503055 1001 86380 86390 1
503069 99503069 1001 86380 86390 1
502954 99502954 1001 86380 86390 1
502869 99502869 1001 86380 86390 1
502757 99502757 1001 86380 86390 1
503368 99503368 1001 86380 86390 1
503317 99503317 1001 86380 86390 1
503414 99503414 1001 86380 86390 1
504106 99504106 1001 86380 86390 1
503862 99503862 1001 86380 86390 1
503779 99503779 1001 86380 86390 1
503681 99503681 1001 86380 86390 1
504205 99504205 1001 86380 86390 1
504247 99504247 1001 86380 86390 1
504186 99504186 1001 86380 86390 1
504152 99504152 1001 86380 86390 1
504803 99504803 1001 86380 86390 1
504927 99504927 1001 86380 86390 1
504700 99504700 1001 86380 86390 1
504565 99504565 1001 86380 86390 1
504427 99504427 1001 86380 86390 1
504445 99504445 1001 86380 86390 1
504347 99504347 1001 86380 86390 1
504374 99504374 1001 86380 86390 1
505060 99505060 1001 86380 86390 1
504978 99504978 1001 86380 86390 1
505108 99505108 1001 86380 86390 1
505719 99505719 1001 86380 86390 1
505724 99505724 1001 86380 86390 1
505570 99505570 1001 86380 86390 1
505729 99505729 1001 86380 86390 1
505399 99505399 1001 86380 86390 1
505438 99505438 1001 86380 86390 1
505387 99505387 1001 86380 86390 1
505544 99505544 1001 86380 86390 1
505406 99505406 1001 86380 86390 1
505236 99505236 1001 86380 86390 1
505963 99505963 1001 86380 86390 1
505840 99505840 1001 86380 86390 1
505869 99505869 1001 86380 86390 1
505896 99505896 1001 86380 86390 1
506419 99506419 1001 86380 86390 1
506472 99506472 1001 86380 86390 1
506396 99506396 1001 86380 86390 1
506276 99506276 1001 86380 86390 1
506266 99506266 1001 86380 86390 1
506298 99506298 1001 86380 86390 1
506028 99506028 1001 86380 86390 1
506109 99506109 1001 86380 86390 1
505985 99505985 1001 86380 86390 1
506738 99506738 1001 86380 86390 1
506676 99506676 1001 86380 86390 1
506612 99506612 1001 86380 86390 1
506798 99506798 1001 86380 86390 1
507272 99507272 1001 86380 86390 1
507326 99507326 1001 86380 86390 1
507406 99507406 1001 86380 86390 1
507417 99507417 1001 86380 86390 1
507228 99507228 1001 86380 86390 1
507217 99507217 1001 86380 86390 1
507166 99507166 1001 86380 86390 1
507090 99507090 1001 86380 86390 1
507131 99507131 1001 86380 86390 1
507016 99507016 1001 86380 86390 1
507030 99507030 1001 86380 86390 1
506996 99506996 1001 86380 86390 1
506815 99506815 1001 86380 86390 1
506845 99506845 1001 86380 86390 1
506884 99506884 1001 86380 86390 1
506808 99506808 1001 86380 86390 1
506952 99506952 1001 86380 86390 1
506991 99506991 1001 86380 86390 1
506928 99506928 1001 86380 86390 1
507502 99507502 1001 86380 86390 1
507451 99507451 1001 86380 86390 1
508125 99508125 1001 86380 86390 1
507943 99507943 1001 86380 86390 1
507958 99507958 1001 86380 86390 1
508023 99508023 1001 86380 86390 1
508002 99508002 1001 86380 86390 1
507654 99507654 1001 86380 86390 1
507693 99507693 1001 86380 86390 1
507655 99507655 1001 86380 86390 1
507645 99507645 1001 86380 86390 1
507832 99507832 1001 86380 86390 1
507743 99507743 1001 86380 86390 1
508302 99508302 1001 86380 86390 1
508293 99508293 1001 86380 86390 1
508895 99508895 1001 86380 86390 1
509058 99509058 1001 86380 86390 1
509007 99509007 1001 86380 86390 1
508794 99508794 1001 86380 86390 1
508823 99508823 1001 86380 86390 1
508626 99508626 1001 86380 86390 1
508513 99508513 1001 86380 86390 1
508631 99508631 1001 86380 86390 1
509125 99509125 1001 86380 86390 1
509269 99509269 1001 86380 86390 1
509101 99509101 1001 86380 86390 1
509690 99509690 1001 86380 86390 1
509613 99509613 1001 86380 86390 1
509497 99509497 1001 86380 86390 1
509668 99509668 1001 86380 86390 1
509500 99509500 1001 86380 86390 1
509487 99509487 1001 86380 86390 1
509436 99509436 1001 86380 86390 1
509295 99509295 1001 86380 86390 1
509336 99509336 1001 86380 86390 1
509414 99509414 1001 86380 86390 1
510082 99510082 1001 86380 86390 1
509994 99509994 1001 86380 86390 1
510606 99510606 1001 86380 86390 1
510542 99510542 1001 86380 86390 1
510569 99510569 1001 86380 86390 1
510327 99510327 1001 86380 86390 1
510315 99510315 1001 86380 86390 1
510356 99510356 1001 86380 86390 1
510386 99510386 1001 86380 86390 1
510490 99510490 1001 86380 86390 1
510390 99510390 1001 86380 86390 1
510235 99510235 1001 86380 86390 1
510240 99510240 1001 86380 86390 1
510267 99510267 1001 86380 86390 1
510114 99510114 1001 86380 86390 1
510784 99510784 1001 86380 86390 1
511466 99511466 1001 86380 86390 1
511219 99511219 1001 86380 86390 1
511233 99511233 1001 86380 86390 1
511301 99511301 1001 86380 86390 1
511186 99511186 1001 86380 86390 1
511148 99511148 1001 86380 86390 1
511228 99511228 1001 86380 86390 1
510986 99510986 1001 86380 86390 1
510949 99510949 1001 86380 86390 1
511001 99511001 1001 86380 86390 1
511079 99511079 1001 86380 86390 1
511720 99511720 1001 86380 86390 1
511610 99511610 1001 86380 86390 1
511614 99511614 1001 86380 86390 1
512153 99512153 1001 86380 86390 1
512013 99512013 1001 86380 86390 1
511956 99511956 1001 86380 86390 1
511958 99511958 1001 86380 86390 1
511818 99511818 1001 86380 86390 1
512557 99512557 1001 86380 86390 1
512539 99512539 1001 86380 86390 1
513173 99513173 1001 86380 86390 1
513174 99513174 1001 86380 86390 1
513160 99513160 1001 86380 86390 1
513044 99513044 1001 86380 86390 1
513073 99513073 1001 86380 86390 1
512949 99512949 1001 86380 86390 1
512990 99512990 1001 86380 86390 1
512810 99512810 1001 86380 86390 1
512967 99512967 1001 86380 86390 1
512993 99512993 1001 86380 86390 1
512946 99512946 1001 86380 86390 1
512662 99512662 1001 86380 86390 1
512688 99512688 1001 86380 86390 1
512742 99512742 1001 86380 86390 1
512602 99512602 1001 86380 86390 1
512657 99512657 1001 86380 86390 1
512709 99512709 1001 86380 86390 1
512606 99512606 1001 86380 86390 1
513306 99513306 1001 86380 86390 1
513375 99513375 1001 86380 86390 1
513401 99513401 1001 86380 86390 1
514002 99514002 1001 86380 86390 1
513936 99513936 1001 86380 86390 1
513676 99513676 1001 86380 86390 1
513744 99513744 1001 86380 86390 1
513449 99513449 1001 86380 86390 1
513544 99513544 1001 86380 86390 1
513481 99513481 1001 86380 86390 1
513511 99513511 1001 86380 86390 1
514109 99514109 1001 86380 86390 1
514084 99514084 1001 86380 86390 1
514214 99514214 1001 86380 86390 1
514034 99514034 1001 86380 86390 1
514191 99514191 1001 86380 86390 1
514703 99514703 1001 86380 86390 1
514691 99514691 1001 86380 86390 1
514784 99514784 1001 86380 86390 1
514798 99514798 1001 86380 86390 1
514670 99514670 1001 86380 86390 1
514761 99514761 1001 86380 86390 1
514602 99514602 1001 86380 86390 1
514641 99514641 1001 86380 86390 1
514592 99514592 1001 86380 86390 1
514569 99514569 1001 86380 86390 1
514635 99514635 1001 86380 86390 1
514344 99514344 1001 86380 86390 1
514322 99514322 1001 86380 86390 1
514260 99514260 1001 86380 86390 1
514300 99514300 1001 86380 86390 1
514923 99514923 1001 86380 86390 1
514927 99514927 1001 86380 86390 1
515044 99515044 1001 86380 86390 1
514875 99514875 1001 86380 86390 1
514876 99514876 1001 86380 86390 1
514903 99514903 1001 86380 86390 1
515646 99515646 1001 86380 86390 1
515672 99515672 1001 86380 86390 1
515309 99515309 1001 86380 86390 1
515370 99515370 1001 86380 86390 1
515077 99515077 1001 86380 86390 1
515759 99515759 1001 86380 86390 1
515811 99515811 1001 86380 86390 1
516409 99516409 1001 86380 86390 1
516422 99516422 1001 86380 86390 1
516464 99516464 1001 86380 86390 1
516443 99516443 1001 86380 86390 1
516150 99516150 1001 86380 86390 1
516185 99516185 1001 86380 86390 1
515945 99515945 1001 86380 86390 1
516053 99516053 1001 86380 86390 1
515924 99515924 1001 86380 86390 1
516533 99516533 1001 86380 86390 1
516703 99516703 1001 86380 86390 1
516619 99516619 1001 86380 86390 1
516645 99516645 1001 86380 86390 1
516671 99516671 1001 86380 86390 1
516710 99516710 1001 86380 86390 1
516711 99516711 1001 86380 86390 1
517146 99517146 1001 86380 86390 1
517178 99517178 1001 86380 86390 1
517060 99517060 1001 86380 86390 1
516791 99516791 1001 86380 86390 1
517536 99517536 1001 86380 86390 1
517369 99517369 1001 86380 86390 1
518085 99518085 1001 86380 86390 1
518013 99518013 1001 86380 86390 1
518027 99518027 1001 86380 86390 1
517906 99517906 1001 86380 86390 1
517751 99517751 1001 86380 86390 1
517935 99517935 1001 86380 86390 1
517796 99517796 1001 86380 86390 1
517809 99517809 1001 86380 86390 1
517668 99517668 1001 86380 86390 1
518342 99518342 1001 86380 86390 1
518189 99518189 1001 86380 86390 1
518322 99518322 1001 86380 86390 1
518284 99518284 1001 86380 86390 1
518299 99518299 1001 86380 86390 1
518182 99518182 1001 86380 86390 1
518820 99518820 1001 86380 86390 1
518986 99518986 1001 86380 86390 1
518813 99518813 1001 86380 86390 1
518866 99518866 1001 86380 86390 1
518805 99518805 1001 86380 86390 1
518818 99518818 1001 86380 86390 1
518602 99518602 1001 86380 86390 1
518718 99518718 1001 86380 86390 1
518680 99518680 1001 86380 86390 1
518580 99518580 1001 86380 86390 1
518593 99518593 1001 86380 86390 1
518624 99518624 1001 86380 86390 1
518625 99518625 1001 86380 86390 1
518406 99518406 1001 86380 86390 1
518549 99518549 1001 86380 86390 1
518468 99518468 1001 86380 86390 1
518390 99518390 1001 86380 86390 1
518482 99518482 1001 86380 86390 1
519011 99519011 1001 86380 86390 1
519050 99519050 1001 86380 86390 1
519102 99519102 1001 86380 86390 1
519025 99519025 1001 86380 86390 1
519040 99519040 1001 86380 86390 1
518994 99518994 1001 86380 86390 1
519799 99519799 1001 86380 86390 1
519809 99519809 1001 86380 86390 1
519427 99519427 1001 86380 86390 1
519482 99519482 1001 86380 86390 1
519412 99519412 1001 86380 86390 1
519375 99519375 1001 86380 86390 1
519343 99519343 1001 86380 86390 1
519942 99519942 1001 86380 86390 1
519852 99519852 1001 86380 86390 1
519985 99519985 1001 86380 86390 1
520551 99520551 1001 86380 86390 1
520455 99520455 1001 86380 86390 1
520572 99520572 1001 86380 86390 1
520636 99520636 1001 86380 86390 1
520306 99520306 1001 86380 86390 1
520270 99520270 1001 86380 86390 1
520389 99520389 1001 86380 86390 1
520060 99520060 1001 86380 86390 1
520035 99520035 1001 86380 86390 1
520153 99520153 1001 86380 86390 1
520209 99520209 1001 86380 86390 1
520767 99520767 1001 86380 86390 1
520768 99520768 1001 86380 86390 1
520704 99520704 1001 86380 86390 1
520771 99520771 1001 86380 86390 1
520759 99520759 1001 86380 86390 1
521446 99521446 1001 86380 86390 1
521294 99521294 1001 86380 86390 1
521350 99521350 1001 86380 86390 1
521107 99521107 1001 86380 86390 1
521215 99521215 1001 86380 86390 1
521230 99521230 1001 86380 86390 1
521042 99521042 1001 86380 86390 1
521593 99521593 1001 86380 86390 1
521583 99521583 1001 86380 86390 1
521649 99521649 1001 86380 86390 1
521598 99521598 1001 86380 86390 1
521615 99521615 1001 86380 86390 1
521603 99521603 1001 86380 86390 1
521553 99521553 1001 86380 86390 1
522291 99522291 1001 86380 86390 1
522223 99522223 1001 86380 86390 1
522287 99522287 1001 86380 86390 1
522055 99522055 1001 86380 86390 1
521913 99521913 1001 86380 86390 1
521993 99521993 1001 86380 86390 1
522060 99522060 1001 86380 86390 1
521831 99521831 1001 86380 86390 1
521707 99521707 1001 86380 86390 1
522317 99522317 1001 86380 86390 1
522400 99522400 1001 86380 86390 1
522426 99522426 1001 86380 86390 1
522978 99522978 1001 86380 86390 1
522814 99522814 1001 86380 86390 1
522777 99522777 1001 86380 86390 1
522767 99522767 1001 86380 86390 1
522569 99522569 1001 86380 86390 1
522548 99522548 1001 86380 86390 1
522665 99522665 1001 86380 86390 1
523232 99523232 1001 86380 86390 1
523182 99523182 1001 86380 86390 1
523249 99523249 1001 86380 86390 1
523301 99523301 1001 86380 86390 1
523227 99523227 1001 86380 86390 1
523886 99523886 1001 86380 86390 1
523875 99523875 1001 86380 86390 1
523747 99523747 1001 86380 86390 1
523864 99523864 1001 86380 86390 1
523689 99523689 1001 86380 86390 1
523720 99523720 1001 86380 86390 1
523351 99523351 1001 86380 86390 1
523340 99523340 1001 86380 86390 1
523354 99523354 1001 86380 86390 1
523413 99523413 1001 86380 86390 1
524125 99524125 1001 86380 86390 1
523973 99523973 1001 86380 86390 1
524053 99524053 1001 86380 86390 1
524095 99524095 1001 86380 86390 1
524590 99524590 1001 86380 86390 1
524675 99524675 1001 86380 86390 1
524510 99524510 1001 86380 86390 1
524286 99524286 1001 86380 86390 1
524212 99524212 1001 86380 86390 1
524160 99524160 1001 86380 86390 1
524795 99524795 1001 86380 86390 1
524835 99524835 1001 86380 86390 1
524771 99524771 1001 86380 86390 1
524893 99524893 1001 86380 86390 1
524894 99524894 1001 86380 86390 1
524895 99524895 1001 86380 86390 1
525400 99525400 1001 86380 86390 1
525415 99525415 1001 86380 86390 1
525370 99525370 1001 86380 86390 1
525254 99525254 1001 86380 86390 1
525283 99525283 1001 86380 86390 1
525274 99525274 1001 86380 86390 1
524980 99524980 1001 86380 86390 1
525062 99525062 1001 86380 86390 1
525039 99525039 1001 86380 86390 1
525649 99525649 1001 86380 86390 1
525767 99525767 1001 86380 86390 1
525781 99525781 1001 86380 86390 1
525758 99525758 1001 86380 86390 1
526386 99526386 1001 86380 86390 1
526299 99526299 1001 86380 86390 1
526328 99526328 1001 86380 86390 1
526143 99526143 1001 86380 86390 1
526027 99526027 1001 86380 86390 1
526041 99526041 1001 86380 86390 1
526028 99526028 1001 86380 86390 1
526017 99526017 1001 86380 86390 1
525858 99525858 1001 86380 86390 1
525835 99525835 1001 86380 86390 1
525838 99525838 1001 86380 86390 1
526510 99526510 1001 86380 86390 1
527248 99527248 1001 86380 86390 1
527174 99527174 1001 86380 86390 1
527084 99527084 1001 86380 86390 1
527140 99527140 1001 86380 86390 1
527105 99527105 1001 86380 86390 1
527025 99527025 1001 86380 86390 1
526976 99526976 1001 86380 86390 1
526887 99526887 1001 86380 86390 1
526835 99526835 1001 86380 86390 1
526824 99526824 1001 86380 86390 1
526788 99526788 1001 86380 86390 1
526790 99526790 1001 86380 86390 1
526638 99526638 1001 86380 86390 1
526742 99526742 1001 86380 86390 1
527391 99527391 1001 86380 86390 1
527358 99527358 1001 86380 86390 1
528037 99528037 1001 86380 86390 1
527875 99527875 1001 86380 86390 1
528033 99528033 1001 86380 86390 1
527956 99527956 1001 86380 86390 1
528035 99528035 1001 86380 86390 1
528069 99528069 1001 86380 86390 1
527847 99527847 1001 86380 86390 1
527838 99527838 1001 86380 86390 1
527737 99527737 1001 86380 86390 1
527459 99527459 1001 86380 86390 1
527530 99527530 1001 86380 86390 1
528129 99528129 1001 86380 86390 1
528223 99528223 1001 86380 86390 1
528239 99528239 1001 86380 86390 1
528721 99528721 1001 86380 86390 1
528825 99528825 1001 86380 86390 1
528749 99528749 1001 86380 86390 1
528739 99528739 1001 86380 86390 1
528716 99528716 1001 86380 86390 1
528515 99528515 1001 86380 86390 1
528625 99528625 1001 86380 86390 1
528449 99528449 1001 86380 86390 1
528360 99528360 1001 86380 86390 1
528303 99528303 1001 86380 86390 1
529054 99529054 1001 86380 86390 1
529087 99529087 1001 86380 86390 1
529077 99529077 1001 86380 86390 1
529595 99529595 1001 86380 86390 1
529571 99529571 1001 86380 86390 1
529395 99529395 1001 86380 86390 1
529476 99529476 1001 86380 86390 1
529282 99529282 1001 86380 86390 1
529805 99529805 1001 86380 86390 1
529787 99529787 1001 86380 86390 1
530381 99530381 1001 86380 86390 1
530168 99530168 1001 86380 86390 1
530235 99530235 1001 86380 86390 1
530300 99530300 1001 86380 86390 1
530302 99530302 1001 86380 86390 1
530317 99530317 1001 86380 86390 1
530088 99530088 1001 86380 86390 1
530117 99530117 1001 86380 86390 1
530054 99530054 1001 86380 86390 1
530008 99530008 1001 86380 86390 1
529944 99529944 1001 86380 86390 1
530617 99530617 1001 86380 86390 1
530656 99530656 1001 86380 86390 1
530710 99530710 1001 86380 86390 1
530673 99530673 1001 86380 86390 1
530738 99530738 1001 86380 86390 1
530662 99530662 1001 86380 86390 1
530663 99530663 1001 86380 86390 1
530676 99530676 1001 86380 86390 1
530626 99530626 1001 86380 86390 1
531335 99531335 1001 86380 86390 1
531234 99531234 1001 86380 86390 1
531260 99531260 1001 86380 86390 1
531325 99531325 1001 86380 86390 1
531263 99531263 1001 86380 86390 1
531341 99531341 1001 86380 86390 1
531110 99531110 1001 86380 86390 1
531009 99531009 1001 86380 86390 1
531100 99531100 1001 86380 86390 1
531134 99531134 1001 86380 86390 1
530762 99530762 1001 86380 86390 1
530892 99530892 1001 86380 86390 1
531545 99531545 1001 86380 86390 1
531478 99531478 1001 86380 86390 1
532155 99532155 1001 86380 86390 1
531819 99531819 1001 86380 86390 1
531833 99531833 1001 86380 86390 1
531885 99531885 1001 86380 86390 1
531886 99531886 1001 86380 86390 1
531875 99531875 1001 86380 86390 1
531678 99531678 1001 86380 86390 1
531618 99531618 1001 86380 86390 1
531633 99531633 1001 86380 86390 1
531765 99531765 1001 86380 86390 1
532338 99532338 1001 86380 86390 1
532313 99532313 1001 86380 86390 1
532236 99532236 1001 86380 86390 1
532237 99532237 1001 86380 86390 1
532884 99532884 1001 86380 86390 1
532975 99532975 1001 86380 86390 1
532730 99532730 1001 86380 86390 1
532743 99532743 1001 86380 86390 1
532747 99532747 1001 86380 86390 1
532825 99532825 1001 86380 86390 1
532613 99532613 1001 86380 86390 1
532578 99532578 1001 86380 86390 1
533069 99533069 1001 86380 86390 1
533123 99533123 1001 86380 86390 1
533232 99533232 1001 86380 86390 1
533707 99533707 1001 86380 86390 1
533669 99533669 1001 86380 86390 1
533813 99533813 1001 86380 86390 1
533837 99533837 1001 86380 86390 1
533609 99533609 1001 86380 86390 1
533626 99533626 1001 86380 86390 1
533382 99533382 1001 86380 86390 1
533267 99533267 1001 86380 86390 1
533385 99533385 1001 86380 86390 1
533390 99533390 1001 86380 86390 1
533933 99533933 1001 86380 86390 1
533873 99533873 1001 86380 86390 1
533874 99533874 1001 86380 86390 1
534621 99534621 1001 86380 86390 1
534493 99534493 1001 86380 86390 1
534657 99534657 1001 86380 86390 1
534586 99534586 1001 86380 86390 1
534660 99534660 1001 86380 86390 1
534679 99534679 1001 86380 86390 1
534516 99534516 1001 86380 86390 1
534284 99534284 1001 86380 86390 1
534473 99534473 1001 86380 86390 1
534159 99534159 1001 86380 86390 1
534149 99534149 1001 86380 86390 1
534179 99534179 1001 86380 86390 1
534700 99534700 1001 86380 86390 1
534691 99534691 1001 86380 86390 1
534771 99534771 1001 86380 86390 1
535398 99535398 1001 86380 86390 1
535311 99535311 1001 86380 86390 1
535317 99535317 1001 86380 86390 1
535279 99535279 1001 86380 86390 1
535269 99535269 1001 86380 86390 1
534932 99534932 1001 86380 86390 1
534999 99534999 1001 86380 86390 1
534987 99534987 1001 86380 86390 1
534964 99534964 1001 86380 86390 1
535096 99535096 1001 86380 86390 1
535701 99535701 1001 86380 86390 1
536137 99536137 1001 86380 86390 1
536143 99536143 1001 86380 86390 1
536332 99536332 1001 86380 86390 1
536016 99536016 1001 86380 86390 1
536130 99536130 1001 86380 86390 1
535835 99535835 1001 86380 86390 1
535875 99535875 1001 86380 86390 1
535735 99535735 1001 86380 86390 1
535869 99535869 1001 86380 86390 1
535883 99535883 1001 86380 86390 1
536502 99536502 1001 86380 86390 1
536518 99536518 1001 86380 86390 1
536818 99536818 1001 86380 86390 1
536619 99536619 1001 86380 86390 1
536682 99536682 1001 86380 86390 1
536644 99536644 1001 86380 86390 1
537216 99537216 1001 86380 86390 1
537191 99537191 1001 86380 86390 1
537182 99537182 1001 86380 86390 1
537835 99537835 1001 86380 86390 1
537942 99537942 1001 86380 86390 1
537833 99537833 1001 86380 86390 1
537726 99537726 1001 86380 86390 1
537420 99537420 1001 86380 86390 1
537554 99537554 1001 86380 86390 1
537542 99537542 1001 86380 86390 1
537520 99537520 1001 86380 86390 1
537522 99537522 1001 86380 86390 1
538064 99538064 1001 86380 86390 1
538168 99538168 1001 86380 86390 1
538171 99538171 1001 86380 86390 1
538162 99538162 1001 86380 86390 1
538150 99538150 1001 86380 86390 1
538764 99538764 1001 86380 86390 1
538622 99538622 1001 86380 86390 1
538782 99538782 1001 86380 86390 1
538785 99538785 1001 86380 86390 1
538703 99538703 1001 86380 86390 1
538600 99538600 1001 86380 86390 1
538589 99538589 1001 86380 86390 1
538369 99538369 1001 86380 86390 1
538851 99538851 1001 86380 86390 1
538890 99538890 1001 86380 86390 1
538904 99538904 1001 86380 86390 1
538828 99538828 1001 86380 86390 1
538908 99538908 1001 86380 86390 1
539256 99539256 1001 86380 86390 1
539403 99539403 1001 86380 86390 1
539317 99539317 1001 86380 86390 1
539052 99539052 1001 86380 86390 1
539097 99539097 1001 86380 86390 1
539705 99539705 1001 86380 86390 1
539643 99539643 1001 86380 86390 1
539712 99539712 1001 86380 86390 1
539818 99539818 1001 86380 86390 1
540403 99540403 1001 86380 86390 1
540365 99540365 1001 86380 86390 1
540314 99540314 1001 86380 86390 1
540290 99540290 1001 86380 86390 1
540343 99540343 1001 86380 86390 1
540158 99540158 1001 86380 86390 1
540120 99540120 1001 86380 86390 1
540085 99540085 1001 86380 86390 1
540243 99540243 1001 86380 86390 1
539963 99539963 1001 86380 86390 1
539930 99539930 1001 86380 86390 1
539909 99539909 1001 86380 86390 1
540039 99540039 1001 86380 86390 1
540503 99540503 1001 86380 86390 1
540619 99540619 1001 86380 86390 1
540601 99540601 1001 86380 86390 1
540538 99540538 1001 86380 86390 1
540501 99540501 1001 86380 86390 1
541127 99541127 1001 86380 86390 1
541269 99541269 1001 86380 86390 1
541134 99541134 1001 86380 86390 1
540933 99540933 1001 86380 86390 1
540989 99540989 1001 86380 86390 1
541042 99541042 1001 86380 86390 1
540978 99540978 1001 86380 86390 1
540927 99540927 1001 86380 86390 1
540955 99540955 1001 86380 86390 1
540737 99540737 1001 86380 86390 1
540758 99540758 1001 86380 86390 1
541361 99541361 1001 86380 86390 1
541469 99541469 1001 86380 86390 1
542060 99542060 1001 86380 86390 1
541948 99541948 1001 86380 86390 1
541781 99541781 1001 86380 86390 1
541912 99541912 1001 86380 86390 1
541848 99541848 1001 86380 86390 1
542246 99542246 1001 86380 86390 1
542274 99542274 1001 86380 86390 1
542211 99542211 1001 86380 86390 1
542226 99542226 1001 86380 86390 1
542203 99542203 1001 86380 86390 1
542835 99542835 1001 86380 86390 1
542901 99542901 1001 86380 86390 1
542826 99542826 1001 86380 86390 1
542593 99542593 1001 86380 86390 1
542736 99542736 1001 86380 86390 1
542557 99542557 1001 86380 86390 1
542341 99542341 1001 86380 86390 1
542359 99542359 1001 86380 86390 1
543059 99543059 1001 86380 86390 1
542969 99542969 1001 86380 86390 1
543074 99543074 1001 86380 86390 1
542962 99542962 1001 86380 86390 1
543084 99543084 1001 86380 86390 1
543768 99543768 1001 86380 86390 1
543597 99543597 1001 86380 86390 1
543689 99543689 1001 86380 86390 1
543481 99543481 1001 86380 86390 1
543469 99543469 1001 86380 86390 1
543561 99543561 1001 86380 86390 1
543321 99543321 1001 86380 86390 1
543270 99543270 1001 86380 86390 1
543336 99543336 1001 86380 86390 1
543808 99543808 1001 86380 86390 1
543925 99543925 1001 86380 86390 1
543951 99543951 1001 86380 86390 1
543836 99543836 1001 86380 86390 1
543877 99543877 1001 86380 86390 1
543800 99543800 1001 86380 86390 1
544594 99544594 1001 86380 86390 1
544522 99544522 1001 86380 86390 1
544200 99544200 1001 86380 86390 1
544201 99544201 1001 86380 86390 1
544300 99544300 1001 86380 86390 1
544055 99544055 1001 86380 86390 1
544174 99544174 1001 86380 86390 1
543982 99543982 1001 86380 86390 1
544090 99544090 1001 86380 86390 1
544142 99544142 1001 86380 86390 1
504023 1017 1002 58672 59009 1
400037 99400037 1001 86380 86390 1
400404 99400404 1001 86380 86390 1
400435 99400435 1001 86380 86390 1
400579 99400579 1001 86380 86390 1
400698 99400698 1001 86380 86390 1
401296 99401296 1001 86380 86390 1
401410 99401410 1001 86380 86390 1
401568 99401568 1001 86380 86390 1
401892 99401892 1001 86380 86390 1
402328 99402328 1001 86380 86390 1
402389 99402389 1001 86380 86390 1
402463 99402463 1001 86380 86390 1
402511 99402511 1001 86380 86390 1
402571 99402571 1001 86380 86390 1
402683 99402683 1001 86380 86390 1
403202 99403202 1001 86380 86390 1
403175 99403175 1001 86380 86390 1
403271 99403271 1001 86380 86390 1
403355 99403355 1001 86380 86390 1
403361 99403361 1001 86380 86390 1
403551 99403551 1001 86380 86390 1
403640 99403640 1001 86380 86390 1
403843 99403843 1001 86380 86390 1
404244 99404244 1001 86380 86390 1
404264 99404264 1001 86380 86390 1
404376 99404376 1001 86380 86390 1
404427 99404427 1001 86380 86390 1
404433 99404433 1001 86380 86390 1
404528 99404528 1001 86380 86390 1
404653 99404653 1001 86380 86390 1
404668 99404668 1001 86380 86390 1
404692 99404692 1001 86380 86390 1
404822 99404822 1001 86380 86390 1
404918 99404918 1001 86380 86390 1
404954 99404954 1001 86380 86390 1
405030 99405030 1001 86380 86390 1
405191 99405191 1001 86380 86390 1
405252 99405252 1001 86380 86390 1
405343 99405343 1001 86380 86390 1
405511 99405511 1001 86380 86390 1
405591 99405591 1001 86380 86390 1
405649 99405649 1001 86380 86390 1
405733 99405733 1001 86380 86390 1
405761 99405761 1001 86380 86390 1
405871 99405871 1001 86380 86390 1
406072 99406072 1001 86380 86390 1
406055 99406055 1001 86380 86390 1
406020 99406020 1001 86380 86390 1
406103 99406103 1001 86380 86390 1
406219 99406219 1001 86380 86390 1
406344 99406344 1001 86380 86390 1
406343 99406343 1001 86380 86390 1
406417 99406417 1001 86380 86390 1
406500 99406500 1001 86380 86390 1
406783 99406783 1001 86380 86390 1
406973 99406973 1001 86380 86390 1
406981 99406981 1001 86380 86390 1
407023 99407023 1001 86380 86390 1
407048 99407048 1001 86380 86390 1
407146 99407146 1001 86380 86390 1
407336 99407336 1001 86380 86390 1
407245 99407245 1001 86380 86390 1
407370 99407370 1001 86380 86390 1
407408 99407408 1001 86380 86390 1
407409 99407409 1001 86380 86390 1
407498 99407498 1001 86380 86390 1
407707 99407707 1001 86380 86390 1
407782 99407782 1001 86380 86390 1
407963 99407963 1001 86380 86390 1
408009 99408009 1001 86380 86390 1
408179 99408179 1001 86380 86390 1
408277 99408277 1001 86380 86390 1
408283 99408283 1001 86380 86390 1
408527 99408527 1001 86380 86390 1
408606 99408606 1001 86380 86390 1
408964 99408964 1001 86380 86390 1
408997 99408997 1001 86380 86390 1
409126 99409126 1001 86380 86390 1
409368 99409368 1001 86380 86390 1
409772 99409772 1001 86380 86390 1
410022 99410022 1001 86380 86390 1
410160 99410160 1001 86380 86390 1
410143 99410143 1001 86380 86390 1
410322 99410322 1001 86380 86390 1
410493 99410493 1001 86380 86390 1
410734 99410734 1001 86380 86390 1
410877 99410877 1001 86380 86390 1
410945 99410945 1001 86380 86390 1
411202 99411202 1001 86380 86390 1
411285 99411285 1001 86380 86390 1
411326 99411326 1001 86380 86390 1
411504 99411504 1001 86380 86390 1
411619 99411619 1001 86380 86390 1
411624 99411624 1001 86380 86390 1
411681 99411681 1001 86380 86390 1
411752 99411752 1001 86380 86390 1
412058 99412058 1001 86380 86390 1
412269 99412269 1001 86380 86390 1
412446 99412446 1001 86380 86390 1
412450 99412450 1001 86380 86390 1
413288 99413288 1001 86380 86390 1
412959 99412959 1001 86380 86390 1
413069 99413069 1001 86380 86390 1
413235 99413235 1001 86380 86390 1
412930 99412930 1001 86380 86390 1
412583 99412583 1001 86380 86390 1
412703 99412703 1001 86380 86390 1
413978 99413978 1001 86380 86390 1
415195 99415195 1001 86380 86390 1
415017 99415017 1001 86380 86390 1
415069 99415069 1001 86380 86390 1
415086 99415086 1001 86380 86390 1
415237 99415237 1001 86380 86390 1
414937 99414937 1001 86380 86390 1
415185 99415185 1001 86380 86390 1
414590 99414590 1001 86380 86390 1
414582 99414582 1001 86380 86390 1
414139 99414139 1001 86380 86390 1
414368 99414368 1001 86380 86390 1
414219 99414219 1001 86380 86390 1
415539 99415539 1001 86380 86390 1
415519 99415519 1001 86380 86390 1
415595 99415595 1001 86380 86390 1
416993 99416993 1001 86380 86390 1
416899 99416899 1001 86380 86390 1
416692 99416692 1001 86380 86390 1
416350 99416350 1001 86380 86390 1
416166 99416166 1001 86380 86390 1
416154 99416154 1001 86380 86390 1
416313 99416313 1001 86380 86390 1
416514 99416514 1001 86380 86390 1
416065 99416065 1001 86380 86390 1
416074 99416074 1001 86380 86390 1
415823 99415823 1001 86380 86390 1
417311 99417311 1001 86380 86390 1
417384 99417384 1001 86380 86390 1
417393 99417393 1001 86380 86390 1
417133 99417133 1001 86380 86390 1
417090 99417090 1001 86380 86390 1
418691 99418691 1001 86380 86390 1
418731 99418731 1001 86380 86390 1
418517 99418517 1001 86380 86390 1
418208 99418208 1001 86380 86390 1
418380 99418380 1001 86380 86390 1
418184 99418184 1001 86380 86390 1
418230 99418230 1001 86380 86390 1
418100 99418100 1001 86380 86390 1
417962 99417962 1001 86380 86390 1
417835 99417835 1001 86380 86390 1
417933 99417933 1001 86380 86390 1
418804 99418804 1001 86380 86390 1
419200 99419200 1001 86380 86390 1
420143 99420143 1001 86380 86390 1
420170 99420170 1001 86380 86390 1
420031 99420031 1001 86380 86390 1
419830 99419830 1001 86380 86390 1
419730 99419730 1001 86380 86390 1
419894 99419894 1001 86380 86390 1
419429 99419429 1001 86380 86390 1
419591 99419591 1001 86380 86390 1
419625 99419625 1001 86380 86390 1
420745 99420745 1001 86380 86390 1
420703 99420703 1001 86380 86390 1
421748 99421748 1001 86380 86390 1
422051 99422051 1001 86380 86390 1
421724 99421724 1001 86380 86390 1
421788 99421788 1001 86380 86390 1
421880 99421880 1001 86380 86390 1
421589 99421589 1001 86380 86390 1
421621 99421621 1001 86380 86390 1
420910 99420910 1001 86380 86390 1
421099 99421099 1001 86380 86390 1
421121 99421121 1001 86380 86390 1
420920 99420920 1001 86380 86390 1
420884 99420884 1001 86380 86390 1
421034 99421034 1001 86380 86390 1
422437 99422437 1001 86380 86390 1
422376 99422376 1001 86380 86390 1
422454 99422454 1001 86380 86390 1
423319 99423319 1001 86380 86390 1
423614 99423614 1001 86380 86390 1
423419 99423419 1001 86380 86390 1
423723 99423723 1001 86380 86390 1
423457 99423457 1001 86380 86390 1
423066 99423066 1001 86380 86390 1
422907 99422907 1001 86380 86390 1
422709 99422709 1001 86380 86390 1
423985 99423985 1001 86380 86390 1
423874 99423874 1001 86380 86390 1
423764 99423764 1001 86380 86390 1
425298 99425298 1001 86380 86390 1
425232 99425232 1001 86380 86390 1
425338 99425338 1001 86380 86390 1
425161 99425161 1001 86380 86390 1
424782 99424782 1001 86380 86390 1
424646 99424646 1001 86380 86390 1
424788 99424788 1001 86380 86390 1
424810 99424810 1001 86380 86390 1
424901 99424901 1001 86380 86390 1
424976 99424976 1001 86380 86390 1
424437 99424437 1001 86380 86390 1
424193 99424193 1001 86380 86390 1
424447 99424447 1001 86380 86390 1
424528 99424528 1001 86380 86390 1
425666 99425666 1001 86380 86390 1
425767 99425767 1001 86380 86390 1
427080 99427080 1001 86380 86390 1
426621 99426621 1001 86380 86390 1
425896 99425896 1001 86380 86390 1
426174 99426174 1001 86380 86390 1
425854 99425854 1001 86380 86390 1
427353 99427353 1001 86380 86390 1
427422 99427422 1001 86380 86390 1
427519 99427519 1001 86380 86390 1
427335 99427335 1001 86380 86390 1
428721 99428721 1001 86380 86390 1
427998 99427998 1001 86380 86390 1
428229 99428229 1001 86380 86390 1
428139 99428139 1001 86380 86390 1
428289 99428289 1001 86380 86390 1
428292 99428292 1001 86380 86390 1
427581 99427581 1001 86380 86390 1
427757 99427757 1001 86380 86390 1
427690 99427690 1001 86380 86390 1
427665 99427665 1001 86380 86390 1
427745 99427745 1001 86380 86390 1
428876 99428876 1001 86380 86390 1
429157 99429157 1001 86380 86390 1
428972 99428972 1001 86380 86390 1
429145 99429145 1001 86380 86390 1
430276 99430276 1001 86380 86390 1
430079 99430079 1001 86380 86390 1
430157 99430157 1001 86380 86390 1
429707 99429707 1001 86380 86390 1
429297 99429297 1001 86380 86390 1
429370 99429370 1001 86380 86390 1
429371 99429371 1001 86380 86390 1
429416 99429416 1001 86380 86390 1
429558 99429558 1001 86380 86390 1
429460 99429460 1001 86380 86390 1
430464 99430464 1001 86380 86390 1
430805 99430805 1001 86380 86390 1
430561 99430561 1001 86380 86390 1
430495 99430495 1001 86380 86390 1
431689 99431689 1001 86380 86390 1
431803 99431803 1001 86380 86390 1
431948 99431948 1001 86380 86390 1
431755 99431755 1001 86380 86390 1
431400 99431400 1001 86380 86390 1
431335 99431335 1001 86380 86390 1
431593 99431593 1001 86380 86390 1
431597 99431597 1001 86380 86390 1
431090 99431090 1001 86380 86390 1
431249 99431249 1001 86380 86390 1
431138 99431138 1001 86380 86390 1
430841 99430841 1001 86380 86390 1
432375 99432375 1001 86380 86390 1
432189 99432189 1001 86380 86390 1
432195 99432195 1001 86380 86390 1
432142 99432142 1001 86380 86390 1
433656 99433656 1001 86380 86390 1
433330 99433330 1001 86380 86390 1
433430 99433430 1001 86380 86390 1
432985 99432985 1001 86380 86390 1
433053 99433053 1001 86380 86390 1
433021 99433021 1001 86380 86390 1
432954 99432954 1001 86380 86390 1
433173 99433173 1001 86380 86390 1
433154 99433154 1001 86380 86390 1
433016 99433016 1001 86380 86390 1
432611 99432611 1001 86380 86390 1
432566 99432566 1001 86380 86390 1
432808 99432808 1001 86380 86390 1
432511 99432511 1001 86380 86390 1
432744 99432744 1001 86380 86390 1
433750 99433750 1001 86380 86390 1
433835 99433835 1001 86380 86390 1
433846 99433846 1001 86380 86390 1
433960 99433960 1001 86380 86390 1
435244 99435244 1001 86380 86390 1
435374 99435374 1001 86380 86390 1
435388 99435388 1001 86380 86390 1
435128 99435128 1001 86380 86390 1
434918 99434918 1001 86380 86390 1
434659 99434659 1001 86380 86390 1
434652 99434652 1001 86380 86390 1
434673 99434673 1001 86380 86390 1
434299 99434299 1001 86380 86390 1
434388 99434388 1001 86380 86390 1
435608 99435608 1001 86380 86390 1
435640 99435640 1001 86380 86390 1
437031 99437031 1001 86380 86390 1
436879 99436879 1001 86380 86390 1
436727 99436727 1001 86380 86390 1
436494 99436494 1001 86380 86390 1
436693 99436693 1001 86380 86390 1
436441 99436441 1001 86380 86390 1
436539 99436539 1001 86380 86390 1
435970 99435970 1001 86380 86390 1
435973 99435973 1001 86380 86390 1
436195 99436195 1001 86380 86390 1
436081 99436081 1001 86380 86390 1
437316 99437316 1001 86380 86390 1
437327 99437327 1001 86380 86390 1
300010 99300010 1001 86380 86390 1
437305 99437305 1001 86380 86390 1
300066 99300066 1001 86380 86390 1
300636 99300636 1001 86380 86390 1
300625 99300625 1001 86380 86390 1
300517 99300517 1001 86380 86390 1
300430 99300430 1001 86380 86390 1
300160 99300160 1001 86380 86390 1
300117 99300117 1001 86380 86390 1
300183 99300183 1001 86380 86390 1
300903 99300903 1001 86380 86390 1
300775 99300775 1001 86380 86390 1
301312 99301312 1001 86380 86390 1
301320 99301320 1001 86380 86390 1
300975 99300975 1001 86380 86390 1
300954 99300954 1001 86380 86390 1
301123 99301123 1001 86380 86390 1
301113 99301113 1001 86380 86390 1
301036 99301036 1001 86380 86390 1
301697 99301697 1001 86380 86390 1
301647 99301647 1001 86380 86390 1
301719 99301719 1001 86380 86390 1
302195 99302195 1001 86380 86390 1
302162 99302162 1001 86380 86390 1
302023 99302023 1001 86380 86390 1
302024 99302024 1001 86380 86390 1
302141 99302141 1001 86380 86390 1
302064 99302064 1001 86380 86390 1
302000 99302000 1001 86380 86390 1
302173 99302173 1001 86380 86390 1
302122 99302122 1001 86380 86390 1
301843 99301843 1001 86380 86390 1
302477 99302477 1001 86380 86390 1
302557 99302557 1001 86380 86390 1
303204 99303204 1001 86380 86390 1
303140 99303140 1001 86380 86390 1
303116 99303116 1001 86380 86390 1
302988 99302988 1001 86380 86390 1
302982 99302982 1001 86380 86390 1
302857 99302857 1001 86380 86390 1
302665 99302665 1001 86380 86390 1
303283 99303283 1001 86380 86390 1
303299 99303299 1001 86380 86390 1
303313 99303313 1001 86380 86390 1
303288 99303288 1001 86380 86390 1
303314 99303314 1001 86380 86390 1
303223 99303223 1001 86380 86390 1
303857 99303857 1001 86380 86390 1
304012 99304012 1001 86380 86390 1
303912 99303912 1001 86380 86390 1
303913 99303913 1001 86380 86390 1
303903 99303903 1001 86380 86390 1
303789 99303789 1001 86380 86390 1
303651 99303651 1001 86380 86390 1
303503 99303503 1001 86380 86390 1
303417 99303417 1001 86380 86390 1
303537 99303537 1001 86380 86390 1
304225 99304225 1001 86380 86390 1
304144 99304144 1001 86380 86390 1
304235 99304235 1001 86380 86390 1
304819 99304819 1001 86380 86390 1
304590 99304590 1001 86380 86390 1
304606 99304606 1001 86380 86390 1
304370 99304370 1001 86380 86390 1
304261 99304261 1001 86380 86390 1
304365 99304365 1001 86380 86390 1
304980 99304980 1001 86380 86390 1
304946 99304946 1001 86380 86390 1
305574 99305574 1001 86380 86390 1
305641 99305641 1001 86380 86390 1
305356 99305356 1001 86380 86390 1
305476 99305476 1001 86380 86390 1
305453 99305453 1001 86380 86390 1
500023 99500023 1001 86380 86390 1
500071 99500071 1001 86380 86390 1
500808 99500808 1001 86380 86390 1
500597 99500597 1001 86380 86390 1
500526 99500526 1001 86380 86390 1
500288 99500288 1001 86380 86390 1
500327 99500327 1001 86380 86390 1
500198 99500198 1001 86380 86390 1
500254 99500254 1001 86380 86390 1
500294 99500294 1001 86380 86390 1
500320 99500320 1001 86380 86390 1
500346 99500346 1001 86380 86390 1
501452 99501452 1001 86380 86390 1
501357 99501357 1001 86380 86390 1
501231 99501231 1001 86380 86390 1
501325 99501325 1001 86380 86390 1
501351 99501351 1001 86380 86390 1
501419 99501419 1001 86380 86390 1
501191 99501191 1001 86380 86390 1
501142 99501142 1001 86380 86390 1
501168 99501168 1001 86380 86390 1
501182 99501182 1001 86380 86390 1
501133 99501133 1001 86380 86390 1
501835 99501835 1001 86380 86390 1
501837 99501837 1001 86380 86390 1
501813 99501813 1001 86380 86390 1
501725 99501725 1001 86380 86390 1
502058 99502058 1001 86380 86390 1
502193 99502193 1001 86380 86390 1
502103 99502103 1001 86380 86390 1
501961 99501961 1001 86380 86390 1
501978 99501978 1001 86380 86390 1
501966 99501966 1001 86380 86390 1
502019 99502019 1001 86380 86390 1
502625 99502625 1001 86380 86390 1
503191 99503191 1001 86380 86390 1
503094 99503094 1001 86380 86390 1
503210 99503210 1001 86380 86390 1
503211 99503211 1001 86380 86390 1
502997 99502997 1001 86380 86390 1
502896 99502896 1001 86380 86390 1
502725 99502725 1001 86380 86390 1
502867 99502867 1001 86380 86390 1
502817 99502817 1001 86380 86390 1
502870 99502870 1001 86380 86390 1
503380 99503380 1001 86380 86390 1
503320 99503320 1001 86380 86390 1
503346 99503346 1001 86380 86390 1
503451 99503451 1001 86380 86390 1
503495 99503495 1001 86380 86390 1
504086 99504086 1001 86380 86390 1
504005 99504005 1001 86380 86390 1
503987 99503987 1001 86380 86390 1
503815 99503815 1001 86380 86390 1
503578 99503578 1001 86380 86390 1
503567 99503567 1001 86380 86390 1
503515 99503515 1001 86380 86390 1
504181 99504181 1001 86380 86390 1
504260 99504260 1001 86380 86390 1
504286 99504286 1001 86380 86390 1
504313 99504313 1001 86380 86390 1
504243 99504243 1001 86380 86390 1
504779 99504779 1001 86380 86390 1
504809 99504809 1001 86380 86390 1
504557 99504557 1001 86380 86390 1
504733 99504733 1001 86380 86390 1
504556 99504556 1001 86380 86390 1
504492 99504492 1001 86380 86390 1
504350 99504350 1001 86380 86390 1
504458 99504458 1001 86380 86390 1
504956 99504956 1001 86380 86390 1
505090 99505090 1001 86380 86390 1
505105 99505105 1001 86380 86390 1
505002 99505002 1001 86380 86390 1
505620 99505620 1001 86380 86390 1
505397 99505397 1001 86380 86390 1
505423 99505423 1001 86380 86390 1
505552 99505552 1001 86380 86390 1
505515 99505515 1001 86380 86390 1
505466 99505466 1001 86380 86390 1
505531 99505531 1001 86380 86390 1
505246 99505246 1001 86380 86390 1
505155 99505155 1001 86380 86390 1
505887 99505887 1001 86380 86390 1
505914 99505914 1001 86380 86390 1
505878 99505878 1001 86380 86390 1
506548 99506548 1001 86380 86390 1
506423 99506423 1001 86380 86390 1
506450 99506450 1001 86380 86390 1
506368 99506368 1001 86380 86390 1
506254 99506254 1001 86380 86390 1
506150 99506150 1001 86380 86390 1
506116 99506116 1001 86380 86390 1
506778 99506778 1001 86380 86390 1
506782 99506782 1001 86380 86390 1
506783 99506783 1001 86380 86390 1
506733 99506733 1001 86380 86390 1
507116 99507116 1001 86380 86390 1
507209 99507209 1001 86380 86390 1
507175 99507175 1001 86380 86390 1
506957 99506957 1001 86380 86390 1
506868 99506868 1001 86380 86390 1
506908 99506908 1001 86380 86390 1
507006 99507006 1001 86380 86390 1
506812 99506812 1001 86380 86390 1
506851 99506851 1001 86380 86390 1
506890 99506890 1001 86380 86390 1
507617 99507617 1001 86380 86390 1
507553 99507553 1001 86380 86390 1
507442 99507442 1001 86380 86390 1
508073 99508073 1001 86380 86390 1
508103 99508103 1001 86380 86390 1
508240 99508240 1001 86380 86390 1
508053 99508053 1001 86380 86390 1
508006 99508006 1001 86380 86390 1
507995 99507995 1001 86380 86390 1
507921 99507921 1001 86380 86390 1
507787 99507787 1001 86380 86390 1
507661 99507661 1001 86380 86390 1
508441 99508441 1001 86380 86390 1
508275 99508275 1001 86380 86390 1
508288 99508288 1001 86380 86390 1
508278 99508278 1001 86380 86390 1
508384 99508384 1001 86380 86390 1
508974 99508974 1001 86380 86390 1
509057 99509057 1001 86380 86390 1
508715 99508715 1001 86380 86390 1
508770 99508770 1001 86380 86390 1
508695 99508695 1001 86380 86390 1
508596 99508596 1001 86380 86390 1
508623 99508623 1001 86380 86390 1
508588 99508588 1001 86380 86390 1
509202 99509202 1001 86380 86390 1
509241 99509241 1001 86380 86390 1
509179 99509179 1001 86380 86390 1
509094 99509094 1001 86380 86390 1
509276 99509276 1001 86380 86390 1
509878 99509878 1001 86380 86390 1
509880 99509880 1001 86380 86390 1
509740 99509740 1001 86380 86390 1
509501 99509501 1001 86380 86390 1
509694 99509694 1001 86380 86390 1
509403 99509403 1001 86380 86390 1
509408 99509408 1001 86380 86390 1
510033 99510033 1001 86380 86390 1
510009 99510009 1001 86380 86390 1
510048 99510048 1001 86380 86390 1
510639 99510639 1001 86380 86390 1
510714 99510714 1001 86380 86390 1
510555 99510555 1001 86380 86390 1
510594 99510594 1001 86380 86390 1
510685 99510685 1001 86380 86390 1
510623 99510623 1001 86380 86390 1
510723 99510723 1001 86380 86390 1
510497 99510497 1001 86380 86390 1
510417 99510417 1001 86380 86390 1
510139 99510139 1001 86380 86390 1
510806 99510806 1001 86380 86390 1
510734 99510734 1001 86380 86390 1
510775 99510775 1001 86380 86390 1
511515 99511515 1001 86380 86390 1
511439 99511439 1001 86380 86390 1
511456 99511456 1001 86380 86390 1
511348 99511348 1001 86380 86390 1
511156 99511156 1001 86380 86390 1
510974 99510974 1001 86380 86390 1
511620 99511620 1001 86380 86390 1
511568 99511568 1001 86380 86390 1
512333 99512333 1001 86380 86390 1
512322 99512322 1001 86380 86390 1
512336 99512336 1001 86380 86390 1
512285 99512285 1001 86380 86390 1
512221 99512221 1001 86380 86390 1
512103 99512103 1001 86380 86390 1
511942 99511942 1001 86380 86390 1
511803 99511803 1001 86380 86390 1
511896 99511896 1001 86380 86390 1
512489 99512489 1001 86380 86390 1
512529 99512529 1001 86380 86390 1
512439 99512439 1001 86380 86390 1
513038 99513038 1001 86380 86390 1
513182 99513182 1001 86380 86390 1
513018 99513018 1001 86380 86390 1
513200 99513200 1001 86380 86390 1
512833 99512833 1001 86380 86390 1
512952 99512952 1001 86380 86390 1
512856 99512856 1001 86380 86390 1
512679 99512679 1001 86380 86390 1
513409 99513409 1001 86380 86390 1
513217 99513217 1001 86380 86390 1
513225 99513225 1001 86380 86390 1
513840 99513840 1001 86380 86390 1
513821 99513821 1001 86380 86390 1
513692 99513692 1001 86380 86390 1
513413 99513413 1001 86380 86390 1
513583 99513583 1001 86380 86390 1
513585 99513585 1001 86380 86390 1
514081 99514081 1001 86380 86390 1
514147 99514147 1001 86380 86390 1
514809 99514809 1001 86380 86390 1
514827 99514827 1001 86380 86390 1
514668 99514668 1001 86380 86390 1
514837 99514837 1001 86380 86390 1
514683 99514683 1001 86380 86390 1
514710 99514710 1001 86380 86390 1
514652 99514652 1001 86380 86390 1
514484 99514484 1001 86380 86390 1
514453 99514453 1001 86380 86390 1
514610 99514610 1001 86380 86390 1
514305 99514305 1001 86380 86390 1
514894 99514894 1001 86380 86390 1
514863 99514863 1001 86380 86390 1
514968 99514968 1001 86380 86390 1
515644 99515644 1001 86380 86390 1
515350 99515350 1001 86380 86390 1
515331 99515331 1001 86380 86390 1
515067 99515067 1001 86380 86390 1
515123 99515123 1001 86380 86390 1
515136 99515136 1001 86380 86390 1
515113 99515113 1001 86380 86390 1
515798 99515798 1001 86380 86390 1
515721 99515721 1001 86380 86390 1
515804 99515804 1001 86380 86390 1
516383 99516383 1001 86380 86390 1
516462 99516462 1001 86380 86390 1
516452 99516452 1001 86380 86390 1
516442 99516442 1001 86380 86390 1
516432 99516432 1001 86380 86390 1
516190 99516190 1001 86380 86390 1
516216 99516216 1001 86380 86390 1
516219 99516219 1001 86380 86390 1
516130 99516130 1001 86380 86390 1
516010 99516010 1001 86380 86390 1
515998 99515998 1001 86380 86390 1
515934 99515934 1001 86380 86390 1
515947 99515947 1001 86380 86390 1
515909 99515909 1001 86380 86390 1
515977 99515977 1001 86380 86390 1
515899 99515899 1001 86380 86390 1
516702 99516702 1001 86380 86390 1
516643 99516643 1001 86380 86390 1
516674 99516674 1001 86380 86390 1
517155 99517155 1001 86380 86390 1
517254 99517254 1001 86380 86390 1
517282 99517282 1001 86380 86390 1
517332 99517332 1001 86380 86390 1
516977 99516977 1001 86380 86390 1
516939 99516939 1001 86380 86390 1
516767 99516767 1001 86380 86390 1
516765 99516765 1001 86380 86390 1
517351 99517351 1001 86380 86390 1
518136 99518136 1001 86380 86390 1
517843 99517843 1001 86380 86390 1
517806 99517806 1001 86380 86390 1
517832 99517832 1001 86380 86390 1
517864 99517864 1001 86380 86390 1
517567 99517567 1001 86380 86390 1
517619 99517619 1001 86380 86390 1
517712 99517712 1001 86380 86390 1
517563 99517563 1001 86380 86390 1
518271 99518271 1001 86380 86390 1
518184 99518184 1001 86380 86390 1
518824 99518824 1001 86380 86390 1
518960 99518960 1001 86380 86390 1
518851 99518851 1001 86380 86390 1
518943 99518943 1001 86380 86390 1
518666 99518666 1001 86380 86390 1
518769 99518769 1001 86380 86390 1
518659 99518659 1001 86380 86390 1
518779 99518779 1001 86380 86390 1
518651 99518651 1001 86380 86390 1
518499 99518499 1001 86380 86390 1
518544 99518544 1001 86380 86390 1
518506 99518506 1001 86380 86390 1
519135 99519135 1001 86380 86390 1
519789 99519789 1001 86380 86390 1
519651 99519651 1001 86380 86390 1
519468 99519468 1001 86380 86390 1
519510 99519510 1001 86380 86390 1
519459 99519459 1001 86380 86390 1
519408 99519408 1001 86380 86390 1
519223 99519223 1001 86380 86390 1
519227 99519227 1001 86380 86390 1
519358 99519358 1001 86380 86390 1
519928 99519928 1001 86380 86390 1
519828 99519828 1001 86380 86390 1
519829 99519829 1001 86380 86390 1
519860 99519860 1001 86380 86390 1
519862 99519862 1001 86380 86390 1
520593 99520593 1001 86380 86390 1
520396 99520396 1001 86380 86390 1
520374 99520374 1001 86380 86390 1
520430 99520430 1001 86380 86390 1
520236 99520236 1001 86380 86390 1
520237 99520237 1001 86380 86390 1
520369 99520369 1001 86380 86390 1
520123 99520123 1001 86380 86390 1
520202 99520202 1001 86380 86390 1
520143 99520143 1001 86380 86390 1
520031 99520031 1001 86380 86390 1
520706 99520706 1001 86380 86390 1
520811 99520811 1001 86380 86390 1
520840 99520840 1001 86380 86390 1
520841 99520841 1001 86380 86390 1
520766 99520766 1001 86380 86390 1
521351 99521351 1001 86380 86390 1
521432 99521432 1001 86380 86390 1
521440 99521440 1001 86380 86390 1
521192 99521192 1001 86380 86390 1
520861 99520861 1001 86380 86390 1
520986 99520986 1001 86380 86390 1
521594 99521594 1001 86380 86390 1
521492 99521492 1001 86380 86390 1
521566 99521566 1001 86380 86390 1
522153 99522153 1001 86380 86390 1
522246 99522246 1001 86380 86390 1
522087 99522087 1001 86380 86390 1
521959 99521959 1001 86380 86390 1
521909 99521909 1001 86380 86390 1
522014 99522014 1001 86380 86390 1
521991 99521991 1001 86380 86390 1
522004 99522004 1001 86380 86390 1
521901 99521901 1001 86380 86390 1
521721 99521721 1001 86380 86390 1
522472 99522472 1001 86380 86390 1
522460 99522460 1001 86380 86390 1
522450 99522450 1001 86380 86390 1
522297 99522297 1001 86380 86390 1
522494 99522494 1001 86380 86390 1
522974 99522974 1001 86380 86390 1
522770 99522770 1001 86380 86390 1
522902 99522902 1001 86380 86390 1
522815 99522815 1001 86380 86390 1
522881 99522881 1001 86380 86390 1
522843 99522843 1001 86380 86390 1
522705 99522705 1001 86380 86390 1
522634 99522634 1001 86380 86390 1
522650 99522650 1001 86380 86390 1
523219 99523219 1001 86380 86390 1
523186 99523186 1001 86380 86390 1
523308 99523308 1001 86380 86390 1
523759 99523759 1001 86380 86390 1
523538 99523538 1001 86380 86390 1
523593 99523593 1001 86380 86390 1
523376 99523376 1001 86380 86390 1
523410 99523410 1001 86380 86390 1
523463 99523463 1001 86380 86390 1
523982 99523982 1001 86380 86390 1
524039 99524039 1001 86380 86390 1
524068 99524068 1001 86380 86390 1
524030 99524030 1001 86380 86390 1
524668 99524668 1001 86380 86390 1
524599 99524599 1001 86380 86390 1
524640 99524640 1001 86380 86390 1
524476 99524476 1001 86380 86390 1
524496 99524496 1001 86380 86390 1
524561 99524561 1001 86380 86390 1
524434 99524434 1001 86380 86390 1
524382 99524382 1001 86380 86390 1
524283 99524283 1001 86380 86390 1
524174 99524174 1001 86380 86390 1
524862 99524862 1001 86380 86390 1
524940 99524940 1001 86380 86390 1
524957 99524957 1001 86380 86390 1
524828 99524828 1001 86380 86390 1
524777 99524777 1001 86380 86390 1
525404 99525404 1001 86380 86390 1
525526 99525526 1001 86380 86390 1
525590 99525590 1001 86380 86390 1
525441 99525441 1001 86380 86390 1
525290 99525290 1001 86380 86390 1
525031 99525031 1001 86380 86390 1
525137 99525137 1001 86380 86390 1
525101 99525101 1001 86380 86390 1
524986 99524986 1001 86380 86390 1
525601 99525601 1001 86380 86390 1
525721 99525721 1001 86380 86390 1
526094 99526094 1001 86380 86390 1
526577 99526577 1001 86380 86390 1
526620 99526620 1001 86380 86390 1
526622 99526622 1001 86380 86390 1
527108 99527108 1001 86380 86390 1
527134 99527134 1001 86380 86390 1
527136 99527136 1001 86380 86390 1
527073 99527073 1001 86380 86390 1
526888 99526888 1001 86380 86390 1
527034 99527034 1001 86380 86390 1
526905 99526905 1001 86380 86390 1
526986 99526986 1001 86380 86390 1
526909 99526909 1001 86380 86390 1
526667 99526667 1001 86380 86390 1
526836 99526836 1001 86380 86390 1
526813 99526813 1001 86380 86390 1
526744 99526744 1001 86380 86390 1
527428 99527428 1001 86380 86390 1
527301 99527301 1001 86380 86390 1
527406 99527406 1001 86380 86390 1
527408 99527408 1001 86380 86390 1
527255 99527255 1001 86380 86390 1
527387 99527387 1001 86380 86390 1
527974 99527974 1001 86380 86390 1
527905 99527905 1001 86380 86390 1
527958 99527958 1001 86380 86390 1
527721 99527721 1001 86380 86390 1
527843 99527843 1001 86380 86390 1
527456 99527456 1001 86380 86390 1
527613 99527613 1001 86380 86390 1
528145 99528145 1001 86380 86390 1
528779 99528779 1001 86380 86390 1
528847 99528847 1001 86380 86390 1
528555 99528555 1001 86380 86390 1
528596 99528596 1001 86380 86390 1
528495 99528495 1001 86380 86390 1
528564 99528564 1001 86380 86390 1
528410 99528410 1001 86380 86390 1
528307 99528307 1001 86380 86390 1
528349 99528349 1001 86380 86390 1
528363 99528363 1001 86380 86390 1
528454 99528454 1001 86380 86390 1
528430 99528430 1001 86380 86390 1
528379 99528379 1001 86380 86390 1
528486 99528486 1001 86380 86390 1
529106 99529106 1001 86380 86390 1
529019 99529019 1001 86380 86390 1
529587 99529587 1001 86380 86390 1
529654 99529654 1001 86380 86390 1
529644 99529644 1001 86380 86390 1
529596 99529596 1001 86380 86390 1
529611 99529611 1001 86380 86390 1
529457 99529457 1001 86380 86390 1
529393 99529393 1001 86380 86390 1
529478 99529478 1001 86380 86390 1
529229 99529229 1001 86380 86390 1
529179 99529179 1001 86380 86390 1
529274 99529274 1001 86380 86390 1
529763 99529763 1001 86380 86390 1
529737 99529737 1001 86380 86390 1
529742 99529742 1001 86380 86390 1
529808 99529808 1001 86380 86390 1
529852 99529852 1001 86380 86390 1
530444 99530444 1001 86380 86390 1
530368 99530368 1001 86380 86390 1
530327 99530327 1001 86380 86390 1
530237 99530237 1001 86380 86390 1
530280 99530280 1001 86380 86390 1
529945 99529945 1001 86380 86390 1
530012 99530012 1001 86380 86390 1
529963 99529963 1001 86380 86390 1
530556 99530556 1001 86380 86390 1
531316 99531316 1001 86380 86390 1
531320 99531320 1001 86380 86390 1
531352 99531352 1001 86380 86390 1
531181 99531181 1001 86380 86390 1
531327 99531327 1001 86380 86390 1
531377 99531377 1001 86380 86390 1
531125 99531125 1001 86380 86390 1
531114 99531114 1001 86380 86390 1
531154 99531154 1001 86380 86390 1
531106 99531106 1001 86380 86390 1
530976 99530976 1001 86380 86390 1
530989 99530989 1001 86380 86390 1
531146 99531146 1001 86380 86390 1
531121 99531121 1001 86380 86390 1
530902 99530902 1001 86380 86390 1
530851 99530851 1001 86380 86390 1
530942 99530942 1001 86380 86390 1
530841 99530841 1001 86380 86390 1
530961 99530961 1001 86380 86390 1
530846 99530846 1001 86380 86390 1
531521 99531521 1001 86380 86390 1
531574 99531574 1001 86380 86390 1
531446 99531446 1001 86380 86390 1
531485 99531485 1001 86380 86390 1
531567 99531567 1001 86380 86390 1
531504 99531504 1001 86380 86390 1
532091 99532091 1001 86380 86390 1
532194 99532194 1001 86380 86390 1
532113 99532113 1001 86380 86390 1
531809 99531809 1001 86380 86390 1
531982 99531982 1001 86380 86390 1
531703 99531703 1001 86380 86390 1
531614 99531614 1001 86380 86390 1
531724 99531724 1001 86380 86390 1
532255 99532255 1001 86380 86390 1
532222 99532222 1001 86380 86390 1
532829 99532829 1001 86380 86390 1
532844 99532844 1001 86380 86390 1
532885 99532885 1001 86380 86390 1
532848 99532848 1001 86380 86390 1
532980 99532980 1001 86380 86390 1
532749 99532749 1001 86380 86390 1
532654 99532654 1001 86380 86390 1
532784 99532784 1001 86380 86390 1
532668 99532668 1001 86380 86390 1
532480 99532480 1001 86380 86390 1
532420 99532420 1001 86380 86390 1
532433 99532433 1001 86380 86390 1
533204 99533204 1001 86380 86390 1
533847 99533847 1001 86380 86390 1
533677 99533677 1001 86380 86390 1
533538 99533538 1001 86380 86390 1
533554 99533554 1001 86380 86390 1
533650 99533650 1001 86380 86390 1
533587 99533587 1001 86380 86390 1
533379 99533379 1001 86380 86390 1
533290 99533290 1001 86380 86390 1
533266 99533266 1001 86380 86390 1
533370 99533370 1001 86380 86390 1
533435 99533435 1001 86380 86390 1
533424 99533424 1001 86380 86390 1
533361 99533361 1001 86380 86390 1
534039 99534039 1001 86380 86390 1
534001 99534001 1001 86380 86390 1
534041 99534041 1001 86380 86390 1
533865 99533865 1001 86380 86390 1
534584 99534584 1001 86380 86390 1
534640 99534640 1001 86380 86390 1
534663 99534663 1001 86380 86390 1
534377 99534377 1001 86380 86390 1
534326 99534326 1001 86380 86390 1
534277 99534277 1001 86380 86390 1
534067 99534067 1001 86380 86390 1
534228 99534228 1001 86380 86390 1
534875 99534875 1001 86380 86390 1
534711 99534711 1001 86380 86390 1
534880 99534880 1001 86380 86390 1
534871 99534871 1001 86380 86390 1
535433 99535433 1001 86380 86390 1
535364 99535364 1001 86380 86390 1
535253 99535253 1001 86380 86390 1
535140 99535140 1001 86380 86390 1
535245 99535245 1001 86380 86390 1
535102 99535102 1001 86380 86390 1
535297 99535297 1001 86380 86390 1
535186 99535186 1001 86380 86390 1
535265 99535265 1001 86380 86390 1
535060 99535060 1001 86380 86390 1
534892 99534892 1001 86380 86390 1
535049 99535049 1001 86380 86390 1
534936 99534936 1001 86380 86390 1
534988 99534988 1001 86380 86390 1
535028 99535028 1001 86380 86390 1
535692 99535692 1001 86380 86390 1
535577 99535577 1001 86380 86390 1
535668 99535668 1001 86380 86390 1
535632 99535632 1001 86380 86390 1
535517 99535517 1001 86380 86390 1
536287 99536287 1001 86380 86390 1
536140 99536140 1001 86380 86390 1
536154 99536154 1001 86380 86390 1
536259 99536259 1001 86380 86390 1
535936 99535936 1001 86380 86390 1
536017 99536017 1001 86380 86390 1
536031 99536031 1001 86380 86390 1
536126 99536126 1001 86380 86390 1
536064 99536064 1001 86380 86390 1
535846 99535846 1001 86380 86390 1
535722 99535722 1001 86380 86390 1
535724 99535724 1001 86380 86390 1
535777 99535777 1001 86380 86390 1
535790 99535790 1001 86380 86390 1
535855 99535855 1001 86380 86390 1
536482 99536482 1001 86380 86390 1
536433 99536433 1001 86380 86390 1
536395 99536395 1001 86380 86390 1
536513 99536513 1001 86380 86390 1
536998 99536998 1001 86380 86390 1
537037 99537037 1001 86380 86390 1
536777 99536777 1001 86380 86390 1
536855 99536855 1001 86380 86390 1
536806 99536806 1001 86380 86390 1
536862 99536862 1001 86380 86390 1
536762 99536762 1001 86380 86390 1
536568 99536568 1001 86380 86390 1
536557 99536557 1001 86380 86390 1
536575 99536575 1001 86380 86390 1
536643 99536643 1001 86380 86390 1
537214 99537214 1001 86380 86390 1
537334 99537334 1001 86380 86390 1
537309 99537309 1001 86380 86390 1
537786 99537786 1001 86380 86390 1
537851 99537851 1001 86380 86390 1
537670 99537670 1001 86380 86390 1
537621 99537621 1001 86380 86390 1
537689 99537689 1001 86380 86390 1
537612 99537612 1001 86380 86390 1
537371 99537371 1001 86380 86390 1
537532 99537532 1001 86380 86390 1
537561 99537561 1001 86380 86390 1
537992 99537992 1001 86380 86390 1
538547 99538547 1001 86380 86390 1
538509 99538509 1001 86380 86390 1
538539 99538539 1001 86380 86390 1
538423 99538423 1001 86380 86390 1
538515 99538515 1001 86380 86390 1
538230 99538230 1001 86380 86390 1
538243 99538243 1001 86380 86390 1
539593 99539593 1001 86380 86390 1
539517 99539517 1001 86380 86390 1
539454 99539454 1001 86380 86390 1
539632 99539632 1001 86380 86390 1
539388 99539388 1001 86380 86390 1
539233 99539233 1001 86380 86390 1
539249 99539249 1001 86380 86390 1
539059 99539059 1001 86380 86390 1
539150 99539150 1001 86380 86390 1
539177 99539177 1001 86380 86390 1
539089 99539089 1001 86380 86390 1
539092 99539092 1001 86380 86390 1
539821 99539821 1001 86380 86390 1
539834 99539834 1001 86380 86390 1
539708 99539708 1001 86380 86390 1
540434 99540434 1001 86380 86390 1
540353 99540353 1001 86380 86390 1
540410 99540410 1001 86380 86390 1
540159 99540159 1001 86380 86390 1
539860 99539860 1001 86380 86390 1
540005 99540005 1001 86380 86390 1
539908 99539908 1001 86380 86390 1
540627 99540627 1001 86380 86390 1
540590 99540590 1001 86380 86390 1
540527 99540527 1001 86380 86390 1
541249 99541249 1001 86380 86390 1
541278 99541278 1001 86380 86390 1
541213 99541213 1001 86380 86390 1
540805 99540805 1001 86380 86390 1
540767 99540767 1001 86380 86390 1
540692 99540692 1001 86380 86390 1
540732 99540732 1001 86380 86390 1
541317 99541317 1001 86380 86390 1
541473 99541473 1001 86380 86390 1
541435 99541435 1001 86380 86390 1
541338 99541338 1001 86380 86390 1
541454 99541454 1001 86380 86390 1
542087 99542087 1001 86380 86390 1
542050 99542050 1001 86380 86390 1
541824 99541824 1001 86380 86390 1
541750 99541750 1001 86380 86390 1
541763 99541763 1001 86380 86390 1
541829 99541829 1001 86380 86390 1
541726 99541726 1001 86380 86390 1
541523 99541523 1001 86380 86390 1
542259 99542259 1001 86380 86390 1
542266 99542266 1001 86380 86390 1
542779 99542779 1001 86380 86390 1
542818 99542818 1001 86380 86390 1
542769 99542769 1001 86380 86390 1
542925 99542925 1001 86380 86390 1
542836 99542836 1001 86380 86390 1
542902 99542902 1001 86380 86390 1
542827 99542827 1001 86380 86390 1
542893 99542893 1001 86380 86390 1
542585 99542585 1001 86380 86390 1
542702 99542702 1001 86380 86390 1
542634 99542634 1001 86380 86390 1
542429 99542429 1001 86380 86390 1
542459 99542459 1001 86380 86390 1
542976 99542976 1001 86380 86390 1
543623 99543623 1001 86380 86390 1
543488 99543488 1001 86380 86390 1
543540 99543540 1001 86380 86390 1
543465 99543465 1001 86380 86390 1
543513 99543513 1001 86380 86390 1
543267 99543267 1001 86380 86390 1
543352 99543352 1001 86380 86390 1
543354 99543354 1001 86380 86390 1
543239 99543239 1001 86380 86390 1
543330 99543330 1001 86380 86390 1
543772 99543772 1001 86380 86390 1
543802 99543802 1001 86380 86390 1
543855 99543855 1001 86380 86390 1
543856 99543856 1001 86380 86390 1
544581 99544581 1001 86380 86390 1
544414 99544414 1001 86380 86390 1
544507 99544507 1001 86380 86390 1
544224 99544224 1001 86380 86390 1
544277 99544277 1001 86380 86390 1
544334 99544334 1001 86380 86390 1
544362 99544362 1001 86380 86390 1
544208 99544208 1001 86380 86390 1
544057 99544057 1001 86380 86390 1
544102 99544102 1001 86380 86390 1
544013 99544013 1001 86380 86390 1
544740 99544740 1001 86380 86390 1
544625 99544625 1001 86380 86390 1
544682 99544682 1001 86380 86390 1
506743 475 1002 41390 45684 1
520689 1053 1001 26905 27204 1
526230 899 1002 47110 47479 1
400028 99400028 1001 86380 86390 1
400310 99400310 1001 86380 86390 1
400333 99400333 1001 86380 86390 1
400342 99400342 1001 86380 86390 1
400837 99400837 1001 86380 86390 1
401106 99401106 1001 86380 86390 1
401358 99401358 1001 86380 86390 1
401274 99401274 1001 86380 86390 1
401346 99401346 1001 86380 86390 1
401412 99401412 1001 86380 86390 1
401576 99401576 1001 86380 86390 1
402195 99402195 1001 86380 86390 1
402293 99402293 1001 86380 86390 1
403137 99403137 1001 86380 86390 1
403671 99403671 1001 86380 86390 1
403823 99403823 1001 86380 86390 1
403925 99403925 1001 86380 86390 1
404011 99404011 1001 86380 86390 1
403991 99403991 1001 86380 86390 1
404814 99404814 1001 86380 86390 1
405006 99405006 1001 86380 86390 1
404987 99404987 1001 86380 86390 1
405139 99405139 1001 86380 86390 1
405210 99405210 1001 86380 86390 1
405257 99405257 1001 86380 86390 1
405307 99405307 1001 86380 86390 1
405462 99405462 1001 86380 86390 1
405466 99405466 1001 86380 86390 1
405755 99405755 1001 86380 86390 1
405861 99405861 1001 86380 86390 1
406402 99406402 1001 86380 86390 1
406472 99406472 1001 86380 86390 1
406680 99406680 1001 86380 86390 1
406698 99406698 1001 86380 86390 1
406827 99406827 1001 86380 86390 1
406818 99406818 1001 86380 86390 1
406820 99406820 1001 86380 86390 1
407121 99407121 1001 86380 86390 1
407070 99407070 1001 86380 86390 1
407074 99407074 1001 86380 86390 1
407105 99407105 1001 86380 86390 1
407106 99407106 1001 86380 86390 1
407051 99407051 1001 86380 86390 1
407033 99407033 1001 86380 86390 1
407174 99407174 1001 86380 86390 1
407411 99407411 1001 86380 86390 1
407558 99407558 1001 86380 86390 1
407515 99407515 1001 86380 86390 1
407641 99407641 1001 86380 86390 1
407713 99407713 1001 86380 86390 1
407882 99407882 1001 86380 86390 1
407909 99407909 1001 86380 86390 1
408119 99408119 1001 86380 86390 1
408135 99408135 1001 86380 86390 1
408213 99408213 1001 86380 86390 1
408392 99408392 1001 86380 86390 1
408419 99408419 1001 86380 86390 1
408446 99408446 1001 86380 86390 1
408428 99408428 1001 86380 86390 1
408754 99408754 1001 86380 86390 1
408785 99408785 1001 86380 86390 1
408863 99408863 1001 86380 86390 1
408951 99408951 1001 86380 86390 1
409051 99409051 1001 86380 86390 1
409664 99409664 1001 86380 86390 1
409626 99409626 1001 86380 86390 1
409740 99409740 1001 86380 86390 1
409715 99409715 1001 86380 86390 1
410126 99410126 1001 86380 86390 1
410161 99410161 1001 86380 86390 1
410416 99410416 1001 86380 86390 1
410571 99410571 1001 86380 86390 1
410621 99410621 1001 86380 86390 1
410647 99410647 1001 86380 86390 1
410632 99410632 1001 86380 86390 1
410948 99410948 1001 86380 86390 1
411046 99411046 1001 86380 86390 1
411136 99411136 1001 86380 86390 1
411476 99411476 1001 86380 86390 1
411547 99411547 1001 86380 86390 1
411605 99411605 1001 86380 86390 1
411537 99411537 1001 86380 86390 1
411845 99411845 1001 86380 86390 1
411900 99411900 1001 86380 86390 1
411997 99411997 1001 86380 86390 1
412213 99412213 1001 86380 86390 1
412366 99412366 1001 86380 86390 1
413542 99413542 1001 86380 86390 1
413695 99413695 1001 86380 86390 1
413478 99413478 1001 86380 86390 1
413652 99413652 1001 86380 86390 1
413505 99413505 1001 86380 86390 1
413058 99413058 1001 86380 86390 1
413142 99413142 1001 86380 86390 1
412553 99412553 1001 86380 86390 1
412584 99412584 1001 86380 86390 1
412509 99412509 1001 86380 86390 1
412857 99412857 1001 86380 86390 1
412661 99412661 1001 86380 86390 1
413834 99413834 1001 86380 86390 1
414004 99414004 1001 86380 86390 1
415075 99415075 1001 86380 86390 1
415256 99415256 1001 86380 86390 1
415153 99415153 1001 86380 86390 1
415183 99415183 1001 86380 86390 1
414866 99414866 1001 86380 86390 1
414515 99414515 1001 86380 86390 1
414751 99414751 1001 86380 86390 1
414154 99414154 1001 86380 86390 1
415703 99415703 1001 86380 86390 1
415576 99415576 1001 86380 86390 1
416859 99416859 1001 86380 86390 1
416799 99416799 1001 86380 86390 1
416437 99416437 1001 86380 86390 1
416370 99416370 1001 86380 86390 1
416219 99416219 1001 86380 86390 1
416192 99416192 1001 86380 86390 1
416203 99416203 1001 86380 86390 1
415958 99415958 1001 86380 86390 1
416035 99416035 1001 86380 86390 1
415763 99415763 1001 86380 86390 1
416105 99416105 1001 86380 86390 1
415926 99415926 1001 86380 86390 1
417400 99417400 1001 86380 86390 1
417380 99417380 1001 86380 86390 1
417117 99417117 1001 86380 86390 1
417396 99417396 1001 86380 86390 1
417112 99417112 1001 86380 86390 1
417468 99417468 1001 86380 86390 1
418528 99418528 1001 86380 86390 1
418545 99418545 1001 86380 86390 1
418130 99418130 1001 86380 86390 1
418062 99418062 1001 86380 86390 1
418092 99418092 1001 86380 86390 1
417730 99417730 1001 86380 86390 1
417785 99417785 1001 86380 86390 1
417674 99417674 1001 86380 86390 1
419056 99419056 1001 86380 86390 1
418937 99418937 1001 86380 86390 1
418832 99418832 1001 86380 86390 1
420263 99420263 1001 86380 86390 1
420369 99420369 1001 86380 86390 1
420210 99420210 1001 86380 86390 1
420144 99420144 1001 86380 86390 1
420230 99420230 1001 86380 86390 1
420325 99420325 1001 86380 86390 1
419634 99419634 1001 86380 86390 1
419725 99419725 1001 86380 86390 1
419796 99419796 1001 86380 86390 1
419492 99419492 1001 86380 86390 1
419576 99419576 1001 86380 86390 1
419456 99419456 1001 86380 86390 1
419412 99419412 1001 86380 86390 1
419555 99419555 1001 86380 86390 1
419489 99419489 1001 86380 86390 1
420708 99420708 1001 86380 86390 1
420677 99420677 1001 86380 86390 1
420524 99420524 1001 86380 86390 1
420730 99420730 1001 86380 86390 1
422116 99422116 1001 86380 86390 1
421743 99421743 1001 86380 86390 1
421923 99421923 1001 86380 86390 1
422080 99422080 1001 86380 86390 1
421953 99421953 1001 86380 86390 1
421983 99421983 1001 86380 86390 1
421792 99421792 1001 86380 86390 1
421478 99421478 1001 86380 86390 1
421347 99421347 1001 86380 86390 1
421595 99421595 1001 86380 86390 1
421325 99421325 1001 86380 86390 1
421461 99421461 1001 86380 86390 1
421416 99421416 1001 86380 86390 1
421653 99421653 1001 86380 86390 1
421422 99421422 1001 86380 86390 1
421658 99421658 1001 86380 86390 1
420841 99420841 1001 86380 86390 1
421084 99421084 1001 86380 86390 1
421247 99421247 1001 86380 86390 1
421223 99421223 1001 86380 86390 1
421137 99421137 1001 86380 86390 1
420906 99420906 1001 86380 86390 1
422405 99422405 1001 86380 86390 1
422488 99422488 1001 86380 86390 1
422319 99422319 1001 86380 86390 1
422498 99422498 1001 86380 86390 1
423491 99423491 1001 86380 86390 1
423345 99423345 1001 86380 86390 1
423618 99423618 1001 86380 86390 1
423456 99423456 1001 86380 86390 1
423483 99423483 1001 86380 86390 1
423119 99423119 1001 86380 86390 1
422955 99422955 1001 86380 86390 1
422835 99422835 1001 86380 86390 1
424118 99424118 1001 86380 86390 1
423769 99423769 1001 86380 86390 1
423828 99423828 1001 86380 86390 1
423888 99423888 1001 86380 86390 1
423762 99423762 1001 86380 86390 1
423836 99423836 1001 86380 86390 1
425036 99425036 1001 86380 86390 1
425019 99425019 1001 86380 86390 1
424907 99424907 1001 86380 86390 1
424950 99424950 1001 86380 86390 1
424466 99424466 1001 86380 86390 1
424416 99424416 1001 86380 86390 1
424329 99424329 1001 86380 86390 1
424356 99424356 1001 86380 86390 1
424232 99424232 1001 86380 86390 1
425655 99425655 1001 86380 86390 1
425742 99425742 1001 86380 86390 1
425571 99425571 1001 86380 86390 1
425794 99425794 1001 86380 86390 1
426885 99426885 1001 86380 86390 1
426831 99426831 1001 86380 86390 1
427087 99427087 1001 86380 86390 1
427100 99427100 1001 86380 86390 1
426649 99426649 1001 86380 86390 1
426413 99426413 1001 86380 86390 1
426289 99426289 1001 86380 86390 1
426063 99426063 1001 86380 86390 1
426094 99426094 1001 86380 86390 1
426226 99426226 1001 86380 86390 1
426235 99426235 1001 86380 86390 1
427509 99427509 1001 86380 86390 1
427301 99427301 1001 86380 86390 1
427159 99427159 1001 86380 86390 1
427190 99427190 1001 86380 86390 1
428440 99428440 1001 86380 86390 1
428583 99428583 1001 86380 86390 1
428239 99428239 1001 86380 86390 1
428195 99428195 1001 86380 86390 1
428204 99428204 1001 86380 86390 1
428152 99428152 1001 86380 86390 1
428335 99428335 1001 86380 86390 1
427779 99427779 1001 86380 86390 1
427904 99427904 1001 86380 86390 1
427830 99427830 1001 86380 86390 1
427596 99427596 1001 86380 86390 1
428937 99428937 1001 86380 86390 1
428959 99428959 1001 86380 86390 1
428811 99428811 1001 86380 86390 1
429153 99429153 1001 86380 86390 1
429128 99429128 1001 86380 86390 1
428832 99428832 1001 86380 86390 1
429035 99429035 1001 86380 86390 1
429121 99429121 1001 86380 86390 1
430217 99430217 1001 86380 86390 1
430201 99430201 1001 86380 86390 1
429721 99429721 1001 86380 86390 1
429608 99429608 1001 86380 86390 1
429241 99429241 1001 86380 86390 1
429387 99429387 1001 86380 86390 1
430758 99430758 1001 86380 86390 1
430607 99430607 1001 86380 86390 1
430822 99430822 1001 86380 86390 1
430456 99430456 1001 86380 86390 1
430533 99430533 1001 86380 86390 1
430595 99430595 1001 86380 86390 1
431906 99431906 1001 86380 86390 1
431925 99431925 1001 86380 86390 1
431686 99431686 1001 86380 86390 1
431361 99431361 1001 86380 86390 1
431385 99431385 1001 86380 86390 1
431610 99431610 1001 86380 86390 1
431542 99431542 1001 86380 86390 1
431472 99431472 1001 86380 86390 1
430891 99430891 1001 86380 86390 1
431219 99431219 1001 86380 86390 1
432409 99432409 1001 86380 86390 1
432295 99432295 1001 86380 86390 1
432129 99432129 1001 86380 86390 1
433521 99433521 1001 86380 86390 1
433439 99433439 1001 86380 86390 1
433350 99433350 1001 86380 86390 1
433650 99433650 1001 86380 86390 1
433132 99433132 1001 86380 86390 1
432650 99432650 1001 86380 86390 1
432493 99432493 1001 86380 86390 1
432657 99432657 1001 86380 86390 1
432524 99432524 1001 86380 86390 1
433999 99433999 1001 86380 86390 1
434093 99434093 1001 86380 86390 1
433916 99433916 1001 86380 86390 1
434132 99434132 1001 86380 86390 1
435323 99435323 1001 86380 86390 1
435165 99435165 1001 86380 86390 1
434849 99434849 1001 86380 86390 1
434865 99434865 1001 86380 86390 1
434377 99434377 1001 86380 86390 1
434324 99434324 1001 86380 86390 1
434570 99434570 1001 86380 86390 1
434248 99434248 1001 86380 86390 1
435840 99435840 1001 86380 86390 1
435473 99435473 1001 86380 86390 1
435564 99435564 1001 86380 86390 1
436856 99436856 1001 86380 86390 1
437024 99437024 1001 86380 86390 1
437094 99437094 1001 86380 86390 1
436794 99436794 1001 86380 86390 1
436971 99436971 1001 86380 86390 1
436687 99436687 1001 86380 86390 1
436464 99436464 1001 86380 86390 1
436097 99436097 1001 86380 86390 1
436292 99436292 1001 86380 86390 1
436325 99436325 1001 86380 86390 1
436210 99436210 1001 86380 86390 1
300002 99300002 1001 86380 86390 1
300639 99300639 1001 86380 86390 1
300551 99300551 1001 86380 86390 1
300619 99300619 1001 86380 86390 1
300646 99300646 1001 86380 86390 1
300621 99300621 1001 86380 86390 1
300560 99300560 1001 86380 86390 1
300437 99300437 1001 86380 86390 1
300239 99300239 1001 86380 86390 1
300215 99300215 1001 86380 86390 1
300132 99300132 1001 86380 86390 1
300907 99300907 1001 86380 86390 1
300761 99300761 1001 86380 86390 1
301366 99301366 1001 86380 86390 1
301293 99301293 1001 86380 86390 1
301023 99301023 1001 86380 86390 1
300946 99300946 1001 86380 86390 1
301760 99301760 1001 86380 86390 1
301685 99301685 1001 86380 86390 1
301677 99301677 1001 86380 86390 1
301654 99301654 1001 86380 86390 1
302228 99302228 1001 86380 86390 1
302364 99302364 1001 86380 86390 1
302247 99302247 1001 86380 86390 1
302368 99302368 1001 86380 86390 1
302209 99302209 1001 86380 86390 1
302112 99302112 1001 86380 86390 1
302002 99302002 1001 86380 86390 1
301776 99301776 1001 86380 86390 1
301855 99301855 1001 86380 86390 1
301881 99301881 1001 86380 86390 1
301767 99301767 1001 86380 86390 1
301770 99301770 1001 86380 86390 1
302471 99302471 1001 86380 86390 1
302580 99302580 1001 86380 86390 1
302530 99302530 1001 86380 86390 1
303091 99303091 1001 86380 86390 1
303171 99303171 1001 86380 86390 1
303046 99303046 1001 86380 86390 1
303075 99303075 1001 86380 86390 1
302958 99302958 1001 86380 86390 1
302907 99302907 1001 86380 86390 1
302959 99302959 1001 86380 86390 1
302769 99302769 1001 86380 86390 1
302631 99302631 1001 86380 86390 1
302762 99302762 1001 86380 86390 1
302699 99302699 1001 86380 86390 1
303366 99303366 1001 86380 86390 1
303251 99303251 1001 86380 86390 1
303303 99303303 1001 86380 86390 1
303355 99303355 1001 86380 86390 1
303357 99303357 1001 86380 86390 1
303268 99303268 1001 86380 86390 1
303958 99303958 1001 86380 86390 1
303907 99303907 1001 86380 86390 1
303700 99303700 1001 86380 86390 1
303611 99303611 1001 86380 86390 1
304108 99304108 1001 86380 86390 1
304159 99304159 1001 86380 86390 1
304770 99304770 1001 86380 86390 1
304857 99304857 1001 86380 86390 1
304592 99304592 1001 86380 86390 1
304510 99304510 1001 86380 86390 1
304653 99304653 1001 86380 86390 1
304357 99304357 1001 86380 86390 1
304321 99304321 1001 86380 86390 1
304259 99304259 1001 86380 86390 1
304961 99304961 1001 86380 86390 1
304889 99304889 1001 86380 86390 1
305046 99305046 1001 86380 86390 1
304878 99304878 1001 86380 86390 1
305625 99305625 1001 86380 86390 1
305614 99305614 1001 86380 86390 1
305629 99305629 1001 86380 86390 1
305674 99305674 1001 86380 86390 1
305441 99305441 1001 86380 86390 1
305290 99305290 1001 86380 86390 1
305446 99305446 1001 86380 86390 1
305474 99305474 1001 86380 86390 1
305450 99305450 1001 86380 86390 1
305466 99305466 1001 86380 86390 1
305244 99305244 1001 86380 86390 1
500013 99500013 1001 86380 86390 1
500001 99500001 1001 86380 86390 1
500082 99500082 1001 86380 86390 1
500737 99500737 1001 86380 86390 1
500725 99500725 1001 86380 86390 1
500751 99500751 1001 86380 86390 1
500787 99500787 1001 86380 86390 1
500802 99500802 1001 86380 86390 1
500708 99500708 1001 86380 86390 1
500596 99500596 1001 86380 86390 1
500516 99500516 1001 86380 86390 1
500594 99500594 1001 86380 86390 1
500223 99500223 1001 86380 86390 1
500303 99500303 1001 86380 86390 1
500979 99500979 1001 86380 86390 1
500967 99500967 1001 86380 86390 1
500982 99500982 1001 86380 86390 1
500835 99500835 1001 86380 86390 1
501512 99501512 1001 86380 86390 1
501475 99501475 1001 86380 86390 1
501583 99501583 1001 86380 86390 1
501442 99501442 1001 86380 86390 1
501534 99501534 1001 86380 86390 1
501509 99501509 1001 86380 86390 1
501278 99501278 1001 86380 86390 1
501271 99501271 1001 86380 86390 1
501404 99501404 1001 86380 86390 1
501431 99501431 1001 86380 86390 1
501381 99501381 1001 86380 86390 1
501021 99501021 1001 86380 86390 1
501134 99501134 1001 86380 86390 1
501819 99501819 1001 86380 86390 1
501710 99501710 1001 86380 86390 1
502393 99502393 1001 86380 86390 1
502272 99502272 1001 86380 86390 1
502388 99502388 1001 86380 86390 1
502462 99502462 1001 86380 86390 1
502241 99502241 1001 86380 86390 1
502049 99502049 1001 86380 86390 1
502540 99502540 1001 86380 86390 1
502594 99502594 1001 86380 86390 1
502651 99502651 1001 86380 86390 1
502548 99502548 1001 86380 86390 1
502601 99502601 1001 86380 86390 1
503093 99503093 1001 86380 86390 1
503280 99503280 1001 86380 86390 1
502895 99502895 1001 86380 86390 1
503041 99503041 1001 86380 86390 1
502994 99502994 1001 86380 86390 1
502871 99502871 1001 86380 86390 1
502716 99502716 1001 86380 86390 1
503444 99503444 1001 86380 86390 1
503315 99503315 1001 86380 86390 1
503396 99503396 1001 86380 86390 1
503327 99503327 1001 86380 86390 1
504072 99504072 1001 86380 86390 1
504037 99504037 1001 86380 86390 1
504063 99504063 1001 86380 86390 1
504076 99504076 1001 86380 86390 1
503878 99503878 1001 86380 86390 1
503788 99503788 1001 86380 86390 1
503763 99503763 1001 86380 86390 1
503776 99503776 1001 86380 86390 1
503882 99503882 1001 86380 86390 1
503639 99503639 1001 86380 86390 1
503537 99503537 1001 86380 86390 1
503590 99503590 1001 86380 86390 1
504218 99504218 1001 86380 86390 1
504132 99504132 1001 86380 86390 1
504288 99504288 1001 86380 86390 1
504173 99504173 1001 86380 86390 1
504242 99504242 1001 86380 86390 1
504753 99504753 1001 86380 86390 1
504834 99504834 1001 86380 86390 1
504848 99504848 1001 86380 86390 1
504931 99504931 1001 86380 86390 1
504787 99504787 1001 86380 86390 1
504650 99504650 1001 86380 86390 1
504587 99504587 1001 86380 86390 1
504630 99504630 1001 86380 86390 1
504414 99504414 1001 86380 86390 1
504532 99504532 1001 86380 86390 1
504996 99504996 1001 86380 86390 1
504949 99504949 1001 86380 86390 1
505030 99505030 1001 86380 86390 1
505653 99505653 1001 86380 86390 1
505474 99505474 1001 86380 86390 1
505473 99505473 1001 86380 86390 1
505156 99505156 1001 86380 86390 1
505923 99505923 1001 86380 86390 1
505938 99505938 1001 86380 86390 1
506519 99506519 1001 86380 86390 1
506393 99506393 1001 86380 86390 1
506473 99506473 1001 86380 86390 1
506438 99506438 1001 86380 86390 1
506383 99506383 1001 86380 86390 1
506244 99506244 1001 86380 86390 1
506364 99506364 1001 86380 86390 1
506047 99506047 1001 86380 86390 1
506090 99506090 1001 86380 86390 1
506168 99506168 1001 86380 86390 1
506184 99506184 1001 86380 86390 1
506628 99506628 1001 86380 86390 1
506615 99506615 1001 86380 86390 1
506719 99506719 1001 86380 86390 1
507245 99507245 1001 86380 86390 1
507273 99507273 1001 86380 86390 1
507313 99507313 1001 86380 86390 1
507404 99507404 1001 86380 86390 1
507292 99507292 1001 86380 86390 1
507061 99507061 1001 86380 86390 1
507022 99507022 1001 86380 86390 1
507140 99507140 1001 86380 86390 1
506853 99506853 1001 86380 86390 1
506960 99506960 1001 86380 86390 1
507444 99507444 1001 86380 86390 1
508111 99508111 1001 86380 86390 1
508192 99508192 1001 86380 86390 1
508128 99508128 1001 86380 86390 1
508167 99508167 1001 86380 86390 1
507934 99507934 1001 86380 86390 1
507924 99507924 1001 86380 86390 1
507630 99507630 1001 86380 86390 1
507721 99507721 1001 86380 86390 1
507657 99507657 1001 86380 86390 1
507683 99507683 1001 86380 86390 1
507677 99507677 1001 86380 86390 1
507834 99507834 1001 86380 86390 1
508349 99508349 1001 86380 86390 1
508309 99508309 1001 86380 86390 1
508361 99508361 1001 86380 86390 1
508964 99508964 1001 86380 86390 1
508944 99508944 1001 86380 86390 1
508718 99508718 1001 86380 86390 1
508733 99508733 1001 86380 86390 1
508493 99508493 1001 86380 86390 1
508572 99508572 1001 86380 86390 1
508470 99508470 1001 86380 86390 1
508474 99508474 1001 86380 86390 1
508643 99508643 1001 86380 86390 1
508646 99508646 1001 86380 86390 1
509189 99509189 1001 86380 86390 1
509153 99509153 1001 86380 86390 1
509172 99509172 1001 86380 86390 1
509824 99509824 1001 86380 86390 1
509762 99509762 1001 86380 86390 1
509699 99509699 1001 86380 86390 1
509753 99509753 1001 86380 86390 1
509860 99509860 1001 86380 86390 1
509797 99509797 1001 86380 86390 1
509567 99509567 1001 86380 86390 1
509632 99509632 1001 86380 86390 1
509609 99509609 1001 86380 86390 1
509519 99509519 1001 86380 86390 1
509654 99509654 1001 86380 86390 1
509378 99509378 1001 86380 86390 1
509316 99509316 1001 86380 86390 1
510069 99510069 1001 86380 86390 1
509940 99509940 1001 86380 86390 1
509905 99509905 1001 86380 86390 1
510681 99510681 1001 86380 86390 1
510342 99510342 1001 86380 86390 1
510409 99510409 1001 86380 86390 1
510505 99510505 1001 86380 86390 1
510455 99510455 1001 86380 86390 1
510292 99510292 1001 86380 86390 1
510152 99510152 1001 86380 86390 1
510779 99510779 1001 86380 86390 1
510821 99510821 1001 86380 86390 1
510796 99510796 1001 86380 86390 1
511411 99511411 1001 86380 86390 1
511426 99511426 1001 86380 86390 1
511367 99511367 1001 86380 86390 1
511483 99511483 1001 86380 86390 1
511218 99511218 1001 86380 86390 1
511231 99511231 1001 86380 86390 1
511270 99511270 1001 86380 86390 1
511181 99511181 1001 86380 86390 1
511313 99511313 1001 86380 86390 1
511237 99511237 1001 86380 86390 1
511173 99511173 1001 86380 86390 1
511160 99511160 1001 86380 86390 1
511201 99511201 1001 86380 86390 1
511278 99511278 1001 86380 86390 1
511280 99511280 1001 86380 86390 1
511127 99511127 1001 86380 86390 1
511105 99511105 1001 86380 86390 1
510963 99510963 1001 86380 86390 1
511002 99511002 1001 86380 86390 1
511094 99511094 1001 86380 86390 1
511693 99511693 1001 86380 86390 1
511682 99511682 1001 86380 86390 1
511687 99511687 1001 86380 86390 1
511665 99511665 1001 86380 86390 1
512181 99512181 1001 86380 86390 1
512327 99512327 1001 86380 86390 1
512150 99512150 1001 86380 86390 1
512126 99512126 1001 86380 86390 1
511998 99511998 1001 86380 86390 1
512055 99512055 1001 86380 86390 1
511819 99511819 1001 86380 86390 1
512577 99512577 1001 86380 86390 1
512513 99512513 1001 86380 86390 1
512478 99512478 1001 86380 86390 1
513171 99513171 1001 86380 86390 1
512819 99512819 1001 86380 86390 1
512957 99512957 1001 86380 86390 1
512756 99512756 1001 86380 86390 1
513293 99513293 1001 86380 86390 1
513333 99513333 1001 86380 86390 1
513335 99513335 1001 86380 86390 1
513297 99513297 1001 86380 86390 1
513253 99513253 1001 86380 86390 1
513853 99513853 1001 86380 86390 1
513963 99513963 1001 86380 86390 1
514023 99514023 1001 86380 86390 1
513966 99513966 1001 86380 86390 1
513675 99513675 1001 86380 86390 1
513742 99513742 1001 86380 86390 1
513541 99513541 1001 86380 86390 1
513581 99513581 1001 86380 86390 1
513582 99513582 1001 86380 86390 1
513558 99513558 1001 86380 86390 1
513597 99513597 1001 86380 86390 1
513507 99513507 1001 86380 86390 1
513472 99513472 1001 86380 86390 1
514044 99514044 1001 86380 86390 1
514202 99514202 1001 86380 86390 1
514039 99514039 1001 86380 86390 1
514823 99514823 1001 86380 86390 1
514788 99514788 1001 86380 86390 1
514839 99514839 1001 86380 86390 1
514550 99514550 1001 86380 86390 1
514473 99514473 1001 86380 86390 1
514566 99514566 1001 86380 86390 1
514504 99514504 1001 86380 86390 1
514530 99514530 1001 86380 86390 1
514353 99514353 1001 86380 86390 1
514265 99514265 1001 86380 86390 1
514240 99514240 1001 86380 86390 1
514280 99514280 1001 86380 86390 1
514371 99514371 1001 86380 86390 1
514259 99514259 1001 86380 86390 1
514997 99514997 1001 86380 86390 1
514933 99514933 1001 86380 86390 1
514986 99514986 1001 86380 86390 1
514941 99514941 1001 86380 86390 1
514955 99514955 1001 86380 86390 1
515035 99515035 1001 86380 86390 1
515569 99515569 1001 86380 86390 1
515506 99515506 1001 86380 86390 1
515507 99515507 1001 86380 86390 1
515643 99515643 1001 86380 86390 1
515375 99515375 1001 86380 86390 1
515311 99515311 1001 86380 86390 1
515429 99515429 1001 86380 86390 1
515455 99515455 1001 86380 86390 1
515383 99515383 1001 86380 86390 1
515187 99515187 1001 86380 86390 1
515797 99515797 1001 86380 86390 1
515888 99515888 1001 86380 86390 1
515884 99515884 1001 86380 86390 1
516330 99516330 1001 86380 86390 1
516423 99516423 1001 86380 86390 1
516417 99516417 1001 86380 86390 1
516155 99516155 1001 86380 86390 1
516234 99516234 1001 86380 86390 1
515953 99515953 1001 86380 86390 1
516038 99516038 1001 86380 86390 1
515912 99515912 1001 86380 86390 1
516545 99516545 1001 86380 86390 1
516664 99516664 1001 86380 86390 1
517246 99517246 1001 86380 86390 1
517309 99517309 1001 86380 86390 1
517205 99517205 1001 86380 86390 1
517271 99517271 1001 86380 86390 1
517042 99517042 1001 86380 86390 1
516785 99516785 1001 86380 86390 1
516747 99516747 1001 86380 86390 1
517489 99517489 1001 86380 86390 1
517414 99517414 1001 86380 86390 1
518160 99518160 1001 86380 86390 1
518049 99518049 1001 86380 86390 1
518053 99518053 1001 86380 86390 1
517979 99517979 1001 86380 86390 1
518123 99518123 1001 86380 86390 1
517905 99517905 1001 86380 86390 1
517919 99517919 1001 86380 86390 1
517910 99517910 1001 86380 86390 1
517951 99517951 1001 86380 86390 1
517655 99517655 1001 86380 86390 1
518314 99518314 1001 86380 86390 1
518366 99518366 1001 86380 86390 1
518245 99518245 1001 86380 86390 1
518362 99518362 1001 86380 86390 1
518287 99518287 1001 86380 86390 1
518834 99518834 1001 86380 86390 1
518938 99518938 1001 86380 86390 1
518861 99518861 1001 86380 86390 1
518954 99518954 1001 86380 86390 1
518981 99518981 1001 86380 86390 1
518858 99518858 1001 86380 86390 1
518380 99518380 1001 86380 86390 1
518412 99518412 1001 86380 86390 1
518559 99518559 1001 86380 86390 1
519179 99519179 1001 86380 86390 1
518576 99518576 1001 86380 86390 1
519079 99519079 1001 86380 86390 1
519149 99519149 1001 86380 86390 1
519674 99519674 1001 86380 86390 1
519771 99519771 1001 86380 86390 1
519403 99519403 1001 86380 86390 1
519546 99519546 1001 86380 86390 1
519498 99519498 1001 86380 86390 1
519474 99519474 1001 86380 86390 1
519393 99519393 1001 86380 86390 1
520607 99520607 1001 86380 86390 1
520357 99520357 1001 86380 86390 1
520282 99520282 1001 86380 86390 1
520312 99520312 1001 86380 86390 1
520354 99520354 1001 86380 86390 1
520421 99520421 1001 86380 86390 1
520058 99520058 1001 86380 86390 1
520223 99520223 1001 86380 86390 1
520797 99520797 1001 86380 86390 1
521377 99521377 1001 86380 86390 1
521449 99521449 1001 86380 86390 1
521386 99521386 1001 86380 86390 1
521362 99521362 1001 86380 86390 1
521324 99521324 1001 86380 86390 1
521135 99521135 1001 86380 86390 1
521078 99521078 1001 86380 86390 1
520941 99520941 1001 86380 86390 1
520985 99520985 1001 86380 86390 1
521554 99521554 1001 86380 86390 1
522289 99522289 1001 86380 86390 1
522203 99522203 1001 86380 86390 1
522173 99522173 1001 86380 86390 1
522109 99522109 1001 86380 86390 1
522161 99522161 1001 86380 86390 1
521998 99521998 1001 86380 86390 1
522067 99522067 1001 86380 86390 1
521979 99521979 1001 86380 86390 1
521713 99521713 1001 86380 86390 1
521745 99521745 1001 86380 86390 1
521798 99521798 1001 86380 86390 1
521760 99521760 1001 86380 86390 1
522327 99522327 1001 86380 86390 1
522952 99522952 1001 86380 86390 1
522985 99522985 1001 86380 86390 1
523104 99523104 1001 86380 86390 1
522863 99522863 1001 86380 86390 1
522773 99522773 1001 86380 86390 1
522564 99522564 1001 86380 86390 1
522565 99522565 1001 86380 86390 1
522701 99522701 1001 86380 86390 1
522598 99522598 1001 86380 86390 1
523300 99523300 1001 86380 86390 1
523315 99523315 1001 86380 86390 1
523742 99523742 1001 86380 86390 1
523808 99523808 1001 86380 86390 1
523761 99523761 1001 86380 86390 1
523904 99523904 1001 86380 86390 1
523635 99523635 1001 86380 86390 1
523709 99523709 1001 86380 86390 1
523658 99523658 1001 86380 86390 1
523698 99523698 1001 86380 86390 1
523353 99523353 1001 86380 86390 1
523408 99523408 1001 86380 86390 1
523424 99523424 1001 86380 86390 1
523373 99523373 1001 86380 86390 1
523503 99523503 1001 86380 86390 1
524127 99524127 1001 86380 86390 1
524025 99524025 1001 86380 86390 1
523987 99523987 1001 86380 86390 1
524475 99524475 1001 86380 86390 1
524403 99524403 1001 86380 86390 1
524432 99524432 1001 86380 86390 1
524357 99524357 1001 86380 86390 1
524293 99524293 1001 86380 86390 1
524217 99524217 1001 86380 86390 1
524270 99524270 1001 86380 86390 1
524219 99524219 1001 86380 86390 1
524310 99524310 1001 86380 86390 1
524324 99524324 1001 86380 86390 1
524352 99524352 1001 86380 86390 1
524171 99524171 1001 86380 86390 1
524809 99524809 1001 86380 86390 1
524783 99524783 1001 86380 86390 1
524947 99524947 1001 86380 86390 1
525433 99525433 1001 86380 86390 1
525459 99525459 1001 86380 86390 1
525357 99525357 1001 86380 86390 1
525349 99525349 1001 86380 86390 1
525287 99525287 1001 86380 86390 1
525196 99525196 1001 86380 86390 1
525057 99525057 1001 86380 86390 1
525178 99525178 1001 86380 86390 1
525763 99525763 1001 86380 86390 1
525713 99525713 1001 86380 86390 1
526284 99526284 1001 86380 86390 1
526312 99526312 1001 86380 86390 1
526377 99526377 1001 86380 86390 1
526354 99526354 1001 86380 86390 1
526292 99526292 1001 86380 86390 1
526357 99526357 1001 86380 86390 1
526197 99526197 1001 86380 86390 1
526030 99526030 1001 86380 86390 1
526126 99526126 1001 86380 86390 1
525830 99525830 1001 86380 86390 1
525857 99525857 1001 86380 86390 1
525923 99525923 1001 86380 86390 1
525936 99525936 1001 86380 86390 1
526575 99526575 1001 86380 86390 1
526552 99526552 1001 86380 86390 1
526496 99526496 1001 86380 86390 1
526561 99526561 1001 86380 86390 1
527075 99527075 1001 86380 86390 1
527195 99527195 1001 86380 86390 1
527106 99527106 1001 86380 86390 1
527081 99527081 1001 86380 86390 1
526851 99526851 1001 86380 86390 1
526994 99526994 1001 86380 86390 1
527007 99527007 1001 86380 86390 1
526933 99526933 1001 86380 86390 1
527026 99527026 1001 86380 86390 1
527041 99527041 1001 86380 86390 1
526657 99526657 1001 86380 86390 1
526670 99526670 1001 86380 86390 1
526644 99526644 1001 86380 86390 1
526806 99526806 1001 86380 86390 1
527285 99527285 1001 86380 86390 1
527368 99527368 1001 86380 86390 1
527317 99527317 1001 86380 86390 1
527294 99527294 1001 86380 86390 1
527910 99527910 1001 86380 86390 1
527777 99527777 1001 86380 86390 1
527636 99527636 1001 86380 86390 1
527509 99527509 1001 86380 86390 1
527499 99527499 1001 86380 86390 1
527503 99527503 1001 86380 86390 1
528111 99528111 1001 86380 86390 1
528112 99528112 1001 86380 86390 1
528256 99528256 1001 86380 86390 1
528142 99528142 1001 86380 86390 1
528079 99528079 1001 86380 86390 1
528212 99528212 1001 86380 86390 1
528854 99528854 1001 86380 86390 1
528756 99528756 1001 86380 86390 1
528896 99528896 1001 86380 86390 1
528824 99528824 1001 86380 86390 1
528657 99528657 1001 86380 86390 1
528546 99528546 1001 86380 86390 1
528677 99528677 1001 86380 86390 1
528476 99528476 1001 86380 86390 1
528402 99528402 1001 86380 86390 1
528326 99528326 1001 86380 86390 1
528407 99528407 1001 86380 86390 1
529024 99529024 1001 86380 86390 1
529105 99529105 1001 86380 86390 1
529666 99529666 1001 86380 86390 1
529551 99529551 1001 86380 86390 1
529522 99529522 1001 86380 86390 1
529321 99529321 1001 86380 86390 1
529387 99529387 1001 86380 86390 1
529400 99529400 1001 86380 86390 1
529504 99529504 1001 86380 86390 1
529466 99529466 1001 86380 86390 1
529482 99529482 1001 86380 86390 1
529521 99529521 1001 86380 86390 1
529133 99529133 1001 86380 86390 1
529120 99529120 1001 86380 86390 1
529239 99529239 1001 86380 86390 1
529201 99529201 1001 86380 86390 1
530496 99530496 1001 86380 86390 1
530445 99530445 1001 86380 86390 1
530273 99530273 1001 86380 86390 1
529934 99529934 1001 86380 86390 1
530131 99530131 1001 86380 86390 1
529990 99529990 1001 86380 86390 1
530068 99530068 1001 86380 86390 1
530095 99530095 1001 86380 86390 1
530057 99530057 1001 86380 86390 1
530577 99530577 1001 86380 86390 1
530655 99530655 1001 86380 86390 1
530756 99530756 1001 86380 86390 1
530575 99530575 1001 86380 86390 1
531270 99531270 1001 86380 86390 1
531062 99531062 1001 86380 86390 1
531156 99531156 1001 86380 86390 1
531172 99531172 1001 86380 86390 1
530856 99530856 1001 86380 86390 1
530921 99530921 1001 86380 86390 1
531494 99531494 1001 86380 86390 1
531395 99531395 1001 86380 86390 1
532206 99532206 1001 86380 86390 1
532109 99532109 1001 86380 86390 1
532197 99532197 1001 86380 86390 1
532203 99532203 1001 86380 86390 1
531820 99531820 1001 86380 86390 1
531942 99531942 1001 86380 86390 1
531955 99531955 1001 86380 86390 1
531918 99531918 1001 86380 86390 1
531733 99531733 1001 86380 86390 1
531657 99531657 1001 86380 86390 1
532218 99532218 1001 86380 86390 1
532297 99532297 1001 86380 86390 1
532375 99532375 1001 86380 86390 1
532376 99532376 1001 86380 86390 1
532209 99532209 1001 86380 86390 1
532292 99532292 1001 86380 86390 1
533015 99533015 1001 86380 86390 1
532838 99532838 1001 86380 86390 1
532736 99532736 1001 86380 86390 1
532709 99532709 1001 86380 86390 1
532476 99532476 1001 86380 86390 1
532557 99532557 1001 86380 86390 1
532509 99532509 1001 86380 86390 1
533073 99533073 1001 86380 86390 1
533178 99533178 1001 86380 86390 1
533180 99533180 1001 86380 86390 1
533090 99533090 1001 86380 86390 1
533040 99533040 1001 86380 86390 1
533783 99533783 1001 86380 86390 1
533655 99533655 1001 86380 86390 1
533720 99533720 1001 86380 86390 1
533711 99533711 1001 86380 86390 1
533792 99533792 1001 86380 86390 1
533264 99533264 1001 86380 86390 1
533409 99533409 1001 86380 86390 1
533349 99533349 1001 86380 86390 1
533391 99533391 1001 86380 86390 1
534683 99534683 1001 86380 86390 1
534544 99534544 1001 86380 86390 1
534624 99534624 1001 86380 86390 1
534625 99534625 1001 86380 86390 1
534672 99534672 1001 86380 86390 1
534593 99534593 1001 86380 86390 1
534380 99534380 1001 86380 86390 1
534472 99534472 1001 86380 86390 1
534369 99534369 1001 86380 86390 1
534384 99534384 1001 86380 86390 1
534171 99534171 1001 86380 86390 1
534236 99534236 1001 86380 86390 1
534262 99534262 1001 86380 86390 1
534134 99534134 1001 86380 86390 1
534251 99534251 1001 86380 86390 1
534187 99534187 1001 86380 86390 1
534188 99534188 1001 86380 86390 1
534098 99534098 1001 86380 86390 1
534268 99534268 1001 86380 86390 1
534761 99534761 1001 86380 86390 1
534791 99534791 1001 86380 86390 1
535344 99535344 1001 86380 86390 1
535435 99535435 1001 86380 86390 1
535375 99535375 1001 86380 86390 1
535312 99535312 1001 86380 86390 1
535354 99535354 1001 86380 86390 1
535177 99535177 1001 86380 86390 1
535268 99535268 1001 86380 86390 1
535131 99535131 1001 86380 86390 1
535209 99535209 1001 86380 86390 1
535085 99535085 1001 86380 86390 1
535034 99535034 1001 86380 86390 1
534911 99534911 1001 86380 86390 1
535018 99535018 1001 86380 86390 1
535704 99535704 1001 86380 86390 1
535614 99535614 1001 86380 86390 1
535555 99535555 1001 86380 86390 1
535673 99535673 1001 86380 86390 1
535636 99535636 1001 86380 86390 1
535532 99535532 1001 86380 86390 1
536227 99536227 1001 86380 86390 1
536203 99536203 1001 86380 86390 1
536142 99536142 1001 86380 86390 1
535965 99535965 1001 86380 86390 1
536109 99536109 1001 86380 86390 1
535981 99535981 1001 86380 86390 1
535944 99535944 1001 86380 86390 1
536127 99536127 1001 86380 86390 1
535773 99535773 1001 86380 86390 1
535908 99535908 1001 86380 86390 1
536535 99536535 1001 86380 86390 1
536501 99536501 1001 86380 86390 1
536959 99536959 1001 86380 86390 1
537036 99537036 1001 86380 86390 1
537016 99537016 1001 86380 86390 1
537068 99537068 1001 86380 86390 1
537019 99537019 1001 86380 86390 1
537156 99537156 1001 86380 86390 1
536801 99536801 1001 86380 86390 1
536802 99536802 1001 86380 86390 1
536781 99536781 1001 86380 86390 1
536555 99536555 1001 86380 86390 1
536542 99536542 1001 86380 86390 1
537245 99537245 1001 86380 86390 1
537248 99537248 1001 86380 86390 1
537813 99537813 1001 86380 86390 1
537790 99537790 1001 86380 86390 1
537718 99537718 1001 86380 86390 1
537712 99537712 1001 86380 86390 1
537459 99537459 1001 86380 86390 1
537476 99537476 1001 86380 86390 1
537415 99537415 1001 86380 86390 1
538048 99538048 1001 86380 86390 1
538086 99538086 1001 86380 86390 1
538100 99538100 1001 86380 86390 1
538619 99538619 1001 86380 86390 1
538609 99538609 1001 86380 86390 1
538555 99538555 1001 86380 86390 1
538440 99538440 1001 86380 86390 1
538312 99538312 1001 86380 86390 1
538198 99538198 1001 86380 86390 1
538346 99538346 1001 86380 86390 1
538996 99538996 1001 86380 86390 1
538893 99538893 1001 86380 86390 1
538958 99538958 1001 86380 86390 1
538872 99538872 1001 86380 86390 1
538964 99538964 1001 86380 86390 1
539462 99539462 1001 86380 86390 1
539452 99539452 1001 86380 86390 1
539559 99539559 1001 86380 86390 1
539346 99539346 1001 86380 86390 1
539230 99539230 1001 86380 86390 1
539392 99539392 1001 86380 86390 1
539063 99539063 1001 86380 86390 1
539115 99539115 1001 86380 86390 1
539055 99539055 1001 86380 86390 1
539174 99539174 1001 86380 86390 1
539786 99539786 1001 86380 86390 1
539670 99539670 1001 86380 86390 1
539766 99539766 1001 86380 86390 1
540301 99540301 1001 86380 86390 1
540279 99540279 1001 86380 86390 1
540454 99540454 1001 86380 86390 1
540375 99540375 1001 86380 86390 1
540389 99540389 1001 86380 86390 1
540222 99540222 1001 86380 86390 1
540201 99540201 1001 86380 86390 1
540207 99540207 1001 86380 86390 1
539915 99539915 1001 86380 86390 1
539865 99539865 1001 86380 86390 1
540011 99540011 1001 86380 86390 1
539882 99539882 1001 86380 86390 1
539896 99539896 1001 86380 86390 1
540545 99540545 1001 86380 86390 1
540520 99540520 1001 86380 86390 1
540649 99540649 1001 86380 86390 1
540574 99540574 1001 86380 86390 1
540499 99540499 1001 86380 86390 1
540514 99540514 1001 86380 86390 1
540618 99540618 1001 86380 86390 1
541230 99541230 1001 86380 86390 1
541205 99541205 1001 86380 86390 1
541154 99541154 1001 86380 86390 1
541274 99541274 1001 86380 86390 1
541277 99541277 1001 86380 86390 1
541065 99541065 1001 86380 86390 1
540897 99540897 1001 86380 86390 1
541085 99541085 1001 86380 86390 1
540708 99540708 1001 86380 86390 1
541413 99541413 1001 86380 86390 1
541310 99541310 1001 86380 86390 1
541393 99541393 1001 86380 86390 1
541978 99541978 1001 86380 86390 1
541971 99541971 1001 86380 86390 1
541850 99541850 1001 86380 86390 1
541801 99541801 1001 86380 86390 1
541806 99541806 1001 86380 86390 1
541566 99541566 1001 86380 86390 1
541505 99541505 1001 86380 86390 1
541612 99541612 1001 86380 86390 1
542208 99542208 1001 86380 86390 1
542212 99542212 1001 86380 86390 1
542305 99542305 1001 86380 86390 1
542909 99542909 1001 86380 86390 1
542833 99542833 1001 86380 86390 1
542764 99542764 1001 86380 86390 1
542640 99542640 1001 86380 86390 1
542563 99542563 1001 86380 86390 1
542648 99542648 1001 86380 86390 1
542521 99542521 1001 86380 86390 1
542423 99542423 1001 86380 86390 1
542475 99542475 1001 86380 86390 1
542335 99542335 1001 86380 86390 1
542996 99542996 1001 86380 86390 1
543037 99543037 1001 86380 86390 1
542999 99542999 1001 86380 86390 1
543014 99543014 1001 86380 86390 1
543092 99543092 1001 86380 86390 1
543755 99543755 1001 86380 86390 1
543639 99543639 1001 86380 86390 1
543716 99543716 1001 86380 86390 1
543718 99543718 1001 86380 86390 1
543478 99543478 1001 86380 86390 1
543441 99543441 1001 86380 86390 1
543189 99543189 1001 86380 86390 1
543320 99543320 1001 86380 86390 1
543260 99543260 1001 86380 86390 1
543274 99543274 1001 86380 86390 1
543201 99543201 1001 86380 86390 1
543357 99543357 1001 86380 86390 1
543880 99543880 1001 86380 86390 1
543818 99543818 1001 86380 86390 1
543895 99543895 1001 86380 86390 1
544564 99544564 1001 86380 86390 1
544423 99544423 1001 86380 86390 1
544398 99544398 1001 86380 86390 1
544464 99544464 1001 86380 86390 1
544413 99544413 1001 86380 86390 1
544441 99544441 1001 86380 86390 1
544546 99544546 1001 86380 86390 1
544249 99544249 1001 86380 86390 1
544292 99544292 1001 86380 86390 1
544241 99544241 1001 86380 86390 1
544245 99544245 1001 86380 86390 1
544113 99544113 1001 86380 86390 1
544652 99544652 1001 86380 86390 1
544654 99544654 1001 86380 86390 1
544642 99544642 1001 86380 86390 1
436003 1139 1001 83040 83457 1
432052 1131 1001 37440 37917 1
531990 683 1001 49479 49778 1
540424 647 1002 64238 70570 1
400003 99400003 1001 86380 86390 1
400225 99400225 1001 86380 86390 1
400228 99400228 1001 86380 86390 1
400414 99400414 1001 86380 86390 1
400780 99400780 1001 86380 86390 1
400830 99400830 1001 86380 86390 1
400941 99400941 1001 86380 86390 1
401318 99401318 1001 86380 86390 1
401685 99401685 1001 86380 86390 1
401598 99401598 1001 86380 86390 1
402053 99402053 1001 86380 86390 1
401949 99401949 1001 86380 86390 1
402270 99402270 1001 86380 86390 1
402196 99402196 1001 86380 86390 1
402346 99402346 1001 86380 86390 1
402376 99402376 1001 86380 86390 1
402308 99402308 1001 86380 86390 1
402696 99402696 1001 86380 86390 1
402902 99402902 1001 86380 86390 1
402972 99402972 1001 86380 86390 1
403124 99403124 1001 86380 86390 1
403218 99403218 1001 86380 86390 1
403596 99403596 1001 86380 86390 1
403624 99403624 1001 86380 86390 1
403586 99403586 1001 86380 86390 1
403559 99403559 1001 86380 86390 1
403691 99403691 1001 86380 86390 1
403627 99403627 1001 86380 86390 1
403860 99403860 1001 86380 86390 1
403872 99403872 1001 86380 86390 1
404074 99404074 1001 86380 86390 1
404251 99404251 1001 86380 86390 1
404206 99404206 1001 86380 86390 1
404184 99404184 1001 86380 86390 1
404291 99404291 1001 86380 86390 1
404480 99404480 1001 86380 86390 1
404648 99404648 1001 86380 86390 1
404909 99404909 1001 86380 86390 1
405582 99405582 1001 86380 86390 1
405631 99405631 1001 86380 86390 1
405767 99405767 1001 86380 86390 1
405953 99405953 1001 86380 86390 1
405899 99405899 1001 86380 86390 1
406014 99406014 1001 86380 86390 1
406171 99406171 1001 86380 86390 1
406363 99406363 1001 86380 86390 1
406295 99406295 1001 86380 86390 1
406404 99406404 1001 86380 86390 1
406720 99406720 1001 86380 86390 1
407294 99407294 1001 86380 86390 1
407410 99407410 1001 86380 86390 1
407546 99407546 1001 86380 86390 1
407708 99407708 1001 86380 86390 1
407921 99407921 1001 86380 86390 1
407959 99407959 1001 86380 86390 1
408063 99408063 1001 86380 86390 1
408204 99408204 1001 86380 86390 1
408272 99408272 1001 86380 86390 1
408445 99408445 1001 86380 86390 1
408493 99408493 1001 86380 86390 1
408523 99408523 1001 86380 86390 1
408498 99408498 1001 86380 86390 1
408462 99408462 1001 86380 86390 1
408659 99408659 1001 86380 86390 1
408935 99408935 1001 86380 86390 1
409027 99409027 1001 86380 86390 1
408981 99408981 1001 86380 86390 1
409037 99409037 1001 86380 86390 1
409261 99409261 1001 86380 86390 1
409361 99409361 1001 86380 86390 1
409462 99409462 1001 86380 86390 1
409575 99409575 1001 86380 86390 1
409618 99409618 1001 86380 86390 1
409855 99409855 1001 86380 86390 1
409808 99409808 1001 86380 86390 1
409834 99409834 1001 86380 86390 1
410069 99410069 1001 86380 86390 1
410121 99410121 1001 86380 86390 1
410459 99410459 1001 86380 86390 1
410474 99410474 1001 86380 86390 1
410427 99410427 1001 86380 86390 1
410519 99410519 1001 86380 86390 1
410527 99410527 1001 86380 86390 1
410587 99410587 1001 86380 86390 1
410762 99410762 1001 86380 86390 1
410726 99410726 1001 86380 86390 1
410956 99410956 1001 86380 86390 1
411133 99411133 1001 86380 86390 1
411267 99411267 1001 86380 86390 1
411408 99411408 1001 86380 86390 1
411510 99411510 1001 86380 86390 1
411515 99411515 1001 86380 86390 1
411445 99411445 1001 86380 86390 1
411528 99411528 1001 86380 86390 1
411542 99411542 1001 86380 86390 1
411717 99411717 1001 86380 86390 1
411701 99411701 1001 86380 86390 1
411846 99411846 1001 86380 86390 1
411655 99411655 1001 86380 86390 1
411942 99411942 1001 86380 86390 1
411874 99411874 1001 86380 86390 1
411926 99411926 1001 86380 86390 1
412105 99412105 1001 86380 86390 1
412266 99412266 1001 86380 86390 1
412243 99412243 1001 86380 86390 1
412221 99412221 1001 86380 86390 1
413399 99413399 1001 86380 86390 1
413026 99413026 1001 86380 86390 1
412998 99412998 1001 86380 86390 1
412871 99412871 1001 86380 86390 1
412490 99412490 1001 86380 86390 1
412543 99412543 1001 86380 86390 1
413872 99413872 1001 86380 86390 1
414040 99414040 1001 86380 86390 1
415187 99415187 1001 86380 86390 1
415103 99415103 1001 86380 86390 1
414986 99414986 1001 86380 86390 1
414616 99414616 1001 86380 86390 1
414841 99414841 1001 86380 86390 1
414868 99414868 1001 86380 86390 1
414625 99414625 1001 86380 86390 1
414160 99414160 1001 86380 86390 1
414390 99414390 1001 86380 86390 1
414391 99414391 1001 86380 86390 1
414419 99414419 1001 86380 86390 1
414220 99414220 1001 86380 86390 1
415372 99415372 1001 86380 86390 1
415607 99415607 1001 86380 86390 1
415323 99415323 1001 86380 86390 1
415466 99415466 1001 86380 86390 1
415492 99415492 1001 86380 86390 1
416833 99416833 1001 86380 86390 1
416146 99416146 1001 86380 86390 1
416487 99416487 1001 86380 86390 1
416426 99416426 1001 86380 86390 1
416155 99416155 1001 86380 86390 1
415832 99415832 1001 86380 86390 1
415800 99415800 1001 86380 86390 1
417115 99417115 1001 86380 86390 1
417054 99417054 1001 86380 86390 1
417341 99417341 1001 86380 86390 1
417250 99417250 1001 86380 86390 1
417349 99417349 1001 86380 86390 1
417368 99417368 1001 86380 86390 1
417063 99417063 1001 86380 86390 1
417441 99417441 1001 86380 86390 1
418512 99418512 1001 86380 86390 1
418710 99418710 1001 86380 86390 1
418037 99418037 1001 86380 86390 1
418342 99418342 1001 86380 86390 1
418403 99418403 1001 86380 86390 1
418242 99418242 1001 86380 86390 1
418004 99418004 1001 86380 86390 1
417843 99417843 1001 86380 86390 1
417867 99417867 1001 86380 86390 1
418887 99418887 1001 86380 86390 1
419007 99419007 1001 86380 86390 1
419009 99419009 1001 86380 86390 1
420220 99420220 1001 86380 86390 1
420268 99420268 1001 86380 86390 1
420372 99420372 1001 86380 86390 1
420428 99420428 1001 86380 86390 1
419967 99419967 1001 86380 86390 1
419873 99419873 1001 86380 86390 1
419963 99419963 1001 86380 86390 1
419876 99419876 1001 86380 86390 1
419547 99419547 1001 86380 86390 1
419607 99419607 1001 86380 86390 1
419315 99419315 1001 86380 86390 1
420564 99420564 1001 86380 86390 1
420823 99420823 1001 86380 86390 1
420684 99420684 1001 86380 86390 1
421814 99421814 1001 86380 86390 1
421968 99421968 1001 86380 86390 1
421720 99421720 1001 86380 86390 1
421824 99421824 1001 86380 86390 1
422078 99422078 1001 86380 86390 1
421853 99421853 1001 86380 86390 1
421548 99421548 1001 86380 86390 1
421408 99421408 1001 86380 86390 1
420918 99420918 1001 86380 86390 1
421250 99421250 1001 86380 86390 1
423461 99423461 1001 86380 86390 1
423705 99423705 1001 86380 86390 1
423213 99423213 1001 86380 86390 1
423166 99423166 1001 86380 86390 1
422580 99422580 1001 86380 86390 1
422929 99422929 1001 86380 86390 1
423863 99423863 1001 86380 86390 1
424034 99424034 1001 86380 86390 1
425300 99425300 1001 86380 86390 1
425200 99425200 1001 86380 86390 1
425114 99425114 1001 86380 86390 1
425359 99425359 1001 86380 86390 1
424882 99424882 1001 86380 86390 1
424992 99424992 1001 86380 86390 1
424870 99424870 1001 86380 86390 1
424661 99424661 1001 86380 86390 1
424798 99424798 1001 86380 86390 1
424338 99424338 1001 86380 86390 1
424199 99424199 1001 86380 86390 1
424432 99424432 1001 86380 86390 1
426896 99426896 1001 86380 86390 1
426980 99426980 1001 86380 86390 1
426799 99426799 1001 86380 86390 1
426954 99426954 1001 86380 86390 1
426446 99426446 1001 86380 86390 1
426529 99426529 1001 86380 86390 1
425834 99425834 1001 86380 86390 1
426055 99426055 1001 86380 86390 1
425883 99425883 1001 86380 86390 1
427469 99427469 1001 86380 86390 1
427359 99427359 1001 86380 86390 1
428352 99428352 1001 86380 86390 1
428417 99428417 1001 86380 86390 1
427972 99427972 1001 86380 86390 1
428040 99428040 1001 86380 86390 1
427996 99427996 1001 86380 86390 1
427751 99427751 1001 86380 86390 1
427602 99427602 1001 86380 86390 1
427763 99427763 1001 86380 86390 1
427648 99427648 1001 86380 86390 1
427552 99427552 1001 86380 86390 1
428986 99428986 1001 86380 86390 1
429022 99429022 1001 86380 86390 1
428885 99428885 1001 86380 86390 1
428833 99428833 1001 86380 86390 1
430118 99430118 1001 86380 86390 1
430247 99430247 1001 86380 86390 1
430185 99430185 1001 86380 86390 1
429776 99429776 1001 86380 86390 1
429770 99429770 1001 86380 86390 1
429630 99429630 1001 86380 86390 1
429507 99429507 1001 86380 86390 1
429337 99429337 1001 86380 86390 1
429538 99429538 1001 86380 86390 1
430455 99430455 1001 86380 86390 1
430506 99430506 1001 86380 86390 1
430401 99430401 1001 86380 86390 1
430730 99430730 1001 86380 86390 1
431996 99431996 1001 86380 86390 1
431970 99431970 1001 86380 86390 1
431310 99431310 1001 86380 86390 1
431389 99431389 1001 86380 86390 1
431422 99431422 1001 86380 86390 1
431009 99431009 1001 86380 86390 1
431247 99431247 1001 86380 86390 1
430959 99430959 1001 86380 86390 1
430932 99430932 1001 86380 86390 1
431054 99431054 1001 86380 86390 1
431057 99431057 1001 86380 86390 1
431141 99431141 1001 86380 86390 1
432251 99432251 1001 86380 86390 1
432252 99432252 1001 86380 86390 1
432365 99432365 1001 86380 86390 1
433618 99433618 1001 86380 86390 1
433588 99433588 1001 86380 86390 1
433500 99433500 1001 86380 86390 1
433703 99433703 1001 86380 86390 1
433628 99433628 1001 86380 86390 1
432945 99432945 1001 86380 86390 1
433316 99433316 1001 86380 86390 1
433251 99433251 1001 86380 86390 1
433057 99433057 1001 86380 86390 1
432912 99432912 1001 86380 86390 1
432758 99432758 1001 86380 86390 1
432616 99432616 1001 86380 86390 1
432638 99432638 1001 86380 86390 1
432888 99432888 1001 86380 86390 1
432645 99432645 1001 86380 86390 1
433746 99433746 1001 86380 86390 1
435233 99435233 1001 86380 86390 1
435415 99435415 1001 86380 86390 1
434896 99434896 1001 86380 86390 1
434825 99434825 1001 86380 86390 1
434745 99434745 1001 86380 86390 1
434609 99434609 1001 86380 86390 1
434856 99434856 1001 86380 86390 1
434802 99434802 1001 86380 86390 1
434633 99434633 1001 86380 86390 1
434752 99434752 1001 86380 86390 1
434939 99434939 1001 86380 86390 1
434512 99434512 1001 86380 86390 1
434231 99434231 1001 86380 86390 1
434291 99434291 1001 86380 86390 1
434525 99434525 1001 86380 86390 1
434187 99434187 1001 86380 86390 1
434364 99434364 1001 86380 86390 1
434495 99434495 1001 86380 86390 1
435458 99435458 1001 86380 86390 1
435626 99435626 1001 86380 86390 1
435879 99435879 1001 86380 86390 1
435818 99435818 1001 86380 86390 1
436920 99436920 1001 86380 86390 1
437102 99437102 1001 86380 86390 1
436771 99436771 1001 86380 86390 1
436493 99436493 1001 86380 86390 1
436460 99436460 1001 86380 86390 1
436557 99436557 1001 86380 86390 1
436164 99436164 1001 86380 86390 1
436174 99436174 1001 86380 86390 1
436757 99436757 1001 86380 86390 1
437243 99437243 1001 86380 86390 1
300035 99300035 1001 86380 86390 1
300087 99300087 1001 86380 86390 1
300089 99300089 1001 86380 86390 1
300652 99300652 1001 86380 86390 1
300672 99300672 1001 86380 86390 1
300687 99300687 1001 86380 86390 1
300516 99300516 1001 86380 86390 1
300414 99300414 1001 86380 86390 1
300379 99300379 1001 86380 86390 1
300495 99300495 1001 86380 86390 1
300159 99300159 1001 86380 86390 1
300242 99300242 1001 86380 86390 1
300153 99300153 1001 86380 86390 1
300156 99300156 1001 86380 86390 1
300275 99300275 1001 86380 86390 1
300777 99300777 1001 86380 86390 1
300828 99300828 1001 86380 86390 1
301415 99301415 1001 86380 86390 1
301369 99301369 1001 86380 86390 1
301410 99301410 1001 86380 86390 1
301476 99301476 1001 86380 86390 1
301232 99301232 1001 86380 86390 1
301159 99301159 1001 86380 86390 1
301191 99301191 1001 86380 86390 1
301064 99301064 1001 86380 86390 1
301054 99301054 1001 86380 86390 1
301720 99301720 1001 86380 86390 1
301591 99301591 1001 86380 86390 1
301593 99301593 1001 86380 86390 1
301718 99301718 1001 86380 86390 1
302239 99302239 1001 86380 86390 1
302181 99302181 1001 86380 86390 1
302357 99302357 1001 86380 86390 1
302274 99302274 1001 86380 86390 1
302163 99302163 1001 86380 86390 1
302013 99302013 1001 86380 86390 1
301974 99301974 1001 86380 86390 1
301801 99301801 1001 86380 86390 1
301868 99301868 1001 86380 86390 1
301896 99301896 1001 86380 86390 1
301938 99301938 1001 86380 86390 1
302585 99302585 1001 86380 86390 1
302407 99302407 1001 86380 86390 1
303008 99303008 1001 86380 86390 1
303198 99303198 1001 86380 86390 1
302885 99302885 1001 86380 86390 1
302940 99302940 1001 86380 86390 1
302810 99302810 1001 86380 86390 1
302805 99302805 1001 86380 86390 1
302884 99302884 1001 86380 86390 1
302752 99302752 1001 86380 86390 1
302688 99302688 1001 86380 86390 1
303388 99303388 1001 86380 86390 1
303376 99303376 1001 86380 86390 1
303304 99303304 1001 86380 86390 1
303908 99303908 1001 86380 86390 1
303936 99303936 1001 86380 86390 1
303685 99303685 1001 86380 86390 1
303792 99303792 1001 86380 86390 1
303716 99303716 1001 86380 86390 1
303746 99303746 1001 86380 86390 1
303761 99303761 1001 86380 86390 1
303788 99303788 1001 86380 86390 1
303504 99303504 1001 86380 86390 1
303598 99303598 1001 86380 86390 1
303419 99303419 1001 86380 86390 1
303448 99303448 1001 86380 86390 1
304135 99304135 1001 86380 86390 1
304078 99304078 1001 86380 86390 1
304236 99304236 1001 86380 86390 1
304710 99304710 1001 86380 86390 1
304736 99304736 1001 86380 86390 1
304842 99304842 1001 86380 86390 1
304817 99304817 1001 86380 86390 1
304849 99304849 1001 86380 86390 1
304793 99304793 1001 86380 86390 1
304589 99304589 1001 86380 86390 1
304633 99304633 1001 86380 86390 1
304597 99304597 1001 86380 86390 1
304534 99304534 1001 86380 86390 1
304258 99304258 1001 86380 86390 1
304418 99304418 1001 86380 86390 1
304250 99304250 1001 86380 86390 1
304894 99304894 1001 86380 86390 1
304959 99304959 1001 86380 86390 1
305596 99305596 1001 86380 86390 1
305650 99305650 1001 86380 86390 1
305521 99305521 1001 86380 86390 1
305563 99305563 1001 86380 86390 1
305490 99305490 1001 86380 86390 1
305304 99305304 1001 86380 86390 1
305318 99305318 1001 86380 86390 1
305362 99305362 1001 86380 86390 1
305133 99305133 1001 86380 86390 1
500093 99500093 1001 86380 86390 1
500183 99500183 1001 86380 86390 1
500615 99500615 1001 86380 86390 1
500684 99500684 1001 86380 86390 1
500555 99500555 1001 86380 86390 1
500349 99500349 1001 86380 86390 1
500338 99500338 1001 86380 86390 1
500261 99500261 1001 86380 86390 1
500300 99500300 1001 86380 86390 1
500226 99500226 1001 86380 86390 1
500382 99500382 1001 86380 86390 1
500877 99500877 1001 86380 86390 1
500918 99500918 1001 86380 86390 1
500983 99500983 1001 86380 86390 1
500996 99500996 1001 86380 86390 1
500830 99500830 1001 86380 86390 1
500874 99500874 1001 86380 86390 1
501473 99501473 1001 86380 86390 1
501564 99501564 1001 86380 86390 1
501451 99501451 1001 86380 86390 1
501622 99501622 1001 86380 86390 1
501545 99501545 1001 86380 86390 1
501443 99501443 1001 86380 86390 1
501330 99501330 1001 86380 86390 1
501395 99501395 1001 86380 86390 1
501345 99501345 1001 86380 86390 1
501390 99501390 1001 86380 86390 1
501339 99501339 1001 86380 86390 1
501238 99501238 1001 86380 86390 1
501058 99501058 1001 86380 86390 1
501089 99501089 1001 86380 86390 1
501844 99501844 1001 86380 86390 1
501227 99501227 1001 86380 86390 1
501747 99501747 1001 86380 86390 1
502273 99502273 1001 86380 86390 1
502299 99502299 1001 86380 86390 1
502417 99502417 1001 86380 86390 1
502419 99502419 1001 86380 86390 1
502173 99502173 1001 86380 86390 1
502207 99502207 1001 86380 86390 1
502013 99502013 1001 86380 86390 1
501866 99501866 1001 86380 86390 1
501854 99501854 1001 86380 86390 1
501986 99501986 1001 86380 86390 1
502556 99502556 1001 86380 86390 1
502510 99502510 1001 86380 86390 1
503251 99503251 1001 86380 86390 1
503123 99503123 1001 86380 86390 1
502932 99502932 1001 86380 86390 1
503049 99503049 1001 86380 86390 1
502965 99502965 1001 86380 86390 1
502802 99502802 1001 86380 86390 1
502805 99502805 1001 86380 86390 1
502691 99502691 1001 86380 86390 1
502734 99502734 1001 86380 86390 1
503457 99503457 1001 86380 86390 1
503356 99503356 1001 86380 86390 1
503437 99503437 1001 86380 86390 1
503413 99503413 1001 86380 86390 1
503442 99503442 1001 86380 86390 1
504116 99504116 1001 86380 86390 1
504083 99504083 1001 86380 86390 1
503999 99503999 1001 86380 86390 1
503709 99503709 1001 86380 86390 1
503891 99503891 1001 86380 86390 1
503778 99503778 1001 86380 86390 1
503604 99503604 1001 86380 86390 1
503593 99503593 1001 86380 86390 1
503623 99503623 1001 86380 86390 1
504234 99504234 1001 86380 86390 1
504300 99504300 1001 86380 86390 1
504159 99504159 1001 86380 86390 1
504835 99504835 1001 86380 86390 1
504689 99504689 1001 86380 86390 1
504728 99504728 1001 86380 86390 1
504692 99504692 1001 86380 86390 1
504732 99504732 1001 86380 86390 1
504734 99504734 1001 86380 86390 1
504467 99504467 1001 86380 86390 1
504438 99504438 1001 86380 86390 1
505110 99505110 1001 86380 86390 1
504740 99504740 1001 86380 86390 1
505127 99505127 1001 86380 86390 1
504974 99504974 1001 86380 86390 1
505617 99505617 1001 86380 86390 1
505701 99505701 1001 86380 86390 1
505637 99505637 1001 86380 86390 1
505586 99505586 1001 86380 86390 1
505679 99505679 1001 86380 86390 1
505463 99505463 1001 86380 86390 1
505451 99505451 1001 86380 86390 1
505439 99505439 1001 86380 86390 1
505393 99505393 1001 86380 86390 1
505314 99505314 1001 86380 86390 1
505211 99505211 1001 86380 86390 1
505911 99505911 1001 86380 86390 1
505810 99505810 1001 86380 86390 1
505892 99505892 1001 86380 86390 1
506550 99506550 1001 86380 86390 1
506397 99506397 1001 86380 86390 1
506584 99506584 1001 86380 86390 1
506556 99506556 1001 86380 86390 1
506262 99506262 1001 86380 86390 1
506198 99506198 1001 86380 86390 1
506303 99506303 1001 86380 86390 1
506305 99506305 1001 86380 86390 1
506321 99506321 1001 86380 86390 1
506001 99506001 1001 86380 86390 1
506145 99506145 1001 86380 86390 1
506029 99506029 1001 86380 86390 1
506069 99506069 1001 86380 86390 1
506123 99506123 1001 86380 86390 1
506022 99506022 1001 86380 86390 1
506636 99506636 1001 86380 86390 1
506651 99506651 1001 86380 86390 1
506605 99506605 1001 86380 86390 1
507287 99507287 1001 86380 86390 1
507415 99507415 1001 86380 86390 1
507205 99507205 1001 86380 86390 1
507042 99507042 1001 86380 86390 1
507135 99507135 1001 86380 86390 1
507058 99507058 1001 86380 86390 1
507201 99507201 1001 86380 86390 1
507214 99507214 1001 86380 86390 1
506970 99506970 1001 86380 86390 1
506907 99506907 1001 86380 86390 1
506947 99506947 1001 86380 86390 1
506953 99506953 1001 86380 86390 1
507498 99507498 1001 86380 86390 1
507010 99507010 1001 86380 86390 1
507528 99507528 1001 86380 86390 1
507570 99507570 1001 86380 86390 1
508215 99508215 1001 86380 86390 1
508217 99508217 1001 86380 86390 1
508084 99508084 1001 86380 86390 1
508059 99508059 1001 86380 86390 1
508138 99508138 1001 86380 86390 1
508164 99508164 1001 86380 86390 1
508152 99508152 1001 86380 86390 1
508237 99508237 1001 86380 86390 1
507887 99507887 1001 86380 86390 1
507842 99507842 1001 86380 86390 1
507897 99507897 1001 86380 86390 1
507988 99507988 1001 86380 86390 1
507640 99507640 1001 86380 86390 1
507704 99507704 1001 86380 86390 1
508962 99508962 1001 86380 86390 1
509034 99509034 1001 86380 86390 1
508685 99508685 1001 86380 86390 1
508803 99508803 1001 86380 86390 1
508687 99508687 1001 86380 86390 1
508573 99508573 1001 86380 86390 1
508536 99508536 1001 86380 86390 1
508575 99508575 1001 86380 86390 1
508553 99508553 1001 86380 86390 1
508644 99508644 1001 86380 86390 1
509139 99509139 1001 86380 86390 1
509181 99509181 1001 86380 86390 1
509271 99509271 1001 86380 86390 1
509221 99509221 1001 86380 86390 1
509147 99509147 1001 86380 86390 1
509800 99509800 1001 86380 86390 1
509871 99509871 1001 86380 86390 1
509793 99509793 1001 86380 86390 1
509833 99509833 1001 86380 86390 1
509684 99509684 1001 86380 86390 1
509673 99509673 1001 86380 86390 1
509623 99509623 1001 86380 86390 1
509677 99509677 1001 86380 86390 1
509359 99509359 1001 86380 86390 1
509361 99509361 1001 86380 86390 1
509480 99509480 1001 86380 86390 1
509392 99509392 1001 86380 86390 1
509368 99509368 1001 86380 86390 1
509950 99509950 1001 86380 86390 1
509925 99509925 1001 86380 86390 1
510063 99510063 1001 86380 86390 1
510051 99510051 1001 86380 86390 1
510578 99510578 1001 86380 86390 1
510608 99510608 1001 86380 86390 1
510533 99510533 1001 86380 86390 1
510474 99510474 1001 86380 86390 1
510475 99510475 1001 86380 86390 1
510404 99510404 1001 86380 86390 1
510107 99510107 1001 86380 86390 1
510147 99510147 1001 86380 86390 1
510293 99510293 1001 86380 86390 1
510128 99510128 1001 86380 86390 1
510130 99510130 1001 86380 86390 1
510817 99510817 1001 86380 86390 1
510831 99510831 1001 86380 86390 1
510741 99510741 1001 86380 86390 1
510886 99510886 1001 86380 86390 1
510912 99510912 1001 86380 86390 1
511373 99511373 1001 86380 86390 1
511548 99511548 1001 86380 86390 1
511308 99511308 1001 86380 86390 1
511225 99511225 1001 86380 86390 1
511051 99511051 1001 86380 86390 1
510952 99510952 1001 86380 86390 1
510983 99510983 1001 86380 86390 1
511582 99511582 1001 86380 86390 1
511621 99511621 1001 86380 86390 1
511714 99511714 1001 86380 86390 1
511689 99511689 1001 86380 86390 1
512238 99512238 1001 86380 86390 1
512229 99512229 1001 86380 86390 1
512355 99512355 1001 86380 86390 1
512362 99512362 1001 86380 86390 1
512338 99512338 1001 86380 86390 1
512000 99512000 1001 86380 86390 1
511975 99511975 1001 86380 86390 1
512068 99512068 1001 86380 86390 1
511761 99511761 1001 86380 86390 1
511854 99511854 1001 86380 86390 1
511856 99511856 1001 86380 86390 1
511766 99511766 1001 86380 86390 1
512405 99512405 1001 86380 86390 1
512524 99512524 1001 86380 86390 1
513178 99513178 1001 86380 86390 1
513019 99513019 1001 86380 86390 1
513140 99513140 1001 86380 86390 1
512831 99512831 1001 86380 86390 1
512976 99512976 1001 86380 86390 1
512598 99512598 1001 86380 86390 1
512728 99512728 1001 86380 86390 1
512667 99512667 1001 86380 86390 1
512777 99512777 1001 86380 86390 1
512687 99512687 1001 86380 86390 1
513280 99513280 1001 86380 86390 1
513345 99513345 1001 86380 86390 1
513282 99513282 1001 86380 86390 1
513310 99513310 1001 86380 86390 1
513919 99513919 1001 86380 86390 1
513920 99513920 1001 86380 86390 1
513976 99513976 1001 86380 86390 1
513939 99513939 1001 86380 86390 1
513657 99513657 1001 86380 86390 1
513646 99513646 1001 86380 86390 1
513808 99513808 1001 86380 86390 1
513640 99513640 1001 86380 86390 1
513438 99513438 1001 86380 86390 1
513484 99513484 1001 86380 86390 1
513497 99513497 1001 86380 86390 1
514132 99514132 1001 86380 86390 1
514068 99514068 1001 86380 86390 1
514181 99514181 1001 86380 86390 1
514718 99514718 1001 86380 86390 1
514721 99514721 1001 86380 86390 1
514748 99514748 1001 86380 86390 1
514714 99514714 1001 86380 86390 1
514559 99514559 1001 86380 86390 1
514384 99514384 1001 86380 86390 1
514350 99514350 1001 86380 86390 1
514949 99514949 1001 86380 86390 1
515001 99515001 1001 86380 86390 1
514901 99514901 1001 86380 86390 1
514916 99514916 1001 86380 86390 1
515008 99515008 1001 86380 86390 1
514866 99514866 1001 86380 86390 1
515621 99515621 1001 86380 86390 1
515520 99515520 1001 86380 86390 1
515638 99515638 1001 86380 86390 1
515510 99515510 1001 86380 86390 1
515432 99515432 1001 86380 86390 1
515317 99515317 1001 86380 86390 1
515407 99515407 1001 86380 86390 1
515101 99515101 1001 86380 86390 1
515064 99515064 1001 86380 86390 1
515169 99515169 1001 86380 86390 1
515105 99515105 1001 86380 86390 1
515250 99515250 1001 86380 86390 1
515756 99515756 1001 86380 86390 1
516402 99516402 1001 86380 86390 1
516471 99516471 1001 86380 86390 1
516111 99516111 1001 86380 86390 1
516169 99516169 1001 86380 86390 1
516184 99516184 1001 86380 86390 1
516049 99516049 1001 86380 86390 1
515987 99515987 1001 86380 86390 1
516701 99516701 1001 86380 86390 1
516638 99516638 1001 86380 86390 1
516628 99516628 1001 86380 86390 1
516631 99516631 1001 86380 86390 1
517276 99517276 1001 86380 86390 1
517227 99517227 1001 86380 86390 1
517163 99517163 1001 86380 86390 1
517176 99517176 1001 86380 86390 1
517177 99517177 1001 86380 86390 1
517043 99517043 1001 86380 86390 1
517044 99517044 1001 86380 86390 1
517074 99517074 1001 86380 86390 1
516731 99516731 1001 86380 86390 1
516790 99516790 1001 86380 86390 1
517529 99517529 1001 86380 86390 1
517533 99517533 1001 86380 86390 1
517355 99517355 1001 86380 86390 1
518124 99518124 1001 86380 86390 1
518161 99518161 1001 86380 86390 1
518022 99518022 1001 86380 86390 1
517992 99517992 1001 86380 86390 1
517792 99517792 1001 86380 86390 1
517691 99517691 1001 86380 86390 1
517732 99517732 1001 86380 86390 1
517629 99517629 1001 86380 86390 1
517566 99517566 1001 86380 86390 1
518264 99518264 1001 86380 86390 1
518177 99518177 1001 86380 86390 1
518955 99518955 1001 86380 86390 1
518958 99518958 1001 86380 86390 1
518826 99518826 1001 86380 86390 1
518918 99518918 1001 86380 86390 1
518921 99518921 1001 86380 86390 1
518977 99518977 1001 86380 86390 1
518819 99518819 1001 86380 86390 1
518608 99518608 1001 86380 86390 1
518687 99518687 1001 86380 86390 1
518638 99518638 1001 86380 86390 1
518730 99518730 1001 86380 86390 1
518587 99518587 1001 86380 86390 1
518373 99518373 1001 86380 86390 1
518386 99518386 1001 86380 86390 1
518492 99518492 1001 86380 86390 1
519064 99519064 1001 86380 86390 1
519639 99519639 1001 86380 86390 1
519678 99519678 1001 86380 86390 1
519769 99519769 1001 86380 86390 1
519770 99519770 1001 86380 86390 1
519487 99519487 1001 86380 86390 1
519233 99519233 1001 86380 86390 1
519259 99519259 1001 86380 86390 1
519342 99519342 1001 86380 86390 1
519824 99519824 1001 86380 86390 1
519952 99519952 1001 86380 86390 1
520550 99520550 1001 86380 86390 1
520590 99520590 1001 86380 86390 1
520552 99520552 1001 86380 86390 1
520608 99520608 1001 86380 86390 1
520438 99520438 1001 86380 86390 1
520479 99520479 1001 86380 86390 1
520495 99520495 1001 86380 86390 1
520536 99520536 1001 86380 86390 1
520409 99520409 1001 86380 86390 1
520377 99520377 1001 86380 86390 1
520278 99520278 1001 86380 86390 1
520184 99520184 1001 86380 86390 1
520187 99520187 1001 86380 86390 1
520758 99520758 1001 86380 86390 1
520762 99520762 1001 86380 86390 1
520777 99520777 1001 86380 86390 1
521297 99521297 1001 86380 86390 1
521186 99521186 1001 86380 86390 1
521226 99521226 1001 86380 86390 1
521188 99521188 1001 86380 86390 1
521065 99521065 1001 86380 86390 1
520920 99520920 1001 86380 86390 1
521556 99521556 1001 86380 86390 1
521482 99521482 1001 86380 86390 1
521534 99521534 1001 86380 86390 1
521652 99521652 1001 86380 86390 1
521511 99521511 1001 86380 86390 1
521642 99521642 1001 86380 86390 1
522248 99522248 1001 86380 86390 1
522034 99522034 1001 86380 86390 1
521870 99521870 1001 86380 86390 1
521834 99521834 1001 86380 86390 1
522445 99522445 1001 86380 86390 1
522316 99522316 1001 86380 86390 1
522333 99522333 1001 86380 86390 1
522398 99522398 1001 86380 86390 1
522373 99522373 1001 86380 86390 1
523004 99523004 1001 86380 86390 1
523030 99523030 1001 86380 86390 1
523032 99523032 1001 86380 86390 1
523089 99523089 1001 86380 86390 1
522918 99522918 1001 86380 86390 1
523049 99523049 1001 86380 86390 1
522947 99522947 1001 86380 86390 1
522765 99522765 1001 86380 86390 1
522833 99522833 1001 86380 86390 1
522859 99522859 1001 86380 86390 1
522698 99522698 1001 86380 86390 1
522595 99522595 1001 86380 86390 1
523121 99523121 1001 86380 86390 1
523136 99523136 1001 86380 86390 1
523295 99523295 1001 86380 86390 1
523807 99523807 1001 86380 86390 1
523903 99523903 1001 86380 86390 1
523880 99523880 1001 86380 86390 1
523623 99523623 1001 86380 86390 1
523575 99523575 1001 86380 86390 1
523601 99523601 1001 86380 86390 1
523566 99523566 1001 86380 86390 1
523725 99523725 1001 86380 86390 1
523495 99523495 1001 86380 86390 1
524078 99524078 1001 86380 86390 1
524055 99524055 1001 86380 86390 1
524768 99524768 1001 86380 86390 1
524739 99524739 1001 86380 86390 1
524515 99524515 1001 86380 86390 1
524407 99524407 1001 86380 86390 1
524335 99524335 1001 86380 86390 1
524326 99524326 1001 86380 86390 1
524915 99524915 1001 86380 86390 1
524814 99524814 1001 86380 86390 1
525416 99525416 1001 86380 86390 1
525509 99525509 1001 86380 86390 1
525535 99525535 1001 86380 86390 1
525420 99525420 1001 86380 86390 1
525475 99525475 1001 86380 86390 1
525402 99525402 1001 86380 86390 1
525253 99525253 1001 86380 86390 1
525294 99525294 1001 86380 86390 1
525351 99525351 1001 86380 86390 1
525083 99525083 1001 86380 86390 1
525725 99525725 1001 86380 86390 1
525608 99525608 1001 86380 86390 1
525692 99525692 1001 86380 86390 1
525641 99525641 1001 86380 86390 1
525784 99525784 1001 86380 86390 1
525773 99525773 1001 86380 86390 1
526352 99526352 1001 86380 86390 1
526237 99526237 1001 86380 86390 1
526353 99526353 1001 86380 86390 1
526128 99526128 1001 86380 86390 1
526105 99526105 1001 86380 86390 1
526061 99526061 1001 86380 86390 1
525962 99525962 1001 86380 86390 1
526005 99526005 1001 86380 86390 1
526448 99526448 1001 86380 86390 1
526591 99526591 1001 86380 86390 1
526503 99526503 1001 86380 86390 1
526581 99526581 1001 86380 86390 1
527103 99527103 1001 86380 86390 1
527156 99527156 1001 86380 86390 1
526982 99526982 1001 86380 86390 1
526970 99526970 1001 86380 86390 1
526845 99526845 1001 86380 86390 1
527028 99527028 1001 86380 86390 1
526695 99526695 1001 86380 86390 1
526802 99526802 1001 86380 86390 1
526757 99526757 1001 86380 86390 1
526653 99526653 1001 86380 86390 1
527414 99527414 1001 86380 86390 1
527299 99527299 1001 86380 86390 1
527292 99527292 1001 86380 86390 1
527898 99527898 1001 86380 86390 1
528019 99528019 1001 86380 86390 1
527881 99527881 1001 86380 86390 1
527945 99527945 1001 86380 86390 1
527821 99527821 1001 86380 86390 1
527670 99527670 1001 86380 86390 1
527698 99527698 1001 86380 86390 1
527674 99527674 1001 86380 86390 1
527547 99527547 1001 86380 86390 1
527551 99527551 1001 86380 86390 1
527463 99527463 1001 86380 86390 1
527633 99527633 1001 86380 86390 1
528124 99528124 1001 86380 86390 1
528117 99528117 1001 86380 86390 1
528787 99528787 1001 86380 86390 1
528852 99528852 1001 86380 86390 1
528742 99528742 1001 86380 86390 1
528731 99528731 1001 86380 86390 1
528861 99528861 1001 86380 86390 1
528541 99528541 1001 86380 86390 1
528685 99528685 1001 86380 86390 1
528623 99528623 1001 86380 86390 1
528611 99528611 1001 86380 86390 1
528539 99528539 1001 86380 86390 1
528417 99528417 1001 86380 86390 1
528903 99528903 1001 86380 86390 1
528917 99528917 1001 86380 86390 1
528946 99528946 1001 86380 86390 1
529560 99529560 1001 86380 86390 1
529703 99529703 1001 86380 86390 1
529608 99529608 1001 86380 86390 1
529342 99529342 1001 86380 86390 1
529480 99529480 1001 86380 86390 1
529145 99529145 1001 86380 86390 1
529151 99529151 1001 86380 86390 1
529270 99529270 1001 86380 86390 1
529826 99529826 1001 86380 86390 1
529840 99529840 1001 86380 86390 1
530413 99530413 1001 86380 86390 1
530367 99530367 1001 86380 86390 1
530297 99530297 1001 86380 86390 1
530332 99530332 1001 86380 86390 1
530268 99530268 1001 86380 86390 1
529971 99529971 1001 86380 86390 1
530099 99530099 1001 86380 86390 1
530579 99530579 1001 86380 86390 1
530639 99530639 1001 86380 86390 1
531281 99531281 1001 86380 86390 1
531299 99531299 1001 86380 86390 1
530888 99530888 1001 86380 86390 1
530916 99530916 1001 86380 86390 1
530793 99530793 1001 86380 86390 1
530820 99530820 1001 86380 86390 1
530809 99530809 1001 86380 86390 1
531564 99531564 1001 86380 86390 1
531462 99531462 1001 86380 86390 1
531541 99531541 1001 86380 86390 1
532106 99532106 1001 86380 86390 1
532057 99532057 1001 86380 86390 1
532198 99532198 1001 86380 86390 1
531926 99531926 1001 86380 86390 1
531915 99531915 1001 86380 86390 1
531841 99531841 1001 86380 86390 1
531690 99531690 1001 86380 86390 1
531713 99531713 1001 86380 86390 1
532293 99532293 1001 86380 86390 1
532219 99532219 1001 86380 86390 1
532310 99532310 1001 86380 86390 1
532278 99532278 1001 86380 86390 1
532330 99532330 1001 86380 86390 1
532369 99532369 1001 86380 86390 1
532891 99532891 1001 86380 86390 1
532845 99532845 1001 86380 86390 1
532871 99532871 1001 86380 86390 1
532951 99532951 1001 86380 86390 1
532818 99532818 1001 86380 86390 1
532795 99532795 1001 86380 86390 1
532477 99532477 1001 86380 86390 1
532481 99532481 1001 86380 86390 1
532474 99532474 1001 86380 86390 1
533071 99533071 1001 86380 86390 1
533112 99533112 1001 86380 86390 1
533100 99533100 1001 86380 86390 1
533209 99533209 1001 86380 86390 1
533821 99533821 1001 86380 86390 1
533799 99533799 1001 86380 86390 1
533789 99533789 1001 86380 86390 1
533510 99533510 1001 86380 86390 1
533542 99533542 1001 86380 86390 1
533543 99533543 1001 86380 86390 1
533496 99533496 1001 86380 86390 1
533279 99533279 1001 86380 86390 1
533388 99533388 1001 86380 86390 1
533286 99533286 1001 86380 86390 1
533340 99533340 1001 86380 86390 1
534025 99534025 1001 86380 86390 1
533925 99533925 1001 86380 86390 1
534045 99534045 1001 86380 86390 1
533904 99533904 1001 86380 86390 1
534514 99534514 1001 86380 86390 1
534579 99534579 1001 86380 86390 1
534365 99534365 1001 86380 86390 1
534359 99534359 1001 86380 86390 1
534477 99534477 1001 86380 86390 1
534131 99534131 1001 86380 86390 1
534216 99534216 1001 86380 86390 1
534074 99534074 1001 86380 86390 1
534825 99534825 1001 86380 86390 1
534727 99534727 1001 86380 86390 1
534796 99534796 1001 86380 86390 1
535397 99535397 1001 86380 86390 1
535403 99535403 1001 86380 86390 1
535469 99535469 1001 86380 86390 1
535232 99535232 1001 86380 86390 1
535194 99535194 1001 86380 86390 1
534980 99534980 1001 86380 86390 1
535007 99535007 1001 86380 86390 1
535033 99535033 1001 86380 86390 1
535025 99535025 1001 86380 86390 1
535512 99535512 1001 86380 86390 1
536240 99536240 1001 86380 86390 1
536081 99536081 1001 86380 86390 1
535795 99535795 1001 86380 86390 1
535785 99535785 1001 86380 86390 1
536523 99536523 1001 86380 86390 1
536488 99536488 1001 86380 86390 1
537043 99537043 1001 86380 86390 1
536789 99536789 1001 86380 86390 1
536658 99536658 1001 86380 86390 1
536594 99536594 1001 86380 86390 1
536601 99536601 1001 86380 86390 1
536627 99536627 1001 86380 86390 1
536695 99536695 1001 86380 86390 1
537238 99537238 1001 86380 86390 1
537342 99537342 1001 86380 86390 1
537167 99537167 1001 86380 86390 1
537259 99537259 1001 86380 86390 1
537364 99537364 1001 86380 86390 1
537340 99537340 1001 86380 86390 1
537951 99537951 1001 86380 86390 1
537916 99537916 1001 86380 86390 1
537788 99537788 1001 86380 86390 1
537969 99537969 1001 86380 86390 1
537631 99537631 1001 86380 86390 1
537748 99537748 1001 86380 86390 1
537749 99537749 1001 86380 86390 1
537373 99537373 1001 86380 86390 1
538080 99538080 1001 86380 86390 1
538182 99538182 1001 86380 86390 1
538132 99538132 1001 86380 86390 1
538666 99538666 1001 86380 86390 1
538628 99538628 1001 86380 86390 1
538566 99538566 1001 86380 86390 1
538424 99538424 1001 86380 86390 1
538517 99538517 1001 86380 86390 1
538377 99538377 1001 86380 86390 1
538326 99538326 1001 86380 86390 1
538825 99538825 1001 86380 86390 1
538868 99538868 1001 86380 86390 1
538895 99538895 1001 86380 86390 1
539017 99539017 1001 86380 86390 1
539487 99539487 1001 86380 86390 1
539623 99539623 1001 86380 86390 1
539571 99539571 1001 86380 86390 1
539575 99539575 1001 86380 86390 1
539321 99539321 1001 86380 86390 1
539270 99539270 1001 86380 86390 1
539271 99539271 1001 86380 86390 1
539245 99539245 1001 86380 86390 1
539430 99539430 1001 86380 86390 1
539381 99539381 1001 86380 86390 1
539162 99539162 1001 86380 86390 1
539033 99539033 1001 86380 86390 1
539045 99539045 1001 86380 86390 1
539437 99539437 1001 86380 86390 1
539761 99539761 1001 86380 86390 1
539686 99539686 1001 86380 86390 1
539843 99539843 1001 86380 86390 1
540287 99540287 1001 86380 86390 1
540315 99540315 1001 86380 86390 1
540237 99540237 1001 86380 86390 1
540176 99540176 1001 86380 86390 1
540087 99540087 1001 86380 86390 1
540113 99540113 1001 86380 86390 1
540020 99540020 1001 86380 86390 1
539867 99539867 1001 86380 86390 1
539984 99539984 1001 86380 86390 1
540632 99540632 1001 86380 86390 1
540530 99540530 1001 86380 86390 1
540544 99540544 1001 86380 86390 1
540636 99540636 1001 86380 86390 1
540533 99540533 1001 86380 86390 1
540528 99540528 1001 86380 86390 1
541166 99541166 1001 86380 86390 1
541094 99541094 1001 86380 86390 1
541223 99541223 1001 86380 86390 1
541148 99541148 1001 86380 86390 1
541252 99541252 1001 86380 86390 1
541062 99541062 1001 86380 86390 1
540981 99540981 1001 86380 86390 1
540778 99540778 1001 86380 86390 1
540727 99540727 1001 86380 86390 1
540845 99540845 1001 86380 86390 1
540795 99540795 1001 86380 86390 1
540706 99540706 1001 86380 86390 1
540823 99540823 1001 86380 86390 1
540734 99540734 1001 86380 86390 1
540838 99540838 1001 86380 86390 1
540865 99540865 1001 86380 86390 1
541408 99541408 1001 86380 86390 1
541396 99541396 1001 86380 86390 1
541438 99541438 1001 86380 86390 1
541350 99541350 1001 86380 86390 1
541953 99541953 1001 86380 86390 1
541719 99541719 1001 86380 86390 1
541841 99541841 1001 86380 86390 1
541635 99541635 1001 86380 86390 1
541571 99541571 1001 86380 86390 1
541664 99541664 1001 86380 86390 1
541626 99541626 1001 86380 86390 1
542169 99542169 1001 86380 86390 1
542249 99542249 1001 86380 86390 1
542279 99542279 1001 86380 86390 1
542138 99542138 1001 86380 86390 1
542782 99542782 1001 86380 86390 1
542922 99542922 1001 86380 86390 1
542599 99542599 1001 86380 86390 1
542506 99542506 1001 86380 86390 1
543148 99543148 1001 86380 86390 1
543507 99543507 1001 86380 86390 1
543383 99543383 1001 86380 86390 1
543848 99543848 1001 86380 86390 1
543889 99543889 1001 86380 86390 1
543955 99543955 1001 86380 86390 1
543865 99543865 1001 86380 86390 1
543819 99543819 1001 86380 86390 1
544597 99544597 1001 86380 86390 1
544438 99544438 1001 86380 86390 1
544429 99544429 1001 86380 86390 1
544494 99544494 1001 86380 86390 1
544227 99544227 1001 86380 86390 1
544296 99544296 1001 86380 86390 1
544339 99544339 1001 86380 86390 1
544015 99544015 1001 86380 86390 1
544035 99544035 1001 86380 86390 1
544000 99544000 1001 86380 86390 1
544633 99544633 1001 86380 86390 1
544647 99544647 1001 86380 86390 1
544703 99544703 1001 86380 86390 1
544719 99544719 1001 86380 86390 1
407272 230 1001 1680 2097 1
434094 288 1001 16920 17337 1
400065 99400065 1001 86380 86390 1
400122 99400122 1001 86380 86390 1
400147 99400147 1001 86380 86390 1
400378 99400378 1001 86380 86390 1
400365 99400365 1001 86380 86390 1
400409 99400409 1001 86380 86390 1
400460 99400460 1001 86380 86390 1
400646 99400646 1001 86380 86390 1
400750 99400750 1001 86380 86390 1
400908 99400908 1001 86380 86390 1
400939 99400939 1001 86380 86390 1
401177 99401177 1001 86380 86390 1
401222 99401222 1001 86380 86390 1
401249 99401249 1001 86380 86390 1
401224 99401224 1001 86380 86390 1
401276 99401276 1001 86380 86390 1
401444 99401444 1001 86380 86390 1
401533 99401533 1001 86380 86390 1
401542 99401542 1001 86380 86390 1
401790 99401790 1001 86380 86390 1
401778 99401778 1001 86380 86390 1
402089 99402089 1001 86380 86390 1
402208 99402208 1001 86380 86390 1
402340 99402340 1001 86380 86390 1
402298 99402298 1001 86380 86390 1
402461 99402461 1001 86380 86390 1
402531 99402531 1001 86380 86390 1
402566 99402566 1001 86380 86390 1
402781 99402781 1001 86380 86390 1
402738 99402738 1001 86380 86390 1
402877 99402877 1001 86380 86390 1
402835 99402835 1001 86380 86390 1
402935 99402935 1001 86380 86390 1
403133 99403133 1001 86380 86390 1
403240 99403240 1001 86380 86390 1
403432 99403432 1001 86380 86390 1
403726 99403726 1001 86380 86390 1
403735 99403735 1001 86380 86390 1
403917 99403917 1001 86380 86390 1
403969 99403969 1001 86380 86390 1
404106 99404106 1001 86380 86390 1
404363 99404363 1001 86380 86390 1
404364 99404364 1001 86380 86390 1
404295 99404295 1001 86380 86390 1
404565 99404565 1001 86380 86390 1
405105 99405105 1001 86380 86390 1
405129 99405129 1001 86380 86390 1
405330 99405330 1001 86380 86390 1
405423 99405423 1001 86380 86390 1
405540 99405540 1001 86380 86390 1
405586 99405586 1001 86380 86390 1
405826 99405826 1001 86380 86390 1
405852 99405852 1001 86380 86390 1
405895 99405895 1001 86380 86390 1
406053 99406053 1001 86380 86390 1
406075 99406075 1001 86380 86390 1
406007 99406007 1001 86380 86390 1
406088 99406088 1001 86380 86390 1
406157 99406157 1001 86380 86390 1
406209 99406209 1001 86380 86390 1
406240 99406240 1001 86380 86390 1
406360 99406360 1001 86380 86390 1
406179 99406179 1001 86380 86390 1
406462 99406462 1001 86380 86390 1
406446 99406446 1001 86380 86390 1
406400 99406400 1001 86380 86390 1
406497 99406497 1001 86380 86390 1
406767 99406767 1001 86380 86390 1
406995 99406995 1001 86380 86390 1
406963 99406963 1001 86380 86390 1
407078 99407078 1001 86380 86390 1
407354 99407354 1001 86380 86390 1
407565 99407565 1001 86380 86390 1
407506 99407506 1001 86380 86390 1
407661 99407661 1001 86380 86390 1
407792 99407792 1001 86380 86390 1
407967 99407967 1001 86380 86390 1
408040 99408040 1001 86380 86390 1
408131 99408131 1001 86380 86390 1
408231 99408231 1001 86380 86390 1
408406 99408406 1001 86380 86390 1
408356 99408356 1001 86380 86390 1
408333 99408333 1001 86380 86390 1
408421 99408421 1001 86380 86390 1
408312 99408312 1001 86380 86390 1
408772 99408772 1001 86380 86390 1
408879 99408879 1001 86380 86390 1
409098 99409098 1001 86380 86390 1
409181 99409181 1001 86380 86390 1
409508 99409508 1001 86380 86390 1
409545 99409545 1001 86380 86390 1
409501 99409501 1001 86380 86390 1
409773 99409773 1001 86380 86390 1
409939 99409939 1001 86380 86390 1
410008 99410008 1001 86380 86390 1
410182 99410182 1001 86380 86390 1
410665 99410665 1001 86380 86390 1
410651 99410651 1001 86380 86390 1
410791 99410791 1001 86380 86390 1
410830 99410830 1001 86380 86390 1
410862 99410862 1001 86380 86390 1
410972 99410972 1001 86380 86390 1
411252 99411252 1001 86380 86390 1
411374 99411374 1001 86380 86390 1
411503 99411503 1001 86380 86390 1
411637 99411637 1001 86380 86390 1
411913 99411913 1001 86380 86390 1
411863 99411863 1001 86380 86390 1
412453 99412453 1001 86380 86390 1
412287 99412287 1001 86380 86390 1
413419 99413419 1001 86380 86390 1
413565 99413565 1001 86380 86390 1
413486 99413486 1001 86380 86390 1
413531 99413531 1001 86380 86390 1
413360 99413360 1001 86380 86390 1
412978 99412978 1001 86380 86390 1
412668 99412668 1001 86380 86390 1
412537 99412537 1001 86380 86390 1
412563 99412563 1001 86380 86390 1
412835 99412835 1001 86380 86390 1
413923 99413923 1001 86380 86390 1
413971 99413971 1001 86380 86390 1
413873 99413873 1001 86380 86390 1
413900 99413900 1001 86380 86390 1
414083 99414083 1001 86380 86390 1
415247 99415247 1001 86380 86390 1
415056 99415056 1001 86380 86390 1
415036 99415036 1001 86380 86390 1
415125 99415125 1001 86380 86390 1
415198 99415198 1001 86380 86390 1
414566 99414566 1001 86380 86390 1
414568 99414568 1001 86380 86390 1
414880 99414880 1001 86380 86390 1
414647 99414647 1001 86380 86390 1
414445 99414445 1001 86380 86390 1
415704 99415704 1001 86380 86390 1
415641 99415641 1001 86380 86390 1
415716 99415716 1001 86380 86390 1
416823 99416823 1001 86380 86390 1
416321 99416321 1001 86380 86390 1
416524 99416524 1001 86380 86390 1
416142 99416142 1001 86380 86390 1
416224 99416224 1001 86380 86390 1
415808 99415808 1001 86380 86390 1
415973 99415973 1001 86380 86390 1
416128 99416128 1001 86380 86390 1
415899 99415899 1001 86380 86390 1
417102 99417102 1001 86380 86390 1
417274 99417274 1001 86380 86390 1
417085 99417085 1001 86380 86390 1
417307 99417307 1001 86380 86390 1
417438 99417438 1001 86380 86390 1
417418 99417418 1001 86380 86390 1
418577 99418577 1001 86380 86390 1
418715 99418715 1001 86380 86390 1
418584 99418584 1001 86380 86390 1
417917 99417917 1001 86380 86390 1
417797 99417797 1001 86380 86390 1
417966 99417966 1001 86380 86390 1
417620 99417620 1001 86380 86390 1
419002 99419002 1001 86380 86390 1
418850 99418850 1001 86380 86390 1
419091 99419091 1001 86380 86390 1
419045 99419045 1001 86380 86390 1
420367 99420367 1001 86380 86390 1
420005 99420005 1001 86380 86390 1
420029 99420029 1001 86380 86390 1
419565 99419565 1001 86380 86390 1
419496 99419496 1001 86380 86390 1
419596 99419596 1001 86380 86390 1
419327 99419327 1001 86380 86390 1
419258 99419258 1001 86380 86390 1
419512 99419512 1001 86380 86390 1
421840 99421840 1001 86380 86390 1
421871 99421871 1001 86380 86390 1
422056 99422056 1001 86380 86390 1
421863 99421863 1001 86380 86390 1
421355 99421355 1001 86380 86390 1
421215 99421215 1001 86380 86390 1
420953 99420953 1001 86380 86390 1
420879 99420879 1001 86380 86390 1
422232 99422232 1001 86380 86390 1
423626 99423626 1001 86380 86390 1
423555 99423555 1001 86380 86390 1
423583 99423583 1001 86380 86390 1
423525 99423525 1001 86380 86390 1
423057 99423057 1001 86380 86390 1
423207 99423207 1001 86380 86390 1
422976 99422976 1001 86380 86390 1
423214 99423214 1001 86380 86390 1
422722 99422722 1001 86380 86390 1
422806 99422806 1001 86380 86390 1
422862 99422862 1001 86380 86390 1
422674 99422674 1001 86380 86390 1
425086 99425086 1001 86380 86390 1
425339 99425339 1001 86380 86390 1
424641 99424641 1001 86380 86390 1
424184 99424184 1001 86380 86390 1
424213 99424213 1001 86380 86390 1
424439 99424439 1001 86380 86390 1
424450 99424450 1001 86380 86390 1
425558 99425558 1001 86380 86390 1
425778 99425778 1001 86380 86390 1
425476 99425476 1001 86380 86390 1
425587 99425587 1001 86380 86390 1
425490 99425490 1001 86380 86390 1
425578 99425578 1001 86380 86390 1
425681 99425681 1001 86380 86390 1
427049 99427049 1001 86380 86390 1
426929 99426929 1001 86380 86390 1
427063 99427063 1001 86380 86390 1
426939 99426939 1001 86380 86390 1
427094 99427094 1001 86380 86390 1
426414 99426414 1001 86380 86390 1
426150 99426150 1001 86380 86390 1
426231 99426231 1001 86380 86390 1
427368 99427368 1001 86380 86390 1
427200 99427200 1001 86380 86390 1
427210 99427210 1001 86380 86390 1
427364 99427364 1001 86380 86390 1
427407 99427407 1001 86380 86390 1
428665 99428665 1001 86380 86390 1
428670 99428670 1001 86380 86390 1
428683 99428683 1001 86380 86390 1
428579 99428579 1001 86380 86390 1
428629 99428629 1001 86380 86390 1
428246 99428246 1001 86380 86390 1
428314 99428314 1001 86380 86390 1
428181 99428181 1001 86380 86390 1
427943 99427943 1001 86380 86390 1
427603 99427603 1001 86380 86390 1
427760 99427760 1001 86380 86390 1
427845 99427845 1001 86380 86390 1
427748 99427748 1001 86380 86390 1
427574 99427574 1001 86380 86390 1
429095 99429095 1001 86380 86390 1
429124 99429124 1001 86380 86390 1
428878 99428878 1001 86380 86390 1
428945 99428945 1001 86380 86390 1
428848 99428848 1001 86380 86390 1
428922 99428922 1001 86380 86390 1
428929 99428929 1001 86380 86390 1
430027 99430027 1001 86380 86390 1
430124 99430124 1001 86380 86390 1
430360 99430360 1001 86380 86390 1
430188 99430188 1001 86380 86390 1
429615 99429615 1001 86380 86390 1
429934 99429934 1001 86380 86390 1
429623 99429623 1001 86380 86390 1
429585 99429585 1001 86380 86390 1
429178 99429178 1001 86380 86390 1
429556 99429556 1001 86380 86390 1
429238 99429238 1001 86380 86390 1
430644 99430644 1001 86380 86390 1
430626 99430626 1001 86380 86390 1
431935 99431935 1001 86380 86390 1
431738 99431738 1001 86380 86390 1
431742 99431742 1001 86380 86390 1
431714 99431714 1001 86380 86390 1
431660 99431660 1001 86380 86390 1
431807 99431807 1001 86380 86390 1
431725 99431725 1001 86380 86390 1
431669 99431669 1001 86380 86390 1
431507 99431507 1001 86380 86390 1
431363 99431363 1001 86380 86390 1
431327 99431327 1001 86380 86390 1
430922 99430922 1001 86380 86390 1
431225 99431225 1001 86380 86390 1
431103 99431103 1001 86380 86390 1
432249 99432249 1001 86380 86390 1
432312 99432312 1001 86380 86390 1
432388 99432388 1001 86380 86390 1
432389 99432389 1001 86380 86390 1
433485 99433485 1001 86380 86390 1
433331 99433331 1001 86380 86390 1
433407 99433407 1001 86380 86390 1
433457 99433457 1001 86380 86390 1
432932 99432932 1001 86380 86390 1
433087 99433087 1001 86380 86390 1
432917 99432917 1001 86380 86390 1
432698 99432698 1001 86380 86390 1
432712 99432712 1001 86380 86390 1
432663 99432663 1001 86380 86390 1
432789 99432789 1001 86380 86390 1
432492 99432492 1001 86380 86390 1
433866 99433866 1001 86380 86390 1
434079 99434079 1001 86380 86390 1
435315 99435315 1001 86380 86390 1
435184 99435184 1001 86380 86390 1
435285 99435285 1001 86380 86390 1
435096 99435096 1001 86380 86390 1
434691 99434691 1001 86380 86390 1
434957 99434957 1001 86380 86390 1
434991 99434991 1001 86380 86390 1
434917 99434917 1001 86380 86390 1
434510 99434510 1001 86380 86390 1
434427 99434427 1001 86380 86390 1
434440 99434440 1001 86380 86390 1
434420 99434420 1001 86380 86390 1
435658 99435658 1001 86380 86390 1
435775 99435775 1001 86380 86390 1
435588 99435588 1001 86380 86390 1
436858 99436858 1001 86380 86390 1
436859 99436859 1001 86380 86390 1
436738 99436738 1001 86380 86390 1
435996 99435996 1001 86380 86390 1
300057 99300057 1001 86380 86390 1
300093 99300093 1001 86380 86390 1
300554 99300554 1001 86380 86390 1
300572 99300572 1001 86380 86390 1
300474 99300474 1001 86380 86390 1
300400 99300400 1001 86380 86390 1
300468 99300468 1001 86380 86390 1
300191 99300191 1001 86380 86390 1
300118 99300118 1001 86380 86390 1
300751 99300751 1001 86380 86390 1
300731 99300731 1001 86380 86390 1
300786 99300786 1001 86380 86390 1
300838 99300838 1001 86380 86390 1
300931 99300931 1001 86380 86390 1
301506 99301506 1001 86380 86390 1
301474 99301474 1001 86380 86390 1
301541 99301541 1001 86380 86390 1
301310 99301310 1001 86380 86390 1
301207 99301207 1001 86380 86390 1
301350 99301350 1001 86380 86390 1
301236 99301236 1001 86380 86390 1
301294 99301294 1001 86380 86390 1
301206 99301206 1001 86380 86390 1
301042 99301042 1001 86380 86390 1
301107 99301107 1001 86380 86390 1
301122 99301122 1001 86380 86390 1
301045 99301045 1001 86380 86390 1
300958 99300958 1001 86380 86390 1
301695 99301695 1001 86380 86390 1
301606 99301606 1001 86380 86390 1
301581 99301581 1001 86380 86390 1
302229 99302229 1001 86380 86390 1
302299 99302299 1001 86380 86390 1
302129 99302129 1001 86380 86390 1
302081 99302081 1001 86380 86390 1
302108 99302108 1001 86380 86390 1
302071 99302071 1001 86380 86390 1
301877 99301877 1001 86380 86390 1
301766 99301766 1001 86380 86390 1
302475 99302475 1001 86380 86390 1
302515 99302515 1001 86380 86390 1
302386 99302386 1001 86380 86390 1
302531 99302531 1001 86380 86390 1
303027 99303027 1001 86380 86390 1
303120 99303120 1001 86380 86390 1
303150 99303150 1001 86380 86390 1
303035 99303035 1001 86380 86390 1
303127 99303127 1001 86380 86390 1
303102 99303102 1001 86380 86390 1
302932 99302932 1001 86380 86390 1
302664 99302664 1001 86380 86390 1
302652 99302652 1001 86380 86390 1
302707 99302707 1001 86380 86390 1
302735 99302735 1001 86380 86390 1
303231 99303231 1001 86380 86390 1
303362 99303362 1001 86380 86390 1
303391 99303391 1001 86380 86390 1
303998 99303998 1001 86380 86390 1
303895 99303895 1001 86380 86390 1
303973 99303973 1001 86380 86390 1
303886 99303886 1001 86380 86390 1
303887 99303887 1001 86380 86390 1
304019 99304019 1001 86380 86390 1
303954 99303954 1001 86380 86390 1
303724 99303724 1001 86380 86390 1
303682 99303682 1001 86380 86390 1
303749 99303749 1001 86380 86390 1
303515 99303515 1001 86380 86390 1
304089 99304089 1001 86380 86390 1
304079 99304079 1001 86380 86390 1
304811 99304811 1001 86380 86390 1
304750 99304750 1001 86380 86390 1
304551 99304551 1001 86380 86390 1
304529 99304529 1001 86380 86390 1
304519 99304519 1001 86380 86390 1
304652 99304652 1001 86380 86390 1
304330 99304330 1001 86380 86390 1
304413 99304413 1001 86380 86390 1
304414 99304414 1001 86380 86390 1
304350 99304350 1001 86380 86390 1
304354 99304354 1001 86380 86390 1
304968 99304968 1001 86380 86390 1
304982 99304982 1001 86380 86390 1
305685 99305685 1001 86380 86390 1
305539 99305539 1001 86380 86390 1
305173 99305173 1001 86380 86390 1
305203 99305203 1001 86380 86390 1
500091 99500091 1001 86380 86390 1
305691 99305691 1001 86380 86390 1
500138 99500138 1001 86380 86390 1
500646 99500646 1001 86380 86390 1
500731 99500731 1001 86380 86390 1
500795 99500795 1001 86380 86390 1
500616 99500616 1001 86380 86390 1
500545 99500545 1001 86380 86390 1
500539 99500539 1001 86380 86390 1
500527 99500527 1001 86380 86390 1
500362 99500362 1001 86380 86390 1
500378 99500378 1001 86380 86390 1
500358 99500358 1001 86380 86390 1
500873 99500873 1001 86380 86390 1
501552 99501552 1001 86380 86390 1
501437 99501437 1001 86380 86390 1
501527 99501527 1001 86380 86390 1
501465 99501465 1001 86380 86390 1
501630 99501630 1001 86380 86390 1
501444 99501444 1001 86380 86390 1
501601 99501601 1001 86380 86390 1
501408 99501408 1001 86380 86390 1
501229 99501229 1001 86380 86390 1
501372 99501372 1001 86380 86390 1
501283 99501283 1001 86380 86390 1
501263 99501263 1001 86380 86390 1
501303 99501303 1001 86380 86390 1
501156 99501156 1001 86380 86390 1
501030 99501030 1001 86380 86390 1
501691 99501691 1001 86380 86390 1
501809 99501809 1001 86380 86390 1
501824 99501824 1001 86380 86390 1
501683 99501683 1001 86380 86390 1
502285 99502285 1001 86380 86390 1
502351 99502351 1001 86380 86390 1
502430 99502430 1001 86380 86390 1
502304 99502304 1001 86380 86390 1
502374 99502374 1001 86380 86390 1
502387 99502387 1001 86380 86390 1
502400 99502400 1001 86380 86390 1
502175 99502175 1001 86380 86390 1
502204 99502204 1001 86380 86390 1
501943 99501943 1001 86380 86390 1
501971 99501971 1001 86380 86390 1
502010 99502010 1001 86380 86390 1
502622 99502622 1001 86380 86390 1
502602 99502602 1001 86380 86390 1
503116 99503116 1001 86380 86390 1
503207 99503207 1001 86380 86390 1
503063 99503063 1001 86380 86390 1
503012 99503012 1001 86380 86390 1
502949 99502949 1001 86380 86390 1
503027 99503027 1001 86380 86390 1
502780 99502780 1001 86380 86390 1
503453 99503453 1001 86380 86390 1
504111 99504111 1001 86380 86390 1
504052 99504052 1001 86380 86390 1
504113 99504113 1001 86380 86390 1
503848 99503848 1001 86380 86390 1
503901 99503901 1001 86380 86390 1
503798 99503798 1001 86380 86390 1
503714 99503714 1001 86380 86390 1
503525 99503525 1001 86380 86390 1
503618 99503618 1001 86380 86390 1
503597 99503597 1001 86380 86390 1
504233 99504233 1001 86380 86390 1
504198 99504198 1001 86380 86390 1
504213 99504213 1001 86380 86390 1
504175 99504175 1001 86380 86390 1
504712 99504712 1001 86380 86390 1
504530 99504530 1001 86380 86390 1
504507 99504507 1001 86380 86390 1
504409 99504409 1001 86380 86390 1
504332 99504332 1001 86380 86390 1
505091 99505091 1001 86380 86390 1
505092 99505092 1001 86380 86390 1
504966 99504966 1001 86380 86390 1
505642 99505642 1001 86380 86390 1
505623 99505623 1001 86380 86390 1
505753 99505753 1001 86380 86390 1
505677 99505677 1001 86380 86390 1
505639 99505639 1001 86380 86390 1
505692 99505692 1001 86380 86390 1
505366 99505366 1001 86380 86390 1
505419 99505419 1001 86380 86390 1
505227 99505227 1001 86380 86390 1
505185 99505185 1001 86380 86390 1
505186 99505186 1001 86380 86390 1
505783 99505783 1001 86380 86390 1
506533 99506533 1001 86380 86390 1
506509 99506509 1001 86380 86390 1
506549 99506549 1001 86380 86390 1
506369 99506369 1001 86380 86390 1
506358 99506358 1001 86380 86390 1
506384 99506384 1001 86380 86390 1
506217 99506217 1001 86380 86390 1
506272 99506272 1001 86380 86390 1
506175 99506175 1001 86380 86390 1
505981 99505981 1001 86380 86390 1
506111 99506111 1001 86380 86390 1
506101 99506101 1001 86380 86390 1
506038 99506038 1001 86380 86390 1
506052 99506052 1001 86380 86390 1
506104 99506104 1001 86380 86390 1
506130 99506130 1001 86380 86390 1
506725 99506725 1001 86380 86390 1
506652 99506652 1001 86380 86390 1
507387 99507387 1001 86380 86390 1
507258 99507258 1001 86380 86390 1
507229 99507229 1001 86380 86390 1
507152 99507152 1001 86380 86390 1
507077 99507077 1001 86380 86390 1
507170 99507170 1001 86380 86390 1
507067 99507067 1001 86380 86390 1
507107 99507107 1001 86380 86390 1
507095 99507095 1001 86380 86390 1
507177 99507177 1001 86380 86390 1
506854 99506854 1001 86380 86390 1
506830 99506830 1001 86380 86390 1
506804 99506804 1001 86380 86390 1
507458 99507458 1001 86380 86390 1
507576 99507576 1001 86380 86390 1
507500 99507500 1001 86380 86390 1
507531 99507531 1001 86380 86390 1
508226 99508226 1001 86380 86390 1
508117 99508117 1001 86380 86390 1
508209 99508209 1001 86380 86390 1
507866 99507866 1001 86380 86390 1
507879 99507879 1001 86380 86390 1
507918 99507918 1001 86380 86390 1
507919 99507919 1001 86380 86390 1
507783 99507783 1001 86380 86390 1
507798 99507798 1001 86380 86390 1
507658 99507658 1001 86380 86390 1
507836 99507836 1001 86380 86390 1
508251 99508251 1001 86380 86390 1
508422 99508422 1001 86380 86390 1
508386 99508386 1001 86380 86390 1
508452 99508452 1001 86380 86390 1
508874 99508874 1001 86380 86390 1
508969 99508969 1001 86380 86390 1
508983 99508983 1001 86380 86390 1
508820 99508820 1001 86380 86390 1
508796 99508796 1001 86380 86390 1
508822 99508822 1001 86380 86390 1
508518 99508518 1001 86380 86390 1
508651 99508651 1001 86380 86390 1
508653 99508653 1001 86380 86390 1
508537 99508537 1001 86380 86390 1
508871 99508871 1001 86380 86390 1
509156 99509156 1001 86380 86390 1
509261 99509261 1001 86380 86390 1
509135 99509135 1001 86380 86390 1
509265 99509265 1001 86380 86390 1
509778 99509778 1001 86380 86390 1
509702 99509702 1001 86380 86390 1
509848 99509848 1001 86380 86390 1
509553 99509553 1001 86380 86390 1
509509 99509509 1001 86380 86390 1
509642 99509642 1001 86380 86390 1
509387 99509387 1001 86380 86390 1
509362 99509362 1001 86380 86390 1
509416 99509416 1001 86380 86390 1
510585 99510585 1001 86380 86390 1
510598 99510598 1001 86380 86390 1
510550 99510550 1001 86380 86390 1
510564 99510564 1001 86380 86390 1
510556 99510556 1001 86380 86390 1
510596 99510596 1001 86380 86390 1
510320 99510320 1001 86380 86390 1
510391 99510391 1001 86380 86390 1
510169 99510169 1001 86380 86390 1
510840 99510840 1001 86380 86390 1
510777 99510777 1001 86380 86390 1
510728 99510728 1001 86380 86390 1
510845 99510845 1001 86380 86390 1
510836 99510836 1001 86380 86390 1
511375 99511375 1001 86380 86390 1
511509 99511509 1001 86380 86390 1
511393 99511393 1001 86380 86390 1
511459 99511459 1001 86380 86390 1
511499 99511499 1001 86380 86390 1
511321 99511321 1001 86380 86390 1
511310 99511310 1001 86380 86390 1
511311 99511311 1001 86380 86390 1
511143 99511143 1001 86380 86390 1
511210 99511210 1001 86380 86390 1
511172 99511172 1001 86380 86390 1
511200 99511200 1001 86380 86390 1
511151 99511151 1001 86380 86390 1
511037 99511037 1001 86380 86390 1
511645 99511645 1001 86380 86390 1
511556 99511556 1001 86380 86390 1
512199 99512199 1001 86380 86390 1
512349 99512349 1001 86380 86390 1
512255 99512255 1001 86380 86390 1
512136 99512136 1001 86380 86390 1
512066 99512066 1001 86380 86390 1
511877 99511877 1001 86380 86390 1
511814 99511814 1001 86380 86390 1
511879 99511879 1001 86380 86390 1
511846 99511846 1001 86380 86390 1
511899 99511899 1001 86380 86390 1
512573 99512573 1001 86380 86390 1
512457 99512457 1001 86380 86390 1
512498 99512498 1001 86380 86390 1
512409 99512409 1001 86380 86390 1
512399 99512399 1001 86380 86390 1
513042 99513042 1001 86380 86390 1
513196 99513196 1001 86380 86390 1
512848 99512848 1001 86380 86390 1
512767 99512767 1001 86380 86390 1
512783 99512783 1001 86380 86390 1
513337 99513337 1001 86380 86390 1
513339 99513339 1001 86380 86390 1
513314 99513314 1001 86380 86390 1
513238 99513238 1001 86380 86390 1
513240 99513240 1001 86380 86390 1
513986 99513986 1001 86380 86390 1
513787 99513787 1001 86380 86390 1
513596 99513596 1001 86380 86390 1
513587 99513587 1001 86380 86390 1
514059 99514059 1001 86380 86390 1
514073 99514073 1001 86380 86390 1
514194 99514194 1001 86380 86390 1
514686 99514686 1001 86380 86390 1
514687 99514687 1001 86380 86390 1
514541 99514541 1001 86380 86390 1
514477 99514477 1001 86380 86390 1
514571 99514571 1001 86380 86390 1
514598 99514598 1001 86380 86390 1
514508 99514508 1001 86380 86390 1
514368 99514368 1001 86380 86390 1
514381 99514381 1001 86380 86390 1
514239 99514239 1001 86380 86390 1
514266 99514266 1001 86380 86390 1
514349 99514349 1001 86380 86390 1
514401 99514401 1001 86380 86390 1
514427 99514427 1001 86380 86390 1
514902 99514902 1001 86380 86390 1
515585 99515585 1001 86380 86390 1
515616 99515616 1001 86380 86390 1
515606 99515606 1001 86380 86390 1
515349 99515349 1001 86380 86390 1
515330 99515330 1001 86380 86390 1
515171 99515171 1001 86380 86390 1
515255 99515255 1001 86380 86390 1
515734 99515734 1001 86380 86390 1
515773 99515773 1001 86380 86390 1
515799 99515799 1001 86380 86390 1
515697 99515697 1001 86380 86390 1
515740 99515740 1001 86380 86390 1
515730 99515730 1001 86380 86390 1
516448 99516448 1001 86380 86390 1
516437 99516437 1001 86380 86390 1
516389 99516389 1001 86380 86390 1
516403 99516403 1001 86380 86390 1
516416 99516416 1001 86380 86390 1
516268 99516268 1001 86380 86390 1
516282 99516282 1001 86380 86390 1
516140 99516140 1001 86380 86390 1
516153 99516153 1001 86380 86390 1
515992 99515992 1001 86380 86390 1
515890 99515890 1001 86380 86390 1
515982 99515982 1001 86380 86390 1
515960 99515960 1001 86380 86390 1
516637 99516637 1001 86380 86390 1
516511 99516511 1001 86380 86390 1
516591 99516591 1001 86380 86390 1
517171 99517171 1001 86380 86390 1
517150 99517150 1001 86380 86390 1
516982 99516982 1001 86380 86390 1
516957 99516957 1001 86380 86390 1
516974 99516974 1001 86380 86390 1
516905 99516905 1001 86380 86390 1
516843 99516843 1001 86380 86390 1
517437 99517437 1001 86380 86390 1
517373 99517373 1001 86380 86390 1
517520 99517520 1001 86380 86390 1
517932 99517932 1001 86380 86390 1
517791 99517791 1001 86380 86390 1
517870 99517870 1001 86380 86390 1
518279 99518279 1001 86380 86390 1
518346 99518346 1001 86380 86390 1
518166 99518166 1001 86380 86390 1
518274 99518274 1001 86380 86390 1
518789 99518789 1001 86380 86390 1
518908 99518908 1001 86380 86390 1
518794 99518794 1001 86380 86390 1
518589 99518589 1001 86380 86390 1
518619 99518619 1001 86380 86390 1
518700 99518700 1001 86380 86390 1
518702 99518702 1001 86380 86390 1
518586 99518586 1001 86380 86390 1
518531 99518531 1001 86380 86390 1
518508 99518508 1001 86380 86390 1
519042 99519042 1001 86380 86390 1
519146 99519146 1001 86380 86390 1
519124 99519124 1001 86380 86390 1
519703 99519703 1001 86380 86390 1
519768 99519768 1001 86380 86390 1
519706 99519706 1001 86380 86390 1
519415 99519415 1001 86380 86390 1
519390 99519390 1001 86380 86390 1
519341 99519341 1001 86380 86390 1
519306 99519306 1001 86380 86390 1
519384 99519384 1001 86380 86390 1
519372 99519372 1001 86380 86390 1
519398 99519398 1001 86380 86390 1
519902 99519902 1001 86380 86390 1
519868 99519868 1001 86380 86390 1
520530 99520530 1001 86380 86390 1
520569 99520569 1001 86380 86390 1
520531 99520531 1001 86380 86390 1
520632 99520632 1001 86380 86390 1
520240 99520240 1001 86380 86390 1
520385 99520385 1001 86380 86390 1
520232 99520232 1001 86380 86390 1
520363 99520363 1001 86380 86390 1
520352 99520352 1001 86380 86390 1
520366 99520366 1001 86380 86390 1
520367 99520367 1001 86380 86390 1
520137 99520137 1001 86380 86390 1
520127 99520127 1001 86380 86390 1
520228 99520228 1001 86380 86390 1
520783 99520783 1001 86380 86390 1
520836 99520836 1001 86380 86390 1
520736 99520736 1001 86380 86390 1
520698 99520698 1001 86380 86390 1
520673 99520673 1001 86380 86390 1
520776 99520776 1001 86380 86390 1
521264 99521264 1001 86380 86390 1
521329 99521329 1001 86380 86390 1
521330 99521330 1001 86380 86390 1
521322 99521322 1001 86380 86390 1
521204 99521204 1001 86380 86390 1
521062 99521062 1001 86380 86390 1
521244 99521244 1001 86380 86390 1
521143 99521143 1001 86380 86390 1
521014 99521014 1001 86380 86390 1
520900 99520900 1001 86380 86390 1
521033 99521033 1001 86380 86390 1
520895 99520895 1001 86380 86390 1
520947 99520947 1001 86380 86390 1
521532 99521532 1001 86380 86390 1
521563 99521563 1001 86380 86390 1
522242 99522242 1001 86380 86390 1
522172 99522172 1001 86380 86390 1
522198 99522198 1001 86380 86390 1
521990 99521990 1001 86380 86390 1
522043 99522043 1001 86380 86390 1
521749 99521749 1001 86380 86390 1
521815 99521815 1001 86380 86390 1
521782 99521782 1001 86380 86390 1
522420 99522420 1001 86380 86390 1
522388 99522388 1001 86380 86390 1
522915 99522915 1001 86380 86390 1
523113 99523113 1001 86380 86390 1
523027 99523027 1001 86380 86390 1
522775 99522775 1001 86380 86390 1
522884 99522884 1001 86380 86390 1
522794 99522794 1001 86380 86390 1
522654 99522654 1001 86380 86390 1
522644 99522644 1001 86380 86390 1
522504 99522504 1001 86380 86390 1
522599 99522599 1001 86380 86390 1
523221 99523221 1001 86380 86390 1
523131 99523131 1001 86380 86390 1
523929 99523929 1001 86380 86390 1
523762 99523762 1001 86380 86390 1
523775 99523775 1001 86380 86390 1
523879 99523879 1001 86380 86390 1
523740 99523740 1001 86380 86390 1
523639 99523639 1001 86380 86390 1
523441 99523441 1001 86380 86390 1
523444 99523444 1001 86380 86390 1
523461 99523461 1001 86380 86390 1
523359 99523359 1001 86380 86390 1
523400 99523400 1001 86380 86390 1
523336 99523336 1001 86380 86390 1
524137 99524137 1001 86380 86390 1
523990 99523990 1001 86380 86390 1
524753 99524753 1001 86380 86390 1
524541 99524541 1001 86380 86390 1
524406 99524406 1001 86380 86390 1
524233 99524233 1001 86380 86390 1
524224 99524224 1001 86380 86390 1
524200 99524200 1001 86380 86390 1
524342 99524342 1001 86380 86390 1
524291 99524291 1001 86380 86390 1
524566 99524566 1001 86380 86390 1
524851 99524851 1001 86380 86390 1
524878 99524878 1001 86380 86390 1
524815 99524815 1001 86380 86390 1
524907 99524907 1001 86380 86390 1
524831 99524831 1001 86380 86390 1
524934 99524934 1001 86380 86390 1
525446 99525446 1001 86380 86390 1
525490 99525490 1001 86380 86390 1
525282 99525282 1001 86380 86390 1
525374 99525374 1001 86380 86390 1
525233 99525233 1001 86380 86390 1
525079 99525079 1001 86380 86390 1
525029 99525029 1001 86380 86390 1
524994 99524994 1001 86380 86390 1
525060 99525060 1001 86380 86390 1
525676 99525676 1001 86380 86390 1
526270 99526270 1001 86380 86390 1
526283 99526283 1001 86380 86390 1
526251 99526251 1001 86380 86390 1
526415 99526415 1001 86380 86390 1
526305 99526305 1001 86380 86390 1
526418 99526418 1001 86380 86390 1
526332 99526332 1001 86380 86390 1
526171 99526171 1001 86380 86390 1
526058 99526058 1001 86380 86390 1
526189 99526189 1001 86380 86390 1
526164 99526164 1001 86380 86390 1
525950 99525950 1001 86380 86390 1
525892 99525892 1001 86380 86390 1
526536 99526536 1001 86380 86390 1
526628 99526628 1001 86380 86390 1
526540 99526540 1001 86380 86390 1
526584 99526584 1001 86380 86390 1
526444 99526444 1001 86380 86390 1
526523 99526523 1001 86380 86390 1
527173 99527173 1001 86380 86390 1
527098 99527098 1001 86380 86390 1
527218 99527218 1001 86380 86390 1
527189 99527189 1001 86380 86390 1
527166 99527166 1001 86380 86390 1
527183 99527183 1001 86380 86390 1
526967 99526967 1001 86380 86390 1
526839 99526839 1001 86380 86390 1
526960 99526960 1001 86380 86390 1
526719 99526719 1001 86380 86390 1
526762 99526762 1001 86380 86390 1
527442 99527442 1001 86380 86390 1
527303 99527303 1001 86380 86390 1
527411 99527411 1001 86380 86390 1
528059 99528059 1001 86380 86390 1
527833 99527833 1001 86380 86390 1
527769 99527769 1001 86380 86390 1
527817 99527817 1001 86380 86390 1
527650 99527650 1001 86380 86390 1
527562 99527562 1001 86380 86390 1
527471 99527471 1001 86380 86390 1
527627 99527627 1001 86380 86390 1
528203 99528203 1001 86380 86390 1
528107 99528107 1001 86380 86390 1
528722 99528722 1001 86380 86390 1
528762 99528762 1001 86380 86390 1
528635 99528635 1001 86380 86390 1
528651 99528651 1001 86380 86390 1
528626 99528626 1001 86380 86390 1
528652 99528652 1001 86380 86390 1
528588 99528588 1001 86380 86390 1
528614 99528614 1001 86380 86390 1
528411 99528411 1001 86380 86390 1
528416 99528416 1001 86380 86390 1
528469 99528469 1001 86380 86390 1
528408 99528408 1001 86380 86390 1
529042 99529042 1001 86380 86390 1
528979 99528979 1001 86380 86390 1
529007 99529007 1001 86380 86390 1
529088 99529088 1001 86380 86390 1
528907 99528907 1001 86380 86390 1
529038 99529038 1001 86380 86390 1
529567 99529567 1001 86380 86390 1
529534 99529534 1001 86380 86390 1
529377 99529377 1001 86380 86390 1
529249 99529249 1001 86380 86390 1
529241 99529241 1001 86380 86390 1
529243 99529243 1001 86380 86390 1
529221 99529221 1001 86380 86390 1
529235 99529235 1001 86380 86390 1
529830 99529830 1001 86380 86390 1
529747 99529747 1001 86380 86390 1
530454 99530454 1001 86380 86390 1
530250 99530250 1001 86380 86390 1
530176 99530176 1001 86380 86390 1
530229 99530229 1001 86380 86390 1
529997 99529997 1001 86380 86390 1
529978 99529978 1001 86380 86390 1
530020 99530020 1001 86380 86390 1
530087 99530087 1001 86380 86390 1
530590 99530590 1001 86380 86390 1
530686 99530686 1001 86380 86390 1
530718 99530718 1001 86380 86390 1
531272 99531272 1001 86380 86390 1
531007 99531007 1001 86380 86390 1
530981 99530981 1001 86380 86390 1
530760 99530760 1001 86380 86390 1
530871 99530871 1001 86380 86390 1
531552 99531552 1001 86380 86390 1
532176 99532176 1001 86380 86390 1
532145 99532145 1001 86380 86390 1
532160 99532160 1001 86380 86390 1
532059 99532059 1001 86380 86390 1
532112 99532112 1001 86380 86390 1
531847 99531847 1001 86380 86390 1
531848 99531848 1001 86380 86390 1
531823 99531823 1001 86380 86390 1
531952 99531952 1001 86380 86390 1
531965 99531965 1001 86380 86390 1
531916 99531916 1001 86380 86390 1
531666 99531666 1001 86380 86390 1
531757 99531757 1001 86380 86390 1
531644 99531644 1001 86380 86390 1
531593 99531593 1001 86380 86390 1
532358 99532358 1001 86380 86390 1
532299 99532299 1001 86380 86390 1
532303 99532303 1001 86380 86390 1
532318 99532318 1001 86380 86390 1
532917 99532917 1001 86380 86390 1
532958 99532958 1001 86380 86390 1
532830 99532830 1001 86380 86390 1
532960 99532960 1001 86380 86390 1
532909 99532909 1001 86380 86390 1
533016 99533016 1001 86380 86390 1
532886 99532886 1001 86380 86390 1
532849 99532849 1001 86380 86390 1
532789 99532789 1001 86380 86390 1
532626 99532626 1001 86380 86390 1
532546 99532546 1001 86380 86390 1
533147 99533147 1001 86380 86390 1
533109 99533109 1001 86380 86390 1
533192 99533192 1001 86380 86390 1
533742 99533742 1001 86380 86390 1
533823 99533823 1001 86380 86390 1
533774 99533774 1001 86380 86390 1
533738 99533738 1001 86380 86390 1
533514 99533514 1001 86380 86390 1
533333 99533333 1001 86380 86390 1
533338 99533338 1001 86380 86390 1
533430 99533430 1001 86380 86390 1
534049 99534049 1001 86380 86390 1
533921 99533921 1001 86380 86390 1
533941 99533941 1001 86380 86390 1
533891 99533891 1001 86380 86390 1
534510 99534510 1001 86380 86390 1
534327 99534327 1001 86380 86390 1
534366 99534366 1001 86380 86390 1
534130 99534130 1001 86380 86390 1
534235 99534235 1001 86380 86390 1
534164 99534164 1001 86380 86390 1
535254 99535254 1001 86380 86390 1
535296 99535296 1001 86380 86390 1
535287 99535287 1001 86380 86390 1
535598 99535598 1001 86380 86390 1
535562 99535562 1001 86380 86390 1
535630 99535630 1001 86380 86390 1
535527 99535527 1001 86380 86390 1
535687 99535687 1001 86380 86390 1
536335 99536335 1001 86380 86390 1
536199 99536199 1001 86380 86390 1
536308 99536308 1001 86380 86390 1
536255 99536255 1001 86380 86390 1
536027 99536027 1001 86380 86390 1
535973 99535973 1001 86380 86390 1
536038 99536038 1001 86380 86390 1
535807 99535807 1001 86380 86390 1
535913 99535913 1001 86380 86390 1
535816 99535816 1001 86380 86390 1
536369 99536369 1001 86380 86390 1
536409 99536409 1001 86380 86390 1
536435 99536435 1001 86380 86390 1
536540 99536540 1001 86380 86390 1
536984 99536984 1001 86380 86390 1
536960 99536960 1001 86380 86390 1
537146 99537146 1001 86380 86390 1
536790 99536790 1001 86380 86390 1
536858 99536858 1001 86380 86390 1
536782 99536782 1001 86380 86390 1
536863 99536863 1001 86380 86390 1
536547 99536547 1001 86380 86390 1
536626 99536626 1001 86380 86390 1
536709 99536709 1001 86380 86390 1
537296 99537296 1001 86380 86390 1
537170 99537170 1001 86380 86390 1
537820 99537820 1001 86380 86390 1
537652 99537652 1001 86380 86390 1
537487 99537487 1001 86380 86390 1
537436 99537436 1001 86380 86390 1
537493 99537493 1001 86380 86390 1
538043 99538043 1001 86380 86390 1
538117 99538117 1001 86380 86390 1
538188 99538188 1001 86380 86390 1
538740 99538740 1001 86380 86390 1
538441 99538441 1001 86380 86390 1
538418 99538418 1001 86380 86390 1
538433 99538433 1001 86380 86390 1
538580 99538580 1001 86380 86390 1
538310 99538310 1001 86380 86390 1
538197 99538197 1001 86380 86390 1
538304 99538304 1001 86380 86390 1
538357 99538357 1001 86380 86390 1
538215 99538215 1001 86380 86390 1
538957 99538957 1001 86380 86390 1
538884 99538884 1001 86380 86390 1
538938 99538938 1001 86380 86390 1
539506 99539506 1001 86380 86390 1
539599 99539599 1001 86380 86390 1
539435 99539435 1001 86380 86390 1
539332 99539332 1001 86380 86390 1
539386 99539386 1001 86380 86390 1
539227 99539227 1001 86380 86390 1
539088 99539088 1001 86380 86390 1
539119 99539119 1001 86380 86390 1
539069 99539069 1001 86380 86390 1
539082 99539082 1001 86380 86390 1
539694 99539694 1001 86380 86390 1
539707 99539707 1001 86380 86390 1
539696 99539696 1001 86380 86390 1
539645 99539645 1001 86380 86390 1
539750 99539750 1001 86380 86390 1
539804 99539804 1001 86380 86390 1
540330 99540330 1001 86380 86390 1
540443 99540443 1001 86380 86390 1
540268 99540268 1001 86380 86390 1
540184 99540184 1001 86380 86390 1
540102 99540102 1001 86380 86390 1
540131 99540131 1001 86380 86390 1
540042 99540042 1001 86380 86390 1
539850 99539850 1001 86380 86390 1
539968 99539968 1001 86380 86390 1
540661 99540661 1001 86380 86390 1
540524 99540524 1001 86380 86390 1
541184 99541184 1001 86380 86390 1
541214 99541214 1001 86380 86390 1
540972 99540972 1001 86380 86390 1
540986 99540986 1001 86380 86390 1
540948 99540948 1001 86380 86390 1
541019 99541019 1001 86380 86390 1
540858 99540858 1001 86380 86390 1
540872 99540872 1001 86380 86390 1
540834 99540834 1001 86380 86390 1
540774 99540774 1001 86380 86390 1
541331 99541331 1001 86380 86390 1
541448 99541448 1001 86380 86390 1
541373 99541373 1001 86380 86390 1
541418 99541418 1001 86380 86390 1
541931 99541931 1001 86380 86390 1
541738 99541738 1001 86380 86390 1
541516 99541516 1001 86380 86390 1
541570 99541570 1001 86380 86390 1
541610 99541610 1001 86380 86390 1
541585 99541585 1001 86380 86390 1
542323 99542323 1001 86380 86390 1
542262 99542262 1001 86380 86390 1
542844 99542844 1001 86380 86390 1
542848 99542848 1001 86380 86390 1
542799 99542799 1001 86380 86390 1
542840 99542840 1001 86380 86390 1
542789 99542789 1001 86380 86390 1
542939 99542939 1001 86380 86390 1
542666 99542666 1001 86380 86390 1
542669 99542669 1001 86380 86390 1
542410 99542410 1001 86380 86390 1
542412 99542412 1001 86380 86390 1
542516 99542516 1001 86380 86390 1
542361 99542361 1001 86380 86390 1
543105 99543105 1001 86380 86390 1
543621 99543621 1001 86380 86390 1
543757 99543757 1001 86380 86390 1
543576 99543576 1001 86380 86390 1
543767 99543767 1001 86380 86390 1
543467 99543467 1001 86380 86390 1
543506 99543506 1001 86380 86390 1
543370 99543370 1001 86380 86390 1
543244 99543244 1001 86380 86390 1
543181 99543181 1001 86380 86390 1
543900 99543900 1001 86380 86390 1
543775 99543775 1001 86380 86390 1
543788 99543788 1001 86380 86390 1
543883 99543883 1001 86380 86390 1
544424 99544424 1001 86380 86390 1
544370 99544370 1001 86380 86390 1
544184 99544184 1001 86380 86390 1
544006 99544006 1001 86380 86390 1
544012 99544012 1001 86380 86390 1
544607 99544607 1001 86380 86390 1
544742 99544742 1001 86380 86390 1
544730 99544730 1001 86380 86390 1
410121 1131 1001 81300 82377 1
421473 762 1001 3300 11877 1
504123 941 1001 54061 54360 1
506757 869 1001 69799 70098 1
509452 706 1002 27202 29214 1
520609 956 1002 63332 64745 1
526293 797 1002 28911 36287 1
400017 99400017 1001 86380 86390 1
400073 99400073 1001 86380 86390 1
543207 1128 1001 35619 35918 1
400169 99400169 1001 86380 86390 1
400280 99400280 1001 86380 86390 1
400271 99400271 1001 86380 86390 1
400604 99400604 1001 86380 86390 1
400840 99400840 1001 86380 86390 1
400929 99400929 1001 86380 86390 1
400966 99400966 1001 86380 86390 1
401143 99401143 1001 86380 86390 1
401107 99401107 1001 86380 86390 1
401215 99401215 1001 86380 86390 1
401284 99401284 1001 86380 86390 1
401356 99401356 1001 86380 86390 1
401381 99401381 1001 86380 86390 1
401732 99401732 1001 86380 86390 1
401906 99401906 1001 86380 86390 1
402092 99402092 1001 86380 86390 1
402181 99402181 1001 86380 86390 1
402392 99402392 1001 86380 86390 1
402378 99402378 1001 86380 86390 1
402574 99402574 1001 86380 86390 1
402687 99402687 1001 86380 86390 1
402773 99402773 1001 86380 86390 1
402842 99402842 1001 86380 86390 1
403013 99403013 1001 86380 86390 1
403272 99403272 1001 86380 86390 1
403373 99403373 1001 86380 86390 1
403413 99403413 1001 86380 86390 1
403336 99403336 1001 86380 86390 1
403504 99403504 1001 86380 86390 1
403509 99403509 1001 86380 86390 1
403553 99403553 1001 86380 86390 1
403777 99403777 1001 86380 86390 1
404218 99404218 1001 86380 86390 1
404379 99404379 1001 86380 86390 1
404404 99404404 1001 86380 86390 1
405154 99405154 1001 86380 86390 1
405290 99405290 1001 86380 86390 1
405387 99405387 1001 86380 86390 1
405399 99405399 1001 86380 86390 1
405487 99405487 1001 86380 86390 1
405505 99405505 1001 86380 86390 1
405623 99405623 1001 86380 86390 1
405648 99405648 1001 86380 86390 1
405699 99405699 1001 86380 86390 1
405683 99405683 1001 86380 86390 1
405721 99405721 1001 86380 86390 1
405845 99405845 1001 86380 86390 1
405832 99405832 1001 86380 86390 1
405915 99405915 1001 86380 86390 1
405958 99405958 1001 86380 86390 1
406005 99406005 1001 86380 86390 1
406104 99406104 1001 86380 86390 1
406156 99406156 1001 86380 86390 1
406259 99406259 1001 86380 86390 1
406414 99406414 1001 86380 86390 1
407200 99407200 1001 86380 86390 1
407360 99407360 1001 86380 86390 1
407400 99407400 1001 86380 86390 1
407420 99407420 1001 86380 86390 1
407573 99407573 1001 86380 86390 1
407989 99407989 1001 86380 86390 1
408010 99408010 1001 86380 86390 1
408254 99408254 1001 86380 86390 1
408306 99408306 1001 86380 86390 1
408335 99408335 1001 86380 86390 1
408420 99408420 1001 86380 86390 1
408551 99408551 1001 86380 86390 1
408750 99408750 1001 86380 86390 1
408960 99408960 1001 86380 86390 1
409013 99409013 1001 86380 86390 1
409118 99409118 1001 86380 86390 1
409158 99409158 1001 86380 86390 1
409290 99409290 1001 86380 86390 1
409563 99409563 1001 86380 86390 1
409831 99409831 1001 86380 86390 1
409809 99409809 1001 86380 86390 1
409868 99409868 1001 86380 86390 1
410236 99410236 1001 86380 86390 1
410401 99410401 1001 86380 86390 1
410382 99410382 1001 86380 86390 1
410458 99410458 1001 86380 86390 1
410465 99410465 1001 86380 86390 1
410699 99410699 1001 86380 86390 1
410676 99410676 1001 86380 86390 1
410867 99410867 1001 86380 86390 1
410979 99410979 1001 86380 86390 1
411023 99411023 1001 86380 86390 1
411195 99411195 1001 86380 86390 1
411313 99411313 1001 86380 86390 1
411405 99411405 1001 86380 86390 1
411334 99411334 1001 86380 86390 1
411364 99411364 1001 86380 86390 1
411522 99411522 1001 86380 86390 1
411628 99411628 1001 86380 86390 1
411688 99411688 1001 86380 86390 1
411909 99411909 1001 86380 86390 1
412065 99412065 1001 86380 86390 1
412170 99412170 1001 86380 86390 1
412241 99412241 1001 86380 86390 1
412455 99412455 1001 86380 86390 1
412379 99412379 1001 86380 86390 1
413473 99413473 1001 86380 86390 1
413462 99413462 1001 86380 86390 1
413357 99413357 1001 86380 86390 1
413214 99413214 1001 86380 86390 1
413189 99413189 1001 86380 86390 1
413234 99413234 1001 86380 86390 1
413176 99413176 1001 86380 86390 1
413082 99413082 1001 86380 86390 1
412500 99412500 1001 86380 86390 1
413946 99413946 1001 86380 86390 1
413726 99413726 1001 86380 86390 1
413707 99413707 1001 86380 86390 1
415077 99415077 1001 86380 86390 1
415105 99415105 1001 86380 86390 1
415136 99415136 1001 86380 86390 1
415305 99415305 1001 86380 86390 1
414894 99414894 1001 86380 86390 1
414707 99414707 1001 86380 86390 1
414618 99414618 1001 86380 86390 1
414599 99414599 1001 86380 86390 1
414851 99414851 1001 86380 86390 1
414586 99414586 1001 86380 86390 1
414505 99414505 1001 86380 86390 1
414296 99414296 1001 86380 86390 1
414362 99414362 1001 86380 86390 1
414143 99414143 1001 86380 86390 1
414386 99414386 1001 86380 86390 1
414196 99414196 1001 86380 86390 1
414316 99414316 1001 86380 86390 1
415484 99415484 1001 86380 86390 1
415681 99415681 1001 86380 86390 1
415611 99415611 1001 86380 86390 1
415440 99415440 1001 86380 86390 1
416672 99416672 1001 86380 86390 1
416906 99416906 1001 86380 86390 1
416732 99416732 1001 86380 86390 1
416842 99416842 1001 86380 86390 1
416687 99416687 1001 86380 86390 1
416724 99416724 1001 86380 86390 1
416289 99416289 1001 86380 86390 1
416248 99416248 1001 86380 86390 1
415984 99415984 1001 86380 86390 1
416070 99416070 1001 86380 86390 1
415943 99415943 1001 86380 86390 1
415901 99415901 1001 86380 86390 1
416032 99416032 1001 86380 86390 1
417222 99417222 1001 86380 86390 1
417229 99417229 1001 86380 86390 1
418652 99418652 1001 86380 86390 1
418519 99418519 1001 86380 86390 1
418594 99418594 1001 86380 86390 1
418196 99418196 1001 86380 86390 1
418135 99418135 1001 86380 86390 1
418210 99418210 1001 86380 86390 1
417883 99417883 1001 86380 86390 1
419136 99419136 1001 86380 86390 1
418433 99418433 1001 86380 86390 1
418828 99418828 1001 86380 86390 1
419168 99419168 1001 86380 86390 1
419198 99419198 1001 86380 86390 1
419040 99419040 1001 86380 86390 1
419201 99419201 1001 86380 86390 1
420061 99420061 1001 86380 86390 1
420066 99420066 1001 86380 86390 1
420071 99420071 1001 86380 86390 1
419746 99419746 1001 86380 86390 1
420009 99420009 1001 86380 86390 1
419756 99419756 1001 86380 86390 1
419980 99419980 1001 86380 86390 1
419409 99419409 1001 86380 86390 1
420615 99420615 1001 86380 86390 1
420620 99420620 1001 86380 86390 1
421966 99421966 1001 86380 86390 1
421969 99421969 1001 86380 86390 1
421695 99421695 1001 86380 86390 1
422021 99422021 1001 86380 86390 1
421549 99421549 1001 86380 86390 1
421519 99421519 1001 86380 86390 1
421213 99421213 1001 86380 86390 1
421057 99421057 1001 86380 86390 1
420982 99420982 1001 86380 86390 1
422482 99422482 1001 86380 86390 1
422150 99422150 1001 86380 86390 1
422322 99422322 1001 86380 86390 1
423658 99423658 1001 86380 86390 1
423327 99423327 1001 86380 86390 1
423642 99423642 1001 86380 86390 1
423272 99423272 1001 86380 86390 1
423292 99423292 1001 86380 86390 1
422966 99422966 1001 86380 86390 1
423102 99423102 1001 86380 86390 1
422940 99422940 1001 86380 86390 1
422640 99422640 1001 86380 86390 1
422671 99422671 1001 86380 86390 1
422648 99422648 1001 86380 86390 1
422938 99422938 1001 86380 86390 1
424086 99424086 1001 86380 86390 1
425029 99425029 1001 86380 86390 1
425142 99425142 1001 86380 86390 1
425374 99425374 1001 86380 86390 1
424754 99424754 1001 86380 86390 1
424979 99424979 1001 86380 86390 1
424612 99424612 1001 86380 86390 1
424614 99424614 1001 86380 86390 1
424675 99424675 1001 86380 86390 1
424771 99424771 1001 86380 86390 1
424320 99424320 1001 86380 86390 1
424589 99424589 1001 86380 86390 1
425690 99425690 1001 86380 86390 1
425573 99425573 1001 86380 86390 1
425727 99425727 1001 86380 86390 1
425728 99425728 1001 86380 86390 1
425823 99425823 1001 86380 86390 1
426991 99426991 1001 86380 86390 1
426780 99426780 1001 86380 86390 1
426526 99426526 1001 86380 86390 1
425888 99425888 1001 86380 86390 1
425893 99425893 1001 86380 86390 1
426256 99426256 1001 86380 86390 1
426087 99426087 1001 86380 86390 1
427268 99427268 1001 86380 86390 1
427123 99427123 1001 86380 86390 1
427522 99427522 1001 86380 86390 1
427255 99427255 1001 86380 86390 1
427229 99427229 1001 86380 86390 1
428446 99428446 1001 86380 86390 1
428375 99428375 1001 86380 86390 1
428712 99428712 1001 86380 86390 1
428002 99428002 1001 86380 86390 1
427955 99427955 1001 86380 86390 1
427566 99427566 1001 86380 86390 1
427607 99427607 1001 86380 86390 1
428924 99428924 1001 86380 86390 1
429085 99429085 1001 86380 86390 1
428839 99428839 1001 86380 86390 1
430331 99430331 1001 86380 86390 1
430365 99430365 1001 86380 86390 1
429641 99429641 1001 86380 86390 1
429797 99429797 1001 86380 86390 1
429321 99429321 1001 86380 86390 1
429275 99429275 1001 86380 86390 1
429422 99429422 1001 86380 86390 1
429184 99429184 1001 86380 86390 1
430720 99430720 1001 86380 86390 1
430807 99430807 1001 86380 86390 1
431658 99431658 1001 86380 86390 1
431719 99431719 1001 86380 86390 1
431527 99431527 1001 86380 86390 1
431047 99431047 1001 86380 86390 1
430987 99430987 1001 86380 86390 1
430859 99430859 1001 86380 86390 1
432228 99432228 1001 86380 86390 1
432308 99432308 1001 86380 86390 1
432373 99432373 1001 86380 86390 1
433638 99433638 1001 86380 86390 1
433414 99433414 1001 86380 86390 1
433381 99433381 1001 86380 86390 1
433478 99433478 1001 86380 86390 1
433071 99433071 1001 86380 86390 1
432947 99432947 1001 86380 86390 1
433180 99433180 1001 86380 86390 1
433133 99433133 1001 86380 86390 1
432612 99432612 1001 86380 86390 1
432835 99432835 1001 86380 86390 1
432686 99432686 1001 86380 86390 1
432766 99432766 1001 86380 86390 1
434643 99434643 1001 86380 86390 1
434911 99434911 1001 86380 86390 1
434958 99434958 1001 86380 86390 1
434283 99434283 1001 86380 86390 1
434378 99434378 1001 86380 86390 1
434249 99434249 1001 86380 86390 1
435515 99435515 1001 86380 86390 1
435841 99435841 1001 86380 86390 1
435450 99435450 1001 86380 86390 1
435642 99435642 1001 86380 86390 1
437027 99437027 1001 86380 86390 1
436819 99436819 1001 86380 86390 1
437039 99437039 1001 86380 86390 1
437000 99437000 1001 86380 86390 1
436515 99436515 1001 86380 86390 1
436683 99436683 1001 86380 86390 1
436425 99436425 1001 86380 86390 1
436553 99436553 1001 86380 86390 1
436463 99436463 1001 86380 86390 1
435961 99435961 1001 86380 86390 1
436086 99436086 1001 86380 86390 1
437320 99437320 1001 86380 86390 1
300032 99300032 1001 86380 86390 1
437304 99437304 1001 86380 86390 1
300063 99300063 1001 86380 86390 1
437311 99437311 1001 86380 86390 1
300692 99300692 1001 86380 86390 1
300627 99300627 1001 86380 86390 1
300683 99300683 1001 86380 86390 1
300420 99300420 1001 86380 86390 1
300487 99300487 1001 86380 86390 1
300398 99300398 1001 86380 86390 1
300325 99300325 1001 86380 86390 1
300366 99300366 1001 86380 86390 1
300146 99300146 1001 86380 86390 1
300278 99300278 1001 86380 86390 1
300111 99300111 1001 86380 86390 1
300167 99300167 1001 86380 86390 1
300197 99300197 1001 86380 86390 1
300876 99300876 1001 86380 86390 1
301504 99301504 1001 86380 86390 1
301493 99301493 1001 86380 86390 1
301432 99301432 1001 86380 86390 1
301271 99301271 1001 86380 86390 1
301182 99301182 1001 86380 86390 1
301269 99301269 1001 86380 86390 1
301283 99301283 1001 86380 86390 1
301166 99301166 1001 86380 86390 1
301038 99301038 1001 86380 86390 1
301131 99301131 1001 86380 86390 1
301140 99301140 1001 86380 86390 1
301753 99301753 1001 86380 86390 1
301702 99301702 1001 86380 86390 1
302265 99302265 1001 86380 86390 1
302279 99302279 1001 86380 86390 1
302381 99302381 1001 86380 86390 1
302178 99302178 1001 86380 86390 1
302283 99302283 1001 86380 86390 1
302150 99302150 1001 86380 86390 1
302099 99302099 1001 86380 86390 1
302088 99302088 1001 86380 86390 1
302140 99302140 1001 86380 86390 1
301988 99301988 1001 86380 86390 1
301989 99301989 1001 86380 86390 1
301902 99301902 1001 86380 86390 1
301968 99301968 1001 86380 86390 1
301897 99301897 1001 86380 86390 1
301811 99301811 1001 86380 86390 1
302411 99302411 1001 86380 86390 1
302414 99302414 1001 86380 86390 1
303117 99303117 1001 86380 86390 1
303176 99303176 1001 86380 86390 1
303189 99303189 1001 86380 86390 1
303137 99303137 1001 86380 86390 1
302947 99302947 1001 86380 86390 1
302845 99302845 1001 86380 86390 1
302819 99302819 1001 86380 86390 1
302729 99302729 1001 86380 86390 1
302756 99302756 1001 86380 86390 1
302679 99302679 1001 86380 86390 1
302773 99302773 1001 86380 86390 1
302619 99302619 1001 86380 86390 1
302777 99302777 1001 86380 86390 1
303407 99303407 1001 86380 86390 1
303931 99303931 1001 86380 86390 1
303870 99303870 1001 86380 86390 1
303701 99303701 1001 86380 86390 1
303769 99303769 1001 86380 86390 1
303759 99303759 1001 86380 86390 1
303630 99303630 1001 86380 86390 1
303721 99303721 1001 86380 86390 1
303644 99303644 1001 86380 86390 1
303479 99303479 1001 86380 86390 1
303533 99303533 1001 86380 86390 1
303574 99303574 1001 86380 86390 1
304185 99304185 1001 86380 86390 1
304141 99304141 1001 86380 86390 1
304180 99304180 1001 86380 86390 1
304797 99304797 1001 86380 86390 1
304839 99304839 1001 86380 86390 1
304460 99304460 1001 86380 86390 1
304526 99304526 1001 86380 86390 1
304587 99304587 1001 86380 86390 1
304407 99304407 1001 86380 86390 1
304986 99304986 1001 86380 86390 1
305056 99305056 1001 86380 86390 1
304867 99304867 1001 86380 86390 1
305622 99305622 1001 86380 86390 1
305584 99305584 1001 86380 86390 1
305533 99305533 1001 86380 86390 1
305659 99305659 1001 86380 86390 1
305643 99305643 1001 86380 86390 1
305594 99305594 1001 86380 86390 1
305207 99305207 1001 86380 86390 1
305117 99305117 1001 86380 86390 1
305183 99305183 1001 86380 86390 1
305265 99305265 1001 86380 86390 1
305201 99305201 1001 86380 86390 1
305100 99305100 1001 86380 86390 1
500130 99500130 1001 86380 86390 1
500053 99500053 1001 86380 86390 1
500083 99500083 1001 86380 86390 1
500621 99500621 1001 86380 86390 1
500612 99500612 1001 86380 86390 1
500663 99500663 1001 86380 86390 1
500677 99500677 1001 86380 86390 1
500805 99500805 1001 86380 86390 1
500670 99500670 1001 86380 86390 1
500811 99500811 1001 86380 86390 1
500530 99500530 1001 86380 86390 1
500508 99500508 1001 86380 86390 1
500421 99500421 1001 86380 86390 1
500591 99500591 1001 86380 86390 1
500350 99500350 1001 86380 86390 1
500227 99500227 1001 86380 86390 1
500386 99500386 1001 86380 86390 1
500888 99500888 1001 86380 86390 1
500840 99500840 1001 86380 86390 1
501577 99501577 1001 86380 86390 1
501461 99501461 1001 86380 86390 1
501616 99501616 1001 86380 86390 1
501536 99501536 1001 86380 86390 1
501280 99501280 1001 86380 86390 1
501425 99501425 1001 86380 86390 1
501096 99501096 1001 86380 86390 1
501153 99501153 1001 86380 86390 1
501221 99501221 1001 86380 86390 1
501755 99501755 1001 86380 86390 1
502311 99502311 1001 86380 86390 1
502418 99502418 1001 86380 86390 1
502308 99502308 1001 86380 86390 1
502386 99502386 1001 86380 86390 1
502056 99502056 1001 86380 86390 1
502150 99502150 1001 86380 86390 1
502101 99502101 1001 86380 86390 1
502028 99502028 1001 86380 86390 1
502648 99502648 1001 86380 86390 1
502532 99502532 1001 86380 86390 1
502638 99502638 1001 86380 86390 1
502587 99502587 1001 86380 86390 1
502600 99502600 1001 86380 86390 1
502639 99502639 1001 86380 86390 1
502669 99502669 1001 86380 86390 1
503182 99503182 1001 86380 86390 1
503208 99503208 1001 86380 86390 1
503011 99503011 1001 86380 86390 1
502951 99502951 1001 86380 86390 1
502766 99502766 1001 86380 86390 1
502832 99502832 1001 86380 86390 1
502704 99502704 1001 86380 86390 1
502796 99502796 1001 86380 86390 1
503470 99503470 1001 86380 86390 1
503419 99503419 1001 86380 86390 1
504015 99504015 1001 86380 86390 1
503965 99503965 1001 86380 86390 1
503982 99503982 1001 86380 86390 1
504023 99504023 1001 86380 86390 1
503959 99503959 1001 86380 86390 1
504050 99504050 1001 86380 86390 1
504104 99504104 1001 86380 86390 1
503947 99503947 1001 86380 86390 1
504025 99504025 1001 86380 86390 1
503725 99503725 1001 86380 86390 1
503869 99503869 1001 86380 86390 1
503768 99503768 1001 86380 86390 1
503627 99503627 1001 86380 86390 1
503642 99503642 1001 86380 86390 1
503584 99503584 1001 86380 86390 1
504131 99504131 1001 86380 86390 1
504150 99504150 1001 86380 86390 1
504269 99504269 1001 86380 86390 1
504756 99504756 1001 86380 86390 1
504849 99504849 1001 86380 86390 1
504798 99504798 1001 86380 86390 1
504738 99504738 1001 86380 86390 1
504674 99504674 1001 86380 86390 1
504675 99504675 1001 86380 86390 1
504559 99504559 1001 86380 86390 1
504625 99504625 1001 86380 86390 1
504640 99504640 1001 86380 86390 1
504566 99504566 1001 86380 86390 1
504580 99504580 1001 86380 86390 1
504518 99504518 1001 86380 86390 1
504330 99504330 1001 86380 86390 1
504344 99504344 1001 86380 86390 1
504435 99504435 1001 86380 86390 1
505124 99505124 1001 86380 86390 1
504948 99504948 1001 86380 86390 1
505654 99505654 1001 86380 86390 1
505578 99505578 1001 86380 86390 1
505567 99505567 1001 86380 86390 1
505657 99505657 1001 86380 86390 1
505662 99505662 1001 86380 86390 1
505422 99505422 1001 86380 86390 1
505494 99505494 1001 86380 86390 1
505377 99505377 1001 86380 86390 1
505509 99505509 1001 86380 86390 1
505548 99505548 1001 86380 86390 1
505202 99505202 1001 86380 86390 1
505164 99505164 1001 86380 86390 1
505154 99505154 1001 86380 86390 1
505170 99505170 1001 86380 86390 1
505158 99505158 1001 86380 86390 1
505327 99505327 1001 86380 86390 1
505226 99505226 1001 86380 86390 1
505265 99505265 1001 86380 86390 1
506508 99506508 1001 86380 86390 1
506409 99506409 1001 86380 86390 1
506463 99506463 1001 86380 86390 1
506214 99506214 1001 86380 86390 1
506376 99506376 1001 86380 86390 1
506389 99506389 1001 86380 86390 1
506068 99506068 1001 86380 86390 1
506133 99506133 1001 86380 86390 1
506138 99506138 1001 86380 86390 1
506126 99506126 1001 86380 86390 1
506787 99506787 1001 86380 86390 1
506765 99506765 1001 86380 86390 1
506609 99506609 1001 86380 86390 1
506747 99506747 1001 86380 86390 1
507365 99507365 1001 86380 86390 1
507401 99507401 1001 86380 86390 1
507409 99507409 1001 86380 86390 1
507303 99507303 1001 86380 86390 1
507129 99507129 1001 86380 86390 1
507143 99507143 1001 86380 86390 1
507110 99507110 1001 86380 86390 1
506999 99506999 1001 86380 86390 1
507602 99507602 1001 86380 86390 1
507434 99507434 1001 86380 86390 1
507499 99507499 1001 86380 86390 1
507463 99507463 1001 86380 86390 1
508094 99508094 1001 86380 86390 1
508175 99508175 1001 86380 86390 1
508087 99508087 1001 86380 86390 1
508132 99508132 1001 86380 86390 1
507889 99507889 1001 86380 86390 1
507929 99507929 1001 86380 86390 1
507865 99507865 1001 86380 86390 1
507910 99507910 1001 86380 86390 1
507653 99507653 1001 86380 86390 1
507802 99507802 1001 86380 86390 1
507686 99507686 1001 86380 86390 1
507803 99507803 1001 86380 86390 1
507700 99507700 1001 86380 86390 1
507662 99507662 1001 86380 86390 1
508336 99508336 1001 86380 86390 1
508414 99508414 1001 86380 86390 1
508382 99508382 1001 86380 86390 1
508385 99508385 1001 86380 86390 1
508270 99508270 1001 86380 86390 1
509072 99509072 1001 86380 86390 1
509053 99509053 1001 86380 86390 1
509054 99509054 1001 86380 86390 1
508954 99508954 1001 86380 86390 1
508856 99508856 1001 86380 86390 1
508755 99508755 1001 86380 86390 1
508845 99508845 1001 86380 86390 1
508678 99508678 1001 86380 86390 1
508811 99508811 1001 86380 86390 1
508747 99508747 1001 86380 86390 1
508748 99508748 1001 86380 86390 1
508738 99508738 1001 86380 86390 1
508585 99508585 1001 86380 86390 1
508509 99508509 1001 86380 86390 1
508576 99508576 1001 86380 86390 1
508603 99508603 1001 86380 86390 1
508618 99508618 1001 86380 86390 1
509228 99509228 1001 86380 86390 1
509151 99509151 1001 86380 86390 1
509231 99509231 1001 86380 86390 1
509826 99509826 1001 86380 86390 1
509830 99509830 1001 86380 86390 1
509832 99509832 1001 86380 86390 1
509556 99509556 1001 86380 86390 1
509545 99509545 1001 86380 86390 1
509539 99509539 1001 86380 86390 1
509439 99509439 1001 86380 86390 1
509431 99509431 1001 86380 86390 1
509395 99509395 1001 86380 86390 1
510105 99510105 1001 86380 86390 1
510074 99510074 1001 86380 86390 1
509986 99509986 1001 86380 86390 1
510600 99510600 1001 86380 86390 1
510537 99510537 1001 86380 86390 1
510629 99510629 1001 86380 86390 1
510530 99510530 1001 86380 86390 1
510432 99510432 1001 86380 86390 1
510485 99510485 1001 86380 86390 1
510447 99510447 1001 86380 86390 1
510449 99510449 1001 86380 86390 1
510440 99510440 1001 86380 86390 1
510222 99510222 1001 86380 86390 1
510197 99510197 1001 86380 86390 1
510119 99510119 1001 86380 86390 1
510283 99510283 1001 86380 86390 1
510873 99510873 1001 86380 86390 1
510822 99510822 1001 86380 86390 1
510848 99510848 1001 86380 86390 1
511503 99511503 1001 86380 86390 1
511542 99511542 1001 86380 86390 1
511326 99511326 1001 86380 86390 1
511316 99511316 1001 86380 86390 1
511333 99511333 1001 86380 86390 1
511061 99511061 1001 86380 86390 1
511024 99511024 1001 86380 86390 1
511003 99511003 1001 86380 86390 1
511123 99511123 1001 86380 86390 1
511589 99511589 1001 86380 86390 1
511697 99511697 1001 86380 86390 1
511607 99511607 1001 86380 86390 1
[truncated: 4,059,747 more chars]
