# Supplementary material for: Fast and near-optimal monitoring for healthcare acquired infection outbreaks
Source: PLoS Comput Biol. 2019 Sep 16;15(9):e1007284. doi: 10.1371/journal.pcbi.1007284 (PMC6762212; doi:10.1371/journal.pcbi.1007284)
Supplement: S2 Data — (ZIP) [file pcbi.1007284.s007.zip › MobilityLogs2/HAISE_Carilion_all_visits_day_184.txt]

#Person location Sublocation StartTime EndTime Type
417623 755 1001 28920 29277 1
436061 385 1001 32280 32637 1
400015 99400015 1001 86380 86390 1
400078 99400078 1001 86380 86390 1
400160 99400160 1001 86380 86390 1
400271 99400271 1001 86380 86390 1
400358 99400358 1001 86380 86390 1
400530 99400530 1001 86380 86390 1
400583 99400583 1001 86380 86390 1
401003 99401003 1001 86380 86390 1
401246 99401246 1001 86380 86390 1
401311 99401311 1001 86380 86390 1
401683 99401683 1001 86380 86390 1
401647 99401647 1001 86380 86390 1
401988 99401988 1001 86380 86390 1
402007 99402007 1001 86380 86390 1
402166 99402166 1001 86380 86390 1
402219 99402219 1001 86380 86390 1
402744 99402744 1001 86380 86390 1
402796 99402796 1001 86380 86390 1
402921 99402921 1001 86380 86390 1
403291 99403291 1001 86380 86390 1
403209 99403209 1001 86380 86390 1
403616 99403616 1001 86380 86390 1
403787 99403787 1001 86380 86390 1
403837 99403837 1001 86380 86390 1
403842 99403842 1001 86380 86390 1
403843 99403843 1001 86380 86390 1
404145 99404145 1001 86380 86390 1
404474 99404474 1001 86380 86390 1
404480 99404480 1001 86380 86390 1
404544 99404544 1001 86380 86390 1
404695 99404695 1001 86380 86390 1
404697 99404697 1001 86380 86390 1
405099 99405099 1001 86380 86390 1
405163 99405163 1001 86380 86390 1
405504 99405504 1001 86380 86390 1
405417 99405417 1001 86380 86390 1
405661 99405661 1001 86380 86390 1
405743 99405743 1001 86380 86390 1
405863 99405863 1001 86380 86390 1
406055 99406055 1001 86380 86390 1
406039 99406039 1001 86380 86390 1
406110 99406110 1001 86380 86390 1
406186 99406186 1001 86380 86390 1
406301 99406301 1001 86380 86390 1
406484 99406484 1001 86380 86390 1
406462 99406462 1001 86380 86390 1
406397 99406397 1001 86380 86390 1
406634 99406634 1001 86380 86390 1
407001 99407001 1001 86380 86390 1
407175 99407175 1001 86380 86390 1
407186 99407186 1001 86380 86390 1
407251 99407251 1001 86380 86390 1
407315 99407315 1001 86380 86390 1
407270 99407270 1001 86380 86390 1
407423 99407423 1001 86380 86390 1
407358 99407358 1001 86380 86390 1
407617 99407617 1001 86380 86390 1
407688 99407688 1001 86380 86390 1
407783 99407783 1001 86380 86390 1
407972 99407972 1001 86380 86390 1
408090 99408090 1001 86380 86390 1
408250 99408250 1001 86380 86390 1
408253 99408253 1001 86380 86390 1
408306 99408306 1001 86380 86390 1
408421 99408421 1001 86380 86390 1
408457 99408457 1001 86380 86390 1
408522 99408522 1001 86380 86390 1
408579 99408579 1001 86380 86390 1
408551 99408551 1001 86380 86390 1
409051 99409051 1001 86380 86390 1
409095 99409095 1001 86380 86390 1
409129 99409129 1001 86380 86390 1
409210 99409210 1001 86380 86390 1
409621 99409621 1001 86380 86390 1
409722 99409722 1001 86380 86390 1
409809 99409809 1001 86380 86390 1
409983 99409983 1001 86380 86390 1
410096 99410096 1001 86380 86390 1
410156 99410156 1001 86380 86390 1
410239 99410239 1001 86380 86390 1
410339 99410339 1001 86380 86390 1
410323 99410323 1001 86380 86390 1
410404 99410404 1001 86380 86390 1
410305 99410305 1001 86380 86390 1
410702 99410702 1001 86380 86390 1
410803 99410803 1001 86380 86390 1
410788 99410788 1001 86380 86390 1
410853 99410853 1001 86380 86390 1
411042 99411042 1001 86380 86390 1
411308 99411308 1001 86380 86390 1
411419 99411419 1001 86380 86390 1
411581 99411581 1001 86380 86390 1
411623 99411623 1001 86380 86390 1
411672 99411672 1001 86380 86390 1
411694 99411694 1001 86380 86390 1
411805 99411805 1001 86380 86390 1
411942 99411942 1001 86380 86390 1
411958 99411958 1001 86380 86390 1
412013 99412013 1001 86380 86390 1
412266 99412266 1001 86380 86390 1
413433 99413433 1001 86380 86390 1
413435 99413435 1001 86380 86390 1
413410 99413410 1001 86380 86390 1
413245 99413245 1001 86380 86390 1
413195 99413195 1001 86380 86390 1
413172 99413172 1001 86380 86390 1
413179 99413179 1001 86380 86390 1
413781 99413781 1001 86380 86390 1
413862 99413862 1001 86380 86390 1
413910 99413910 1001 86380 86390 1
414057 99414057 1001 86380 86390 1
415074 99415074 1001 86380 86390 1
415180 99415180 1001 86380 86390 1
414623 99414623 1001 86380 86390 1
414199 99414199 1001 86380 86390 1
414405 99414405 1001 86380 86390 1
414470 99414470 1001 86380 86390 1
415483 99415483 1001 86380 86390 1
415632 99415632 1001 86380 86390 1
416726 99416726 1001 86380 86390 1
416711 99416711 1001 86380 86390 1
416599 99416599 1001 86380 86390 1
416982 99416982 1001 86380 86390 1
416810 99416810 1001 86380 86390 1
416139 99416139 1001 86380 86390 1
416472 99416472 1001 86380 86390 1
416293 99416293 1001 86380 86390 1
416357 99416357 1001 86380 86390 1
415827 99415827 1001 86380 86390 1
415780 99415780 1001 86380 86390 1
415998 99415998 1001 86380 86390 1
417041 99417041 1001 86380 86390 1
417062 99417062 1001 86380 86390 1
417193 99417193 1001 86380 86390 1
417593 99417593 1001 86380 86390 1
418620 99418620 1001 86380 86390 1
418625 99418625 1001 86380 86390 1
417635 99417635 1001 86380 86390 1
417667 99417667 1001 86380 86390 1
417805 99417805 1001 86380 86390 1
417911 99417911 1001 86380 86390 1
418980 99418980 1001 86380 86390 1
418902 99418902 1001 86380 86390 1
418870 99418870 1001 86380 86390 1
419074 99419074 1001 86380 86390 1
420378 99420378 1001 86380 86390 1
420150 99420150 1001 86380 86390 1
420334 99420334 1001 86380 86390 1
420256 99420256 1001 86380 86390 1
420418 99420418 1001 86380 86390 1
420090 99420090 1001 86380 86390 1
419770 99419770 1001 86380 86390 1
419913 99419913 1001 86380 86390 1
419806 99419806 1001 86380 86390 1
419937 99419937 1001 86380 86390 1
419292 99419292 1001 86380 86390 1
419295 99419295 1001 86380 86390 1
419273 99419273 1001 86380 86390 1
419559 99419559 1001 86380 86390 1
420654 99420654 1001 86380 86390 1
420782 99420782 1001 86380 86390 1
420799 99420799 1001 86380 86390 1
420456 99420456 1001 86380 86390 1
421947 99421947 1001 86380 86390 1
421721 99421721 1001 86380 86390 1
421695 99421695 1001 86380 86390 1
421878 99421878 1001 86380 86390 1
421812 99421812 1001 86380 86390 1
421439 99421439 1001 86380 86390 1
421458 99421458 1001 86380 86390 1
421487 99421487 1001 86380 86390 1
421231 99421231 1001 86380 86390 1
420838 99420838 1001 86380 86390 1
421084 99421084 1001 86380 86390 1
422142 99422142 1001 86380 86390 1
422334 99422334 1001 86380 86390 1
422321 99422321 1001 86380 86390 1
423689 99423689 1001 86380 86390 1
423711 99423711 1001 86380 86390 1
423246 99423246 1001 86380 86390 1
423030 99423030 1001 86380 86390 1
422948 99422948 1001 86380 86390 1
422969 99422969 1001 86380 86390 1
422703 99422703 1001 86380 86390 1
422590 99422590 1001 86380 86390 1
422900 99422900 1001 86380 86390 1
424123 99424123 1001 86380 86390 1
423974 99423974 1001 86380 86390 1
425013 99425013 1001 86380 86390 1
424754 99424754 1001 86380 86390 1
424762 99424762 1001 86380 86390 1
424777 99424777 1001 86380 86390 1
424292 99424292 1001 86380 86390 1
424477 99424477 1001 86380 86390 1
425435 99425435 1001 86380 86390 1
425804 99425804 1001 86380 86390 1
425520 99425520 1001 86380 86390 1
426911 99426911 1001 86380 86390 1
426717 99426717 1001 86380 86390 1
426771 99426771 1001 86380 86390 1
427063 99427063 1001 86380 86390 1
427001 99427001 1001 86380 86390 1
426910 99426910 1001 86380 86390 1
426574 99426574 1001 86380 86390 1
426668 99426668 1001 86380 86390 1
426250 99426250 1001 86380 86390 1
426139 99426139 1001 86380 86390 1
426237 99426237 1001 86380 86390 1
425932 99425932 1001 86380 86390 1
427180 99427180 1001 86380 86390 1
427210 99427210 1001 86380 86390 1
428468 99428468 1001 86380 86390 1
428672 99428672 1001 86380 86390 1
428375 99428375 1001 86380 86390 1
428627 99428627 1001 86380 86390 1
428122 99428122 1001 86380 86390 1
428163 99428163 1001 86380 86390 1
428270 99428270 1001 86380 86390 1
428179 99428179 1001 86380 86390 1
428056 99428056 1001 86380 86390 1
427920 99427920 1001 86380 86390 1
427747 99427747 1001 86380 86390 1
427596 99427596 1001 86380 86390 1
428876 99428876 1001 86380 86390 1
428754 99428754 1001 86380 86390 1
429062 99429062 1001 86380 86390 1
429967 99429967 1001 86380 86390 1
430356 99430356 1001 86380 86390 1
429209 99429209 1001 86380 86390 1
429493 99429493 1001 86380 86390 1
430402 99430402 1001 86380 86390 1
431769 99431769 1001 86380 86390 1
432004 99432004 1001 86380 86390 1
431699 99431699 1001 86380 86390 1
431328 99431328 1001 86380 86390 1
431329 99431329 1001 86380 86390 1
431288 99431288 1001 86380 86390 1
431175 99431175 1001 86380 86390 1
431247 99431247 1001 86380 86390 1
430943 99430943 1001 86380 86390 1
432178 99432178 1001 86380 86390 1
432439 99432439 1001 86380 86390 1
432334 99432334 1001 86380 86390 1
432167 99432167 1001 86380 86390 1
432266 99432266 1001 86380 86390 1
433685 99433685 1001 86380 86390 1
433384 99433384 1001 86380 86390 1
432971 99432971 1001 86380 86390 1
432956 99432956 1001 86380 86390 1
433145 99433145 1001 86380 86390 1
433281 99433281 1001 86380 86390 1
433204 99433204 1001 86380 86390 1
432494 99432494 1001 86380 86390 1
432535 99432535 1001 86380 86390 1
432778 99432778 1001 86380 86390 1
433946 99433946 1001 86380 86390 1
433741 99433741 1001 86380 86390 1
434016 99434016 1001 86380 86390 1
435332 99435332 1001 86380 86390 1
435271 99435271 1001 86380 86390 1
435208 99435208 1001 86380 86390 1
435214 99435214 1001 86380 86390 1
434967 99434967 1001 86380 86390 1
434890 99434890 1001 86380 86390 1
434525 99434525 1001 86380 86390 1
434249 99434249 1001 86380 86390 1
434417 99434417 1001 86380 86390 1
435476 99435476 1001 86380 86390 1
435672 99435672 1001 86380 86390 1
436805 99436805 1001 86380 86390 1
436788 99436788 1001 86380 86390 1
436377 99436377 1001 86380 86390 1
436442 99436442 1001 86380 86390 1
436329 99436329 1001 86380 86390 1
437290 99437290 1001 86380 86390 1
300592 99300592 1001 86380 86390 1
300704 99300704 1001 86380 86390 1
300712 99300712 1001 86380 86390 1
300381 99300381 1001 86380 86390 1
300211 99300211 1001 86380 86390 1
300188 99300188 1001 86380 86390 1
300241 99300241 1001 86380 86390 1
300155 99300155 1001 86380 86390 1
300855 99300855 1001 86380 86390 1
300856 99300856 1001 86380 86390 1
300871 99300871 1001 86380 86390 1
300768 99300768 1001 86380 86390 1
300888 99300888 1001 86380 86390 1
300773 99300773 1001 86380 86390 1
300838 99300838 1001 86380 86390 1
300787 99300787 1001 86380 86390 1
300800 99300800 1001 86380 86390 1
301441 99301441 1001 86380 86390 1
301143 99301143 1001 86380 86390 1
301341 99301341 1001 86380 86390 1
301329 99301329 1001 86380 86390 1
301091 99301091 1001 86380 86390 1
301006 99301006 1001 86380 86390 1
301749 99301749 1001 86380 86390 1
301351 99301351 1001 86380 86390 1
301652 99301652 1001 86380 86390 1
301574 99301574 1001 86380 86390 1
302278 99302278 1001 86380 86390 1
302321 99302321 1001 86380 86390 1
302149 99302149 1001 86380 86390 1
301989 99301989 1001 86380 86390 1
302003 99302003 1001 86380 86390 1
302148 99302148 1001 86380 86390 1
301777 99301777 1001 86380 86390 1
301835 99301835 1001 86380 86390 1
302509 99302509 1001 86380 86390 1
302432 99302432 1001 86380 86390 1
302564 99302564 1001 86380 86390 1
302415 99302415 1001 86380 86390 1
302403 99302403 1001 86380 86390 1
303042 99303042 1001 86380 86390 1
303137 99303137 1001 86380 86390 1
302996 99302996 1001 86380 86390 1
302984 99302984 1001 86380 86390 1
302997 99302997 1001 86380 86390 1
302742 99302742 1001 86380 86390 1
302768 99302768 1001 86380 86390 1
302695 99302695 1001 86380 86390 1
302605 99302605 1001 86380 86390 1
302778 99302778 1001 86380 86390 1
302701 99302701 1001 86380 86390 1
302637 99302637 1001 86380 86390 1
303308 99303308 1001 86380 86390 1
303403 99303403 1001 86380 86390 1
303313 99303313 1001 86380 86390 1
303957 99303957 1001 86380 86390 1
303876 99303876 1001 86380 86390 1
303928 99303928 1001 86380 86390 1
304062 99304062 1001 86380 86390 1
304234 99304234 1001 86380 86390 1
304694 99304694 1001 86380 86390 1
304709 99304709 1001 86380 86390 1
304738 99304738 1001 86380 86390 1
304553 99304553 1001 86380 86390 1
304609 99304609 1001 86380 86390 1
304291 99304291 1001 86380 86390 1
304312 99304312 1001 86380 86390 1
304936 99304936 1001 86380 86390 1
304965 99304965 1001 86380 86390 1
304991 99304991 1001 86380 86390 1
305058 99305058 1001 86380 86390 1
304942 99304942 1001 86380 86390 1
305033 99305033 1001 86380 86390 1
305048 99305048 1001 86380 86390 1
304985 99304985 1001 86380 86390 1
305647 99305647 1001 86380 86390 1
305493 99305493 1001 86380 86390 1
305638 99305638 1001 86380 86390 1
305504 99305504 1001 86380 86390 1
305382 99305382 1001 86380 86390 1
305269 99305269 1001 86380 86390 1
305101 99305101 1001 86380 86390 1
305270 99305270 1001 86380 86390 1
305219 99305219 1001 86380 86390 1
500012 99500012 1001 86380 86390 1
500120 99500120 1001 86380 86390 1
305693 99305693 1001 86380 86390 1
500061 99500061 1001 86380 86390 1
500664 99500664 1001 86380 86390 1
500658 99500658 1001 86380 86390 1
500419 99500419 1001 86380 86390 1
500206 99500206 1001 86380 86390 1
500359 99500359 1001 86380 86390 1
500853 99500853 1001 86380 86390 1
500958 99500958 1001 86380 86390 1
500845 99500845 1001 86380 86390 1
501452 99501452 1001 86380 86390 1
501582 99501582 1001 86380 86390 1
501338 99501338 1001 86380 86390 1
501020 99501020 1001 86380 86390 1
501204 99501204 1001 86380 86390 1
501022 99501022 1001 86380 86390 1
501121 99501121 1001 86380 86390 1
501766 99501766 1001 86380 86390 1
501761 99501761 1001 86380 86390 1
501802 99501802 1001 86380 86390 1
501841 99501841 1001 86380 86390 1
501791 99501791 1001 86380 86390 1
502326 99502326 1001 86380 86390 1
502380 99502380 1001 86380 86390 1
502373 99502373 1001 86380 86390 1
502124 99502124 1001 86380 86390 1
501873 99501873 1001 86380 86390 1
502031 99502031 1001 86380 86390 1
502479 99502479 1001 86380 86390 1
502628 99502628 1001 86380 86390 1
502474 99502474 1001 86380 86390 1
503292 99503292 1001 86380 86390 1
503170 99503170 1001 86380 86390 1
502919 99502919 1001 86380 86390 1
502804 99502804 1001 86380 86390 1
502717 99502717 1001 86380 86390 1
502706 99502706 1001 86380 86390 1
502812 99502812 1001 86380 86390 1
503466 99503466 1001 86380 86390 1
504015 99504015 1001 86380 86390 1
503980 99503980 1001 86380 86390 1
504007 99504007 1001 86380 86390 1
504096 99504096 1001 86380 86390 1
503945 99503945 1001 86380 86390 1
503974 99503974 1001 86380 86390 1
503874 99503874 1001 86380 86390 1
503789 99503789 1001 86380 86390 1
503752 99503752 1001 86380 86390 1
503670 99503670 1001 86380 86390 1
504209 99504209 1001 86380 86390 1
504269 99504269 1001 86380 86390 1
504942 99504942 1001 86380 86390 1
504900 99504900 1001 86380 86390 1
504800 99504800 1001 86380 86390 1
504560 99504560 1001 86380 86390 1
504692 99504692 1001 86380 86390 1
504721 99504721 1001 86380 86390 1
504686 99504686 1001 86380 86390 1
504391 99504391 1001 86380 86390 1
504443 99504443 1001 86380 86390 1
504456 99504456 1001 86380 86390 1
504392 99504392 1001 86380 86390 1
504340 99504340 1001 86380 86390 1
504529 99504529 1001 86380 86390 1
505086 99505086 1001 86380 86390 1
505024 99505024 1001 86380 86390 1
505104 99505104 1001 86380 86390 1
505056 99505056 1001 86380 86390 1
505095 99505095 1001 86380 86390 1
505770 99505770 1001 86380 86390 1
505632 99505632 1001 86380 86390 1
505646 99505646 1001 86380 86390 1
505574 99505574 1001 86380 86390 1
505639 99505639 1001 86380 86390 1
505691 99505691 1001 86380 86390 1
505640 99505640 1001 86380 86390 1
505589 99505589 1001 86380 86390 1
505502 99505502 1001 86380 86390 1
505452 99505452 1001 86380 86390 1
505415 99505415 1001 86380 86390 1
505257 99505257 1001 86380 86390 1
505237 99505237 1001 86380 86390 1
505896 99505896 1001 86380 86390 1
506420 99506420 1001 86380 86390 1
506436 99506436 1001 86380 86390 1
506504 99506504 1001 86380 86390 1
506505 99506505 1001 86380 86390 1
506358 99506358 1001 86380 86390 1
506323 99506323 1001 86380 86390 1
506092 99506092 1001 86380 86390 1
506003 99506003 1001 86380 86390 1
506070 99506070 1001 86380 86390 1
506071 99506071 1001 86380 86390 1
506151 99506151 1001 86380 86390 1
506039 99506039 1001 86380 86390 1
506606 99506606 1001 86380 86390 1
506649 99506649 1001 86380 86390 1
506729 99506729 1001 86380 86390 1
507347 99507347 1001 86380 86390 1
507350 99507350 1001 86380 86390 1
507412 99507412 1001 86380 86390 1
507414 99507414 1001 86380 86390 1
507252 99507252 1001 86380 86390 1
507152 99507152 1001 86380 86390 1
507195 99507195 1001 86380 86390 1
507043 99507043 1001 86380 86390 1
507135 99507135 1001 86380 86390 1
506876 99506876 1001 86380 86390 1
506825 99506825 1001 86380 86390 1
507527 99507527 1001 86380 86390 1
507509 99507509 1001 86380 86390 1
508210 99508210 1001 86380 86390 1
508173 99508173 1001 86380 86390 1
508224 99508224 1001 86380 86390 1
508062 99508062 1001 86380 86390 1
508077 99508077 1001 86380 86390 1
508194 99508194 1001 86380 86390 1
507839 99507839 1001 86380 86390 1
507959 99507959 1001 86380 86390 1
507820 99507820 1001 86380 86390 1
508323 99508323 1001 86380 86390 1
508428 99508428 1001 86380 86390 1
508387 99508387 1001 86380 86390 1
509025 99509025 1001 86380 86390 1
508910 99508910 1001 86380 86390 1
508588 99508588 1001 86380 86390 1
508567 99508567 1001 86380 86390 1
508556 99508556 1001 86380 86390 1
509168 99509168 1001 86380 86390 1
509272 99509272 1001 86380 86390 1
509079 99509079 1001 86380 86390 1
509900 99509900 1001 86380 86390 1
509793 99509793 1001 86380 86390 1
509515 99509515 1001 86380 86390 1
509511 99509511 1001 86380 86390 1
509526 99509526 1001 86380 86390 1
509439 99509439 1001 86380 86390 1
509299 99509299 1001 86380 86390 1
509418 99509418 1001 86380 86390 1
509990 99509990 1001 86380 86390 1
510095 99510095 1001 86380 86390 1
509993 99509993 1001 86380 86390 1
510593 99510593 1001 86380 86390 1
510557 99510557 1001 86380 86390 1
510366 99510366 1001 86380 86390 1
510447 99510447 1001 86380 86390 1
510502 99510502 1001 86380 86390 1
510515 99510515 1001 86380 86390 1
510333 99510333 1001 86380 86390 1
510451 99510451 1001 86380 86390 1
510401 99510401 1001 86380 86390 1
510466 99510466 1001 86380 86390 1
510279 99510279 1001 86380 86390 1
510309 99510309 1001 86380 86390 1
510779 99510779 1001 86380 86390 1
510742 99510742 1001 86380 86390 1
510735 99510735 1001 86380 86390 1
511504 99511504 1001 86380 86390 1
511393 99511393 1001 86380 86390 1
511539 99511539 1001 86380 86390 1
511395 99511395 1001 86380 86390 1
511548 99511548 1001 86380 86390 1
511488 99511488 1001 86380 86390 1
511249 99511249 1001 86380 86390 1
511026 99511026 1001 86380 86390 1
511065 99511065 1001 86380 86390 1
510956 99510956 1001 86380 86390 1
511648 99511648 1001 86380 86390 1
512047 99512047 1001 86380 86390 1
512026 99512026 1001 86380 86390 1
512002 99512002 1001 86380 86390 1
511839 99511839 1001 86380 86390 1
511788 99511788 1001 86380 86390 1
511907 99511907 1001 86380 86390 1
511792 99511792 1001 86380 86390 1
511924 99511924 1001 86380 86390 1
512560 99512560 1001 86380 86390 1
512573 99512573 1001 86380 86390 1
512418 99512418 1001 86380 86390 1
512410 99512410 1001 86380 86390 1
513032 99513032 1001 86380 86390 1
512947 99512947 1001 86380 86390 1
512804 99512804 1001 86380 86390 1
512769 99512769 1001 86380 86390 1
512694 99512694 1001 86380 86390 1
512657 99512657 1001 86380 86390 1
512593 99512593 1001 86380 86390 1
512660 99512660 1001 86380 86390 1
513267 99513267 1001 86380 86390 1
513271 99513271 1001 86380 86390 1
513310 99513310 1001 86380 86390 1
513404 99513404 1001 86380 86390 1
513906 99513906 1001 86380 86390 1
513836 99513836 1001 86380 86390 1
513660 99513660 1001 86380 86390 1
513780 99513780 1001 86380 86390 1
513807 99513807 1001 86380 86390 1
513626 99513626 1001 86380 86390 1
513759 99513759 1001 86380 86390 1
513611 99513611 1001 86380 86390 1
513495 99513495 1001 86380 86390 1
513500 99513500 1001 86380 86390 1
514043 99514043 1001 86380 86390 1
514128 99514128 1001 86380 86390 1
514206 99514206 1001 86380 86390 1
514052 99514052 1001 86380 86390 1
514794 99514794 1001 86380 86390 1
514745 99514745 1001 86380 86390 1
514799 99514799 1001 86380 86390 1
514846 99514846 1001 86380 86390 1
514643 99514643 1001 86380 86390 1
514516 99514516 1001 86380 86390 1
514266 99514266 1001 86380 86390 1
514415 99514415 1001 86380 86390 1
515010 99515010 1001 86380 86390 1
514961 99514961 1001 86380 86390 1
514897 99514897 1001 86380 86390 1
514923 99514923 1001 86380 86390 1
514911 99514911 1001 86380 86390 1
514966 99514966 1001 86380 86390 1
514980 99514980 1001 86380 86390 1
515594 99515594 1001 86380 86390 1
515365 99515365 1001 86380 86390 1
515851 99515851 1001 86380 86390 1
515722 99515722 1001 86380 86390 1
515764 99515764 1001 86380 86390 1
516510 99516510 1001 86380 86390 1
516047 99516047 1001 86380 86390 1
516086 99516086 1001 86380 86390 1
515932 99515932 1001 86380 86390 1
516036 99516036 1001 86380 86390 1
515912 99515912 1001 86380 86390 1
516532 99516532 1001 86380 86390 1
516584 99516584 1001 86380 86390 1
516615 99516615 1001 86380 86390 1
516564 99516564 1001 86380 86390 1
516603 99516603 1001 86380 86390 1
517078 99517078 1001 86380 86390 1
517057 99517057 1001 86380 86390 1
516983 99516983 1001 86380 86390 1
516971 99516971 1001 86380 86390 1
517489 99517489 1001 86380 86390 1
517367 99517367 1001 86380 86390 1
517343 99517343 1001 86380 86390 1
517994 99517994 1001 86380 86390 1
518062 99518062 1001 86380 86390 1
517972 99517972 1001 86380 86390 1
517891 99517891 1001 86380 86390 1
517922 99517922 1001 86380 86390 1
517942 99517942 1001 86380 86390 1
517710 99517710 1001 86380 86390 1
517744 99517744 1001 86380 86390 1
518199 99518199 1001 86380 86390 1
518200 99518200 1001 86380 86390 1
518267 99518267 1001 86380 86390 1
518203 99518203 1001 86380 86390 1
518963 99518963 1001 86380 86390 1
518814 99518814 1001 86380 86390 1
518868 99518868 1001 86380 86390 1
518608 99518608 1001 86380 86390 1
518686 99518686 1001 86380 86390 1
518540 99518540 1001 86380 86390 1
518567 99518567 1001 86380 86390 1
519142 99519142 1001 86380 86390 1
519170 99519170 1001 86380 86390 1
519766 99519766 1001 86380 86390 1
519614 99519614 1001 86380 86390 1
519628 99519628 1001 86380 86390 1
519427 99519427 1001 86380 86390 1
519466 99519466 1001 86380 86390 1
519531 99519531 1001 86380 86390 1
519586 99519586 1001 86380 86390 1
519510 99519510 1001 86380 86390 1
519446 99519446 1001 86380 86390 1
519464 99519464 1001 86380 86390 1
519328 99519328 1001 86380 86390 1
519824 99519824 1001 86380 86390 1
519840 99519840 1001 86380 86390 1
519978 99519978 1001 86380 86390 1
520479 99520479 1001 86380 86390 1
520571 99520571 1001 86380 86390 1
520632 99520632 1001 86380 86390 1
520445 99520445 1001 86380 86390 1
520383 99520383 1001 86380 86390 1
520350 99520350 1001 86380 86390 1
520304 99520304 1001 86380 86390 1
520408 99520408 1001 86380 86390 1
520153 99520153 1001 86380 86390 1
520181 99520181 1001 86380 86390 1
520210 99520210 1001 86380 86390 1
520069 99520069 1001 86380 86390 1
520834 99520834 1001 86380 86390 1
520685 99520685 1001 86380 86390 1
520843 99520843 1001 86380 86390 1
521312 99521312 1001 86380 86390 1
521393 99521393 1001 86380 86390 1
521278 99521278 1001 86380 86390 1
521295 99521295 1001 86380 86390 1
521399 99521399 1001 86380 86390 1
521085 99521085 1001 86380 86390 1
521150 99521150 1001 86380 86390 1
521061 99521061 1001 86380 86390 1
521181 99521181 1001 86380 86390 1
520970 99520970 1001 86380 86390 1
521555 99521555 1001 86380 86390 1
521667 99521667 1001 86380 86390 1
521577 99521577 1001 86380 86390 1
522198 99522198 1001 86380 86390 1
522098 99522098 1001 86380 86390 1
522136 99522136 1001 86380 86390 1
521944 99521944 1001 86380 86390 1
522079 99522079 1001 86380 86390 1
521698 99521698 1001 86380 86390 1
521715 99521715 1001 86380 86390 1
521756 99521756 1001 86380 86390 1
522421 99522421 1001 86380 86390 1
522344 99522344 1001 86380 86390 1
522298 99522298 1001 86380 86390 1
522312 99522312 1001 86380 86390 1
523091 99523091 1001 86380 86390 1
522948 99522948 1001 86380 86390 1
523014 99523014 1001 86380 86390 1
522862 99522862 1001 86380 86390 1
522748 99522748 1001 86380 86390 1
522852 99522852 1001 86380 86390 1
522788 99522788 1001 86380 86390 1
522741 99522741 1001 86380 86390 1
522717 99522717 1001 86380 86390 1
522692 99522692 1001 86380 86390 1
522659 99522659 1001 86380 86390 1
522504 99522504 1001 86380 86390 1
523310 99523310 1001 86380 86390 1
523311 99523311 1001 86380 86390 1
523144 99523144 1001 86380 86390 1
523262 99523262 1001 86380 86390 1
523165 99523165 1001 86380 86390 1
523883 99523883 1001 86380 86390 1
523619 99523619 1001 86380 86390 1
523413 99523413 1001 86380 86390 1
524137 99524137 1001 86380 86390 1
524144 99524144 1001 86380 86390 1
524057 99524057 1001 86380 86390 1
524601 99524601 1001 86380 86390 1
524704 99524704 1001 86380 86390 1
524527 99524527 1001 86380 86390 1
524540 99524540 1001 86380 86390 1
524491 99524491 1001 86380 86390 1
524455 99524455 1001 86380 86390 1
524378 99524378 1001 86380 86390 1
524949 99524949 1001 86380 86390 1
524942 99524942 1001 86380 86390 1
525471 99525471 1001 86380 86390 1
525523 99525523 1001 86380 86390 1
525410 99525410 1001 86380 86390 1
525439 99525439 1001 86380 86390 1
525593 99525593 1001 86380 86390 1
525275 99525275 1001 86380 86390 1
525356 99525356 1001 86380 86390 1
525216 99525216 1001 86380 86390 1
525171 99525171 1001 86380 86390 1
525045 99525045 1001 86380 86390 1
525788 99525788 1001 86380 86390 1
525716 99525716 1001 86380 86390 1
525653 99525653 1001 86380 86390 1
525670 99525670 1001 86380 86390 1
525606 99525606 1001 86380 86390 1
526273 99526273 1001 86380 86390 1
526400 99526400 1001 86380 86390 1
526326 99526326 1001 86380 86390 1
526278 99526278 1001 86380 86390 1
526369 99526369 1001 86380 86390 1
526142 99526142 1001 86380 86390 1
526027 99526027 1001 86380 86390 1
526161 99526161 1001 86380 86390 1
525957 99525957 1001 86380 86390 1
525897 99525897 1001 86380 86390 1
526499 99526499 1001 86380 86390 1
526591 99526591 1001 86380 86390 1
526465 99526465 1001 86380 86390 1
527178 99527178 1001 86380 86390 1
527115 99527115 1001 86380 86390 1
527195 99527195 1001 86380 86390 1
526999 99526999 1001 86380 86390 1
526747 99526747 1001 86380 86390 1
526833 99526833 1001 86380 86390 1
527391 99527391 1001 86380 86390 1
527251 99527251 1001 86380 86390 1
527409 99527409 1001 86380 86390 1
527319 99527319 1001 86380 86390 1
527410 99527410 1001 86380 86390 1
527412 99527412 1001 86380 86390 1
527921 99527921 1001 86380 86390 1
528038 99528038 1001 86380 86390 1
527963 99527963 1001 86380 86390 1
527784 99527784 1001 86380 86390 1
527733 99527733 1001 86380 86390 1
527764 99527764 1001 86380 86390 1
527657 99527657 1001 86380 86390 1
527648 99527648 1001 86380 86390 1
528150 99528150 1001 86380 86390 1
528170 99528170 1001 86380 86390 1
528119 99528119 1001 86380 86390 1
528252 99528252 1001 86380 86390 1
528845 99528845 1001 86380 86390 1
528785 99528785 1001 86380 86390 1
528501 99528501 1001 86380 86390 1
528634 99528634 1001 86380 86390 1
528635 99528635 1001 86380 86390 1
528505 99528505 1001 86380 86390 1
528641 99528641 1001 86380 86390 1
528577 99528577 1001 86380 86390 1
528386 99528386 1001 86380 86390 1
528283 99528283 1001 86380 86390 1
528999 99528999 1001 86380 86390 1
528935 99528935 1001 86380 86390 1
529040 99529040 1001 86380 86390 1
529053 99529053 1001 86380 86390 1
528910 99528910 1001 86380 86390 1
529684 99529684 1001 86380 86390 1
529597 99529597 1001 86380 86390 1
529725 99529725 1001 86380 86390 1
529383 99529383 1001 86380 86390 1
529411 99529411 1001 86380 86390 1
529113 99529113 1001 86380 86390 1
529295 99529295 1001 86380 86390 1
529258 99529258 1001 86380 86390 1
529778 99529778 1001 86380 86390 1
529878 99529878 1001 86380 86390 1
529866 99529866 1001 86380 86390 1
530439 99530439 1001 86380 86390 1
530455 99530455 1001 86380 86390 1
530353 99530353 1001 86380 86390 1
530418 99530418 1001 86380 86390 1
530544 99530544 1001 86380 86390 1
530309 99530309 1001 86380 86390 1
530341 99530341 1001 86380 86390 1
530242 99530242 1001 86380 86390 1
530256 99530256 1001 86380 86390 1
529935 99529935 1001 86380 86390 1
530092 99530092 1001 86380 86390 1
530094 99530094 1001 86380 86390 1
529983 99529983 1001 86380 86390 1
530086 99530086 1001 86380 86390 1
530074 99530074 1001 86380 86390 1
530634 99530634 1001 86380 86390 1
530673 99530673 1001 86380 86390 1
530609 99530609 1001 86380 86390 1
530699 99530699 1001 86380 86390 1
530742 99530742 1001 86380 86390 1
530640 99530640 1001 86380 86390 1
531191 99531191 1001 86380 86390 1
531261 99531261 1001 86380 86390 1
531097 99531097 1001 86380 86390 1
531175 99531175 1001 86380 86390 1
531099 99531099 1001 86380 86390 1
530984 99530984 1001 86380 86390 1
531018 99531018 1001 86380 86390 1
530799 99530799 1001 86380 86390 1
530766 99530766 1001 86380 86390 1
531510 99531510 1001 86380 86390 1
531434 99531434 1001 86380 86390 1
532191 99532191 1001 86380 86390 1
532153 99532153 1001 86380 86390 1
531969 99531969 1001 86380 86390 1
531842 99531842 1001 86380 86390 1
531762 99531762 1001 86380 86390 1
531788 99531788 1001 86380 86390 1
532920 99532920 1001 86380 86390 1
532959 99532959 1001 86380 86390 1
532947 99532947 1001 86380 86390 1
532975 99532975 1001 86380 86390 1
532672 99532672 1001 86380 86390 1
532714 99532714 1001 86380 86390 1
532704 99532704 1001 86380 86390 1
532721 99532721 1001 86380 86390 1
532438 99532438 1001 86380 86390 1
532425 99532425 1001 86380 86390 1
532417 99532417 1001 86380 86390 1
532536 99532536 1001 86380 86390 1
532498 99532498 1001 86380 86390 1
532461 99532461 1001 86380 86390 1
532449 99532449 1001 86380 86390 1
533122 99533122 1001 86380 86390 1
533077 99533077 1001 86380 86390 1
533692 99533692 1001 86380 86390 1
533667 99533667 1001 86380 86390 1
533829 99533829 1001 86380 86390 1
533661 99533661 1001 86380 86390 1
533751 99533751 1001 86380 86390 1
533817 99533817 1001 86380 86390 1
533792 99533792 1001 86380 86390 1
533780 99533780 1001 86380 86390 1
533387 99533387 1001 86380 86390 1
533378 99533378 1001 86380 86390 1
534027 99534027 1001 86380 86390 1
533861 99533861 1001 86380 86390 1
533942 99533942 1001 86380 86390 1
533904 99533904 1001 86380 86390 1
533906 99533906 1001 86380 86390 1
534624 99534624 1001 86380 86390 1
534567 99534567 1001 86380 86390 1
534323 99534323 1001 86380 86390 1
534468 99534468 1001 86380 86390 1
534420 99534420 1001 86380 86390 1
534210 99534210 1001 86380 86390 1
534201 99534201 1001 86380 86390 1
534125 99534125 1001 86380 86390 1
534101 99534101 1001 86380 86390 1
534770 99534770 1001 86380 86390 1
535340 99535340 1001 86380 86390 1
535503 99535503 1001 86380 86390 1
535131 99535131 1001 86380 86390 1
535287 99535287 1001 86380 86390 1
535059 99535059 1001 86380 86390 1
535008 99535008 1001 86380 86390 1
534979 99534979 1001 86380 86390 1
535650 99535650 1001 86380 86390 1
536300 99536300 1001 86380 86390 1
536287 99536287 1001 86380 86390 1
536219 99536219 1001 86380 86390 1
536155 99536155 1001 86380 86390 1
536121 99536121 1001 86380 86390 1
536033 99536033 1001 86380 86390 1
535956 99535956 1001 86380 86390 1
535889 99535889 1001 86380 86390 1
535864 99535864 1001 86380 86390 1
535826 99535826 1001 86380 86390 1
535778 99535778 1001 86380 86390 1
535882 99535882 1001 86380 86390 1
535895 99535895 1001 86380 86390 1
536520 99536520 1001 86380 86390 1
536446 99536446 1001 86380 86390 1
536513 99536513 1001 86380 86390 1
537113 99537113 1001 86380 86390 1
536967 99536967 1001 86380 86390 1
537031 99537031 1001 86380 86390 1
536918 99536918 1001 86380 86390 1
536797 99536797 1001 86380 86390 1
536635 99536635 1001 86380 86390 1
536563 99536563 1001 86380 86390 1
537184 99537184 1001 86380 86390 1
537925 99537925 1001 86380 86390 1
537954 99537954 1001 86380 86390 1
537648 99537648 1001 86380 86390 1
537400 99537400 1001 86380 86390 1
538612 99538612 1001 86380 86390 1
538799 99538799 1001 86380 86390 1
538521 99538521 1001 86380 86390 1
538534 99538534 1001 86380 86390 1
538567 99538567 1001 86380 86390 1
538606 99538606 1001 86380 86390 1
538323 99538323 1001 86380 86390 1
538376 99538376 1001 86380 86390 1
538379 99538379 1001 86380 86390 1
538224 99538224 1001 86380 86390 1
538291 99538291 1001 86380 86390 1
538240 99538240 1001 86380 86390 1
538344 99538344 1001 86380 86390 1
538372 99538372 1001 86380 86390 1
538398 99538398 1001 86380 86390 1
538943 99538943 1001 86380 86390 1
538845 99538845 1001 86380 86390 1
539538 99539538 1001 86380 86390 1
539492 99539492 1001 86380 86390 1
539633 99539633 1001 86380 86390 1
539323 99539323 1001 86380 86390 1
539330 99539330 1001 86380 86390 1
539110 99539110 1001 86380 86390 1
539038 99539038 1001 86380 86390 1
539171 99539171 1001 86380 86390 1
539042 99539042 1001 86380 86390 1
539765 99539765 1001 86380 86390 1
540339 99540339 1001 86380 86390 1
540433 99540433 1001 86380 86390 1
540394 99540394 1001 86380 86390 1
540279 99540279 1001 86380 86390 1
540273 99540273 1001 86380 86390 1
540067 99540067 1001 86380 86390 1
540108 99540108 1001 86380 86390 1
540101 99540101 1001 86380 86390 1
540128 99540128 1001 86380 86390 1
540117 99540117 1001 86380 86390 1
539863 99539863 1001 86380 86390 1
539970 99539970 1001 86380 86390 1
539958 99539958 1001 86380 86390 1
539920 99539920 1001 86380 86390 1
539959 99539959 1001 86380 86390 1
540658 99540658 1001 86380 86390 1
541152 99541152 1001 86380 86390 1
541144 99541144 1001 86380 86390 1
541187 99541187 1001 86380 86390 1
541287 99541287 1001 86380 86390 1
540959 99540959 1001 86380 86390 1
540995 99540995 1001 86380 86390 1
540687 99540687 1001 86380 86390 1
540780 99540780 1001 86380 86390 1
540795 99540795 1001 86380 86390 1
540834 99540834 1001 86380 86390 1
540800 99540800 1001 86380 86390 1
540813 99540813 1001 86380 86390 1
541409 99541409 1001 86380 86390 1
541422 99541422 1001 86380 86390 1
541305 99541305 1001 86380 86390 1
541397 99541397 1001 86380 86390 1
541941 99541941 1001 86380 86390 1
541891 99541891 1001 86380 86390 1
541591 99541591 1001 86380 86390 1
541618 99541618 1001 86380 86390 1
541571 99541571 1001 86380 86390 1
541522 99541522 1001 86380 86390 1
542145 99542145 1001 86380 86390 1
542315 99542315 1001 86380 86390 1
542290 99542290 1001 86380 86390 1
542245 99542245 1001 86380 86390 1
542857 99542857 1001 86380 86390 1
542846 99542846 1001 86380 86390 1
542919 99542919 1001 86380 86390 1
542863 99542863 1001 86380 86390 1
542851 99542851 1001 86380 86390 1
542814 99542814 1001 86380 86390 1
542534 99542534 1001 86380 86390 1
542708 99542708 1001 86380 86390 1
542684 99542684 1001 86380 86390 1
542452 99542452 1001 86380 86390 1
543033 99543033 1001 86380 86390 1
542985 99542985 1001 86380 86390 1
543106 99543106 1001 86380 86390 1
543643 99543643 1001 86380 86390 1
543708 99543708 1001 86380 86390 1
543744 99543744 1001 86380 86390 1
543655 99543655 1001 86380 86390 1
543463 99543463 1001 86380 86390 1
543455 99543455 1001 86380 86390 1
543358 99543358 1001 86380 86390 1
543156 99543156 1001 86380 86390 1
543227 99543227 1001 86380 86390 1
543318 99543318 1001 86380 86390 1
543915 99543915 1001 86380 86390 1
543865 99543865 1001 86380 86390 1
543956 99543956 1001 86380 86390 1
543856 99543856 1001 86380 86390 1
543832 99543832 1001 86380 86390 1
544434 99544434 1001 86380 86390 1
544538 99544538 1001 86380 86390 1
544402 99544402 1001 86380 86390 1
544238 99544238 1001 86380 86390 1
544279 99544279 1001 86380 86390 1
544386 99544386 1001 86380 86390 1
544296 99544296 1001 86380 86390 1
544043 99544043 1001 86380 86390 1
544136 99544136 1001 86380 86390 1
544156 99544156 1001 86380 86390 1
544079 99544079 1001 86380 86390 1
544626 99544626 1001 86380 86390 1
544631 99544631 1001 86380 86390 1
544657 99544657 1001 86380 86390 1
509455 664 1001 61152 61451 1
537555 1026 1002 46827 51512 1
543207 1128 1002 27263 28769 1
400153 99400153 1001 86380 86390 1
400155 99400155 1001 86380 86390 1
400243 99400243 1001 86380 86390 1
400642 99400642 1001 86380 86390 1
401002 99401002 1001 86380 86390 1
400946 99400946 1001 86380 86390 1
401050 99401050 1001 86380 86390 1
401224 99401224 1001 86380 86390 1
401437 99401437 1001 86380 86390 1
401418 99401418 1001 86380 86390 1
401552 99401552 1001 86380 86390 1
402048 99402048 1001 86380 86390 1
402118 99402118 1001 86380 86390 1
402230 99402230 1001 86380 86390 1
402356 99402356 1001 86380 86390 1
402423 99402423 1001 86380 86390 1
402926 99402926 1001 86380 86390 1
402896 99402896 1001 86380 86390 1
403170 99403170 1001 86380 86390 1
403504 99403504 1001 86380 86390 1
403731 99403731 1001 86380 86390 1
403684 99403684 1001 86380 86390 1
403659 99403659 1001 86380 86390 1
403839 99403839 1001 86380 86390 1
403734 99403734 1001 86380 86390 1
404238 99404238 1001 86380 86390 1
404558 99404558 1001 86380 86390 1
405144 99405144 1001 86380 86390 1
405251 99405251 1001 86380 86390 1
405257 99405257 1001 86380 86390 1
405349 99405349 1001 86380 86390 1
405508 99405508 1001 86380 86390 1
405820 99405820 1001 86380 86390 1
405783 99405783 1001 86380 86390 1
405938 99405938 1001 86380 86390 1
406041 99406041 1001 86380 86390 1
406034 99406034 1001 86380 86390 1
406088 99406088 1001 86380 86390 1
406143 99406143 1001 86380 86390 1
406182 99406182 1001 86380 86390 1
406573 99406573 1001 86380 86390 1
407018 99407018 1001 86380 86390 1
407317 99407317 1001 86380 86390 1
407547 99407547 1001 86380 86390 1
407513 99407513 1001 86380 86390 1
407659 99407659 1001 86380 86390 1
407806 99407806 1001 86380 86390 1
407800 99407800 1001 86380 86390 1
407971 99407971 1001 86380 86390 1
407910 99407910 1001 86380 86390 1
407888 99407888 1001 86380 86390 1
407992 99407992 1001 86380 86390 1
408141 99408141 1001 86380 86390 1
408106 99408106 1001 86380 86390 1
408143 99408143 1001 86380 86390 1
408257 99408257 1001 86380 86390 1
408687 99408687 1001 86380 86390 1
408696 99408696 1001 86380 86390 1
408785 99408785 1001 86380 86390 1
408771 99408771 1001 86380 86390 1
408883 99408883 1001 86380 86390 1
408899 99408899 1001 86380 86390 1
408869 99408869 1001 86380 86390 1
409028 99409028 1001 86380 86390 1
409143 99409143 1001 86380 86390 1
409346 99409346 1001 86380 86390 1
409448 99409448 1001 86380 86390 1
409489 99409489 1001 86380 86390 1
409650 99409650 1001 86380 86390 1
409969 99409969 1001 86380 86390 1
409893 99409893 1001 86380 86390 1
410416 99410416 1001 86380 86390 1
410408 99410408 1001 86380 86390 1
411259 99411259 1001 86380 86390 1
411405 99411405 1001 86380 86390 1
411371 99411371 1001 86380 86390 1
411517 99411517 1001 86380 86390 1
411709 99411709 1001 86380 86390 1
411732 99411732 1001 86380 86390 1
411825 99411825 1001 86380 86390 1
411655 99411655 1001 86380 86390 1
411879 99411879 1001 86380 86390 1
412041 99412041 1001 86380 86390 1
412022 99412022 1001 86380 86390 1
412200 99412200 1001 86380 86390 1
412090 99412090 1001 86380 86390 1
413657 99413657 1001 86380 86390 1
413306 99413306 1001 86380 86390 1
413488 99413488 1001 86380 86390 1
413614 99413614 1001 86380 86390 1
413289 99413289 1001 86380 86390 1
412968 99412968 1001 86380 86390 1
412997 99412997 1001 86380 86390 1
412646 99412646 1001 86380 86390 1
413736 99413736 1001 86380 86390 1
413909 99413909 1001 86380 86390 1
414056 99414056 1001 86380 86390 1
413831 99413831 1001 86380 86390 1
415213 99415213 1001 86380 86390 1
415099 99415099 1001 86380 86390 1
415312 99415312 1001 86380 86390 1
414801 99414801 1001 86380 86390 1
414850 99414850 1001 86380 86390 1
414225 99414225 1001 86380 86390 1
414151 99414151 1001 86380 86390 1
414220 99414220 1001 86380 86390 1
415710 99415710 1001 86380 86390 1
415609 99415609 1001 86380 86390 1
415436 99415436 1001 86380 86390 1
415587 99415587 1001 86380 86390 1
416897 99416897 1001 86380 86390 1
416874 99416874 1001 86380 86390 1
416257 99416257 1001 86380 86390 1
416010 99416010 1001 86380 86390 1
415914 99415914 1001 86380 86390 1
415790 99415790 1001 86380 86390 1
415842 99415842 1001 86380 86390 1
415981 99415981 1001 86380 86390 1
417138 99417138 1001 86380 86390 1
417202 99417202 1001 86380 86390 1
417203 99417203 1001 86380 86390 1
417059 99417059 1001 86380 86390 1
417561 99417561 1001 86380 86390 1
417494 99417494 1001 86380 86390 1
418739 99418739 1001 86380 86390 1
418504 99418504 1001 86380 86390 1
418581 99418581 1001 86380 86390 1
418512 99418512 1001 86380 86390 1
418591 99418591 1001 86380 86390 1
418394 99418394 1001 86380 86390 1
418139 99418139 1001 86380 86390 1
418295 99418295 1001 86380 86390 1
417668 99417668 1001 86380 86390 1
417754 99417754 1001 86380 86390 1
418027 99418027 1001 86380 86390 1
418843 99418843 1001 86380 86390 1
419112 99419112 1001 86380 86390 1
418903 99418903 1001 86380 86390 1
420381 99420381 1001 86380 86390 1
420197 99420197 1001 86380 86390 1
420318 99420318 1001 86380 86390 1
420368 99420368 1001 86380 86390 1
420369 99420369 1001 86380 86390 1
420302 99420302 1001 86380 86390 1
420440 99420440 1001 86380 86390 1
419949 99419949 1001 86380 86390 1
419678 99419678 1001 86380 86390 1
419427 99419427 1001 86380 86390 1
420793 99420793 1001 86380 86390 1
420749 99420749 1001 86380 86390 1
420679 99420679 1001 86380 86390 1
420524 99420524 1001 86380 86390 1
420639 99420639 1001 86380 86390 1
420707 99420707 1001 86380 86390 1
421795 99421795 1001 86380 86390 1
421718 99421718 1001 86380 86390 1
421949 99421949 1001 86380 86390 1
421763 99421763 1001 86380 86390 1
421885 99421885 1001 86380 86390 1
421666 99421666 1001 86380 86390 1
421484 99421484 1001 86380 86390 1
420896 99420896 1001 86380 86390 1
420844 99420844 1001 86380 86390 1
421021 99421021 1001 86380 86390 1
420901 99420901 1001 86380 86390 1
421168 99421168 1001 86380 86390 1
420885 99420885 1001 86380 86390 1
422383 99422383 1001 86380 86390 1
422333 99422333 1001 86380 86390 1
422200 99422200 1001 86380 86390 1
422253 99422253 1001 86380 86390 1
422408 99422408 1001 86380 86390 1
422206 99422206 1001 86380 86390 1
422493 99422493 1001 86380 86390 1
423617 99423617 1001 86380 86390 1
423391 99423391 1001 86380 86390 1
423738 99423738 1001 86380 86390 1
423483 99423483 1001 86380 86390 1
422999 99422999 1001 86380 86390 1
423191 99423191 1001 86380 86390 1
423274 99423274 1001 86380 86390 1
423188 99423188 1001 86380 86390 1
423829 99423829 1001 86380 86390 1
423949 99423949 1001 86380 86390 1
424146 99424146 1001 86380 86390 1
423840 99423840 1001 86380 86390 1
424116 99424116 1001 86380 86390 1
425030 99425030 1001 86380 86390 1
425263 99425263 1001 86380 86390 1
424851 99424851 1001 86380 86390 1
424649 99424649 1001 86380 86390 1
424809 99424809 1001 86380 86390 1
424343 99424343 1001 86380 86390 1
424346 99424346 1001 86380 86390 1
424274 99424274 1001 86380 86390 1
424306 99424306 1001 86380 86390 1
425765 99425765 1001 86380 86390 1
426748 99426748 1001 86380 86390 1
426707 99426707 1001 86380 86390 1
426908 99426908 1001 86380 86390 1
426473 99426473 1001 86380 86390 1
426330 99426330 1001 86380 86390 1
426569 99426569 1001 86380 86390 1
427531 99427531 1001 86380 86390 1
426697 99426697 1001 86380 86390 1
427449 99427449 1001 86380 86390 1
428541 99428541 1001 86380 86390 1
428428 99428428 1001 86380 86390 1
428715 99428715 1001 86380 86390 1
428583 99428583 1001 86380 86390 1
428282 99428282 1001 86380 86390 1
427974 99427974 1001 86380 86390 1
428209 99428209 1001 86380 86390 1
427759 99427759 1001 86380 86390 1
427713 99427713 1001 86380 86390 1
429152 99429152 1001 86380 86390 1
428873 99428873 1001 86380 86390 1
428944 99428944 1001 86380 86390 1
429103 99429103 1001 86380 86390 1
429079 99429079 1001 86380 86390 1
430210 99430210 1001 86380 86390 1
430306 99430306 1001 86380 86390 1
430044 99430044 1001 86380 86390 1
430082 99430082 1001 86380 86390 1
429877 99429877 1001 86380 86390 1
429665 99429665 1001 86380 86390 1
429693 99429693 1001 86380 86390 1
429862 99429862 1001 86380 86390 1
429321 99429321 1001 86380 86390 1
429248 99429248 1001 86380 86390 1
429443 99429443 1001 86380 86390 1
429235 99429235 1001 86380 86390 1
430775 99430775 1001 86380 86390 1
430746 99430746 1001 86380 86390 1
430780 99430780 1001 86380 86390 1
430750 99430750 1001 86380 86390 1
431994 99431994 1001 86380 86390 1
431978 99431978 1001 86380 86390 1
431597 99431597 1001 86380 86390 1
431342 99431342 1001 86380 86390 1
430974 99430974 1001 86380 86390 1
430892 99430892 1001 86380 86390 1
430876 99430876 1001 86380 86390 1
432277 99432277 1001 86380 86390 1
433400 99433400 1001 86380 86390 1
433427 99433427 1001 86380 86390 1
433338 99433338 1001 86380 86390 1
432989 99432989 1001 86380 86390 1
433003 99433003 1001 86380 86390 1
433201 99433201 1001 86380 86390 1
433089 99433089 1001 86380 86390 1
433093 99433093 1001 86380 86390 1
432894 99432894 1001 86380 86390 1
432801 99432801 1001 86380 86390 1
432884 99432884 1001 86380 86390 1
432684 99432684 1001 86380 86390 1
432888 99432888 1001 86380 86390 1
432766 99432766 1001 86380 86390 1
432874 99432874 1001 86380 86390 1
433830 99433830 1001 86380 86390 1
433968 99433968 1001 86380 86390 1
434004 99434004 1001 86380 86390 1
433906 99433906 1001 86380 86390 1
435179 99435179 1001 86380 86390 1
435318 99435318 1001 86380 86390 1
435285 99435285 1001 86380 86390 1
435044 99435044 1001 86380 86390 1
435148 99435148 1001 86380 86390 1
434917 99434917 1001 86380 86390 1
435862 99435862 1001 86380 86390 1
435683 99435683 1001 86380 86390 1
435886 99435886 1001 86380 86390 1
436959 99436959 1001 86380 86390 1
437065 99437065 1001 86380 86390 1
436564 99436564 1001 86380 86390 1
436714 99436714 1001 86380 86390 1
435992 99435992 1001 86380 86390 1
436274 99436274 1001 86380 86390 1
436208 99436208 1001 86380 86390 1
436125 99436125 1001 86380 86390 1
300055 99300055 1001 86380 86390 1
300724 99300724 1001 86380 86390 1
300480 99300480 1001 86380 86390 1
300377 99300377 1001 86380 86390 1
300391 99300391 1001 86380 86390 1
300138 99300138 1001 86380 86390 1
300125 99300125 1001 86380 86390 1
300288 99300288 1001 86380 86390 1
300765 99300765 1001 86380 86390 1
300792 99300792 1001 86380 86390 1
300897 99300897 1001 86380 86390 1
300814 99300814 1001 86380 86390 1
300932 99300932 1001 86380 86390 1
301523 99301523 1001 86380 86390 1
301420 99301420 1001 86380 86390 1
301464 99301464 1001 86380 86390 1
301144 99301144 1001 86380 86390 1
300947 99300947 1001 86380 86390 1
301104 99301104 1001 86380 86390 1
301131 99301131 1001 86380 86390 1
301616 99301616 1001 86380 86390 1
301556 99301556 1001 86380 86390 1
301609 99301609 1001 86380 86390 1
301624 99301624 1001 86380 86390 1
302252 99302252 1001 86380 86390 1
302265 99302265 1001 86380 86390 1
302227 99302227 1001 86380 86390 1
302263 99302263 1001 86380 86390 1
302199 99302199 1001 86380 86390 1
302108 99302108 1001 86380 86390 1
302044 99302044 1001 86380 86390 1
301929 99301929 1001 86380 86390 1
301840 99301840 1001 86380 86390 1
301858 99301858 1001 86380 86390 1
301794 99301794 1001 86380 86390 1
301807 99301807 1001 86380 86390 1
302560 99302560 1001 86380 86390 1
302549 99302549 1001 86380 86390 1
302448 99302448 1001 86380 86390 1
303134 99303134 1001 86380 86390 1
302848 99302848 1001 86380 86390 1
302874 99302874 1001 86380 86390 1
302825 99302825 1001 86380 86390 1
302930 99302930 1001 86380 86390 1
302828 99302828 1001 86380 86390 1
302599 99302599 1001 86380 86390 1
303319 99303319 1001 86380 86390 1
303854 99303854 1001 86380 86390 1
303907 99303907 1001 86380 86390 1
303851 99303851 1001 86380 86390 1
303803 99303803 1001 86380 86390 1
303649 99303649 1001 86380 86390 1
303654 99303654 1001 86380 86390 1
303590 99303590 1001 86380 86390 1
303487 99303487 1001 86380 86390 1
304049 99304049 1001 86380 86390 1
304206 99304206 1001 86380 86390 1
304094 99304094 1001 86380 86390 1
304840 99304840 1001 86380 86390 1
304608 99304608 1001 86380 86390 1
304456 99304456 1001 86380 86390 1
304523 99304523 1001 86380 86390 1
304399 99304399 1001 86380 86390 1
304391 99304391 1001 86380 86390 1
304353 99304353 1001 86380 86390 1
304979 99304979 1001 86380 86390 1
304968 99304968 1001 86380 86390 1
304878 99304878 1001 86380 86390 1
305544 99305544 1001 86380 86390 1
305583 99305583 1001 86380 86390 1
305487 99305487 1001 86380 86390 1
305282 99305282 1001 86380 86390 1
305190 99305190 1001 86380 86390 1
305242 99305242 1001 86380 86390 1
500116 99500116 1001 86380 86390 1
500136 99500136 1001 86380 86390 1
500151 99500151 1001 86380 86390 1
500008 99500008 1001 86380 86390 1
500662 99500662 1001 86380 86390 1
500787 99500787 1001 86380 86390 1
500742 99500742 1001 86380 86390 1
500798 99500798 1001 86380 86390 1
500805 99500805 1001 86380 86390 1
500631 99500631 1001 86380 86390 1
500595 99500595 1001 86380 86390 1
500534 99500534 1001 86380 86390 1
500208 99500208 1001 86380 86390 1
500395 99500395 1001 86380 86390 1
500240 99500240 1001 86380 86390 1
500347 99500347 1001 86380 86390 1
500950 99500950 1001 86380 86390 1
501526 99501526 1001 86380 86390 1
501609 99501609 1001 86380 86390 1
501584 99501584 1001 86380 86390 1
501574 99501574 1001 86380 86390 1
501549 99501549 1001 86380 86390 1
501435 99501435 1001 86380 86390 1
501376 99501376 1001 86380 86390 1
501418 99501418 1001 86380 86390 1
501380 99501380 1001 86380 86390 1
501381 99501381 1001 86380 86390 1
501202 99501202 1001 86380 86390 1
501089 99501089 1001 86380 86390 1
501197 99501197 1001 86380 86390 1
501667 99501667 1001 86380 86390 1
501798 99501798 1001 86380 86390 1
501723 99501723 1001 86380 86390 1
501840 99501840 1001 86380 86390 1
502378 99502378 1001 86380 86390 1
502200 99502200 1001 86380 86390 1
502177 99502177 1001 86380 86390 1
502217 99502217 1001 86380 86390 1
502256 99502256 1001 86380 86390 1
502101 99502101 1001 86380 86390 1
502193 99502193 1001 86380 86390 1
502041 99502041 1001 86380 86390 1
501921 99501921 1001 86380 86390 1
501999 99501999 1001 86380 86390 1
502646 99502646 1001 86380 86390 1
502545 99502545 1001 86380 86390 1
502651 99502651 1001 86380 86390 1
502615 99502615 1001 86380 86390 1
503277 99503277 1001 86380 86390 1
503211 99503211 1001 86380 86390 1
502944 99502944 1001 86380 86390 1
502957 99502957 1001 86380 86390 1
503035 99503035 1001 86380 86390 1
502971 99502971 1001 86380 86390 1
503028 99503028 1001 86380 86390 1
502939 99502939 1001 86380 86390 1
503081 99503081 1001 86380 86390 1
502764 99502764 1001 86380 86390 1
503318 99503318 1001 86380 86390 1
503308 99503308 1001 86380 86390 1
503417 99503417 1001 86380 86390 1
503942 99503942 1001 86380 86390 1
503955 99503955 1001 86380 86390 1
503997 99503997 1001 86380 86390 1
503946 99503946 1001 86380 86390 1
503777 99503777 1001 86380 86390 1
503767 99503767 1001 86380 86390 1
503549 99503549 1001 86380 86390 1
503502 99503502 1001 86380 86390 1
503672 99503672 1001 86380 86390 1
503518 99503518 1001 86380 86390 1
503609 99503609 1001 86380 86390 1
503546 99503546 1001 86380 86390 1
503560 99503560 1001 86380 86390 1
503599 99503599 1001 86380 86390 1
504312 99504312 1001 86380 86390 1
504133 99504133 1001 86380 86390 1
504241 99504241 1001 86380 86390 1
504125 99504125 1001 86380 86390 1
504166 99504166 1001 86380 86390 1
504884 99504884 1001 86380 86390 1
504851 99504851 1001 86380 86390 1
504940 99504940 1001 86380 86390 1
504684 99504684 1001 86380 86390 1
504440 99504440 1001 86380 86390 1
504425 99504425 1001 86380 86390 1
504426 99504426 1001 86380 86390 1
505034 99505034 1001 86380 86390 1
504961 99504961 1001 86380 86390 1
505040 99505040 1001 86380 86390 1
504992 99504992 1001 86380 86390 1
505622 99505622 1001 86380 86390 1
505648 99505648 1001 86380 86390 1
505527 99505527 1001 86380 86390 1
505437 99505437 1001 86380 86390 1
505426 99505426 1001 86380 86390 1
505465 99505465 1001 86380 86390 1
505402 99505402 1001 86380 86390 1
505519 99505519 1001 86380 86390 1
505534 99505534 1001 86380 86390 1
505460 99505460 1001 86380 86390 1
505357 99505357 1001 86380 86390 1
505224 99505224 1001 86380 86390 1
505302 99505302 1001 86380 86390 1
505781 99505781 1001 86380 86390 1
505846 99505846 1001 86380 86390 1
505911 99505911 1001 86380 86390 1
505950 99505950 1001 86380 86390 1
505799 99505799 1001 86380 86390 1
506445 99506445 1001 86380 86390 1
506407 99506407 1001 86380 86390 1
506473 99506473 1001 86380 86390 1
506553 99506553 1001 86380 86390 1
506327 99506327 1001 86380 86390 1
506278 99506278 1001 86380 86390 1
506230 99506230 1001 86380 86390 1
506272 99506272 1001 86380 86390 1
506027 99506027 1001 86380 86390 1
505989 99505989 1001 86380 86390 1
506004 99506004 1001 86380 86390 1
505992 99505992 1001 86380 86390 1
506175 99506175 1001 86380 86390 1
506078 99506078 1001 86380 86390 1
506646 99506646 1001 86380 86390 1
506700 99506700 1001 86380 86390 1
506703 99506703 1001 86380 86390 1
506786 99506786 1001 86380 86390 1
507258 99507258 1001 86380 86390 1
507327 99507327 1001 86380 86390 1
507100 99507100 1001 86380 86390 1
507022 99507022 1001 86380 86390 1
507062 99507062 1001 86380 86390 1
507154 99507154 1001 86380 86390 1
507167 99507167 1001 86380 86390 1
507091 99507091 1001 86380 86390 1
507080 99507080 1001 86380 86390 1
507107 99507107 1001 86380 86390 1
507069 99507069 1001 86380 86390 1
507214 99507214 1001 86380 86390 1
507202 99507202 1001 86380 86390 1
506804 99506804 1001 86380 86390 1
506948 99506948 1001 86380 86390 1
506862 99506862 1001 86380 86390 1
507462 99507462 1001 86380 86390 1
507467 99507467 1001 86380 86390 1
507470 99507470 1001 86380 86390 1
507600 99507600 1001 86380 86390 1
508248 99508248 1001 86380 86390 1
508186 99508186 1001 86380 86390 1
508070 99508070 1001 86380 86390 1
508237 99508237 1001 86380 86390 1
507995 99507995 1001 86380 86390 1
507985 99507985 1001 86380 86390 1
508038 99508038 1001 86380 86390 1
507746 99507746 1001 86380 86390 1
508377 99508377 1001 86380 86390 1
508380 99508380 1001 86380 86390 1
508435 99508435 1001 86380 86390 1
508426 99508426 1001 86380 86390 1
509000 99509000 1001 86380 86390 1
508887 99508887 1001 86380 86390 1
509018 99509018 1001 86380 86390 1
508958 99508958 1001 86380 86390 1
508998 99508998 1001 86380 86390 1
508765 99508765 1001 86380 86390 1
508756 99508756 1001 86380 86390 1
508810 99508810 1001 86380 86390 1
508722 99508722 1001 86380 86390 1
508749 99508749 1001 86380 86390 1
508520 99508520 1001 86380 86390 1
508585 99508585 1001 86380 86390 1
508504 99508504 1001 86380 86390 1
508530 99508530 1001 86380 86390 1
509090 99509090 1001 86380 86390 1
509247 99509247 1001 86380 86390 1
509159 99509159 1001 86380 86390 1
509790 99509790 1001 86380 86390 1
509530 99509530 1001 86380 86390 1
509537 99509537 1001 86380 86390 1
509398 99509398 1001 86380 86390 1
510638 99510638 1001 86380 86390 1
510529 99510529 1001 86380 86390 1
510541 99510541 1001 86380 86390 1
510606 99510606 1001 86380 86390 1
510583 99510583 1001 86380 86390 1
510597 99510597 1001 86380 86390 1
510393 99510393 1001 86380 86390 1
510402 99510402 1001 86380 86390 1
510235 99510235 1001 86380 86390 1
510254 99510254 1001 86380 86390 1
510243 99510243 1001 86380 86390 1
510258 99510258 1001 86380 86390 1
510130 99510130 1001 86380 86390 1
510879 99510879 1001 86380 86390 1
510895 99510895 1001 86380 86390 1
510851 99510851 1001 86380 86390 1
510865 99510865 1001 86380 86390 1
511494 99511494 1001 86380 86390 1
511410 99511410 1001 86380 86390 1
511239 99511239 1001 86380 86390 1
511039 99511039 1001 86380 86390 1
511031 99511031 1001 86380 86390 1
511717 99511717 1001 86380 86390 1
511756 99511756 1001 86380 86390 1
512302 99512302 1001 86380 86390 1
512188 99512188 1001 86380 86390 1
512350 99512350 1001 86380 86390 1
512160 99512160 1001 86380 86390 1
512096 99512096 1001 86380 86390 1
512067 99512067 1001 86380 86390 1
512080 99512080 1001 86380 86390 1
512171 99512171 1001 86380 86390 1
511941 99511941 1001 86380 86390 1
511954 99511954 1001 86380 86390 1
511960 99511960 1001 86380 86390 1
511781 99511781 1001 86380 86390 1
511964 99511964 1001 86380 86390 1
512493 99512493 1001 86380 86390 1
512411 99512411 1001 86380 86390 1
513169 99513169 1001 86380 86390 1
513066 99513066 1001 86380 86390 1
513177 99513177 1001 86380 86390 1
512845 99512845 1001 86380 86390 1
512833 99512833 1001 86380 86390 1
512988 99512988 1001 86380 86390 1
512847 99512847 1001 86380 86390 1
512795 99512795 1001 86380 86390 1
512768 99512768 1001 86380 86390 1
512713 99512713 1001 86380 86390 1
513384 99513384 1001 86380 86390 1
512793 99512793 1001 86380 86390 1
513296 99513296 1001 86380 86390 1
513339 99513339 1001 86380 86390 1
513277 99513277 1001 86380 86390 1
513658 99513658 1001 86380 86390 1
513537 99513537 1001 86380 86390 1
514160 99514160 1001 86380 86390 1
514175 99514175 1001 86380 86390 1
514207 99514207 1001 86380 86390 1
514733 99514733 1001 86380 86390 1
514817 99514817 1001 86380 86390 1
514548 99514548 1001 86380 86390 1
514485 99514485 1001 86380 86390 1
514554 99514554 1001 86380 86390 1
514571 99514571 1001 86380 86390 1
514469 99514469 1001 86380 86390 1
514612 99514612 1001 86380 86390 1
514894 99514894 1001 86380 86390 1
515049 99515049 1001 86380 86390 1
515021 99515021 1001 86380 86390 1
514970 99514970 1001 86380 86390 1
515533 99515533 1001 86380 86390 1
515377 99515377 1001 86380 86390 1
515416 99515416 1001 86380 86390 1
515381 99515381 1001 86380 86390 1
515128 99515128 1001 86380 86390 1
515067 99515067 1001 86380 86390 1
515249 99515249 1001 86380 86390 1
515136 99515136 1001 86380 86390 1
515242 99515242 1001 86380 86390 1
515826 99515826 1001 86380 86390 1
515686 99515686 1001 86380 86390 1
516320 99516320 1001 86380 86390 1
516496 99516496 1001 86380 86390 1
516340 99516340 1001 86380 86390 1
516107 99516107 1001 86380 86390 1
516031 99516031 1001 86380 86390 1
515982 99515982 1001 86380 86390 1
515986 99515986 1001 86380 86390 1
516558 99516558 1001 86380 86390 1
516676 99516676 1001 86380 86390 1
516657 99516657 1001 86380 86390 1
516593 99516593 1001 86380 86390 1
516528 99516528 1001 86380 86390 1
516543 99516543 1001 86380 86390 1
517298 99517298 1001 86380 86390 1
517300 99517300 1001 86380 86390 1
517166 99517166 1001 86380 86390 1
517108 99517108 1001 86380 86390 1
516885 99516885 1001 86380 86390 1
516891 99516891 1001 86380 86390 1
517522 99517522 1001 86380 86390 1
517381 99517381 1001 86380 86390 1
517498 99517498 1001 86380 86390 1
518103 99518103 1001 86380 86390 1
517879 99517879 1001 86380 86390 1
517777 99517777 1001 86380 86390 1
517852 99517852 1001 86380 86390 1
517675 99517675 1001 86380 86390 1
517695 99517695 1001 86380 86390 1
518306 99518306 1001 86380 86390 1
518333 99518333 1001 86380 86390 1
518164 99518164 1001 86380 86390 1
518860 99518860 1001 86380 86390 1
518903 99518903 1001 86380 86390 1
518905 99518905 1001 86380 86390 1
518831 99518831 1001 86380 86390 1
518628 99518628 1001 86380 86390 1
518605 99518605 1001 86380 86390 1
518749 99518749 1001 86380 86390 1
518600 99518600 1001 86380 86390 1
518574 99518574 1001 86380 86390 1
518370 99518370 1001 86380 86390 1
518443 99518443 1001 86380 86390 1
518391 99518391 1001 86380 86390 1
519127 99519127 1001 86380 86390 1
519115 99519115 1001 86380 86390 1
519013 99519013 1001 86380 86390 1
519039 99519039 1001 86380 86390 1
519160 99519160 1001 86380 86390 1
519737 99519737 1001 86380 86390 1
519525 99519525 1001 86380 86390 1
519527 99519527 1001 86380 86390 1
519476 99519476 1001 86380 86390 1
519388 99519388 1001 86380 86390 1
519302 99519302 1001 86380 86390 1
519305 99519305 1001 86380 86390 1
520007 99520007 1001 86380 86390 1
520374 99520374 1001 86380 86390 1
520400 99520400 1001 86380 86390 1
520123 99520123 1001 86380 86390 1
520139 99520139 1001 86380 86390 1
520064 99520064 1001 86380 86390 1
520194 99520194 1001 86380 86390 1
520052 99520052 1001 86380 86390 1
520436 99520436 1001 86380 86390 1
520645 99520645 1001 86380 86390 1
520828 99520828 1001 86380 86390 1
521453 99521453 1001 86380 86390 1
521388 99521388 1001 86380 86390 1
521107 99521107 1001 86380 86390 1
521190 99521190 1001 86380 86390 1
520951 99520951 1001 86380 86390 1
521045 99521045 1001 86380 86390 1
521011 99521011 1001 86380 86390 1
521638 99521638 1001 86380 86390 1
521651 99521651 1001 86380 86390 1
521655 99521655 1001 86380 86390 1
521501 99521501 1001 86380 86390 1
522217 99522217 1001 86380 86390 1
522233 99522233 1001 86380 86390 1
522063 99522063 1001 86380 86390 1
521897 99521897 1001 86380 86390 1
521888 99521888 1001 86380 86390 1
521954 99521954 1001 86380 86390 1
521855 99521855 1001 86380 86390 1
521742 99521742 1001 86380 86390 1
521743 99521743 1001 86380 86390 1
521862 99521862 1001 86380 86390 1
521773 99521773 1001 86380 86390 1
522484 99522484 1001 86380 86390 1
522306 99522306 1001 86380 86390 1
522387 99522387 1001 86380 86390 1
522444 99522444 1001 86380 86390 1
523095 99523095 1001 86380 86390 1
523108 99523108 1001 86380 86390 1
523026 99523026 1001 86380 86390 1
522774 99522774 1001 86380 86390 1
522526 99522526 1001 86380 86390 1
522566 99522566 1001 86380 86390 1
522530 99522530 1001 86380 86390 1
522572 99522572 1001 86380 86390 1
523291 99523291 1001 86380 86390 1
523728 99523728 1001 86380 86390 1
523537 99523537 1001 86380 86390 1
523668 99523668 1001 86380 86390 1
523552 99523552 1001 86380 86390 1
523594 99523594 1001 86380 86390 1
523738 99523738 1001 86380 86390 1
523441 99523441 1001 86380 86390 1
523330 99523330 1001 86380 86390 1
523384 99523384 1001 86380 86390 1
523530 99523530 1001 86380 86390 1
523967 99523967 1001 86380 86390 1
524124 99524124 1001 86380 86390 1
524080 99524080 1001 86380 86390 1
523966 99523966 1001 86380 86390 1
524740 99524740 1001 86380 86390 1
524676 99524676 1001 86380 86390 1
524538 99524538 1001 86380 86390 1
524492 99524492 1001 86380 86390 1
524508 99524508 1001 86380 86390 1
524393 99524393 1001 86380 86390 1
524305 99524305 1001 86380 86390 1
524232 99524232 1001 86380 86390 1
524236 99524236 1001 86380 86390 1
524160 99524160 1001 86380 86390 1
524781 99524781 1001 86380 86390 1
524966 99524966 1001 86380 86390 1
524946 99524946 1001 86380 86390 1
525483 99525483 1001 86380 86390 1
525278 99525278 1001 86380 86390 1
525189 99525189 1001 86380 86390 1
525131 99525131 1001 86380 86390 1
525623 99525623 1001 86380 86390 1
526243 99526243 1001 86380 86390 1
526231 99526231 1001 86380 86390 1
526263 99526263 1001 86380 86390 1
526416 99526416 1001 86380 86390 1
526254 99526254 1001 86380 86390 1
526016 99526016 1001 86380 86390 1
525840 99525840 1001 86380 86390 1
526514 99526514 1001 86380 86390 1
526504 99526504 1001 86380 86390 1
526582 99526582 1001 86380 86390 1
527198 99527198 1001 86380 86390 1
527047 99527047 1001 86380 86390 1
527113 99527113 1001 86380 86390 1
527094 99527094 1001 86380 86390 1
526942 99526942 1001 86380 86390 1
526943 99526943 1001 86380 86390 1
527023 99527023 1001 86380 86390 1
527024 99527024 1001 86380 86390 1
526947 99526947 1001 86380 86390 1
527013 99527013 1001 86380 86390 1
526923 99526923 1001 86380 86390 1
526988 99526988 1001 86380 86390 1
526859 99526859 1001 86380 86390 1
526937 99526937 1001 86380 86390 1
526821 99526821 1001 86380 86390 1
527428 99527428 1001 86380 86390 1
527262 99527262 1001 86380 86390 1
527277 99527277 1001 86380 86390 1
527329 99527329 1001 86380 86390 1
528043 99528043 1001 86380 86390 1
527885 99527885 1001 86380 86390 1
527911 99527911 1001 86380 86390 1
527968 99527968 1001 86380 86390 1
527919 99527919 1001 86380 86390 1
527753 99527753 1001 86380 86390 1
528137 99528137 1001 86380 86390 1
528168 99528168 1001 86380 86390 1
528194 99528194 1001 86380 86390 1
528093 99528093 1001 86380 86390 1
528188 99528188 1001 86380 86390 1
528709 99528709 1001 86380 86390 1
528762 99528762 1001 86380 86390 1
528844 99528844 1001 86380 86390 1
528767 99528767 1001 86380 86390 1
528579 99528579 1001 86380 86390 1
528580 99528580 1001 86380 86390 1
528571 99528571 1001 86380 86390 1
528655 99528655 1001 86380 86390 1
528643 99528643 1001 86380 86390 1
528476 99528476 1001 86380 86390 1
528309 99528309 1001 86380 86390 1
528361 99528361 1001 86380 86390 1
528435 99528435 1001 86380 86390 1
528292 99528292 1001 86380 86390 1
529096 99529096 1001 86380 86390 1
529024 99529024 1001 86380 86390 1
528922 99528922 1001 86380 86390 1
529564 99529564 1001 86380 86390 1
529671 99529671 1001 86380 86390 1
529530 99529530 1001 86380 86390 1
529353 99529353 1001 86380 86390 1
529452 99529452 1001 86380 86390 1
529521 99529521 1001 86380 86390 1
529211 99529211 1001 86380 86390 1
529201 99529201 1001 86380 86390 1
529730 99529730 1001 86380 86390 1
529847 99529847 1001 86380 86390 1
529796 99529796 1001 86380 86390 1
529799 99529799 1001 86380 86390 1
529761 99529761 1001 86380 86390 1
530453 99530453 1001 86380 86390 1
530391 99530391 1001 86380 86390 1
530444 99530444 1001 86380 86390 1
530381 99530381 1001 86380 86390 1
530489 99530489 1001 86380 86390 1
530261 99530261 1001 86380 86390 1
530315 99530315 1001 86380 86390 1
530316 99530316 1001 86380 86390 1
530153 99530153 1001 86380 86390 1
530103 99530103 1001 86380 86390 1
530105 99530105 1001 86380 86390 1
530099 99530099 1001 86380 86390 1
530751 99530751 1001 86380 86390 1
530560 99530560 1001 86380 86390 1
530652 99530652 1001 86380 86390 1
531356 99531356 1001 86380 86390 1
531181 99531181 1001 86380 86390 1
531360 99531360 1001 86380 86390 1
531049 99531049 1001 86380 86390 1
531025 99531025 1001 86380 86390 1
531026 99531026 1001 86380 86390 1
531092 99531092 1001 86380 86390 1
531133 99531133 1001 86380 86390 1
530942 99530942 1001 86380 86390 1
530779 99530779 1001 86380 86390 1
530794 99530794 1001 86380 86390 1
531403 99531403 1001 86380 86390 1
531495 99531495 1001 86380 86390 1
531391 99531391 1001 86380 86390 1
531424 99531424 1001 86380 86390 1
531490 99531490 1001 86380 86390 1
531518 99531518 1001 86380 86390 1
532131 99532131 1001 86380 86390 1
532178 99532178 1001 86380 86390 1
532133 99532133 1001 86380 86390 1
532030 99532030 1001 86380 86390 1
532135 99532135 1001 86380 86390 1
531897 99531897 1001 86380 86390 1
531820 99531820 1001 86380 86390 1
531990 99531990 1001 86380 86390 1
531797 99531797 1001 86380 86390 1
531966 99531966 1001 86380 86390 1
531799 99531799 1001 86380 86390 1
531920 99531920 1001 86380 86390 1
531934 99531934 1001 86380 86390 1
531624 99531624 1001 86380 86390 1
531586 99531586 1001 86380 86390 1
531667 99531667 1001 86380 86390 1
531719 99531719 1001 86380 86390 1
531618 99531618 1001 86380 86390 1
532232 99532232 1001 86380 86390 1
532212 99532212 1001 86380 86390 1
532866 99532866 1001 86380 86390 1
532897 99532897 1001 86380 86390 1
532964 99532964 1001 86380 86390 1
532800 99532800 1001 86380 86390 1
532700 99532700 1001 86380 86390 1
532752 99532752 1001 86380 86390 1
532629 99532629 1001 86380 86390 1
532619 99532619 1001 86380 86390 1
532439 99532439 1001 86380 86390 1
533226 99533226 1001 86380 86390 1
533189 99533189 1001 86380 86390 1
533743 99533743 1001 86380 86390 1
533707 99533707 1001 86380 86390 1
533660 99533660 1001 86380 86390 1
533763 99533763 1001 86380 86390 1
533856 99533856 1001 86380 86390 1
533523 99533523 1001 86380 86390 1
533447 99533447 1001 86380 86390 1
533528 99533528 1001 86380 86390 1
533645 99533645 1001 86380 86390 1
533594 99533594 1001 86380 86390 1
533531 99533531 1001 86380 86390 1
533278 99533278 1001 86380 86390 1
533410 99533410 1001 86380 86390 1
533324 99533324 1001 86380 86390 1
533326 99533326 1001 86380 86390 1
534055 99534055 1001 86380 86390 1
534045 99534045 1001 86380 86390 1
534033 99534033 1001 86380 86390 1
534035 99534035 1001 86380 86390 1
534583 99534583 1001 86380 86390 1
534494 99534494 1001 86380 86390 1
534562 99534562 1001 86380 86390 1
534513 99534513 1001 86380 86390 1
534645 99534645 1001 86380 86390 1
534311 99534311 1001 86380 86390 1
534467 99534467 1001 86380 86390 1
534429 99534429 1001 86380 86390 1
534077 99534077 1001 86380 86390 1
534222 99534222 1001 86380 86390 1
534235 99534235 1001 86380 86390 1
534175 99534175 1001 86380 86390 1
534216 99534216 1001 86380 86390 1
534828 99534828 1001 86380 86390 1
534777 99534777 1001 86380 86390 1
535426 99535426 1001 86380 86390 1
535487 99535487 1001 86380 86390 1
535415 99535415 1001 86380 86390 1
535204 99535204 1001 86380 86390 1
535118 99535118 1001 86380 86390 1
535251 99535251 1001 86380 86390 1
535303 99535303 1001 86380 86390 1
534928 99534928 1001 86380 86390 1
534924 99534924 1001 86380 86390 1
535657 99535657 1001 86380 86390 1
536145 99536145 1001 86380 86390 1
536199 99536199 1001 86380 86390 1
536187 99536187 1001 86380 86390 1
536163 99536163 1001 86380 86390 1
535949 99535949 1001 86380 86390 1
536041 99536041 1001 86380 86390 1
535930 99535930 1001 86380 86390 1
536090 99536090 1001 86380 86390 1
535795 99535795 1001 86380 86390 1
535732 99535732 1001 86380 86390 1
535838 99535838 1001 86380 86390 1
535851 99535851 1001 86380 86390 1
536425 99536425 1001 86380 86390 1
536388 99536388 1001 86380 86390 1
536351 99536351 1001 86380 86390 1
536483 99536483 1001 86380 86390 1
536997 99536997 1001 86380 86390 1
537000 99537000 1001 86380 86390 1
537071 99537071 1001 86380 86390 1
536949 99536949 1001 86380 86390 1
536873 99536873 1001 86380 86390 1
536903 99536903 1001 86380 86390 1
536956 99536956 1001 86380 86390 1
536569 99536569 1001 86380 86390 1
536712 99536712 1001 86380 86390 1
536544 99536544 1001 86380 86390 1
536688 99536688 1001 86380 86390 1
536637 99536637 1001 86380 86390 1
536547 99536547 1001 86380 86390 1
536743 99536743 1001 86380 86390 1
536745 99536745 1001 86380 86390 1
536578 99536578 1001 86380 86390 1
536592 99536592 1001 86380 86390 1
537276 99537276 1001 86380 86390 1
537196 99537196 1001 86380 86390 1
537275 99537275 1001 86380 86390 1
537340 99537340 1001 86380 86390 1
537946 99537946 1001 86380 86390 1
537977 99537977 1001 86380 86390 1
537982 99537982 1001 86380 86390 1
537662 99537662 1001 86380 86390 1
537780 99537780 1001 86380 86390 1
537600 99537600 1001 86380 86390 1
537717 99537717 1001 86380 86390 1
537426 99537426 1001 86380 86390 1
537555 99537555 1001 86380 86390 1
538076 99538076 1001 86380 86390 1
537995 99537995 1001 86380 86390 1
538179 99538179 1001 86380 86390 1
538775 99538775 1001 86380 86390 1
538573 99538573 1001 86380 86390 1
538498 99538498 1001 86380 86390 1
538438 99538438 1001 86380 86390 1
538341 99538341 1001 86380 86390 1
538335 99538335 1001 86380 86390 1
538840 99538840 1001 86380 86390 1
538987 99538987 1001 86380 86390 1
539004 99539004 1001 86380 86390 1
538966 99538966 1001 86380 86390 1
539488 99539488 1001 86380 86390 1
539346 99539346 1001 86380 86390 1
539318 99539318 1001 86380 86390 1
539176 99539176 1001 86380 86390 1
539114 99539114 1001 86380 86390 1
539081 99539081 1001 86380 86390 1
539172 99539172 1001 86380 86390 1
539805 99539805 1001 86380 86390 1
540454 99540454 1001 86380 86390 1
540400 99540400 1001 86380 86390 1
540069 99540069 1001 86380 86390 1
540252 99540252 1001 86380 86390 1
540209 99540209 1001 86380 86390 1
539975 99539975 1001 86380 86390 1
540041 99540041 1001 86380 86390 1
539925 99539925 1001 86380 86390 1
539896 99539896 1001 86380 86390 1
541143 99541143 1001 86380 86390 1
541199 99541199 1001 86380 86390 1
541050 99541050 1001 86380 86390 1
540965 99540965 1001 86380 86390 1
540966 99540966 1001 86380 86390 1
541057 99541057 1001 86380 86390 1
541006 99541006 1001 86380 86390 1
541459 99541459 1001 86380 86390 1
541486 99541486 1001 86380 86390 1
541388 99541388 1001 86380 86390 1
541466 99541466 1001 86380 86390 1
541338 99541338 1001 86380 86390 1
541353 99541353 1001 86380 86390 1
542074 99542074 1001 86380 86390 1
541889 99541889 1001 86380 86390 1
541830 99541830 1001 86380 86390 1
541779 99541779 1001 86380 86390 1
541755 99541755 1001 86380 86390 1
541698 99541698 1001 86380 86390 1
541534 99541534 1001 86380 86390 1
541560 99541560 1001 86380 86390 1
542268 99542268 1001 86380 86390 1
542830 99542830 1001 86380 86390 1
542870 99542870 1001 86380 86390 1
542911 99542911 1001 86380 86390 1
542784 99542784 1001 86380 86390 1
542824 99542824 1001 86380 86390 1
542749 99542749 1001 86380 86390 1
542710 99542710 1001 86380 86390 1
542687 99542687 1001 86380 86390 1
542434 99542434 1001 86380 86390 1
542490 99542490 1001 86380 86390 1
543099 99543099 1001 86380 86390 1
543040 99543040 1001 86380 86390 1
542949 99542949 1001 86380 86390 1
543058 99543058 1001 86380 86390 1
543645 99543645 1001 86380 86390 1
543371 99543371 1001 86380 86390 1
543519 99543519 1001 86380 86390 1
543260 99543260 1001 86380 86390 1
543172 99543172 1001 86380 86390 1
543813 99543813 1001 86380 86390 1
543968 99543968 1001 86380 86390 1
543969 99543969 1001 86380 86390 1
543908 99543908 1001 86380 86390 1
544395 99544395 1001 86380 86390 1
544544 99544544 1001 86380 86390 1
544593 99544593 1001 86380 86390 1
544099 99544099 1001 86380 86390 1
544140 99544140 1001 86380 86390 1
544141 99544141 1001 86380 86390 1
544653 99544653 1001 86380 86390 1
544669 99544669 1001 86380 86390 1
426296 576 1001 27000 28557 1
404466 731 1001 55380 56817 1
529012 773 1002 47615 49752 1
400039 99400039 1001 86380 86390 1
400073 99400073 1001 86380 86390 1
400182 99400182 1001 86380 86390 1
400406 99400406 1001 86380 86390 1
400586 99400586 1001 86380 86390 1
400624 99400624 1001 86380 86390 1
400676 99400676 1001 86380 86390 1
400726 99400726 1001 86380 86390 1
400722 99400722 1001 86380 86390 1
400889 99400889 1001 86380 86390 1
401013 99401013 1001 86380 86390 1
401506 99401506 1001 86380 86390 1
401512 99401512 1001 86380 86390 1
401776 99401776 1001 86380 86390 1
401710 99401710 1001 86380 86390 1
401970 99401970 1001 86380 86390 1
402309 99402309 1001 86380 86390 1
402338 99402338 1001 86380 86390 1
402703 99402703 1001 86380 86390 1
402781 99402781 1001 86380 86390 1
402850 99402850 1001 86380 86390 1
402837 99402837 1001 86380 86390 1
402981 99402981 1001 86380 86390 1
403384 99403384 1001 86380 86390 1
403336 99403336 1001 86380 86390 1
403476 99403476 1001 86380 86390 1
403854 99403854 1001 86380 86390 1
403889 99403889 1001 86380 86390 1
403953 99403953 1001 86380 86390 1
404134 99404134 1001 86380 86390 1
404082 99404082 1001 86380 86390 1
404120 99404120 1001 86380 86390 1
404165 99404165 1001 86380 86390 1
404224 99404224 1001 86380 86390 1
404211 99404211 1001 86380 86390 1
404264 99404264 1001 86380 86390 1
404521 99404521 1001 86380 86390 1
404572 99404572 1001 86380 86390 1
404536 99404536 1001 86380 86390 1
404735 99404735 1001 86380 86390 1
404711 99404711 1001 86380 86390 1
404915 99404915 1001 86380 86390 1
405050 99405050 1001 86380 86390 1
405039 99405039 1001 86380 86390 1
405045 99405045 1001 86380 86390 1
405152 99405152 1001 86380 86390 1
405297 99405297 1001 86380 86390 1
405265 99405265 1001 86380 86390 1
405456 99405456 1001 86380 86390 1
405554 99405554 1001 86380 86390 1
405642 99405642 1001 86380 86390 1
405654 99405654 1001 86380 86390 1
405870 99405870 1001 86380 86390 1
405895 99405895 1001 86380 86390 1
406025 99406025 1001 86380 86390 1
406108 99406108 1001 86380 86390 1
406446 99406446 1001 86380 86390 1
406508 99406508 1001 86380 86390 1
406546 99406546 1001 86380 86390 1
406662 99406662 1001 86380 86390 1
406906 99406906 1001 86380 86390 1
406867 99406867 1001 86380 86390 1
407123 99407123 1001 86380 86390 1
407038 99407038 1001 86380 86390 1
407262 99407262 1001 86380 86390 1
407391 99407391 1001 86380 86390 1
407410 99407410 1001 86380 86390 1
407670 99407670 1001 86380 86390 1
407709 99407709 1001 86380 86390 1
407712 99407712 1001 86380 86390 1
408328 99408328 1001 86380 86390 1
408616 99408616 1001 86380 86390 1
408762 99408762 1001 86380 86390 1
408828 99408828 1001 86380 86390 1
408842 99408842 1001 86380 86390 1
408905 99408905 1001 86380 86390 1
409021 99409021 1001 86380 86390 1
409155 99409155 1001 86380 86390 1
409217 99409217 1001 86380 86390 1
409447 99409447 1001 86380 86390 1
409570 99409570 1001 86380 86390 1
409600 99409600 1001 86380 86390 1
409714 99409714 1001 86380 86390 1
409725 99409725 1001 86380 86390 1
409781 99409781 1001 86380 86390 1
410062 99410062 1001 86380 86390 1
410179 99410179 1001 86380 86390 1
410159 99410159 1001 86380 86390 1
410191 99410191 1001 86380 86390 1
410261 99410261 1001 86380 86390 1
410267 99410267 1001 86380 86390 1
410303 99410303 1001 86380 86390 1
410410 99410410 1001 86380 86390 1
410523 99410523 1001 86380 86390 1
410553 99410553 1001 86380 86390 1
410725 99410725 1001 86380 86390 1
410993 99410993 1001 86380 86390 1
410941 99410941 1001 86380 86390 1
411026 99411026 1001 86380 86390 1
411046 99411046 1001 86380 86390 1
411135 99411135 1001 86380 86390 1
411379 99411379 1001 86380 86390 1
411506 99411506 1001 86380 86390 1
411445 99411445 1001 86380 86390 1
411538 99411538 1001 86380 86390 1
411636 99411636 1001 86380 86390 1
411701 99411701 1001 86380 86390 1
411692 99411692 1001 86380 86390 1
411819 99411819 1001 86380 86390 1
411788 99411788 1001 86380 86390 1
411870 99411870 1001 86380 86390 1
412036 99412036 1001 86380 86390 1
412155 99412155 1001 86380 86390 1
412107 99412107 1001 86380 86390 1
412459 99412459 1001 86380 86390 1
412336 99412336 1001 86380 86390 1
413383 99413383 1001 86380 86390 1
413327 99413327 1001 86380 86390 1
413061 99413061 1001 86380 86390 1
413087 99413087 1001 86380 86390 1
412892 99412892 1001 86380 86390 1
413204 99413204 1001 86380 86390 1
413027 99413027 1001 86380 86390 1
412929 99412929 1001 86380 86390 1
413213 99413213 1001 86380 86390 1
412821 99412821 1001 86380 86390 1
412484 99412484 1001 86380 86390 1
412644 99412644 1001 86380 86390 1
412486 99412486 1001 86380 86390 1
412838 99412838 1001 86380 86390 1
413893 99413893 1001 86380 86390 1
413987 99413987 1001 86380 86390 1
414043 99414043 1001 86380 86390 1
415266 99415266 1001 86380 86390 1
415103 99415103 1001 86380 86390 1
414548 99414548 1001 86380 86390 1
414575 99414575 1001 86380 86390 1
414561 99414561 1001 86380 86390 1
414436 99414436 1001 86380 86390 1
414460 99414460 1001 86380 86390 1
415500 99415500 1001 86380 86390 1
415388 99415388 1001 86380 86390 1
415651 99415651 1001 86380 86390 1
415532 99415532 1001 86380 86390 1
415652 99415652 1001 86380 86390 1
415381 99415381 1001 86380 86390 1
415333 99415333 1001 86380 86390 1
416756 99416756 1001 86380 86390 1
416683 99416683 1001 86380 86390 1
416564 99416564 1001 86380 86390 1
416491 99416491 1001 86380 86390 1
416155 99416155 1001 86380 86390 1
415860 99415860 1001 86380 86390 1
415879 99415879 1001 86380 86390 1
416031 99416031 1001 86380 86390 1
417402 99417402 1001 86380 86390 1
417263 99417263 1001 86380 86390 1
417083 99417083 1001 86380 86390 1
417085 99417085 1001 86380 86390 1
417017 99417017 1001 86380 86390 1
417441 99417441 1001 86380 86390 1
418652 99418652 1001 86380 86390 1
418584 99418584 1001 86380 86390 1
418442 99418442 1001 86380 86390 1
418519 99418519 1001 86380 86390 1
418335 99418335 1001 86380 86390 1
418183 99418183 1001 86380 86390 1
418214 99418214 1001 86380 86390 1
417916 99417916 1001 86380 86390 1
417681 99417681 1001 86380 86390 1
417835 99417835 1001 86380 86390 1
418012 99418012 1001 86380 86390 1
417651 99417651 1001 86380 86390 1
419001 99419001 1001 86380 86390 1
417611 99417611 1001 86380 86390 1
418940 99418940 1001 86380 86390 1
418991 99418991 1001 86380 86390 1
418838 99418838 1001 86380 86390 1
420215 99420215 1001 86380 86390 1
420134 99420134 1001 86380 86390 1
420228 99420228 1001 86380 86390 1
420145 99420145 1001 86380 86390 1
420374 99420374 1001 86380 86390 1
419966 99419966 1001 86380 86390 1
420009 99420009 1001 86380 86390 1
419894 99419894 1001 86380 86390 1
419216 99419216 1001 86380 86390 1
420807 99420807 1001 86380 86390 1
420653 99420653 1001 86380 86390 1
420695 99420695 1001 86380 86390 1
420785 99420785 1001 86380 86390 1
422026 99422026 1001 86380 86390 1
422117 99422117 1001 86380 86390 1
421818 99421818 1001 86380 86390 1
422056 99422056 1001 86380 86390 1
421958 99421958 1001 86380 86390 1
421283 99421283 1001 86380 86390 1
421334 99421334 1001 86380 86390 1
421146 99421146 1001 86380 86390 1
421043 99421043 1001 86380 86390 1
422507 99422507 1001 86380 86390 1
422285 99422285 1001 86380 86390 1
422491 99422491 1001 86380 86390 1
423635 99423635 1001 86380 86390 1
423468 99423468 1001 86380 86390 1
423458 99423458 1001 86380 86390 1
423215 99423215 1001 86380 86390 1
423108 99423108 1001 86380 86390 1
422976 99422976 1001 86380 86390 1
423103 99423103 1001 86380 86390 1
422980 99422980 1001 86380 86390 1
422622 99422622 1001 86380 86390 1
422604 99422604 1001 86380 86390 1
422867 99422867 1001 86380 86390 1
422822 99422822 1001 86380 86390 1
422548 99422548 1001 86380 86390 1
422768 99422768 1001 86380 86390 1
423848 99423848 1001 86380 86390 1
424089 99424089 1001 86380 86390 1
425325 99425325 1001 86380 86390 1
425328 99425328 1001 86380 86390 1
425180 99425180 1001 86380 86390 1
425062 99425062 1001 86380 86390 1
424729 99424729 1001 86380 86390 1
424611 99424611 1001 86380 86390 1
424590 99424590 1001 86380 86390 1
424500 99424500 1001 86380 86390 1
424158 99424158 1001 86380 86390 1
424302 99424302 1001 86380 86390 1
424229 99424229 1001 86380 86390 1
424332 99424332 1001 86380 86390 1
425585 99425585 1001 86380 86390 1
425528 99425528 1001 86380 86390 1
425427 99425427 1001 86380 86390 1
426920 99426920 1001 86380 86390 1
426799 99426799 1001 86380 86390 1
426931 99426931 1001 86380 86390 1
426941 99426941 1001 86380 86390 1
426518 99426518 1001 86380 86390 1
426491 99426491 1001 86380 86390 1
426051 99426051 1001 86380 86390 1
426017 99426017 1001 86380 86390 1
426076 99426076 1001 86380 86390 1
425974 99425974 1001 86380 86390 1
427389 99427389 1001 86380 86390 1
427250 99427250 1001 86380 86390 1
428615 99428615 1001 86380 86390 1
428411 99428411 1001 86380 86390 1
428582 99428582 1001 86380 86390 1
428140 99428140 1001 86380 86390 1
428322 99428322 1001 86380 86390 1
428292 99428292 1001 86380 86390 1
428174 99428174 1001 86380 86390 1
428025 99428025 1001 86380 86390 1
428181 99428181 1001 86380 86390 1
427575 99427575 1001 86380 86390 1
427901 99427901 1001 86380 86390 1
427579 99427579 1001 86380 86390 1
428945 99428945 1001 86380 86390 1
429052 99429052 1001 86380 86390 1
428981 99428981 1001 86380 86390 1
430118 99430118 1001 86380 86390 1
430307 99430307 1001 86380 86390 1
430343 99430343 1001 86380 86390 1
430237 99430237 1001 86380 86390 1
430141 99430141 1001 86380 86390 1
430240 99430240 1001 86380 86390 1
429733 99429733 1001 86380 86390 1
429755 99429755 1001 86380 86390 1
429607 99429607 1001 86380 86390 1
429532 99429532 1001 86380 86390 1
429212 99429212 1001 86380 86390 1
429379 99429379 1001 86380 86390 1
429427 99429427 1001 86380 86390 1
430548 99430548 1001 86380 86390 1
430526 99430526 1001 86380 86390 1
430626 99430626 1001 86380 86390 1
430470 99430470 1001 86380 86390 1
430421 99430421 1001 86380 86390 1
430483 99430483 1001 86380 86390 1
430573 99430573 1001 86380 86390 1
431679 99431679 1001 86380 86390 1
431898 99431898 1001 86380 86390 1
431669 99431669 1001 86380 86390 1
431640 99431640 1001 86380 86390 1
431245 99431245 1001 86380 86390 1
431097 99431097 1001 86380 86390 1
432163 99432163 1001 86380 86390 1
433395 99433395 1001 86380 86390 1
433671 99433671 1001 86380 86390 1
433440 99433440 1001 86380 86390 1
432976 99432976 1001 86380 86390 1
432943 99432943 1001 86380 86390 1
432889 99432889 1001 86380 86390 1
434104 99434104 1001 86380 86390 1
434034 99434034 1001 86380 86390 1
434109 99434109 1001 86380 86390 1
434132 99434132 1001 86380 86390 1
435248 99435248 1001 86380 86390 1
435252 99435252 1001 86380 86390 1
435303 99435303 1001 86380 86390 1
435346 99435346 1001 86380 86390 1
435238 99435238 1001 86380 86390 1
435414 99435414 1001 86380 86390 1
435052 99435052 1001 86380 86390 1
435243 99435243 1001 86380 86390 1
434703 99434703 1001 86380 86390 1
434681 99434681 1001 86380 86390 1
434790 99434790 1001 86380 86390 1
434851 99434851 1001 86380 86390 1
434770 99434770 1001 86380 86390 1
434678 99434678 1001 86380 86390 1
434614 99434614 1001 86380 86390 1
434634 99434634 1001 86380 86390 1
434433 99434433 1001 86380 86390 1
434579 99434579 1001 86380 86390 1
435802 99435802 1001 86380 86390 1
435608 99435608 1001 86380 86390 1
437031 99437031 1001 86380 86390 1
436470 99436470 1001 86380 86390 1
436367 99436367 1001 86380 86390 1
435940 99435940 1001 86380 86390 1
435947 99435947 1001 86380 86390 1
436262 99436262 1001 86380 86390 1
436342 99436342 1001 86380 86390 1
300100 99300100 1001 86380 86390 1
437359 99437359 1001 86380 86390 1
300600 99300600 1001 86380 86390 1
300578 99300578 1001 86380 86390 1
300541 99300541 1001 86380 86390 1
300708 99300708 1001 86380 86390 1
300676 99300676 1001 86380 86390 1
300612 99300612 1001 86380 86390 1
300343 99300343 1001 86380 86390 1
300450 99300450 1001 86380 86390 1
300425 99300425 1001 86380 86390 1
300404 99300404 1001 86380 86390 1
300405 99300405 1001 86380 86390 1
300277 99300277 1001 86380 86390 1
300257 99300257 1001 86380 86390 1
300196 99300196 1001 86380 86390 1
300818 99300818 1001 86380 86390 1
300758 99300758 1001 86380 86390 1
301471 99301471 1001 86380 86390 1
301544 99301544 1001 86380 86390 1
301273 99301273 1001 86380 86390 1
301303 99301303 1001 86380 86390 1
301190 99301190 1001 86380 86390 1
301333 99301333 1001 86380 86390 1
301165 99301165 1001 86380 86390 1
301335 99301335 1001 86380 86390 1
300948 99300948 1001 86380 86390 1
301105 99301105 1001 86380 86390 1
301007 99301007 1001 86380 86390 1
301569 99301569 1001 86380 86390 1
301601 99301601 1001 86380 86390 1
302239 99302239 1001 86380 86390 1
302294 99302294 1001 86380 86390 1
302219 99302219 1001 86380 86390 1
302366 99302366 1001 86380 86390 1
302222 99302222 1001 86380 86390 1
302374 99302374 1001 86380 86390 1
302007 99302007 1001 86380 86390 1
302046 99302046 1001 86380 86390 1
302120 99302120 1001 86380 86390 1
301903 99301903 1001 86380 86390 1
301879 99301879 1001 86380 86390 1
301802 99301802 1001 86380 86390 1
301882 99301882 1001 86380 86390 1
301833 99301833 1001 86380 86390 1
301913 99301913 1001 86380 86390 1
302550 99302550 1001 86380 86390 1
302424 99302424 1001 86380 86390 1
302505 99302505 1001 86380 86390 1
302570 99302570 1001 86380 86390 1
302416 99302416 1001 86380 86390 1
302545 99302545 1001 86380 86390 1
303083 99303083 1001 86380 86390 1
303184 99303184 1001 86380 86390 1
303009 99303009 1001 86380 86390 1
302899 99302899 1001 86380 86390 1
302993 99302993 1001 86380 86390 1
302761 99302761 1001 86380 86390 1
303312 99303312 1001 86380 86390 1
303338 99303338 1001 86380 86390 1
303304 99303304 1001 86380 86390 1
303268 99303268 1001 86380 86390 1
303940 99303940 1001 86380 86390 1
303712 99303712 1001 86380 86390 1
303650 99303650 1001 86380 86390 1
303806 99303806 1001 86380 86390 1
303456 99303456 1001 86380 86390 1
303446 99303446 1001 86380 86390 1
304043 99304043 1001 86380 86390 1
304096 99304096 1001 86380 86390 1
304215 99304215 1001 86380 86390 1
304061 99304061 1001 86380 86390 1
304177 99304177 1001 86380 86390 1
304140 99304140 1001 86380 86390 1
304051 99304051 1001 86380 86390 1
304158 99304158 1001 86380 86390 1
304670 99304670 1001 86380 86390 1
304597 99304597 1001 86380 86390 1
304368 99304368 1001 86380 86390 1
304282 99304282 1001 86380 86390 1
304411 99304411 1001 86380 86390 1
305037 99305037 1001 86380 86390 1
305064 99305064 1001 86380 86390 1
304976 99304976 1001 86380 86390 1
304977 99304977 1001 86380 86390 1
304914 99304914 1001 86380 86390 1
304983 99304983 1001 86380 86390 1
305654 99305654 1001 86380 86390 1
305574 99305574 1001 86380 86390 1
305613 99305613 1001 86380 86390 1
305606 99305606 1001 86380 86390 1
305646 99305646 1001 86380 86390 1
305441 99305441 1001 86380 86390 1
305327 99305327 1001 86380 86390 1
305405 99305405 1001 86380 86390 1
305444 99305444 1001 86380 86390 1
305438 99305438 1001 86380 86390 1
305097 99305097 1001 86380 86390 1
305215 99305215 1001 86380 86390 1
305153 99305153 1001 86380 86390 1
305481 99305481 1001 86380 86390 1
500121 99500121 1001 86380 86390 1
500754 99500754 1001 86380 86390 1
500731 99500731 1001 86380 86390 1
500680 99500680 1001 86380 86390 1
500811 99500811 1001 86380 86390 1
500530 99500530 1001 86380 86390 1
500490 99500490 1001 86380 86390 1
500351 99500351 1001 86380 86390 1
500355 99500355 1001 86380 86390 1
500399 99500399 1001 86380 86390 1
500961 99500961 1001 86380 86390 1
501638 99501638 1001 86380 86390 1
501447 99501447 1001 86380 86390 1
501532 99501532 1001 86380 86390 1
501496 99501496 1001 86380 86390 1
501284 99501284 1001 86380 86390 1
501069 99501069 1001 86380 86390 1
501781 99501781 1001 86380 86390 1
501782 99501782 1001 86380 86390 1
502393 99502393 1001 86380 86390 1
502265 99502265 1001 86380 86390 1
502279 99502279 1001 86380 86390 1
502450 99502450 1001 86380 86390 1
502268 99502268 1001 86380 86390 1
502106 99502106 1001 86380 86390 1
502213 99502213 1001 86380 86390 1
501974 99501974 1001 86380 86390 1
502013 99502013 1001 86380 86390 1
501964 99501964 1001 86380 86390 1
501991 99501991 1001 86380 86390 1
502558 99502558 1001 86380 86390 1
502572 99502572 1001 86380 86390 1
502497 99502497 1001 86380 86390 1
502564 99502564 1001 86380 86390 1
502604 99502604 1001 86380 86390 1
503126 99503126 1001 86380 86390 1
503268 99503268 1001 86380 86390 1
503010 99503010 1001 86380 86390 1
503013 99503013 1001 86380 86390 1
502822 99502822 1001 86380 86390 1
502694 99502694 1001 86380 86390 1
503370 99503370 1001 86380 86390 1
503334 99503334 1001 86380 86390 1
503426 99503426 1001 86380 86390 1
503362 99503362 1001 86380 86390 1
503479 99503479 1001 86380 86390 1
503468 99503468 1001 86380 86390 1
504116 99504116 1001 86380 86390 1
504016 99504016 1001 86380 86390 1
504020 99504020 1001 86380 86390 1
503995 99503995 1001 86380 86390 1
503983 99503983 1001 86380 86390 1
504062 99504062 1001 86380 86390 1
503922 99503922 1001 86380 86390 1
503733 99503733 1001 86380 86390 1
503720 99503720 1001 86380 86390 1
503877 99503877 1001 86380 86390 1
503751 99503751 1001 86380 86390 1
503855 99503855 1001 86380 86390 1
503678 99503678 1001 86380 86390 1
503554 99503554 1001 86380 86390 1
503607 99503607 1001 86380 86390 1
503597 99503597 1001 86380 86390 1
503636 99503636 1001 86380 86390 1
503675 99503675 1001 86380 86390 1
503519 99503519 1001 86380 86390 1
503561 99503561 1001 86380 86390 1
504263 99504263 1001 86380 86390 1
504308 99504308 1001 86380 86390 1
504802 99504802 1001 86380 86390 1
504893 99504893 1001 86380 86390 1
504791 99504791 1001 86380 86390 1
504819 99504819 1001 86380 86390 1
504757 99504757 1001 86380 86390 1
504925 99504925 1001 86380 86390 1
504931 99504931 1001 86380 86390 1
504702 99504702 1001 86380 86390 1
504538 99504538 1001 86380 86390 1
504565 99504565 1001 86380 86390 1
504646 99504646 1001 86380 86390 1
504699 99504699 1001 86380 86390 1
504363 99504363 1001 86380 86390 1
504432 99504432 1001 86380 86390 1
504434 99504434 1001 86380 86390 1
504449 99504449 1001 86380 86390 1
504359 99504359 1001 86380 86390 1
504346 99504346 1001 86380 86390 1
504954 99504954 1001 86380 86390 1
505044 99505044 1001 86380 86390 1
505734 99505734 1001 86380 86390 1
505710 99505710 1001 86380 86390 1
505448 99505448 1001 86380 86390 1
505528 99505528 1001 86380 86390 1
505414 99505414 1001 86380 86390 1
505176 99505176 1001 86380 86390 1
505168 99505168 1001 86380 86390 1
505338 99505338 1001 86380 86390 1
505239 99505239 1001 86380 86390 1
505819 99505819 1001 86380 86390 1
505782 99505782 1001 86380 86390 1
505907 99505907 1001 86380 86390 1
505804 99505804 1001 86380 86390 1
505830 99505830 1001 86380 86390 1
506413 99506413 1001 86380 86390 1
506182 99506182 1001 86380 86390 1
506080 99506080 1001 86380 86390 1
506172 99506172 1001 86380 86390 1
505981 99505981 1001 86380 86390 1
506074 99506074 1001 86380 86390 1
506619 99506619 1001 86380 86390 1
506789 99506789 1001 86380 86390 1
506715 99506715 1001 86380 86390 1
506627 99506627 1001 86380 86390 1
506796 99506796 1001 86380 86390 1
507255 99507255 1001 86380 86390 1
507222 99507222 1001 86380 86390 1
507261 99507261 1001 86380 86390 1
507229 99507229 1001 86380 86390 1
507153 99507153 1001 86380 86390 1
507037 99507037 1001 86380 86390 1
507116 99507116 1001 86380 86390 1
507027 99507027 1001 86380 86390 1
507162 99507162 1001 86380 86390 1
506977 99506977 1001 86380 86390 1
507563 99507563 1001 86380 86390 1
508227 99508227 1001 86380 86390 1
508063 99508063 1001 86380 86390 1
508193 99508193 1001 86380 86390 1
507904 99507904 1001 86380 86390 1
507956 99507956 1001 86380 86390 1
508027 99508027 1001 86380 86390 1
507723 99507723 1001 86380 86390 1
507802 99507802 1001 86380 86390 1
507651 99507651 1001 86380 86390 1
508441 99508441 1001 86380 86390 1
508393 99508393 1001 86380 86390 1
508395 99508395 1001 86380 86390 1
508895 99508895 1001 86380 86390 1
508950 99508950 1001 86380 86390 1
508979 99508979 1001 86380 86390 1
508956 99508956 1001 86380 86390 1
508601 99508601 1001 86380 86390 1
508498 99508498 1001 86380 86390 1
509700 99509700 1001 86380 86390 1
509877 99509877 1001 86380 86390 1
509740 99509740 1001 86380 86390 1
509779 99509779 1001 86380 86390 1
509568 99509568 1001 86380 86390 1
509628 99509628 1001 86380 86390 1
509655 99509655 1001 86380 86390 1
509397 99509397 1001 86380 86390 1
509324 99509324 1001 86380 86390 1
509480 99509480 1001 86380 86390 1
509468 99509468 1001 86380 86390 1
509330 99509330 1001 86380 86390 1
510096 99510096 1001 86380 86390 1
509917 99509917 1001 86380 86390 1
509998 99509998 1001 86380 86390 1
510549 99510549 1001 86380 86390 1
510555 99510555 1001 86380 86390 1
510659 99510659 1001 86380 86390 1
510532 99510532 1001 86380 86390 1
510453 99510453 1001 86380 86390 1
510505 99510505 1001 86380 86390 1
510209 99510209 1001 86380 86390 1
510184 99510184 1001 86380 86390 1
510853 99510853 1001 86380 86390 1
510932 99510932 1001 86380 86390 1
510739 99510739 1001 86380 86390 1
510766 99510766 1001 86380 86390 1
510856 99510856 1001 86380 86390 1
510845 99510845 1001 86380 86390 1
510873 99510873 1001 86380 86390 1
510730 99510730 1001 86380 86390 1
510757 99510757 1001 86380 86390 1
510889 99510889 1001 86380 86390 1
510878 99510878 1001 86380 86390 1
511398 99511398 1001 86380 86390 1
511441 99511441 1001 86380 86390 1
511364 99511364 1001 86380 86390 1
511358 99511358 1001 86380 86390 1
511207 99511207 1001 86380 86390 1
511147 99511147 1001 86380 86390 1
511075 99511075 1001 86380 86390 1
511102 99511102 1001 86380 86390 1
511078 99511078 1001 86380 86390 1
511105 99511105 1001 86380 86390 1
511085 99511085 1001 86380 86390 1
511602 99511602 1001 86380 86390 1
511683 99511683 1001 86380 86390 1
511595 99511595 1001 86380 86390 1
511673 99511673 1001 86380 86390 1
511623 99511623 1001 86380 86390 1
512270 99512270 1001 86380 86390 1
512322 99512322 1001 86380 86390 1
512324 99512324 1001 86380 86390 1
512375 99512375 1001 86380 86390 1
511985 99511985 1001 86380 86390 1
512051 99512051 1001 86380 86390 1
511991 99511991 1001 86380 86390 1
511889 99511889 1001 86380 86390 1
511838 99511838 1001 86380 86390 1
511834 99511834 1001 86380 86390 1
511782 99511782 1001 86380 86390 1
512544 99512544 1001 86380 86390 1
512533 99512533 1001 86380 86390 1
512572 99512572 1001 86380 86390 1
512534 99512534 1001 86380 86390 1
512435 99512435 1001 86380 86390 1
512517 99512517 1001 86380 86390 1
513065 99513065 1001 86380 86390 1
513134 99513134 1001 86380 86390 1
513149 99513149 1001 86380 86390 1
512825 99512825 1001 86380 86390 1
512851 99512851 1001 86380 86390 1
512971 99512971 1001 86380 86390 1
512755 99512755 1001 86380 86390 1
512785 99512785 1001 86380 86390 1
512761 99512761 1001 86380 86390 1
513396 99513396 1001 86380 86390 1
513311 99513311 1001 86380 86390 1
513210 99513210 1001 86380 86390 1
513342 99513342 1001 86380 86390 1
513292 99513292 1001 86380 86390 1
513957 99513957 1001 86380 86390 1
513898 99513898 1001 86380 86390 1
513629 99513629 1001 86380 86390 1
513612 99513612 1001 86380 86390 1
513486 99513486 1001 86380 86390 1
514073 99514073 1001 86380 86390 1
514229 99514229 1001 86380 86390 1
514102 99514102 1001 86380 86390 1
514857 99514857 1001 86380 86390 1
514681 99514681 1001 86380 86390 1
514792 99514792 1001 86380 86390 1
514633 99514633 1001 86380 86390 1
514479 99514479 1001 86380 86390 1
514638 99514638 1001 86380 86390 1
514355 99514355 1001 86380 86390 1
514397 99514397 1001 86380 86390 1
514391 99514391 1001 86380 86390 1
514895 99514895 1001 86380 86390 1
514976 99514976 1001 86380 86390 1
514859 99514859 1001 86380 86390 1
514861 99514861 1001 86380 86390 1
515043 99515043 1001 86380 86390 1
515627 99515627 1001 86380 86390 1
515628 99515628 1001 86380 86390 1
515489 99515489 1001 86380 86390 1
515580 99515580 1001 86380 86390 1
515415 99515415 1001 86380 86390 1
515327 99515327 1001 86380 86390 1
515380 99515380 1001 86380 86390 1
515303 99515303 1001 86380 86390 1
515346 99515346 1001 86380 86390 1
515174 99515174 1001 86380 86390 1
515830 99515830 1001 86380 86390 1
515742 99515742 1001 86380 86390 1
516381 99516381 1001 86380 86390 1
516384 99516384 1001 86380 86390 1
516482 99516482 1001 86380 86390 1
516387 99516387 1001 86380 86390 1
516336 99516336 1001 86380 86390 1
516279 99516279 1001 86380 86390 1
516060 99516060 1001 86380 86390 1
516087 99516087 1001 86380 86390 1
515935 99515935 1001 86380 86390 1
515961 99515961 1001 86380 86390 1
516082 99516082 1001 86380 86390 1
516520 99516520 1001 86380 86390 1
515889 99515889 1001 86380 86390 1
516579 99516579 1001 86380 86390 1
517177 99517177 1001 86380 86390 1
517268 99517268 1001 86380 86390 1
517117 99517117 1001 86380 86390 1
517043 99517043 1001 86380 86390 1
516941 99516941 1001 86380 86390 1
517020 99517020 1001 86380 86390 1
517101 99517101 1001 86380 86390 1
516972 99516972 1001 86380 86390 1
517024 99517024 1001 86380 86390 1
517388 99517388 1001 86380 86390 1
517421 99517421 1001 86380 86390 1
517989 99517989 1001 86380 86390 1
518153 99518153 1001 86380 86390 1
518057 99518057 1001 86380 86390 1
517932 99517932 1001 86380 86390 1
517855 99517855 1001 86380 86390 1
517687 99517687 1001 86380 86390 1
517652 99517652 1001 86380 86390 1
517588 99517588 1001 86380 86390 1
517604 99517604 1001 86380 86390 1
517592 99517592 1001 86380 86390 1
518303 99518303 1001 86380 86390 1
518173 99518173 1001 86380 86390 1
518343 99518343 1001 86380 86390 1
518208 99518208 1001 86380 86390 1
518325 99518325 1001 86380 86390 1
518300 99518300 1001 86380 86390 1
518834 99518834 1001 86380 86390 1
518694 99518694 1001 86380 86390 1
518591 99518591 1001 86380 86390 1
518672 99518672 1001 86380 86390 1
518700 99518700 1001 86380 86390 1
518703 99518703 1001 86380 86390 1
519781 99519781 1001 86380 86390 1
519814 99519814 1001 86380 86390 1
519611 99519611 1001 86380 86390 1
519727 99519727 1001 86380 86390 1
519753 99519753 1001 86380 86390 1
519742 99519742 1001 86380 86390 1
519617 99519617 1001 86380 86390 1
519720 99519720 1001 86380 86390 1
519618 99519618 1001 86380 86390 1
519631 99519631 1001 86380 86390 1
519658 99519658 1001 86380 86390 1
519570 99519570 1001 86380 86390 1
519227 99519227 1001 86380 86390 1
519396 99519396 1001 86380 86390 1
520513 99520513 1001 86380 86390 1
520633 99520633 1001 86380 86390 1
520409 99520409 1001 86380 86390 1
520385 99520385 1001 86380 86390 1
520237 99520237 1001 86380 86390 1
520341 99520341 1001 86380 86390 1
520238 99520238 1001 86380 86390 1
520664 99520664 1001 86380 86390 1
520693 99520693 1001 86380 86390 1
520836 99520836 1001 86380 86390 1
520734 99520734 1001 86380 86390 1
521402 99521402 1001 86380 86390 1
521316 99521316 1001 86380 86390 1
521291 99521291 1001 86380 86390 1
521397 99521397 1001 86380 86390 1
521248 99521248 1001 86380 86390 1
521186 99521186 1001 86380 86390 1
521199 99521199 1001 86380 86390 1
521214 99521214 1001 86380 86390 1
521217 99521217 1001 86380 86390 1
521001 99521001 1001 86380 86390 1
521003 99521003 1001 86380 86390 1
520930 99520930 1001 86380 86390 1
520947 99520947 1001 86380 86390 1
521541 99521541 1001 86380 86390 1
521608 99521608 1001 86380 86390 1
521509 99521509 1001 86380 86390 1
521587 99521587 1001 86380 86390 1
521500 99521500 1001 86380 86390 1
522114 99522114 1001 86380 86390 1
522269 99522269 1001 86380 86390 1
522170 99522170 1001 86380 86390 1
522172 99522172 1001 86380 86390 1
522185 99522185 1001 86380 86390 1
522150 99522150 1001 86380 86390 1
522001 99522001 1001 86380 86390 1
522041 99522041 1001 86380 86390 1
522031 99522031 1001 86380 86390 1
521968 99521968 1001 86380 86390 1
521802 99521802 1001 86380 86390 1
521817 99521817 1001 86380 86390 1
521716 99521716 1001 86380 86390 1
522331 99522331 1001 86380 86390 1
522370 99522370 1001 86380 86390 1
522310 99522310 1001 86380 86390 1
522951 99522951 1001 86380 86390 1
522988 99522988 1001 86380 86390 1
522721 99522721 1001 86380 86390 1
522830 99522830 1001 86380 86390 1
522523 99522523 1001 86380 86390 1
522666 99522666 1001 86380 86390 1
522598 99522598 1001 86380 86390 1
522586 99522586 1001 86380 86390 1
523248 99523248 1001 86380 86390 1
523158 99523158 1001 86380 86390 1
523188 99523188 1001 86380 86390 1
523255 99523255 1001 86380 86390 1
523138 99523138 1001 86380 86390 1
523918 99523918 1001 86380 86390 1
523834 99523834 1001 86380 86390 1
523826 99523826 1001 86380 86390 1
523627 99523627 1001 86380 86390 1
523733 99523733 1001 86380 86390 1
523483 99523483 1001 86380 86390 1
523433 99523433 1001 86380 86390 1
523450 99523450 1001 86380 86390 1
523490 99523490 1001 86380 86390 1
524700 99524700 1001 86380 86390 1
524501 99524501 1001 86380 86390 1
524452 99524452 1001 86380 86390 1
524402 99524402 1001 86380 86390 1
524380 99524380 1001 86380 86390 1
524381 99524381 1001 86380 86390 1
524227 99524227 1001 86380 86390 1
524165 99524165 1001 86380 86390 1
524167 99524167 1001 86380 86390 1
524975 99524975 1001 86380 86390 1
524925 99524925 1001 86380 86390 1
524825 99524825 1001 86380 86390 1
524903 99524903 1001 86380 86390 1
525495 99525495 1001 86380 86390 1
525444 99525444 1001 86380 86390 1
525450 99525450 1001 86380 86390 1
525345 99525345 1001 86380 86390 1
525284 99525284 1001 86380 86390 1
525260 99525260 1001 86380 86390 1
525081 99525081 1001 86380 86390 1
525032 99525032 1001 86380 86390 1
525137 99525137 1001 86380 86390 1
525624 99525624 1001 86380 86390 1
525705 99525705 1001 86380 86390 1
525644 99525644 1001 86380 86390 1
526388 99526388 1001 86380 86390 1
526233 99526233 1001 86380 86390 1
526298 99526298 1001 86380 86390 1
526227 99526227 1001 86380 86390 1
526143 99526143 1001 86380 86390 1
526073 99526073 1001 86380 86390 1
526099 99526099 1001 86380 86390 1
526113 99526113 1001 86380 86390 1
526165 99526165 1001 86380 86390 1
525821 99525821 1001 86380 86390 1
525866 99525866 1001 86380 86390 1
526625 99526625 1001 86380 86390 1
526626 99526626 1001 86380 86390 1
527175 99527175 1001 86380 86390 1
527075 99527075 1001 86380 86390 1
527053 99527053 1001 86380 86390 1
527009 99527009 1001 86380 86390 1
526846 99526846 1001 86380 86390 1
526675 99526675 1001 86380 86390 1
526638 99526638 1001 86380 86390 1
527441 99527441 1001 86380 86390 1
527445 99527445 1001 86380 86390 1
527446 99527446 1001 86380 86390 1
527449 99527449 1001 86380 86390 1
528042 99528042 1001 86380 86390 1
527732 99527732 1001 86380 86390 1
527849 99527849 1001 86380 86390 1
527687 99527687 1001 86380 86390 1
527488 99527488 1001 86380 86390 1
527543 99527543 1001 86380 86390 1
528192 99528192 1001 86380 86390 1
528158 99528158 1001 86380 86390 1
528174 99528174 1001 86380 86390 1
528712 99528712 1001 86380 86390 1
528764 99528764 1001 86380 86390 1
528855 99528855 1001 86380 86390 1
528780 99528780 1001 86380 86390 1
528809 99528809 1001 86380 86390 1
528675 99528675 1001 86380 86390 1
528496 99528496 1001 86380 86390 1
528653 99528653 1001 86380 86390 1
528449 99528449 1001 86380 86390 1
528285 99528285 1001 86380 86390 1
528405 99528405 1001 86380 86390 1
528328 99528328 1001 86380 86390 1
528342 99528342 1001 86380 86390 1
529101 99529101 1001 86380 86390 1
528907 99528907 1001 86380 86390 1
529692 99529692 1001 86380 86390 1
529661 99529661 1001 86380 86390 1
529546 99529546 1001 86380 86390 1
529218 99529218 1001 86380 86390 1
529819 99529819 1001 86380 86390 1
529811 99529811 1001 86380 86390 1
530461 99530461 1001 86380 86390 1
530410 99530410 1001 86380 86390 1
530338 99530338 1001 86380 86390 1
530224 99530224 1001 86380 86390 1
530052 99530052 1001 86380 86390 1
529940 99529940 1001 86380 86390 1
530137 99530137 1001 86380 86390 1
530125 99530125 1001 86380 86390 1
530595 99530595 1001 86380 86390 1
530561 99530561 1001 86380 86390 1
531201 99531201 1001 86380 86390 1
531292 99531292 1001 86380 86390 1
531318 99531318 1001 86380 86390 1
531125 99531125 1001 86380 86390 1
531115 99531115 1001 86380 86390 1
531052 99531052 1001 86380 86390 1
530786 99530786 1001 86380 86390 1
530864 99530864 1001 86380 86390 1
530895 99530895 1001 86380 86390 1
530845 99530845 1001 86380 86390 1
530780 99530780 1001 86380 86390 1
531442 99531442 1001 86380 86390 1
530759 99530759 1001 86380 86390 1
531578 99531578 1001 86380 86390 1
531449 99531449 1001 86380 86390 1
531502 99531502 1001 86380 86390 1
532019 99532019 1001 86380 86390 1
531992 99531992 1001 86380 86390 1
531800 99531800 1001 86380 86390 1
531866 99531866 1001 86380 86390 1
531972 99531972 1001 86380 86390 1
531629 99531629 1001 86380 86390 1
531759 99531759 1001 86380 86390 1
531603 99531603 1001 86380 86390 1
531697 99531697 1001 86380 86390 1
531775 99531775 1001 86380 86390 1
532323 99532323 1001 86380 86390 1
532234 99532234 1001 86380 86390 1
532249 99532249 1001 86380 86390 1
532288 99532288 1001 86380 86390 1
532215 99532215 1001 86380 86390 1
532992 99532992 1001 86380 86390 1
532781 99532781 1001 86380 86390 1
532782 99532782 1001 86380 86390 1
532644 99532644 1001 86380 86390 1
532514 99532514 1001 86380 86390 1
532557 99532557 1001 86380 86390 1
533083 99533083 1001 86380 86390 1
533111 99533111 1001 86380 86390 1
533218 99533218 1001 86380 86390 1
533051 99533051 1001 86380 86390 1
533208 99533208 1001 86380 86390 1
533809 99533809 1001 86380 86390 1
533708 99533708 1001 86380 86390 1
533696 99533696 1001 86380 86390 1
533766 99533766 1001 86380 86390 1
533450 99533450 1001 86380 86390 1
533504 99533504 1001 86380 86390 1
533239 99533239 1001 86380 86390 1
533348 99533348 1001 86380 86390 1
533400 99533400 1001 86380 86390 1
533426 99533426 1001 86380 86390 1
533313 99533313 1001 86380 86390 1
533982 99533982 1001 86380 86390 1
534684 99534684 1001 86380 86390 1
534597 99534597 1001 86380 86390 1
534610 99534610 1001 86380 86390 1
534482 99534482 1001 86380 86390 1
534495 99534495 1001 86380 86390 1
534611 99534611 1001 86380 86390 1
534566 99534566 1001 86380 86390 1
534592 99534592 1001 86380 86390 1
534308 99534308 1001 86380 86390 1
534194 99534194 1001 86380 86390 1
534083 99534083 1001 86380 86390 1
534110 99534110 1001 86380 86390 1
534111 99534111 1001 86380 86390 1
534176 99534176 1001 86380 86390 1
534254 99534254 1001 86380 86390 1
534073 99534073 1001 86380 86390 1
534243 99534243 1001 86380 86390 1
534269 99534269 1001 86380 86390 1
534721 99534721 1001 86380 86390 1
534851 99534851 1001 86380 86390 1
534765 99534765 1001 86380 86390 1
534794 99534794 1001 86380 86390 1
535446 99535446 1001 86380 86390 1
535345 99535345 1001 86380 86390 1
535308 99535308 1001 86380 86390 1
535481 99535481 1001 86380 86390 1
535484 99535484 1001 86380 86390 1
535465 99535465 1001 86380 86390 1
535336 99535336 1001 86380 86390 1
535324 99535324 1001 86380 86390 1
535140 99535140 1001 86380 86390 1
534895 99534895 1001 86380 86390 1
535665 99535665 1001 86380 86390 1
535512 99535512 1001 86380 86390 1
535619 99535619 1001 86380 86390 1
535674 99535674 1001 86380 86390 1
536335 99536335 1001 86380 86390 1
536327 99536327 1001 86380 86390 1
536166 99536166 1001 86380 86390 1
535967 99535967 1001 86380 86390 1
536019 99536019 1001 86380 86390 1
536058 99536058 1001 86380 86390 1
536007 99536007 1001 86380 86390 1
535834 99535834 1001 86380 86390 1
535721 99535721 1001 86380 86390 1
535916 99535916 1001 86380 86390 1
535827 99535827 1001 86380 86390 1
536411 99536411 1001 86380 86390 1
536503 99536503 1001 86380 86390 1
536480 99536480 1001 86380 86390 1
536536 99536536 1001 86380 86390 1
537053 99537053 1001 86380 86390 1
536855 99536855 1001 86380 86390 1
536948 99536948 1001 86380 86390 1
536820 99536820 1001 86380 86390 1
536771 99536771 1001 86380 86390 1
536555 99536555 1001 86380 86390 1
536716 99536716 1001 86380 86390 1
536691 99536691 1001 86380 86390 1
537302 99537302 1001 86380 86390 1
537279 99537279 1001 86380 86390 1
537256 99537256 1001 86380 86390 1
537167 99537167 1001 86380 86390 1
537811 99537811 1001 86380 86390 1
537790 99537790 1001 86380 86390 1
537718 99537718 1001 86380 86390 1
537758 99537758 1001 86380 86390 1
537720 99537720 1001 86380 86390 1
537643 99537643 1001 86380 86390 1
537696 99537696 1001 86380 86390 1
537779 99537779 1001 86380 86390 1
537716 99537716 1001 86380 86390 1
537447 99537447 1001 86380 86390 1
537567 99537567 1001 86380 86390 1
537478 99537478 1001 86380 86390 1
538152 99538152 1001 86380 86390 1
538108 99538108 1001 86380 86390 1
538688 99538688 1001 86380 86390 1
538786 99538786 1001 86380 86390 1
538718 99538718 1001 86380 86390 1
538798 99538798 1001 86380 86390 1
538413 99538413 1001 86380 86390 1
538337 99538337 1001 86380 86390 1
538207 99538207 1001 86380 86390 1
538226 99538226 1001 86380 86390 1
538318 99538318 1001 86380 86390 1
538268 99538268 1001 86380 86390 1
538294 99538294 1001 86380 86390 1
538283 99538283 1001 86380 86390 1
538936 99538936 1001 86380 86390 1
539476 99539476 1001 86380 86390 1
539571 99539571 1001 86380 86390 1
539321 99539321 1001 86380 86390 1
539257 99539257 1001 86380 86390 1
539288 99539288 1001 86380 86390 1
539394 99539394 1001 86380 86390 1
539060 99539060 1001 86380 86390 1
539154 99539154 1001 86380 86390 1
539027 99539027 1001 86380 86390 1
539040 99539040 1001 86380 86390 1
539041 99539041 1001 86380 86390 1
539680 99539680 1001 86380 86390 1
540211 99540211 1001 86380 86390 1
540123 99540123 1001 86380 86390 1
540129 99540129 1001 86380 86390 1
539874 99539874 1001 86380 86390 1
540020 99540020 1001 86380 86390 1
539957 99539957 1001 86380 86390 1
540051 99540051 1001 86380 86390 1
540660 99540660 1001 86380 86390 1
540587 99540587 1001 86380 86390 1
540626 99540626 1001 86380 86390 1
541232 99541232 1001 86380 86390 1
541286 99541286 1001 86380 86390 1
540921 99540921 1001 86380 86390 1
540923 99540923 1001 86380 86390 1
540953 99540953 1001 86380 86390 1
540765 99540765 1001 86380 86390 1
540722 99540722 1001 86380 86390 1
540774 99540774 1001 86380 86390 1
541320 99541320 1001 86380 86390 1
541361 99541361 1001 86380 86390 1
541310 99541310 1001 86380 86390 1
541363 99541363 1001 86380 86390 1
541428 99541428 1001 86380 86390 1
541442 99541442 1001 86380 86390 1
541457 99541457 1001 86380 86390 1
542086 99542086 1001 86380 86390 1
542079 99542079 1001 86380 86390 1
541827 99541827 1001 86380 86390 1
541843 99541843 1001 86380 86390 1
541514 99541514 1001 86380 86390 1
541647 99541647 1001 86380 86390 1
542248 99542248 1001 86380 86390 1
542274 99542274 1001 86380 86390 1
542313 99542313 1001 86380 86390 1
542199 99542199 1001 86380 86390 1
542135 99542135 1001 86380 86390 1
542124 99542124 1001 86380 86390 1
542153 99542153 1001 86380 86390 1
542892 99542892 1001 86380 86390 1
542694 99542694 1001 86380 86390 1
542734 99542734 1001 86380 86390 1
542544 99542544 1001 86380 86390 1
542648 99542648 1001 86380 86390 1
542661 99542661 1001 86380 86390 1
542352 99542352 1001 86380 86390 1
542442 99542442 1001 86380 86390 1
542437 99542437 1001 86380 86390 1
542450 99542450 1001 86380 86390 1
543086 99543086 1001 86380 86390 1
543112 99543112 1001 86380 86390 1
543024 99543024 1001 86380 86390 1
543658 99543658 1001 86380 86390 1
543571 99543571 1001 86380 86390 1
543661 99543661 1001 86380 86390 1
543702 99543702 1001 86380 86390 1
543706 99543706 1001 86380 86390 1
543616 99543616 1001 86380 86390 1
543547 99543547 1001 86380 86390 1
543448 99543448 1001 86380 86390 1
543474 99543474 1001 86380 86390 1
543283 99543283 1001 86380 86390 1
543181 99543181 1001 86380 86390 1
543352 99543352 1001 86380 86390 1
543171 99543171 1001 86380 86390 1
543174 99543174 1001 86380 86390 1
543567 99543567 1001 86380 86390 1
543798 99543798 1001 86380 86390 1
543853 99543853 1001 86380 86390 1
543879 99543879 1001 86380 86390 1
543776 99543776 1001 86380 86390 1
543817 99543817 1001 86380 86390 1
544417 99544417 1001 86380 86390 1
544457 99544457 1001 86380 86390 1
544534 99544534 1001 86380 86390 1
544458 99544458 1001 86380 86390 1
544421 99544421 1001 86380 86390 1
544486 99544486 1001 86380 86390 1
544367 99544367 1001 86380 86390 1
544350 99544350 1001 86380 86390 1
544376 99544376 1001 86380 86390 1
544312 99544312 1001 86380 86390 1
544081 99544081 1001 86380 86390 1
543994 99543994 1001 86380 86390 1
544152 99544152 1001 86380 86390 1
544157 99544157 1001 86380 86390 1
544702 99544702 1001 86380 86390 1
526256 770 1001 52967 53266 1
534635 640 1002 32505 39583 1
400398 99400398 1001 86380 86390 1
400415 99400415 1001 86380 86390 1
400639 99400639 1001 86380 86390 1
400818 99400818 1001 86380 86390 1
401226 99401226 1001 86380 86390 1
401181 99401181 1001 86380 86390 1
401542 99401542 1001 86380 86390 1
401596 99401596 1001 86380 86390 1
401781 99401781 1001 86380 86390 1
401956 99401956 1001 86380 86390 1
402376 99402376 1001 86380 86390 1
402452 99402452 1001 86380 86390 1
402275 99402275 1001 86380 86390 1
402380 99402380 1001 86380 86390 1
402627 99402627 1001 86380 86390 1
402707 99402707 1001 86380 86390 1
402931 99402931 1001 86380 86390 1
402907 99402907 1001 86380 86390 1
402971 99402971 1001 86380 86390 1
403259 99403259 1001 86380 86390 1
403240 99403240 1001 86380 86390 1
403513 99403513 1001 86380 86390 1
403537 99403537 1001 86380 86390 1
403725 99403725 1001 86380 86390 1
403710 99403710 1001 86380 86390 1
403832 99403832 1001 86380 86390 1
404005 99404005 1001 86380 86390 1
404074 99404074 1001 86380 86390 1
404291 99404291 1001 86380 86390 1
404629 99404629 1001 86380 86390 1
404696 99404696 1001 86380 86390 1
404769 99404769 1001 86380 86390 1
404916 99404916 1001 86380 86390 1
405003 99405003 1001 86380 86390 1
405228 99405228 1001 86380 86390 1
405295 99405295 1001 86380 86390 1
405746 99405746 1001 86380 86390 1
406076 99406076 1001 86380 86390 1
406007 99406007 1001 86380 86390 1
406040 99406040 1001 86380 86390 1
406165 99406165 1001 86380 86390 1
406091 99406091 1001 86380 86390 1
406216 99406216 1001 86380 86390 1
406282 99406282 1001 86380 86390 1
406683 99406683 1001 86380 86390 1
406850 99406850 1001 86380 86390 1
406938 99406938 1001 86380 86390 1
407015 99407015 1001 86380 86390 1
406942 99406942 1001 86380 86390 1
406967 99406967 1001 86380 86390 1
407162 99407162 1001 86380 86390 1
407417 99407417 1001 86380 86390 1
407421 99407421 1001 86380 86390 1
407724 99407724 1001 86380 86390 1
408289 99408289 1001 86380 86390 1
408363 99408363 1001 86380 86390 1
408369 99408369 1001 86380 86390 1
408481 99408481 1001 86380 86390 1
408627 99408627 1001 86380 86390 1
408979 99408979 1001 86380 86390 1
409251 99409251 1001 86380 86390 1
409353 99409353 1001 86380 86390 1
409615 99409615 1001 86380 86390 1
409599 99409599 1001 86380 86390 1
409628 99409628 1001 86380 86390 1
409738 99409738 1001 86380 86390 1
409907 99409907 1001 86380 86390 1
410193 99410193 1001 86380 86390 1
410341 99410341 1001 86380 86390 1
410405 99410405 1001 86380 86390 1
410425 99410425 1001 86380 86390 1
410722 99410722 1001 86380 86390 1
410858 99410858 1001 86380 86390 1
410905 99410905 1001 86380 86390 1
411004 99411004 1001 86380 86390 1
411023 99411023 1001 86380 86390 1
411169 99411169 1001 86380 86390 1
411398 99411398 1001 86380 86390 1
411580 99411580 1001 86380 86390 1
411782 99411782 1001 86380 86390 1
411808 99411808 1001 86380 86390 1
411866 99411866 1001 86380 86390 1
411901 99411901 1001 86380 86390 1
412018 99412018 1001 86380 86390 1
412044 99412044 1001 86380 86390 1
412000 99412000 1001 86380 86390 1
412353 99412353 1001 86380 86390 1
413561 99413561 1001 86380 86390 1
413330 99413330 1001 86380 86390 1
412909 99412909 1001 86380 86390 1
413835 99413835 1001 86380 86390 1
414014 99414014 1001 86380 86390 1
414097 99414097 1001 86380 86390 1
414044 99414044 1001 86380 86390 1
413779 99413779 1001 86380 86390 1
415168 99415168 1001 86380 86390 1
414925 99414925 1001 86380 86390 1
414973 99414973 1001 86380 86390 1
415034 99415034 1001 86380 86390 1
414571 99414571 1001 86380 86390 1
414165 99414165 1001 86380 86390 1
414142 99414142 1001 86380 86390 1
414483 99414483 1001 86380 86390 1
414131 99414131 1001 86380 86390 1
414284 99414284 1001 86380 86390 1
414391 99414391 1001 86380 86390 1
415476 99415476 1001 86380 86390 1
415611 99415611 1001 86380 86390 1
415568 99415568 1001 86380 86390 1
416944 99416944 1001 86380 86390 1
416779 99416779 1001 86380 86390 1
416856 99416856 1001 86380 86390 1
416983 99416983 1001 86380 86390 1
416669 99416669 1001 86380 86390 1
416317 99416317 1001 86380 86390 1
416162 99416162 1001 86380 86390 1
416527 99416527 1001 86380 86390 1
416196 99416196 1001 86380 86390 1
416035 99416035 1001 86380 86390 1
415786 99415786 1001 86380 86390 1
415816 99415816 1001 86380 86390 1
415822 99415822 1001 86380 86390 1
416049 99416049 1001 86380 86390 1
417220 99417220 1001 86380 86390 1
417250 99417250 1001 86380 86390 1
417396 99417396 1001 86380 86390 1
417426 99417426 1001 86380 86390 1
418532 99418532 1001 86380 86390 1
418578 99418578 1001 86380 86390 1
418334 99418334 1001 86380 86390 1
418251 99418251 1001 86380 86390 1
418258 99418258 1001 86380 86390 1
418430 99418430 1001 86380 86390 1
417917 99417917 1001 86380 86390 1
418842 99418842 1001 86380 86390 1
419191 99419191 1001 86380 86390 1
419198 99419198 1001 86380 86390 1
418945 99418945 1001 86380 86390 1
419148 99419148 1001 86380 86390 1
420238 99420238 1001 86380 86390 1
420071 99420071 1001 86380 86390 1
420036 99420036 1001 86380 86390 1
419866 99419866 1001 86380 86390 1
419929 99419929 1001 86380 86390 1
419531 99419531 1001 86380 86390 1
419535 99419535 1001 86380 86390 1
420471 99420471 1001 86380 86390 1
420698 99420698 1001 86380 86390 1
420555 99420555 1001 86380 86390 1
420783 99420783 1001 86380 86390 1
421890 99421890 1001 86380 86390 1
421912 99421912 1001 86380 86390 1
422108 99422108 1001 86380 86390 1
421369 99421369 1001 86380 86390 1
421615 99421615 1001 86380 86390 1
421621 99421621 1001 86380 86390 1
421362 99421362 1001 86380 86390 1
420839 99420839 1001 86380 86390 1
422166 99422166 1001 86380 86390 1
422258 99422258 1001 86380 86390 1
422155 99422155 1001 86380 86390 1
422296 99422296 1001 86380 86390 1
422378 99422378 1001 86380 86390 1
423632 99423632 1001 86380 86390 1
423387 99423387 1001 86380 86390 1
423424 99423424 1001 86380 86390 1
423151 99423151 1001 86380 86390 1
423036 99423036 1001 86380 86390 1
422967 99422967 1001 86380 86390 1
422656 99422656 1001 86380 86390 1
422731 99422731 1001 86380 86390 1
422897 99422897 1001 86380 86390 1
423964 99423964 1001 86380 86390 1
423885 99423885 1001 86380 86390 1
423852 99423852 1001 86380 86390 1
425093 99425093 1001 86380 86390 1
424953 99424953 1001 86380 86390 1
424914 99424914 1001 86380 86390 1
424460 99424460 1001 86380 86390 1
424308 99424308 1001 86380 86390 1
425700 99425700 1001 86380 86390 1
425731 99425731 1001 86380 86390 1
426793 99426793 1001 86380 86390 1
427061 99427061 1001 86380 86390 1
427115 99427115 1001 86380 86390 1
426427 99426427 1001 86380 86390 1
426568 99426568 1001 86380 86390 1
426684 99426684 1001 86380 86390 1
425955 99425955 1001 86380 86390 1
427381 99427381 1001 86380 86390 1
427524 99427524 1001 86380 86390 1
427195 99427195 1001 86380 86390 1
428525 99428525 1001 86380 86390 1
428578 99428578 1001 86380 86390 1
428235 99428235 1001 86380 86390 1
428054 99428054 1001 86380 86390 1
428316 99428316 1001 86380 86390 1
428210 99428210 1001 86380 86390 1
427899 99427899 1001 86380 86390 1
427576 99427576 1001 86380 86390 1
427647 99427647 1001 86380 86390 1
428833 99428833 1001 86380 86390 1
429161 99429161 1001 86380 86390 1
429012 99429012 1001 86380 86390 1
430371 99430371 1001 86380 86390 1
430273 99430273 1001 86380 86390 1
429997 99429997 1001 86380 86390 1
430283 99430283 1001 86380 86390 1
430035 99430035 1001 86380 86390 1
430109 99430109 1001 86380 86390 1
430367 99430367 1001 86380 86390 1
429615 99429615 1001 86380 86390 1
429907 99429907 1001 86380 86390 1
429863 99429863 1001 86380 86390 1
429647 99429647 1001 86380 86390 1
429630 99429630 1001 86380 86390 1
429522 99429522 1001 86380 86390 1
429551 99429551 1001 86380 86390 1
429278 99429278 1001 86380 86390 1
429486 99429486 1001 86380 86390 1
429559 99429559 1001 86380 86390 1
429312 99429312 1001 86380 86390 1
430458 99430458 1001 86380 86390 1
430488 99430488 1001 86380 86390 1
430529 99430529 1001 86380 86390 1
430555 99430555 1001 86380 86390 1
430688 99430688 1001 86380 86390 1
430466 99430466 1001 86380 86390 1
430414 99430414 1001 86380 86390 1
430451 99430451 1001 86380 86390 1
431966 99431966 1001 86380 86390 1
431896 99431896 1001 86380 86390 1
431667 99431667 1001 86380 86390 1
431959 99431959 1001 86380 86390 1
431557 99431557 1001 86380 86390 1
431626 99431626 1001 86380 86390 1
431541 99431541 1001 86380 86390 1
431343 99431343 1001 86380 86390 1
431048 99431048 1001 86380 86390 1
432430 99432430 1001 86380 86390 1
432470 99432470 1001 86380 86390 1
432363 99432363 1001 86380 86390 1
432476 99432476 1001 86380 86390 1
433715 99433715 1001 86380 86390 1
433133 99433133 1001 86380 86390 1
432736 99432736 1001 86380 86390 1
432492 99432492 1001 86380 86390 1
433784 99433784 1001 86380 86390 1
434050 99434050 1001 86380 86390 1
433957 99433957 1001 86380 86390 1
433877 99433877 1001 86380 86390 1
435053 99435053 1001 86380 86390 1
435116 99435116 1001 86380 86390 1
435335 99435335 1001 86380 86390 1
434653 99434653 1001 86380 86390 1
434378 99434378 1001 86380 86390 1
434270 99434270 1001 86380 86390 1
435730 99435730 1001 86380 86390 1
435574 99435574 1001 86380 86390 1
435811 99435811 1001 86380 86390 1
435566 99435566 1001 86380 86390 1
437019 99437019 1001 86380 86390 1
436873 99436873 1001 86380 86390 1
436821 99436821 1001 86380 86390 1
437072 99437072 1001 86380 86390 1
436414 99436414 1001 86380 86390 1
436544 99436544 1001 86380 86390 1
436623 99436623 1001 86380 86390 1
436394 99436394 1001 86380 86390 1
436651 99436651 1001 86380 86390 1
436314 99436314 1001 86380 86390 1
436079 99436079 1001 86380 86390 1
436174 99436174 1001 86380 86390 1
436050 99436050 1001 86380 86390 1
436261 99436261 1001 86380 86390 1
436162 99436162 1001 86380 86390 1
437160 99437160 1001 86380 86390 1
437289 99437289 1001 86380 86390 1
300526 99300526 1001 86380 86390 1
300593 99300593 1001 86380 86390 1
300607 99300607 1001 86380 86390 1
300609 99300609 1001 86380 86390 1
300354 99300354 1001 86380 86390 1
300127 99300127 1001 86380 86390 1
300180 99300180 1001 86380 86390 1
300194 99300194 1001 86380 86390 1
300116 99300116 1001 86380 86390 1
300119 99300119 1001 86380 86390 1
300316 99300316 1001 86380 86390 1
300876 99300876 1001 86380 86390 1
300929 99300929 1001 86380 86390 1
301414 99301414 1001 86380 86390 1
301519 99301519 1001 86380 86390 1
301508 99301508 1001 86380 86390 1
301445 99301445 1001 86380 86390 1
301369 99301369 1001 86380 86390 1
301359 99301359 1001 86380 86390 1
301184 99301184 1001 86380 86390 1
301085 99301085 1001 86380 86390 1
301061 99301061 1001 86380 86390 1
301075 99301075 1001 86380 86390 1
301705 99301705 1001 86380 86390 1
302271 99302271 1001 86380 86390 1
302220 99302220 1001 86380 86390 1
302249 99302249 1001 86380 86390 1
302049 99302049 1001 86380 86390 1
301837 99301837 1001 86380 86390 1
301883 99301883 1001 86380 86390 1
301937 99301937 1001 86380 86390 1
302431 99302431 1001 86380 86390 1
302558 99302558 1001 86380 86390 1
303039 99303039 1001 86380 86390 1
303131 99303131 1001 86380 86390 1
303172 99303172 1001 86380 86390 1
303147 99303147 1001 86380 86390 1
303059 99303059 1001 86380 86390 1
303151 99303151 1001 86380 86390 1
302847 99302847 1001 86380 86390 1
302951 99302951 1001 86380 86390 1
302961 99302961 1001 86380 86390 1
303323 99303323 1001 86380 86390 1
303260 99303260 1001 86380 86390 1
303337 99303337 1001 86380 86390 1
303274 99303274 1001 86380 86390 1
303341 99303341 1001 86380 86390 1
303999 99303999 1001 86380 86390 1
303869 99303869 1001 86380 86390 1
303883 99303883 1001 86380 86390 1
304010 99304010 1001 86380 86390 1
303936 99303936 1001 86380 86390 1
304020 99304020 1001 86380 86390 1
303760 99303760 1001 86380 86390 1
303812 99303812 1001 86380 86390 1
303598 99303598 1001 86380 86390 1
303587 99303587 1001 86380 86390 1
303575 99303575 1001 86380 86390 1
303449 99303449 1001 86380 86390 1
303605 99303605 1001 86380 86390 1
304035 99304035 1001 86380 86390 1
304192 99304192 1001 86380 86390 1
304052 99304052 1001 86380 86390 1
304169 99304169 1001 86380 86390 1
304118 99304118 1001 86380 86390 1
304705 99304705 1001 86380 86390 1
304830 99304830 1001 86380 86390 1
304803 99304803 1001 86380 86390 1
304714 99304714 1001 86380 86390 1
304689 99304689 1001 86380 86390 1
304793 99304793 1001 86380 86390 1
304857 99304857 1001 86380 86390 1
304512 99304512 1001 86380 86390 1
304641 99304641 1001 86380 86390 1
304449 99304449 1001 86380 86390 1
304622 99304622 1001 86380 86390 1
304455 99304455 1001 86380 86390 1
304482 99304482 1001 86380 86390 1
304509 99304509 1001 86380 86390 1
304424 99304424 1001 86380 86390 1
304386 99304386 1001 86380 86390 1
304325 99304325 1001 86380 86390 1
304430 99304430 1001 86380 86390 1
304444 99304444 1001 86380 86390 1
304249 99304249 1001 86380 86390 1
304990 99304990 1001 86380 86390 1
304866 99304866 1001 86380 86390 1
305579 99305579 1001 86380 86390 1
305502 99305502 1001 86380 86390 1
305582 99305582 1001 86380 86390 1
305418 99305418 1001 86380 86390 1
305463 99305463 1001 86380 86390 1
305297 99305297 1001 86380 86390 1
500049 99500049 1001 86380 86390 1
500079 99500079 1001 86380 86390 1
500175 99500175 1001 86380 86390 1
500621 99500621 1001 86380 86390 1
500652 99500652 1001 86380 86390 1
500667 99500667 1001 86380 86390 1
500734 99500734 1001 86380 86390 1
500469 99500469 1001 86380 86390 1
500508 99500508 1001 86380 86390 1
500446 99500446 1001 86380 86390 1
500464 99500464 1001 86380 86390 1
500257 99500257 1001 86380 86390 1
500250 99500250 1001 86380 86390 1
500328 99500328 1001 86380 86390 1
500826 99500826 1001 86380 86390 1
500858 99500858 1001 86380 86390 1
500848 99500848 1001 86380 86390 1
501511 99501511 1001 86380 86390 1
501437 99501437 1001 86380 86390 1
501610 99501610 1001 86380 86390 1
501438 99501438 1001 86380 86390 1
501568 99501568 1001 86380 86390 1
501441 99501441 1001 86380 86390 1
501374 99501374 1001 86380 86390 1
501162 99501162 1001 86380 86390 1
501047 99501047 1001 86380 86390 1
501203 99501203 1001 86380 86390 1
501153 99501153 1001 86380 86390 1
501105 99501105 1001 86380 86390 1
501196 99501196 1001 86380 86390 1
501224 99501224 1001 86380 86390 1
501775 99501775 1001 86380 86390 1
501686 99501686 1001 86380 86390 1
502327 99502327 1001 86380 86390 1
502315 99502315 1001 86380 86390 1
502266 99502266 1001 86380 86390 1
502226 99502226 1001 86380 86390 1
502214 99502214 1001 86380 86390 1
502179 99502179 1001 86380 86390 1
502231 99502231 1001 86380 86390 1
502168 99502168 1001 86380 86390 1
501962 99501962 1001 86380 86390 1
501879 99501879 1001 86380 86390 1
501932 99501932 1001 86380 86390 1
502647 99502647 1001 86380 86390 1
502598 99502598 1001 86380 86390 1
503264 99503264 1001 86380 86390 1
503168 99503168 1001 86380 86390 1
503143 99503143 1001 86380 86390 1
503156 99503156 1001 86380 86390 1
503063 99503063 1001 86380 86390 1
502903 99502903 1001 86380 86390 1
502943 99502943 1001 86380 86390 1
502743 99502743 1001 86380 86390 1
503484 99503484 1001 86380 86390 1
503344 99503344 1001 86380 86390 1
503377 99503377 1001 86380 86390 1
503847 99503847 1001 86380 86390 1
503837 99503837 1001 86380 86390 1
503839 99503839 1001 86380 86390 1
503841 99503841 1001 86380 86390 1
503816 99503816 1001 86380 86390 1
503692 99503692 1001 86380 86390 1
503615 99503615 1001 86380 86390 1
503538 99503538 1001 86380 86390 1
503656 99503656 1001 86380 86390 1
503687 99503687 1001 86380 86390 1
504142 99504142 1001 86380 86390 1
504144 99504144 1001 86380 86390 1
504301 99504301 1001 86380 86390 1
504894 99504894 1001 86380 86390 1
504882 99504882 1001 86380 86390 1
504701 99504701 1001 86380 86390 1
504533 99504533 1001 86380 86390 1
504603 99504603 1001 86380 86390 1
504539 99504539 1001 86380 86390 1
504542 99504542 1001 86380 86390 1
504482 99504482 1001 86380 86390 1
504499 99504499 1001 86380 86390 1
504331 99504331 1001 86380 86390 1
504386 99504386 1001 86380 86390 1
504451 99504451 1001 86380 86390 1
505131 99505131 1001 86380 86390 1
504964 99504964 1001 86380 86390 1
505643 99505643 1001 86380 86390 1
505722 99505722 1001 86380 86390 1
505645 99505645 1001 86380 86390 1
505594 99505594 1001 86380 86390 1
505674 99505674 1001 86380 86390 1
505752 99505752 1001 86380 86390 1
505612 99505612 1001 86380 86390 1
505424 99505424 1001 86380 86390 1
505439 99505439 1001 86380 86390 1
505491 99505491 1001 86380 86390 1
505518 99505518 1001 86380 86390 1
505391 99505391 1001 86380 86390 1
505432 99505432 1001 86380 86390 1
505471 99505471 1001 86380 86390 1
505523 99505523 1001 86380 86390 1
505498 99505498 1001 86380 86390 1
505242 99505242 1001 86380 86390 1
505296 99505296 1001 86380 86390 1
505350 99505350 1001 86380 86390 1
505299 99505299 1001 86380 86390 1
505928 99505928 1001 86380 86390 1
506590 99506590 1001 86380 86390 1
506313 99506313 1001 86380 86390 1
506334 99506334 1001 86380 86390 1
506362 99506362 1001 86380 86390 1
506338 99506338 1001 86380 86390 1
506145 99506145 1001 86380 86390 1
506658 99506658 1001 86380 86390 1
506741 99506741 1001 86380 86390 1
506704 99506704 1001 86380 86390 1
507294 99507294 1001 86380 86390 1
507230 99507230 1001 86380 86390 1
507339 99507339 1001 86380 86390 1
507404 99507404 1001 86380 86390 1
507413 99507413 1001 86380 86390 1
507165 99507165 1001 86380 86390 1
507117 99507117 1001 86380 86390 1
506881 99506881 1001 86380 86390 1
506986 99506986 1001 86380 86390 1
506909 99506909 1001 86380 86390 1
506928 99506928 1001 86380 86390 1
508122 99508122 1001 86380 86390 1
507901 99507901 1001 86380 86390 1
507916 99507916 1001 86380 86390 1
508020 99508020 1001 86380 86390 1
508022 99508022 1001 86380 86390 1
507893 99507893 1001 86380 86390 1
508001 99508001 1001 86380 86390 1
507796 99507796 1001 86380 86390 1
507645 99507645 1001 86380 86390 1
507776 99507776 1001 86380 86390 1
507648 99507648 1001 86380 86390 1
508271 99508271 1001 86380 86390 1
508272 99508272 1001 86380 86390 1
508260 99508260 1001 86380 86390 1
508329 99508329 1001 86380 86390 1
508283 99508283 1001 86380 86390 1
508903 99508903 1001 86380 86390 1
508727 99508727 1001 86380 86390 1
508736 99508736 1001 86380 86390 1
508775 99508775 1001 86380 86390 1
508868 99508868 1001 86380 86390 1
508539 99508539 1001 86380 86390 1
508554 99508554 1001 86380 86390 1
508581 99508581 1001 86380 86390 1
508607 99508607 1001 86380 86390 1
508647 99508647 1001 86380 86390 1
509149 99509149 1001 86380 86390 1
509262 99509262 1001 86380 86390 1
509899 99509899 1001 86380 86390 1
509734 99509734 1001 86380 86390 1
509791 99509791 1001 86380 86390 1
509844 99509844 1001 86380 86390 1
509819 99509819 1001 86380 86390 1
509716 99509716 1001 86380 86390 1
509563 99509563 1001 86380 86390 1
509500 99509500 1001 86380 86390 1
509384 99509384 1001 86380 86390 1
509281 99509281 1001 86380 86390 1
509342 99509342 1001 86380 86390 1
510003 99510003 1001 86380 86390 1
509970 99509970 1001 86380 86390 1
510665 99510665 1001 86380 86390 1
510542 99510542 1001 86380 86390 1
510568 99510568 1001 86380 86390 1
510330 99510330 1001 86380 86390 1
510396 99510396 1001 86380 86390 1
510462 99510462 1001 86380 86390 1
510489 99510489 1001 86380 86390 1
510492 99510492 1001 86380 86390 1
510300 99510300 1001 86380 86390 1
510226 99510226 1001 86380 86390 1
510123 99510123 1001 86380 86390 1
510786 99510786 1001 86380 86390 1
511365 99511365 1001 86380 86390 1
511405 99511405 1001 86380 86390 1
511538 99511538 1001 86380 86390 1
511284 99511284 1001 86380 86390 1
511299 99511299 1001 86380 86390 1
511211 99511211 1001 86380 86390 1
511115 99511115 1001 86380 86390 1
511044 99511044 1001 86380 86390 1
511032 99511032 1001 86380 86390 1
511757 99511757 1001 86380 86390 1
511728 99511728 1001 86380 86390 1
511729 99511729 1001 86380 86390 1
512279 99512279 1001 86380 86390 1
512333 99512333 1001 86380 86390 1
512321 99512321 1001 86380 86390 1
512311 99512311 1001 86380 86390 1
511995 99511995 1001 86380 86390 1
512164 99512164 1001 86380 86390 1
511986 99511986 1001 86380 86390 1
512000 99512000 1001 86380 86390 1
512001 99512001 1001 86380 86390 1
512108 99512108 1001 86380 86390 1
511863 99511863 1001 86380 86390 1
512380 99512380 1001 86380 86390 1
512414 99512414 1001 86380 86390 1
513064 99513064 1001 86380 86390 1
513041 99513041 1001 86380 86390 1
513160 99513160 1001 86380 86390 1
513070 99513070 1001 86380 86390 1
513096 99513096 1001 86380 86390 1
512938 99512938 1001 86380 86390 1
512840 99512840 1001 86380 86390 1
512931 99512931 1001 86380 86390 1
512854 99512854 1001 86380 86390 1
512688 99512688 1001 86380 86390 1
512678 99512678 1001 86380 86390 1
512758 99512758 1001 86380 86390 1
512604 99512604 1001 86380 86390 1
512775 99512775 1001 86380 86390 1
513908 99513908 1001 86380 86390 1
513833 99513833 1001 86380 86390 1
513939 99513939 1001 86380 86390 1
513940 99513940 1001 86380 86390 1
513889 99513889 1001 86380 86390 1
513726 99513726 1001 86380 86390 1
513817 99513817 1001 86380 86390 1
513753 99513753 1001 86380 86390 1
513818 99513818 1001 86380 86390 1
513756 99513756 1001 86380 86390 1
513606 99513606 1001 86380 86390 1
513569 99513569 1001 86380 86390 1
513481 99513481 1001 86380 86390 1
513507 99513507 1001 86380 86390 1
513496 99513496 1001 86380 86390 1
514134 99514134 1001 86380 86390 1
514180 99514180 1001 86380 86390 1
514208 99514208 1001 86380 86390 1
514131 99514131 1001 86380 86390 1
514677 99514677 1001 86380 86390 1
514740 99514740 1001 86380 86390 1
514766 99514766 1001 86380 86390 1
514805 99514805 1001 86380 86390 1
514396 99514396 1001 86380 86390 1
514922 99514922 1001 86380 86390 1
514913 99514913 1001 86380 86390 1
514954 99514954 1001 86380 86390 1
514904 99514904 1001 86380 86390 1
515617 99515617 1001 86380 86390 1
515553 99515553 1001 86380 86390 1
515593 99515593 1001 86380 86390 1
515401 99515401 1001 86380 86390 1
515443 99515443 1001 86380 86390 1
515302 99515302 1001 86380 86390 1
515438 99515438 1001 86380 86390 1
515155 99515155 1001 86380 86390 1
515263 99515263 1001 86380 86390 1
515125 99515125 1001 86380 86390 1
515758 99515758 1001 86380 86390 1
515775 99515775 1001 86380 86390 1
515780 99515780 1001 86380 86390 1
516420 99516420 1001 86380 86390 1
516508 99516508 1001 86380 86390 1
516464 99516464 1001 86380 86390 1
516323 99516323 1001 86380 86390 1
516352 99516352 1001 86380 86390 1
516136 99516136 1001 86380 86390 1
516214 99516214 1001 86380 86390 1
516190 99516190 1001 86380 86390 1
516113 99516113 1001 86380 86390 1
516233 99516233 1001 86380 86390 1
515968 99515968 1001 86380 86390 1
516085 99516085 1001 86380 86390 1
515899 99515899 1001 86380 86390 1
515900 99515900 1001 86380 86390 1
516690 99516690 1001 86380 86390 1
516652 99516652 1001 86380 86390 1
516551 99516551 1001 86380 86390 1
516526 99516526 1001 86380 86390 1
517285 99517285 1001 86380 86390 1
517160 99517160 1001 86380 86390 1
517093 99517093 1001 86380 86390 1
516990 99516990 1001 86380 86390 1
517083 99517083 1001 86380 86390 1
516755 99516755 1001 86380 86390 1
516874 99516874 1001 86380 86390 1
516776 99516776 1001 86380 86390 1
516919 99516919 1001 86380 86390 1
516751 99516751 1001 86380 86390 1
516895 99516895 1001 86380 86390 1
517516 99517516 1001 86380 86390 1
518145 99518145 1001 86380 86390 1
518018 99518018 1001 86380 86390 1
517898 99517898 1001 86380 86390 1
517848 99517848 1001 86380 86390 1
517785 99517785 1001 86380 86390 1
517813 99517813 1001 86380 86390 1
517618 99517618 1001 86380 86390 1
517634 99517634 1001 86380 86390 1
517543 99517543 1001 86380 86390 1
517653 99517653 1001 86380 86390 1
518331 99518331 1001 86380 86390 1
518295 99518295 1001 86380 86390 1
518924 99518924 1001 86380 86390 1
518970 99518970 1001 86380 86390 1
518601 99518601 1001 86380 86390 1
518615 99518615 1001 86380 86390 1
518604 99518604 1001 86380 86390 1
518761 99518761 1001 86380 86390 1
518752 99518752 1001 86380 86390 1
518638 99518638 1001 86380 86390 1
518664 99518664 1001 86380 86390 1
518511 99518511 1001 86380 86390 1
518461 99518461 1001 86380 86390 1
518501 99518501 1001 86380 86390 1
518530 99518530 1001 86380 86390 1
518493 99518493 1001 86380 86390 1
519038 99519038 1001 86380 86390 1
519103 99519103 1001 86380 86390 1
519139 99519139 1001 86380 86390 1
519717 99519717 1001 86380 86390 1
519547 99519547 1001 86380 86390 1
519573 99519573 1001 86380 86390 1
519195 99519195 1001 86380 86390 1
519222 99519222 1001 86380 86390 1
519288 99519288 1001 86380 86390 1
519330 99519330 1001 86380 86390 1
519279 99519279 1001 86380 86390 1
519967 99519967 1001 86380 86390 1
519945 99519945 1001 86380 86390 1
519910 99519910 1001 86380 86390 1
519914 99519914 1001 86380 86390 1
520568 99520568 1001 86380 86390 1
520595 99520595 1001 86380 86390 1
520626 99520626 1001 86380 86390 1
520458 99520458 1001 86380 86390 1
520358 99520358 1001 86380 86390 1
520431 99520431 1001 86380 86390 1
520098 99520098 1001 86380 86390 1
520225 99520225 1001 86380 86390 1
520823 99520823 1001 86380 86390 1
520735 99520735 1001 86380 86390 1
520725 99520725 1001 86380 86390 1
520777 99520777 1001 86380 86390 1
520752 99520752 1001 86380 86390 1
521429 99521429 1001 86380 86390 1
521277 99521277 1001 86380 86390 1
521337 99521337 1001 86380 86390 1
521228 99521228 1001 86380 86390 1
520851 99520851 1001 86380 86390 1
520917 99520917 1001 86380 86390 1
520905 99520905 1001 86380 86390 1
521048 99521048 1001 86380 86390 1
520907 99520907 1001 86380 86390 1
520909 99520909 1001 86380 86390 1
520935 99520935 1001 86380 86390 1
521596 99521596 1001 86380 86390 1
521546 99521546 1001 86380 86390 1
521511 99521511 1001 86380 86390 1
521525 99521525 1001 86380 86390 1
521616 99521616 1001 86380 86390 1
521604 99521604 1001 86380 86390 1
522262 99522262 1001 86380 86390 1
522265 99522265 1001 86380 86390 1
522106 99522106 1001 86380 86390 1
522252 99522252 1001 86380 86390 1
522070 99522070 1001 86380 86390 1
521686 99521686 1001 86380 86390 1
521783 99521783 1001 86380 86390 1
521876 99521876 1001 86380 86390 1
521682 99521682 1001 86380 86390 1
521787 99521787 1001 86380 86390 1
522425 99522425 1001 86380 86390 1
522376 99522376 1001 86380 86390 1
522469 99522469 1001 86380 86390 1
522431 99522431 1001 86380 86390 1
522996 99522996 1001 86380 86390 1
522813 99522813 1001 86380 86390 1
522698 99522698 1001 86380 86390 1
522673 99522673 1001 86380 86390 1
522506 99522506 1001 86380 86390 1
522534 99522534 1001 86380 86390 1
523160 99523160 1001 86380 86390 1
523148 99523148 1001 86380 86390 1
523251 99523251 1001 86380 86390 1
523264 99523264 1001 86380 86390 1
523253 99523253 1001 86380 86390 1
523217 99523217 1001 86380 86390 1
523943 99523943 1001 86380 86390 1
523819 99523819 1001 86380 86390 1
523703 99523703 1001 86380 86390 1
523543 99523543 1001 86380 86390 1
523506 99523506 1001 86380 86390 1
523390 99523390 1001 86380 86390 1
523514 99523514 1001 86380 86390 1
523491 99523491 1001 86380 86390 1
524022 99524022 1001 86380 86390 1
523985 99523985 1001 86380 86390 1
524037 99524037 1001 86380 86390 1
523988 99523988 1001 86380 86390 1
524567 99524567 1001 86380 86390 1
524631 99524631 1001 86380 86390 1
524387 99524387 1001 86380 86390 1
524375 99524375 1001 86380 86390 1
524447 99524447 1001 86380 86390 1
524241 99524241 1001 86380 86390 1
524230 99524230 1001 86380 86390 1
524352 99524352 1001 86380 86390 1
524951 99524951 1001 86380 86390 1
524878 99524878 1001 86380 86390 1
524969 99524969 1001 86380 86390 1
524959 99524959 1001 86380 86390 1
524948 99524948 1001 86380 86390 1
525418 99525418 1001 86380 86390 1
525518 99525518 1001 86380 86390 1
525467 99525467 1001 86380 86390 1
525111 99525111 1001 86380 86390 1
525647 99525647 1001 86380 86390 1
525740 99525740 1001 86380 86390 1
525780 99525780 1001 86380 86390 1
526333 99526333 1001 86380 86390 1
526274 99526274 1001 86380 86390 1
525947 99525947 1001 86380 86390 1
525872 99525872 1001 86380 86390 1
525917 99525917 1001 86380 86390 1
526474 99526474 1001 86380 86390 1
526529 99526529 1001 86380 86390 1
527159 99527159 1001 86380 86390 1
527160 99527160 1001 86380 86390 1
527219 99527219 1001 86380 86390 1
527164 99527164 1001 86380 86390 1
527128 99527128 1001 86380 86390 1
527181 99527181 1001 86380 86390 1
527034 99527034 1001 86380 86390 1
526978 99526978 1001 86380 86390 1
526779 99526779 1001 86380 86390 1
527279 99527279 1001 86380 86390 1
527332 99527332 1001 86380 86390 1
527448 99527448 1001 86380 86390 1
527336 99527336 1001 86380 86390 1
527947 99527947 1001 86380 86390 1
527992 99527992 1001 86380 86390 1
527794 99527794 1001 86380 86390 1
527682 99527682 1001 86380 86390 1
527585 99527585 1001 86380 86390 1
527457 99527457 1001 86380 86390 1
527458 99527458 1001 86380 86390 1
527607 99527607 1001 86380 86390 1
528189 99528189 1001 86380 86390 1
528142 99528142 1001 86380 86390 1
528272 99528272 1001 86380 86390 1
528262 99528262 1001 86380 86390 1
528082 99528082 1001 86380 86390 1
528870 99528870 1001 86380 86390 1
528732 99528732 1001 86380 86390 1
528798 99528798 1001 86380 86390 1
528644 99528644 1001 86380 86390 1
528612 99528612 1001 86380 86390 1
528436 99528436 1001 86380 86390 1
528339 99528339 1001 86380 86390 1
529093 99529093 1001 86380 86390 1
529043 99529043 1001 86380 86390 1
529034 99529034 1001 86380 86390 1
528971 99528971 1001 86380 86390 1
529537 99529537 1001 86380 86390 1
529611 99529611 1001 86380 86390 1
529223 99529223 1001 86380 86390 1
529238 99529238 1001 86380 86390 1
529895 99529895 1001 86380 86390 1
529315 99529315 1001 86380 86390 1
529858 99529858 1001 86380 86390 1
529775 99529775 1001 86380 86390 1
529814 99529814 1001 86380 86390 1
530358 99530358 1001 86380 86390 1
530437 99530437 1001 86380 86390 1
530167 99530167 1001 86380 86390 1
530288 99530288 1001 86380 86390 1
530115 99530115 1001 86380 86390 1
530034 99530034 1001 86380 86390 1
530706 99530706 1001 86380 86390 1
530629 99530629 1001 86380 86390 1
530557 99530557 1001 86380 86390 1
531214 99531214 1001 86380 86390 1
531240 99531240 1001 86380 86390 1
531266 99531266 1001 86380 86390 1
531281 99531281 1001 86380 86390 1
531086 99531086 1001 86380 86390 1
530970 99530970 1001 86380 86390 1
530986 99530986 1001 86380 86390 1
531142 99531142 1001 86380 86390 1
531155 99531155 1001 86380 86390 1
531160 99531160 1001 86380 86390 1
530889 99530889 1001 86380 86390 1
530915 99530915 1001 86380 86390 1
530916 99530916 1001 86380 86390 1
530774 99530774 1001 86380 86390 1
531455 99531455 1001 86380 86390 1
531494 99531494 1001 86380 86390 1
531447 99531447 1001 86380 86390 1
531504 99531504 1001 86380 86390 1
532176 99532176 1001 86380 86390 1
532016 99532016 1001 86380 86390 1
532194 99532194 1001 86380 86390 1
532128 99532128 1001 86380 86390 1
531923 99531923 1001 86380 86390 1
531675 99531675 1001 86380 86390 1
531613 99531613 1001 86380 86390 1
531627 99531627 1001 86380 86390 1
531772 99531772 1001 86380 86390 1
531591 99531591 1001 86380 86390 1
531631 99531631 1001 86380 86390 1
531684 99531684 1001 86380 86390 1
531623 99531623 1001 86380 86390 1
532229 99532229 1001 86380 86390 1
532222 99532222 1001 86380 86390 1
532277 99532277 1001 86380 86390 1
532843 99532843 1001 86380 86390 1
532986 99532986 1001 86380 86390 1
533006 99533006 1001 86380 86390 1
532887 99532887 1001 86380 86390 1
532676 99532676 1001 86380 86390 1
532689 99532689 1001 86380 86390 1
532771 99532771 1001 86380 86390 1
532453 99532453 1001 86380 86390 1
532544 99532544 1001 86380 86390 1
532480 99532480 1001 86380 86390 1
532485 99532485 1001 86380 86390 1
532500 99532500 1001 86380 86390 1
532475 99532475 1001 86380 86390 1
533042 99533042 1001 86380 86390 1
533133 99533133 1001 86380 86390 1
533096 99533096 1001 86380 86390 1
533163 99533163 1001 86380 86390 1
533168 99533168 1001 86380 86390 1
533065 99533065 1001 86380 86390 1
533039 99533039 1001 86380 86390 1
533662 99533662 1001 86380 86390 1
533649 99533649 1001 86380 86390 1
533612 99533612 1001 86380 86390 1
533638 99533638 1001 86380 86390 1
533266 99533266 1001 86380 86390 1
533285 99533285 1001 86380 86390 1
533311 99533311 1001 86380 86390 1
533935 99533935 1001 86380 86390 1
533967 99533967 1001 86380 86390 1
534557 99534557 1001 86380 86390 1
534537 99534537 1001 86380 86390 1
534453 99534453 1001 86380 86390 1
534376 99534376 1001 86380 86390 1
534368 99534368 1001 86380 86390 1
534304 99534304 1001 86380 86390 1
534474 99534474 1001 86380 86390 1
534247 99534247 1001 86380 86390 1
534108 99534108 1001 86380 86390 1
534239 99534239 1001 86380 86390 1
534267 99534267 1001 86380 86390 1
534862 99534862 1001 86380 86390 1
534803 99534803 1001 86380 86390 1
534756 99534756 1001 86380 86390 1
534795 99534795 1001 86380 86390 1
535334 99535334 1001 86380 86390 1
535454 99535454 1001 86380 86390 1
535151 99535151 1001 86380 86390 1
535101 99535101 1001 86380 86390 1
535167 99535167 1001 86380 86390 1
535220 99535220 1001 86380 86390 1
535238 99535238 1001 86380 86390 1
535213 99535213 1001 86380 86390 1
534915 99534915 1001 86380 86390 1
535702 99535702 1001 86380 86390 1
535549 99535549 1001 86380 86390 1
535524 99535524 1001 86380 86390 1
536260 99536260 1001 86380 86390 1
536185 99536185 1001 86380 86390 1
536151 99536151 1001 86380 86390 1
536004 99536004 1001 86380 86390 1
536083 99536083 1001 86380 86390 1
536111 99536111 1001 86380 86390 1
535767 99535767 1001 86380 86390 1
535769 99535769 1001 86380 86390 1
535874 99535874 1001 86380 86390 1
535748 99535748 1001 86380 86390 1
535904 99535904 1001 86380 86390 1
535766 99535766 1001 86380 86390 1
536360 99536360 1001 86380 86390 1
536415 99536415 1001 86380 86390 1
536429 99536429 1001 86380 86390 1
536533 99536533 1001 86380 86390 1
536474 99536474 1001 86380 86390 1
537060 99537060 1001 86380 86390 1
536973 99536973 1001 86380 86390 1
537107 99537107 1001 86380 86390 1
536842 99536842 1001 86380 86390 1
536856 99536856 1001 86380 86390 1
536794 99536794 1001 86380 86390 1
536917 99536917 1001 86380 86390 1
536594 99536594 1001 86380 86390 1
536740 99536740 1001 86380 86390 1
536679 99536679 1001 86380 86390 1
537215 99537215 1001 86380 86390 1
537938 99537938 1001 86380 86390 1
537732 99537732 1001 86380 86390 1
537631 99537631 1001 86380 86390 1
537678 99537678 1001 86380 86390 1
537419 99537419 1001 86380 86390 1
537477 99537477 1001 86380 86390 1
537456 99537456 1001 86380 86390 1
538090 99538090 1001 86380 86390 1
538031 99538031 1001 86380 86390 1
538086 99538086 1001 86380 86390 1
538142 99538142 1001 86380 86390 1
538181 99538181 1001 86380 86390 1
538130 99538130 1001 86380 86390 1
538783 99538783 1001 86380 86390 1
538613 99538613 1001 86380 86390 1
538716 99538716 1001 86380 86390 1
538626 99538626 1001 86380 86390 1
538707 99538707 1001 86380 86390 1
538519 99538519 1001 86380 86390 1
538607 99538607 1001 86380 86390 1
538288 99538288 1001 86380 86390 1
538290 99538290 1001 86380 86390 1
538253 99538253 1001 86380 86390 1
538396 99538396 1001 86380 86390 1
538255 99538255 1001 86380 86390 1
538374 99538374 1001 86380 86390 1
538886 99538886 1001 86380 86390 1
538964 99538964 1001 86380 86390 1
539236 99539236 1001 86380 86390 1
539264 99539264 1001 86380 86390 1
539240 99539240 1001 86380 86390 1
539220 99539220 1001 86380 86390 1
539208 99539208 1001 86380 86390 1
539133 99539133 1001 86380 86390 1
539731 99539731 1001 86380 86390 1
539740 99539740 1001 86380 86390 1
540434 99540434 1001 86380 86390 1
540359 99540359 1001 86380 86390 1
540376 99540376 1001 86380 86390 1
540389 99540389 1001 86380 86390 1
540093 99540093 1001 86380 86390 1
540213 99540213 1001 86380 86390 1
540059 99540059 1001 86380 86390 1
540228 99540228 1001 86380 86390 1
539901 99539901 1001 86380 86390 1
540026 99540026 1001 86380 86390 1
540594 99540594 1001 86380 86390 1
540520 99540520 1001 86380 86390 1
540563 99540563 1001 86380 86390 1
541178 99541178 1001 86380 86390 1
541223 99541223 1001 86380 86390 1
541226 99541226 1001 86380 86390 1
540951 99540951 1001 86380 86390 1
541056 99541056 1001 86380 86390 1
540806 99540806 1001 86380 86390 1
540825 99540825 1001 86380 86390 1
541334 99541334 1001 86380 86390 1
542091 99542091 1001 86380 86390 1
542078 99542078 1001 86380 86390 1
542117 99542117 1001 86380 86390 1
541863 99541863 1001 86380 86390 1
541905 99541905 1001 86380 86390 1
541883 99541883 1001 86380 86390 1
541564 99541564 1001 86380 86390 1
541513 99541513 1001 86380 86390 1
541593 99541593 1001 86380 86390 1
542223 99542223 1001 86380 86390 1
542229 99542229 1001 86380 86390 1
542882 99542882 1001 86380 86390 1
542833 99542833 1001 86380 86390 1
542848 99542848 1001 86380 86390 1
542930 99542930 1001 86380 86390 1
542935 99542935 1001 86380 86390 1
542750 99542750 1001 86380 86390 1
542740 99542740 1001 86380 86390 1
542563 99542563 1001 86380 86390 1
542693 99542693 1001 86380 86390 1
542418 99542418 1001 86380 86390 1
542516 99542516 1001 86380 86390 1
542335 99542335 1001 86380 86390 1
542505 99542505 1001 86380 86390 1
543141 99543141 1001 86380 86390 1
543768 99543768 1001 86380 86390 1
543672 99543672 1001 86380 86390 1
543609 99543609 1001 86380 86390 1
543650 99543650 1001 86380 86390 1
543473 99543473 1001 86380 86390 1
543166 99543166 1001 86380 86390 1
543328 99543328 1001 86380 86390 1
543240 99543240 1001 86380 86390 1
543863 99543863 1001 86380 86390 1
543902 99543902 1001 86380 86390 1
543975 99543975 1001 86380 86390 1
544328 99544328 1001 86380 86390 1
544234 99544234 1001 86380 86390 1
544338 99544338 1001 86380 86390 1
543981 99543981 1001 86380 86390 1
544074 99544074 1001 86380 86390 1
544169 99544169 1001 86380 86390 1
544675 99544675 1001 86380 86390 1
544637 99544637 1001 86380 86390 1
544734 99544734 1001 86380 86390 1
509451 706 1002 57505 59415 1
520609 956 1002 51168 64103 1
520733 768 1002 30225 43320 1
543220 1055 1001 51609 51908 1
400216 99400216 1001 86380 86390 1
400330 99400330 1001 86380 86390 1
400493 99400493 1001 86380 86390 1
400461 99400461 1001 86380 86390 1
400533 99400533 1001 86380 86390 1
400568 99400568 1001 86380 86390 1
400922 99400922 1001 86380 86390 1
401407 99401407 1001 86380 86390 1
401455 99401455 1001 86380 86390 1
401522 99401522 1001 86380 86390 1
401788 99401788 1001 86380 86390 1
401770 99401770 1001 86380 86390 1
401778 99401778 1001 86380 86390 1
402055 99402055 1001 86380 86390 1
402274 99402274 1001 86380 86390 1
402347 99402347 1001 86380 86390 1
402475 99402475 1001 86380 86390 1
402570 99402570 1001 86380 86390 1
402568 99402568 1001 86380 86390 1
402569 99402569 1001 86380 86390 1
402731 99402731 1001 86380 86390 1
402918 99402918 1001 86380 86390 1
402983 99402983 1001 86380 86390 1
403242 99403242 1001 86380 86390 1
403355 99403355 1001 86380 86390 1
403462 99403462 1001 86380 86390 1
403569 99403569 1001 86380 86390 1
403985 99403985 1001 86380 86390 1
404053 99404053 1001 86380 86390 1
404177 99404177 1001 86380 86390 1
404396 99404396 1001 86380 86390 1
404566 99404566 1001 86380 86390 1
404641 99404641 1001 86380 86390 1
404710 99404710 1001 86380 86390 1
404875 99404875 1001 86380 86390 1
404987 99404987 1001 86380 86390 1
405086 99405086 1001 86380 86390 1
405109 99405109 1001 86380 86390 1
405428 99405428 1001 86380 86390 1
405469 99405469 1001 86380 86390 1
405474 99405474 1001 86380 86390 1
405582 99405582 1001 86380 86390 1
405572 99405572 1001 86380 86390 1
405758 99405758 1001 86380 86390 1
405761 99405761 1001 86380 86390 1
406123 99406123 1001 86380 86390 1
406135 99406135 1001 86380 86390 1
406087 99406087 1001 86380 86390 1
406353 99406353 1001 86380 86390 1
406381 99406381 1001 86380 86390 1
406333 99406333 1001 86380 86390 1
406424 99406424 1001 86380 86390 1
406994 99406994 1001 86380 86390 1
407107 99407107 1001 86380 86390 1
407036 99407036 1001 86380 86390 1
407092 99407092 1001 86380 86390 1
407329 99407329 1001 86380 86390 1
407470 99407470 1001 86380 86390 1
407574 99407574 1001 86380 86390 1
407759 99407759 1001 86380 86390 1
407811 99407811 1001 86380 86390 1
408044 99408044 1001 86380 86390 1
408265 99408265 1001 86380 86390 1
408367 99408367 1001 86380 86390 1
408501 99408501 1001 86380 86390 1
408312 99408312 1001 86380 86390 1
408590 99408590 1001 86380 86390 1
408678 99408678 1001 86380 86390 1
408827 99408827 1001 86380 86390 1
408877 99408877 1001 86380 86390 1
408943 99408943 1001 86380 86390 1
409005 99409005 1001 86380 86390 1
409144 99409144 1001 86380 86390 1
409586 99409586 1001 86380 86390 1
409684 99409684 1001 86380 86390 1
409828 99409828 1001 86380 86390 1
410017 99410017 1001 86380 86390 1
410205 99410205 1001 86380 86390 1
410274 99410274 1001 86380 86390 1
410393 99410393 1001 86380 86390 1
410360 99410360 1001 86380 86390 1
410806 99410806 1001 86380 86390 1
410747 99410747 1001 86380 86390 1
410830 99410830 1001 86380 86390 1
410886 99410886 1001 86380 86390 1
411062 99411062 1001 86380 86390 1
411086 99411086 1001 86380 86390 1
411223 99411223 1001 86380 86390 1
411401 99411401 1001 86380 86390 1
411838 99411838 1001 86380 86390 1
411971 99411971 1001 86380 86390 1
412344 99412344 1001 86380 86390 1
413292 99413292 1001 86380 86390 1
413404 99413404 1001 86380 86390 1
413664 99413664 1001 86380 86390 1
413413 99413413 1001 86380 86390 1
413511 99413511 1001 86380 86390 1
413238 99413238 1001 86380 86390 1
412978 99412978 1001 86380 86390 1
413037 99413037 1001 86380 86390 1
413216 99413216 1001 86380 86390 1
413050 99413050 1001 86380 86390 1
412848 99412848 1001 86380 86390 1
412801 99412801 1001 86380 86390 1
412831 99412831 1001 86380 86390 1
412631 99412631 1001 86380 86390 1
413840 99413840 1001 86380 86390 1
413854 99413854 1001 86380 86390 1
414950 99414950 1001 86380 86390 1
415005 99415005 1001 86380 86390 1
415258 99415258 1001 86380 86390 1
414933 99414933 1001 86380 86390 1
415131 99415131 1001 86380 86390 1
415295 99415295 1001 86380 86390 1
415089 99415089 1001 86380 86390 1
415184 99415184 1001 86380 86390 1
414566 99414566 1001 86380 86390 1
414567 99414567 1001 86380 86390 1
414745 99414745 1001 86380 86390 1
414224 99414224 1001 86380 86390 1
414412 99414412 1001 86380 86390 1
414465 99414465 1001 86380 86390 1
415526 99415526 1001 86380 86390 1
415553 99415553 1001 86380 86390 1
415358 99415358 1001 86380 86390 1
416812 99416812 1001 86380 86390 1
416929 99416929 1001 86380 86390 1
416643 99416643 1001 86380 86390 1
416745 99416745 1001 86380 86390 1
416771 99416771 1001 86380 86390 1
416369 99416369 1001 86380 86390 1
415922 99415922 1001 86380 86390 1
416045 99416045 1001 86380 86390 1
416000 99416000 1001 86380 86390 1
416026 99416026 1001 86380 86390 1
415772 99415772 1001 86380 86390 1
417067 99417067 1001 86380 86390 1
417166 99417166 1001 86380 86390 1
417057 99417057 1001 86380 86390 1
417012 99417012 1001 86380 86390 1
417190 99417190 1001 86380 86390 1
417542 99417542 1001 86380 86390 1
418714 99418714 1001 86380 86390 1
418091 99418091 1001 86380 86390 1
417967 99417967 1001 86380 86390 1
417879 99417879 1001 86380 86390 1
417627 99417627 1001 86380 86390 1
419206 99419206 1001 86380 86390 1
418828 99418828 1001 86380 86390 1
420119 99420119 1001 86380 86390 1
420386 99420386 1001 86380 86390 1
420156 99420156 1001 86380 86390 1
419971 99419971 1001 86380 86390 1
419896 99419896 1001 86380 86390 1
419405 99419405 1001 86380 86390 1
419478 99419478 1001 86380 86390 1
419309 99419309 1001 86380 86390 1
419289 99419289 1001 86380 86390 1
419465 99419465 1001 86380 86390 1
420538 99420538 1001 86380 86390 1
420515 99420515 1001 86380 86390 1
420577 99420577 1001 86380 86390 1
420830 99420830 1001 86380 86390 1
421863 99421863 1001 86380 86390 1
421398 99421398 1001 86380 86390 1
421433 99421433 1001 86380 86390 1
421673 99421673 1001 86380 86390 1
421285 99421285 1001 86380 86390 1
421288 99421288 1001 86380 86390 1
421534 99421534 1001 86380 86390 1
421065 99421065 1001 86380 86390 1
421120 99421120 1001 86380 86390 1
421016 99421016 1001 86380 86390 1
421049 99421049 1001 86380 86390 1
421008 99421008 1001 86380 86390 1
421092 99421092 1001 86380 86390 1
422489 99422489 1001 86380 86390 1
422381 99422381 1001 86380 86390 1
423557 99423557 1001 86380 86390 1
423327 99423327 1001 86380 86390 1
423525 99423525 1001 86380 86390 1
423127 99423127 1001 86380 86390 1
423194 99423194 1001 86380 86390 1
423251 99423251 1001 86380 86390 1
422966 99422966 1001 86380 86390 1
423212 99423212 1001 86380 86390 1
422722 99422722 1001 86380 86390 1
422795 99422795 1001 86380 86390 1
423943 99423943 1001 86380 86390 1
423833 99423833 1001 86380 86390 1
423901 99423901 1001 86380 86390 1
425303 99425303 1001 86380 86390 1
425156 99425156 1001 86380 86390 1
425181 99425181 1001 86380 86390 1
425288 99425288 1001 86380 86390 1
424930 99424930 1001 86380 86390 1
424667 99424667 1001 86380 86390 1
424977 99424977 1001 86380 86390 1
424189 99424189 1001 86380 86390 1
424485 99424485 1001 86380 86390 1
424526 99424526 1001 86380 86390 1
425505 99425505 1001 86380 86390 1
425752 99425752 1001 86380 86390 1
425391 99425391 1001 86380 86390 1
425794 99425794 1001 86380 86390 1
427043 99427043 1001 86380 86390 1
426328 99426328 1001 86380 86390 1
426278 99426278 1001 86380 86390 1
426675 99426675 1001 86380 86390 1
426459 99426459 1001 86380 86390 1
425888 99425888 1001 86380 86390 1
425865 99425865 1001 86380 86390 1
425931 99425931 1001 86380 86390 1
427388 99427388 1001 86380 86390 1
427252 99427252 1001 86380 86390 1
427220 99427220 1001 86380 86390 1
427528 99427528 1001 86380 86390 1
428501 99428501 1001 86380 86390 1
428523 99428523 1001 86380 86390 1
428711 99428711 1001 86380 86390 1
428257 99428257 1001 86380 86390 1
428269 99428269 1001 86380 86390 1
428309 99428309 1001 86380 86390 1
427866 99427866 1001 86380 86390 1
427871 99427871 1001 86380 86390 1
429003 99429003 1001 86380 86390 1
429006 99429006 1001 86380 86390 1
429116 99429116 1001 86380 86390 1
428758 99428758 1001 86380 86390 1
428810 99428810 1001 86380 86390 1
430195 99430195 1001 86380 86390 1
430337 99430337 1001 86380 86390 1
429656 99429656 1001 86380 86390 1
429857 99429857 1001 86380 86390 1
429577 99429577 1001 86380 86390 1
429891 99429891 1001 86380 86390 1
429795 99429795 1001 86380 86390 1
429703 99429703 1001 86380 86390 1
429704 99429704 1001 86380 86390 1
429296 99429296 1001 86380 86390 1
429178 99429178 1001 86380 86390 1
429428 99429428 1001 86380 86390 1
429363 99429363 1001 86380 86390 1
430574 99430574 1001 86380 86390 1
430432 99430432 1001 86380 86390 1
430707 99430707 1001 86380 86390 1
430690 99430690 1001 86380 86390 1
432054 99432054 1001 86380 86390 1
431688 99431688 1001 86380 86390 1
431629 99431629 1001 86380 86390 1
431320 99431320 1001 86380 86390 1
430952 99430952 1001 86380 86390 1
431010 99431010 1001 86380 86390 1
430836 99430836 1001 86380 86390 1
431089 99431089 1001 86380 86390 1
432251 99432251 1001 86380 86390 1
432436 99432436 1001 86380 86390 1
432136 99432136 1001 86380 86390 1
433416 99433416 1001 86380 86390 1
433165 99433165 1001 86380 86390 1
433144 99433144 1001 86380 86390 1
433255 99433255 1001 86380 86390 1
432915 99432915 1001 86380 86390 1
433285 99433285 1001 86380 86390 1
433186 99433186 1001 86380 86390 1
432842 99432842 1001 86380 86390 1
434044 99434044 1001 86380 86390 1
433840 99433840 1001 86380 86390 1
433745 99433745 1001 86380 86390 1
435043 99435043 1001 86380 86390 1
435383 99435383 1001 86380 86390 1
435326 99435326 1001 86380 86390 1
435419 99435419 1001 86380 86390 1
434828 99434828 1001 86380 86390 1
434647 99434647 1001 86380 86390 1
434954 99434954 1001 86380 86390 1
434516 99434516 1001 86380 86390 1
434380 99434380 1001 86380 86390 1
435837 99435837 1001 86380 86390 1
436951 99436951 1001 86380 86390 1
437156 99437156 1001 86380 86390 1
436705 99436705 1001 86380 86390 1
436730 99436730 1001 86380 86390 1
436568 99436568 1001 86380 86390 1
436093 99436093 1001 86380 86390 1
436291 99436291 1001 86380 86390 1
300042 99300042 1001 86380 86390 1
437240 99437240 1001 86380 86390 1
437270 99437270 1001 86380 86390 1
437219 99437219 1001 86380 86390 1
300008 99300008 1001 86380 86390 1
300086 99300086 1001 86380 86390 1
300002 99300002 1001 86380 86390 1
437209 99437209 1001 86380 86390 1
300684 99300684 1001 86380 86390 1
300620 99300620 1001 86380 86390 1
300689 99300689 1001 86380 86390 1
300625 99300625 1001 86380 86390 1
300460 99300460 1001 86380 86390 1
300499 99300499 1001 86380 86390 1
300332 99300332 1001 86380 86390 1
300386 99300386 1001 86380 86390 1
300246 99300246 1001 86380 86390 1
300259 99300259 1001 86380 86390 1
300901 99300901 1001 86380 86390 1
300812 99300812 1001 86380 86390 1
301415 99301415 1001 86380 86390 1
301494 99301494 1001 86380 86390 1
301488 99301488 1001 86380 86390 1
301207 99301207 1001 86380 86390 1
301171 99301171 1001 86380 86390 1
301199 99301199 1001 86380 86390 1
301331 99301331 1001 86380 86390 1
301089 99301089 1001 86380 86390 1
300990 99300990 1001 86380 86390 1
301046 99301046 1001 86380 86390 1
301034 99301034 1001 86380 86390 1
301579 99301579 1001 86380 86390 1
301580 99301580 1001 86380 86390 1
301620 99301620 1001 86380 86390 1
301686 99301686 1001 86380 86390 1
301745 99301745 1001 86380 86390 1
302214 99302214 1001 86380 86390 1
302131 99302131 1001 86380 86390 1
302133 99302133 1001 86380 86390 1
301942 99301942 1001 86380 86390 1
301893 99301893 1001 86380 86390 1
301920 99301920 1001 86380 86390 1
301818 99301818 1001 86380 86390 1
301780 99301780 1001 86380 86390 1
302501 99302501 1001 86380 86390 1
302450 99302450 1001 86380 86390 1
302584 99302584 1001 86380 86390 1
303078 99303078 1001 86380 86390 1
303159 99303159 1001 86380 86390 1
303008 99303008 1001 86380 86390 1
303196 99303196 1001 86380 86390 1
303197 99303197 1001 86380 86390 1
302888 99302888 1001 86380 86390 1
302915 99302915 1001 86380 86390 1
302955 99302955 1001 86380 86390 1
302852 99302852 1001 86380 86390 1
302867 99302867 1001 86380 86390 1
302758 99302758 1001 86380 86390 1
302595 99302595 1001 86380 86390 1
303301 99303301 1001 86380 86390 1
303251 99303251 1001 86380 86390 1
303278 99303278 1001 86380 86390 1
303945 99303945 1001 86380 86390 1
303870 99303870 1001 86380 86390 1
303898 99303898 1001 86380 86390 1
303942 99303942 1001 86380 86390 1
303789 99303789 1001 86380 86390 1
303635 99303635 1001 86380 86390 1
303636 99303636 1001 86380 86390 1
303807 99303807 1001 86380 86390 1
303720 99303720 1001 86380 86390 1
303733 99303733 1001 86380 86390 1
303632 99303632 1001 86380 86390 1
303620 99303620 1001 86380 86390 1
303610 99303610 1001 86380 86390 1
303615 99303615 1001 86380 86390 1
304129 99304129 1001 86380 86390 1
304219 99304219 1001 86380 86390 1
304656 99304656 1001 86380 86390 1
304696 99304696 1001 86380 86390 1
304751 99304751 1001 86380 86390 1
304842 99304842 1001 86380 86390 1
304713 99304713 1001 86380 86390 1
304473 99304473 1001 86380 86390 1
304577 99304577 1001 86380 86390 1
304566 99304566 1001 86380 86390 1
304653 99304653 1001 86380 86390 1
304335 99304335 1001 86380 86390 1
304961 99304961 1001 86380 86390 1
305596 99305596 1001 86380 86390 1
305639 99305639 1001 86380 86390 1
305563 99305563 1001 86380 86390 1
305578 99305578 1001 86380 86390 1
305594 99305594 1001 86380 86390 1
305339 99305339 1001 86380 86390 1
305274 99305274 1001 86380 86390 1
305394 99305394 1001 86380 86390 1
305447 99305447 1001 86380 86390 1
305437 99305437 1001 86380 86390 1
305174 99305174 1001 86380 86390 1
305227 99305227 1001 86380 86390 1
500020 99500020 1001 86380 86390 1
500150 99500150 1001 86380 86390 1
500780 99500780 1001 86380 86390 1
500782 99500782 1001 86380 86390 1
500614 99500614 1001 86380 86390 1
500748 99500748 1001 86380 86390 1
500710 99500710 1001 86380 86390 1
500597 99500597 1001 86380 86390 1
500296 99500296 1001 86380 86390 1
500362 99500362 1001 86380 86390 1
501006 99501006 1001 86380 86390 1
500945 99500945 1001 86380 86390 1
500822 99500822 1001 86380 86390 1
501550 99501550 1001 86380 86390 1
501589 99501589 1001 86380 86390 1
501604 99501604 1001 86380 86390 1
501607 99501607 1001 86380 86390 1
501516 99501516 1001 86380 86390 1
501455 99501455 1001 86380 86390 1
501245 99501245 1001 86380 86390 1
501402 99501402 1001 86380 86390 1
501234 99501234 1001 86380 86390 1
501313 99501313 1001 86380 86390 1
501288 99501288 1001 86380 86390 1
501098 99501098 1001 86380 86390 1
501141 99501141 1001 86380 86390 1
501066 99501066 1001 86380 86390 1
501081 99501081 1001 86380 86390 1
501043 99501043 1001 86380 86390 1
501799 99501799 1001 86380 86390 1
501762 99501762 1001 86380 86390 1
501674 99501674 1001 86380 86390 1
501726 99501726 1001 86380 86390 1
502438 99502438 1001 86380 86390 1
502292 99502292 1001 86380 86390 1
502397 99502397 1001 86380 86390 1
502122 99502122 1001 86380 86390 1
502073 99502073 1001 86380 86390 1
502139 99502139 1001 86380 86390 1
502003 99502003 1001 86380 86390 1
501966 99501966 1001 86380 86390 1
502489 99502489 1001 86380 86390 1
502595 99502595 1001 86380 86390 1
502613 99502613 1001 86380 86390 1
502883 99502883 1001 86380 86390 1
502925 99502925 1001 86380 86390 1
502967 99502967 1001 86380 86390 1
502684 99502684 1001 86380 86390 1
502754 99502754 1001 86380 86390 1
502781 99502781 1001 86380 86390 1
502732 99502732 1001 86380 86390 1
503925 99503925 1001 86380 86390 1
504051 99504051 1001 86380 86390 1
503734 99503734 1001 86380 86390 1
503812 99503812 1001 86380 86390 1
503906 99503906 1001 86380 86390 1
503726 99503726 1001 86380 86390 1
503908 99503908 1001 86380 86390 1
503741 99503741 1001 86380 86390 1
503526 99503526 1001 86380 86390 1
503540 99503540 1001 86380 86390 1
503637 99503637 1001 86380 86390 1
504322 99504322 1001 86380 86390 1
504286 99504286 1001 86380 86390 1
504302 99504302 1001 86380 86390 1
504319 99504319 1001 86380 86390 1
504307 99504307 1001 86380 86390 1
504765 99504765 1001 86380 86390 1
504600 99504600 1001 86380 86390 1
504520 99504520 1001 86380 86390 1
505058 99505058 1001 86380 86390 1
504971 99504971 1001 86380 86390 1
505000 99505000 1001 86380 86390 1
505616 99505616 1001 86380 86390 1
505741 99505741 1001 86380 86390 1
505745 99505745 1001 86380 86390 1
505755 99505755 1001 86380 86390 1
505766 99505766 1001 86380 86390 1
505544 99505544 1001 86380 86390 1
505416 99505416 1001 86380 86390 1
505472 99505472 1001 86380 86390 1
505511 99505511 1001 86380 86390 1
505341 99505341 1001 86380 86390 1
505836 99505836 1001 86380 86390 1
506559 99506559 1001 86380 86390 1
506419 99506419 1001 86380 86390 1
506477 99506477 1001 86380 86390 1
506352 99506352 1001 86380 86390 1
506303 99506303 1001 86380 86390 1
506228 99506228 1001 86380 86390 1
506377 99506377 1001 86380 86390 1
505988 99505988 1001 86380 86390 1
506148 99506148 1001 86380 86390 1
506127 99506127 1001 86380 86390 1
506721 99506721 1001 86380 86390 1
507282 99507282 1001 86380 86390 1
507364 99507364 1001 86380 86390 1
507276 99507276 1001 86380 86390 1
507194 99507194 1001 86380 86390 1
507055 99507055 1001 86380 86390 1
507029 99507029 1001 86380 86390 1
507058 99507058 1001 86380 86390 1
507085 99507085 1001 86380 86390 1
506905 99506905 1001 86380 86390 1
506857 99506857 1001 86380 86390 1
507005 99507005 1001 86380 86390 1
506890 99506890 1001 86380 86390 1
507562 99507562 1001 86380 86390 1
507566 99507566 1001 86380 86390 1
507543 99507543 1001 86380 86390 1
507426 99507426 1001 86380 86390 1
508061 99508061 1001 86380 86390 1
507873 99507873 1001 86380 86390 1
507912 99507912 1001 86380 86390 1
507631 99507631 1001 86380 86390 1
508284 99508284 1001 86380 86390 1
508350 99508350 1001 86380 86390 1
508365 99508365 1001 86380 86390 1
509075 99509075 1001 86380 86390 1
508872 99508872 1001 86380 86390 1
509014 99509014 1001 86380 86390 1
508990 99508990 1001 86380 86390 1
509020 99509020 1001 86380 86390 1
508894 99508894 1001 86380 86390 1
508793 99508793 1001 86380 86390 1
508832 99508832 1001 86380 86390 1
508670 99508670 1001 86380 86390 1
508684 99508684 1001 86380 86390 1
508510 99508510 1001 86380 86390 1
508595 99508595 1001 86380 86390 1
509153 99509153 1001 86380 86390 1
509246 99509246 1001 86380 86390 1
509131 99509131 1001 86380 86390 1
509080 99509080 1001 86380 86390 1
509081 99509081 1001 86380 86390 1
509173 99509173 1001 86380 86390 1
509746 99509746 1001 86380 86390 1
509759 99509759 1001 86380 86390 1
509736 99509736 1001 86380 86390 1
509817 99509817 1001 86380 86390 1
509730 99509730 1001 86380 86390 1
509895 99509895 1001 86380 86390 1
509836 99509836 1001 86380 86390 1
509656 99509656 1001 86380 86390 1
509635 99509635 1001 86380 86390 1
509627 99509627 1001 86380 86390 1
509320 99509320 1001 86380 86390 1
510080 99510080 1001 86380 86390 1
510097 99510097 1001 86380 86390 1
510033 99510033 1001 86380 86390 1
510036 99510036 1001 86380 86390 1
509908 99509908 1001 86380 86390 1
510697 99510697 1001 86380 86390 1
510702 99510702 1001 86380 86390 1
510703 99510703 1001 86380 86390 1
510909 99510909 1001 86380 86390 1
510858 99510858 1001 86380 86390 1
510794 99510794 1001 86380 86390 1
510809 99510809 1001 86380 86390 1
510784 99510784 1001 86380 86390 1
510824 99510824 1001 86380 86390 1
510774 99510774 1001 86380 86390 1
510904 99510904 1001 86380 86390 1
511489 99511489 1001 86380 86390 1
511391 99511391 1001 86380 86390 1
511348 99511348 1001 86380 86390 1
511291 99511291 1001 86380 86390 1
511306 99511306 1001 86380 86390 1
510958 99510958 1001 86380 86390 1
511062 99511062 1001 86380 86390 1
511088 99511088 1001 86380 86390 1
510946 99510946 1001 86380 86390 1
511002 99511002 1001 86380 86390 1
511136 99511136 1001 86380 86390 1
511596 99511596 1001 86380 86390 1
511687 99511687 1001 86380 86390 1
511571 99511571 1001 86380 86390 1
512280 99512280 1001 86380 86390 1
512028 99512028 1001 86380 86390 1
511990 99511990 1001 86380 86390 1
511914 99511914 1001 86380 86390 1
511892 99511892 1001 86380 86390 1
511857 99511857 1001 86380 86390 1
511796 99511796 1001 86380 86390 1
512525 99512525 1001 86380 86390 1
512385 99512385 1001 86380 86390 1
512450 99512450 1001 86380 86390 1
513026 99513026 1001 86380 86390 1
513139 99513139 1001 86380 86390 1
512897 99512897 1001 86380 86390 1
512924 99512924 1001 86380 86390 1
512892 99512892 1001 86380 86390 1
512855 99512855 1001 86380 86390 1
512920 99512920 1001 86380 86390 1
512882 99512882 1001 86380 86390 1
512598 99512598 1001 86380 86390 1
512634 99512634 1001 86380 86390 1
513377 99513377 1001 86380 86390 1
513393 99513393 1001 86380 86390 1
514002 99514002 1001 86380 86390 1
513960 99513960 1001 86380 86390 1
513911 99513911 1001 86380 86390 1
514019 99514019 1001 86380 86390 1
513874 99513874 1001 86380 86390 1
513915 99513915 1001 86380 86390 1
513775 99513775 1001 86380 86390 1
513815 99513815 1001 86380 86390 1
513664 99513664 1001 86380 86390 1
513573 99513573 1001 86380 86390 1
513602 99513602 1001 86380 86390 1
514126 99514126 1001 86380 86390 1
514231 99514231 1001 86380 86390 1
514078 99514078 1001 86380 86390 1
514692 99514692 1001 86380 86390 1
514841 99514841 1001 86380 86390 1
514702 99514702 1001 86380 86390 1
514510 99514510 1001 86380 86390 1
514526 99514526 1001 86380 86390 1
514475 99514475 1001 86380 86390 1
514514 99514514 1001 86380 86390 1
514393 99514393 1001 86380 86390 1
514316 99514316 1001 86380 86390 1
514297 99514297 1001 86380 86390 1
514998 99514998 1001 86380 86390 1
515059 99515059 1001 86380 86390 1
515543 99515543 1001 86380 86390 1
515657 99515657 1001 86380 86390 1
515629 99515629 1001 86380 86390 1
515350 99515350 1001 86380 86390 1
515312 99515312 1001 86380 86390 1
515431 99515431 1001 86380 86390 1
515368 99515368 1001 86380 86390 1
515407 99515407 1001 86380 86390 1
515291 99515291 1001 86380 86390 1
515283 99515283 1001 86380 86390 1
515160 99515160 1001 86380 86390 1
515843 99515843 1001 86380 86390 1
515756 99515756 1001 86380 86390 1
516343 99516343 1001 86380 86390 1
516423 99516423 1001 86380 86390 1
516309 99516309 1001 86380 86390 1
516427 99516427 1001 86380 86390 1
516187 99516187 1001 86380 86390 1
516292 99516292 1001 86380 86390 1
516218 99516218 1001 86380 86390 1
516014 99516014 1001 86380 86390 1
516675 99516675 1001 86380 86390 1
516714 99516714 1001 86380 86390 1
516642 99516642 1001 86380 86390 1
516647 99516647 1001 86380 86390 1
517209 99517209 1001 86380 86390 1
517134 99517134 1001 86380 86390 1
517161 99517161 1001 86380 86390 1
517243 99517243 1001 86380 86390 1
517154 99517154 1001 86380 86390 1
517245 99517245 1001 86380 86390 1
516949 99516949 1001 86380 86390 1
516975 99516975 1001 86380 86390 1
516976 99516976 1001 86380 86390 1
517119 99517119 1001 86380 86390 1
517095 99517095 1001 86380 86390 1
517007 99517007 1001 86380 86390 1
516956 99516956 1001 86380 86390 1
516958 99516958 1001 86380 86390 1
517114 99517114 1001 86380 86390 1
517129 99517129 1001 86380 86390 1
516721 99516721 1001 86380 86390 1
516735 99516735 1001 86380 86390 1
516749 99516749 1001 86380 86390 1
517371 99517371 1001 86380 86390 1
517502 99517502 1001 86380 86390 1
517349 99517349 1001 86380 86390 1
517441 99517441 1001 86380 86390 1
517520 99517520 1001 86380 86390 1
517407 99517407 1001 86380 86390 1
517433 99517433 1001 86380 86390 1
518086 99518086 1001 86380 86390 1
518106 99518106 1001 86380 86390 1
517753 99517753 1001 86380 86390 1
517771 99517771 1001 86380 86390 1
517810 99517810 1001 86380 86390 1
517717 99517717 1001 86380 86390 1
517614 99517614 1001 86380 86390 1
517731 99517731 1001 86380 86390 1
517693 99517693 1001 86380 86390 1
517720 99517720 1001 86380 86390 1
518329 99518329 1001 86380 86390 1
518265 99518265 1001 86380 86390 1
518175 99518175 1001 86380 86390 1
518853 99518853 1001 86380 86390 1
518854 99518854 1001 86380 86390 1
518981 99518981 1001 86380 86390 1
518756 99518756 1001 86380 86390 1
518630 99518630 1001 86380 86390 1
518674 99518674 1001 86380 86390 1
518566 99518566 1001 86380 86390 1
518442 99518442 1001 86380 86390 1
519092 99519092 1001 86380 86390 1
519058 99519058 1001 86380 86390 1
519023 99519023 1001 86380 86390 1
519674 99519674 1001 86380 86390 1
519755 99519755 1001 86380 86390 1
519788 99519788 1001 86380 86390 1
519723 99519723 1001 86380 86390 1
519535 99519535 1001 86380 86390 1
519588 99519588 1001 86380 86390 1
519485 99519485 1001 86380 86390 1
519500 99519500 1001 86380 86390 1
519349 99519349 1001 86380 86390 1
519311 99519311 1001 86380 86390 1
519236 99519236 1001 86380 86390 1
519315 99519315 1001 86380 86390 1
519359 99519359 1001 86380 86390 1
520018 99520018 1001 86380 86390 1
519982 99519982 1001 86380 86390 1
519933 99519933 1001 86380 86390 1
519935 99519935 1001 86380 86390 1
519897 99519897 1001 86380 86390 1
519819 99519819 1001 86380 86390 1
519862 99519862 1001 86380 86390 1
520502 99520502 1001 86380 86390 1
520468 99520468 1001 86380 86390 1
520384 99520384 1001 86380 86390 1
520372 99520372 1001 86380 86390 1
520297 99520297 1001 86380 86390 1
520375 99520375 1001 86380 86390 1
520289 99520289 1001 86380 86390 1
520216 99520216 1001 86380 86390 1
520157 99520157 1001 86380 86390 1
520067 99520067 1001 86380 86390 1
520057 99520057 1001 86380 86390 1
520769 99520769 1001 86380 86390 1
520837 99520837 1001 86380 86390 1
520786 99520786 1001 86380 86390 1
520710 99520710 1001 86380 86390 1
520804 99520804 1001 86380 86390 1
520688 99520688 1001 86380 86390 1
521419 99521419 1001 86380 86390 1
521292 99521292 1001 86380 86390 1
521445 99521445 1001 86380 86390 1
521362 99521362 1001 86380 86390 1
521298 99521298 1001 86380 86390 1
521241 99521241 1001 86380 86390 1
520989 99520989 1001 86380 86390 1
521016 99521016 1001 86380 86390 1
521561 99521561 1001 86380 86390 1
522193 99522193 1001 86380 86390 1
522103 99522103 1001 86380 86390 1
522134 99522134 1001 86380 86390 1
522147 99522147 1001 86380 86390 1
522135 99522135 1001 86380 86390 1
521959 99521959 1001 86380 86390 1
522000 99522000 1001 86380 86390 1
521924 99521924 1001 86380 86390 1
522068 99522068 1001 86380 86390 1
521914 99521914 1001 86380 86390 1
521804 99521804 1001 86380 86390 1
521781 99521781 1001 86380 86390 1
521747 99521747 1001 86380 86390 1
522355 99522355 1001 86380 86390 1
522313 99522313 1001 86380 86390 1
522430 99522430 1001 86380 86390 1
523083 99523083 1001 86380 86390 1
523087 99523087 1001 86380 86390 1
523045 99523045 1001 86380 86390 1
522976 99522976 1001 86380 86390 1
522787 99522787 1001 86380 86390 1
522814 99522814 1001 86380 86390 1
522780 99522780 1001 86380 86390 1
522657 99522657 1001 86380 86390 1
522582 99522582 1001 86380 86390 1
522533 99522533 1001 86380 86390 1
522665 99522665 1001 86380 86390 1
523743 99523743 1001 86380 86390 1
523885 99523885 1001 86380 86390 1
523873 99523873 1001 86380 86390 1
523891 99523891 1001 86380 86390 1
523802 99523802 1001 86380 86390 1
523906 99523906 1001 86380 86390 1
523610 99523610 1001 86380 86390 1
523737 99523737 1001 86380 86390 1
523725 99523725 1001 86380 86390 1
523494 99523494 1001 86380 86390 1
523475 99523475 1001 86380 86390 1
523501 99523501 1001 86380 86390 1
523946 99523946 1001 86380 86390 1
523961 99523961 1001 86380 86390 1
523952 99523952 1001 86380 86390 1
524109 99524109 1001 86380 86390 1
524682 99524682 1001 86380 86390 1
524539 99524539 1001 86380 86390 1
524517 99524517 1001 86380 86390 1
524240 99524240 1001 86380 86390 1
524228 99524228 1001 86380 86390 1
524197 99524197 1001 86380 86390 1
524199 99524199 1001 86380 86390 1
524187 99524187 1001 86380 86390 1
524777 99524777 1001 86380 86390 1
525449 99525449 1001 86380 86390 1
525391 99525391 1001 86380 86390 1
525318 99525318 1001 86380 86390 1
525028 99525028 1001 86380 86390 1
525044 99525044 1001 86380 86390 1
525083 99525083 1001 86380 86390 1
525006 99525006 1001 86380 86390 1
525791 99525791 1001 86380 86390 1
525759 99525759 1001 86380 86390 1
526220 99526220 1001 86380 86390 1
526089 99526089 1001 86380 86390 1
526186 99526186 1001 86380 86390 1
526087 99526087 1001 86380 86390 1
525936 99525936 1001 86380 86390 1
526003 99526003 1001 86380 86390 1
526546 99526546 1001 86380 86390 1
526497 99526497 1001 86380 86390 1
527213 99527213 1001 86380 86390 1
527065 99527065 1001 86380 86390 1
527130 99527130 1001 86380 86390 1
527182 99527182 1001 86380 86390 1
526890 99526890 1001 86380 86390 1
526965 99526965 1001 86380 86390 1
526654 99526654 1001 86380 86390 1
526740 99526740 1001 86380 86390 1
526781 99526781 1001 86380 86390 1
527259 99527259 1001 86380 86390 1
527394 99527394 1001 86380 86390 1
527434 99527434 1001 86380 86390 1
527305 99527305 1001 86380 86390 1
527357 99527357 1001 86380 86390 1
527283 99527283 1001 86380 86390 1
528051 99528051 1001 86380 86390 1
528055 99528055 1001 86380 86390 1
527981 99527981 1001 86380 86390 1
527891 99527891 1001 86380 86390 1
528073 99528073 1001 86380 86390 1
527717 99527717 1001 86380 86390 1
527808 99527808 1001 86380 86390 1
527719 99527719 1001 86380 86390 1
527551 99527551 1001 86380 86390 1
527475 99527475 1001 86380 86390 1
528243 99528243 1001 86380 86390 1
528132 99528132 1001 86380 86390 1
528775 99528775 1001 86380 86390 1
528828 99528828 1001 86380 86390 1
528874 99528874 1001 86380 86390 1
528778 99528778 1001 86380 86390 1
528859 99528859 1001 86380 86390 1
528570 99528570 1001 86380 86390 1
528615 99528615 1001 86380 86390 1
528293 99528293 1001 86380 86390 1
528321 99528321 1001 86380 86390 1
528426 99528426 1001 86380 86390 1
528363 99528363 1001 86380 86390 1
529068 99529068 1001 86380 86390 1
528953 99528953 1001 86380 86390 1
529556 99529556 1001 86380 86390 1
529379 99529379 1001 86380 86390 1
529354 99529354 1001 86380 86390 1
529401 99529401 1001 86380 86390 1
529324 99529324 1001 86380 86390 1
529307 99529307 1001 86380 86390 1
529794 99529794 1001 86380 86390 1
529782 99529782 1001 86380 86390 1
529889 99529889 1001 86380 86390 1
530447 99530447 1001 86380 86390 1
530262 99530262 1001 86380 86390 1
530263 99530263 1001 86380 86390 1
530238 99530238 1001 86380 86390 1
530228 99530228 1001 86380 86390 1
529958 99529958 1001 86380 86390 1
529947 99529947 1001 86380 86390 1
530720 99530720 1001 86380 86390 1
530722 99530722 1001 86380 86390 1
530735 99530735 1001 86380 86390 1
531186 99531186 1001 86380 86390 1
531006 99531006 1001 86380 86390 1
531113 99531113 1001 86380 86390 1
531103 99531103 1001 86380 86390 1
531000 99531000 1001 86380 86390 1
531029 99531029 1001 86380 86390 1
530828 99530828 1001 86380 86390 1
530913 99530913 1001 86380 86390 1
531428 99531428 1001 86380 86390 1
531496 99531496 1001 86380 86390 1
531574 99531574 1001 86380 86390 1
531445 99531445 1001 86380 86390 1
531550 99531550 1001 86380 86390 1
531565 99531565 1001 86380 86390 1
532003 99532003 1001 86380 86390 1
532055 99532055 1001 86380 86390 1
532185 99532185 1001 86380 86390 1
531914 99531914 1001 86380 86390 1
531620 99531620 1001 86380 86390 1
531674 99531674 1001 86380 86390 1
531791 99531791 1001 86380 86390 1
532372 99532372 1001 86380 86390 1
533032 99533032 1001 86380 86390 1
532977 99532977 1001 86380 86390 1
532737 99532737 1001 86380 86390 1
532810 99532810 1001 86380 86390 1
533223 99533223 1001 86380 86390 1
533070 99533070 1001 86380 86390 1
533152 99533152 1001 86380 86390 1
533858 99533858 1001 86380 86390 1
533681 99533681 1001 86380 86390 1
533812 99533812 1001 86380 86390 1
533813 99533813 1001 86380 86390 1
533593 99533593 1001 86380 86390 1
533494 99533494 1001 86380 86390 1
533585 99533585 1001 86380 86390 1
533384 99533384 1001 86380 86390 1
533399 99533399 1001 86380 86390 1
533238 99533238 1001 86380 86390 1
533995 99533995 1001 86380 86390 1
533970 99533970 1001 86380 86390 1
534009 99534009 1001 86380 86390 1
534550 99534550 1001 86380 86390 1
534672 99534672 1001 86380 86390 1
534565 99534565 1001 86380 86390 1
534286 99534286 1001 86380 86390 1
534380 99534380 1001 86380 86390 1
534394 99534394 1001 86380 86390 1
534358 99534358 1001 86380 86390 1
534156 99534156 1001 86380 86390 1
534746 99534746 1001 86380 86390 1
534825 99534825 1001 86380 86390 1
534753 99534753 1001 86380 86390 1
534793 99534793 1001 86380 86390 1
534742 99534742 1001 86380 86390 1
535356 99535356 1001 86380 86390 1
535473 99535473 1001 86380 86390 1
535307 99535307 1001 86380 86390 1
535437 99535437 1001 86380 86390 1
535419 99535419 1001 86380 86390 1
535432 99535432 1001 86380 86390 1
535099 99535099 1001 86380 86390 1
535247 99535247 1001 86380 86390 1
534970 99534970 1001 86380 86390 1
534997 99534997 1001 86380 86390 1
534939 99534939 1001 86380 86390 1
535690 99535690 1001 86380 86390 1
535693 99535693 1001 86380 86390 1
535629 99535629 1001 86380 86390 1
535645 99535645 1001 86380 86390 1
535556 99535556 1001 86380 86390 1
536183 99536183 1001 86380 86390 1
536223 99536223 1001 86380 86390 1
536214 99536214 1001 86380 86390 1
535926 99535926 1001 86380 86390 1
536057 99536057 1001 86380 86390 1
536046 99536046 1001 86380 86390 1
536035 99536035 1001 86380 86390 1
535759 99535759 1001 86380 86390 1
535876 99535876 1001 86380 86390 1
535800 99535800 1001 86380 86390 1
536490 99536490 1001 86380 86390 1
536453 99536453 1001 86380 86390 1
536441 99536441 1001 86380 86390 1
536410 99536410 1001 86380 86390 1
537089 99537089 1001 86380 86390 1
536988 99536988 1001 86380 86390 1
536991 99536991 1001 86380 86390 1
537157 99537157 1001 86380 86390 1
536981 99536981 1001 86380 86390 1
536868 99536868 1001 86380 86390 1
536874 99536874 1001 86380 86390 1
536597 99536597 1001 86380 86390 1
536665 99536665 1001 86380 86390 1
537213 99537213 1001 86380 86390 1
537317 99537317 1001 86380 86390 1
537318 99537318 1001 86380 86390 1
537294 99537294 1001 86380 86390 1
537360 99537360 1001 86380 86390 1
537313 99537313 1001 86380 86390 1
537910 99537910 1001 86380 86390 1
537596 99537596 1001 86380 86390 1
537436 99537436 1001 86380 86390 1
537413 99537413 1001 86380 86390 1
537391 99537391 1001 86380 86390 1
538002 99538002 1001 86380 86390 1
538138 99538138 1001 86380 86390 1
538654 99538654 1001 86380 86390 1
538694 99538694 1001 86380 86390 1
538658 99538658 1001 86380 86390 1
538531 99538531 1001 86380 86390 1
538436 99538436 1001 86380 86390 1
538195 99538195 1001 86380 86390 1
538360 99538360 1001 86380 86390 1
539020 99539020 1001 86380 86390 1
538969 99538969 1001 86380 86390 1
539590 99539590 1001 86380 86390 1
539542 99539542 1001 86380 86390 1
539596 99539596 1001 86380 86390 1
539545 99539545 1001 86380 86390 1
539523 99539523 1001 86380 86390 1
539550 99539550 1001 86380 86390 1
539357 99539357 1001 86380 86390 1
539246 99539246 1001 86380 86390 1
539351 99539351 1001 86380 86390 1
539313 99539313 1001 86380 86390 1
539123 99539123 1001 86380 86390 1
539074 99539074 1001 86380 86390 1
539050 99539050 1001 86380 86390 1
539820 99539820 1001 86380 86390 1
539812 99539812 1001 86380 86390 1
539841 99539841 1001 86380 86390 1
540341 99540341 1001 86380 86390 1
540393 99540393 1001 86380 86390 1
540357 99540357 1001 86380 86390 1
540173 99540173 1001 86380 86390 1
540182 99540182 1001 86380 86390 1
539927 99539927 1001 86380 86390 1
539910 99539910 1001 86380 86390 1
540555 99540555 1001 86380 86390 1
540659 99540659 1001 86380 86390 1
540522 99540522 1001 86380 86390 1
540513 99540513 1001 86380 86390 1
541256 99541256 1001 86380 86390 1
541108 99541108 1001 86380 86390 1
541227 99541227 1001 86380 86390 1
541037 99541037 1001 86380 86390 1
541078 99541078 1001 86380 86390 1
541080 99541080 1001 86380 86390 1
540979 99540979 1001 86380 86390 1
540941 99540941 1001 86380 86390 1
540916 99540916 1001 86380 86390 1
540890 99540890 1001 86380 86390 1
540942 99540942 1001 86380 86390 1
540828 99540828 1001 86380 86390 1
541420 99541420 1001 86380 86390 1
541398 99541398 1001 86380 86390 1
541981 99541981 1001 86380 86390 1
541870 99541870 1001 86380 86390 1
541501 99541501 1001 86380 86390 1
541580 99541580 1001 86380 86390 1
541519 99541519 1001 86380 86390 1
541585 99541585 1001 86380 86390 1
541588 99541588 1001 86380 86390 1
542220 99542220 1001 86380 86390 1
542854 99542854 1001 86380 86390 1
542659 99542659 1001 86380 86390 1
542673 99542673 1001 86380 86390 1
542380 99542380 1001 86380 86390 1
542397 99542397 1001 86380 86390 1
543007 99543007 1001 86380 86390 1
542959 99542959 1001 86380 86390 1
543066 99543066 1001 86380 86390 1
542976 99542976 1001 86380 86390 1
543002 99543002 1001 86380 86390 1
543004 99543004 1001 86380 86390 1
543133 99543133 1001 86380 86390 1
542954 99542954 1001 86380 86390 1
543695 99543695 1001 86380 86390 1
543647 99543647 1001 86380 86390 1
543637 99543637 1001 86380 86390 1
543629 99543629 1001 86380 86390 1
543489 99543489 1001 86380 86390 1
543502 99543502 1001 86380 86390 1
543466 99543466 1001 86380 86390 1
543404 99543404 1001 86380 86390 1
543365 99543365 1001 86380 86390 1
543380 99543380 1001 86380 86390 1
543163 99543163 1001 86380 86390 1
543347 99543347 1001 86380 86390 1
543275 99543275 1001 86380 86390 1
543159 99543159 1001 86380 86390 1
543804 99543804 1001 86380 86390 1
544446 99544446 1001 86380 86390 1
544397 99544397 1001 86380 86390 1
544551 99544551 1001 86380 86390 1
544530 99544530 1001 86380 86390 1
544481 99544481 1001 86380 86390 1
544301 99544301 1001 86380 86390 1
544302 99544302 1001 86380 86390 1
544198 99544198 1001 86380 86390 1
544306 99544306 1001 86380 86390 1
544256 99544256 1001 86380 86390 1
544069 99544069 1001 86380 86390 1
543997 99543997 1001 86380 86390 1
544024 99544024 1001 86380 86390 1
427761 380 1001 20760 21537 1
401054 213 1001 43620 44037 1
416792 378 1001 32700 33117 1
504023 1017 1002 46431 56312 1
517788 801 1002 37454 42150 1
523499 607 1002 44892 48615 1
531915 1127 1002 43338 52481 1
540424 647 1001 49215 49514 1
400022 99400022 1001 86380 86390 1
400119 99400119 1001 86380 86390 1
400135 99400135 1001 86380 86390 1
400167 99400167 1001 86380 86390 1
400152 99400152 1001 86380 86390 1
400203 99400203 1001 86380 86390 1
400275 99400275 1001 86380 86390 1
400579 99400579 1001 86380 86390 1
400725 99400725 1001 86380 86390 1
400925 99400925 1001 86380 86390 1
400842 99400842 1001 86380 86390 1
401230 99401230 1001 86380 86390 1
401584 99401584 1001 86380 86390 1
401658 99401658 1001 86380 86390 1
401701 99401701 1001 86380 86390 1
401905 99401905 1001 86380 86390 1
402110 99402110 1001 86380 86390 1
402133 99402133 1001 86380 86390 1
402296 99402296 1001 86380 86390 1
402439 99402439 1001 86380 86390 1
402546 99402546 1001 86380 86390 1
402592 99402592 1001 86380 86390 1
402872 99402872 1001 86380 86390 1
402798 99402798 1001 86380 86390 1
402803 99402803 1001 86380 86390 1
402964 99402964 1001 86380 86390 1
403082 99403082 1001 86380 86390 1
403005 99403005 1001 86380 86390 1
403120 99403120 1001 86380 86390 1
403397 99403397 1001 86380 86390 1
403432 99403432 1001 86380 86390 1
403441 99403441 1001 86380 86390 1
403501 99403501 1001 86380 86390 1
403469 99403469 1001 86380 86390 1
403909 99403909 1001 86380 86390 1
403991 99403991 1001 86380 86390 1
404330 99404330 1001 86380 86390 1
404259 99404259 1001 86380 86390 1
404675 99404675 1001 86380 86390 1
405128 99405128 1001 86380 86390 1
405261 99405261 1001 86380 86390 1
405485 99405485 1001 86380 86390 1
405515 99405515 1001 86380 86390 1
405725 99405725 1001 86380 86390 1
405855 99405855 1001 86380 86390 1
405811 99405811 1001 86380 86390 1
405840 99405840 1001 86380 86390 1
406155 99406155 1001 86380 86390 1
406214 99406214 1001 86380 86390 1
406517 99406517 1001 86380 86390 1
406607 99406607 1001 86380 86390 1
406543 99406543 1001 86380 86390 1
406913 99406913 1001 86380 86390 1
407027 99407027 1001 86380 86390 1
407069 99407069 1001 86380 86390 1
407238 99407238 1001 86380 86390 1
407188 99407188 1001 86380 86390 1
407325 99407325 1001 86380 86390 1
407268 99407268 1001 86380 86390 1
407429 99407429 1001 86380 86390 1
408003 99408003 1001 86380 86390 1
408179 99408179 1001 86380 86390 1
408278 99408278 1001 86380 86390 1
409339 99409339 1001 86380 86390 1
409500 99409500 1001 86380 86390 1
409435 99409435 1001 86380 86390 1
409588 99409588 1001 86380 86390 1
409602 99409602 1001 86380 86390 1
409702 99409702 1001 86380 86390 1
409713 99409713 1001 86380 86390 1
409853 99409853 1001 86380 86390 1
409840 99409840 1001 86380 86390 1
409957 99409957 1001 86380 86390 1
409911 99409911 1001 86380 86390 1
410099 99410099 1001 86380 86390 1
410134 99410134 1001 86380 86390 1
410147 99410147 1001 86380 86390 1
410298 99410298 1001 86380 86390 1
410421 99410421 1001 86380 86390 1
410558 99410558 1001 86380 86390 1
410602 99410602 1001 86380 86390 1
410552 99410552 1001 86380 86390 1
410660 99410660 1001 86380 86390 1
410800 99410800 1001 86380 86390 1
410883 99410883 1001 86380 86390 1
411030 99411030 1001 86380 86390 1
411272 99411272 1001 86380 86390 1
411355 99411355 1001 86380 86390 1
411628 99411628 1001 86380 86390 1
411689 99411689 1001 86380 86390 1
411691 99411691 1001 86380 86390 1
411982 99411982 1001 86380 86390 1
412165 99412165 1001 86380 86390 1
412371 99412371 1001 86380 86390 1
413697 99413697 1001 86380 86390 1
413334 99413334 1001 86380 86390 1
413604 99413604 1001 86380 86390 1
413485 99413485 1001 86380 86390 1
413503 99413503 1001 86380 86390 1
413353 99413353 1001 86380 86390 1
413246 99413246 1001 86380 86390 1
413098 99413098 1001 86380 86390 1
412553 99412553 1001 86380 86390 1
412757 99412757 1001 86380 86390 1
412872 99412872 1001 86380 86390 1
412522 99412522 1001 86380 86390 1
414012 99414012 1001 86380 86390 1
413726 99413726 1001 86380 86390 1
413839 99413839 1001 86380 86390 1
413740 99413740 1001 86380 86390 1
415147 99415147 1001 86380 86390 1
414932 99414932 1001 86380 86390 1
415183 99415183 1001 86380 86390 1
414991 99414991 1001 86380 86390 1
414512 99414512 1001 86380 86390 1
414572 99414572 1001 86380 86390 1
414911 99414911 1001 86380 86390 1
414394 99414394 1001 86380 86390 1
415468 99415468 1001 86380 86390 1
416861 99416861 1001 86380 86390 1
416795 99416795 1001 86380 86390 1
416899 99416899 1001 86380 86390 1
416237 99416237 1001 86380 86390 1
416395 99416395 1001 86380 86390 1
415931 99415931 1001 86380 86390 1
415963 99415963 1001 86380 86390 1
415767 99415767 1001 86380 86390 1
416131 99416131 1001 86380 86390 1
416078 99416078 1001 86380 86390 1
417548 99417548 1001 86380 86390 1
417582 99417582 1001 86380 86390 1
418559 99418559 1001 86380 86390 1
418135 99418135 1001 86380 86390 1
418184 99418184 1001 86380 86390 1
417620 99417620 1001 86380 86390 1
417656 99417656 1001 86380 86390 1
418887 99418887 1001 86380 86390 1
418916 99418916 1001 86380 86390 1
418868 99418868 1001 86380 86390 1
420161 99420161 1001 86380 86390 1
420435 99420435 1001 86380 86390 1
420167 99420167 1001 86380 86390 1
419851 99419851 1001 86380 86390 1
419670 99419670 1001 86380 86390 1
419918 99419918 1001 86380 86390 1
420044 99420044 1001 86380 86390 1
419812 99419812 1001 86380 86390 1
419215 99419215 1001 86380 86390 1
419430 99419430 1001 86380 86390 1
419441 99419441 1001 86380 86390 1
420516 99420516 1001 86380 86390 1
420804 99420804 1001 86380 86390 1
421928 99421928 1001 86380 86390 1
421758 99421758 1001 86380 86390 1
421993 99421993 1001 86380 86390 1
421503 99421503 1001 86380 86390 1
421546 99421546 1001 86380 86390 1
421580 99421580 1001 86380 86390 1
420999 99420999 1001 86380 86390 1
422384 99422384 1001 86380 86390 1
422293 99422293 1001 86380 86390 1
423626 99423626 1001 86380 86390 1
423628 99423628 1001 86380 86390 1
423497 99423497 1001 86380 86390 1
423643 99423643 1001 86380 86390 1
423306 99423306 1001 86380 86390 1
423299 99423299 1001 86380 86390 1
422748 99422748 1001 86380 86390 1
422628 99422628 1001 86380 86390 1
422574 99422574 1001 86380 86390 1
422885 99422885 1001 86380 86390 1
422636 99422636 1001 86380 86390 1
422889 99422889 1001 86380 86390 1
422672 99422672 1001 86380 86390 1
422742 99422742 1001 86380 86390 1
424118 99424118 1001 86380 86390 1
424061 99424061 1001 86380 86390 1
425029 99425029 1001 86380 86390 1
425331 99425331 1001 86380 86390 1
425315 99425315 1001 86380 86390 1
425352 99425352 1001 86380 86390 1
424799 99424799 1001 86380 86390 1
424813 99424813 1001 86380 86390 1
424315 99424315 1001 86380 86390 1
424213 99424213 1001 86380 86390 1
424390 99424390 1001 86380 86390 1
424408 99424408 1001 86380 86390 1
424238 99424238 1001 86380 86390 1
425404 99425404 1001 86380 86390 1
427023 99427023 1001 86380 86390 1
426690 99426690 1001 86380 86390 1
426597 99426597 1001 86380 86390 1
426529 99426529 1001 86380 86390 1
426291 99426291 1001 86380 86390 1
426097 99426097 1001 86380 86390 1
426101 99426101 1001 86380 86390 1
427455 99427455 1001 86380 86390 1
427418 99427418 1001 86380 86390 1
428500 99428500 1001 86380 86390 1
428450 99428450 1001 86380 86390 1
428706 99428706 1001 86380 86390 1
428486 99428486 1001 86380 86390 1
428531 99428531 1001 86380 86390 1
428093 99428093 1001 86380 86390 1
428238 99428238 1001 86380 86390 1
428289 99428289 1001 86380 86390 1
427874 99427874 1001 86380 86390 1
427664 99427664 1001 86380 86390 1
427665 99427665 1001 86380 86390 1
427911 99427911 1001 86380 86390 1
428797 99428797 1001 86380 86390 1
430165 99430165 1001 86380 86390 1
430322 99430322 1001 86380 86390 1
430206 99430206 1001 86380 86390 1
429754 99429754 1001 86380 86390 1
429766 99429766 1001 86380 86390 1
429231 99429231 1001 86380 86390 1
429300 99429300 1001 86380 86390 1
429337 99429337 1001 86380 86390 1
429264 99429264 1001 86380 86390 1
430713 99430713 1001 86380 86390 1
430515 99430515 1001 86380 86390 1
430810 99430810 1001 86380 86390 1
431941 99431941 1001 86380 86390 1
431972 99431972 1001 86380 86390 1
431948 99431948 1001 86380 86390 1
431808 99431808 1001 86380 86390 1
431361 99431361 1001 86380 86390 1
431577 99431577 1001 86380 86390 1
431246 99431246 1001 86380 86390 1
430905 99430905 1001 86380 86390 1
431250 99431250 1001 86380 86390 1
432166 99432166 1001 86380 86390 1
433521 99433521 1001 86380 86390 1
433341 99433341 1001 86380 86390 1
433442 99433442 1001 86380 86390 1
433538 99433538 1001 86380 86390 1
433017 99433017 1001 86380 86390 1
433050 99433050 1001 86380 86390 1
432931 99432931 1001 86380 86390 1
433304 99433304 1001 86380 86390 1
433205 99433205 1001 86380 86390 1
432942 99432942 1001 86380 86390 1
432928 99432928 1001 86380 86390 1
432811 99432811 1001 86380 86390 1
435157 99435157 1001 86380 86390 1
435108 99435108 1001 86380 86390 1
435045 99435045 1001 86380 86390 1
434688 99434688 1001 86380 86390 1
434877 99434877 1001 86380 86390 1
434609 99434609 1001 86380 86390 1
434362 99434362 1001 86380 86390 1
434334 99434334 1001 86380 86390 1
434529 99434529 1001 86380 86390 1
435677 99435677 1001 86380 86390 1
437153 99437153 1001 86380 86390 1
436991 99436991 1001 86380 86390 1
437057 99437057 1001 86380 86390 1
436698 99436698 1001 86380 86390 1
436466 99436466 1001 86380 86390 1
436467 99436467 1001 86380 86390 1
436069 99436069 1001 86380 86390 1
436074 99436074 1001 86380 86390 1
435963 99435963 1001 86380 86390 1
436028 99436028 1001 86380 86390 1
436279 99436279 1001 86380 86390 1
300011 99300011 1001 86380 86390 1
300605 99300605 1001 86380 86390 1
300687 99300687 1001 86380 86390 1
300446 99300446 1001 86380 86390 1
300475 99300475 1001 86380 86390 1
300283 99300283 1001 86380 86390 1
300260 99300260 1001 86380 86390 1
300261 99300261 1001 86380 86390 1
300767 99300767 1001 86380 86390 1
301374 99301374 1001 86380 86390 1
301409 99301409 1001 86380 86390 1
301513 99301513 1001 86380 86390 1
301297 99301297 1001 86380 86390 1
301259 99301259 1001 86380 86390 1
301210 99301210 1001 86380 86390 1
301223 99301223 1001 86380 86390 1
301327 99301327 1001 86380 86390 1
301241 99301241 1001 86380 86390 1
301346 99301346 1001 86380 86390 1
300961 99300961 1001 86380 86390 1
300991 99300991 1001 86380 86390 1
301140 99301140 1001 86380 86390 1
301605 99301605 1001 86380 86390 1
301683 99301683 1001 86380 86390 1
301597 99301597 1001 86380 86390 1
301702 99301702 1001 86380 86390 1
302261 99302261 1001 86380 86390 1
302060 99302060 1001 86380 86390 1
302024 99302024 1001 86380 86390 1
302037 99302037 1001 86380 86390 1
301813 99301813 1001 86380 86390 1
301856 99301856 1001 86380 86390 1
301962 99301962 1001 86380 86390 1
301899 99301899 1001 86380 86390 1
302421 99302421 1001 86380 86390 1
302551 99302551 1001 86380 86390 1
303091 99303091 1001 86380 86390 1
302798 99302798 1001 86380 86390 1
302767 99302767 1001 86380 86390 1
302744 99302744 1001 86380 86390 1
302771 99302771 1001 86380 86390 1
302648 99302648 1001 86380 86390 1
303336 99303336 1001 86380 86390 1
303328 99303328 1001 86380 86390 1
304002 99304002 1001 86380 86390 1
304004 99304004 1001 86380 86390 1
303937 99303937 1001 86380 86390 1
303724 99303724 1001 86380 86390 1
303817 99303817 1001 86380 86390 1
303702 99303702 1001 86380 86390 1
303669 99303669 1001 86380 86390 1
303439 99303439 1001 86380 86390 1
303559 99303559 1001 86380 86390 1
304056 99304056 1001 86380 86390 1
304214 99304214 1001 86380 86390 1
304171 99304171 1001 86380 86390 1
304764 99304764 1001 86380 86390 1
304726 99304726 1001 86380 86390 1
304728 99304728 1001 86380 86390 1
304565 99304565 1001 86380 86390 1
304605 99304605 1001 86380 86390 1
304610 99304610 1001 86380 86390 1
304278 99304278 1001 86380 86390 1
304408 99304408 1001 86380 86390 1
304360 99304360 1001 86380 86390 1
305038 99305038 1001 86380 86390 1
304978 99304978 1001 86380 86390 1
305559 99305559 1001 86380 86390 1
305383 99305383 1001 86380 86390 1
305335 99305335 1001 86380 86390 1
305349 99305349 1001 86380 86390 1
305195 99305195 1001 86380 86390 1
305066 99305066 1001 86380 86390 1
305134 99305134 1001 86380 86390 1
305266 99305266 1001 86380 86390 1
305229 99305229 1001 86380 86390 1
305167 99305167 1001 86380 86390 1
500063 99500063 1001 86380 86390 1
500105 99500105 1001 86380 86390 1
500777 99500777 1001 86380 86390 1
500675 99500675 1001 86380 86390 1
500625 99500625 1001 86380 86390 1
500476 99500476 1001 86380 86390 1
500568 99500568 1001 86380 86390 1
500235 99500235 1001 86380 86390 1
500352 99500352 1001 86380 86390 1
500210 99500210 1001 86380 86390 1
500239 99500239 1001 86380 86390 1
500824 99500824 1001 86380 86390 1
500866 99500866 1001 86380 86390 1
500831 99500831 1001 86380 86390 1
501551 99501551 1001 86380 86390 1
501500 99501500 1001 86380 86390 1
501440 99501440 1001 86380 86390 1
501337 99501337 1001 86380 86390 1
501403 99501403 1001 86380 86390 1
501048 99501048 1001 86380 86390 1
501193 99501193 1001 86380 86390 1
501158 99501158 1001 86380 86390 1
501199 99501199 1001 86380 86390 1
501744 99501744 1001 86380 86390 1
501783 99501783 1001 86380 86390 1
501774 99501774 1001 86380 86390 1
502442 99502442 1001 86380 86390 1
502452 99502452 1001 86380 86390 1
502270 99502270 1001 86380 86390 1
502386 99502386 1001 86380 86390 1
502149 99502149 1001 86380 86390 1
502215 99502215 1001 86380 86390 1
502062 99502062 1001 86380 86390 1
502233 99502233 1001 86380 86390 1
501961 99501961 1001 86380 86390 1
501899 99501899 1001 86380 86390 1
501927 99501927 1001 86380 86390 1
501940 99501940 1001 86380 86390 1
502567 99502567 1001 86380 86390 1
502658 99502658 1001 86380 86390 1
502582 99502582 1001 86380 86390 1
502608 99502608 1001 86380 86390 1
502492 99502492 1001 86380 86390 1
502561 99502561 1001 86380 86390 1
503131 99503131 1001 86380 86390 1
503122 99503122 1001 86380 86390 1
503026 99503026 1001 86380 86390 1
502910 99502910 1001 86380 86390 1
502950 99502950 1001 86380 86390 1
502899 99502899 1001 86380 86390 1
502790 99502790 1001 86380 86390 1
502844 99502844 1001 86380 86390 1
502728 99502728 1001 86380 86390 1
502834 99502834 1001 86380 86390 1
502797 99502797 1001 86380 86390 1
502824 99502824 1001 86380 86390 1
502863 99502863 1001 86380 86390 1
503393 99503393 1001 86380 86390 1
503941 99503941 1001 86380 86390 1
504022 99504022 1001 86380 86390 1
503709 99503709 1001 86380 86390 1
503579 99503579 1001 86380 86390 1
503530 99503530 1001 86380 86390 1
503598 99503598 1001 86380 86390 1
504303 99504303 1001 86380 86390 1
504163 99504163 1001 86380 86390 1
504215 99504215 1001 86380 86390 1
504127 99504127 1001 86380 86390 1
504788 99504788 1001 86380 86390 1
504708 99504708 1001 86380 86390 1
504672 99504672 1001 86380 86390 1
504491 99504491 1001 86380 86390 1
504415 99504415 1001 86380 86390 1
504524 99504524 1001 86380 86390 1
504980 99504980 1001 86380 86390 1
504985 99504985 1001 86380 86390 1
505128 99505128 1001 86380 86390 1
505585 99505585 1001 86380 86390 1
505559 99505559 1001 86380 86390 1
505378 99505378 1001 86380 86390 1
505351 99505351 1001 86380 86390 1
505160 99505160 1001 86380 86390 1
505793 99505793 1001 86380 86390 1
505938 99505938 1001 86380 86390 1
505926 99505926 1001 86380 86390 1
505788 99505788 1001 86380 86390 1
505844 99505844 1001 86380 86390 1
506468 99506468 1001 86380 86390 1
506459 99506459 1001 86380 86390 1
506514 99506514 1001 86380 86390 1
506516 99506516 1001 86380 86390 1
506589 99506589 1001 86380 86390 1
506286 99506286 1001 86380 86390 1
506390 99506390 1001 86380 86390 1
506014 99506014 1001 86380 86390 1
506089 99506089 1001 86380 86390 1
506143 99506143 1001 86380 86390 1
506687 99506687 1001 86380 86390 1
506778 99506778 1001 86380 86390 1
506716 99506716 1001 86380 86390 1
506681 99506681 1001 86380 86390 1
507336 99507336 1001 86380 86390 1
507248 99507248 1001 86380 86390 1
507013 99507013 1001 86380 86390 1
507213 99507213 1001 86380 86390 1
507177 99507177 1001 86380 86390 1
506907 99506907 1001 86380 86390 1
506926 99506926 1001 86380 86390 1
507576 99507576 1001 86380 86390 1
507218 99507218 1001 86380 86390 1
507438 99507438 1001 86380 86390 1
507452 99507452 1001 86380 86390 1
507442 99507442 1001 86380 86390 1
507573 99507573 1001 86380 86390 1
508081 99508081 1001 86380 86390 1
508161 99508161 1001 86380 86390 1
508182 99508182 1001 86380 86390 1
507980 99507980 1001 86380 86390 1
508012 99508012 1001 86380 86390 1
507871 99507871 1001 86380 86390 1
507766 99507766 1001 86380 86390 1
507807 99507807 1001 86380 86390 1
507665 99507665 1001 86380 86390 1
508310 99508310 1001 86380 86390 1
508419 99508419 1001 86380 86390 1
508357 99508357 1001 86380 86390 1
508448 99508448 1001 86380 86390 1
508399 99508399 1001 86380 86390 1
508984 99508984 1001 86380 86390 1
508997 99508997 1001 86380 86390 1
508796 99508796 1001 86380 86390 1
508492 99508492 1001 86380 86390 1
508456 99508456 1001 86380 86390 1
508477 99508477 1001 86380 86390 1
508621 99508621 1001 86380 86390 1
509110 99509110 1001 86380 86390 1
509197 99509197 1001 86380 86390 1
509708 99509708 1001 86380 86390 1
509812 99509812 1001 86380 86390 1
509763 99509763 1001 86380 86390 1
509830 99509830 1001 86380 86390 1
509704 99509704 1001 86380 86390 1
509594 99509594 1001 86380 86390 1
509686 99509686 1001 86380 86390 1
509533 99509533 1001 86380 86390 1
509425 99509425 1001 86380 86390 1
509466 99509466 1001 86380 86390 1
509340 99509340 1001 86380 86390 1
509292 99509292 1001 86380 86390 1
510043 99510043 1001 86380 86390 1
510044 99510044 1001 86380 86390 1
509918 99509918 1001 86380 86390 1
510725 99510725 1001 86380 86390 1
510537 99510537 1001 86380 86390 1
510630 99510630 1001 86380 86390 1
510496 99510496 1001 86380 86390 1
510449 99510449 1001 86380 86390 1
510490 99510490 1001 86380 86390 1
510377 99510377 1001 86380 86390 1
510288 99510288 1001 86380 86390 1
510185 99510185 1001 86380 86390 1
510114 99510114 1001 86380 86390 1
510192 99510192 1001 86380 86390 1
510765 99510765 1001 86380 86390 1
510799 99510799 1001 86380 86390 1
511453 99511453 1001 86380 86390 1
511482 99511482 1001 86380 86390 1
511431 99511431 1001 86380 86390 1
511534 99511534 1001 86380 86390 1
511184 99511184 1001 86380 86390 1
511318 99511318 1001 86380 86390 1
511256 99511256 1001 86380 86390 1
511103 99511103 1001 86380 86390 1
511121 99511121 1001 86380 86390 1
511071 99511071 1001 86380 86390 1
511603 99511603 1001 86380 86390 1
511557 99511557 1001 86380 86390 1
511612 99511612 1001 86380 86390 1
511742 99511742 1001 86380 86390 1
512243 99512243 1001 86380 86390 1
512357 99512357 1001 86380 86390 1
512358 99512358 1001 86380 86390 1
512220 99512220 1001 86380 86390 1
512312 99512312 1001 86380 86390 1
512058 99512058 1001 86380 86390 1
511970 99511970 1001 86380 86390 1
512077 99512077 1001 86380 86390 1
511976 99511976 1001 86380 86390 1
511865 99511865 1001 86380 86390 1
511905 99511905 1001 86380 86390 1
511944 99511944 1001 86380 86390 1
511945 99511945 1001 86380 86390 1
511936 99511936 1001 86380 86390 1
511822 99511822 1001 86380 86390 1
512441 99512441 1001 86380 86390 1
512419 99512419 1001 86380 86390 1
512576 99512576 1001 86380 86390 1
512476 99512476 1001 86380 86390 1
513091 99513091 1001 86380 86390 1
513105 99513105 1001 86380 86390 1
513118 99513118 1001 86380 86390 1
513028 99513028 1001 86380 86390 1
513107 99513107 1001 86380 86390 1
513159 99513159 1001 86380 86390 1
513019 99513019 1001 86380 86390 1
513114 99513114 1001 86380 86390 1
512863 99512863 1001 86380 86390 1
512929 99512929 1001 86380 86390 1
512958 99512958 1001 86380 86390 1
512689 99512689 1001 86380 86390 1
512632 99512632 1001 86380 86390 1
513383 99513383 1001 86380 86390 1
513294 99513294 1001 86380 86390 1
513225 99513225 1001 86380 86390 1
513986 99513986 1001 86380 86390 1
513743 99513743 1001 86380 86390 1
513810 99513810 1001 86380 86390 1
513785 99513785 1001 86380 86390 1
513577 99513577 1001 86380 86390 1
514144 99514144 1001 86380 86390 1
514773 99514773 1001 86380 86390 1
514639 99514639 1001 86380 86390 1
514644 99514644 1001 86380 86390 1
514318 99514318 1001 86380 86390 1
514398 99514398 1001 86380 86390 1
514321 99514321 1001 86380 86390 1
514426 99514426 1001 86380 86390 1
514311 99514311 1001 86380 86390 1
514417 99514417 1001 86380 86390 1
514924 99514924 1001 86380 86390 1
514876 99514876 1001 86380 86390 1
515035 99515035 1001 86380 86390 1
515557 99515557 1001 86380 86390 1
515520 99515520 1001 86380 86390 1
515546 99515546 1001 86380 86390 1
515640 99515640 1001 86380 86390 1
515502 99515502 1001 86380 86390 1
515313 99515313 1001 86380 86390 1
515418 99515418 1001 86380 86390 1
515288 99515288 1001 86380 86390 1
515328 99515328 1001 86380 86390 1
515450 99515450 1001 86380 86390 1
515248 99515248 1001 86380 86390 1
515072 99515072 1001 86380 86390 1
515138 99515138 1001 86380 86390 1
515694 99515694 1001 86380 86390 1
515853 99515853 1001 86380 86390 1
515776 99515776 1001 86380 86390 1
515860 99515860 1001 86380 86390 1
516348 99516348 1001 86380 86390 1
516325 99516325 1001 86380 86390 1
516100 99516100 1001 86380 86390 1
516298 99516298 1001 86380 86390 1
516173 99516173 1001 86380 86390 1
516122 99516122 1001 86380 86390 1
516094 99516094 1001 86380 86390 1
516539 99516539 1001 86380 86390 1
516634 99516634 1001 86380 86390 1
517247 99517247 1001 86380 86390 1
517206 99517206 1001 86380 86390 1
517066 99517066 1001 86380 86390 1
517056 99517056 1001 86380 86390 1
516927 99516927 1001 86380 86390 1
517109 99517109 1001 86380 86390 1
516928 99516928 1001 86380 86390 1
517128 99517128 1001 86380 86390 1
516766 99516766 1001 86380 86390 1
516897 99516897 1001 86380 86390 1
516716 99516716 1001 86380 86390 1
516795 99516795 1001 86380 86390 1
516834 99516834 1001 86380 86390 1
516734 99516734 1001 86380 86390 1
516866 99516866 1001 86380 86390 1
517364 99517364 1001 86380 86390 1
517963 99517963 1001 86380 86390 1
518091 99518091 1001 86380 86390 1
518149 99518149 1001 86380 86390 1
518158 99518158 1001 86380 86390 1
517920 99517920 1001 86380 86390 1
517869 99517869 1001 86380 86390 1
517910 99517910 1001 86380 86390 1
517808 99517808 1001 86380 86390 1
517927 99517927 1001 86380 86390 1
517812 99517812 1001 86380 86390 1
517570 99517570 1001 86380 86390 1
517701 99517701 1001 86380 86390 1
518280 99518280 1001 86380 86390 1
518256 99518256 1001 86380 86390 1
518231 99518231 1001 86380 86390 1
518334 99518334 1001 86380 86390 1
518183 99518183 1001 86380 86390 1
518926 99518926 1001 86380 86390 1
518778 99518778 1001 86380 86390 1
518613 99518613 1001 86380 86390 1
518553 99518553 1001 86380 86390 1
518541 99518541 1001 86380 86390 1
518490 99518490 1001 86380 86390 1
519053 99519053 1001 86380 86390 1
519099 99519099 1001 86380 86390 1
519649 99519649 1001 86380 86390 1
519689 99519689 1001 86380 86390 1
519667 99519667 1001 86380 86390 1
519519 99519519 1001 86380 86390 1
519310 99519310 1001 86380 86390 1
519365 99519365 1001 86380 86390 1
519237 99519237 1001 86380 86390 1
520008 99520008 1001 86380 86390 1
519815 99519815 1001 86380 86390 1
519821 99519821 1001 86380 86390 1
520528 99520528 1001 86380 86390 1
520522 99520522 1001 86380 86390 1
520397 99520397 1001 86380 86390 1
520429 99520429 1001 86380 86390 1
520808 99520808 1001 86380 86390 1
520824 99520824 1001 86380 86390 1
521327 99521327 1001 86380 86390 1
521264 99521264 1001 86380 86390 1
521406 99521406 1001 86380 86390 1
521132 99521132 1001 86380 86390 1
521138 99521138 1001 86380 86390 1
521130 99521130 1001 86380 86390 1
520963 99520963 1001 86380 86390 1
521029 99521029 1001 86380 86390 1
520903 99520903 1001 86380 86390 1
520993 99520993 1001 86380 86390 1
521006 99521006 1001 86380 86390 1
520955 99520955 1001 86380 86390 1
520999 99520999 1001 86380 86390 1
521518 99521518 1001 86380 86390 1
521493 99521493 1001 86380 86390 1
521571 99521571 1001 86380 86390 1
521572 99521572 1001 86380 86390 1
521636 99521636 1001 86380 86390 1
521508 99521508 1001 86380 86390 1
521666 99521666 1001 86380 86390 1
521602 99521602 1001 86380 86390 1
521642 99521642 1001 86380 86390 1
521566 99521566 1001 86380 86390 1
522140 99522140 1001 86380 86390 1
522029 99522029 1001 86380 86390 1
521818 99521818 1001 86380 86390 1
521857 99521857 1001 86380 86390 1
522333 99522333 1001 86380 86390 1
522307 99522307 1001 86380 86390 1
522438 99522438 1001 86380 86390 1
522977 99522977 1001 86380 86390 1
523088 99523088 1001 86380 86390 1
523046 99523046 1001 86380 86390 1
522837 99522837 1001 86380 86390 1
522803 99522803 1001 86380 86390 1
522842 99522842 1001 86380 86390 1
522859 99522859 1001 86380 86390 1
522899 99522899 1001 86380 86390 1
522629 99522629 1001 86380 86390 1
522697 99522697 1001 86380 86390 1
522517 99522517 1001 86380 86390 1
522531 99522531 1001 86380 86390 1
523222 99523222 1001 86380 86390 1
523317 99523317 1001 86380 86390 1
523123 99523123 1001 86380 86390 1
523305 99523305 1001 86380 86390 1
523152 99523152 1001 86380 86390 1
523191 99523191 1001 86380 86390 1
523770 99523770 1001 86380 86390 1
523942 99523942 1001 86380 86390 1
523574 99523574 1001 86380 86390 1
523730 99523730 1001 86380 86390 1
523536 99523536 1001 86380 86390 1
523553 99523553 1001 86380 86390 1
523442 99523442 1001 86380 86390 1
523420 99523420 1001 86380 86390 1
523512 99523512 1001 86380 86390 1
523487 99523487 1001 86380 86390 1
523345 99523345 1001 86380 86390 1
524034 99524034 1001 86380 86390 1
524086 99524086 1001 86380 86390 1
523960 99523960 1001 86380 86390 1
523951 99523951 1001 86380 86390 1
524147 99524147 1001 86380 86390 1
524719 99524719 1001 86380 86390 1
524617 99524617 1001 86380 86390 1
524710 99524710 1001 86380 86390 1
524596 99524596 1001 86380 86390 1
524749 99524749 1001 86380 86390 1
524584 99524584 1001 86380 86390 1
524573 99524573 1001 86380 86390 1
524679 99524679 1001 86380 86390 1
524479 99524479 1001 86380 86390 1
524506 99524506 1001 86380 86390 1
524430 99524430 1001 86380 86390 1
524433 99524433 1001 86380 86390 1
524331 99524331 1001 86380 86390 1
524202 99524202 1001 86380 86390 1
524229 99524229 1001 86380 86390 1
524836 99524836 1001 86380 86390 1
524869 99524869 1001 86380 86390 1
524947 99524947 1001 86380 86390 1
525534 99525534 1001 86380 86390 1
525472 99525472 1001 86380 86390 1
525513 99525513 1001 86380 86390 1
525539 99525539 1001 86380 86390 1
525427 99525427 1001 86380 86390 1
525291 99525291 1001 86380 86390 1
525361 99525361 1001 86380 86390 1
525247 99525247 1001 86380 86390 1
525312 99525312 1001 86380 86390 1
525119 99525119 1001 86380 86390 1
525049 99525049 1001 86380 86390 1
525749 99525749 1001 86380 86390 1
525607 99525607 1001 86380 86390 1
525635 99525635 1001 86380 86390 1
525753 99525753 1001 86380 86390 1
525611 99525611 1001 86380 86390 1
525637 99525637 1001 86380 86390 1
525717 99525717 1001 86380 86390 1
525627 99525627 1001 86380 86390 1
526337 99526337 1001 86380 86390 1
526338 99526338 1001 86380 86390 1
526226 99526226 1001 86380 86390 1
526293 99526293 1001 86380 86390 1
526152 99526152 1001 86380 86390 1
525944 99525944 1001 86380 86390 1
525859 99525859 1001 86380 86390 1
525899 99525899 1001 86380 86390 1
525811 99525811 1001 86380 86390 1
525812 99525812 1001 86380 86390 1
526500 99526500 1001 86380 86390 1
526011 99526011 1001 86380 86390 1
526574 99526574 1001 86380 86390 1
526431 99526431 1001 86380 86390 1
527211 99527211 1001 86380 86390 1
527173 99527173 1001 86380 86390 1
527242 99527242 1001 86380 86390 1
527008 99527008 1001 86380 86390 1
526750 99526750 1001 86380 86390 1
526651 99526651 1001 86380 86390 1
526742 99526742 1001 86380 86390 1
527390 99527390 1001 86380 86390 1
527353 99527353 1001 86380 86390 1
527438 99527438 1001 86380 86390 1
527439 99527439 1001 86380 86390 1
527999 99527999 1001 86380 86390 1
527730 99527730 1001 86380 86390 1
527736 99527736 1001 86380 86390 1
527738 99527738 1001 86380 86390 1
527868 99527868 1001 86380 86390 1
527586 99527586 1001 86380 86390 1
527612 99527612 1001 86380 86390 1
527502 99527502 1001 86380 86390 1
527582 99527582 1001 86380 86390 1
528130 99528130 1001 86380 86390 1
528080 99528080 1001 86380 86390 1
528149 99528149 1001 86380 86390 1
528253 99528253 1001 86380 86390 1
528788 99528788 1001 86380 86390 1
528818 99528818 1001 86380 86390 1
528511 99528511 1001 86380 86390 1
528320 99528320 1001 86380 86390 1
528442 99528442 1001 86380 86390 1
528455 99528455 1001 86380 86390 1
528392 99528392 1001 86380 86390 1
528486 99528486 1001 86380 86390 1
528905 99528905 1001 86380 86390 1
528936 99528936 1001 86380 86390 1
528975 99528975 1001 86380 86390 1
529628 99529628 1001 86380 86390 1
529629 99529629 1001 86380 86390 1
529552 99529552 1001 86380 86390 1
529578 99529578 1001 86380 86390 1
529580 99529580 1001 86380 86390 1
529542 99529542 1001 86380 86390 1
529633 99529633 1001 86380 86390 1
529660 99529660 1001 86380 86390 1
529406 99529406 1001 86380 86390 1
529368 99529368 1001 86380 86390 1
529164 99529164 1001 86380 86390 1
529268 99529268 1001 86380 86390 1
529234 99529234 1001 86380 86390 1
529856 99529856 1001 86380 86390 1
529834 99529834 1001 86380 86390 1
529810 99529810 1001 86380 86390 1
529735 99529735 1001 86380 86390 1
530552 99530552 1001 86380 86390 1
530350 99530350 1001 86380 86390 1
530433 99530433 1001 86380 86390 1
530371 99530371 1001 86380 86390 1
530360 99530360 1001 86380 86390 1
530476 99530476 1001 86380 86390 1
530337 99530337 1001 86380 86390 1
530143 99530143 1001 86380 86390 1
530318 99530318 1001 86380 86390 1
530254 99530254 1001 86380 86390 1
530150 99530150 1001 86380 86390 1
530010 99530010 1001 86380 86390 1
530073 99530073 1001 86380 86390 1
530608 99530608 1001 86380 86390 1
530648 99530648 1001 86380 86390 1
530650 99530650 1001 86380 86390 1
530664 99530664 1001 86380 86390 1
531359 99531359 1001 86380 86390 1
531367 99531367 1001 86380 86390 1
531124 99531124 1001 86380 86390 1
531126 99531126 1001 86380 86390 1
531165 99531165 1001 86380 86390 1
531145 99531145 1001 86380 86390 1
530854 99530854 1001 86380 86390 1
530832 99530832 1001 86380 86390 1
531473 99531473 1001 86380 86390 1
531463 99531463 1001 86380 86390 1
532052 99532052 1001 86380 86390 1
532157 99532157 1001 86380 86390 1
532004 99532004 1001 86380 86390 1
532082 99532082 1001 86380 86390 1
532095 99532095 1001 86380 86390 1
532031 99532031 1001 86380 86390 1
531884 99531884 1001 86380 86390 1
531867 99531867 1001 86380 86390 1
531715 99531715 1001 86380 86390 1
531723 99531723 1001 86380 86390 1
531736 99531736 1001 86380 86390 1
531595 99531595 1001 86380 86390 1
531765 99531765 1001 86380 86390 1
532286 99532286 1001 86380 86390 1
532251 99532251 1001 86380 86390 1
532342 99532342 1001 86380 86390 1
532909 99532909 1001 86380 86390 1
532885 99532885 1001 86380 86390 1
532790 99532790 1001 86380 86390 1
532649 99532649 1001 86380 86390 1
532624 99532624 1001 86380 86390 1
532612 99532612 1001 86380 86390 1
533112 99533112 1001 86380 86390 1
533203 99533203 1001 86380 86390 1
533781 99533781 1001 86380 86390 1
533824 99533824 1001 86380 86390 1
533810 99533810 1001 86380 86390 1
533734 99533734 1001 86380 86390 1
533749 99533749 1001 86380 86390 1
533803 99533803 1001 86380 86390 1
533604 99533604 1001 86380 86390 1
533489 99533489 1001 86380 86390 1
533596 99533596 1001 86380 86390 1
533370 99533370 1001 86380 86390 1
533310 99533310 1001 86380 86390 1
533443 99533443 1001 86380 86390 1
533907 99533907 1001 86380 86390 1
533925 99533925 1001 86380 86390 1
534031 99534031 1001 86380 86390 1
533929 99533929 1001 86380 86390 1
534657 99534657 1001 86380 86390 1
534277 99534277 1001 86380 86390 1
534278 99534278 1001 86380 86390 1
534130 99534130 1001 86380 86390 1
534123 99534123 1001 86380 86390 1
534178 99534178 1001 86380 86390 1
534747 99534747 1001 86380 86390 1
534697 99534697 1001 86380 86390 1
534847 99534847 1001 86380 86390 1
534887 99534887 1001 86380 86390 1
535453 99535453 1001 86380 86390 1
535338 99535338 1001 86380 86390 1
535256 99535256 1001 86380 86390 1
535154 99535154 1001 86380 86390 1
535289 99535289 1001 86380 86390 1
535121 99535121 1001 86380 86390 1
535122 99535122 1001 86380 86390 1
535072 99535072 1001 86380 86390 1
534891 99534891 1001 86380 86390 1
535060 99535060 1001 86380 86390 1
534983 99534983 1001 86380 86390 1
534946 99534946 1001 86380 86390 1
534959 99534959 1001 86380 86390 1
534978 99534978 1001 86380 86390 1
535585 99535585 1001 86380 86390 1
535677 99535677 1001 86380 86390 1
535655 99535655 1001 86380 86390 1
535708 99535708 1001 86380 86390 1
535594 99535594 1001 86380 86390 1
535710 99535710 1001 86380 86390 1
535584 99535584 1001 86380 86390 1
536286 99536286 1001 86380 86390 1
536277 99536277 1001 86380 86390 1
536297 99536297 1001 86380 86390 1
536055 99536055 1001 86380 86390 1
536068 99536068 1001 86380 86390 1
535927 99535927 1001 86380 86390 1
536084 99536084 1001 86380 86390 1
535942 99535942 1001 86380 86390 1
536126 99536126 1001 86380 86390 1
536102 99536102 1001 86380 86390 1
535819 99535819 1001 86380 86390 1
535871 99535871 1001 86380 86390 1
535901 99535901 1001 86380 86390 1
536476 99536476 1001 86380 86390 1
536438 99536438 1001 86380 86390 1
536535 99536535 1001 86380 86390 1
537129 99537129 1001 86380 86390 1
537036 99537036 1001 86380 86390 1
537083 99537083 1001 86380 86390 1
536969 99536969 1001 86380 86390 1
536829 99536829 1001 86380 86390 1
536864 99536864 1001 86380 86390 1
536599 99536599 1001 86380 86390 1
536549 99536549 1001 86380 86390 1
536681 99536681 1001 86380 86390 1
536565 99536565 1001 86380 86390 1
537332 99537332 1001 86380 86390 1
537853 99537853 1001 86380 86390 1
537805 99537805 1001 86380 86390 1
537948 99537948 1001 86380 86390 1
537642 99537642 1001 86380 86390 1
537668 99537668 1001 86380 86390 1
537620 99537620 1001 86380 86390 1
537752 99537752 1001 86380 86390 1
537597 99537597 1001 86380 86390 1
537651 99537651 1001 86380 86390 1
537665 99537665 1001 86380 86390 1
537388 99537388 1001 86380 86390 1
538168 99538168 1001 86380 86390 1
538144 99538144 1001 86380 86390 1
538133 99538133 1001 86380 86390 1
538662 99538662 1001 86380 86390 1
538741 99538741 1001 86380 86390 1
538770 99538770 1001 86380 86390 1
538682 99538682 1001 86380 86390 1
538773 99538773 1001 86380 86390 1
538578 99538578 1001 86380 86390 1
538477 99538477 1001 86380 86390 1
538595 99538595 1001 86380 86390 1
538351 99538351 1001 86380 86390 1
538254 99538254 1001 86380 86390 1
538333 99538333 1001 86380 86390 1
538875 99538875 1001 86380 86390 1
539574 99539574 1001 86380 86390 1
539631 99539631 1001 86380 86390 1
539484 99539484 1001 86380 86390 1
539430 99539430 1001 86380 86390 1
539138 99539138 1001 86380 86390 1
539067 99539067 1001 86380 86390 1
539185 99539185 1001 86380 86390 1
539173 99539173 1001 86380 86390 1
539212 99539212 1001 86380 86390 1
539057 99539057 1001 86380 86390 1
539657 99539657 1001 86380 86390 1
539710 99539710 1001 86380 86390 1
540286 99540286 1001 86380 86390 1
540390 99540390 1001 86380 86390 1
540417 99540417 1001 86380 86390 1
540316 99540316 1001 86380 86390 1
540381 99540381 1001 86380 86390 1
540385 99540385 1001 86380 86390 1
540207 99540207 1001 86380 86390 1
540028 99540028 1001 86380 86390 1
540009 99540009 1001 86380 86390 1
540672 99540672 1001 86380 86390 1
540636 99540636 1001 86380 86390 1
540547 99540547 1001 86380 86390 1
540472 99540472 1001 86380 86390 1
540485 99540485 1001 86380 86390 1
541151 99541151 1001 86380 86390 1
541205 99541205 1001 86380 86390 1
541123 99541123 1001 86380 86390 1
541240 99541240 1001 86380 86390 1
540919 99540919 1001 86380 86390 1
540882 99540882 1001 86380 86390 1
541054 99541054 1001 86380 86390 1
541082 99541082 1001 86380 86390 1
541020 99541020 1001 86380 86390 1
541033 99541033 1001 86380 86390 1
541022 99541022 1001 86380 86390 1
540776 99540776 1001 86380 86390 1
540689 99540689 1001 86380 86390 1
540683 99540683 1001 86380 86390 1
540736 99540736 1001 86380 86390 1
541323 99541323 1001 86380 86390 1
541380 99541380 1001 86380 86390 1
542016 99542016 1001 86380 86390 1
542094 99542094 1001 86380 86390 1
541976 99541976 1001 86380 86390 1
541841 99541841 1001 86380 86390 1
541896 99541896 1001 86380 86390 1
541820 99541820 1001 86380 86390 1
541525 99541525 1001 86380 86390 1
541693 99541693 1001 86380 86390 1
541620 99541620 1001 86380 86390 1
541518 99541518 1001 86380 86390 1
541575 99541575 1001 86380 86390 1
542181 99542181 1001 86380 86390 1
542172 99542172 1001 86380 86390 1
542263 99542263 1001 86380 86390 1
542204 99542204 1001 86380 86390 1
542257 99542257 1001 86380 86390 1
542883 99542883 1001 86380 86390 1
542932 99542932 1001 86380 86390 1
542829 99542829 1001 86380 86390 1
542598 99542598 1001 86380 86390 1
542642 99542642 1001 86380 86390 1
542709 99542709 1001 86380 86390 1
542389 99542389 1001 86380 86390 1
542431 99542431 1001 86380 86390 1
542369 99542369 1001 86380 86390 1
542388 99542388 1001 86380 86390 1
543012 99543012 1001 86380 86390 1
543644 99543644 1001 86380 86390 1
543676 99543676 1001 86380 86390 1
543732 99543732 1001 86380 86390 1
543429 99543429 1001 86380 86390 1
543521 99543521 1001 86380 86390 1
543382 99543382 1001 86380 86390 1
543203 99543203 1001 86380 86390 1
543868 99543868 1001 86380 86390 1
543779 99543779 1001 86380 86390 1
544562 99544562 1001 86380 86390 1
544586 99544586 1001 86380 86390 1
544392 99544392 1001 86380 86390 1
544359 99544359 1001 86380 86390 1
544322 99544322 1001 86380 86390 1
544206 99544206 1001 86380 86390 1
544207 99544207 1001 86380 86390 1
544003 99544003 1001 86380 86390 1
544071 99544071 1001 86380 86390 1
544137 99544137 1001 86380 86390 1
544100 99544100 1001 86380 86390 1
544076 99544076 1001 86380 86390 1
435120 372 1001 36840 37317 1
408421 689 1001 20280 35997 1
523499 607 1001 44582 44881 1
529123 748 1002 55322 67058 1
400003 99400003 1001 86380 86390 1
400161 99400161 1001 86380 86390 1
400510 99400510 1001 86380 86390 1
400514 99400514 1001 86380 86390 1
400719 99400719 1001 86380 86390 1
400630 99400630 1001 86380 86390 1
400724 99400724 1001 86380 86390 1
401206 99401206 1001 86380 86390 1
401265 99401265 1001 86380 86390 1
401328 99401328 1001 86380 86390 1
401415 99401415 1001 86380 86390 1
401814 99401814 1001 86380 86390 1
401871 99401871 1001 86380 86390 1
401967 99401967 1001 86380 86390 1
402034 99402034 1001 86380 86390 1
402117 99402117 1001 86380 86390 1
402070 99402070 1001 86380 86390 1
402277 99402277 1001 86380 86390 1
402422 99402422 1001 86380 86390 1
402596 99402596 1001 86380 86390 1
402721 99402721 1001 86380 86390 1
402883 99402883 1001 86380 86390 1
403077 99403077 1001 86380 86390 1
403010 99403010 1001 86380 86390 1
403189 99403189 1001 86380 86390 1
403223 99403223 1001 86380 86390 1
403453 99403453 1001 86380 86390 1
403727 99403727 1001 86380 86390 1
403994 99403994 1001 86380 86390 1
404126 99404126 1001 86380 86390 1
404308 99404308 1001 86380 86390 1
404472 99404472 1001 86380 86390 1
404640 99404640 1001 86380 86390 1
404760 99404760 1001 86380 86390 1
404831 99404831 1001 86380 86390 1
404822 99404822 1001 86380 86390 1
405061 99405061 1001 86380 86390 1
405016 99405016 1001 86380 86390 1
405157 99405157 1001 86380 86390 1
405250 99405250 1001 86380 86390 1
405279 99405279 1001 86380 86390 1
405238 99405238 1001 86380 86390 1
405391 99405391 1001 86380 86390 1
405316 99405316 1001 86380 86390 1
405354 99405354 1001 86380 86390 1
405616 99405616 1001 86380 86390 1
405627 99405627 1001 86380 86390 1
405587 99405587 1001 86380 86390 1
405918 99405918 1001 86380 86390 1
406128 99406128 1001 86380 86390 1
406266 99406266 1001 86380 86390 1
406322 99406322 1001 86380 86390 1
406391 99406391 1001 86380 86390 1
406708 99406708 1001 86380 86390 1
406851 99406851 1001 86380 86390 1
407274 99407274 1001 86380 86390 1
407261 99407261 1001 86380 86390 1
407411 99407411 1001 86380 86390 1
407409 99407409 1001 86380 86390 1
407515 99407515 1001 86380 86390 1
408096 99408096 1001 86380 86390 1
408092 99408092 1001 86380 86390 1
408198 99408198 1001 86380 86390 1
408187 99408187 1001 86380 86390 1
408419 99408419 1001 86380 86390 1
408605 99408605 1001 86380 86390 1
408598 99408598 1001 86380 86390 1
409105 99409105 1001 86380 86390 1
409216 99409216 1001 86380 86390 1
409313 99409313 1001 86380 86390 1
409524 99409524 1001 86380 86390 1
409689 99409689 1001 86380 86390 1
409730 99409730 1001 86380 86390 1
409974 99409974 1001 86380 86390 1
410143 99410143 1001 86380 86390 1
410293 99410293 1001 86380 86390 1
410474 99410474 1001 86380 86390 1
410524 99410524 1001 86380 86390 1
410684 99410684 1001 86380 86390 1
410726 99410726 1001 86380 86390 1
410956 99410956 1001 86380 86390 1
411346 99411346 1001 86380 86390 1
411846 99411846 1001 86380 86390 1
412102 99412102 1001 86380 86390 1
412294 99412294 1001 86380 86390 1
412426 99412426 1001 86380 86390 1
412342 99412342 1001 86380 86390 1
412402 99412402 1001 86380 86390 1
412280 99412280 1001 86380 86390 1
412284 99412284 1001 86380 86390 1
413293 99413293 1001 86380 86390 1
413058 99413058 1001 86380 86390 1
413263 99413263 1001 86380 86390 1
412980 99412980 1001 86380 86390 1
413092 99413092 1001 86380 86390 1
413149 99413149 1001 86380 86390 1
412946 99412946 1001 86380 86390 1
413254 99413254 1001 86380 86390 1
412786 99412786 1001 86380 86390 1
412810 99412810 1001 86380 86390 1
412733 99412733 1001 86380 86390 1
412575 99412575 1001 86380 86390 1
412638 99412638 1001 86380 86390 1
413874 99413874 1001 86380 86390 1
415141 99415141 1001 86380 86390 1
415008 99415008 1001 86380 86390 1
415177 99415177 1001 86380 86390 1
415086 99415086 1001 86380 86390 1
415161 99415161 1001 86380 86390 1
414703 99414703 1001 86380 86390 1
414531 99414531 1001 86380 86390 1
414628 99414628 1001 86380 86390 1
414357 99414357 1001 86380 86390 1
414123 99414123 1001 86380 86390 1
415367 99415367 1001 86380 86390 1
415335 99415335 1001 86380 86390 1
415557 99415557 1001 86380 86390 1
415432 99415432 1001 86380 86390 1
415497 99415497 1001 86380 86390 1
415524 99415524 1001 86380 86390 1
416676 99416676 1001 86380 86390 1
416919 99416919 1001 86380 86390 1
416381 99416381 1001 86380 86390 1
416352 99416352 1001 86380 86390 1
416506 99416506 1001 86380 86390 1
416150 99416150 1001 86380 86390 1
416432 99416432 1001 86380 86390 1
415828 99415828 1001 86380 86390 1
417051 99417051 1001 86380 86390 1
417102 99417102 1001 86380 86390 1
417109 99417109 1001 86380 86390 1
418513 99418513 1001 86380 86390 1
418719 99418719 1001 86380 86390 1
418572 99418572 1001 86380 86390 1
418128 99418128 1001 86380 86390 1
418130 99418130 1001 86380 86390 1
418222 99418222 1001 86380 86390 1
418087 99418087 1001 86380 86390 1
418040 99418040 1001 86380 86390 1
418052 99418052 1001 86380 86390 1
417796 99417796 1001 86380 86390 1
417778 99417778 1001 86380 86390 1
417801 99417801 1001 86380 86390 1
419100 99419100 1001 86380 86390 1
419079 99419079 1001 86380 86390 1
419061 99419061 1001 86380 86390 1
418832 99418832 1001 86380 86390 1
420240 99420240 1001 86380 86390 1
420416 99420416 1001 86380 86390 1
420004 99420004 1001 86380 86390 1
420010 99420010 1001 86380 86390 1
420042 99420042 1001 86380 86390 1
419869 99419869 1001 86380 86390 1
419657 99419657 1001 86380 86390 1
419689 99419689 1001 86380 86390 1
419277 99419277 1001 86380 86390 1
419393 99419393 1001 86380 86390 1
419460 99419460 1001 86380 86390 1
419418 99419418 1001 86380 86390 1
420564 99420564 1001 86380 86390 1
420690 99420690 1001 86380 86390 1
421792 99421792 1001 86380 86390 1
421831 99421831 1001 86380 86390 1
422111 99422111 1001 86380 86390 1
421504 99421504 1001 86380 86390 1
421587 99421587 1001 86380 86390 1
421573 99421573 1001 86380 86390 1
421520 99421520 1001 86380 86390 1
421493 99421493 1001 86380 86390 1
421634 99421634 1001 86380 86390 1
420942 99420942 1001 86380 86390 1
420965 99420965 1001 86380 86390 1
420855 99420855 1001 86380 86390 1
422151 99422151 1001 86380 86390 1
422452 99422452 1001 86380 86390 1
422397 99422397 1001 86380 86390 1
423403 99423403 1001 86380 86390 1
423576 99423576 1001 86380 86390 1
423653 99423653 1001 86380 86390 1
423245 99423245 1001 86380 86390 1
423289 99423289 1001 86380 86390 1
423249 99423249 1001 86380 86390 1
423038 99423038 1001 86380 86390 1
422668 99422668 1001 86380 86390 1
422937 99422937 1001 86380 86390 1
423775 99423775 1001 86380 86390 1
424107 99424107 1001 86380 86390 1
425150 99425150 1001 86380 86390 1
425060 99425060 1001 86380 86390 1
424599 99424599 1001 86380 86390 1
424790 99424790 1001 86380 86390 1
424657 99424657 1001 86380 86390 1
424847 99424847 1001 86380 86390 1
425003 99425003 1001 86380 86390 1
424395 99424395 1001 86380 86390 1
425641 99425641 1001 86380 86390 1
426768 99426768 1001 86380 86390 1
427094 99427094 1001 86380 86390 1
426619 99426619 1001 86380 86390 1
426621 99426621 1001 86380 86390 1
426456 99426456 1001 86380 86390 1
426319 99426319 1001 86380 86390 1
426221 99426221 1001 86380 86390 1
426040 99426040 1001 86380 86390 1
427411 99427411 1001 86380 86390 1
427482 99427482 1001 86380 86390 1
427510 99427510 1001 86380 86390 1
427422 99427422 1001 86380 86390 1
428088 99428088 1001 86380 86390 1
427971 99427971 1001 86380 86390 1
427628 99427628 1001 86380 86390 1
427585 99427585 1001 86380 86390 1
428936 99428936 1001 86380 86390 1
428905 99428905 1001 86380 86390 1
428759 99428759 1001 86380 86390 1
430249 99430249 1001 86380 86390 1
430153 99430153 1001 86380 86390 1
430007 99430007 1001 86380 86390 1
430207 99430207 1001 86380 86390 1
429831 99429831 1001 86380 86390 1
429759 99429759 1001 86380 86390 1
429700 99429700 1001 86380 86390 1
430525 99430525 1001 86380 86390 1
431670 99431670 1001 86380 86390 1
431784 99431784 1001 86380 86390 1
431457 99431457 1001 86380 86390 1
431503 99431503 1001 86380 86390 1
431589 99431589 1001 86380 86390 1
431234 99431234 1001 86380 86390 1
431088 99431088 1001 86380 86390 1
432224 99432224 1001 86380 86390 1
432409 99432409 1001 86380 86390 1
432252 99432252 1001 86380 86390 1
432308 99432308 1001 86380 86390 1
432479 99432479 1001 86380 86390 1
433721 99433721 1001 86380 86390 1
433641 99433641 1001 86380 86390 1
433232 99433232 1001 86380 86390 1
433306 99433306 1001 86380 86390 1
433064 99433064 1001 86380 86390 1
433153 99433153 1001 86380 86390 1
432651 99432651 1001 86380 86390 1
432789 99432789 1001 86380 86390 1
434052 99434052 1001 86380 86390 1
434106 99434106 1001 86380 86390 1
435339 99435339 1001 86380 86390 1
435329 99435329 1001 86380 86390 1
435351 99435351 1001 86380 86390 1
435128 99435128 1001 86380 86390 1
434643 99434643 1001 86380 86390 1
434607 99434607 1001 86380 86390 1
434669 99434669 1001 86380 86390 1
434865 99434865 1001 86380 86390 1
434911 99434911 1001 86380 86390 1
434339 99434339 1001 86380 86390 1
434328 99434328 1001 86380 86390 1
434485 99434485 1001 86380 86390 1
435795 99435795 1001 86380 86390 1
437081 99437081 1001 86380 86390 1
437094 99437094 1001 86380 86390 1
436948 99436948 1001 86380 86390 1
436630 99436630 1001 86380 86390 1
436426 99436426 1001 86380 86390 1
436746 99436746 1001 86380 86390 1
435938 99435938 1001 86380 86390 1
436307 99436307 1001 86380 86390 1
436335 99436335 1001 86380 86390 1
437216 99437216 1001 86380 86390 1
300679 99300679 1001 86380 86390 1
300660 99300660 1001 86380 86390 1
300624 99300624 1001 86380 86390 1
300677 99300677 1001 86380 86390 1
300358 99300358 1001 86380 86390 1
300185 99300185 1001 86380 86390 1
300149 99300149 1001 86380 86390 1
300292 99300292 1001 86380 86390 1
300228 99300228 1001 86380 86390 1
300295 99300295 1001 86380 86390 1
300310 99300310 1001 86380 86390 1
300741 99300741 1001 86380 86390 1
300822 99300822 1001 86380 86390 1
300887 99300887 1001 86380 86390 1
301477 99301477 1001 86380 86390 1
301276 99301276 1001 86380 86390 1
301011 99301011 1001 86380 86390 1
300937 99300937 1001 86380 86390 1
301080 99301080 1001 86380 86390 1
300954 99300954 1001 86380 86390 1
301734 99301734 1001 86380 86390 1
301714 99301714 1001 86380 86390 1
301560 99301560 1001 86380 86390 1
302204 99302204 1001 86380 86390 1
302354 99302354 1001 86380 86390 1
301998 99301998 1001 86380 86390 1
302158 99302158 1001 86380 86390 1
302042 99302042 1001 86380 86390 1
301822 99301822 1001 86380 86390 1
302439 99302439 1001 86380 86390 1
302530 99302530 1001 86380 86390 1
303185 99303185 1001 86380 86390 1
302808 99302808 1001 86380 86390 1
302797 99302797 1001 86380 86390 1
302877 99302877 1001 86380 86390 1
302891 99302891 1001 86380 86390 1
302896 99302896 1001 86380 86390 1
302743 99302743 1001 86380 86390 1
302756 99302756 1001 86380 86390 1
302603 99302603 1001 86380 86390 1
302775 99302775 1001 86380 86390 1
303230 99303230 1001 86380 86390 1
303399 99303399 1001 86380 86390 1
303236 99303236 1001 86380 86390 1
303392 99303392 1001 86380 86390 1
303223 99303223 1001 86380 86390 1
303355 99303355 1001 86380 86390 1
303878 99303878 1001 86380 86390 1
303855 99303855 1001 86380 86390 1
303986 99303986 1001 86380 86390 1
303858 99303858 1001 86380 86390 1
303903 99303903 1001 86380 86390 1
304028 99304028 1001 86380 86390 1
303687 99303687 1001 86380 86390 1
303732 99303732 1001 86380 86390 1
303508 99303508 1001 86380 86390 1
303462 99303462 1001 86380 86390 1
304099 99304099 1001 86380 86390 1
304205 99304205 1001 86380 86390 1
304050 99304050 1001 86380 86390 1
304183 99304183 1001 86380 86390 1
304712 99304712 1001 86380 86390 1
304725 99304725 1001 86380 86390 1
304849 99304849 1001 86380 86390 1
304560 99304560 1001 86380 86390 1
304536 99304536 1001 86380 86390 1
304396 99304396 1001 86380 86390 1
304422 99304422 1001 86380 86390 1
304935 99304935 1001 86380 86390 1
304910 99304910 1001 86380 86390 1
304949 99304949 1001 86380 86390 1
304871 99304871 1001 86380 86390 1
304913 99304913 1001 86380 86390 1
305508 99305508 1001 86380 86390 1
305338 99305338 1001 86380 86390 1
305326 99305326 1001 86380 86390 1
305374 99305374 1001 86380 86390 1
305104 99305104 1001 86380 86390 1
305221 99305221 1001 86380 86390 1
305151 99305151 1001 86380 86390 1
500103 99500103 1001 86380 86390 1
500104 99500104 1001 86380 86390 1
500149 99500149 1001 86380 86390 1
500085 99500085 1001 86380 86390 1
500189 99500189 1001 86380 86390 1
500622 99500622 1001 86380 86390 1
500728 99500728 1001 86380 86390 1
500730 99500730 1001 86380 86390 1
500483 99500483 1001 86380 86390 1
500600 99500600 1001 86380 86390 1
500512 99500512 1001 86380 86390 1
500436 99500436 1001 86380 86390 1
500231 99500231 1001 86380 86390 1
500245 99500245 1001 86380 86390 1
500390 99500390 1001 86380 86390 1
500303 99500303 1001 86380 86390 1
500228 99500228 1001 86380 86390 1
500936 99500936 1001 86380 86390 1
500834 99500834 1001 86380 86390 1
501503 99501503 1001 86380 86390 1
501542 99501542 1001 86380 86390 1
501618 99501618 1001 86380 86390 1
501572 99501572 1001 86380 86390 1
501562 99501562 1001 86380 86390 1
501411 99501411 1001 86380 86390 1
501250 99501250 1001 86380 86390 1
501096 99501096 1001 86380 86390 1
501046 99501046 1001 86380 86390 1
501114 99501114 1001 86380 86390 1
501053 99501053 1001 86380 86390 1
501844 99501844 1001 86380 86390 1
501655 99501655 1001 86380 86390 1
501749 99501749 1001 86380 86390 1
501804 99501804 1001 86380 86390 1
502277 99502277 1001 86380 86390 1
502293 99502293 1001 86380 86390 1
502388 99502388 1001 86380 86390 1
502156 99502156 1001 86380 86390 1
502221 99502221 1001 86380 86390 1
502186 99502186 1001 86380 86390 1
502026 99502026 1001 86380 86390 1
501910 99501910 1001 86380 86390 1
501956 99501956 1001 86380 86390 1
501853 99501853 1001 86380 86390 1
501869 99501869 1001 86380 86390 1
503187 99503187 1001 86380 86390 1
502880 99502880 1001 86380 86390 1
502947 99502947 1001 86380 86390 1
502712 99502712 1001 86380 86390 1
502829 99502829 1001 86380 86390 1
502874 99502874 1001 86380 86390 1
503333 99503333 1001 86380 86390 1
503950 99503950 1001 86380 86390 1
503992 99503992 1001 86380 86390 1
503931 99503931 1001 86380 86390 1
504104 99504104 1001 86380 86390 1
503934 99503934 1001 86380 86390 1
503800 99503800 1001 86380 86390 1
503669 99503669 1001 86380 86390 1
503660 99503660 1001 86380 86390 1
503572 99503572 1001 86380 86390 1
504233 99504233 1001 86380 86390 1
504287 99504287 1001 86380 86390 1
504187 99504187 1001 86380 86390 1
504794 99504794 1001 86380 86390 1
504783 99504783 1001 86380 86390 1
504901 99504901 1001 86380 86390 1
504864 99504864 1001 86380 86390 1
504890 99504890 1001 86380 86390 1
504547 99504547 1001 86380 86390 1
504540 99504540 1001 86380 86390 1
504541 99504541 1001 86380 86390 1
504606 99504606 1001 86380 86390 1
504619 99504619 1001 86380 86390 1
504339 99504339 1001 86380 86390 1
504483 99504483 1001 86380 86390 1
504459 99504459 1001 86380 86390 1
505036 99505036 1001 86380 86390 1
504998 99504998 1001 86380 86390 1
505042 99505042 1001 86380 86390 1
505107 99505107 1001 86380 86390 1
505605 99505605 1001 86380 86390 1
505744 99505744 1001 86380 86390 1
505624 99505624 1001 86380 86390 1
505599 99505599 1001 86380 86390 1
505435 99505435 1001 86380 86390 1
505483 99505483 1001 86380 86390 1
505548 99505548 1001 86380 86390 1
505293 99505293 1001 86380 86390 1
505308 99505308 1001 86380 86390 1
505219 99505219 1001 86380 86390 1
505310 99505310 1001 86380 86390 1
505312 99505312 1001 86380 86390 1
505287 99505287 1001 86380 86390 1
505172 99505172 1001 86380 86390 1
505862 99505862 1001 86380 86390 1
505771 99505771 1001 86380 86390 1
505798 99505798 1001 86380 86390 1
505825 99505825 1001 86380 86390 1
506493 99506493 1001 86380 86390 1
506455 99506455 1001 86380 86390 1
506443 99506443 1001 86380 86390 1
506265 99506265 1001 86380 86390 1
506269 99506269 1001 86380 86390 1
506297 99506297 1001 86380 86390 1
506388 99506388 1001 86380 86390 1
506312 99506312 1001 86380 86390 1
506066 99506066 1001 86380 86390 1
505979 99505979 1001 86380 86390 1
506112 99506112 1001 86380 86390 1
506009 99506009 1001 86380 86390 1
506065 99506065 1001 86380 86390 1
506724 99506724 1001 86380 86390 1
506612 99506612 1001 86380 86390 1
506760 99506760 1001 86380 86390 1
507259 99507259 1001 86380 86390 1
507311 99507311 1001 86380 86390 1
507263 99507263 1001 86380 86390 1
507238 99507238 1001 86380 86390 1
507328 99507328 1001 86380 86390 1
507355 99507355 1001 86380 86390 1
507330 99507330 1001 86380 86390 1
507357 99507357 1001 86380 86390 1
507034 99507034 1001 86380 86390 1
506872 99506872 1001 86380 86390 1
506835 99506835 1001 86380 86390 1
506839 99506839 1001 86380 86390 1
507432 99507432 1001 86380 86390 1
507454 99507454 1001 86380 86390 1
507610 99507610 1001 86380 86390 1
507429 99507429 1001 86380 86390 1
508172 99508172 1001 86380 86390 1
508095 99508095 1001 86380 86390 1
508177 99508177 1001 86380 86390 1
508190 99508190 1001 86380 86390 1
508139 99508139 1001 86380 86390 1
508169 99508169 1001 86380 86390 1
507978 99507978 1001 86380 86390 1
507979 99507979 1001 86380 86390 1
507877 99507877 1001 86380 86390 1
508006 99508006 1001 86380 86390 1
507945 99507945 1001 86380 86390 1
507977 99507977 1001 86380 86390 1
507801 99507801 1001 86380 86390 1
507805 99507805 1001 86380 86390 1
508362 99508362 1001 86380 86390 1
508325 99508325 1001 86380 86390 1
508405 99508405 1001 86380 86390 1
509043 99509043 1001 86380 86390 1
508962 99508962 1001 86380 86390 1
509070 99509070 1001 86380 86390 1
508716 99508716 1001 86380 86390 1
508823 99508823 1001 86380 86390 1
508650 99508650 1001 86380 86390 1
508560 99508560 1001 86380 86390 1
509279 99509279 1001 86380 86390 1
509088 99509088 1001 86380 86390 1
509141 99509141 1001 86380 86390 1
509193 99509193 1001 86380 86390 1
509174 99509174 1001 86380 86390 1
509733 99509733 1001 86380 86390 1
509785 99509785 1001 86380 86390 1
509749 99509749 1001 86380 86390 1
509769 99509769 1001 86380 86390 1
509784 99509784 1001 86380 86390 1
509644 99509644 1001 86380 86390 1
509622 99509622 1001 86380 86390 1
509589 99509589 1001 86380 86390 1
509321 99509321 1001 86380 86390 1
509352 99509352 1001 86380 86390 1
509482 99509482 1001 86380 86390 1
509484 99509484 1001 86380 86390 1
509408 99509408 1001 86380 86390 1
509963 99509963 1001 86380 86390 1
510030 99510030 1001 86380 86390 1
509915 99509915 1001 86380 86390 1
510034 99510034 1001 86380 86390 1
509919 99509919 1001 86380 86390 1
510588 99510588 1001 86380 86390 1
510667 99510667 1001 86380 86390 1
510616 99510616 1001 86380 86390 1
510683 99510683 1001 86380 86390 1
510522 99510522 1001 86380 86390 1
510422 99510422 1001 86380 86390 1
510372 99510372 1001 86380 86390 1
510441 99510441 1001 86380 86390 1
510291 99510291 1001 86380 86390 1
510150 99510150 1001 86380 86390 1
510138 99510138 1001 86380 86390 1
510245 99510245 1001 86380 86390 1
510208 99510208 1001 86380 86390 1
510144 99510144 1001 86380 86390 1
510815 99510815 1001 86380 86390 1
510833 99510833 1001 86380 86390 1
510886 99510886 1001 86380 86390 1
510900 99510900 1001 86380 86390 1
511486 99511486 1001 86380 86390 1
511339 99511339 1001 86380 86390 1
511191 99511191 1001 86380 86390 1
510950 99510950 1001 86380 86390 1
510994 99510994 1001 86380 86390 1
510983 99510983 1001 86380 86390 1
511009 99511009 1001 86380 86390 1
511591 99511591 1001 86380 86390 1
511579 99511579 1001 86380 86390 1
511696 99511696 1001 86380 86390 1
512224 99512224 1001 86380 86390 1
512192 99512192 1001 86380 86390 1
512335 99512335 1001 86380 86390 1
512153 99512153 1001 86380 86390 1
512169 99512169 1001 86380 86390 1
512079 99512079 1001 86380 86390 1
512157 99512157 1001 86380 86390 1
511897 99511897 1001 86380 86390 1
512467 99512467 1001 86380 86390 1
512468 99512468 1001 86380 86390 1
512475 99512475 1001 86380 86390 1
512501 99512501 1001 86380 86390 1
512528 99512528 1001 86380 86390 1
513007 99513007 1001 86380 86390 1
513099 99513099 1001 86380 86390 1
513166 99513166 1001 86380 86390 1
512834 99512834 1001 86380 86390 1
512860 99512860 1001 86380 86390 1
512824 99512824 1001 86380 86390 1
512728 99512728 1001 86380 86390 1
512616 99512616 1001 86380 86390 1
512669 99512669 1001 86380 86390 1
513281 99513281 1001 86380 86390 1
513336 99513336 1001 86380 86390 1
514004 99514004 1001 86380 86390 1
513842 99513842 1001 86380 86390 1
513900 99513900 1001 86380 86390 1
513763 99513763 1001 86380 86390 1
513703 99513703 1001 86380 86390 1
513514 99513514 1001 86380 86390 1
513533 99513533 1001 86380 86390 1
513458 99513458 1001 86380 86390 1
514083 99514083 1001 86380 86390 1
514074 99514074 1001 86380 86390 1
514087 99514087 1001 86380 86390 1
514854 99514854 1001 86380 86390 1
514820 99514820 1001 86380 86390 1
514843 99514843 1001 86380 86390 1
514726 99514726 1001 86380 86390 1
514752 99514752 1001 86380 86390 1
514544 99514544 1001 86380 86390 1
514507 99514507 1001 86380 86390 1
514344 99514344 1001 86380 86390 1
514358 99514358 1001 86380 86390 1
514881 99514881 1001 86380 86390 1
515037 99515037 1001 86380 86390 1
514869 99514869 1001 86380 86390 1
514898 99514898 1001 86380 86390 1
514889 99514889 1001 86380 86390 1
515621 99515621 1001 86380 86390 1
515512 99515512 1001 86380 86390 1
515466 99515466 1001 86380 86390 1
515298 99515298 1001 86380 86390 1
515467 99515467 1001 86380 86390 1
515121 99515121 1001 86380 86390 1
515123 99515123 1001 86380 86390 1
515124 99515124 1001 86380 86390 1
515704 99515704 1001 86380 86390 1
516408 99516408 1001 86380 86390 1
516477 99516477 1001 86380 86390 1
516390 99516390 1001 86380 86390 1
516339 99516339 1001 86380 86390 1
516457 99516457 1001 86380 86390 1
516175 99516175 1001 86380 86390 1
516142 99516142 1001 86380 86390 1
516118 99516118 1001 86380 86390 1
515967 99515967 1001 86380 86390 1
516032 99516032 1001 86380 86390 1
516049 99516049 1001 86380 86390 1
515990 99515990 1001 86380 86390 1
515939 99515939 1001 86380 86390 1
516029 99516029 1001 86380 86390 1
516662 99516662 1001 86380 86390 1
516702 99516702 1001 86380 86390 1
516638 99516638 1001 86380 86390 1
516588 99516588 1001 86380 86390 1
516512 99516512 1001 86380 86390 1
516514 99516514 1001 86380 86390 1
517231 99517231 1001 86380 86390 1
517080 99517080 1001 86380 86390 1
516952 99516952 1001 86380 86390 1
516875 99516875 1001 86380 86390 1
516750 99516750 1001 86380 86390 1
517505 99517505 1001 86380 86390 1
517483 99517483 1001 86380 86390 1
517496 99517496 1001 86380 86390 1
517512 99517512 1001 86380 86390 1
518047 99518047 1001 86380 86390 1
518113 99518113 1001 86380 86390 1
518070 99518070 1001 86380 86390 1
518032 99518032 1001 86380 86390 1
517933 99517933 1001 86380 86390 1
517806 99517806 1001 86380 86390 1
517799 99517799 1001 86380 86390 1
517761 99517761 1001 86380 86390 1
517559 99517559 1001 86380 86390 1
517626 99517626 1001 86380 86390 1
517694 99517694 1001 86380 86390 1
518187 99518187 1001 86380 86390 1
518201 99518201 1001 86380 86390 1
518191 99518191 1001 86380 86390 1
518247 99518247 1001 86380 86390 1
518365 99518365 1001 86380 86390 1
518938 99518938 1001 86380 86390 1
518958 99518958 1001 86380 86390 1
518893 99518893 1001 86380 86390 1
518803 99518803 1001 86380 86390 1
518816 99518816 1001 86380 86390 1
518936 99518936 1001 86380 86390 1
518743 99518743 1001 86380 86390 1
518763 99518763 1001 86380 86390 1
518484 99518484 1001 86380 86390 1
518568 99518568 1001 86380 86390 1
518378 99518378 1001 86380 86390 1
519076 99519076 1001 86380 86390 1
519159 99519159 1001 86380 86390 1
519019 99519019 1001 86380 86390 1
519072 99519072 1001 86380 86390 1
519176 99519176 1001 86380 86390 1
519190 99519190 1001 86380 86390 1
519721 99519721 1001 86380 86390 1
519747 99519747 1001 86380 86390 1
519421 99519421 1001 86380 86390 1
519362 99519362 1001 86380 86390 1
519356 99519356 1001 86380 86390 1
519321 99519321 1001 86380 86390 1
520512 99520512 1001 86380 86390 1
520594 99520594 1001 86380 86390 1
520521 99520521 1001 86380 86390 1
520240 99520240 1001 86380 86390 1
520410 99520410 1001 86380 86390 1
520283 99520283 1001 86380 86390 1
520434 99520434 1001 86380 86390 1
520099 99520099 1001 86380 86390 1
520103 99520103 1001 86380 86390 1
520066 99520066 1001 86380 86390 1
520741 99520741 1001 86380 86390 1
520679 99520679 1001 86380 86390 1
520706 99520706 1001 86380 86390 1
521281 99521281 1001 86380 86390 1
521333 99521333 1001 86380 86390 1
521458 99521458 1001 86380 86390 1
521196 99521196 1001 86380 86390 1
521067 99521067 1001 86380 86390 1
521172 99521172 1001 86380 86390 1
521229 99521229 1001 86380 86390 1
521260 99521260 1001 86380 86390 1
520900 99520900 1001 86380 86390 1
520952 99520952 1001 86380 86390 1
520979 99520979 1001 86380 86390 1
521033 99521033 1001 86380 86390 1
520857 99520857 1001 86380 86390 1
522230 99522230 1001 86380 86390 1
522210 99522210 1001 86380 86390 1
522277 99522277 1001 86380 86390 1
521985 99521985 1001 86380 86390 1
521894 99521894 1001 86380 86390 1
522065 99522065 1001 86380 86390 1
521981 99521981 1001 86380 86390 1
522059 99522059 1001 86380 86390 1
522371 99522371 1001 86380 86390 1
522390 99522390 1001 86380 86390 1
522470 99522470 1001 86380 86390 1
522978 99522978 1001 86380 86390 1
523068 99523068 1001 86380 86390 1
522946 99522946 1001 86380 86390 1
522747 99522747 1001 86380 86390 1
522902 99522902 1001 86380 86390 1
522800 99522800 1001 86380 86390 1
522865 99522865 1001 86380 86390 1
522751 99522751 1001 86380 86390 1
522739 99522739 1001 86380 86390 1
522742 99522742 1001 86380 86390 1
522794 99522794 1001 86380 86390 1
522716 99522716 1001 86380 86390 1
522655 99522655 1001 86380 86390 1
522646 99522646 1001 86380 86390 1
522699 99522699 1001 86380 86390 1
523209 99523209 1001 86380 86390 1
523778 99523778 1001 86380 86390 1
523782 99523782 1001 86380 86390 1
523549 99523549 1001 86380 86390 1
523575 99523575 1001 86380 86390 1
523692 99523692 1001 86380 86390 1
523693 99523693 1001 86380 86390 1
523621 99523621 1001 86380 86390 1
523428 99523428 1001 86380 86390 1
523353 99523353 1001 86380 86390 1
523482 99523482 1001 86380 86390 1
523341 99523341 1001 86380 86390 1
523370 99523370 1001 86380 86390 1
523525 99523525 1001 86380 86390 1
523361 99523361 1001 86380 86390 1
524007 99524007 1001 86380 86390 1
523955 99523955 1001 86380 86390 1
524103 99524103 1001 86380 86390 1
524104 99524104 1001 86380 86390 1
524094 99524094 1001 86380 86390 1
524735 99524735 1001 86380 86390 1
524576 99524576 1001 86380 86390 1
524422 99524422 1001 86380 86390 1
524564 99524564 1001 86380 86390 1
524374 99524374 1001 86380 86390 1
524347 99524347 1001 86380 86390 1
524348 99524348 1001 86380 86390 1
524799 99524799 1001 86380 86390 1
524968 99524968 1001 86380 86390 1
524932 99524932 1001 86380 86390 1
524908 99524908 1001 86380 86390 1
524818 99524818 1001 86380 86390 1
525445 99525445 1001 86380 86390 1
525366 99525366 1001 86380 86390 1
525342 99525342 1001 86380 86390 1
525322 99525322 1001 86380 86390 1
525271 99525271 1001 86380 86390 1
525054 99525054 1001 86380 86390 1
525103 99525103 1001 86380 86390 1
525130 99525130 1001 86380 86390 1
525792 99525792 1001 86380 86390 1
525645 99525645 1001 86380 86390 1
526348 99526348 1001 86380 86390 1
526258 99526258 1001 86380 86390 1
526053 99526053 1001 86380 86390 1
525971 99525971 1001 86380 86390 1
525946 99525946 1001 86380 86390 1
525972 99525972 1001 86380 86390 1
525820 99525820 1001 86380 86390 1
525833 99525833 1001 86380 86390 1
525969 99525969 1001 86380 86390 1
525814 99525814 1001 86380 86390 1
526512 99526512 1001 86380 86390 1
526543 99526543 1001 86380 86390 1
526444 99526444 1001 86380 86390 1
527067 99527067 1001 86380 86390 1
526928 99526928 1001 86380 86390 1
526912 99526912 1001 86380 86390 1
526951 99526951 1001 86380 86390 1
526655 99526655 1001 86380 86390 1
526823 99526823 1001 86380 86390 1
526722 99526722 1001 86380 86390 1
526748 99526748 1001 86380 86390 1
526724 99526724 1001 86380 86390 1
527299 99527299 1001 86380 86390 1
527416 99527416 1001 86380 86390 1
527261 99527261 1001 86380 86390 1
527359 99527359 1001 86380 86390 1
527373 99527373 1001 86380 86390 1
527972 99527972 1001 86380 86390 1
528041 99528041 1001 86380 86390 1
527877 99527877 1001 86380 86390 1
527859 99527859 1001 86380 86390 1
527796 99527796 1001 86380 86390 1
527571 99527571 1001 86380 86390 1
527584 99527584 1001 86380 86390 1
527627 99527627 1001 86380 86390 1
528163 99528163 1001 86380 86390 1
528152 99528152 1001 86380 86390 1
528155 99528155 1001 86380 86390 1
528759 99528759 1001 86380 86390 1
528581 99528581 1001 86380 86390 1
528671 99528671 1001 86380 86390 1
528684 99528684 1001 86380 86390 1
528499 99528499 1001 86380 86390 1
528359 99528359 1001 86380 86390 1
528350 99528350 1001 86380 86390 1
528432 99528432 1001 86380 86390 1
529017 99529017 1001 86380 86390 1
528994 99528994 1001 86380 86390 1
528916 99528916 1001 86380 86390 1
529317 99529317 1001 86380 86390 1
529429 99529429 1001 86380 86390 1
529787 99529787 1001 86380 86390 1
530420 99530420 1001 86380 86390 1
530232 99530232 1001 86380 86390 1
530340 99530340 1001 86380 86390 1
530159 99530159 1001 86380 86390 1
530186 99530186 1001 86380 86390 1
530277 99530277 1001 86380 86390 1
530151 99530151 1001 86380 86390 1
530120 99530120 1001 86380 86390 1
529982 99529982 1001 86380 86390 1
530100 99530100 1001 86380 86390 1
530617 99530617 1001 86380 86390 1
531307 99531307 1001 86380 86390 1
531336 99531336 1001 86380 86390 1
531325 99531325 1001 86380 86390 1
531032 99531032 1001 86380 86390 1
531020 99531020 1001 86380 86390 1
531009 99531009 1001 86380 86390 1
530945 99530945 1001 86380 86390 1
532117 99532117 1001 86380 86390 1
532054 99532054 1001 86380 86390 1
532146 99532146 1001 86380 86390 1
531978 99531978 1001 86380 86390 1
531877 99531877 1001 86380 86390 1
531997 99531997 1001 86380 86390 1
531742 99531742 1001 86380 86390 1
531751 99531751 1001 86380 86390 1
531622 99531622 1001 86380 86390 1
532261 99532261 1001 86380 86390 1
532395 99532395 1001 86380 86390 1
532409 99532409 1001 86380 86390 1
532995 99532995 1001 86380 86390 1
532996 99532996 1001 86380 86390 1
532984 99532984 1001 86380 86390 1
533003 99533003 1001 86380 86390 1
532765 99532765 1001 86380 86390 1
532627 99532627 1001 86380 86390 1
533131 99533131 1001 86380 86390 1
533762 99533762 1001 86380 86390 1
533839 99533839 1001 86380 86390 1
533765 99533765 1001 86380 86390 1
533851 99533851 1001 86380 86390 1
533652 99533652 1001 86380 86390 1
533473 99533473 1001 86380 86390 1
533526 99533526 1001 86380 86390 1
533556 99533556 1001 86380 86390 1
533572 99533572 1001 86380 86390 1
533277 99533277 1001 86380 86390 1
533332 99533332 1001 86380 86390 1
533242 99533242 1001 86380 86390 1
533307 99533307 1001 86380 86390 1
533437 99533437 1001 86380 86390 1
533917 99533917 1001 86380 86390 1
534640 99534640 1001 86380 86390 1
534456 99534456 1001 86380 86390 1
534343 99534343 1001 86380 86390 1
534476 99534476 1001 86380 86390 1
534141 99534141 1001 86380 86390 1
534219 99534219 1001 86380 86390 1
534160 99534160 1001 86380 86390 1
534200 99534200 1001 86380 86390 1
534762 99534762 1001 86380 86390 1
534776 99534776 1001 86380 86390 1
534866 99534866 1001 86380 86390 1
534841 99534841 1001 86380 86390 1
534767 99534767 1001 86380 86390 1
534884 99534884 1001 86380 86390 1
534860 99534860 1001 86380 86390 1
535485 99535485 1001 86380 86390 1
535171 99535171 1001 86380 86390 1
534980 99534980 1001 86380 86390 1
535660 99535660 1001 86380 86390 1
535609 99535609 1001 86380 86390 1
536298 99536298 1001 86380 86390 1
536209 99536209 1001 86380 86390 1
536137 99536137 1001 86380 86390 1
536176 99536176 1001 86380 86390 1
536204 99536204 1001 86380 86390 1
536218 99536218 1001 86380 86390 1
536045 99536045 1001 86380 86390 1
535981 99535981 1001 86380 86390 1
535996 99535996 1001 86380 86390 1
536077 99536077 1001 86380 86390 1
536013 99536013 1001 86380 86390 1
535923 99535923 1001 86380 86390 1
535745 99535745 1001 86380 86390 1
535784 99535784 1001 86380 86390 1
535875 99535875 1001 86380 86390 1
535764 99535764 1001 86380 86390 1
535830 99535830 1001 86380 86390 1
536433 99536433 1001 86380 86390 1
536473 99536473 1001 86380 86390 1
536999 99536999 1001 86380 86390 1
536853 99536853 1001 86380 86390 1
536880 99536880 1001 86380 86390 1
536833 99536833 1001 86380 86390 1
536755 99536755 1001 86380 86390 1
536847 99536847 1001 86380 86390 1
536942 99536942 1001 86380 86390 1
536904 99536904 1001 86380 86390 1
536572 99536572 1001 86380 86390 1
536625 99536625 1001 86380 86390 1
536690 99536690 1001 86380 86390 1
537264 99537264 1001 86380 86390 1
536542 99536542 1001 86380 86390 1
537917 99537917 1001 86380 86390 1
537920 99537920 1001 86380 86390 1
537737 99537737 1001 86380 86390 1
537767 99537767 1001 86380 86390 1
537433 99537433 1001 86380 86390 1
537537 99537537 1001 86380 86390 1
537381 99537381 1001 86380 86390 1
537421 99537421 1001 86380 86390 1
537448 99537448 1001 86380 86390 1
537438 99537438 1001 86380 86390 1
537389 99537389 1001 86380 86390 1
537495 99537495 1001 86380 86390 1
538021 99538021 1001 86380 86390 1
538704 99538704 1001 86380 86390 1
538627 99538627 1001 86380 86390 1
538442 99538442 1001 86380 86390 1
538533 99538533 1001 86380 86390 1
538514 99538514 1001 86380 86390 1
538515 99538515 1001 86380 86390 1
538580 99538580 1001 86380 86390 1
538236 99538236 1001 86380 86390 1
538276 99538276 1001 86380 86390 1
538225 99538225 1001 86380 86390 1
538204 99538204 1001 86380 86390 1
538373 99538373 1001 86380 86390 1
539010 99539010 1001 86380 86390 1
539609 99539609 1001 86380 86390 1
539518 99539518 1001 86380 86390 1
539522 99539522 1001 86380 86390 1
539562 99539562 1001 86380 86390 1
539306 99539306 1001 86380 86390 1
539375 99539375 1001 86380 86390 1
539316 99539316 1001 86380 86390 1
539219 99539219 1001 86380 86390 1
539090 99539090 1001 86380 86390 1
539223 99539223 1001 86380 86390 1
539767 99539767 1001 86380 86390 1
539653 99539653 1001 86380 86390 1
540301 99540301 1001 86380 86390 1
540277 99540277 1001 86380 86390 1
540290 99540290 1001 86380 86390 1
540362 99540362 1001 86380 86390 1
540388 99540388 1001 86380 86390 1
540102 99540102 1001 86380 86390 1
540154 99540154 1001 86380 86390 1
540116 99540116 1001 86380 86390 1
539872 99539872 1001 86380 86390 1
540049 99540049 1001 86380 86390 1
539855 99539855 1001 86380 86390 1
540649 99540649 1001 86380 86390 1
540590 99540590 1001 86380 86390 1
540514 99540514 1001 86380 86390 1
541092 99541092 1001 86380 86390 1
541157 99541157 1001 86380 86390 1
541272 99541272 1001 86380 86390 1
541045 99541045 1001 86380 86390 1
540798 99540798 1001 86380 86390 1
540801 99540801 1001 86380 86390 1
542057 99542057 1001 86380 86390 1
542110 99542110 1001 86380 86390 1
542028 99542028 1001 86380 86390 1
541964 99541964 1001 86380 86390 1
541697 99541697 1001 86380 86390 1
541587 99541587 1001 86380 86390 1
542278 99542278 1001 86380 86390 1
542781 99542781 1001 86380 86390 1
542584 99542584 1001 86380 86390 1
542644 99542644 1001 86380 86390 1
542453 99542453 1001 86380 86390 1
542983 99542983 1001 86380 86390 1
543656 99543656 1001 86380 86390 1
543600 99543600 1001 86380 86390 1
543453 99543453 1001 86380 86390 1
543389 99543389 1001 86380 86390 1
543467 99543467 1001 86380 86390 1
543560 99543560 1001 86380 86390 1
543419 99543419 1001 86380 86390 1
543325 99543325 1001 86380 86390 1
543209 99543209 1001 86380 86390 1
543939 99543939 1001 86380 86390 1
543837 99543837 1001 86380 86390 1
543905 99543905 1001 86380 86390 1
543922 99543922 1001 86380 86390 1
543871 99543871 1001 86380 86390 1
544537 99544537 1001 86380 86390 1
544569 99544569 1001 86380 86390 1
544216 99544216 1001 86380 86390 1
544372 99544372 1001 86380 86390 1
544274 99544274 1001 86380 86390 1
544339 99544339 1001 86380 86390 1
544138 99544138 1001 86380 86390 1
544732 99544732 1001 86380 86390 1
544694 99544694 1001 86380 86390 1
520609 956 1001 50858 51157 1
523467 656 1002 54263 57825 1
523502 964 1002 49249 58530 1
531702 822 1001 65275 65574 1
400040 99400040 1001 86380 86390 1
400068 99400068 1001 86380 86390 1
400150 99400150 1001 86380 86390 1
400907 99400907 1001 86380 86390 1
400908 99400908 1001 86380 86390 1
400833 99400833 1001 86380 86390 1
400941 99400941 1001 86380 86390 1
401103 99401103 1001 86380 86390 1
401106 99401106 1001 86380 86390 1
401200 99401200 1001 86380 86390 1
401261 99401261 1001 86380 86390 1
401532 99401532 1001 86380 86390 1
401526 99401526 1001 86380 86390 1
402142 99402142 1001 86380 86390 1
402216 99402216 1001 86380 86390 1
402317 99402317 1001 86380 86390 1
402341 99402341 1001 86380 86390 1
402373 99402373 1001 86380 86390 1
402600 99402600 1001 86380 86390 1
402705 99402705 1001 86380 86390 1
402877 99402877 1001 86380 86390 1
402888 99402888 1001 86380 86390 1
402944 99402944 1001 86380 86390 1
403140 99403140 1001 86380 86390 1
403152 99403152 1001 86380 86390 1
403401 99403401 1001 86380 86390 1
403519 99403519 1001 86380 86390 1
403645 99403645 1001 86380 86390 1
403704 99403704 1001 86380 86390 1
403691 99403691 1001 86380 86390 1
403906 99403906 1001 86380 86390 1
403925 99403925 1001 86380 86390 1
403951 99403951 1001 86380 86390 1
404239 99404239 1001 86380 86390 1
404196 99404196 1001 86380 86390 1
404169 99404169 1001 86380 86390 1
404344 99404344 1001 86380 86390 1
404495 99404495 1001 86380 86390 1
404514 99404514 1001 86380 86390 1
404720 99404720 1001 86380 86390 1
404999 99404999 1001 86380 86390 1
405100 99405100 1001 86380 86390 1
405187 99405187 1001 86380 86390 1
405401 99405401 1001 86380 86390 1
405399 99405399 1001 86380 86390 1
405479 99405479 1001 86380 86390 1
405534 99405534 1001 86380 86390 1
405826 99405826 1001 86380 86390 1
405873 99405873 1001 86380 86390 1
406070 99406070 1001 86380 86390 1
406359 99406359 1001 86380 86390 1
406767 99406767 1001 86380 86390 1
407120 99407120 1001 86380 86390 1
407121 99407121 1001 86380 86390 1
407122 99407122 1001 86380 86390 1
407538 99407538 1001 86380 86390 1
407540 99407540 1001 86380 86390 1
407566 99407566 1001 86380 86390 1
407941 99407941 1001 86380 86390 1
408049 99408049 1001 86380 86390 1
408040 99408040 1001 86380 86390 1
408293 99408293 1001 86380 86390 1
408359 99408359 1001 86380 86390 1
408471 99408471 1001 86380 86390 1
408864 99408864 1001 86380 86390 1
408783 99408783 1001 86380 86390 1
408865 99408865 1001 86380 86390 1
409259 99409259 1001 86380 86390 1
409298 99409298 1001 86380 86390 1
409333 99409333 1001 86380 86390 1
409577 99409577 1001 86380 86390 1
409816 99409816 1001 86380 86390 1
409929 99409929 1001 86380 86390 1
409973 99409973 1001 86380 86390 1
409922 99409922 1001 86380 86390 1
409904 99409904 1001 86380 86390 1
410107 99410107 1001 86380 86390 1
410640 99410640 1001 86380 86390 1
410676 99410676 1001 86380 86390 1
410817 99410817 1001 86380 86390 1
410975 99410975 1001 86380 86390 1
411098 99411098 1001 86380 86390 1
411103 99411103 1001 86380 86390 1
411255 99411255 1001 86380 86390 1
411360 99411360 1001 86380 86390 1
411385 99411385 1001 86380 86390 1
411354 99411354 1001 86380 86390 1
411596 99411596 1001 86380 86390 1
411823 99411823 1001 86380 86390 1
411809 99411809 1001 86380 86390 1
411889 99411889 1001 86380 86390 1
412143 99412143 1001 86380 86390 1
412146 99412146 1001 86380 86390 1
412242 99412242 1001 86380 86390 1
412188 99412188 1001 86380 86390 1
412316 99412316 1001 86380 86390 1
412443 99412443 1001 86380 86390 1
413655 99413655 1001 86380 86390 1
413224 99413224 1001 86380 86390 1
413028 99413028 1001 86380 86390 1
412855 99412855 1001 86380 86390 1
414066 99414066 1001 86380 86390 1
414098 99414098 1001 86380 86390 1
413917 99413917 1001 86380 86390 1
413799 99413799 1001 86380 86390 1
415095 99415095 1001 86380 86390 1
414971 99414971 1001 86380 86390 1
415201 99415201 1001 86380 86390 1
415232 99415232 1001 86380 86390 1
414959 99414959 1001 86380 86390 1
415022 99415022 1001 86380 86390 1
414621 99414621 1001 86380 86390 1
414127 99414127 1001 86380 86390 1
415499 99415499 1001 86380 86390 1
415376 99415376 1001 86380 86390 1
416784 99416784 1001 86380 86390 1
416218 99416218 1001 86380 86390 1
416534 99416534 1001 86380 86390 1
416562 99416562 1001 86380 86390 1
416425 99416425 1001 86380 86390 1
415975 99415975 1001 86380 86390 1
415766 99415766 1001 86380 86390 1
415792 99415792 1001 86380 86390 1
416106 99416106 1001 86380 86390 1
417115 99417115 1001 86380 86390 1
417117 99417117 1001 86380 86390 1
417428 99417428 1001 86380 86390 1
418725 99418725 1001 86380 86390 1
418432 99418432 1001 86380 86390 1
418291 99418291 1001 86380 86390 1
418385 99418385 1001 86380 86390 1
418299 99418299 1001 86380 86390 1
417711 99417711 1001 86380 86390 1
417826 99417826 1001 86380 86390 1
417673 99417673 1001 86380 86390 1
417936 99417936 1001 86380 86390 1
418953 99418953 1001 86380 86390 1
419110 99419110 1001 86380 86390 1
419113 99419113 1001 86380 86390 1
419010 99419010 1001 86380 86390 1
418997 99418997 1001 86380 86390 1
420307 99420307 1001 86380 86390 1
420152 99420152 1001 86380 86390 1
420367 99420367 1001 86380 86390 1
419565 99419565 1001 86380 86390 1
419470 99419470 1001 86380 86390 1
419362 99419362 1001 86380 86390 1
419578 99419578 1001 86380 86390 1
419412 99419412 1001 86380 86390 1
419583 99419583 1001 86380 86390 1
420789 99420789 1001 86380 86390 1
420494 99420494 1001 86380 86390 1
420626 99420626 1001 86380 86390 1
420642 99420642 1001 86380 86390 1
421693 99421693 1001 86380 86390 1
421613 99421613 1001 86380 86390 1
421348 99421348 1001 86380 86390 1
421298 99421298 1001 86380 86390 1
421593 99421593 1001 86380 86390 1
421378 99421378 1001 86380 86390 1
421595 99421595 1001 86380 86390 1
421182 99421182 1001 86380 86390 1
421128 99421128 1001 86380 86390 1
422192 99422192 1001 86380 86390 1
422291 99422291 1001 86380 86390 1
422179 99422179 1001 86380 86390 1
422376 99422376 1001 86380 86390 1
422131 99422131 1001 86380 86390 1
422432 99422432 1001 86380 86390 1
422526 99422526 1001 86380 86390 1
423307 99423307 1001 86380 86390 1
423406 99423406 1001 86380 86390 1
423491 99423491 1001 86380 86390 1
423455 99423455 1001 86380 86390 1
423724 99423724 1001 86380 86390 1
423504 99423504 1001 86380 86390 1
423600 99423600 1001 86380 86390 1
423295 99423295 1001 86380 86390 1
423189 99423189 1001 86380 86390 1
422655 99422655 1001 86380 86390 1
422567 99422567 1001 86380 86390 1
423846 99423846 1001 86380 86390 1
423924 99423924 1001 86380 86390 1
424147 99424147 1001 86380 86390 1
425336 99425336 1001 86380 86390 1
424882 99424882 1001 86380 86390 1
424468 99424468 1001 86380 86390 1
424301 99424301 1001 86380 86390 1
425748 99425748 1001 86380 86390 1
425625 99425625 1001 86380 86390 1
426895 99426895 1001 86380 86390 1
426951 99426951 1001 86380 86390 1
426796 99426796 1001 86380 86390 1
426956 99426956 1001 86380 86390 1
426634 99426634 1001 86380 86390 1
426660 99426660 1001 86380 86390 1
425900 99425900 1001 86380 86390 1
425873 99425873 1001 86380 86390 1
426241 99426241 1001 86380 86390 1
427342 99427342 1001 86380 86390 1
427355 99427355 1001 86380 86390 1
427469 99427469 1001 86380 86390 1
427229 99427229 1001 86380 86390 1
428374 99428374 1001 86380 86390 1
428482 99428482 1001 86380 86390 1
428649 99428649 1001 86380 86390 1
428487 99428487 1001 86380 86390 1
428512 99428512 1001 86380 86390 1
428159 99428159 1001 86380 86390 1
427940 99427940 1001 86380 86390 1
427605 99427605 1001 86380 86390 1
428871 99428871 1001 86380 86390 1
429066 99429066 1001 86380 86390 1
429019 99429019 1001 86380 86390 1
428769 99428769 1001 86380 86390 1
429136 99429136 1001 86380 86390 1
428956 99428956 1001 86380 86390 1
429991 99429991 1001 86380 86390 1
429974 99429974 1001 86380 86390 1
430286 99430286 1001 86380 86390 1
430204 99430204 1001 86380 86390 1
429790 99429790 1001 86380 86390 1
429818 99429818 1001 86380 86390 1
429792 99429792 1001 86380 86390 1
429578 99429578 1001 86380 86390 1
429542 99429542 1001 86380 86390 1
430743 99430743 1001 86380 86390 1
430593 99430593 1001 86380 86390 1
431976 99431976 1001 86380 86390 1
431506 99431506 1001 86380 86390 1
431335 99431335 1001 86380 86390 1
431443 99431443 1001 86380 86390 1
431208 99431208 1001 86380 86390 1
431051 99431051 1001 86380 86390 1
432156 99432156 1001 86380 86390 1
432195 99432195 1001 86380 86390 1
433677 99433677 1001 86380 86390 1
433354 99433354 1001 86380 86390 1
433462 99433462 1001 86380 86390 1
432951 99432951 1001 86380 86390 1
433117 99433117 1001 86380 86390 1
432626 99432626 1001 86380 86390 1
432571 99432571 1001 86380 86390 1
432590 99432590 1001 86380 86390 1
432620 99432620 1001 86380 86390 1
432686 99432686 1001 86380 86390 1
434093 99434093 1001 86380 86390 1
434118 99434118 1001 86380 86390 1
433980 99433980 1001 86380 86390 1
433821 99433821 1001 86380 86390 1
433991 99433991 1001 86380 86390 1
435314 99435314 1001 86380 86390 1
435281 99435281 1001 86380 86390 1
435032 99435032 1001 86380 86390 1
435423 99435423 1001 86380 86390 1
434680 99434680 1001 86380 86390 1
434627 99434627 1001 86380 86390 1
434305 99434305 1001 86380 86390 1
434197 99434197 1001 86380 86390 1
435831 99435831 1001 86380 86390 1
435444 99435444 1001 86380 86390 1
435660 99435660 1001 86380 86390 1
435664 99435664 1001 86380 86390 1
435778 99435778 1001 86380 86390 1
435779 99435779 1001 86380 86390 1
437077 99437077 1001 86380 86390 1
437003 99437003 1001 86380 86390 1
436515 99436515 1001 86380 86390 1
436550 99436550 1001 86380 86390 1
436745 99436745 1001 86380 86390 1
436308 99436308 1001 86380 86390 1
437264 99437264 1001 86380 86390 1
300076 99300076 1001 86380 86390 1
437253 99437253 1001 86380 86390 1
437332 99437332 1001 86380 86390 1
300000 99300000 1001 86380 86390 1
300628 99300628 1001 86380 86390 1
300330 99300330 1001 86380 86390 1
300418 99300418 1001 86380 86390 1
300120 99300120 1001 86380 86390 1
300312 99300312 1001 86380 86390 1
301362 99301362 1001 86380 86390 1
301379 99301379 1001 86380 86390 1
301535 99301535 1001 86380 86390 1
301394 99301394 1001 86380 86390 1
301421 99301421 1001 86380 86390 1
301540 99301540 1001 86380 86390 1
301289 99301289 1001 86380 86390 1
301186 99301186 1001 86380 86390 1
301160 99301160 1001 86380 86390 1
301344 99301344 1001 86380 86390 1
301281 99301281 1001 86380 86390 1
301257 99301257 1001 86380 86390 1
301057 99301057 1001 86380 86390 1
300968 99300968 1001 86380 86390 1
301604 99301604 1001 86380 86390 1
301641 99301641 1001 86380 86390 1
302291 99302291 1001 86380 86390 1
302378 99302378 1001 86380 86390 1
302240 99302240 1001 86380 86390 1
302273 99302273 1001 86380 86390 1
302264 99302264 1001 86380 86390 1
302085 99302085 1001 86380 86390 1
302125 99302125 1001 86380 86390 1
302152 99302152 1001 86380 86390 1
302170 99302170 1001 86380 86390 1
301829 99301829 1001 86380 86390 1
301900 99301900 1001 86380 86390 1
303026 99303026 1001 86380 86390 1
303143 99303143 1001 86380 86390 1
303156 99303156 1001 86380 86390 1
303111 99303111 1001 86380 86390 1
303064 99303064 1001 86380 86390 1
302807 99302807 1001 86380 86390 1
302991 99302991 1001 86380 86390 1
302908 99302908 1001 86380 86390 1
302616 99302616 1001 86380 86390 1
303391 99303391 1001 86380 86390 1
303394 99303394 1001 86380 86390 1
303827 99303827 1001 86380 86390 1
303773 99303773 1001 86380 86390 1
303472 99303472 1001 86380 86390 1
303564 99303564 1001 86380 86390 1
303527 99303527 1001 86380 86390 1
303540 99303540 1001 86380 86390 1
304135 99304135 1001 86380 86390 1
304226 99304226 1001 86380 86390 1
303413 99303413 1001 86380 86390 1
304037 99304037 1001 86380 86390 1
304233 99304233 1001 86380 86390 1
304721 99304721 1001 86380 86390 1
304794 99304794 1001 86380 86390 1
304518 99304518 1001 86380 86390 1
304265 99304265 1001 86380 86390 1
305053 99305053 1001 86380 86390 1
305036 99305036 1001 86380 86390 1
304946 99304946 1001 86380 86390 1
305652 99305652 1001 86380 86390 1
305523 99305523 1001 86380 86390 1
305501 99305501 1001 86380 86390 1
305367 99305367 1001 86380 86390 1
305083 99305083 1001 86380 86390 1
305175 99305175 1001 86380 86390 1
305697 99305697 1001 86380 86390 1
500087 99500087 1001 86380 86390 1
500636 99500636 1001 86380 86390 1
500789 99500789 1001 86380 86390 1
500705 99500705 1001 86380 86390 1
500803 99500803 1001 86380 86390 1
500772 99500772 1001 86380 86390 1
500544 99500544 1001 86380 86390 1
500604 99500604 1001 86380 86390 1
500555 99500555 1001 86380 86390 1
500202 99500202 1001 86380 86390 1
500371 99500371 1001 86380 86390 1
500930 99500930 1001 86380 86390 1
501616 99501616 1001 86380 86390 1
501622 99501622 1001 86380 86390 1
501310 99501310 1001 86380 86390 1
501259 99501259 1001 86380 86390 1
501416 99501416 1001 86380 86390 1
501188 99501188 1001 86380 86390 1
501024 99501024 1001 86380 86390 1
501650 99501650 1001 86380 86390 1
501757 99501757 1001 86380 86390 1
501809 99501809 1001 86380 86390 1
501800 99501800 1001 86380 86390 1
502274 99502274 1001 86380 86390 1
502319 99502319 1001 86380 86390 1
502455 99502455 1001 86380 86390 1
502282 99502282 1001 86380 86390 1
502413 99502413 1001 86380 86390 1
502184 99502184 1001 86380 86390 1
502133 99502133 1001 86380 86390 1
502254 99502254 1001 86380 86390 1
502075 99502075 1001 86380 86390 1
501970 99501970 1001 86380 86390 1
501971 99501971 1001 86380 86390 1
502010 99502010 1001 86380 86390 1
502605 99502605 1001 86380 86390 1
502662 99502662 1001 86380 86390 1
502468 99502468 1001 86380 86390 1
502591 99502591 1001 86380 86390 1
503112 99503112 1001 86380 86390 1
503166 99503166 1001 86380 86390 1
503158 99503158 1001 86380 86390 1
503175 99503175 1001 86380 86390 1
503008 99503008 1001 86380 86390 1
503047 99503047 1001 86380 86390 1
502954 99502954 1001 86380 86390 1
502787 99502787 1001 86380 86390 1
502775 99502775 1001 86380 86390 1
502727 99502727 1001 86380 86390 1
502808 99502808 1001 86380 86390 1
503364 99503364 1001 86380 86390 1
504033 99504033 1001 86380 86390 1
504047 99504047 1001 86380 86390 1
503933 99503933 1001 86380 86390 1
503935 99503935 1001 86380 86390 1
503987 99503987 1001 86380 86390 1
504039 99504039 1001 86380 86390 1
503852 99503852 1001 86380 86390 1
504284 99504284 1001 86380 86390 1
504211 99504211 1001 86380 86390 1
504289 99504289 1001 86380 86390 1
504305 99504305 1001 86380 86390 1
504137 99504137 1001 86380 86390 1
504910 99504910 1001 86380 86390 1
504897 99504897 1001 86380 86390 1
504872 99504872 1001 86380 86390 1
504835 99504835 1001 86380 86390 1
504546 99504546 1001 86380 86390 1
504639 99504639 1001 86380 86390 1
504691 99504691 1001 86380 86390 1
504608 99504608 1001 86380 86390 1
504621 99504621 1001 86380 86390 1
504507 99504507 1001 86380 86390 1
504445 99504445 1001 86380 86390 1
504498 99504498 1001 86380 86390 1
504448 99504448 1001 86380 86390 1
504994 99504994 1001 86380 86390 1
504982 99504982 1001 86380 86390 1
505100 99505100 1001 86380 86390 1
505011 99505011 1001 86380 86390 1
505037 99505037 1001 86380 86390 1
505064 99505064 1001 86380 86390 1
504977 99504977 1001 86380 86390 1
505082 99505082 1001 86380 86390 1
505629 99505629 1001 86380 86390 1
505728 99505728 1001 86380 86390 1
505602 99505602 1001 86380 86390 1
505552 99505552 1001 86380 86390 1
505529 99505529 1001 86380 86390 1
505493 99505493 1001 86380 86390 1
505497 99505497 1001 86380 86390 1
505181 99505181 1001 86380 86390 1
505325 99505325 1001 86380 86390 1
505823 99505823 1001 86380 86390 1
505880 99505880 1001 86380 86390 1
505816 99505816 1001 86380 86390 1
506566 99506566 1001 86380 86390 1
506461 99506461 1001 86380 86390 1
506529 99506529 1001 86380 86390 1
506343 99506343 1001 86380 86390 1
506202 99506202 1001 86380 86390 1
506257 99506257 1001 86380 86390 1
506626 99506626 1001 86380 86390 1
507333 99507333 1001 86380 86390 1
507342 99507342 1001 86380 86390 1
507304 99507304 1001 86380 86390 1
507050 99507050 1001 86380 86390 1
507066 99507066 1001 86380 86390 1
507092 99507092 1001 86380 86390 1
507067 99507067 1001 86380 86390 1
507106 99507106 1001 86380 86390 1
507019 99507019 1001 86380 86390 1
506877 99506877 1001 86380 86390 1
506969 99506969 1001 86380 86390 1
507617 99507617 1001 86380 86390 1
507439 99507439 1001 86380 86390 1
507574 99507574 1001 86380 86390 1
507613 99507613 1001 86380 86390 1
507943 99507943 1001 86380 86390 1
508013 99508013 1001 86380 86390 1
508042 99508042 1001 86380 86390 1
507794 99507794 1001 86380 86390 1
508303 99508303 1001 86380 86390 1
508316 99508316 1001 86380 86390 1
509012 99509012 1001 86380 86390 1
508913 99508913 1001 86380 86390 1
509004 99509004 1001 86380 86390 1
508804 99508804 1001 86380 86390 1
508827 99508827 1001 86380 86390 1
508853 99508853 1001 86380 86390 1
508493 99508493 1001 86380 86390 1
508613 99508613 1001 86380 86390 1
508511 99508511 1001 86380 86390 1
508461 99508461 1001 86380 86390 1
509242 99509242 1001 86380 86390 1
509257 99509257 1001 86380 86390 1
509219 99509219 1001 86380 86390 1
509181 99509181 1001 86380 86390 1
509260 99509260 1001 86380 86390 1
509261 99509261 1001 86380 86390 1
509840 99509840 1001 86380 86390 1
509712 99509712 1001 86380 86390 1
509702 99509702 1001 86380 86390 1
509728 99509728 1001 86380 86390 1
509319 99509319 1001 86380 86390 1
509488 99509488 1001 86380 86390 1
509296 99509296 1001 86380 86390 1
509374 99509374 1001 86380 86390 1
509325 99509325 1001 86380 86390 1
510027 99510027 1001 86380 86390 1
510028 99510028 1001 86380 86390 1
510641 99510641 1001 86380 86390 1
510681 99510681 1001 86380 86390 1
510580 99510580 1001 86380 86390 1
510510 99510510 1001 86380 86390 1
510420 99510420 1001 86380 86390 1
510472 99510472 1001 86380 86390 1
510488 99510488 1001 86380 86390 1
510400 99510400 1001 86380 86390 1
510516 99510516 1001 86380 86390 1
510479 99510479 1001 86380 86390 1
510468 99510468 1001 86380 86390 1
510769 99510769 1001 86380 86390 1
510913 99510913 1001 86380 86390 1
510837 99510837 1001 86380 86390 1
510748 99510748 1001 86380 86390 1
510852 99510852 1001 86380 86390 1
511477 99511477 1001 86380 86390 1
511508 99511508 1001 86380 86390 1
511310 99511310 1001 86380 86390 1
511224 99511224 1001 86380 86390 1
511329 99511329 1001 86380 86390 1
511267 99511267 1001 86380 86390 1
510984 99510984 1001 86380 86390 1
511092 99511092 1001 86380 86390 1
511080 99511080 1001 86380 86390 1
510996 99510996 1001 86380 86390 1
511744 99511744 1001 86380 86390 1
511565 99511565 1001 86380 86390 1
511566 99511566 1001 86380 86390 1
511593 99511593 1001 86380 86390 1
511621 99511621 1001 86380 86390 1
511730 99511730 1001 86380 86390 1
512319 99512319 1001 86380 86390 1
512355 99512355 1001 86380 86390 1
512182 99512182 1001 86380 86390 1
512183 99512183 1001 86380 86390 1
512196 99512196 1001 86380 86390 1
512039 99512039 1001 86380 86390 1
512055 99512055 1001 86380 86390 1
511813 99511813 1001 86380 86390 1
511775 99511775 1001 86380 86390 1
511856 99511856 1001 86380 86390 1
511883 99511883 1001 86380 86390 1
511925 99511925 1001 86380 86390 1
511861 99511861 1001 86380 86390 1
511887 99511887 1001 86380 86390 1
512404 99512404 1001 86380 86390 1
512499 99512499 1001 86380 86390 1
512512 99512512 1001 86380 86390 1
512541 99512541 1001 86380 86390 1
513051 99513051 1001 86380 86390 1
513110 99513110 1001 86380 86390 1
513126 99513126 1001 86380 86390 1
512848 99512848 1001 86380 86390 1
512866 99512866 1001 86380 86390 1
512727 99512727 1001 86380 86390 1
512606 99512606 1001 86380 86390 1
513257 99513257 1001 86380 86390 1
513237 99513237 1001 86380 86390 1
513265 99513265 1001 86380 86390 1
513969 99513969 1001 86380 86390 1
514022 99514022 1001 86380 86390 1
513914 99513914 1001 86380 86390 1
513696 99513696 1001 86380 86390 1
513722 99513722 1001 86380 86390 1
513672 99513672 1001 86380 86390 1
513704 99513704 1001 86380 86390 1
513522 99513522 1001 86380 86390 1
513499 99513499 1001 86380 86390 1
514109 99514109 1001 86380 86390 1
514217 99514217 1001 86380 86390 1
514679 99514679 1001 86380 86390 1
514473 99514473 1001 86380 86390 1
514609 99514609 1001 86380 86390 1
514572 99514572 1001 86380 86390 1
514405 99514405 1001 86380 86390 1
514435 99514435 1001 86380 86390 1
515025 99515025 1001 86380 86390 1
515029 99515029 1001 86380 86390 1
515017 99515017 1001 86380 86390 1
514927 99514927 1001 86380 86390 1
515494 99515494 1001 86380 86390 1
515483 99515483 1001 86380 86390 1
515510 99515510 1001 86380 86390 1
515513 99515513 1001 86380 86390 1
515591 99515591 1001 86380 86390 1
515678 99515678 1001 86380 86390 1
515181 99515181 1001 86380 86390 1
515233 99515233 1001 86380 86390 1
515850 99515850 1001 86380 86390 1
515813 99515813 1001 86380 86390 1
515768 99515768 1001 86380 86390 1
516370 99516370 1001 86380 86390 1
516458 99516458 1001 86380 86390 1
516305 99516305 1001 86380 86390 1
516300 99516300 1001 86380 86390 1
516135 99516135 1001 86380 86390 1
515914 99515914 1001 86380 86390 1
516093 99516093 1001 86380 86390 1
516572 99516572 1001 86380 86390 1
516547 99516547 1001 86380 86390 1
516565 99516565 1001 86380 86390 1
516557 99516557 1001 86380 86390 1
516635 99516635 1001 86380 86390 1
517246 99517246 1001 86380 86390 1
517263 99517263 1001 86380 86390 1
517277 99517277 1001 86380 86390 1
517190 99517190 1001 86380 86390 1
517120 99517120 1001 86380 86390 1
517072 99517072 1001 86380 86390 1
516728 99516728 1001 86380 86390 1
516756 99516756 1001 86380 86390 1
516808 99516808 1001 86380 86390 1
516876 99516876 1001 86380 86390 1
516878 99516878 1001 86380 86390 1
517469 99517469 1001 86380 86390 1
518020 99518020 1001 86380 86390 1
517978 99517978 1001 86380 86390 1
517881 99517881 1001 86380 86390 1
517791 99517791 1001 86380 86390 1
517809 99517809 1001 86380 86390 1
517822 99517822 1001 86380 86390 1
517916 99517916 1001 86380 86390 1
517738 99517738 1001 86380 86390 1
517742 99517742 1001 86380 86390 1
518358 99518358 1001 86380 86390 1
518362 99518362 1001 86380 86390 1
518833 99518833 1001 86380 86390 1
518957 99518957 1001 86380 86390 1
518839 99518839 1001 86380 86390 1
518709 99518709 1001 86380 86390 1
518671 99518671 1001 86380 86390 1
518550 99518550 1001 86380 86390 1
518518 99518518 1001 86380 86390 1
518998 99518998 1001 86380 86390 1
519117 99519117 1001 86380 86390 1
519041 99519041 1001 86380 86390 1
519054 99519054 1001 86380 86390 1
519107 99519107 1001 86380 86390 1
519185 99519185 1001 86380 86390 1
519085 99519085 1001 86380 86390 1
519073 99519073 1001 86380 86390 1
519087 99519087 1001 86380 86390 1
519613 99519613 1001 86380 86390 1
519625 99519625 1001 86380 86390 1
519678 99519678 1001 86380 86390 1
519518 99519518 1001 86380 86390 1
519557 99519557 1001 86380 86390 1
519444 99519444 1001 86380 86390 1
519381 99519381 1001 86380 86390 1
519304 99519304 1001 86380 86390 1
519993 99519993 1001 86380 86390 1
519994 99519994 1001 86380 86390 1
519984 99519984 1001 86380 86390 1
519921 99519921 1001 86380 86390 1
519832 99519832 1001 86380 86390 1
520622 99520622 1001 86380 86390 1
520509 99520509 1001 86380 86390 1
520360 99520360 1001 86380 86390 1
520348 99520348 1001 86380 86390 1
520233 99520233 1001 86380 86390 1
520342 99520342 1001 86380 86390 1
520278 99520278 1001 86380 86390 1
520112 99520112 1001 86380 86390 1
520223 99520223 1001 86380 86390 1
520172 99520172 1001 86380 86390 1
520095 99520095 1001 86380 86390 1
520030 99520030 1001 86380 86390 1
520148 99520148 1001 86380 86390 1
520020 99520020 1001 86380 86390 1
520641 99520641 1001 86380 86390 1
520709 99520709 1001 86380 86390 1
520751 99520751 1001 86380 86390 1
521069 99521069 1001 86380 86390 1
521059 99521059 1001 86380 86390 1
521112 99521112 1001 86380 86390 1
520871 99520871 1001 86380 86390 1
521043 99521043 1001 86380 86390 1
520890 99520890 1001 86380 86390 1
520946 99520946 1001 86380 86390 1
521487 99521487 1001 86380 86390 1
522178 99522178 1001 86380 86390 1
522090 99522090 1001 86380 86390 1
522207 99522207 1001 86380 86390 1
522148 99522148 1001 86380 86390 1
521918 99521918 1001 86380 86390 1
522009 99522009 1001 86380 86390 1
522008 99522008 1001 86380 86390 1
522060 99522060 1001 86380 86390 1
521744 99521744 1001 86380 86390 1
522388 99522388 1001 86380 86390 1
523030 99523030 1001 86380 86390 1
523027 99523027 1001 86380 86390 1
522900 99522900 1001 86380 86390 1
522838 99522838 1001 86380 86390 1
522792 99522792 1001 86380 86390 1
522577 99522577 1001 86380 86390 1
522681 99522681 1001 86380 86390 1
522620 99522620 1001 86380 86390 1
522583 99522583 1001 86380 86390 1
522548 99522548 1001 86380 86390 1
523290 99523290 1001 86380 86390 1
523241 99523241 1001 86380 86390 1
523192 99523192 1001 86380 86390 1
523748 99523748 1001 86380 86390 1
523761 99523761 1001 86380 86390 1
523700 99523700 1001 86380 86390 1
523437 99523437 1001 86380 86390 1
524058 99524058 1001 86380 86390 1
524141 99524141 1001 86380 86390 1
524004 99524004 1001 86380 86390 1
524591 99524591 1001 86380 86390 1
524657 99524657 1001 86380 86390 1
524632 99524632 1001 86380 86390 1
524439 99524439 1001 86380 86390 1
524266 99524266 1001 86380 86390 1
524334 99524334 1001 86380 86390 1
524350 99524350 1001 86380 86390 1
524238 99524238 1001 86380 86390 1
524356 99524356 1001 86380 86390 1
524963 99524963 1001 86380 86390 1
524952 99524952 1001 86380 86390 1
524788 99524788 1001 86380 86390 1
524944 99524944 1001 86380 86390 1
525470 99525470 1001 86380 86390 1
525401 99525401 1001 86380 86390 1
525590 99525590 1001 86380 86390 1
525380 99525380 1001 86380 86390 1
525355 99525355 1001 86380 86390 1
525241 99525241 1001 86380 86390 1
525269 99525269 1001 86380 86390 1
525300 99525300 1001 86380 86390 1
525151 99525151 1001 86380 86390 1
525023 99525023 1001 86380 86390 1
524998 99524998 1001 86380 86390 1
525649 99525649 1001 86380 86390 1
525765 99525765 1001 86380 86390 1
525704 99525704 1001 86380 86390 1
525628 99525628 1001 86380 86390 1
525667 99525667 1001 86380 86390 1
525682 99525682 1001 86380 86390 1
526357 99526357 1001 86380 86390 1
526023 99526023 1001 86380 86390 1
526077 99526077 1001 86380 86390 1
525907 99525907 1001 86380 86390 1
525882 99525882 1001 86380 86390 1
525961 99525961 1001 86380 86390 1
525892 99525892 1001 86380 86390 1
526615 99526615 1001 86380 86390 1
526486 99526486 1001 86380 86390 1
526475 99526475 1001 86380 86390 1
526553 99526553 1001 86380 86390 1
526617 99526617 1001 86380 86390 1
526492 99526492 1001 86380 86390 1
526469 99526469 1001 86380 86390 1
527147 99527147 1001 86380 86390 1
527099 99527099 1001 86380 86390 1
527143 99527143 1001 86380 86390 1
526940 99526940 1001 86380 86390 1
527007 99527007 1001 86380 86390 1
526839 99526839 1001 86380 86390 1
526935 99526935 1001 86380 86390 1
526662 99526662 1001 86380 86390 1
526806 99526806 1001 86380 86390 1
526832 99526832 1001 86380 86390 1
527298 99527298 1001 86380 86390 1
527323 99527323 1001 86380 86390 1
527895 99527895 1001 86380 86390 1
527951 99527951 1001 86380 86390 1
527932 99527932 1001 86380 86390 1
527792 99527792 1001 86380 86390 1
527703 99527703 1001 86380 86390 1
527716 99527716 1001 86380 86390 1
527742 99527742 1001 86380 86390 1
527864 99527864 1001 86380 86390 1
527709 99527709 1001 86380 86390 1
527776 99527776 1001 86380 86390 1
527643 99527643 1001 86380 86390 1
527527 99527527 1001 86380 86390 1
527618 99527618 1001 86380 86390 1
527570 99527570 1001 86380 86390 1
528270 99528270 1001 86380 86390 1
528173 99528173 1001 86380 86390 1
528227 99528227 1001 86380 86390 1
528812 99528812 1001 86380 86390 1
528737 99528737 1001 86380 86390 1
528702 99528702 1001 86380 86390 1
528846 99528846 1001 86380 86390 1
528650 99528650 1001 86380 86390 1
528573 99528573 1001 86380 86390 1
528374 99528374 1001 86380 86390 1
528439 99528439 1001 86380 86390 1
528434 99528434 1001 86380 86390 1
528937 99528937 1001 86380 86390 1
528989 99528989 1001 86380 86390 1
529050 99529050 1001 86380 86390 1
529561 99529561 1001 86380 86390 1
529696 99529696 1001 86380 86390 1
529344 99529344 1001 86380 86390 1
529360 99529360 1001 86380 86390 1
529516 99529516 1001 86380 86390 1
529339 99529339 1001 86380 86390 1
529146 99529146 1001 86380 86390 1
529185 99529185 1001 86380 86390 1
529803 99529803 1001 86380 86390 1
529910 99529910 1001 86380 86390 1
529734 99529734 1001 86380 86390 1
530547 99530547 1001 86380 86390 1
530335 99530335 1001 86380 86390 1
530284 99530284 1001 86380 86390 1
530286 99530286 1001 86380 86390 1
530313 99530313 1001 86380 86390 1
530147 99530147 1001 86380 86390 1
530321 99530321 1001 86380 86390 1
530114 99530114 1001 86380 86390 1
530135 99530135 1001 86380 86390 1
530667 99530667 1001 86380 86390 1
530710 99530710 1001 86380 86390 1
530723 99530723 1001 86380 86390 1
530585 99530585 1001 86380 86390 1
530599 99530599 1001 86380 86390 1
530574 99530574 1001 86380 86390 1
531316 99531316 1001 86380 86390 1
531368 99531368 1001 86380 86390 1
531248 99531248 1001 86380 86390 1
531071 99531071 1001 86380 86390 1
531168 99531168 1001 86380 86390 1
530810 99530810 1001 86380 86390 1
530869 99530869 1001 86380 86390 1
530771 99530771 1001 86380 86390 1
531457 99531457 1001 86380 86390 1
531524 99531524 1001 86380 86390 1
531491 99531491 1001 86380 86390 1
531544 99531544 1001 86380 86390 1
532093 99532093 1001 86380 86390 1
532152 99532152 1001 86380 86390 1
531980 99531980 1001 86380 86390 1
531856 99531856 1001 86380 86390 1
531749 99531749 1001 86380 86390 1
532285 99532285 1001 86380 86390 1
532235 99532235 1001 86380 86390 1
532326 99532326 1001 86380 86390 1
532237 99532237 1001 86380 86390 1
532982 99532982 1001 86380 86390 1
533005 99533005 1001 86380 86390 1
532764 99532764 1001 86380 86390 1
532732 99532732 1001 86380 86390 1
532708 99532708 1001 86380 86390 1
532670 99532670 1001 86380 86390 1
532607 99532607 1001 86380 86390 1
532572 99532572 1001 86380 86390 1
532430 99532430 1001 86380 86390 1
532603 99532603 1001 86380 86390 1
532436 99532436 1001 86380 86390 1
533055 99533055 1001 86380 86390 1
533146 99533146 1001 86380 86390 1
533095 99533095 1001 86380 86390 1
533213 99533213 1001 86380 86390 1
533087 99533087 1001 86380 86390 1
533101 99533101 1001 86380 86390 1
533050 99533050 1001 86380 86390 1
533129 99533129 1001 86380 86390 1
533117 99533117 1001 86380 86390 1
533144 99533144 1001 86380 86390 1
533754 99533754 1001 86380 86390 1
533554 99533554 1001 86380 86390 1
533491 99533491 1001 86380 86390 1
533587 99533587 1001 86380 86390 1
533316 99533316 1001 86380 86390 1
533272 99533272 1001 86380 86390 1
533965 99533965 1001 86380 86390 1
534636 99534636 1001 86380 86390 1
534421 99534421 1001 86380 86390 1
534400 99534400 1001 86380 86390 1
534182 99534182 1001 86380 86390 1
534132 99534132 1001 86380 86390 1
534159 99534159 1001 86380 86390 1
534161 99534161 1001 86380 86390 1
534124 99534124 1001 86380 86390 1
534877 99534877 1001 86380 86390 1
535381 99535381 1001 86380 86390 1
535214 99535214 1001 86380 86390 1
535235 99535235 1001 86380 86390 1
535248 99535248 1001 86380 86390 1
535051 99535051 1001 86380 86390 1
535576 99535576 1001 86380 86390 1
535605 99535605 1001 86380 86390 1
536196 99536196 1001 86380 86390 1
536203 99536203 1001 86380 86390 1
536216 99536216 1001 86380 86390 1
536324 99536324 1001 86380 86390 1
536329 99536329 1001 86380 86390 1
536271 99536271 1001 86380 86390 1
536048 99536048 1001 86380 86390 1
535833 99535833 1001 86380 86390 1
535917 99535917 1001 86380 86390 1
535777 99535777 1001 86380 86390 1
535765 99535765 1001 86380 86390 1
537076 99537076 1001 86380 86390 1
536980 99536980 1001 86380 86390 1
536923 99536923 1001 86380 86390 1
536678 99536678 1001 86380 86390 1
536705 99536705 1001 86380 86390 1
536719 99536719 1001 86380 86390 1
537188 99537188 1001 86380 86390 1
537309 99537309 1001 86380 86390 1
537260 99537260 1001 86380 86390 1
537365 99537365 1001 86380 86390 1
537890 99537890 1001 86380 86390 1
537960 99537960 1001 86380 86390 1
537962 99537962 1001 86380 86390 1
537839 99537839 1001 86380 86390 1
537891 99537891 1001 86380 86390 1
537803 99537803 1001 86380 86390 1
537734 99537734 1001 86380 86390 1
537755 99537755 1001 86380 86390 1
537588 99537588 1001 86380 86390 1
537420 99537420 1001 86380 86390 1
537554 99537554 1001 86380 86390 1
537542 99537542 1001 86380 86390 1
537430 99537430 1001 86380 86390 1
537560 99537560 1001 86380 86390 1
537996 99537996 1001 86380 86390 1
538013 99538013 1001 86380 86390 1
538147 99538147 1001 86380 86390 1
538110 99538110 1001 86380 86390 1
538648 99538648 1001 86380 86390 1
538614 99538614 1001 86380 86390 1
538756 99538756 1001 86380 86390 1
538731 99538731 1001 86380 86390 1
538680 99538680 1001 86380 86390 1
538720 99538720 1001 86380 86390 1
538598 99538598 1001 86380 86390 1
538496 99538496 1001 86380 86390 1
538248 99538248 1001 86380 86390 1
538287 99538287 1001 86380 86390 1
538196 99538196 1001 86380 86390 1
538267 99538267 1001 86380 86390 1
538206 99538206 1001 86380 86390 1
538851 99538851 1001 86380 86390 1
538892 99538892 1001 86380 86390 1
538821 99538821 1001 86380 86390 1
538834 99538834 1001 86380 86390 1
538887 99538887 1001 86380 86390 1
539515 99539515 1001 86380 86390 1
539441 99539441 1001 86380 86390 1
539250 99539250 1001 86380 86390 1
539331 99539331 1001 86380 86390 1
539127 99539127 1001 86380 86390 1
539799 99539799 1001 86380 86390 1
539814 99539814 1001 86380 86390 1
539663 99539663 1001 86380 86390 1
540317 99540317 1001 86380 86390 1
540397 99540397 1001 86380 86390 1
540097 99540097 1001 86380 86390 1
540214 99540214 1001 86380 86390 1
540176 99540176 1001 86380 86390 1
540099 99540099 1001 86380 86390 1
540087 99540087 1001 86380 86390 1
540113 99540113 1001 86380 86390 1
539886 99539886 1001 86380 86390 1
539944 99539944 1001 86380 86390 1
539971 99539971 1001 86380 86390 1
540516 99540516 1001 86380 86390 1
540569 99540569 1001 86380 86390 1
540480 99540480 1001 86380 86390 1
540535 99540535 1001 86380 86390 1
540575 99540575 1001 86380 86390 1
540539 99540539 1001 86380 86390 1
540883 99540883 1001 86380 86390 1
540711 99540711 1001 86380 86390 1
540841 99540841 1001 86380 86390 1
540738 99540738 1001 86380 86390 1
540742 99540742 1001 86380 86390 1
540770 99540770 1001 86380 86390 1
541427 99541427 1001 86380 86390 1
541377 99541377 1001 86380 86390 1
541313 99541313 1001 86380 86390 1
541993 99541993 1001 86380 86390 1
542080 99542080 1001 86380 86390 1
541745 99541745 1001 86380 86390 1
541850 99541850 1001 86380 86390 1
541877 99541877 1001 86380 86390 1
541815 99541815 1001 86380 86390 1
541869 99541869 1001 86380 86390 1
541631 99541631 1001 86380 86390 1
541634 99541634 1001 86380 86390 1
541623 99541623 1001 86380 86390 1
541625 99541625 1001 86380 86390 1
541601 99541601 1001 86380 86390 1
542241 99542241 1001 86380 86390 1
542918 99542918 1001 86380 86390 1
542730 99542730 1001 86380 86390 1
542668 99542668 1001 86380 86390 1
542593 99542593 1001 86380 86390 1
542712 99542712 1001 86380 86390 1
542981 99542981 1001 86380 86390 1
543065 99543065 1001 86380 86390 1
543604 99543604 1001 86380 86390 1
543581 99543581 1001 86380 86390 1
543704 99543704 1001 86380 86390 1
543442 99543442 1001 86380 86390 1
543377 99543377 1001 86380 86390 1
543368 99543368 1001 86380 86390 1
543254 99543254 1001 86380 86390 1
543195 99543195 1001 86380 86390 1
543223 99543223 1001 86380 86390 1
543852 99543852 1001 86380 86390 1
543970 99543970 1001 86380 86390 1
544447 99544447 1001 86380 86390 1
544502 99544502 1001 86380 86390 1
544503 99544503 1001 86380 86390 1
544186 99544186 1001 86380 86390 1
544119 99544119 1001 86380 86390 1
544083 99544083 1001 86380 86390 1
544105 99544105 1001 86380 86390 1
544170 99544170 1001 86380 86390 1
411809 1141 1001 24120 24597 1
417505 831 1001 59520 60717 1
520621 610 1002 52302 59343 1
520661 744 1002 46479 54391 1
529014 487 1001 51379 51678 1
400038 99400038 1001 86380 86390 1
400103 99400103 1001 86380 86390 1
400335 99400335 1001 86380 86390 1
400438 99400438 1001 86380 86390 1
400531 99400531 1001 86380 86390 1
400667 99400667 1001 86380 86390 1
400671 99400671 1001 86380 86390 1
400673 99400673 1001 86380 86390 1
400766 99400766 1001 86380 86390 1
400915 99400915 1001 86380 86390 1
400893 99400893 1001 86380 86390 1
401023 99401023 1001 86380 86390 1
400955 99400955 1001 86380 86390 1
401019 99401019 1001 86380 86390 1
401382 99401382 1001 86380 86390 1
401448 99401448 1001 86380 86390 1
401575 99401575 1001 86380 86390 1
402247 99402247 1001 86380 86390 1
402210 99402210 1001 86380 86390 1
402364 99402364 1001 86380 86390 1
402548 99402548 1001 86380 86390 1
402559 99402559 1001 86380 86390 1
402773 99402773 1001 86380 86390 1
403007 99403007 1001 86380 86390 1
403063 99403063 1001 86380 86390 1
403319 99403319 1001 86380 86390 1
403497 99403497 1001 86380 86390 1
403703 99403703 1001 86380 86390 1
404020 99404020 1001 86380 86390 1
404477 99404477 1001 86380 86390 1
404706 99404706 1001 86380 86390 1
404713 99404713 1001 86380 86390 1
404797 99404797 1001 86380 86390 1
405164 99405164 1001 86380 86390 1
405210 99405210 1001 86380 86390 1
405436 99405436 1001 86380 86390 1
405419 99405419 1001 86380 86390 1
405619 99405619 1001 86380 86390 1
405748 99405748 1001 86380 86390 1
405692 99405692 1001 86380 86390 1
405997 99405997 1001 86380 86390 1
406280 99406280 1001 86380 86390 1
406229 99406229 1001 86380 86390 1
406403 99406403 1001 86380 86390 1
406622 99406622 1001 86380 86390 1
406500 99406500 1001 86380 86390 1
406837 99406837 1001 86380 86390 1
406805 99406805 1001 86380 86390 1
406762 99406762 1001 86380 86390 1
406841 99406841 1001 86380 86390 1
407200 99407200 1001 86380 86390 1
407236 99407236 1001 86380 86390 1
407187 99407187 1001 86380 86390 1
407252 99407252 1001 86380 86390 1
407493 99407493 1001 86380 86390 1
407602 99407602 1001 86380 86390 1
407962 99407962 1001 86380 86390 1
408140 99408140 1001 86380 86390 1
408233 99408233 1001 86380 86390 1
408097 99408097 1001 86380 86390 1
408387 99408387 1001 86380 86390 1
408376 99408376 1001 86380 86390 1
408712 99408712 1001 86380 86390 1
408772 99408772 1001 86380 86390 1
408949 99408949 1001 86380 86390 1
408902 99408902 1001 86380 86390 1
409069 99409069 1001 86380 86390 1
409006 99409006 1001 86380 86390 1
409188 99409188 1001 86380 86390 1
409087 99409087 1001 86380 86390 1
409449 99409449 1001 86380 86390 1
409453 99409453 1001 86380 86390 1
409437 99409437 1001 86380 86390 1
409506 99409506 1001 86380 86390 1
409910 99409910 1001 86380 86390 1
410072 99410072 1001 86380 86390 1
410521 99410521 1001 86380 86390 1
410646 99410646 1001 86380 86390 1
410620 99410620 1001 86380 86390 1
410996 99410996 1001 86380 86390 1
411208 99411208 1001 86380 86390 1
411293 99411293 1001 86380 86390 1
411458 99411458 1001 86380 86390 1
411461 99411461 1001 86380 86390 1
411468 99411468 1001 86380 86390 1
411503 99411503 1001 86380 86390 1
411681 99411681 1001 86380 86390 1
411816 99411816 1001 86380 86390 1
411899 99411899 1001 86380 86390 1
412446 99412446 1001 86380 86390 1
412404 99412404 1001 86380 86390 1
413546 99413546 1001 86380 86390 1
413458 99413458 1001 86380 86390 1
413394 99413394 1001 86380 86390 1
413360 99413360 1001 86380 86390 1
413145 99413145 1001 86380 86390 1
413049 99413049 1001 86380 86390 1
412904 99412904 1001 86380 86390 1
412531 99412531 1001 86380 86390 1
412588 99412588 1001 86380 86390 1
412490 99412490 1001 86380 86390 1
412633 99412633 1001 86380 86390 1
412837 99412837 1001 86380 86390 1
412543 99412543 1001 86380 86390 1
413794 99413794 1001 86380 86390 1
415047 99415047 1001 86380 86390 1
415237 99415237 1001 86380 86390 1
414844 99414844 1001 86380 86390 1
414838 99414838 1001 86380 86390 1
414312 99414312 1001 86380 86390 1
415647 99415647 1001 86380 86390 1
415550 99415550 1001 86380 86390 1
415613 99415613 1001 86380 86390 1
416753 99416753 1001 86380 86390 1
416863 99416863 1001 86380 86390 1
416769 99416769 1001 86380 86390 1
416622 99416622 1001 86380 86390 1
416439 99416439 1001 86380 86390 1
416309 99416309 1001 86380 86390 1
415888 99415888 1001 86380 86390 1
415997 99415997 1001 86380 86390 1
415941 99415941 1001 86380 86390 1
415899 99415899 1001 86380 86390 1
417356 99417356 1001 86380 86390 1
417048 99417048 1001 86380 86390 1
417086 99417086 1001 86380 86390 1
417485 99417485 1001 86380 86390 1
418639 99418639 1001 86380 86390 1
418398 99418398 1001 86380 86390 1
418380 99418380 1001 86380 86390 1
418324 99418324 1001 86380 86390 1
418356 99418356 1001 86380 86390 1
417847 99417847 1001 86380 86390 1
418008 99418008 1001 86380 86390 1
418847 99418847 1001 86380 86390 1
418965 99418965 1001 86380 86390 1
419046 99419046 1001 86380 86390 1
418819 99418819 1001 86380 86390 1
420379 99420379 1001 86380 86390 1
420411 99420411 1001 86380 86390 1
420429 99420429 1001 86380 86390 1
419677 99419677 1001 86380 86390 1
419981 99419981 1001 86380 86390 1
420056 99420056 1001 86380 86390 1
419623 99419623 1001 86380 86390 1
419315 99419315 1001 86380 86390 1
420569 99420569 1001 86380 86390 1
420601 99420601 1001 86380 86390 1
420767 99420767 1001 86380 86390 1
421889 99421889 1001 86380 86390 1
422065 99422065 1001 86380 86390 1
421936 99421936 1001 86380 86390 1
421346 99421346 1001 86380 86390 1
421570 99421570 1001 86380 86390 1
421647 99421647 1001 86380 86390 1
421443 99421443 1001 86380 86390 1
421048 99421048 1001 86380 86390 1
421007 99421007 1001 86380 86390 1
422454 99422454 1001 86380 86390 1
423698 99423698 1001 86380 86390 1
423586 99423586 1001 86380 86390 1
423722 99423722 1001 86380 86390 1
423646 99423646 1001 86380 86390 1
423055 99423055 1001 86380 86390 1
422944 99422944 1001 86380 86390 1
423101 99423101 1001 86380 86390 1
422686 99422686 1001 86380 86390 1
422671 99422671 1001 86380 86390 1
422592 99422592 1001 86380 86390 1
423865 99423865 1001 86380 86390 1
423902 99423902 1001 86380 86390 1
425108 99425108 1001 86380 86390 1
425208 99425208 1001 86380 86390 1
425319 99425319 1001 86380 86390 1
424863 99424863 1001 86380 86390 1
424938 99424938 1001 86380 86390 1
424675 99424675 1001 86380 86390 1
424810 99424810 1001 86380 86390 1
424973 99424973 1001 86380 86390 1
424874 99424874 1001 86380 86390 1
424318 99424318 1001 86380 86390 1
424304 99424304 1001 86380 86390 1
424406 99424406 1001 86380 86390 1
424203 99424203 1001 86380 86390 1
424385 99424385 1001 86380 86390 1
425655 99425655 1001 86380 86390 1
425605 99425605 1001 86380 86390 1
425617 99425617 1001 86380 86390 1
425814 99425814 1001 86380 86390 1
425823 99425823 1001 86380 86390 1
426979 99426979 1001 86380 86390 1
427066 99427066 1001 86380 86390 1
426422 99426422 1001 86380 86390 1
426358 99426358 1001 86380 86390 1
426465 99426465 1001 86380 86390 1
426026 99426026 1001 86380 86390 1
427236 99427236 1001 86380 86390 1
427172 99427172 1001 86380 86390 1
427395 99427395 1001 86380 86390 1
427206 99427206 1001 86380 86390 1
427160 99427160 1001 86380 86390 1
428722 99428722 1001 86380 86390 1
428007 99428007 1001 86380 86390 1
427963 99427963 1001 86380 86390 1
428333 99428333 1001 86380 86390 1
428154 99428154 1001 86380 86390 1
428155 99428155 1001 86380 86390 1
427707 99427707 1001 86380 86390 1
427738 99427738 1001 86380 86390 1
427695 99427695 1001 86380 86390 1
427762 99427762 1001 86380 86390 1
427593 99427593 1001 86380 86390 1
427672 99427672 1001 86380 86390 1
429104 99429104 1001 86380 86390 1
428849 99428849 1001 86380 86390 1
430014 99430014 1001 86380 86390 1
430245 99430245 1001 86380 86390 1
430170 99430170 1001 86380 86390 1
430150 99430150 1001 86380 86390 1
430172 99430172 1001 86380 86390 1
430263 99430263 1001 86380 86390 1
430010 99430010 1001 86380 86390 1
429861 99429861 1001 86380 86390 1
429644 99429644 1001 86380 86390 1
429554 99429554 1001 86380 86390 1
429453 99429453 1001 86380 86390 1
429336 99429336 1001 86380 86390 1
429961 99429961 1001 86380 86390 1
431835 99431835 1001 86380 86390 1
431980 99431980 1001 86380 86390 1
431509 99431509 1001 86380 86390 1
431363 99431363 1001 86380 86390 1
431625 99431625 1001 86380 86390 1
431148 99431148 1001 86380 86390 1
430923 99430923 1001 86380 86390 1
430969 99430969 1001 86380 86390 1
430843 99430843 1001 86380 86390 1
432254 99432254 1001 86380 86390 1
432420 99432420 1001 86380 86390 1
432073 99432073 1001 86380 86390 1
432137 99432137 1001 86380 86390 1
433634 99433634 1001 86380 86390 1
433699 99433699 1001 86380 86390 1
433629 99433629 1001 86380 86390 1
433260 99433260 1001 86380 86390 1
433014 99433014 1001 86380 86390 1
433065 99433065 1001 86380 86390 1
433239 99433239 1001 86380 86390 1
432652 99432652 1001 86380 86390 1
432496 99432496 1001 86380 86390 1
432831 99432831 1001 86380 86390 1
432640 99432640 1001 86380 86390 1
432515 99432515 1001 86380 86390 1
433734 99433734 1001 86380 86390 1
433866 99433866 1001 86380 86390 1
435274 99435274 1001 86380 86390 1
434638 99434638 1001 86380 86390 1
434969 99434969 1001 86380 86390 1
434679 99434679 1001 86380 86390 1
434290 99434290 1001 86380 86390 1
435879 99435879 1001 86380 86390 1
435744 99435744 1001 86380 86390 1
436953 99436953 1001 86380 86390 1
436949 99436949 1001 86380 86390 1
436545 99436545 1001 86380 86390 1
436438 99436438 1001 86380 86390 1
436264 99436264 1001 86380 86390 1
436158 99436158 1001 86380 86390 1
300107 99300107 1001 86380 86390 1
437243 99437243 1001 86380 86390 1
300009 99300009 1001 86380 86390 1
300038 99300038 1001 86380 86390 1
300588 99300588 1001 86380 86390 1
300487 99300487 1001 86380 86390 1
300334 99300334 1001 86380 86390 1
300387 99300387 1001 86380 86390 1
300350 99300350 1001 86380 86390 1
300311 99300311 1001 86380 86390 1
300210 99300210 1001 86380 86390 1
300751 99300751 1001 86380 86390 1
300914 99300914 1001 86380 86390 1
300746 99300746 1001 86380 86390 1
300852 99300852 1001 86380 86390 1
301530 99301530 1001 86380 86390 1
301312 99301312 1001 86380 86390 1
301185 99301185 1001 86380 86390 1
300963 99300963 1001 86380 86390 1
301019 99301019 1001 86380 86390 1
301071 99301071 1001 86380 86390 1
301023 99301023 1001 86380 86390 1
301598 99301598 1001 86380 86390 1
301663 99301663 1001 86380 86390 1
302257 99302257 1001 86380 86390 1
302297 99302297 1001 86380 86390 1
302357 99302357 1001 86380 86390 1
302312 99302312 1001 86380 86390 1
302315 99302315 1001 86380 86390 1
302074 99302074 1001 86380 86390 1
302126 99302126 1001 86380 86390 1
302102 99302102 1001 86380 86390 1
302026 99302026 1001 86380 86390 1
302058 99302058 1001 86380 86390 1
301773 99301773 1001 86380 86390 1
301854 99301854 1001 86380 86390 1
301894 99301894 1001 86380 86390 1
301933 99301933 1001 86380 86390 1
301824 99301824 1001 86380 86390 1
301966 99301966 1001 86380 86390 1
302385 99302385 1001 86380 86390 1
302388 99302388 1001 86380 86390 1
303117 99303117 1001 86380 86390 1
303132 99303132 1001 86380 86390 1
303058 99303058 1001 86380 86390 1
303168 99303168 1001 86380 86390 1
302927 99302927 1001 86380 86390 1
302994 99302994 1001 86380 86390 1
302854 99302854 1001 86380 86390 1
302659 99302659 1001 86380 86390 1
303244 99303244 1001 86380 86390 1
303209 99303209 1001 86380 86390 1
304000 99304000 1001 86380 86390 1
303830 99303830 1001 86380 86390 1
303622 99303622 1001 86380 86390 1
303638 99303638 1001 86380 86390 1
303626 99303626 1001 86380 86390 1
303692 99303692 1001 86380 86390 1
303641 99303641 1001 86380 86390 1
303800 99303800 1001 86380 86390 1
303518 99303518 1001 86380 86390 1
303509 99303509 1001 86380 86390 1
303497 99303497 1001 86380 86390 1
303591 99303591 1001 86380 86390 1
304136 99304136 1001 86380 86390 1
304047 99304047 1001 86380 86390 1
304184 99304184 1001 86380 86390 1
304821 99304821 1001 86380 86390 1
304657 99304657 1001 86380 86390 1
304778 99304778 1001 86380 86390 1
304727 99304727 1001 86380 86390 1
304767 99304767 1001 86380 86390 1
304717 99304717 1001 86380 86390 1
304580 99304580 1001 86380 86390 1
304621 99304621 1001 86380 86390 1
304559 99304559 1001 86380 86390 1
304573 99304573 1001 86380 86390 1
304625 99304625 1001 86380 86390 1
304457 99304457 1001 86380 86390 1
304627 99304627 1001 86380 86390 1
304283 99304283 1001 86380 86390 1
304259 99304259 1001 86380 86390 1
304405 99304405 1001 86380 86390 1
305010 99305010 1001 86380 86390 1
305621 99305621 1001 86380 86390 1
305558 99305558 1001 86380 86390 1
305509 99305509 1001 86380 86390 1
305311 99305311 1001 86380 86390 1
305354 99305354 1001 86380 86390 1
305276 99305276 1001 86380 86390 1
305465 99305465 1001 86380 86390 1
305414 99305414 1001 86380 86390 1
305156 99305156 1001 86380 86390 1
305238 99305238 1001 86380 86390 1
305200 99305200 1001 86380 86390 1
305111 99305111 1001 86380 86390 1
305137 99305137 1001 86380 86390 1
305268 99305268 1001 86380 86390 1
500167 99500167 1001 86380 86390 1
305686 99305686 1001 86380 86390 1
500634 99500634 1001 86380 86390 1
500712 99500712 1001 86380 86390 1
500689 99500689 1001 86380 86390 1
500767 99500767 1001 86380 86390 1
500771 99500771 1001 86380 86390 1
500747 99500747 1001 86380 86390 1
500430 99500430 1001 86380 86390 1
500562 99500562 1001 86380 86390 1
500502 99500502 1001 86380 86390 1
500324 99500324 1001 86380 86390 1
500211 99500211 1001 86380 86390 1
500291 99500291 1001 86380 86390 1
500217 99500217 1001 86380 86390 1
500914 99500914 1001 86380 86390 1
500887 99500887 1001 86380 86390 1
501504 99501504 1001 86380 86390 1
501533 99501533 1001 86380 86390 1
501353 99501353 1001 86380 86390 1
501175 99501175 1001 86380 86390 1
501205 99501205 1001 86380 86390 1
501207 99501207 1001 86380 86390 1
501683 99501683 1001 86380 86390 1
501671 99501671 1001 86380 86390 1
501711 99501711 1001 86380 86390 1
502428 99502428 1001 86380 86390 1
502354 99502354 1001 86380 86390 1
502399 99502399 1001 86380 86390 1
502121 99502121 1001 86380 86390 1
502175 99502175 1001 86380 86390 1
502114 99502114 1001 86380 86390 1
502244 99502244 1001 86380 86390 1
502077 99502077 1001 86380 86390 1
501911 99501911 1001 86380 86390 1
501997 99501997 1001 86380 86390 1
501946 99501946 1001 86380 86390 1
502618 99502618 1001 86380 86390 1
502528 99502528 1001 86380 86390 1
502542 99502542 1001 86380 86390 1
502621 99502621 1001 86380 86390 1
502505 99502505 1001 86380 86390 1
502648 99502648 1001 86380 86390 1
502496 99502496 1001 86380 86390 1
503241 99503241 1001 86380 86390 1
503164 99503164 1001 86380 86390 1
503106 99503106 1001 86380 86390 1
503226 99503226 1001 86380 86390 1
503042 99503042 1001 86380 86390 1
503007 99503007 1001 86380 86390 1
502842 99502842 1001 86380 86390 1
502820 99502820 1001 86380 86390 1
502851 99502851 1001 86380 86390 1
503406 99503406 1001 86380 86390 1
503088 99503088 1001 86380 86390 1
503469 99503469 1001 86380 86390 1
503996 99503996 1001 86380 86390 1
504014 99504014 1001 86380 86390 1
503810 99503810 1001 86380 86390 1
503806 99503806 1001 86380 86390 1
503755 99503755 1001 86380 86390 1
503671 99503671 1001 86380 86390 1
503515 99503515 1001 86380 86390 1
503583 99503583 1001 86380 86390 1
504282 99504282 1001 86380 86390 1
504751 99504751 1001 86380 86390 1
504912 99504912 1001 86380 86390 1
504793 99504793 1001 86380 86390 1
504934 99504934 1001 86380 86390 1
504497 99504497 1001 86380 86390 1
504523 99504523 1001 86380 86390 1
504409 99504409 1001 86380 86390 1
505125 99505125 1001 86380 86390 1
505010 99505010 1001 86380 86390 1
505139 99505139 1001 86380 86390 1
504999 99504999 1001 86380 86390 1
504950 99504950 1001 86380 86390 1
505067 99505067 1001 86380 86390 1
505642 99505642 1001 86380 86390 1
505737 99505737 1001 86380 86390 1
505756 99505756 1001 86380 86390 1
505758 99505758 1001 86380 86390 1
505716 99505716 1001 86380 86390 1
505450 99505450 1001 86380 86390 1
505453 99505453 1001 86380 86390 1
505543 99505543 1001 86380 86390 1
505507 99505507 1001 86380 86390 1
505563 99505563 1001 86380 86390 1
505280 99505280 1001 86380 86390 1
505203 99505203 1001 86380 86390 1
505260 99505260 1001 86380 86390 1
505158 99505158 1001 86380 86390 1
505198 99505198 1001 86380 86390 1
505328 99505328 1001 86380 86390 1
505948 99505948 1001 86380 86390 1
505975 99505975 1001 86380 86390 1
505965 99505965 1001 86380 86390 1
505814 99505814 1001 86380 86390 1
506595 99506595 1001 86380 86390 1
506408 99506408 1001 86380 86390 1
506479 99506479 1001 86380 86390 1
506366 99506366 1001 86380 86390 1
506082 99506082 1001 86380 86390 1
506659 99506659 1001 86380 86390 1
506714 99506714 1001 86380 86390 1
506753 99506753 1001 86380 86390 1
507388 99507388 1001 86380 86390 1
507297 99507297 1001 86380 86390 1
507226 99507226 1001 86380 86390 1
507280 99507280 1001 86380 86390 1
507128 99507128 1001 86380 86390 1
507188 99507188 1001 86380 86390 1
507060 99507060 1001 86380 86390 1
506831 99506831 1001 86380 86390 1
506916 99506916 1001 86380 86390 1
507445 99507445 1001 86380 86390 1
507556 99507556 1001 86380 86390 1
507548 99507548 1001 86380 86390 1
507431 99507431 1001 86380 86390 1
508213 99508213 1001 86380 86390 1
508205 99508205 1001 86380 86390 1
508119 99508119 1001 86380 86390 1
507926 99507926 1001 86380 86390 1
507981 99507981 1001 86380 86390 1
507852 99507852 1001 86380 86390 1
507709 99507709 1001 86380 86390 1
507722 99507722 1001 86380 86390 1
507714 99507714 1001 86380 86390 1
507664 99507664 1001 86380 86390 1
507795 99507795 1001 86380 86390 1
507834 99507834 1001 86380 86390 1
508285 99508285 1001 86380 86390 1
508351 99508351 1001 86380 86390 1
507836 99507836 1001 86380 86390 1
508378 99508378 1001 86380 86390 1
508410 99508410 1001 86380 86390 1
509050 99509050 1001 86380 86390 1
508905 99508905 1001 86380 86390 1
508792 99508792 1001 86380 86390 1
508754 99508754 1001 86380 86390 1
508768 99508768 1001 86380 86390 1
508848 99508848 1001 86380 86390 1
508710 99508710 1001 86380 86390 1
508495 99508495 1001 86380 86390 1
508526 99508526 1001 86380 86390 1
508552 99508552 1001 86380 86390 1
508566 99508566 1001 86380 86390 1
508632 99508632 1001 86380 86390 1
508491 99508491 1001 86380 86390 1
509104 99509104 1001 86380 86390 1
509220 99509220 1001 86380 86390 1
509078 99509078 1001 86380 86390 1
509132 99509132 1001 86380 86390 1
509839 99509839 1001 86380 86390 1
509796 99509796 1001 86380 86390 1
509771 99509771 1001 86380 86390 1
509531 99509531 1001 86380 86390 1
509599 99509599 1001 86380 86390 1
509612 99509612 1001 86380 86390 1
509665 99509665 1001 86380 86390 1
509401 99509401 1001 86380 86390 1
509471 99509471 1001 86380 86390 1
510004 99510004 1001 86380 86390 1
510005 99510005 1001 86380 86390 1
509944 99509944 1001 86380 86390 1
509945 99509945 1001 86380 86390 1
510538 99510538 1001 86380 86390 1
510632 99510632 1001 86380 86390 1
510319 99510319 1001 86380 86390 1
510467 99510467 1001 86380 86390 1
510417 99510417 1001 86380 86390 1
510507 99510507 1001 86380 86390 1
510732 99510732 1001 86380 86390 1
510810 99510810 1001 86380 86390 1
510850 99510850 1001 86380 86390 1
511551 99511551 1001 86380 86390 1
511400 99511400 1001 86380 86390 1
511414 99511414 1001 86380 86390 1
511440 99511440 1001 86380 86390 1
511525 99511525 1001 86380 86390 1
511541 99511541 1001 86380 86390 1
511487 99511487 1001 86380 86390 1
511335 99511335 1001 86380 86390 1
511288 99511288 1001 86380 86390 1
511340 99511340 1001 86380 86390 1
511185 99511185 1001 86380 86390 1
511289 99511289 1001 86380 86390 1
511302 99511302 1001 86380 86390 1
511304 99511304 1001 86380 86390 1
511077 99511077 1001 86380 86390 1
511068 99511068 1001 86380 86390 1
510966 99510966 1001 86380 86390 1
511034 99511034 1001 86380 86390 1
510944 99510944 1001 86380 86390 1
511655 99511655 1001 86380 86390 1
511644 99511644 1001 86380 86390 1
511672 99511672 1001 86380 86390 1
511724 99511724 1001 86380 86390 1
511750 99511750 1001 86380 86390 1
511637 99511637 1001 86380 86390 1
512238 99512238 1001 86380 86390 1
512348 99512348 1001 86380 86390 1
512275 99512275 1001 86380 86390 1
512019 99512019 1001 86380 86390 1
512121 99512121 1001 86380 86390 1
511823 99511823 1001 86380 86390 1
511943 99511943 1001 86380 86390 1
511764 99511764 1001 86380 86390 1
511777 99511777 1001 86380 86390 1
511794 99511794 1001 86380 86390 1
512472 99512472 1001 86380 86390 1
512461 99512461 1001 86380 86390 1
512383 99512383 1001 86380 86390 1
512397 99512397 1001 86380 86390 1
512466 99512466 1001 86380 86390 1
513077 99513077 1001 86380 86390 1
512815 99512815 1001 86380 86390 1
512781 99512781 1001 86380 86390 1
512639 99512639 1001 86380 86390 1
512710 99512710 1001 86380 86390 1
512699 99512699 1001 86380 86390 1
512648 99512648 1001 86380 86390 1
513293 99513293 1001 86380 86390 1
513216 99513216 1001 86380 86390 1
513359 99513359 1001 86380 86390 1
513390 99513390 1001 86380 86390 1
513291 99513291 1001 86380 86390 1
513932 99513932 1001 86380 86390 1
513950 99513950 1001 86380 86390 1
513762 99513762 1001 86380 86390 1
513636 99513636 1001 86380 86390 1
513455 99513455 1001 86380 86390 1
513597 99513597 1001 86380 86390 1
513457 99513457 1001 86380 86390 1
514082 99514082 1001 86380 86390 1
514110 99514110 1001 86380 86390 1
514201 99514201 1001 86380 86390 1
514153 99514153 1001 86380 86390 1
514691 99514691 1001 86380 86390 1
514666 99514666 1001 86380 86390 1
514749 99514749 1001 86380 86390 1
514685 99514685 1001 86380 86390 1
514470 99514470 1001 86380 86390 1
514631 99514631 1001 86380 86390 1
514645 99514645 1001 86380 86390 1
514422 99514422 1001 86380 86390 1
514945 99514945 1001 86380 86390 1
515039 99515039 1001 86380 86390 1
515054 99515054 1001 86380 86390 1
514900 99514900 1001 86380 86390 1
515487 99515487 1001 86380 86390 1
515681 99515681 1001 86380 86390 1
515274 99515274 1001 86380 86390 1
515379 99515379 1001 86380 86390 1
515341 99515341 1001 86380 86390 1
515419 99515419 1001 86380 86390 1
515342 99515342 1001 86380 86390 1
515279 99515279 1001 86380 86390 1
515373 99515373 1001 86380 86390 1
515260 99515260 1001 86380 86390 1
515133 99515133 1001 86380 86390 1
515176 99515176 1001 86380 86390 1
515746 99515746 1001 86380 86390 1
516322 99516322 1001 86380 86390 1
516377 99516377 1001 86380 86390 1
516314 99516314 1001 86380 86390 1
516174 99516174 1001 86380 86390 1
516200 99516200 1001 86380 86390 1
515916 99515916 1001 86380 86390 1
516059 99516059 1001 86380 86390 1
515934 99515934 1001 86380 86390 1
515895 99515895 1001 86380 86390 1
516548 99516548 1001 86380 86390 1
516540 99516540 1001 86380 86390 1
517198 99517198 1001 86380 86390 1
517213 99517213 1001 86380 86390 1
517058 99517058 1001 86380 86390 1
516838 99516838 1001 86380 86390 1
516774 99516774 1001 86380 86390 1
516762 99516762 1001 86380 86390 1
516908 99516908 1001 86380 86390 1
516740 99516740 1001 86380 86390 1
517411 99517411 1001 86380 86390 1
517401 99517401 1001 86380 86390 1
517444 99517444 1001 86380 86390 1
518064 99518064 1001 86380 86390 1
517880 99517880 1001 86380 86390 1
517951 99517951 1001 86380 86390 1
517954 99517954 1001 86380 86390 1
517545 99517545 1001 86380 86390 1
517730 99517730 1001 86380 86390 1
517605 99517605 1001 86380 86390 1
518289 99518289 1001 86380 86390 1
518239 99518239 1001 86380 86390 1
518350 99518350 1001 86380 86390 1
518930 99518930 1001 86380 86390 1
518782 99518782 1001 86380 86390 1
518757 99518757 1001 86380 86390 1
518681 99518681 1001 86380 86390 1
518707 99518707 1001 86380 86390 1
518738 99518738 1001 86380 86390 1
518637 99518637 1001 86380 86390 1
518458 99518458 1001 86380 86390 1
519003 99519003 1001 86380 86390 1
519651 99519651 1001 86380 86390 1
519262 99519262 1001 86380 86390 1
519224 99519224 1001 86380 86390 1
519344 99519344 1001 86380 86390 1
519202 99519202 1001 86380 86390 1
519281 99519281 1001 86380 86390 1
519941 99519941 1001 86380 86390 1
519838 99519838 1001 86380 86390 1
519916 99519916 1001 86380 86390 1
519981 99519981 1001 86380 86390 1
519970 99519970 1001 86380 86390 1
519958 99519958 1001 86380 86390 1
519882 99519882 1001 86380 86390 1
520525 99520525 1001 86380 86390 1
520501 99520501 1001 86380 86390 1
520413 99520413 1001 86380 86390 1
520183 99520183 1001 86380 86390 1
520147 99520147 1001 86380 86390 1
520818 99520818 1001 86380 86390 1
520782 99520782 1001 86380 86390 1
520744 99520744 1001 86380 86390 1
520785 99520785 1001 86380 86390 1
521265 99521265 1001 86380 86390 1
521266 99521266 1001 86380 86390 1
521218 99521218 1001 86380 86390 1
521027 99521027 1001 86380 86390 1
521544 99521544 1001 86380 86390 1
521610 99521610 1001 86380 86390 1
521470 99521470 1001 86380 86390 1
521670 99521670 1001 86380 86390 1
522251 99522251 1001 86380 86390 1
522226 99522226 1001 86380 86390 1
522240 99522240 1001 86380 86390 1
521958 99521958 1001 86380 86390 1
522023 99522023 1001 86380 86390 1
521883 99521883 1001 86380 86390 1
522013 99522013 1001 86380 86390 1
522026 99522026 1001 86380 86390 1
522069 99522069 1001 86380 86390 1
521712 99521712 1001 86380 86390 1
521806 99521806 1001 86380 86390 1
521731 99521731 1001 86380 86390 1
522401 99522401 1001 86380 86390 1
522483 99522483 1001 86380 86390 1
522999 99522999 1001 86380 86390 1
522898 99522898 1001 86380 86390 1
522834 99522834 1001 86380 86390 1
522860 99522860 1001 86380 86390 1
522641 99522641 1001 86380 86390 1
522694 99522694 1001 86380 86390 1
522594 99522594 1001 86380 86390 1
522662 99522662 1001 86380 86390 1
523301 99523301 1001 86380 86390 1
523189 99523189 1001 86380 86390 1
523804 99523804 1001 86380 86390 1
523817 99523817 1001 86380 86390 1
523781 99523781 1001 86380 86390 1
523807 99523807 1001 86380 86390 1
523877 99523877 1001 86380 86390 1
523801 99523801 1001 86380 86390 1
523637 99523637 1001 86380 86390 1
523641 99523641 1001 86380 86390 1
523605 99523605 1001 86380 86390 1
523394 99523394 1001 86380 86390 1
523333 99523333 1001 86380 86390 1
524046 99524046 1001 86380 86390 1
524021 99524021 1001 86380 86390 1
524132 99524132 1001 86380 86390 1
523979 99523979 1001 86380 86390 1
524610 99524610 1001 86380 86390 1
524486 99524486 1001 86380 86390 1
524214 99524214 1001 86380 86390 1
524281 99524281 1001 86380 86390 1
524295 99524295 1001 86380 86390 1
524321 99524321 1001 86380 86390 1
524802 99524802 1001 86380 86390 1
524842 99524842 1001 86380 86390 1
525420 99525420 1001 86380 86390 1
525475 99525475 1001 86380 86390 1
525425 99525425 1001 86380 86390 1
525426 99525426 1001 86380 86390 1
525517 99525517 1001 86380 86390 1
525219 99525219 1001 86380 86390 1
524980 99524980 1001 86380 86390 1
525102 99525102 1001 86380 86390 1
525169 99525169 1001 86380 86390 1
525711 99525711 1001 86380 86390 1
525752 99525752 1001 86380 86390 1
525696 99525696 1001 86380 86390 1
526291 99526291 1001 86380 86390 1
526105 99526105 1001 86380 86390 1
526120 99526120 1001 86380 86390 1
526214 99526214 1001 86380 86390 1
526047 99526047 1001 86380 86390 1
526151 99526151 1001 86380 86390 1
525914 99525914 1001 86380 86390 1
526478 99526478 1001 86380 86390 1
526530 99526530 1001 86380 86390 1
527216 99527216 1001 86380 86390 1
527223 99527223 1001 86380 86390 1
526867 99526867 1001 86380 86390 1
526934 99526934 1001 86380 86390 1
526857 99526857 1001 86380 86390 1
526845 99526845 1001 86380 86390 1
526991 99526991 1001 86380 86390 1
526632 99526632 1001 86380 86390 1
526767 99526767 1001 86380 86390 1
527264 99527264 1001 86380 86390 1
527342 99527342 1001 86380 86390 1
528025 99528025 1001 86380 86390 1
527899 99527899 1001 86380 86390 1
527889 99527889 1001 86380 86390 1
527957 99527957 1001 86380 86390 1
527740 99527740 1001 86380 86390 1
527745 99527745 1001 86380 86390 1
527836 99527836 1001 86380 86390 1
527735 99527735 1001 86380 86390 1
527828 99527828 1001 86380 86390 1
527467 99527467 1001 86380 86390 1
527651 99527651 1001 86380 86390 1
528167 99528167 1001 86380 86390 1
528116 99528116 1001 86380 86390 1
528881 99528881 1001 86380 86390 1
528727 99528727 1001 86380 86390 1
528779 99528779 1001 86380 86390 1
528708 99528708 1001 86380 86390 1
528618 99528618 1001 86380 86390 1
528595 99528595 1001 86380 86390 1
528637 99528637 1001 86380 86390 1
528589 99528589 1001 86380 86390 1
528360 99528360 1001 86380 86390 1
528427 99528427 1001 86380 86390 1
528466 99528466 1001 86380 86390 1
528369 99528369 1001 86380 86390 1
528370 99528370 1001 86380 86390 1
528474 99528474 1001 86380 86390 1
529008 99529008 1001 86380 86390 1
528932 99528932 1001 86380 86390 1
528920 99528920 1001 86380 86390 1
529000 99529000 1001 86380 86390 1
529694 99529694 1001 86380 86390 1
529536 99529536 1001 86380 86390 1
529531 99529531 1001 86380 86390 1
529649 99529649 1001 86380 86390 1
529434 99529434 1001 86380 86390 1
529363 99529363 1001 86380 86390 1
529149 99529149 1001 86380 86390 1
529138 99529138 1001 86380 86390 1
529280 99529280 1001 86380 86390 1
529297 99529297 1001 86380 86390 1
529828 99529828 1001 86380 86390 1
529922 99529922 1001 86380 86390 1
529924 99529924 1001 86380 86390 1
529848 99529848 1001 86380 86390 1
529836 99529836 1001 86380 86390 1
530352 99530352 1001 86380 86390 1
530442 99530442 1001 86380 86390 1
530529 99530529 1001 86380 86390 1
530536 99530536 1001 86380 86390 1
530538 99530538 1001 86380 86390 1
530434 99530434 1001 86380 86390 1
530181 99530181 1001 86380 86390 1
530247 99530247 1001 86380 86390 1
530198 99530198 1001 86380 86390 1
530250 99530250 1001 86380 86390 1
530331 99530331 1001 86380 86390 1
530320 99530320 1001 86380 86390 1
530049 99530049 1001 86380 86390 1
529972 99529972 1001 86380 86390 1
530076 99530076 1001 86380 86390 1
529962 99529962 1001 86380 86390 1
530002 99530002 1001 86380 86390 1
530059 99530059 1001 86380 86390 1
529943 99529943 1001 86380 86390 1
530113 99530113 1001 86380 86390 1
530745 99530745 1001 86380 86390 1
530569 99530569 1001 86380 86390 1
530598 99530598 1001 86380 86390 1
530689 99530689 1001 86380 86390 1
531199 99531199 1001 86380 86390 1
531187 99531187 1001 86380 86390 1
531278 99531278 1001 86380 86390 1
531294 99531294 1001 86380 86390 1
531282 99531282 1001 86380 86390 1
531375 99531375 1001 86380 86390 1
531060 99531060 1001 86380 86390 1
531166 99531166 1001 86380 86390 1
531054 99531054 1001 86380 86390 1
530917 99530917 1001 86380 86390 1
530892 99530892 1001 86380 86390 1
530776 99530776 1001 86380 86390 1
530846 99530846 1001 86380 86390 1
530924 99530924 1001 86380 86390 1
530886 99530886 1001 86380 86390 1
531498 99531498 1001 86380 86390 1
531453 99531453 1001 86380 86390 1
532105 99532105 1001 86380 86390 1
532118 99532118 1001 86380 86390 1
532160 99532160 1001 86380 86390 1
532036 99532036 1001 86380 86390 1
531903 99531903 1001 86380 86390 1
531985 99531985 1001 86380 86390 1
531830 99531830 1001 86380 86390 1
531636 99531636 1001 86380 86390 1
532260 99532260 1001 86380 86390 1
532905 99532905 1001 86380 86390 1
532623 99532623 1001 86380 86390 1
532716 99532716 1001 86380 86390 1
532655 99532655 1001 86380 86390 1
532669 99532669 1001 86380 86390 1
532468 99532468 1001 86380 86390 1
532484 99532484 1001 86380 86390 1
532614 99532614 1001 86380 86390 1
532590 99532590 1001 86380 86390 1
533078 99533078 1001 86380 86390 1
533678 99533678 1001 86380 86390 1
533783 99533783 1001 86380 86390 1
533771 99533771 1001 86380 86390 1
533806 99533806 1001 86380 86390 1
533471 99533471 1001 86380 86390 1
533550 99533550 1001 86380 86390 1
533565 99533565 1001 86380 86390 1
533492 99533492 1001 86380 86390 1
533367 99533367 1001 86380 86390 1
533407 99533407 1001 86380 86390 1
533362 99533362 1001 86380 86390 1
533869 99533869 1001 86380 86390 1
533937 99533937 1001 86380 86390 1
534029 99534029 1001 86380 86390 1
533862 99533862 1001 86380 86390 1
534007 99534007 1001 86380 86390 1
533879 99533879 1001 86380 86390 1
534581 99534581 1001 86380 86390 1
534504 99534504 1001 86380 86390 1
534638 99534638 1001 86380 86390 1
534658 99534658 1001 86380 86390 1
534489 99534489 1001 86380 86390 1
534619 99534619 1001 86380 86390 1
534362 99534362 1001 86380 86390 1
534337 99534337 1001 86380 86390 1
534393 99534393 1001 86380 86390 1
534433 99534433 1001 86380 86390 1
534437 99534437 1001 86380 86390 1
534347 99534347 1001 86380 86390 1
534129 99534129 1001 86380 86390 1
534157 99534157 1001 86380 86390 1
534174 99534174 1001 86380 86390 1
534739 99534739 1001 86380 86390 1
534831 99534831 1001 86380 86390 1
535110 99535110 1001 86380 86390 1
535176 99535176 1001 86380 86390 1
535111 99535111 1001 86380 86390 1
535185 99535185 1001 86380 86390 1
535084 99535084 1001 86380 86390 1
534957 99534957 1001 86380 86390 1
534909 99534909 1001 86380 86390 1
535001 99535001 1001 86380 86390 1
535521 99535521 1001 86380 86390 1
535682 99535682 1001 86380 86390 1
535700 99535700 1001 86380 86390 1
536248 99536248 1001 86380 86390 1
536326 99536326 1001 86380 86390 1
536205 99536205 1001 86380 86390 1
535978 99535978 1001 86380 86390 1
535959 99535959 1001 86380 86390 1
535849 99535849 1001 86380 86390 1
536537 99536537 1001 86380 86390 1
537133 99537133 1001 86380 86390 1
537015 99537015 1001 86380 86390 1
536946 99536946 1001 86380 86390 1
536821 99536821 1001 86380 86390 1
536606 99536606 1001 86380 86390 1
536622 99536622 1001 86380 86390 1
536734 99536734 1001 86380 86390 1
537172 99537172 1001 86380 86390 1
537252 99537252 1001 86380 86390 1
537218 99537218 1001 86380 86390 1
537170 99537170 1001 86380 86390 1
537798 99537798 1001 86380 86390 1
537866 99537866 1001 86380 86390 1
537893 99537893 1001 86380 86390 1
537855 99537855 1001 86380 86390 1
537949 99537949 1001 86380 86390 1
537744 99537744 1001 86380 86390 1
537771 99537771 1001 86380 86390 1
537619 99537619 1001 86380 86390 1
537685 99537685 1001 86380 86390 1
537738 99537738 1001 86380 86390 1
537743 99537743 1001 86380 86390 1
537407 99537407 1001 86380 86390 1
537472 99537472 1001 86380 86390 1
537488 99537488 1001 86380 86390 1
537424 99537424 1001 86380 86390 1
537437 99537437 1001 86380 86390 1
538022 99538022 1001 86380 86390 1
538023 99538023 1001 86380 86390 1
538088 99538088 1001 86380 86390 1
538011 99538011 1001 86380 86390 1
538024 99538024 1001 86380 86390 1
538054 99538054 1001 86380 86390 1
538178 99538178 1001 86380 86390 1
538706 99538706 1001 86380 86390 1
538796 99538796 1001 86380 86390 1
538403 99538403 1001 86380 86390 1
538445 99538445 1001 86380 86390 1
538600 99538600 1001 86380 86390 1
538297 99538297 1001 86380 86390 1
538331 99538331 1001 86380 86390 1
538319 99538319 1001 86380 86390 1
538860 99538860 1001 86380 86390 1
538848 99538848 1001 86380 86390 1
538862 99538862 1001 86380 86390 1
539512 99539512 1001 86380 86390 1
539639 99539639 1001 86380 86390 1
539591 99539591 1001 86380 86390 1
539567 99539567 1001 86380 86390 1
539531 99539531 1001 86380 86390 1
539494 99539494 1001 86380 86390 1
539521 99539521 1001 86380 86390 1
539510 99539510 1001 86380 86390 1
539498 99539498 1001 86380 86390 1
539283 99539283 1001 86380 86390 1
539381 99539381 1001 86380 86390 1
539085 99539085 1001 86380 86390 1
539023 99539023 1001 86380 86390 1
539071 99539071 1001 86380 86390 1
539780 99539780 1001 86380 86390 1
539742 99539742 1001 86380 86390 1
539787 99539787 1001 86380 86390 1
540378 99540378 1001 86380 86390 1
540441 99540441 1001 86380 86390 1
540444 99540444 1001 86380 86390 1
540293 99540293 1001 86380 86390 1
540332 99540332 1001 86380 86390 1
540015 99540015 1001 86380 86390 1
539978 99539978 1001 86380 86390 1
539953 99539953 1001 86380 86390 1
539868 99539868 1001 86380 86390 1
540473 99540473 1001 86380 86390 1
540501 99540501 1001 86380 86390 1
540528 99540528 1001 86380 86390 1
541139 99541139 1001 86380 86390 1
541121 99541121 1001 86380 86390 1
540901 99540901 1001 86380 86390 1
540786 99540786 1001 86380 86390 1
540839 99540839 1001 86380 86390 1
540673 99540673 1001 86380 86390 1
541426 99541426 1001 86380 86390 1
541390 99541390 1001 86380 86390 1
541429 99541429 1001 86380 86390 1
541456 99541456 1001 86380 86390 1
542005 99542005 1001 86380 86390 1
542018 99542018 1001 86380 86390 1
542098 99542098 1001 86380 86390 1
541901 99541901 1001 86380 86390 1
541856 99541856 1001 86380 86390 1
541740 99541740 1001 86380 86390 1
541744 99541744 1001 86380 86390 1
541630 99541630 1001 86380 86390 1
541583 99541583 1001 86380 86390 1
542121 99542121 1001 86380 86390 1
542295 99542295 1001 86380 86390 1
542925 99542925 1001 86380 86390 1
542852 99542852 1001 86380 86390 1
542905 99542905 1001 86380 86390 1
542802 99542802 1001 86380 86390 1
542571 99542571 1001 86380 86390 1
542614 99542614 1001 86380 86390 1
542655 99542655 1001 86380 86390 1
542682 99542682 1001 86380 86390 1
542622 99542622 1001 86380 86390 1
543124 99543124 1001 86380 86390 1
542996 99542996 1001 86380 86390 1
543023 99543023 1001 86380 86390 1
543077 99543077 1001 86380 86390 1
543696 99543696 1001 86380 86390 1
543596 99543596 1001 86380 86390 1
543728 99543728 1001 86380 86390 1
543762 99543762 1001 86380 86390 1
543654 99543654 1001 86380 86390 1
543397 99543397 1001 86380 86390 1
543527 99543527 1001 86380 86390 1
543566 99543566 1001 86380 86390 1
543476 99543476 1001 86380 86390 1
543406 99543406 1001 86380 86390 1
543407 99543407 1001 86380 86390 1
543204 99543204 1001 86380 86390 1
543335 99543335 1001 86380 86390 1
543886 99543886 1001 86380 86390 1
543952 99543952 1001 86380 86390 1
543825 99543825 1001 86380 86390 1
544461 99544461 1001 86380 86390 1
544399 99544399 1001 86380 86390 1
544595 99544595 1001 86380 86390 1
544264 99544264 1001 86380 86390 1
544345 99544345 1001 86380 86390 1
544334 99544334 1001 86380 86390 1
544209 99544209 1001 86380 86390 1
544164 99544164 1001 86380 86390 1
544167 99544167 1001 86380 86390 1
544104 99544104 1001 86380 86390 1
544712 99544712 1001 86380 86390 1
544691 99544691 1001 86380 86390 1
544706 99544706 1001 86380 86390 1
544720 99544720 1001 86380 86390 1
544736 99544736 1001 86380 86390 1
401221 218 1001 75900 76317 1
406317 748 1001 18240 25317 1
436061 615 1001 32640 36237 1
400016 99400016 1001 86380 86390 1
400154 99400154 1001 86380 86390 1
400230 99400230 1001 86380 86390 1
400348 99400348 1001 86380 86390 1
400543 99400543 1001 86380 86390 1
400550 99400550 1001 86380 86390 1
400727 99400727 1001 86380 86390 1
400775 99400775 1001 86380 86390 1
400970 99400970 1001 86380 86390 1
401009 99401009 1001 86380 86390 1
401123 99401123 1001 86380 86390 1
401157 99401157 1001 86380 86390 1
401176 99401176 1001 86380 86390 1
401287 99401287 1001 86380 86390 1
401355 99401355 1001 86380 86390 1
401436 99401436 1001 86380 86390 1
401412 99401412 1001 86380 86390 1
401451 99401451 1001 86380 86390 1
401533 99401533 1001 86380 86390 1
401637 99401637 1001 86380 86390 1
401677 99401677 1001 86380 86390 1
401830 99401830 1001 86380 86390 1
401789 99401789 1001 86380 86390 1
401824 99401824 1001 86380 86390 1
402061 99402061 1001 86380 86390 1
401958 99401958 1001 86380 86390 1
402321 99402321 1001 86380 86390 1
402573 99402573 1001 86380 86390 1
402503 99402503 1001 86380 86390 1
402566 99402566 1001 86380 86390 1
402613 99402613 1001 86380 86390 1
402728 99402728 1001 86380 86390 1
402709 99402709 1001 86380 86390 1
402797 99402797 1001 86380 86390 1
402982 99402982 1001 86380 86390 1
402965 99402965 1001 86380 86390 1
403053 99403053 1001 86380 86390 1
403093 99403093 1001 86380 86390 1
403066 99403066 1001 86380 86390 1
403161 99403161 1001 86380 86390 1
403201 99403201 1001 86380 86390 1
403282 99403282 1001 86380 86390 1
403251 99403251 1001 86380 86390 1
403599 99403599 1001 86380 86390 1
403600 99403600 1001 86380 86390 1
403793 99403793 1001 86380 86390 1
403760 99403760 1001 86380 86390 1
403761 99403761 1001 86380 86390 1
404466 99404466 1001 86380 86390 1
404429 99404429 1001 86380 86390 1
404625 99404625 1001 86380 86390 1
404776 99404776 1001 86380 86390 1
404975 99404975 1001 86380 86390 1
404960 99404960 1001 86380 86390 1
404942 99404942 1001 86380 86390 1
405077 99405077 1001 86380 86390 1
405191 99405191 1001 86380 86390 1
405384 99405384 1001 86380 86390 1
405493 99405493 1001 86380 86390 1
405505 99405505 1001 86380 86390 1
405664 99405664 1001 86380 86390 1
406014 99406014 1001 86380 86390 1
406147 99406147 1001 86380 86390 1
406104 99406104 1001 86380 86390 1
406253 99406253 1001 86380 86390 1
406326 99406326 1001 86380 86390 1
406754 99406754 1001 86380 86390 1
407051 99407051 1001 86380 86390 1
407151 99407151 1001 86380 86390 1
407237 99407237 1001 86380 86390 1
407402 99407402 1001 86380 86390 1
407458 99407458 1001 86380 86390 1
407557 99407557 1001 86380 86390 1
407629 99407629 1001 86380 86390 1
407963 99407963 1001 86380 86390 1
408134 99408134 1001 86380 86390 1
408138 99408138 1001 86380 86390 1
408556 99408556 1001 86380 86390 1
408599 99408599 1001 86380 86390 1
408738 99408738 1001 86380 86390 1
408747 99408747 1001 86380 86390 1
408858 99408858 1001 86380 86390 1
408849 99408849 1001 86380 86390 1
409123 99409123 1001 86380 86390 1
409194 99409194 1001 86380 86390 1
409299 99409299 1001 86380 86390 1
409436 99409436 1001 86380 86390 1
409414 99409414 1001 86380 86390 1
409773 99409773 1001 86380 86390 1
410058 99410058 1001 86380 86390 1
410117 99410117 1001 86380 86390 1
410439 99410439 1001 86380 86390 1
410487 99410487 1001 86380 86390 1
410782 99410782 1001 86380 86390 1
411009 99411009 1001 86380 86390 1
411125 99411125 1001 86380 86390 1
411484 99411484 1001 86380 86390 1
411485 99411485 1001 86380 86390 1
411502 99411502 1001 86380 86390 1
411476 99411476 1001 86380 86390 1
411717 99411717 1001 86380 86390 1
411720 99411720 1001 86380 86390 1
411713 99411713 1001 86380 86390 1
411934 99411934 1001 86380 86390 1
411861 99411861 1001 86380 86390 1
412166 99412166 1001 86380 86390 1
412258 99412258 1001 86380 86390 1
412374 99412374 1001 86380 86390 1
412282 99412282 1001 86380 86390 1
413695 99413695 1001 86380 86390 1
413586 99413586 1001 86380 86390 1
413416 99413416 1001 86380 86390 1
413032 99413032 1001 86380 86390 1
413071 99413071 1001 86380 86390 1
412862 99412862 1001 86380 86390 1
412527 99412527 1001 86380 86390 1
412701 99412701 1001 86380 86390 1
412726 99412726 1001 86380 86390 1
413923 99413923 1001 86380 86390 1
413986 99413986 1001 86380 86390 1
413707 99413707 1001 86380 86390 1
413709 99413709 1001 86380 86390 1
413981 99413981 1001 86380 86390 1
414893 99414893 1001 86380 86390 1
414728 99414728 1001 86380 86390 1
415690 99415690 1001 86380 86390 1
416718 99416718 1001 86380 86390 1
416980 99416980 1001 86380 86390 1
416184 99416184 1001 86380 86390 1
416267 99416267 1001 86380 86390 1
416047 99416047 1001 86380 86390 1
415943 99415943 1001 86380 86390 1
416107 99416107 1001 86380 86390 1
417235 99417235 1001 86380 86390 1
417321 99417321 1001 86380 86390 1
417474 99417474 1001 86380 86390 1
418603 99418603 1001 86380 86390 1
418208 99418208 1001 86380 86390 1
418043 99418043 1001 86380 86390 1
418321 99418321 1001 86380 86390 1
417709 99417709 1001 86380 86390 1
417623 99417623 1001 86380 86390 1
418821 99418821 1001 86380 86390 1
418936 99418936 1001 86380 86390 1
418985 99418985 1001 86380 86390 1
418918 99418918 1001 86380 86390 1
420383 99420383 1001 86380 86390 1
420355 99420355 1001 86380 86390 1
420290 99420290 1001 86380 86390 1
420235 99420235 1001 86380 86390 1
419726 99419726 1001 86380 86390 1
419268 99419268 1001 86380 86390 1
419365 99419365 1001 86380 86390 1
419253 99419253 1001 86380 86390 1
419259 99419259 1001 86380 86390 1
420462 99420462 1001 86380 86390 1
421779 99421779 1001 86380 86390 1
421968 99421968 1001 86380 86390 1
421353 99421353 1001 86380 86390 1
421467 99421467 1001 86380 86390 1
421178 99421178 1001 86380 86390 1
420952 99420952 1001 86380 86390 1
420846 99420846 1001 86380 86390 1
420954 99420954 1001 86380 86390 1
422311 99422311 1001 86380 86390 1
423413 99423413 1001 86380 86390 1
423493 99423493 1001 86380 86390 1
423703 99423703 1001 86380 86390 1
423705 99423705 1001 86380 86390 1
423319 99423319 1001 86380 86390 1
423623 99423623 1001 86380 86390 1
423131 99423131 1001 86380 86390 1
423134 99423134 1001 86380 86390 1
423113 99423113 1001 86380 86390 1
423068 99423068 1001 86380 86390 1
423156 99423156 1001 86380 86390 1
423182 99423182 1001 86380 86390 1
423235 99423235 1001 86380 86390 1
423161 99423161 1001 86380 86390 1
423242 99423242 1001 86380 86390 1
422562 99422562 1001 86380 86390 1
423820 99423820 1001 86380 86390 1
423965 99423965 1001 86380 86390 1
423866 99423866 1001 86380 86390 1
423868 99423868 1001 86380 86390 1
423972 99423972 1001 86380 86390 1
424025 99424025 1001 86380 86390 1
425133 99425133 1001 86380 86390 1
425134 99425134 1001 86380 86390 1
425350 99425350 1001 86380 86390 1
425028 99425028 1001 86380 86390 1
424909 99424909 1001 86380 86390 1
424992 99424992 1001 86380 86390 1
424996 99424996 1001 86380 86390 1
424838 99424838 1001 86380 86390 1
424391 99424391 1001 86380 86390 1
424298 99424298 1001 86380 86390 1
424446 99424446 1001 86380 86390 1
424164 99424164 1001 86380 86390 1
424362 99424362 1001 86380 86390 1
425742 99425742 1001 86380 86390 1
425695 99425695 1001 86380 86390 1
425459 99425459 1001 86380 86390 1
426792 99426792 1001 86380 86390 1
427039 99427039 1001 86380 86390 1
426772 99426772 1001 86380 86390 1
426542 99426542 1001 86380 86390 1
426285 99426285 1001 86380 86390 1
426226 99426226 1001 86380 86390 1
426144 99426144 1001 86380 86390 1
427446 99427446 1001 86380 86390 1
427306 99427306 1001 86380 86390 1
428643 99428643 1001 86380 86390 1
428717 99428717 1001 86380 86390 1
428727 99428727 1001 86380 86390 1
428233 99428233 1001 86380 86390 1
428193 99428193 1001 86380 86390 1
428285 99428285 1001 86380 86390 1
427779 99427779 1001 86380 86390 1
429041 99429041 1001 86380 86390 1
429153 99429153 1001 86380 86390 1
428904 99428904 1001 86380 86390 1
430028 99430028 1001 86380 86390 1
430125 99430125 1001 86380 86390 1
430036 99430036 1001 86380 86390 1
429685 99429685 1001 86380 86390 1
429805 99429805 1001 86380 86390 1
429785 99429785 1001 86380 86390 1
429701 99429701 1001 86380 86390 1
429748 99429748 1001 86380 86390 1
429870 99429870 1001 86380 86390 1
429465 99429465 1001 86380 86390 1
429555 99429555 1001 86380 86390 1
429446 99429446 1001 86380 86390 1
429238 99429238 1001 86380 86390 1
430798 99430798 1001 86380 86390 1
430390 99430390 1001 86380 86390 1
431955 99431955 1001 86380 86390 1
432048 99432048 1001 86380 86390 1
431606 99431606 1001 86380 86390 1
431529 99431529 1001 86380 86390 1
431267 99431267 1001 86380 86390 1
431571 99431571 1001 86380 86390 1
431369 99431369 1001 86380 86390 1
431370 99431370 1001 86380 86390 1
431423 99431423 1001 86380 86390 1
431091 99431091 1001 86380 86390 1
430854 99430854 1001 86380 86390 1
430885 99430885 1001 86380 86390 1
431257 99431257 1001 86380 86390 1
431170 99431170 1001 86380 86390 1
432176 99432176 1001 86380 86390 1
432274 99432274 1001 86380 86390 1
432213 99432213 1001 86380 86390 1
432234 99432234 1001 86380 86390 1
432215 99432215 1001 86380 86390 1
432285 99432285 1001 86380 86390 1
433392 99433392 1001 86380 86390 1
433466 99433466 1001 86380 86390 1
433491 99433491 1001 86380 86390 1
433678 99433678 1001 86380 86390 1
433702 99433702 1001 86380 86390 1
433481 99433481 1001 86380 86390 1
432953 99432953 1001 86380 86390 1
433034 99433034 1001 86380 86390 1
432939 99432939 1001 86380 86390 1
432919 99432919 1001 86380 86390 1
432757 99432757 1001 86380 86390 1
432498 99432498 1001 86380 86390 1
432707 99432707 1001 86380 86390 1
433752 99433752 1001 86380 86390 1
433918 99433918 1001 86380 86390 1
435365 99435365 1001 86380 86390 1
435338 99435338 1001 86380 86390 1
435195 99435195 1001 86380 86390 1
435229 99435229 1001 86380 86390 1
435070 99435070 1001 86380 86390 1
434843 99434843 1001 86380 86390 1
434850 99434850 1001 86380 86390 1
434287 99434287 1001 86380 86390 1
434431 99434431 1001 86380 86390 1
434553 99434553 1001 86380 86390 1
434558 99434558 1001 86380 86390 1
435792 99435792 1001 86380 86390 1
435489 99435489 1001 86380 86390 1
435805 99435805 1001 86380 86390 1
435878 99435878 1001 86380 86390 1
436827 99436827 1001 86380 86390 1
436920 99436920 1001 86380 86390 1
436475 99436475 1001 86380 86390 1
436571 99436571 1001 86380 86390 1
436615 99436615 1001 86380 86390 1
436046 99436046 1001 86380 86390 1
436065 99436065 1001 86380 86390 1
437236 99437236 1001 86380 86390 1
300003 99300003 1001 86380 86390 1
300106 99300106 1001 86380 86390 1
300727 99300727 1001 86380 86390 1
300729 99300729 1001 86380 86390 1
300525 99300525 1001 86380 86390 1
300668 99300668 1001 86380 86390 1
300529 99300529 1001 86380 86390 1
300380 99300380 1001 86380 86390 1
300389 99300389 1001 86380 86390 1
300136 99300136 1001 86380 86390 1
300179 99300179 1001 86380 86390 1
300235 99300235 1001 86380 86390 1
300881 99300881 1001 86380 86390 1
300781 99300781 1001 86380 86390 1
301363 99301363 1001 86380 86390 1
301337 99301337 1001 86380 86390 1
301260 99301260 1001 86380 86390 1
301315 99301315 1001 86380 86390 1
301277 99301277 1001 86380 86390 1
301253 99301253 1001 86380 86390 1
301166 99301166 1001 86380 86390 1
301077 99301077 1001 86380 86390 1
301092 99301092 1001 86380 86390 1
301106 99301106 1001 86380 86390 1
301031 99301031 1001 86380 86390 1
301086 99301086 1001 86380 86390 1
301748 99301748 1001 86380 86390 1
301756 99301756 1001 86380 86390 1
302269 99302269 1001 86380 86390 1
302337 99302337 1001 86380 86390 1
302223 99302223 1001 86380 86390 1
302097 99302097 1001 86380 86390 1
302176 99302176 1001 86380 86390 1
302087 99302087 1001 86380 86390 1
301980 99301980 1001 86380 86390 1
301767 99301767 1001 86380 86390 1
301798 99301798 1001 86380 86390 1
302437 99302437 1001 86380 86390 1
302491 99302491 1001 86380 86390 1
303120 99303120 1001 86380 86390 1
303115 99303115 1001 86380 86390 1
302834 99302834 1001 86380 86390 1
302933 99302933 1001 86380 86390 1
302805 99302805 1001 86380 86390 1
302664 99302664 1001 86380 86390 1
302641 99302641 1001 86380 86390 1
302657 99302657 1001 86380 86390 1
302787 99302787 1001 86380 86390 1
303374 99303374 1001 86380 86390 1
303363 99303363 1001 86380 86390 1
303969 99303969 1001 86380 86390 1
303845 99303845 1001 86380 86390 1
303782 99303782 1001 86380 86390 1
303656 99303656 1001 86380 86390 1
303597 99303597 1001 86380 86390 1
303617 99303617 1001 86380 86390 1
303566 99303566 1001 86380 86390 1
304132 99304132 1001 86380 86390 1
304826 99304826 1001 86380 86390 1
304556 99304556 1001 86380 86390 1
304637 99304637 1001 86380 86390 1
304470 99304470 1001 86380 86390 1
304574 99304574 1001 86380 86390 1
304882 99304882 1001 86380 86390 1
304960 99304960 1001 86380 86390 1
304885 99304885 1001 86380 86390 1
305015 99305015 1001 86380 86390 1
304938 99304938 1001 86380 86390 1
305057 99305057 1001 86380 86390 1
304996 99304996 1001 86380 86390 1
305519 99305519 1001 86380 86390 1
305643 99305643 1001 86380 86390 1
305421 99305421 1001 86380 86390 1
305412 99305412 1001 86380 86390 1
500169 99500169 1001 86380 86390 1
500082 99500082 1001 86380 86390 1
500134 99500134 1001 86380 86390 1
500110 99500110 1001 86380 86390 1
500646 99500646 1001 86380 86390 1
500698 99500698 1001 86380 86390 1
500626 99500626 1001 86380 86390 1
500645 99500645 1001 86380 86390 1
500584 99500584 1001 86380 86390 1
500548 99500548 1001 86380 86390 1
500460 99500460 1001 86380 86390 1
500590 99500590 1001 86380 86390 1
500474 99500474 1001 86380 86390 1
500437 99500437 1001 86380 86390 1
500380 99500380 1001 86380 86390 1
500383 99500383 1001 86380 86390 1
500837 99500837 1001 86380 86390 1
501002 99501002 1001 86380 86390 1
500926 99500926 1001 86380 86390 1
501541 99501541 1001 86380 86390 1
501465 99501465 1001 86380 86390 1
501529 99501529 1001 86380 86390 1
501470 99501470 1001 86380 86390 1
501230 99501230 1001 86380 86390 1
501415 99501415 1001 86380 86390 1
501391 99501391 1001 86380 86390 1
501329 99501329 1001 86380 86390 1
501058 99501058 1001 86380 86390 1
501102 99501102 1001 86380 86390 1
501115 99501115 1001 86380 86390 1
501221 99501221 1001 86380 86390 1
501054 99501054 1001 86380 86390 1
501067 99501067 1001 86380 86390 1
501106 99501106 1001 86380 86390 1
501746 99501746 1001 86380 86390 1
501696 99501696 1001 86380 86390 1
501814 99501814 1001 86380 86390 1
502381 99502381 1001 86380 86390 1
502443 99502443 1001 86380 86390 1
502305 99502305 1001 86380 86390 1
502283 99502283 1001 86380 86390 1
502109 99502109 1001 86380 86390 1
502252 99502252 1001 86380 86390 1
502063 99502063 1001 86380 86390 1
502116 99502116 1001 86380 86390 1
501950 99501950 1001 86380 86390 1
501942 99501942 1001 86380 86390 1
502025 99502025 1001 86380 86390 1
502515 99502515 1001 86380 86390 1
502559 99502559 1001 86380 86390 1
502575 99502575 1001 86380 86390 1
502563 99502563 1001 86380 86390 1
502525 99502525 1001 86380 86390 1
503250 99503250 1001 86380 86390 1
503161 99503161 1001 86380 86390 1
503123 99503123 1001 86380 86390 1
502987 99502987 1001 86380 86390 1
502926 99502926 1001 86380 86390 1
502991 99502991 1001 86380 86390 1
502969 99502969 1001 86380 86390 1
502819 99502819 1001 86380 86390 1
502782 99502782 1001 86380 86390 1
503315 99503315 1001 86380 86390 1
503487 99503487 1001 86380 86390 1
503345 99503345 1001 86380 86390 1
503440 99503440 1001 86380 86390 1
504093 99504093 1001 86380 86390 1
503930 99503930 1001 86380 86390 1
504100 99504100 1001 86380 86390 1
504101 99504101 1001 86380 86390 1
503947 99503947 1001 86380 86390 1
504110 99504110 1001 86380 86390 1
503913 99503913 1001 86380 86390 1
503758 99503758 1001 86380 86390 1
503890 99503890 1001 86380 86390 1
503723 99503723 1001 86380 86390 1
503815 99503815 1001 86380 86390 1
503533 99503533 1001 86380 86390 1
504288 99504288 1001 86380 86390 1
504250 99504250 1001 86380 86390 1
504266 99504266 1001 86380 86390 1
504321 99504321 1001 86380 86390 1
504870 99504870 1001 86380 86390 1
504638 99504638 1001 86380 86390 1
504681 99504681 1001 86380 86390 1
504617 99504617 1001 86380 86390 1
504618 99504618 1001 86380 86390 1
504710 99504710 1001 86380 86390 1
504479 99504479 1001 86380 86390 1
504398 99504398 1001 86380 86390 1
505141 99505141 1001 86380 86390 1
505077 99505077 1001 86380 86390 1
505580 99505580 1001 86380 86390 1
505700 99505700 1001 86380 86390 1
505754 99505754 1001 86380 86390 1
505637 99505637 1001 86380 86390 1
505729 99505729 1001 86380 86390 1
505376 99505376 1001 86380 86390 1
505537 99505537 1001 86380 86390 1
505228 99505228 1001 86380 86390 1
505241 99505241 1001 86380 86390 1
505210 99505210 1001 86380 86390 1
505252 99505252 1001 86380 86390 1
505358 99505358 1001 86380 86390 1
505943 99505943 1001 86380 86390 1
505892 99505892 1001 86380 86390 1
506561 99506561 1001 86380 86390 1
506454 99506454 1001 86380 86390 1
506329 99506329 1001 86380 86390 1
506342 99506342 1001 86380 86390 1
506226 99506226 1001 86380 86390 1
506319 99506319 1001 86380 86390 1
506179 99506179 1001 86380 86390 1
506076 99506076 1001 86380 86390 1
506128 99506128 1001 86380 86390 1
506710 99506710 1001 86380 86390 1
506665 99506665 1001 86380 86390 1
506678 99506678 1001 86380 86390 1
507421 99507421 1001 86380 86390 1
507385 99507385 1001 86380 86390 1
507221 99507221 1001 86380 86390 1
507312 99507312 1001 86380 86390 1
507303 99507303 1001 86380 86390 1
507156 99507156 1001 86380 86390 1
507146 99507146 1001 86380 86390 1
507497 99507497 1001 86380 86390 1
507564 99507564 1001 86380 86390 1
507490 99507490 1001 86380 86390 1
508083 99508083 1001 86380 86390 1
508086 99508086 1001 86380 86390 1
508233 99508233 1001 86380 86390 1
508195 99508195 1001 86380 86390 1
508209 99508209 1001 86380 86390 1
508242 99508242 1001 86380 86390 1
507908 99507908 1001 86380 86390 1
507950 99507950 1001 86380 86390 1
507706 99507706 1001 86380 86390 1
507733 99507733 1001 86380 86390 1
507760 99507760 1001 86380 86390 1
507635 99507635 1001 86380 86390 1
507716 99507716 1001 86380 86390 1
508336 99508336 1001 86380 86390 1
508417 99508417 1001 86380 86390 1
508314 99508314 1001 86380 86390 1
508444 99508444 1001 86380 86390 1
508278 99508278 1001 86380 86390 1
508317 99508317 1001 86380 86390 1
508447 99508447 1001 86380 86390 1
508438 99508438 1001 86380 86390 1
508257 99508257 1001 86380 86390 1
508960 99508960 1001 86380 86390 1
509001 99509001 1001 86380 86390 1
508907 99508907 1001 86380 86390 1
508713 99508713 1001 86380 86390 1
508753 99508753 1001 86380 86390 1
508861 99508861 1001 86380 86390 1
508532 99508532 1001 86380 86390 1
508545 99508545 1001 86380 86390 1
508630 99508630 1001 86380 86390 1
509256 99509256 1001 86380 86390 1
509276 99509276 1001 86380 86390 1
509773 99509773 1001 86380 86390 1
509750 99509750 1001 86380 86390 1
509807 99509807 1001 86380 86390 1
509835 99509835 1001 86380 86390 1
509490 99509490 1001 86380 86390 1
509561 99509561 1001 86380 86390 1
509326 99509326 1001 86380 86390 1
509458 99509458 1001 86380 86390 1
509434 99509434 1001 86380 86390 1
509936 99509936 1001 86380 86390 1
509965 99509965 1001 86380 86390 1
509994 99509994 1001 86380 86390 1
510100 99510100 1001 86380 86390 1
510534 99510534 1001 86380 86390 1
510586 99510586 1001 86380 86390 1
510544 99510544 1001 86380 86390 1
510661 99510661 1001 86380 86390 1
510485 99510485 1001 86380 86390 1
510297 99510297 1001 86380 86390 1
510817 99510817 1001 86380 86390 1
510820 99510820 1001 86380 86390 1
510759 99510759 1001 86380 86390 1
511374 99511374 1001 86380 86390 1
511527 99511527 1001 86380 86390 1
511444 99511444 1001 86380 86390 1
511545 99511545 1001 86380 86390 1
511383 99511383 1001 86380 86390 1
511308 99511308 1001 86380 86390 1
511261 99511261 1001 86380 86390 1
511035 99511035 1001 86380 86390 1
511100 99511100 1001 86380 86390 1
511055 99511055 1001 86380 86390 1
511005 99511005 1001 86380 86390 1
511098 99511098 1001 86380 86390 1
511745 99511745 1001 86380 86390 1
511709 99511709 1001 86380 86390 1
511599 99511599 1001 86380 86390 1
511588 99511588 1001 86380 86390 1
512189 99512189 1001 86380 86390 1
512203 99512203 1001 86380 86390 1
512235 99512235 1001 86380 86390 1
512109 99512109 1001 86380 86390 1
512022 99512022 1001 86380 86390 1
511906 99511906 1001 86380 86390 1
511895 99511895 1001 86380 86390 1
511846 99511846 1001 86380 86390 1
512175 99512175 1001 86380 86390 1
512426 99512426 1001 86380 86390 1
513003 99513003 1001 86380 86390 1
513158 99513158 1001 86380 86390 1
513004 99513004 1001 86380 86390 1
513068 99513068 1001 86380 86390 1
512846 99512846 1001 86380 86390 1
512898 99512898 1001 86380 86390 1
512950 99512950 1001 86380 86390 1
512849 99512849 1001 86380 86390 1
512841 99512841 1001 86380 86390 1
512636 99512636 1001 86380 86390 1
512599 99512599 1001 86380 86390 1
512730 99512730 1001 86380 86390 1
513398 99513398 1001 86380 86390 1
513363 99513363 1001 86380 86390 1
513305 99513305 1001 86380 86390 1
514014 99514014 1001 86380 86390 1
513925 99513925 1001 86380 86390 1
513979 99513979 1001 86380 86390 1
513709 99513709 1001 86380 86390 1
513697 99513697 1001 86380 86390 1
513623 99513623 1001 86380 86390 1
513650 99513650 1001 86380 86390 1
513438 99513438 1001 86380 86390 1
513480 99513480 1001 86380 86390 1
513429 99513429 1001 86380 86390 1
513482 99513482 1001 86380 86390 1
513419 99513419 1001 86380 86390 1
514125 99514125 1001 86380 86390 1
514170 99514170 1001 86380 86390 1
514588 99514588 1001 86380 86390 1
514421 99514421 1001 86380 86390 1
514253 99514253 1001 86380 86390 1
514867 99514867 1001 86380 86390 1
515013 99515013 1001 86380 86390 1
514901 99514901 1001 86380 86390 1
514929 99514929 1001 86380 86390 1
514983 99514983 1001 86380 86390 1
515582 99515582 1001 86380 86390 1
515521 99515521 1001 86380 86390 1
515537 99515537 1001 86380 86390 1
515541 99515541 1001 86380 86390 1
515064 99515064 1001 86380 86390 1
515216 99515216 1001 86380 86390 1
515865 99515865 1001 86380 86390 1
515765 99515765 1001 86380 86390 1
516396 99516396 1001 86380 86390 1
516416 99516416 1001 86380 86390 1
516505 99516505 1001 86380 86390 1
516280 99516280 1001 86380 86390 1
516269 99516269 1001 86380 86390 1
516219 99516219 1001 86380 86390 1
516104 99516104 1001 86380 86390 1
516105 99516105 1001 86380 86390 1
516263 99516263 1001 86380 86390 1
515981 99515981 1001 86380 86390 1
515984 99515984 1001 86380 86390 1
515908 99515908 1001 86380 86390 1
516065 99516065 1001 86380 86390 1
516628 99516628 1001 86380 86390 1
516706 99516706 1001 86380 86390 1
516633 99516633 1001 86380 86390 1
516661 99516661 1001 86380 86390 1
516687 99516687 1001 86380 86390 1
517322 99517322 1001 86380 86390 1
516977 99516977 1001 86380 86390 1
517099 99517099 1001 86380 86390 1
517113 99517113 1001 86380 86390 1
516933 99516933 1001 86380 86390 1
516948 99516948 1001 86380 86390 1
516886 99516886 1001 86380 86390 1
516773 99516773 1001 86380 86390 1
516839 99516839 1001 86380 86390 1
516880 99516880 1001 86380 86390 1
516765 99516765 1001 86380 86390 1
517385 99517385 1001 86380 86390 1
517451 99517451 1001 86380 86390 1
517507 99517507 1001 86380 86390 1
517896 99517896 1001 86380 86390 1
517935 99517935 1001 86380 86390 1
517581 99517581 1001 86380 86390 1
518236 99518236 1001 86380 86390 1
517958 99517958 1001 86380 86390 1
518344 99518344 1001 86380 86390 1
518165 99518165 1001 86380 86390 1
518192 99518192 1001 86380 86390 1
518337 99518337 1001 86380 86390 1
518800 99518800 1001 86380 86390 1
518895 99518895 1001 86380 86390 1
518588 99518588 1001 86380 86390 1
518626 99518626 1001 86380 86390 1
518691 99518691 1001 86380 86390 1
518492 99518492 1001 86380 86390 1
518519 99518519 1001 86380 86390 1
519102 99519102 1001 86380 86390 1
519143 99519143 1001 86380 86390 1
519699 99519699 1001 86380 86390 1
519676 99519676 1001 86380 86390 1
519719 99519719 1001 86380 86390 1
519762 99519762 1001 86380 86390 1
519514 99519514 1001 86380 86390 1
519540 99519540 1001 86380 86390 1
519605 99519605 1001 86380 86390 1
519956 99519956 1001 86380 86390 1
519883 99519883 1001 86380 86390 1
519987 99519987 1001 86380 86390 1
520538 99520538 1001 86380 86390 1
520449 99520449 1001 86380 86390 1
520592 99520592 1001 86380 86390 1
520616 99520616 1001 86380 86390 1
520308 99520308 1001 86380 86390 1
520389 99520389 1001 86380 86390 1
520338 99520338 1001 86380 86390 1
520206 99520206 1001 86380 86390 1
520677 99520677 1001 86380 86390 1
520730 99520730 1001 86380 86390 1
520812 99520812 1001 86380 86390 1
520787 99520787 1001 86380 86390 1
520649 99520649 1001 86380 86390 1
521439 99521439 1001 86380 86390 1
521330 99521330 1001 86380 86390 1
521382 99521382 1001 86380 86390 1
521258 99521258 1001 86380 86390 1
521182 99521182 1001 86380 86390 1
521019 99521019 1001 86380 86390 1
521046 99521046 1001 86380 86390 1
520996 99520996 1001 86380 86390 1
521035 99521035 1001 86380 86390 1
520894 99520894 1001 86380 86390 1
520846 99520846 1001 86380 86390 1
521660 99521660 1001 86380 86390 1
521664 99521664 1001 86380 86390 1
521550 99521550 1001 86380 86390 1
521641 99521641 1001 86380 86390 1
521486 99521486 1001 86380 86390 1
522231 99522231 1001 86380 86390 1
522270 99522270 1001 86380 86390 1
522238 99522238 1001 86380 86390 1
522176 99522176 1001 86380 86390 1
521947 99521947 1001 86380 86390 1
521895 99521895 1001 86380 86390 1
522028 99522028 1001 86380 86390 1
521778 99521778 1001 86380 86390 1
521870 99521870 1001 86380 86390 1
522458 99522458 1001 86380 86390 1
522497 99522497 1001 86380 86390 1
522304 99522304 1001 86380 86390 1
523081 99523081 1001 86380 86390 1
523061 99523061 1001 86380 86390 1
522963 99522963 1001 86380 86390 1
522785 99522785 1001 86380 86390 1
522766 99522766 1001 86380 86390 1
522845 99522845 1001 86380 86390 1
522540 99522540 1001 86380 86390 1
523121 99523121 1001 86380 86390 1
523857 99523857 1001 86380 86390 1
523759 99523759 1001 86380 86390 1
523815 99523815 1001 86380 86390 1
523880 99523880 1001 86380 86390 1
523713 99523713 1001 86380 86390 1
523572 99523572 1001 86380 86390 1
523561 99523561 1001 86380 86390 1
523580 99523580 1001 86380 86390 1
523544 99523544 1001 86380 86390 1
523479 99523479 1001 86380 86390 1
523443 99523443 1001 86380 86390 1
523447 99523447 1001 86380 86390 1
524087 99524087 1001 86380 86390 1
524013 99524013 1001 86380 86390 1
524722 99524722 1001 86380 86390 1
524723 99524723 1001 86380 86390 1
524743 99524743 1001 86380 86390 1
524595 99524595 1001 86380 86390 1
524754 99524754 1001 86380 86390 1
524551 99524551 1001 86380 86390 1
524556 99524556 1001 86380 86390 1
524453 99524453 1001 86380 86390 1
524495 99524495 1001 86380 86390 1
524445 99524445 1001 86380 86390 1
524215 99524215 1001 86380 86390 1
524209 99524209 1001 86380 86390 1
524264 99524264 1001 86380 86390 1
524814 99524814 1001 86380 86390 1
525562 99525562 1001 86380 86390 1
525570 99525570 1001 86380 86390 1
525573 99525573 1001 86380 86390 1
525531 99525531 1001 86380 86390 1
525341 99525341 1001 86380 86390 1
525372 99525372 1001 86380 86390 1
525297 99525297 1001 86380 86390 1
525092 99525092 1001 86380 86390 1
525043 99525043 1001 86380 86390 1
524993 99524993 1001 86380 86390 1
525136 99525136 1001 86380 86390 1
526418 99526418 1001 86380 86390 1
526063 99526063 1001 86380 86390 1
526093 99526093 1001 86380 86390 1
526145 99526145 1001 86380 86390 1
526134 99526134 1001 86380 86390 1
526070 99526070 1001 86380 86390 1
526100 99526100 1001 86380 86390 1
525901 99525901 1001 86380 86390 1
525942 99525942 1001 86380 86390 1
526532 99526532 1001 86380 86390 1
526520 99526520 1001 86380 86390 1
526534 99526534 1001 86380 86390 1
526587 99526587 1001 86380 86390 1
526613 99526613 1001 86380 86390 1
527046 99527046 1001 86380 86390 1
527235 99527235 1001 86380 86390 1
527025 99527025 1001 86380 86390 1
526963 99526963 1001 86380 86390 1
526694 99526694 1001 86380 86390 1
527330 99527330 1001 86380 86390 1
528024 99528024 1001 86380 86390 1
528072 99528072 1001 86380 86390 1
527953 99527953 1001 86380 86390 1
528007 99528007 1001 86380 86390 1
527853 99527853 1001 86380 86390 1
527765 99527765 1001 86380 86390 1
527547 99527547 1001 86380 86390 1
527573 99527573 1001 86380 86390 1
528176 99528176 1001 86380 86390 1
528164 99528164 1001 86380 86390 1
528244 99528244 1001 86380 86390 1
528235 99528235 1001 86380 86390 1
528135 99528135 1001 86380 86390 1
528866 99528866 1001 86380 86390 1
528711 99528711 1001 86380 86390 1
528820 99528820 1001 86380 86390 1
528862 99528862 1001 86380 86390 1
528543 99528543 1001 86380 86390 1
528586 99528586 1001 86380 86390 1
528626 99528626 1001 86380 86390 1
528497 99528497 1001 86380 86390 1
528617 99528617 1001 86380 86390 1
528284 99528284 1001 86380 86390 1
528479 99528479 1001 86380 86390 1
529062 99529062 1001 86380 86390 1
529538 99529538 1001 86380 86390 1
529551 99529551 1001 86380 86390 1
529579 99529579 1001 86380 86390 1
529645 99529645 1001 86380 86390 1
529557 99529557 1001 86380 86390 1
529675 99529675 1001 86380 86390 1
529393 99529393 1001 86380 86390 1
529409 99529409 1001 86380 86390 1
529399 99529399 1001 86380 86390 1
529271 99529271 1001 86380 86390 1
529310 99529310 1001 86380 86390 1
529751 99529751 1001 86380 86390 1
529798 99529798 1001 86380 86390 1
529773 99529773 1001 86380 86390 1
530519 99530519 1001 86380 86390 1
530534 99530534 1001 86380 86390 1
530357 99530357 1001 86380 86390 1
530421 99530421 1001 86380 86390 1
530543 99530543 1001 86380 86390 1
530323 99530323 1001 86380 86390 1
530325 99530325 1001 86380 86390 1
530302 99530302 1001 86380 86390 1
530251 99530251 1001 86380 86390 1
529981 99529981 1001 86380 86390 1
530098 99530098 1001 86380 86390 1
530604 99530604 1001 86380 86390 1
531264 99531264 1001 86380 86390 1
531306 99531306 1001 86380 86390 1
531350 99531350 1001 86380 86390 1
531178 99531178 1001 86380 86390 1
531283 99531283 1001 86380 86390 1
531287 99531287 1001 86380 86390 1
531139 99531139 1001 86380 86390 1
531170 99531170 1001 86380 86390 1
530837 99530837 1001 86380 86390 1
530876 99530876 1001 86380 86390 1
530865 99530865 1001 86380 86390 1
530775 99530775 1001 86380 86390 1
530887 99530887 1001 86380 86390 1
531446 99531446 1001 86380 86390 1
532015 99532015 1001 86380 86390 1
532175 99532175 1001 86380 86390 1
532044 99532044 1001 86380 86390 1
532111 99532111 1001 86380 86390 1
532010 99532010 1001 86380 86390 1
531939 99531939 1001 86380 86390 1
531943 99531943 1001 86380 86390 1
531907 99531907 1001 86380 86390 1
531816 99531816 1001 86380 86390 1
531681 99531681 1001 86380 86390 1
532227 99532227 1001 86380 86390 1
532957 99532957 1001 86380 86390 1
532841 99532841 1001 86380 86390 1
533004 99533004 1001 86380 86390 1
532948 99532948 1001 86380 86390 1
532987 99532987 1001 86380 86390 1
532927 99532927 1001 86380 86390 1
532659 99532659 1001 86380 86390 1
532702 99532702 1001 86380 86390 1
532512 99532512 1001 86380 86390 1
533768 99533768 1001 86380 86390 1
533857 99533857 1001 86380 86390 1
533770 99533770 1001 86380 86390 1
533745 99533745 1001 86380 86390 1
533671 99533671 1001 86380 86390 1
533488 99533488 1001 86380 86390 1
533449 99533449 1001 86380 86390 1
533618 99533618 1001 86380 86390 1
533268 99533268 1001 86380 86390 1
533439 99533439 1001 86380 86390 1
534047 99534047 1001 86380 86390 1
534551 99534551 1001 86380 86390 1
534674 99534674 1001 86380 86390 1
534351 99534351 1001 86380 86390 1
534391 99534391 1001 86380 86390 1
534154 99534154 1001 86380 86390 1
534134 99534134 1001 86380 86390 1
534214 99534214 1001 86380 86390 1
534773 99534773 1001 86380 86390 1
534817 99534817 1001 86380 86390 1
534718 99534718 1001 86380 86390 1
535477 99535477 1001 86380 86390 1
535320 99535320 1001 86380 86390 1
535361 99535361 1001 86380 86390 1
535277 99535277 1001 86380 86390 1
535226 99535226 1001 86380 86390 1
535019 99535019 1001 86380 86390 1
534920 99534920 1001 86380 86390 1
534933 99534933 1001 86380 86390 1
534900 99534900 1001 86380 86390 1
535599 99535599 1001 86380 86390 1
535601 99535601 1001 86380 86390 1
535589 99535589 1001 86380 86390 1
535540 99535540 1001 86380 86390 1
535670 99535670 1001 86380 86390 1
535527 99535527 1001 86380 86390 1
536156 99536156 1001 86380 86390 1
536212 99536212 1001 86380 86390 1
536310 99536310 1001 86380 86390 1
535989 99535989 1001 86380 86390 1
536043 99536043 1001 86380 86390 1
535997 99535997 1001 86380 86390 1
535754 99535754 1001 86380 86390 1
535756 99535756 1001 86380 86390 1
535782 99535782 1001 86380 86390 1
535899 99535899 1001 86380 86390 1
535861 99535861 1001 86380 86390 1
535915 99535915 1001 86380 86390 1
535789 99535789 1001 86380 86390 1
535922 99535922 1001 86380 86390 1
536394 99536394 1001 86380 86390 1
536342 99536342 1001 86380 86390 1
537161 99537161 1001 86380 86390 1
537162 99537162 1001 86380 86390 1
537022 99537022 1001 86380 86390 1
536989 99536989 1001 86380 86390 1
537124 99537124 1001 86380 86390 1
536905 99536905 1001 86380 86390 1
536937 99536937 1001 86380 86390 1
536915 99536915 1001 86380 86390 1
536877 99536877 1001 86380 86390 1
536645 99536645 1001 86380 86390 1
536715 99536715 1001 86380 86390 1
537291 99537291 1001 86380 86390 1
537320 99537320 1001 86380 86390 1
537273 99537273 1001 86380 86390 1
537182 99537182 1001 86380 86390 1
537870 99537870 1001 86380 86390 1
537682 99537682 1001 86380 86390 1
537633 99537633 1001 86380 86390 1
537425 99537425 1001 86380 86390 1
537516 99537516 1001 86380 86390 1
537519 99537519 1001 86380 86390 1
537545 99537545 1001 86380 86390 1
537417 99537417 1001 86380 86390 1
538094 99538094 1001 86380 86390 1
538099 99538099 1001 86380 86390 1
538814 99538814 1001 86380 86390 1
538671 99538671 1001 86380 86390 1
538480 99538480 1001 86380 86390 1
538495 99538495 1001 86380 86390 1
538563 99538563 1001 86380 86390 1
538980 99538980 1001 86380 86390 1
538974 99538974 1001 86380 86390 1
538859 99538859 1001 86380 86390 1
539460 99539460 1001 86380 86390 1
539475 99539475 1001 86380 86390 1
539610 99539610 1001 86380 86390 1
539556 99539556 1001 86380 86390 1
539560 99539560 1001 86380 86390 1
539575 99539575 1001 86380 86390 1
539337 99539337 1001 86380 86390 1
539392 99539392 1001 86380 86390 1
539201 99539201 1001 86380 86390 1
539165 99539165 1001 86380 86390 1
539199 99539199 1001 86380 86390 1
539706 99539706 1001 86380 86390 1
539642 99539642 1001 86380 86390 1
539747 99539747 1001 86380 86390 1
539802 99539802 1001 86380 86390 1
539701 99539701 1001 86380 86390 1
540326 99540326 1001 86380 86390 1
540265 99540265 1001 86380 86390 1
540304 99540304 1001 86380 86390 1
540446 99540446 1001 86380 86390 1
540413 99540413 1001 86380 86390 1
540106 99540106 1001 86380 86390 1
540185 99540185 1001 86380 86390 1
540187 99540187 1001 86380 86390 1
539912 99539912 1001 86380 86390 1
539952 99539952 1001 86380 86390 1
539966 99539966 1001 86380 86390 1
539992 99539992 1001 86380 86390 1
540006 99540006 1001 86380 86390 1
539943 99539943 1001 86380 86390 1
540036 99540036 1001 86380 86390 1
540610 99540610 1001 86380 86390 1
540574 99540574 1001 86380 86390 1
540641 99540641 1001 86380 86390 1
540526 99540526 1001 86380 86390 1
541265 99541265 1001 86380 86390 1
541236 99541236 1001 86380 86390 1
541136 99541136 1001 86380 86390 1
541291 99541291 1001 86380 86390 1
541049 99541049 1001 86380 86390 1
540972 99540972 1001 86380 86390 1
540986 99540986 1001 86380 86390 1
541077 99541077 1001 86380 86390 1
540935 99540935 1001 86380 86390 1
541039 99541039 1001 86380 86390 1
540949 99540949 1001 86380 86390 1
541058 99541058 1001 86380 86390 1
541084 99541084 1001 86380 86390 1
541061 99541061 1001 86380 86390 1
540821 99540821 1001 86380 86390 1
540809 99540809 1001 86380 86390 1
541408 99541408 1001 86380 86390 1
541450 99541450 1001 86380 86390 1
541968 99541968 1001 86380 86390 1
542093 99542093 1001 86380 86390 1
542035 99542035 1001 86380 86390 1
542040 99542040 1001 86380 86390 1
542066 99542066 1001 86380 86390 1
542015 99542015 1001 86380 86390 1
541712 99541712 1001 86380 86390 1
541829 99541829 1001 86380 86390 1
541807 99541807 1001 86380 86390 1
541532 99541532 1001 86380 86390 1
541637 99541637 1001 86380 86390 1
541586 99541586 1001 86380 86390 1
542225 99542225 1001 86380 86390 1
542161 99542161 1001 86380 86390 1
542188 99542188 1001 86380 86390 1
542151 99542151 1001 86380 86390 1
542190 99542190 1001 86380 86390 1
542306 99542306 1001 86380 86390 1
542206 99542206 1001 86380 86390 1
542715 99542715 1001 86380 86390 1
542678 99542678 1001 86380 86390 1
542601 99542601 1001 86380 86390 1
542685 99542685 1001 86380 86390 1
542441 99542441 1001 86380 86390 1
542413 99542413 1001 86380 86390 1
542439 99542439 1001 86380 86390 1
543035 99543035 1001 86380 86390 1
543074 99543074 1001 86380 86390 1
542951 99542951 1001 86380 86390 1
543593 99543593 1001 86380 86390 1
543699 99543699 1001 86380 86390 1
543716 99543716 1001 86380 86390 1
543558 99543558 1001 86380 86390 1
543507 99543507 1001 86380 86390 1
543520 99543520 1001 86380 86390 1
543435 99543435 1001 86380 86390 1
543319 99543319 1001 86380 86390 1
543249 99543249 1001 86380 86390 1
543158 99543158 1001 86380 86390 1
543355 99543355 1001 86380 86390 1
543784 99543784 1001 86380 86390 1
544549 99544549 1001 86380 86390 1
544473 99544473 1001 86380 86390 1
544553 99544553 1001 86380 86390 1
544233 99544233 1001 86380 86390 1
544324 99544324 1001 86380 86390 1
544273 99544273 1001 86380 86390 1
544325 99544325 1001 86380 86390 1
544121 99544121 1001 86380 86390 1
544122 99544122 1001 86380 86390 1
544123 99544123 1001 86380 86390 1
543995 99543995 1001 86380 86390 1
544726 99544726 1001 86380 86390 1
544740 99544740 1001 86380 86390 1
544663 99544663 1001 86380 86390 1
544721 99544721 1001 86380 86390 1
544709 99544709 1001 86380 86390 1
400834 1151 1001 61620 63897 1
506717 794 1002 28731 30666 1
515036 1114 1001 44770 44869 1
400238 99400238 1001 86380 86390 1
400399 99400399 1001 86380 86390 1
400402 99400402 1001 86380 86390 1
400441 99400441 1001 86380 86390 1
400675 99400675 1001 86380 86390 1
400859 99400859 1001 86380 86390 1
401016 99401016 1001 86380 86390 1
401114 99401114 1001 86380 86390 1
401723 99401723 1001 86380 86390 1
401946 99401946 1001 86380 86390 1
401963 99401963 1001 86380 86390 1
402351 99402351 1001 86380 86390 1
402512 99402512 1001 86380 86390 1
402491 99402491 1001 86380 86390 1
402684 99402684 1001 86380 86390 1
402690 99402690 1001 86380 86390 1
402764 99402764 1001 86380 86390 1
402995 99402995 1001 86380 86390 1
403717 99403717 1001 86380 86390 1
403907 99403907 1001 86380 86390 1
403869 99403869 1001 86380 86390 1
403946 99403946 1001 86380 86390 1
403992 99403992 1001 86380 86390 1
404383 99404383 1001 86380 86390 1
404539 99404539 1001 86380 86390 1
404655 99404655 1001 86380 86390 1
404731 99404731 1001 86380 86390 1
404878 99404878 1001 86380 86390 1
405010 99405010 1001 86380 86390 1
404933 99404933 1001 86380 86390 1
405211 99405211 1001 86380 86390 1
405146 99405146 1001 86380 86390 1
405359 99405359 1001 86380 86390 1
405552 99405552 1001 86380 86390 1
405636 99405636 1001 86380 86390 1
405679 99405679 1001 86380 86390 1
405737 99405737 1001 86380 86390 1
405793 99405793 1001 86380 86390 1
405915 99405915 1001 86380 86390 1
405951 99405951 1001 86380 86390 1
405976 99405976 1001 86380 86390 1
406115 99406115 1001 86380 86390 1
406321 99406321 1001 86380 86390 1
406531 99406531 1001 86380 86390 1
406983 99406983 1001 86380 86390 1
407094 99407094 1001 86380 86390 1
407272 99407272 1001 86380 86390 1
407516 99407516 1001 86380 86390 1
407518 99407518 1001 86380 86390 1
407549 99407549 1001 86380 86390 1
407586 99407586 1001 86380 86390 1
407643 99407643 1001 86380 86390 1
407592 99407592 1001 86380 86390 1
407682 99407682 1001 86380 86390 1
407698 99407698 1001 86380 86390 1
407723 99407723 1001 86380 86390 1
407816 99407816 1001 86380 86390 1
407978 99407978 1001 86380 86390 1
408125 99408125 1001 86380 86390 1
408320 99408320 1001 86380 86390 1
408488 99408488 1001 86380 86390 1
408498 99408498 1001 86380 86390 1
408596 99408596 1001 86380 86390 1
408934 99408934 1001 86380 86390 1
409009 99409009 1001 86380 86390 1
409098 99409098 1001 86380 86390 1
409114 99409114 1001 86380 86390 1
409281 99409281 1001 86380 86390 1
409236 99409236 1001 86380 86390 1
409331 99409331 1001 86380 86390 1
409422 99409422 1001 86380 86390 1
409469 99409469 1001 86380 86390 1
409589 99409589 1001 86380 86390 1
409660 99409660 1001 86380 86390 1
409670 99409670 1001 86380 86390 1
409775 99409775 1001 86380 86390 1
410111 99410111 1001 86380 86390 1
410356 99410356 1001 86380 86390 1
410452 99410452 1001 86380 86390 1
410789 99410789 1001 86380 86390 1
410869 99410869 1001 86380 86390 1
410871 99410871 1001 86380 86390 1
411097 99411097 1001 86380 86390 1
411217 99411217 1001 86380 86390 1
411285 99411285 1001 86380 86390 1
411291 99411291 1001 86380 86390 1
411251 99411251 1001 86380 86390 1
411412 99411412 1001 86380 86390 1
411857 99411857 1001 86380 86390 1
411865 99411865 1001 86380 86390 1
412074 99412074 1001 86380 86390 1
412185 99412185 1001 86380 86390 1
413618 99413618 1001 86380 86390 1
413569 99413569 1001 86380 86390 1
413320 99413320 1001 86380 86390 1
413305 99413305 1001 86380 86390 1
413308 99413308 1001 86380 86390 1
413489 99413489 1001 86380 86390 1
413239 99413239 1001 86380 86390 1
413274 99413274 1001 86380 86390 1
412865 99412865 1001 86380 86390 1
412866 99412866 1001 86380 86390 1
412625 99412625 1001 86380 86390 1
412788 99412788 1001 86380 86390 1
414059 99414059 1001 86380 86390 1
413783 99413783 1001 86380 86390 1
413991 99413991 1001 86380 86390 1
415054 99415054 1001 86380 86390 1
414589 99414589 1001 86380 86390 1
414881 99414881 1001 86380 86390 1
414673 99414673 1001 86380 86390 1
415684 99415684 1001 86380 86390 1
415360 99415360 1001 86380 86390 1
416620 99416620 1001 86380 86390 1
416724 99416724 1001 86380 86390 1
416471 99416471 1001 86380 86390 1
416524 99416524 1001 86380 86390 1
416168 99416168 1001 86380 86390 1
416450 99416450 1001 86380 86390 1
416276 99416276 1001 86380 86390 1
416311 99416311 1001 86380 86390 1
416343 99416343 1001 86380 86390 1
416112 99416112 1001 86380 86390 1
415839 99415839 1001 86380 86390 1
417092 99417092 1001 86380 86390 1
417200 99417200 1001 86380 86390 1
417318 99417318 1001 86380 86390 1
417351 99417351 1001 86380 86390 1
417544 99417544 1001 86380 86390 1
417451 99417451 1001 86380 86390 1
417456 99417456 1001 86380 86390 1
418458 99418458 1001 86380 86390 1
418744 99418744 1001 86380 86390 1
418489 99418489 1001 86380 86390 1
418588 99418588 1001 86380 86390 1
418180 99418180 1001 86380 86390 1
418287 99418287 1001 86380 86390 1
418063 99418063 1001 86380 86390 1
418381 99418381 1001 86380 86390 1
418149 99418149 1001 86380 86390 1
417678 99417678 1001 86380 86390 1
417927 99417927 1001 86380 86390 1
417841 99417841 1001 86380 86390 1
417785 99417785 1001 86380 86390 1
419131 99419131 1001 86380 86390 1
418914 99418914 1001 86380 86390 1
418869 99418869 1001 86380 86390 1
418948 99418948 1001 86380 86390 1
420217 99420217 1001 86380 86390 1
420062 99420062 1001 86380 86390 1
420323 99420323 1001 86380 86390 1
420192 99420192 1001 86380 86390 1
419698 99419698 1001 86380 86390 1
419805 99419805 1001 86380 86390 1
419963 99419963 1001 86380 86390 1
419472 99419472 1001 86380 86390 1
419553 99419553 1001 86380 86390 1
419333 99419333 1001 86380 86390 1
419339 99419339 1001 86380 86390 1
419420 99419420 1001 86380 86390 1
420661 99420661 1001 86380 86390 1
421783 99421783 1001 86380 86390 1
421983 99421983 1001 86380 86390 1
421449 99421449 1001 86380 86390 1
421258 99421258 1001 86380 86390 1
421164 99421164 1001 86380 86390 1
423389 99423389 1001 86380 86390 1
422981 99422981 1001 86380 86390 1
423217 99423217 1001 86380 86390 1
423296 99423296 1001 86380 86390 1
422940 99422940 1001 86380 86390 1
422789 99422789 1001 86380 86390 1
423966 99423966 1001 86380 86390 1
423971 99423971 1001 86380 86390 1
423898 99423898 1001 86380 86390 1
424109 99424109 1001 86380 86390 1
424033 99424033 1001 86380 86390 1
425126 99425126 1001 86380 86390 1
425153 99425153 1001 86380 86390 1
425284 99425284 1001 86380 86390 1
425206 99425206 1001 86380 86390 1
425016 99425016 1001 86380 86390 1
425160 99425160 1001 86380 86390 1
425207 99425207 1001 86380 86390 1
424879 99424879 1001 86380 86390 1
424830 99424830 1001 86380 86390 1
424974 99424974 1001 86380 86390 1
424459 99424459 1001 86380 86390 1
424535 99424535 1001 86380 86390 1
425615 99425615 1001 86380 86390 1
425677 99425677 1001 86380 86390 1
425578 99425578 1001 86380 86390 1
425599 99425599 1001 86380 86390 1
426744 99426744 1001 86380 86390 1
427012 99427012 1001 86380 86390 1
426554 99426554 1001 86380 86390 1
426472 99426472 1001 86380 86390 1
426150 99426150 1001 86380 86390 1
425986 99425986 1001 86380 86390 1
426095 99426095 1001 86380 86390 1
427462 99427462 1001 86380 86390 1
427174 99427174 1001 86380 86390 1
427216 99427216 1001 86380 86390 1
427337 99427337 1001 86380 86390 1
428425 99428425 1001 86380 86390 1
428352 99428352 1001 86380 86390 1
427923 99427923 1001 86380 86390 1
427950 99427950 1001 86380 86390 1
427660 99427660 1001 86380 86390 1
427793 99427793 1001 86380 86390 1
428943 99428943 1001 86380 86390 1
428878 99428878 1001 86380 86390 1
430317 99430317 1001 86380 86390 1
430069 99430069 1001 86380 86390 1
430332 99430332 1001 86380 86390 1
430174 99430174 1001 86380 86390 1
430258 99430258 1001 86380 86390 1
430158 99430158 1001 86380 86390 1
429593 99429593 1001 86380 86390 1
429781 99429781 1001 86380 86390 1
429603 99429603 1001 86380 86390 1
429398 99429398 1001 86380 86390 1
429339 99429339 1001 86380 86390 1
429358 99429358 1001 86380 86390 1
430454 99430454 1001 86380 86390 1
430502 99430502 1001 86380 86390 1
430513 99430513 1001 86380 86390 1
430408 99430408 1001 86380 86390 1
430596 99430596 1001 86380 86390 1
430785 99430785 1001 86380 86390 1
431842 99431842 1001 86380 86390 1
431528 99431528 1001 86380 86390 1
431459 99431459 1001 86380 86390 1
431550 99431550 1001 86380 86390 1
431064 99431064 1001 86380 86390 1
431211 99431211 1001 86380 86390 1
430960 99430960 1001 86380 86390 1
431078 99431078 1001 86380 86390 1
432397 99432397 1001 86380 86390 1
431260 99431260 1001 86380 86390 1
432449 99432449 1001 86380 86390 1
433397 99433397 1001 86380 86390 1
433378 99433378 1001 86380 86390 1
433645 99433645 1001 86380 86390 1
433159 99433159 1001 86380 86390 1
433193 99433193 1001 86380 86390 1
432935 99432935 1001 86380 86390 1
432828 99432828 1001 86380 86390 1
432528 99432528 1001 86380 86390 1
432673 99432673 1001 86380 86390 1
432729 99432729 1001 86380 86390 1
432564 99432564 1001 86380 86390 1
432613 99432613 1001 86380 86390 1
434037 99434037 1001 86380 86390 1
434001 99434001 1001 86380 86390 1
433733 99433733 1001 86380 86390 1
434024 99434024 1001 86380 86390 1
434126 99434126 1001 86380 86390 1
433923 99433923 1001 86380 86390 1
433767 99433767 1001 86380 86390 1
433746 99433746 1001 86380 86390 1
435003 99435003 1001 86380 86390 1
434727 99434727 1001 86380 86390 1
434751 99434751 1001 86380 86390 1
434407 99434407 1001 86380 86390 1
434333 99434333 1001 86380 86390 1
434495 99434495 1001 86380 86390 1
435704 99435704 1001 86380 86390 1
435866 99435866 1001 86380 86390 1
436897 99436897 1001 86380 86390 1
436999 99436999 1001 86380 86390 1
436365 99436365 1001 86380 86390 1
436422 99436422 1001 86380 86390 1
436666 99436666 1001 86380 86390 1
436573 99436573 1001 86380 86390 1
436428 99436428 1001 86380 86390 1
436433 99436433 1001 86380 86390 1
436715 99436715 1001 86380 86390 1
436540 99436540 1001 86380 86390 1
436235 99436235 1001 86380 86390 1
436008 99436008 1001 86380 86390 1
436078 99436078 1001 86380 86390 1
436055 99436055 1001 86380 86390 1
435965 99435965 1001 86380 86390 1
436061 99436061 1001 86380 86390 1
300613 99300613 1001 86380 86390 1
300659 99300659 1001 86380 86390 1
300544 99300544 1001 86380 86390 1
300558 99300558 1001 86380 86390 1
300318 99300318 1001 86380 86390 1
300424 99300424 1001 86380 86390 1
300417 99300417 1001 86380 86390 1
300482 99300482 1001 86380 86390 1
300444 99300444 1001 86380 86390 1
300226 99300226 1001 86380 86390 1
300280 99300280 1001 86380 86390 1
300142 99300142 1001 86380 86390 1
300220 99300220 1001 86380 86390 1
300898 99300898 1001 86380 86390 1
300743 99300743 1001 86380 86390 1
300862 99300862 1001 86380 86390 1
300827 99300827 1001 86380 86390 1
301472 99301472 1001 86380 86390 1
301396 99301396 1001 86380 86390 1
301411 99301411 1001 86380 86390 1
301284 99301284 1001 86380 86390 1
301201 99301201 1001 86380 86390 1
301138 99301138 1001 86380 86390 1
301048 99301048 1001 86380 86390 1
300946 99300946 1001 86380 86390 1
301721 99301721 1001 86380 86390 1
301760 99301760 1001 86380 86390 1
301619 99301619 1001 86380 86390 1
301715 99301715 1001 86380 86390 1
301602 99301602 1001 86380 86390 1
301731 99301731 1001 86380 86390 1
301654 99301654 1001 86380 86390 1
302253 99302253 1001 86380 86390 1
302221 99302221 1001 86380 86390 1
302035 99302035 1001 86380 86390 1
302082 99302082 1001 86380 86390 1
302083 99302083 1001 86380 86390 1
301857 99301857 1001 86380 86390 1
301950 99301950 1001 86380 86390 1
302508 99302508 1001 86380 86390 1
302471 99302471 1001 86380 86390 1
302514 99302514 1001 86380 86390 1
302543 99302543 1001 86380 86390 1
303144 99303144 1001 86380 86390 1
303005 99303005 1001 86380 86390 1
303187 99303187 1001 86380 86390 1
303022 99303022 1001 86380 86390 1
302861 99302861 1001 86380 86390 1
302628 99302628 1001 86380 86390 1
302732 99302732 1001 86380 86390 1
302735 99302735 1001 86380 86390 1
302684 99302684 1001 86380 86390 1
302673 99302673 1001 86380 86390 1
303219 99303219 1001 86380 86390 1
303351 99303351 1001 86380 86390 1
303988 99303988 1001 86380 86390 1
303889 99303889 1001 86380 86390 1
303765 99303765 1001 86380 86390 1
303691 99303691 1001 86380 86390 1
303757 99303757 1001 86380 86390 1
303560 99303560 1001 86380 86390 1
303486 99303486 1001 86380 86390 1
303541 99303541 1001 86380 86390 1
304084 99304084 1001 86380 86390 1
304059 99304059 1001 86380 86390 1
304085 99304085 1001 86380 86390 1
304193 99304193 1001 86380 86390 1
304078 99304078 1001 86380 86390 1
304143 99304143 1001 86380 86390 1
304235 99304235 1001 86380 86390 1
304719 99304719 1001 86380 86390 1
304486 99304486 1001 86380 86390 1
304499 99304499 1001 86380 86390 1
304448 99304448 1001 86380 86390 1
304304 99304304 1001 86380 86390 1
304336 99304336 1001 86380 86390 1
304258 99304258 1001 86380 86390 1
304246 99304246 1001 86380 86390 1
304428 99304428 1001 86380 86390 1
304263 99304263 1001 86380 86390 1
304987 99304987 1001 86380 86390 1
304988 99304988 1001 86380 86390 1
305001 99305001 1001 86380 86390 1
305014 99305014 1001 86380 86390 1
304447 99304447 1001 86380 86390 1
305030 99305030 1001 86380 86390 1
304889 99304889 1001 86380 86390 1
305006 99305006 1001 86380 86390 1
304879 99304879 1001 86380 86390 1
305482 99305482 1001 86380 86390 1
305534 99305534 1001 86380 86390 1
305576 99305576 1001 86380 86390 1
305604 99305604 1001 86380 86390 1
305314 99305314 1001 86380 86390 1
305353 99305353 1001 86380 86390 1
305372 99305372 1001 86380 86390 1
305321 99305321 1001 86380 86390 1
305373 99305373 1001 86380 86390 1
305466 99305466 1001 86380 86390 1
305194 99305194 1001 86380 86390 1
305126 99305126 1001 86380 86390 1
305271 99305271 1001 86380 86390 1
500153 99500153 1001 86380 86390 1
500055 99500055 1001 86380 86390 1
500068 99500068 1001 86380 86390 1
500738 99500738 1001 86380 86390 1
500714 99500714 1001 86380 86390 1
500740 99500740 1001 86380 86390 1
500665 99500665 1001 86380 86390 1
500668 99500668 1001 86380 86390 1
500478 99500478 1001 86380 86390 1
500560 99500560 1001 86380 86390 1
500574 99500574 1001 86380 86390 1
500549 99500549 1001 86380 86390 1
500434 99500434 1001 86380 86390 1
500361 99500361 1001 86380 86390 1
500219 99500219 1001 86380 86390 1
500400 99500400 1001 86380 86390 1
500340 99500340 1001 86380 86390 1
500214 99500214 1001 86380 86390 1
500229 99500229 1001 86380 86390 1
500216 99500216 1001 86380 86390 1
500905 99500905 1001 86380 86390 1
500909 99500909 1001 86380 86390 1
500937 99500937 1001 86380 86390 1
501439 99501439 1001 86380 86390 1
501497 99501497 1001 86380 86390 1
501372 99501372 1001 86380 86390 1
501097 99501097 1001 86380 86390 1
501116 99501116 1001 86380 86390 1
501743 99501743 1001 86380 86390 1
501810 99501810 1001 86380 86390 1
501763 99501763 1001 86380 86390 1
501739 99501739 1001 86380 86390 1
502314 99502314 1001 86380 86390 1
502448 99502448 1001 86380 86390 1
502332 99502332 1001 86380 86390 1
502460 99502460 1001 86380 86390 1
502374 99502374 1001 86380 86390 1
502126 99502126 1001 86380 86390 1
501994 99501994 1001 86380 86390 1
501957 99501957 1001 86380 86390 1
502557 99502557 1001 86380 86390 1
502636 99502636 1001 86380 86390 1
502494 99502494 1001 86380 86390 1
502574 99502574 1001 86380 86390 1
503125 99503125 1001 86380 86390 1
503242 99503242 1001 86380 86390 1
503257 99503257 1001 86380 86390 1
503077 99503077 1001 86380 86390 1
502924 99502924 1001 86380 86390 1
502887 99502887 1001 86380 86390 1
502966 99502966 1001 86380 86390 1
502917 99502917 1001 86380 86390 1
503046 99503046 1001 86380 86390 1
502699 99502699 1001 86380 86390 1
502707 99502707 1001 86380 86390 1
503340 99503340 1001 86380 86390 1
503460 99503460 1001 86380 86390 1
503436 99503436 1001 86380 86390 1
503360 99503360 1001 86380 86390 1
504042 99504042 1001 86380 86390 1
503993 99503993 1001 86380 86390 1
504052 99504052 1001 86380 86390 1
503784 99503784 1001 86380 86390 1
503813 99503813 1001 86380 86390 1
503775 99503775 1001 86380 86390 1
503750 99503750 1001 86380 86390 1
503833 99503833 1001 86380 86390 1
503500 99503500 1001 86380 86390 1
503630 99503630 1001 86380 86390 1
503695 99503695 1001 86380 86390 1
503611 99503611 1001 86380 86390 1
503676 99503676 1001 86380 86390 1
504299 99504299 1001 86380 86390 1
503914 99503914 1001 86380 86390 1
504797 99504797 1001 86380 86390 1
504838 99504838 1001 86380 86390 1
504627 99504627 1001 86380 86390 1
504592 99504592 1001 86380 86390 1
504670 99504670 1001 86380 86390 1
504519 99504519 1001 86380 86390 1
504390 99504390 1001 86380 86390 1
504455 99504455 1001 86380 86390 1
504464 99504464 1001 86380 86390 1
505631 99505631 1001 86380 86390 1
505595 99505595 1001 86380 86390 1
505494 99505494 1001 86380 86390 1
505533 99505533 1001 86380 86390 1
505430 99505430 1001 86380 86390 1
505431 99505431 1001 86380 86390 1
505218 99505218 1001 86380 86390 1
505259 99505259 1001 86380 86390 1
505169 99505169 1001 86380 86390 1
505820 99505820 1001 86380 86390 1
505821 99505821 1001 86380 86390 1
505940 99505940 1001 86380 86390 1
506554 99506554 1001 86380 86390 1
506544 99506544 1001 86380 86390 1
506290 99506290 1001 86380 86390 1
506291 99506291 1001 86380 86390 1
506220 99506220 1001 86380 86390 1
506311 99506311 1001 86380 86390 1
506134 99506134 1001 86380 86390 1
505996 99505996 1001 86380 86390 1
506036 99506036 1001 86380 86390 1
506155 99506155 1001 86380 86390 1
506117 99506117 1001 86380 86390 1
506752 99506752 1001 86380 86390 1
506628 99506628 1001 86380 86390 1
507272 99507272 1001 86380 86390 1
507247 99507247 1001 86380 86390 1
507344 99507344 1001 86380 86390 1
506838 99506838 1001 86380 86390 1
506904 99506904 1001 86380 86390 1
507528 99507528 1001 86380 86390 1
508178 99508178 1001 86380 86390 1
508105 99508105 1001 86380 86390 1
507952 99507952 1001 86380 86390 1
508023 99508023 1001 86380 86390 1
507667 99507667 1001 86380 86390 1
507772 99507772 1001 86380 86390 1
507669 99507669 1001 86380 86390 1
507670 99507670 1001 86380 86390 1
507644 99507644 1001 86380 86390 1
507638 99507638 1001 86380 86390 1
508300 99508300 1001 86380 86390 1
508313 99508313 1001 86380 86390 1
508044 99508044 1001 86380 86390 1
508275 99508275 1001 86380 86390 1
508445 99508445 1001 86380 86390 1
508949 99508949 1001 86380 86390 1
508874 99508874 1001 86380 86390 1
508938 99508938 1001 86380 86390 1
508980 99508980 1001 86380 86390 1
508845 99508845 1001 86380 86390 1
508809 99508809 1001 86380 86390 1
508800 99508800 1001 86380 86390 1
508866 99508866 1001 86380 86390 1
508815 99508815 1001 86380 86390 1
508609 99508609 1001 86380 86390 1
508534 99508534 1001 86380 86390 1
508470 99508470 1001 86380 86390 1
508603 99508603 1001 86380 86390 1
508528 99508528 1001 86380 86390 1
509195 99509195 1001 86380 86390 1
509107 99509107 1001 86380 86390 1
509873 99509873 1001 86380 86390 1
509878 99509878 1001 86380 86390 1
509703 99509703 1001 86380 86390 1
509729 99509729 1001 86380 86390 1
509782 99509782 1001 86380 86390 1
509516 99509516 1001 86380 86390 1
509570 99509570 1001 86380 86390 1
509674 99509674 1001 86380 86390 1
509571 99509571 1001 86380 86390 1
509649 99509649 1001 86380 86390 1
509675 99509675 1001 86380 86390 1
509306 99509306 1001 86380 86390 1
509477 99509477 1001 86380 86390 1
509387 99509387 1001 86380 86390 1
509988 99509988 1001 86380 86390 1
509937 99509937 1001 86380 86390 1
510045 99510045 1001 86380 86390 1
510000 99510000 1001 86380 86390 1
510678 99510678 1001 86380 86390 1
510699 99510699 1001 86380 86390 1
510594 99510594 1001 86380 86390 1
510610 99510610 1001 86380 86390 1
510435 99510435 1001 86380 86390 1
510448 99510448 1001 86380 86390 1
510346 99510346 1001 86380 86390 1
510236 99510236 1001 86380 86390 1
510241 99510241 1001 86380 86390 1
510216 99510216 1001 86380 86390 1
511373 99511373 1001 86380 86390 1
511456 99511456 1001 86380 86390 1
511245 99511245 1001 86380 86390 1
511274 99511274 1001 86380 86390 1
511316 99511316 1001 86380 86390 1
511216 99511216 1001 86380 86390 1
511023 99511023 1001 86380 86390 1
511114 99511114 1001 86380 86390 1
511106 99511106 1001 86380 86390 1
511570 99511570 1001 86380 86390 1
511713 99511713 1001 86380 86390 1
512250 99512250 1001 86380 86390 1
512353 99512353 1001 86380 86390 1
512271 99512271 1001 86380 86390 1
512070 99512070 1001 86380 86390 1
512061 99512061 1001 86380 86390 1
512145 99512145 1001 86380 86390 1
511959 99511959 1001 86380 86390 1
511963 99511963 1001 86380 86390 1
511809 99511809 1001 86380 86390 1
512545 99512545 1001 86380 86390 1
512448 99512448 1001 86380 86390 1
513054 99513054 1001 86380 86390 1
513182 99513182 1001 86380 86390 1
513124 99513124 1001 86380 86390 1
512933 99512933 1001 86380 86390 1
512753 99512753 1001 86380 86390 1
513229 99513229 1001 86380 86390 1
514030 99514030 1001 86380 86390 1
513948 99513948 1001 86380 86390 1
513938 99513938 1001 86380 86390 1
513736 99513736 1001 86380 86390 1
513711 99513711 1001 86380 86390 1
513667 99513667 1001 86380 86390 1
513822 99513822 1001 86380 86390 1
513797 99513797 1001 86380 86390 1
513824 99513824 1001 86380 86390 1
513488 99513488 1001 86380 86390 1
513528 99513528 1001 86380 86390 1
513494 99513494 1001 86380 86390 1
513443 99513443 1001 86380 86390 1
513535 99513535 1001 86380 86390 1
513435 99513435 1001 86380 86390 1
514177 99514177 1001 86380 86390 1
514637 99514637 1001 86380 86390 1
514380 99514380 1001 86380 86390 1
514333 99514333 1001 86380 86390 1
514375 99514375 1001 86380 86390 1
514958 99514958 1001 86380 86390 1
514971 99514971 1001 86380 86390 1
514984 99514984 1001 86380 86390 1
515055 99515055 1001 86380 86390 1
514969 99514969 1001 86380 86390 1
515581 99515581 1001 86380 86390 1
515599 99515599 1001 86380 86390 1
515527 99515527 1001 86380 86390 1
515311 99515311 1001 86380 86390 1
515405 99515405 1001 86380 86390 1
515292 99515292 1001 86380 86390 1
515220 99515220 1001 86380 86390 1
515071 99515071 1001 86380 86390 1
515203 99515203 1001 86380 86390 1
515204 99515204 1001 86380 86390 1
515256 99515256 1001 86380 86390 1
515812 99515812 1001 86380 86390 1
515714 99515714 1001 86380 86390 1
515767 99515767 1001 86380 86390 1
515884 99515884 1001 86380 86390 1
516409 99516409 1001 86380 86390 1
516497 99516497 1001 86380 86390 1
516429 99516429 1001 86380 86390 1
516242 99516242 1001 86380 86390 1
516109 99516109 1001 86380 86390 1
515979 99515979 1001 86380 86390 1
515929 99515929 1001 86380 86390 1
516050 99516050 1001 86380 86390 1
516027 99516027 1001 86380 86390 1
515937 99515937 1001 86380 86390 1
516667 99516667 1001 86380 86390 1
516697 99516697 1001 86380 86390 1
516555 99516555 1001 86380 86390 1
516700 99516700 1001 86380 86390 1
517272 99517272 1001 86380 86390 1
517313 99517313 1001 86380 86390 1
517091 99517091 1001 86380 86390 1
516968 99516968 1001 86380 86390 1
517059 99517059 1001 86380 86390 1
516943 99516943 1001 86380 86390 1
516984 99516984 1001 86380 86390 1
517023 99517023 1001 86380 86390 1
516849 99516849 1001 86380 86390 1
516852 99516852 1001 86380 86390 1
516892 99516892 1001 86380 86390 1
516789 99516789 1001 86380 86390 1
516778 99516778 1001 86380 86390 1
516843 99516843 1001 86380 86390 1
517450 99517450 1001 86380 86390 1
517481 99517481 1001 86380 86390 1
518098 99518098 1001 86380 86390 1
518060 99518060 1001 86380 86390 1
518130 99518130 1001 86380 86390 1
517998 99517998 1001 86380 86390 1
518152 99518152 1001 86380 86390 1
517802 99517802 1001 86380 86390 1
517867 99517867 1001 86380 86390 1
517919 99517919 1001 86380 86390 1
517907 99517907 1001 86380 86390 1
517754 99517754 1001 86380 86390 1
517794 99517794 1001 86380 86390 1
517912 99517912 1001 86380 86390 1
517838 99517838 1001 86380 86390 1
517826 99517826 1001 86380 86390 1
518225 99518225 1001 86380 86390 1
518961 99518961 1001 86380 86390 1
518934 99518934 1001 86380 86390 1
518980 99518980 1001 86380 86390 1
518844 99518844 1001 86380 86390 1
518832 99518832 1001 86380 86390 1
518656 99518656 1001 86380 86390 1
518781 99518781 1001 86380 86390 1
518460 99518460 1001 86380 86390 1
518400 99518400 1001 86380 86390 1
518534 99518534 1001 86380 86390 1
519000 99519000 1001 86380 86390 1
519121 99519121 1001 86380 86390 1
519187 99519187 1001 86380 86390 1
519685 99519685 1001 86380 86390 1
519686 99519686 1001 86380 86390 1
519622 99519622 1001 86380 86390 1
519790 99519790 1001 86380 86390 1
519626 99519626 1001 86380 86390 1
519682 99519682 1001 86380 86390 1
519804 99519804 1001 86380 86390 1
519812 99519812 1001 86380 86390 1
519492 99519492 1001 86380 86390 1
519493 99519493 1001 86380 86390 1
519584 99519584 1001 86380 86390 1
519597 99519597 1001 86380 86390 1
519473 99519473 1001 86380 86390 1
519486 99519486 1001 86380 86390 1
519289 99519289 1001 86380 86390 1
519277 99519277 1001 86380 86390 1
519394 99519394 1001 86380 86390 1
519257 99519257 1001 86380 86390 1
519904 99519904 1001 86380 86390 1
519923 99519923 1001 86380 86390 1
520565 99520565 1001 86380 86390 1
520610 99520610 1001 86380 86390 1
520531 99520531 1001 86380 86390 1
520588 99520588 1001 86380 86390 1
520310 99520310 1001 86380 86390 1
520285 99520285 1001 86380 86390 1
520401 99520401 1001 86380 86390 1
520191 99520191 1001 86380 86390 1
520192 99520192 1001 86380 86390 1
520109 99520109 1001 86380 86390 1
520703 99520703 1001 86380 86390 1
521274 99521274 1001 86380 86390 1
521105 99521105 1001 86380 86390 1
521235 99521235 1001 86380 86390 1
521082 99521082 1001 86380 86390 1
521187 99521187 1001 86380 86390 1
521252 99521252 1001 86380 86390 1
521230 99521230 1001 86380 86390 1
521169 99521169 1001 86380 86390 1
520990 99520990 1001 86380 86390 1
521007 99521007 1001 86380 86390 1
521476 99521476 1001 86380 86390 1
521646 99521646 1001 86380 86390 1
521659 99521659 1001 86380 86390 1
521478 99521478 1001 86380 86390 1
521532 99521532 1001 86380 86390 1
521533 99521533 1001 86380 86390 1
521559 99521559 1001 86380 86390 1
522191 99522191 1001 86380 86390 1
522275 99522275 1001 86380 86390 1
522280 99522280 1001 86380 86390 1
521983 99521983 1001 86380 86390 1
521925 99521925 1001 86380 86390 1
522007 99522007 1001 86380 86390 1
521705 99521705 1001 86380 86390 1
522354 99522354 1001 86380 86390 1
522302 99522302 1001 86380 86390 1
522308 99522308 1001 86380 86390 1
522361 99522361 1001 86380 86390 1
522349 99522349 1001 86380 86390 1
522943 99522943 1001 86380 86390 1
522932 99522932 1001 86380 86390 1
522921 99522921 1001 86380 86390 1
523078 99523078 1001 86380 86390 1
522745 99522745 1001 86380 86390 1
522760 99522760 1001 86380 86390 1
522761 99522761 1001 86380 86390 1
522853 99522853 1001 86380 86390 1
522710 99522710 1001 86380 86390 1
522767 99522767 1001 86380 86390 1
522912 99522912 1001 86380 86390 1
522520 99522520 1001 86380 86390 1
522664 99522664 1001 86380 86390 1
523312 99523312 1001 86380 86390 1
523145 99523145 1001 86380 86390 1
523184 99523184 1001 86380 86390 1
523229 99523229 1001 86380 86390 1
523831 99523831 1001 86380 86390 1
523921 99523921 1001 86380 86390 1
523836 99523836 1001 86380 86390 1
523903 99523903 1001 86380 86390 1
523643 99523643 1001 86380 86390 1
523567 99523567 1001 86380 86390 1
523388 99523388 1001 86380 86390 1
523403 99523403 1001 86380 86390 1
523338 99523338 1001 86380 86390 1
523458 99523458 1001 86380 86390 1
523461 99523461 1001 86380 86390 1
523515 99523515 1001 86380 86390 1
523399 99523399 1001 86380 86390 1
523948 99523948 1001 86380 86390 1
524752 99524752 1001 86380 86390 1
524761 99524761 1001 86380 86390 1
524504 99524504 1001 86380 86390 1
524467 99524467 1001 86380 86390 1
524164 99524164 1001 86380 86390 1
524152 99524152 1001 86380 86390 1
524192 99524192 1001 86380 86390 1
524335 99524335 1001 86380 86390 1
524193 99524193 1001 86380 86390 1
524224 99524224 1001 86380 86390 1
524302 99524302 1001 86380 86390 1
524277 99524277 1001 86380 86390 1
524899 99524899 1001 86380 86390 1
[truncated: 4,114,691 more chars]
