# Supplementary material for: Fast and near-optimal monitoring for healthcare acquired infection outbreaks
Source: PLoS Comput Biol. 2019 Sep 16;15(9):e1007284. doi: 10.1371/journal.pcbi.1007284 (PMC6762212; doi:10.1371/journal.pcbi.1007284)
Supplement: S2 Data — (ZIP) [file pcbi.1007284.s007.zip › MobilityLogs2/HAISE_Carilion_all_visits_day_185.txt]

#Person location Sublocation StartTime EndTime Type
501272 1068 1001 63097 63396 1
400169 99400169 1001 86380 86390 1
400181 99400181 1001 86380 86390 1
400571 99400571 1001 86380 86390 1
400864 99400864 1001 86380 86390 1
400845 99400845 1001 86380 86390 1
400988 99400988 1001 86380 86390 1
401313 99401313 1001 86380 86390 1
401316 99401316 1001 86380 86390 1
401374 99401374 1001 86380 86390 1
401491 99401491 1001 86380 86390 1
401522 99401522 1001 86380 86390 1
401647 99401647 1001 86380 86390 1
401592 99401592 1001 86380 86390 1
401613 99401613 1001 86380 86390 1
401704 99401704 1001 86380 86390 1
402206 99402206 1001 86380 86390 1
402321 99402321 1001 86380 86390 1
402327 99402327 1001 86380 86390 1
402499 99402499 1001 86380 86390 1
402630 99402630 1001 86380 86390 1
402918 99402918 1001 86380 86390 1
402984 99402984 1001 86380 86390 1
402916 99402916 1001 86380 86390 1
403115 99403115 1001 86380 86390 1
403146 99403146 1001 86380 86390 1
403372 99403372 1001 86380 86390 1
403833 99403833 1001 86380 86390 1
403862 99403862 1001 86380 86390 1
403942 99403942 1001 86380 86390 1
404157 99404157 1001 86380 86390 1
404419 99404419 1001 86380 86390 1
404517 99404517 1001 86380 86390 1
404383 99404383 1001 86380 86390 1
404539 99404539 1001 86380 86390 1
404629 99404629 1001 86380 86390 1
405065 99405065 1001 86380 86390 1
405172 99405172 1001 86380 86390 1
405274 99405274 1001 86380 86390 1
405254 99405254 1001 86380 86390 1
405307 99405307 1001 86380 86390 1
405359 99405359 1001 86380 86390 1
405530 99405530 1001 86380 86390 1
405417 99405417 1001 86380 86390 1
405586 99405586 1001 86380 86390 1
405974 99405974 1001 86380 86390 1
406051 99406051 1001 86380 86390 1
406084 99406084 1001 86380 86390 1
406266 99406266 1001 86380 86390 1
406192 99406192 1001 86380 86390 1
406261 99406261 1001 86380 86390 1
406581 99406581 1001 86380 86390 1
406589 99406589 1001 86380 86390 1
406725 99406725 1001 86380 86390 1
406843 99406843 1001 86380 86390 1
408061 99408061 1001 86380 86390 1
407992 99407992 1001 86380 86390 1
408426 99408426 1001 86380 86390 1
408609 99408609 1001 86380 86390 1
409004 99409004 1001 86380 86390 1
409051 99409051 1001 86380 86390 1
409035 99409035 1001 86380 86390 1
409127 99409127 1001 86380 86390 1
409271 99409271 1001 86380 86390 1
409505 99409505 1001 86380 86390 1
409765 99409765 1001 86380 86390 1
409713 99409713 1001 86380 86390 1
409806 99409806 1001 86380 86390 1
409898 99409898 1001 86380 86390 1
410044 99410044 1001 86380 86390 1
410012 99410012 1001 86380 86390 1
410189 99410189 1001 86380 86390 1
410644 99410644 1001 86380 86390 1
410621 99410621 1001 86380 86390 1
410672 99410672 1001 86380 86390 1
410733 99410733 1001 86380 86390 1
410847 99410847 1001 86380 86390 1
410872 99410872 1001 86380 86390 1
411341 99411341 1001 86380 86390 1
411342 99411342 1001 86380 86390 1
411498 99411498 1001 86380 86390 1
411613 99411613 1001 86380 86390 1
411605 99411605 1001 86380 86390 1
411715 99411715 1001 86380 86390 1
411718 99411718 1001 86380 86390 1
411720 99411720 1001 86380 86390 1
411931 99411931 1001 86380 86390 1
412076 99412076 1001 86380 86390 1
412018 99412018 1001 86380 86390 1
411991 99411991 1001 86380 86390 1
412334 99412334 1001 86380 86390 1
412978 99412978 1001 86380 86390 1
413112 99413112 1001 86380 86390 1
413260 99413260 1001 86380 86390 1
412965 99412965 1001 86380 86390 1
413174 99413174 1001 86380 86390 1
412928 99412928 1001 86380 86390 1
412625 99412625 1001 86380 86390 1
413842 99413842 1001 86380 86390 1
414106 99414106 1001 86380 86390 1
413920 99413920 1001 86380 86390 1
415241 99415241 1001 86380 86390 1
415228 99415228 1001 86380 86390 1
415090 99415090 1001 86380 86390 1
414766 99414766 1001 86380 86390 1
414231 99414231 1001 86380 86390 1
414488 99414488 1001 86380 86390 1
414442 99414442 1001 86380 86390 1
415576 99415576 1001 86380 86390 1
415382 99415382 1001 86380 86390 1
416883 99416883 1001 86380 86390 1
416609 99416609 1001 86380 86390 1
416889 99416889 1001 86380 86390 1
416800 99416800 1001 86380 86390 1
416926 99416926 1001 86380 86390 1
416480 99416480 1001 86380 86390 1
416267 99416267 1001 86380 86390 1
416203 99416203 1001 86380 86390 1
415819 99415819 1001 86380 86390 1
415930 99415930 1001 86380 86390 1
417100 99417100 1001 86380 86390 1
417484 99417484 1001 86380 86390 1
417438 99417438 1001 86380 86390 1
417538 99417538 1001 86380 86390 1
418618 99418618 1001 86380 86390 1
418716 99418716 1001 86380 86390 1
418603 99418603 1001 86380 86390 1
418663 99418663 1001 86380 86390 1
418305 99418305 1001 86380 86390 1
418138 99418138 1001 86380 86390 1
418380 99418380 1001 86380 86390 1
418323 99418323 1001 86380 86390 1
417659 99417659 1001 86380 86390 1
417683 99417683 1001 86380 86390 1
417973 99417973 1001 86380 86390 1
417912 99417912 1001 86380 86390 1
418907 99418907 1001 86380 86390 1
419207 99419207 1001 86380 86390 1
419107 99419107 1001 86380 86390 1
418806 99418806 1001 86380 86390 1
420076 99420076 1001 86380 86390 1
420070 99420070 1001 86380 86390 1
419809 99419809 1001 86380 86390 1
419791 99419791 1001 86380 86390 1
419657 99419657 1001 86380 86390 1
419590 99419590 1001 86380 86390 1
420625 99420625 1001 86380 86390 1
420483 99420483 1001 86380 86390 1
422117 99422117 1001 86380 86390 1
421875 99421875 1001 86380 86390 1
422013 99422013 1001 86380 86390 1
421767 99421767 1001 86380 86390 1
421506 99421506 1001 86380 86390 1
421549 99421549 1001 86380 86390 1
421302 99421302 1001 86380 86390 1
421648 99421648 1001 86380 86390 1
421443 99421443 1001 86380 86390 1
421332 99421332 1001 86380 86390 1
421148 99421148 1001 86380 86390 1
422454 99422454 1001 86380 86390 1
422328 99422328 1001 86380 86390 1
423628 99423628 1001 86380 86390 1
423664 99423664 1001 86380 86390 1
423009 99423009 1001 86380 86390 1
423163 99423163 1001 86380 86390 1
423019 99423019 1001 86380 86390 1
423053 99423053 1001 86380 86390 1
422562 99422562 1001 86380 86390 1
422815 99422815 1001 86380 86390 1
423866 99423866 1001 86380 86390 1
424017 99424017 1001 86380 86390 1
424102 99424102 1001 86380 86390 1
424006 99424006 1001 86380 86390 1
424033 99424033 1001 86380 86390 1
425150 99425150 1001 86380 86390 1
425056 99425056 1001 86380 86390 1
425065 99425065 1001 86380 86390 1
425139 99425139 1001 86380 86390 1
424646 99424646 1001 86380 86390 1
424775 99424775 1001 86380 86390 1
424349 99424349 1001 86380 86390 1
424557 99424557 1001 86380 86390 1
425559 99425559 1001 86380 86390 1
425608 99425608 1001 86380 86390 1
425800 99425800 1001 86380 86390 1
425644 99425644 1001 86380 86390 1
425768 99425768 1001 86380 86390 1
426812 99426812 1001 86380 86390 1
427057 99427057 1001 86380 86390 1
426957 99426957 1001 86380 86390 1
426861 99426861 1001 86380 86390 1
426522 99426522 1001 86380 86390 1
426383 99426383 1001 86380 86390 1
426332 99426332 1001 86380 86390 1
425957 99425957 1001 86380 86390 1
425896 99425896 1001 86380 86390 1
425922 99425922 1001 86380 86390 1
426196 99426196 1001 86380 86390 1
425970 99425970 1001 86380 86390 1
425995 99425995 1001 86380 86390 1
425854 99425854 1001 86380 86390 1
426060 99426060 1001 86380 86390 1
427403 99427403 1001 86380 86390 1
428569 99428569 1001 86380 86390 1
428594 99428594 1001 86380 86390 1
428197 99428197 1001 86380 86390 1
428052 99428052 1001 86380 86390 1
427968 99427968 1001 86380 86390 1
427899 99427899 1001 86380 86390 1
427576 99427576 1001 86380 86390 1
427610 99427610 1001 86380 86390 1
427643 99427643 1001 86380 86390 1
427818 99427818 1001 86380 86390 1
427819 99427819 1001 86380 86390 1
430097 99430097 1001 86380 86390 1
430246 99430246 1001 86380 86390 1
430330 99430330 1001 86380 86390 1
429619 99429619 1001 86380 86390 1
429641 99429641 1001 86380 86390 1
429937 99429937 1001 86380 86390 1
429866 99429866 1001 86380 86390 1
429604 99429604 1001 86380 86390 1
429678 99429678 1001 86380 86390 1
429440 99429440 1001 86380 86390 1
429234 99429234 1001 86380 86390 1
429193 99429193 1001 86380 86390 1
430509 99430509 1001 86380 86390 1
430443 99430443 1001 86380 86390 1
430721 99430721 1001 86380 86390 1
430540 99430540 1001 86380 86390 1
431940 99431940 1001 86380 86390 1
431923 99431923 1001 86380 86390 1
431700 99431700 1001 86380 86390 1
431807 99431807 1001 86380 86390 1
431879 99431879 1001 86380 86390 1
431559 99431559 1001 86380 86390 1
431267 99431267 1001 86380 86390 1
431268 99431268 1001 86380 86390 1
431541 99431541 1001 86380 86390 1
430998 99430998 1001 86380 86390 1
431096 99431096 1001 86380 86390 1
431074 99431074 1001 86380 86390 1
430943 99430943 1001 86380 86390 1
432268 99432268 1001 86380 86390 1
432202 99432202 1001 86380 86390 1
432270 99432270 1001 86380 86390 1
432154 99432154 1001 86380 86390 1
432103 99432103 1001 86380 86390 1
433522 99433522 1001 86380 86390 1
433553 99433553 1001 86380 86390 1
433535 99433535 1001 86380 86390 1
433071 99433071 1001 86380 86390 1
433141 99433141 1001 86380 86390 1
433169 99433169 1001 86380 86390 1
433207 99433207 1001 86380 86390 1
432626 99432626 1001 86380 86390 1
432751 99432751 1001 86380 86390 1
432866 99432866 1001 86380 86390 1
432763 99432763 1001 86380 86390 1
432838 99432838 1001 86380 86390 1
432642 99432642 1001 86380 86390 1
432549 99432549 1001 86380 86390 1
434021 99434021 1001 86380 86390 1
433946 99433946 1001 86380 86390 1
434023 99434023 1001 86380 86390 1
433865 99433865 1001 86380 86390 1
434051 99434051 1001 86380 86390 1
435081 99435081 1001 86380 86390 1
435083 99435083 1001 86380 86390 1
435094 99435094 1001 86380 86390 1
435204 99435204 1001 86380 86390 1
434950 99434950 1001 86380 86390 1
434718 99434718 1001 86380 86390 1
434532 99434532 1001 86380 86390 1
435830 99435830 1001 86380 86390 1
435522 99435522 1001 86380 86390 1
435867 99435867 1001 86380 86390 1
435446 99435446 1001 86380 86390 1
436842 99436842 1001 86380 86390 1
437059 99437059 1001 86380 86390 1
436496 99436496 1001 86380 86390 1
436653 99436653 1001 86380 86390 1
436010 99436010 1001 86380 86390 1
435988 99435988 1001 86380 86390 1
435948 99435948 1001 86380 86390 1
437342 99437342 1001 86380 86390 1
437349 99437349 1001 86380 86390 1
437228 99437228 1001 86380 86390 1
300039 99300039 1001 86380 86390 1
300613 99300613 1001 86380 86390 1
300699 99300699 1001 86380 86390 1
300591 99300591 1001 86380 86390 1
300542 99300542 1001 86380 86390 1
300673 99300673 1001 86380 86390 1
300320 99300320 1001 86380 86390 1
300325 99300325 1001 86380 86390 1
300302 99300302 1001 86380 86390 1
300114 99300114 1001 86380 86390 1
300235 99300235 1001 86380 86390 1
300223 99300223 1001 86380 86390 1
300794 99300794 1001 86380 86390 1
300783 99300783 1001 86380 86390 1
300892 99300892 1001 86380 86390 1
300918 99300918 1001 86380 86390 1
300906 99300906 1001 86380 86390 1
301417 99301417 1001 86380 86390 1
301509 99301509 1001 86380 86390 1
301156 99301156 1001 86380 86390 1
301277 99301277 1001 86380 86390 1
301254 99301254 1001 86380 86390 1
301021 99301021 1001 86380 86390 1
301616 99301616 1001 86380 86390 1
301657 99301657 1001 86380 86390 1
301597 99301597 1001 86380 86390 1
302269 99302269 1001 86380 86390 1
302355 99302355 1001 86380 86390 1
302186 99302186 1001 86380 86390 1
302052 99302052 1001 86380 86390 1
302145 99302145 1001 86380 86390 1
301920 99301920 1001 86380 86390 1
301794 99301794 1001 86380 86390 1
301940 99301940 1001 86380 86390 1
302469 99302469 1001 86380 86390 1
302474 99302474 1001 86380 86390 1
302578 99302578 1001 86380 86390 1
302503 99302503 1001 86380 86390 1
302400 99302400 1001 86380 86390 1
303117 99303117 1001 86380 86390 1
303180 99303180 1001 86380 86390 1
303184 99303184 1001 86380 86390 1
303189 99303189 1001 86380 86390 1
303062 99303062 1001 86380 86390 1
303141 99303141 1001 86380 86390 1
302810 99302810 1001 86380 86390 1
302981 99302981 1001 86380 86390 1
302934 99302934 1001 86380 86390 1
302669 99302669 1001 86380 86390 1
302696 99302696 1001 86380 86390 1
302658 99302658 1001 86380 86390 1
302726 99302726 1001 86380 86390 1
303364 99303364 1001 86380 86390 1
303300 99303300 1001 86380 86390 1
303404 99303404 1001 86380 86390 1
303382 99303382 1001 86380 86390 1
303982 99303982 1001 86380 86390 1
303880 99303880 1001 86380 86390 1
303893 99303893 1001 86380 86390 1
304033 99304033 1001 86380 86390 1
303985 99303985 1001 86380 86390 1
303836 99303836 1001 86380 86390 1
303952 99303952 1001 86380 86390 1
303888 99303888 1001 86380 86390 1
303803 99303803 1001 86380 86390 1
303650 99303650 1001 86380 86390 1
303627 99303627 1001 86380 86390 1
303707 99303707 1001 86380 86390 1
303721 99303721 1001 86380 86390 1
303761 99303761 1001 86380 86390 1
303800 99303800 1001 86380 86390 1
303428 99303428 1001 86380 86390 1
303573 99303573 1001 86380 86390 1
303447 99303447 1001 86380 86390 1
303550 99303550 1001 86380 86390 1
303563 99303563 1001 86380 86390 1
304086 99304086 1001 86380 86390 1
304793 99304793 1001 86380 86390 1
304857 99304857 1001 86380 86390 1
304592 99304592 1001 86380 86390 1
304476 99304476 1001 86380 86390 1
304593 99304593 1001 86380 86390 1
304639 99304639 1001 86380 86390 1
304407 99304407 1001 86380 86390 1
304372 99304372 1001 86380 86390 1
304428 99304428 1001 86380 86390 1
304275 99304275 1001 86380 86390 1
304895 99304895 1001 86380 86390 1
304948 99304948 1001 86380 86390 1
304884 99304884 1001 86380 86390 1
304923 99304923 1001 86380 86390 1
304881 99304881 1001 86380 86390 1
305624 99305624 1001 86380 86390 1
305499 99305499 1001 86380 86390 1
305490 99305490 1001 86380 86390 1
305502 99305502 1001 86380 86390 1
305390 99305390 1001 86380 86390 1
305439 99305439 1001 86380 86390 1
305195 99305195 1001 86380 86390 1
305144 99305144 1001 86380 86390 1
305227 99305227 1001 86380 86390 1
500191 99500191 1001 86380 86390 1
500024 99500024 1001 86380 86390 1
500064 99500064 1001 86380 86390 1
500027 99500027 1001 86380 86390 1
500070 99500070 1001 86380 86390 1
500740 99500740 1001 86380 86390 1
500715 99500715 1001 86380 86390 1
500640 99500640 1001 86380 86390 1
500795 99500795 1001 86380 86390 1
500655 99500655 1001 86380 86390 1
500402 99500402 1001 86380 86390 1
500558 99500558 1001 86380 86390 1
500417 99500417 1001 86380 86390 1
500568 99500568 1001 86380 86390 1
500581 99500581 1001 86380 86390 1
500259 99500259 1001 86380 86390 1
500320 99500320 1001 86380 86390 1
500372 99500372 1001 86380 86390 1
500880 99500880 1001 86380 86390 1
500829 99500829 1001 86380 86390 1
501604 99501604 1001 86380 86390 1
501516 99501516 1001 86380 86390 1
501627 99501627 1001 86380 86390 1
501413 99501413 1001 86380 86390 1
501051 99501051 1001 86380 86390 1
501767 99501767 1001 86380 86390 1
502290 99502290 1001 86380 86390 1
502278 99502278 1001 86380 86390 1
502318 99502318 1001 86380 86390 1
502450 99502450 1001 86380 86390 1
502371 99502371 1001 86380 86390 1
502208 99502208 1001 86380 86390 1
502108 99502108 1001 86380 86390 1
502060 99502060 1001 86380 86390 1
501986 99501986 1001 86380 86390 1
502569 99502569 1001 86380 86390 1
502482 99502482 1001 86380 86390 1
503202 99503202 1001 86380 86390 1
503101 99503101 1001 86380 86390 1
503276 99503276 1001 86380 86390 1
503132 99503132 1001 86380 86390 1
503283 99503283 1001 86380 86390 1
502961 99502961 1001 86380 86390 1
502884 99502884 1001 86380 86390 1
503069 99503069 1001 86380 86390 1
502942 99502942 1001 86380 86390 1
502741 99502741 1001 86380 86390 1
502691 99502691 1001 86380 86390 1
502811 99502811 1001 86380 86390 1
503373 99503373 1001 86380 86390 1
503339 99503339 1001 86380 86390 1
504070 99504070 1001 86380 86390 1
503969 99503969 1001 86380 86390 1
503933 99503933 1001 86380 86390 1
503811 99503811 1001 86380 86390 1
503774 99503774 1001 86380 86390 1
503789 99503789 1001 86380 86390 1
503817 99503817 1001 86380 86390 1
503882 99503882 1001 86380 86390 1
503679 99503679 1001 86380 86390 1
503697 99503697 1001 86380 86390 1
503634 99503634 1001 86380 86390 1
504309 99504309 1001 86380 86390 1
504166 99504166 1001 86380 86390 1
504880 99504880 1001 86380 86390 1
504897 99504897 1001 86380 86390 1
504863 99504863 1001 86380 86390 1
504839 99504839 1001 86380 86390 1
504559 99504559 1001 86380 86390 1
504534 99504534 1001 86380 86390 1
504627 99504627 1001 86380 86390 1
504554 99504554 1001 86380 86390 1
504555 99504555 1001 86380 86390 1
504479 99504479 1001 86380 86390 1
504498 99504498 1001 86380 86390 1
504329 99504329 1001 86380 86390 1
504473 99504473 1001 86380 86390 1
505088 99505088 1001 86380 86390 1
505130 99505130 1001 86380 86390 1
505079 99505079 1001 86380 86390 1
505147 99505147 1001 86380 86390 1
505567 99505567 1001 86380 86390 1
505765 99505765 1001 86380 86390 1
505413 99505413 1001 86380 86390 1
505253 99505253 1001 86380 86390 1
505279 99505279 1001 86380 86390 1
505321 99505321 1001 86380 86390 1
505205 99505205 1001 86380 86390 1
505219 99505219 1001 86380 86390 1
505209 99505209 1001 86380 86390 1
505275 99505275 1001 86380 86390 1
505303 99505303 1001 86380 86390 1
506393 99506393 1001 86380 86390 1
506396 99506396 1001 86380 86390 1
506580 99506580 1001 86380 86390 1
506542 99506542 1001 86380 86390 1
506479 99506479 1001 86380 86390 1
506531 99506531 1001 86380 86390 1
506301 99506301 1001 86380 86390 1
506190 99506190 1001 86380 86390 1
506374 99506374 1001 86380 86390 1
506349 99506349 1001 86380 86390 1
506057 99506057 1001 86380 86390 1
505994 99505994 1001 86380 86390 1
506101 99506101 1001 86380 86390 1
506685 99506685 1001 86380 86390 1
506728 99506728 1001 86380 86390 1
506691 99506691 1001 86380 86390 1
506666 99506666 1001 86380 86390 1
506616 99506616 1001 86380 86390 1
506722 99506722 1001 86380 86390 1
507385 99507385 1001 86380 86390 1
507065 99507065 1001 86380 86390 1
507210 99507210 1001 86380 86390 1
507056 99507056 1001 86380 86390 1
507108 99507108 1001 86380 86390 1
507045 99507045 1001 86380 86390 1
506907 99506907 1001 86380 86390 1
506920 99506920 1001 86380 86390 1
507002 99507002 1001 86380 86390 1
507426 99507426 1001 86380 86390 1
508176 99508176 1001 86380 86390 1
508112 99508112 1001 86380 86390 1
508203 99508203 1001 86380 86390 1
508065 99508065 1001 86380 86390 1
507862 99507862 1001 86380 86390 1
507692 99507692 1001 86380 86390 1
507631 99507631 1001 86380 86390 1
508441 99508441 1001 86380 86390 1
508976 99508976 1001 86380 86390 1
508920 99508920 1001 86380 86390 1
508861 99508861 1001 86380 86390 1
508862 99508862 1001 86380 86390 1
508788 99508788 1001 86380 86390 1
508638 99508638 1001 86380 86390 1
508655 99508655 1001 86380 86390 1
508542 99508542 1001 86380 86390 1
509871 99509871 1001 86380 86390 1
509765 99509765 1001 86380 86390 1
509856 99509856 1001 86380 86390 1
509884 99509884 1001 86380 86390 1
509886 99509886 1001 86380 86390 1
509887 99509887 1001 86380 86390 1
509662 99509662 1001 86380 86390 1
509677 99509677 1001 86380 86390 1
509667 99509667 1001 86380 86390 1
509409 99509409 1001 86380 86390 1
509436 99509436 1001 86380 86390 1
509398 99509398 1001 86380 86390 1
509335 99509335 1001 86380 86390 1
509349 99509349 1001 86380 86390 1
509392 99509392 1001 86380 86390 1
510546 99510546 1001 86380 86390 1
510537 99510537 1001 86380 86390 1
510597 99510597 1001 86380 86390 1
510367 99510367 1001 86380 86390 1
510406 99510406 1001 86380 86390 1
510422 99510422 1001 86380 86390 1
510410 99510410 1001 86380 86390 1
510475 99510475 1001 86380 86390 1
510359 99510359 1001 86380 86390 1
510439 99510439 1001 86380 86390 1
510228 99510228 1001 86380 86390 1
510230 99510230 1001 86380 86390 1
510917 99510917 1001 86380 86390 1
511383 99511383 1001 86380 86390 1
511100 99511100 1001 86380 86390 1
510985 99510985 1001 86380 86390 1
510947 99510947 1001 86380 86390 1
510974 99510974 1001 86380 86390 1
511080 99511080 1001 86380 86390 1
511085 99511085 1001 86380 86390 1
511617 99511617 1001 86380 86390 1
512177 99512177 1001 86380 86390 1
512360 99512360 1001 86380 86390 1
512096 99512096 1001 86380 86390 1
512046 99512046 1001 86380 86390 1
511995 99511995 1001 86380 86390 1
511942 99511942 1001 86380 86390 1
511763 99511763 1001 86380 86390 1
511856 99511856 1001 86380 86390 1
511806 99511806 1001 86380 86390 1
511924 99511924 1001 86380 86390 1
511899 99511899 1001 86380 86390 1
512393 99512393 1001 86380 86390 1
512412 99512412 1001 86380 86390 1
513012 99513012 1001 86380 86390 1
513103 99513103 1001 86380 86390 1
513172 99513172 1001 86380 86390 1
513148 99513148 1001 86380 86390 1
513125 99513125 1001 86380 86390 1
513198 99513198 1001 86380 86390 1
512886 99512886 1001 86380 86390 1
512966 99512966 1001 86380 86390 1
512905 99512905 1001 86380 86390 1
512755 99512755 1001 86380 86390 1
513253 99513253 1001 86380 86390 1
513736 99513736 1001 86380 86390 1
513725 99513725 1001 86380 86390 1
513694 99513694 1001 86380 86390 1
513412 99513412 1001 86380 86390 1
513503 99513503 1001 86380 86390 1
513492 99513492 1001 86380 86390 1
513470 99513470 1001 86380 86390 1
513588 99513588 1001 86380 86390 1
514233 99514233 1001 86380 86390 1
514828 99514828 1001 86380 86390 1
514841 99514841 1001 86380 86390 1
514460 99514460 1001 86380 86390 1
514621 99514621 1001 86380 86390 1
514531 99514531 1001 86380 86390 1
514277 99514277 1001 86380 86390 1
514381 99514381 1001 86380 86390 1
514295 99514295 1001 86380 86390 1
514308 99514308 1001 86380 86390 1
514653 99514653 1001 86380 86390 1
514901 99514901 1001 86380 86390 1
515531 99515531 1001 86380 86390 1
515623 99515623 1001 86380 86390 1
515525 99515525 1001 86380 86390 1
515349 99515349 1001 86380 86390 1
515326 99515326 1001 86380 86390 1
515275 99515275 1001 86380 86390 1
515407 99515407 1001 86380 86390 1
515472 99515472 1001 86380 86390 1
515358 99515358 1001 86380 86390 1
515157 99515157 1001 86380 86390 1
515110 99515110 1001 86380 86390 1
515268 99515268 1001 86380 86390 1
515714 99515714 1001 86380 86390 1
516420 99516420 1001 86380 86390 1
516509 99516509 1001 86380 86390 1
516448 99516448 1001 86380 86390 1
516401 99516401 1001 86380 86390 1
516337 99516337 1001 86380 86390 1
516350 99516350 1001 86380 86390 1
516363 99516363 1001 86380 86390 1
516441 99516441 1001 86380 86390 1
516364 99516364 1001 86380 86390 1
516174 99516174 1001 86380 86390 1
516272 99516272 1001 86380 86390 1
516298 99516298 1001 86380 86390 1
515993 99515993 1001 86380 86390 1
515995 99515995 1001 86380 86390 1
516598 99516598 1001 86380 86390 1
516706 99516706 1001 86380 86390 1
516669 99516669 1001 86380 86390 1
516671 99516671 1001 86380 86390 1
516530 99516530 1001 86380 86390 1
516712 99516712 1001 86380 86390 1
516713 99516713 1001 86380 86390 1
517221 99517221 1001 86380 86390 1
517260 99517260 1001 86380 86390 1
517250 99517250 1001 86380 86390 1
517263 99517263 1001 86380 86390 1
517062 99517062 1001 86380 86390 1
517037 99517037 1001 86380 86390 1
516946 99516946 1001 86380 86390 1
516845 99516845 1001 86380 86390 1
516717 99516717 1001 86380 86390 1
516747 99516747 1001 86380 86390 1
516777 99516777 1001 86380 86390 1
517406 99517406 1001 86380 86390 1
517419 99517419 1001 86380 86390 1
517342 99517342 1001 86380 86390 1
518114 99518114 1001 86380 86390 1
518003 99518003 1001 86380 86390 1
517777 99517777 1001 86380 86390 1
517856 99517856 1001 86380 86390 1
517947 99517947 1001 86380 86390 1
517871 99517871 1001 86380 86390 1
517888 99517888 1001 86380 86390 1
517618 99517618 1001 86380 86390 1
517584 99517584 1001 86380 86390 1
517649 99517649 1001 86380 86390 1
517689 99517689 1001 86380 86390 1
517547 99517547 1001 86380 86390 1
517576 99517576 1001 86380 86390 1
517682 99517682 1001 86380 86390 1
518220 99518220 1001 86380 86390 1
518273 99518273 1001 86380 86390 1
518911 99518911 1001 86380 86390 1
518860 99518860 1001 86380 86390 1
518835 99518835 1001 86380 86390 1
518797 99518797 1001 86380 86390 1
518957 99518957 1001 86380 86390 1
518850 99518850 1001 86380 86390 1
518984 99518984 1001 86380 86390 1
518773 99518773 1001 86380 86390 1
518775 99518775 1001 86380 86390 1
518764 99518764 1001 86380 86390 1
518450 99518450 1001 86380 86390 1
518516 99518516 1001 86380 86390 1
518465 99518465 1001 86380 86390 1
518466 99518466 1001 86380 86390 1
518456 99518456 1001 86380 86390 1
518534 99518534 1001 86380 86390 1
518391 99518391 1001 86380 86390 1
519025 99519025 1001 86380 86390 1
519038 99519038 1001 86380 86390 1
519059 99519059 1001 86380 86390 1
519125 99519125 1001 86380 86390 1
519712 99519712 1001 86380 86390 1
519664 99519664 1001 86380 86390 1
519768 99519768 1001 86380 86390 1
519695 99519695 1001 86380 86390 1
519433 99519433 1001 86380 86390 1
519434 99519434 1001 86380 86390 1
519606 99519606 1001 86380 86390 1
519426 99519426 1001 86380 86390 1
519349 99519349 1001 86380 86390 1
519344 99519344 1001 86380 86390 1
519319 99519319 1001 86380 86390 1
519992 99519992 1001 86380 86390 1
519892 99519892 1001 86380 86390 1
520550 99520550 1001 86380 86390 1
520556 99520556 1001 86380 86390 1
520569 99520569 1001 86380 86390 1
520259 99520259 1001 86380 86390 1
520337 99520337 1001 86380 86390 1
520363 99520363 1001 86380 86390 1
520274 99520274 1001 86380 86390 1
520301 99520301 1001 86380 86390 1
520340 99520340 1001 86380 86390 1
520105 99520105 1001 86380 86390 1
520828 99520828 1001 86380 86390 1
521428 99521428 1001 86380 86390 1
521379 99521379 1001 86380 86390 1
521414 99521414 1001 86380 86390 1
521172 99521172 1001 86380 86390 1
521110 99521110 1001 86380 86390 1
521150 99521150 1001 86380 86390 1
521102 99521102 1001 86380 86390 1
521258 99521258 1001 86380 86390 1
520949 99520949 1001 86380 86390 1
520965 99520965 1001 86380 86390 1
521044 99521044 1001 86380 86390 1
520916 99520916 1001 86380 86390 1
520929 99520929 1001 86380 86390 1
520970 99520970 1001 86380 86390 1
521569 99521569 1001 86380 86390 1
522140 99522140 1001 86380 86390 1
522170 99522170 1001 86380 86390 1
522132 99522132 1001 86380 86390 1
522149 99522149 1001 86380 86390 1
522022 99522022 1001 86380 86390 1
521881 99521881 1001 86380 86390 1
521973 99521973 1001 86380 86390 1
521928 99521928 1001 86380 86390 1
521675 99521675 1001 86380 86390 1
521793 99521793 1001 86380 86390 1
521676 99521676 1001 86380 86390 1
521799 99521799 1001 86380 86390 1
522445 99522445 1001 86380 86390 1
522484 99522484 1001 86380 86390 1
521672 99521672 1001 86380 86390 1
521880 99521880 1001 86380 86390 1
523055 99523055 1001 86380 86390 1
523043 99523043 1001 86380 86390 1
523112 99523112 1001 86380 86390 1
522869 99522869 1001 86380 86390 1
522911 99522911 1001 86380 86390 1
522717 99522717 1001 86380 86390 1
522619 99522619 1001 86380 86390 1
522634 99522634 1001 86380 86390 1
523168 99523168 1001 86380 86390 1
523261 99523261 1001 86380 86390 1
523123 99523123 1001 86380 86390 1
523889 99523889 1001 86380 86390 1
523704 99523704 1001 86380 86390 1
523564 99523564 1001 86380 86390 1
523708 99523708 1001 86380 86390 1
523709 99523709 1001 86380 86390 1
523645 99523645 1001 86380 86390 1
523461 99523461 1001 86380 86390 1
523998 99523998 1001 86380 86390 1
524079 99524079 1001 86380 86390 1
524605 99524605 1001 86380 86390 1
524738 99524738 1001 86380 86390 1
524562 99524562 1001 86380 86390 1
524847 99524847 1001 86380 86390 1
524849 99524849 1001 86380 86390 1
524972 99524972 1001 86380 86390 1
525596 99525596 1001 86380 86390 1
525484 99525484 1001 86380 86390 1
525489 99525489 1001 86380 86390 1
525584 99525584 1001 86380 86390 1
525425 99525425 1001 86380 86390 1
525529 99525529 1001 86380 86390 1
525415 99525415 1001 86380 86390 1
525544 99525544 1001 86380 86390 1
525360 99525360 1001 86380 86390 1
525387 99525387 1001 86380 86390 1
525209 99525209 1001 86380 86390 1
524978 99524978 1001 86380 86390 1
525072 99525072 1001 86380 86390 1
524983 99524983 1001 86380 86390 1
525139 99525139 1001 86380 86390 1
525736 99525736 1001 86380 86390 1
525672 99525672 1001 86380 86390 1
525791 99525791 1001 86380 86390 1
525720 99525720 1001 86380 86390 1
526309 99526309 1001 86380 86390 1
526339 99526339 1001 86380 86390 1
526227 99526227 1001 86380 86390 1
526370 99526370 1001 86380 86390 1
526215 99526215 1001 86380 86390 1
526125 99526125 1001 86380 86390 1
525849 99525849 1001 86380 86390 1
525891 99525891 1001 86380 86390 1
526565 99526565 1001 86380 86390 1
527224 99527224 1001 86380 86390 1
527087 99527087 1001 86380 86390 1
527008 99527008 1001 86380 86390 1
526867 99526867 1001 86380 86390 1
526896 99526896 1001 86380 86390 1
527027 99527027 1001 86380 86390 1
526823 99526823 1001 86380 86390 1
526781 99526781 1001 86380 86390 1
526730 99526730 1001 86380 86390 1
527351 99527351 1001 86380 86390 1
527280 99527280 1001 86380 86390 1
527254 99527254 1001 86380 86390 1
528025 99528025 1001 86380 86390 1
527976 99527976 1001 86380 86390 1
528049 99528049 1001 86380 86390 1
528005 99528005 1001 86380 86390 1
527920 99527920 1001 86380 86390 1
527772 99527772 1001 86380 86390 1
527760 99527760 1001 86380 86390 1
527803 99527803 1001 86380 86390 1
527713 99527713 1001 86380 86390 1
527601 99527601 1001 86380 86390 1
528275 99528275 1001 86380 86390 1
528083 99528083 1001 86380 86390 1
528882 99528882 1001 86380 86390 1
528883 99528883 1001 86380 86390 1
528822 99528822 1001 86380 86390 1
528772 99528772 1001 86380 86390 1
528503 99528503 1001 86380 86390 1
528617 99528617 1001 86380 86390 1
528313 99528313 1001 86380 86390 1
528300 99528300 1001 86380 86390 1
528406 99528406 1001 86380 86390 1
529029 99529029 1001 86380 86390 1
529086 99529086 1001 86380 86390 1
528931 99528931 1001 86380 86390 1
529062 99529062 1001 86380 86390 1
529573 99529573 1001 86380 86390 1
529528 99529528 1001 86380 86390 1
529414 99529414 1001 86380 86390 1
529301 99529301 1001 86380 86390 1
529130 99529130 1001 86380 86390 1
529222 99529222 1001 86380 86390 1
529921 99529921 1001 86380 86390 1
529821 99529821 1001 86380 86390 1
529730 99529730 1001 86380 86390 1
529890 99529890 1001 86380 86390 1
529917 99529917 1001 86380 86390 1
530519 99530519 1001 86380 86390 1
530466 99530466 1001 86380 86390 1
530449 99530449 1001 86380 86390 1
530270 99530270 1001 86380 86390 1
530341 99530341 1001 86380 86390 1
530291 99530291 1001 86380 86390 1
530150 99530150 1001 86380 86390 1
530243 99530243 1001 86380 86390 1
529997 99529997 1001 86380 86390 1
530140 99530140 1001 86380 86390 1
529985 99529985 1001 86380 86390 1
530134 99530134 1001 86380 86390 1
530726 99530726 1001 86380 86390 1
530662 99530662 1001 86380 86390 1
530729 99530729 1001 86380 86390 1
530627 99530627 1001 86380 86390 1
530757 99530757 1001 86380 86390 1
531255 99531255 1001 86380 86390 1
531221 99531221 1001 86380 86390 1
530995 99530995 1001 86380 86390 1
531125 99531125 1001 86380 86390 1
530836 99530836 1001 86380 86390 1
530916 99530916 1001 86380 86390 1
530774 99530774 1001 86380 86390 1
530840 99530840 1001 86380 86390 1
530816 99530816 1001 86380 86390 1
530911 99530911 1001 86380 86390 1
531392 99531392 1001 86380 86390 1
531472 99531472 1001 86380 86390 1
532179 99532179 1001 86380 86390 1
531913 99531913 1001 86380 86390 1
531945 99531945 1001 86380 86390 1
531959 99531959 1001 86380 86390 1
531671 99531671 1001 86380 86390 1
532349 99532349 1001 86380 86390 1
532315 99532315 1001 86380 86390 1
532251 99532251 1001 86380 86390 1
532864 99532864 1001 86380 86390 1
532938 99532938 1001 86380 86390 1
532672 99532672 1001 86380 86390 1
532748 99532748 1001 86380 86390 1
532468 99532468 1001 86380 86390 1
533172 99533172 1001 86380 86390 1
533212 99533212 1001 86380 86390 1
533051 99533051 1001 86380 86390 1
533041 99533041 1001 86380 86390 1
533828 99533828 1001 86380 86390 1
533811 99533811 1001 86380 86390 1
533669 99533669 1001 86380 86390 1
533734 99533734 1001 86380 86390 1
533672 99533672 1001 86380 86390 1
533603 99533603 1001 86380 86390 1
533488 99533488 1001 86380 86390 1
533560 99533560 1001 86380 86390 1
533263 99533263 1001 86380 86390 1
533419 99533419 1001 86380 86390 1
533394 99533394 1001 86380 86390 1
533310 99533310 1001 86380 86390 1
533973 99533973 1001 86380 86390 1
534013 99534013 1001 86380 86390 1
533923 99533923 1001 86380 86390 1
533937 99533937 1001 86380 86390 1
533886 99533886 1001 86380 86390 1
533925 99533925 1001 86380 86390 1
534595 99534595 1001 86380 86390 1
534520 99534520 1001 86380 86390 1
534521 99534521 1001 86380 86390 1
534497 99534497 1001 86380 86390 1
534631 99534631 1001 86380 86390 1
534337 99534337 1001 86380 86390 1
534277 99534277 1001 86380 86390 1
534421 99534421 1001 86380 86390 1
534319 99534319 1001 86380 86390 1
534451 99534451 1001 86380 86390 1
534296 99534296 1001 86380 86390 1
534090 99534090 1001 86380 86390 1
534125 99534125 1001 86380 86390 1
534813 99534813 1001 86380 86390 1
534762 99534762 1001 86380 86390 1
534737 99534737 1001 86380 86390 1
534728 99534728 1001 86380 86390 1
535473 99535473 1001 86380 86390 1
535489 99535489 1001 86380 86390 1
535326 99535326 1001 86380 86390 1
535501 99535501 1001 86380 86390 1
535419 99535419 1001 86380 86390 1
535047 99535047 1001 86380 86390 1
534946 99534946 1001 86380 86390 1
534898 99534898 1001 86380 86390 1
535538 99535538 1001 86380 86390 1
535670 99535670 1001 86380 86390 1
535633 99535633 1001 86380 86390 1
535647 99535647 1001 86380 86390 1
535686 99535686 1001 86380 86390 1
535713 99535713 1001 86380 86390 1
535545 99535545 1001 86380 86390 1
536187 99536187 1001 86380 86390 1
536007 99536007 1001 86380 86390 1
535943 99535943 1001 86380 86390 1
536102 99536102 1001 86380 86390 1
535754 99535754 1001 86380 86390 1
535884 99535884 1001 86380 86390 1
535822 99535822 1001 86380 86390 1
535798 99535798 1001 86380 86390 1
536478 99536478 1001 86380 86390 1
536406 99536406 1001 86380 86390 1
536381 99536381 1001 86380 86390 1
537073 99537073 1001 86380 86390 1
537159 99537159 1001 86380 86390 1
537088 99537088 1001 86380 86390 1
537139 99537139 1001 86380 86390 1
536775 99536775 1001 86380 86390 1
536595 99536595 1001 86380 86390 1
536700 99536700 1001 86380 86390 1
536681 99536681 1001 86380 86390 1
536747 99536747 1001 86380 86390 1
536735 99536735 1001 86380 86390 1
537186 99537186 1001 86380 86390 1
537337 99537337 1001 86380 86390 1
537851 99537851 1001 86380 86390 1
537826 99537826 1001 86380 86390 1
537839 99537839 1001 86380 86390 1
537963 99537963 1001 86380 86390 1
537686 99537686 1001 86380 86390 1
537599 99537599 1001 86380 86390 1
537512 99537512 1001 86380 86390 1
537564 99537564 1001 86380 86390 1
537428 99537428 1001 86380 86390 1
537481 99537481 1001 86380 86390 1
538153 99538153 1001 86380 86390 1
538154 99538154 1001 86380 86390 1
538093 99538093 1001 86380 86390 1
538624 99538624 1001 86380 86390 1
538745 99538745 1001 86380 86390 1
538460 99538460 1001 86380 86390 1
538577 99538577 1001 86380 86390 1
538323 99538323 1001 86380 86390 1
538401 99538401 1001 86380 86390 1
538378 99538378 1001 86380 86390 1
538201 99538201 1001 86380 86390 1
538267 99538267 1001 86380 86390 1
538219 99538219 1001 86380 86390 1
538972 99538972 1001 86380 86390 1
538937 99538937 1001 86380 86390 1
538939 99538939 1001 86380 86390 1
539501 99539501 1001 86380 86390 1
539357 99539357 1001 86380 86390 1
539360 99539360 1001 86380 86390 1
539272 99539272 1001 86380 86390 1
539350 99539350 1001 86380 86390 1
539326 99539326 1001 86380 86390 1
539365 99539365 1001 86380 86390 1
539432 99539432 1001 86380 86390 1
539086 99539086 1001 86380 86390 1
539090 99539090 1001 86380 86390 1
539221 99539221 1001 86380 86390 1
539794 99539794 1001 86380 86390 1
539833 99539833 1001 86380 86390 1
540435 99540435 1001 86380 86390 1
540239 99540239 1001 86380 86390 1
540179 99540179 1001 86380 86390 1
540092 99540092 1001 86380 86390 1
539950 99539950 1001 86380 86390 1
539905 99539905 1001 86380 86390 1
539881 99539881 1001 86380 86390 1
540610 99540610 1001 86380 86390 1
540587 99540587 1001 86380 86390 1
540537 99540537 1001 86380 86390 1
541140 99541140 1001 86380 86390 1
541179 99541179 1001 86380 86390 1
541173 99541173 1001 86380 86390 1
541186 99541186 1001 86380 86390 1
541031 99541031 1001 86380 86390 1
540968 99540968 1001 86380 86390 1
540931 99540931 1001 86380 86390 1
540726 99540726 1001 86380 86390 1
540730 99540730 1001 86380 86390 1
540782 99540782 1001 86380 86390 1
541438 99541438 1001 86380 86390 1
541440 99541440 1001 86380 86390 1
541311 99541311 1001 86380 86390 1
541339 99541339 1001 86380 86390 1
541456 99541456 1001 86380 86390 1
542032 99542032 1001 86380 86390 1
541985 99541985 1001 86380 86390 1
541851 99541851 1001 86380 86390 1
541827 99541827 1001 86380 86390 1
541873 99541873 1001 86380 86390 1
541642 99541642 1001 86380 86390 1
541657 99541657 1001 86380 86390 1
541661 99541661 1001 86380 86390 1
541623 99541623 1001 86380 86390 1
541523 99541523 1001 86380 86390 1
542275 99542275 1001 86380 86390 1
542301 99542301 1001 86380 86390 1
542291 99542291 1001 86380 86390 1
542136 99542136 1001 86380 86390 1
542124 99542124 1001 86380 86390 1
542190 99542190 1001 86380 86390 1
542319 99542319 1001 86380 86390 1
542844 99542844 1001 86380 86390 1
542772 99542772 1001 86380 86390 1
542680 99542680 1001 86380 86390 1
542618 99542618 1001 86380 86390 1
542470 99542470 1001 86380 86390 1
542381 99542381 1001 86380 86390 1
542394 99542394 1001 86380 86390 1
542488 99542488 1001 86380 86390 1
542437 99542437 1001 86380 86390 1
542414 99542414 1001 86380 86390 1
542981 99542981 1001 86380 86390 1
543086 99543086 1001 86380 86390 1
542946 99542946 1001 86380 86390 1
543066 99543066 1001 86380 86390 1
543095 99543095 1001 86380 86390 1
543045 99543045 1001 86380 86390 1
543740 99543740 1001 86380 86390 1
543391 99543391 1001 86380 86390 1
543525 99543525 1001 86380 86390 1
543230 99543230 1001 86380 86390 1
543348 99543348 1001 86380 86390 1
543151 99543151 1001 86380 86390 1
543888 99543888 1001 86380 86390 1
543932 99543932 1001 86380 86390 1
543843 99543843 1001 86380 86390 1
544435 99544435 1001 86380 86390 1
544448 99544448 1001 86380 86390 1
544572 99544572 1001 86380 86390 1
544493 99544493 1001 86380 86390 1
544292 99544292 1001 86380 86390 1
544242 99544242 1001 86380 86390 1
544347 99544347 1001 86380 86390 1
544031 99544031 1001 86380 86390 1
544087 99544087 1001 86380 86390 1
544090 99544090 1001 86380 86390 1
544611 99544611 1001 86380 86390 1
544666 99544666 1001 86380 86390 1
415998 800 1001 79140 79977 1
520677 1020 1001 70334 70633 1
531858 1024 1001 49179 49478 1
400029 99400029 1001 86380 86390 1
400155 99400155 1001 86380 86390 1
400230 99400230 1001 86380 86390 1
400709 99400709 1001 86380 86390 1
400713 99400713 1001 86380 86390 1
400899 99400899 1001 86380 86390 1
400917 99400917 1001 86380 86390 1
401089 99401089 1001 86380 86390 1
401077 99401077 1001 86380 86390 1
401110 99401110 1001 86380 86390 1
401464 99401464 1001 86380 86390 1
401547 99401547 1001 86380 86390 1
401627 99401627 1001 86380 86390 1
401608 99401608 1001 86380 86390 1
401790 99401790 1001 86380 86390 1
401824 99401824 1001 86380 86390 1
401585 99401585 1001 86380 86390 1
401717 99401717 1001 86380 86390 1
401976 99401976 1001 86380 86390 1
402106 99402106 1001 86380 86390 1
402114 99402114 1001 86380 86390 1
402587 99402587 1001 86380 86390 1
402595 99402595 1001 86380 86390 1
403330 99403330 1001 86380 86390 1
403432 99403432 1001 86380 86390 1
403408 99403408 1001 86380 86390 1
403708 99403708 1001 86380 86390 1
403627 99403627 1001 86380 86390 1
403839 99403839 1001 86380 86390 1
403934 99403934 1001 86380 86390 1
404097 99404097 1001 86380 86390 1
404043 99404043 1001 86380 86390 1
404241 99404241 1001 86380 86390 1
404681 99404681 1001 86380 86390 1
404625 99404625 1001 86380 86390 1
404835 99404835 1001 86380 86390 1
404971 99404971 1001 86380 86390 1
404931 99404931 1001 86380 86390 1
405042 99405042 1001 86380 86390 1
405205 99405205 1001 86380 86390 1
405013 99405013 1001 86380 86390 1
405311 99405311 1001 86380 86390 1
405401 99405401 1001 86380 86390 1
405412 99405412 1001 86380 86390 1
405314 99405314 1001 86380 86390 1
405350 99405350 1001 86380 86390 1
405420 99405420 1001 86380 86390 1
405600 99405600 1001 86380 86390 1
405725 99405725 1001 86380 86390 1
405853 99405853 1001 86380 86390 1
405942 99405942 1001 86380 86390 1
406185 99406185 1001 86380 86390 1
406486 99406486 1001 86380 86390 1
406488 99406488 1001 86380 86390 1
406591 99406591 1001 86380 86390 1
406712 99406712 1001 86380 86390 1
406782 99406782 1001 86380 86390 1
406930 99406930 1001 86380 86390 1
407014 99407014 1001 86380 86390 1
407069 99407069 1001 86380 86390 1
407208 99407208 1001 86380 86390 1
407162 99407162 1001 86380 86390 1
407436 99407436 1001 86380 86390 1
407421 99407421 1001 86380 86390 1
407425 99407425 1001 86380 86390 1
407828 99407828 1001 86380 86390 1
408037 99408037 1001 86380 86390 1
408249 99408249 1001 86380 86390 1
408348 99408348 1001 86380 86390 1
408447 99408447 1001 86380 86390 1
408790 99408790 1001 86380 86390 1
408945 99408945 1001 86380 86390 1
409252 99409252 1001 86380 86390 1
409366 99409366 1001 86380 86390 1
409531 99409531 1001 86380 86390 1
409534 99409534 1001 86380 86390 1
409637 99409637 1001 86380 86390 1
409730 99409730 1001 86380 86390 1
409857 99409857 1001 86380 86390 1
409940 99409940 1001 86380 86390 1
410060 99410060 1001 86380 86390 1
410063 99410063 1001 86380 86390 1
410285 99410285 1001 86380 86390 1
410359 99410359 1001 86380 86390 1
410583 99410583 1001 86380 86390 1
410657 99410657 1001 86380 86390 1
411081 99411081 1001 86380 86390 1
411091 99411091 1001 86380 86390 1
411249 99411249 1001 86380 86390 1
411395 99411395 1001 86380 86390 1
411846 99411846 1001 86380 86390 1
412065 99412065 1001 86380 86390 1
412098 99412098 1001 86380 86390 1
412205 99412205 1001 86380 86390 1
412364 99412364 1001 86380 86390 1
413337 99413337 1001 86380 86390 1
413404 99413404 1001 86380 86390 1
413504 99413504 1001 86380 86390 1
413553 99413553 1001 86380 86390 1
413183 99413183 1001 86380 86390 1
412958 99412958 1001 86380 86390 1
413148 99413148 1001 86380 86390 1
412848 99412848 1001 86380 86390 1
412485 99412485 1001 86380 86390 1
412519 99412519 1001 86380 86390 1
412566 99412566 1001 86380 86390 1
414020 99414020 1001 86380 86390 1
414057 99414057 1001 86380 86390 1
415061 99415061 1001 86380 86390 1
415272 99415272 1001 86380 86390 1
414801 99414801 1001 86380 86390 1
414824 99414824 1001 86380 86390 1
414184 99414184 1001 86380 86390 1
414305 99414305 1001 86380 86390 1
415342 99415342 1001 86380 86390 1
415355 99415355 1001 86380 86390 1
416837 99416837 1001 86380 86390 1
416489 99416489 1001 86380 86390 1
416247 99416247 1001 86380 86390 1
416510 99416510 1001 86380 86390 1
416154 99416154 1001 86380 86390 1
415725 99415725 1001 86380 86390 1
415788 99415788 1001 86380 86390 1
416070 99416070 1001 86380 86390 1
415921 99415921 1001 86380 86390 1
415982 99415982 1001 86380 86390 1
417284 99417284 1001 86380 86390 1
417317 99417317 1001 86380 86390 1
417276 99417276 1001 86380 86390 1
418552 99418552 1001 86380 86390 1
418766 99418766 1001 86380 86390 1
418077 99418077 1001 86380 86390 1
418370 99418370 1001 86380 86390 1
418336 99418336 1001 86380 86390 1
418287 99418287 1001 86380 86390 1
418398 99418398 1001 86380 86390 1
418043 99418043 1001 86380 86390 1
418259 99418259 1001 86380 86390 1
418093 99418093 1001 86380 86390 1
418427 99418427 1001 86380 86390 1
417967 99417967 1001 86380 86390 1
419157 99419157 1001 86380 86390 1
420375 99420375 1001 86380 86390 1
420122 99420122 1001 86380 86390 1
420249 99420249 1001 86380 86390 1
420071 99420071 1001 86380 86390 1
419806 99419806 1001 86380 86390 1
419474 99419474 1001 86380 86390 1
419577 99419577 1001 86380 86390 1
419310 99419310 1001 86380 86390 1
419482 99419482 1001 86380 86390 1
420700 99420700 1001 86380 86390 1
422026 99422026 1001 86380 86390 1
421871 99421871 1001 86380 86390 1
421613 99421613 1001 86380 86390 1
421441 99421441 1001 86380 86390 1
421629 99421629 1001 86380 86390 1
421040 99421040 1001 86380 86390 1
420991 99420991 1001 86380 86390 1
421047 99421047 1001 86380 86390 1
421191 99421191 1001 86380 86390 1
420933 99420933 1001 86380 86390 1
421091 99421091 1001 86380 86390 1
421200 99421200 1001 86380 86390 1
422304 99422304 1001 86380 86390 1
422136 99422136 1001 86380 86390 1
423069 99423069 1001 86380 86390 1
422978 99422978 1001 86380 86390 1
423264 99423264 1001 86380 86390 1
422837 99422837 1001 86380 86390 1
422548 99422548 1001 86380 86390 1
423864 99423864 1001 86380 86390 1
422528 99422528 1001 86380 86390 1
424652 99424652 1001 86380 86390 1
424692 99424692 1001 86380 86390 1
424184 99424184 1001 86380 86390 1
424296 99424296 1001 86380 86390 1
424329 99424329 1001 86380 86390 1
424538 99424538 1001 86380 86390 1
424199 99424199 1001 86380 86390 1
425414 99425414 1001 86380 86390 1
425791 99425791 1001 86380 86390 1
425818 99425818 1001 86380 86390 1
425795 99425795 1001 86380 86390 1
426943 99426943 1001 86380 86390 1
426912 99426912 1001 86380 86390 1
426871 99426871 1001 86380 86390 1
427063 99427063 1001 86380 86390 1
426904 99426904 1001 86380 86390 1
427086 99427086 1001 86380 86390 1
426574 99426574 1001 86380 86390 1
426645 99426645 1001 86380 86390 1
426358 99426358 1001 86380 86390 1
426333 99426333 1001 86380 86390 1
426586 99426586 1001 86380 86390 1
426442 99426442 1001 86380 86390 1
426291 99426291 1001 86380 86390 1
426046 99426046 1001 86380 86390 1
427531 99427531 1001 86380 86390 1
427182 99427182 1001 86380 86390 1
427481 99427481 1001 86380 86390 1
428682 99428682 1001 86380 86390 1
428521 99428521 1001 86380 86390 1
428374 99428374 1001 86380 86390 1
427970 99427970 1001 86380 86390 1
428229 99428229 1001 86380 86390 1
428039 99428039 1001 86380 86390 1
428257 99428257 1001 86380 86390 1
427931 99427931 1001 86380 86390 1
428118 99428118 1001 86380 86390 1
427921 99427921 1001 86380 86390 1
427826 99427826 1001 86380 86390 1
427673 99427673 1001 86380 86390 1
429019 99429019 1001 86380 86390 1
429156 99429156 1001 86380 86390 1
430281 99430281 1001 86380 86390 1
430061 99430061 1001 86380 86390 1
430239 99430239 1001 86380 86390 1
429785 99429785 1001 86380 86390 1
429911 99429911 1001 86380 86390 1
429701 99429701 1001 86380 86390 1
429923 99429923 1001 86380 86390 1
429433 99429433 1001 86380 86390 1
429205 99429205 1001 86380 86390 1
429300 99429300 1001 86380 86390 1
429258 99429258 1001 86380 86390 1
429456 99429456 1001 86380 86390 1
429283 99429283 1001 86380 86390 1
430607 99430607 1001 86380 86390 1
430740 99430740 1001 86380 86390 1
430554 99430554 1001 86380 86390 1
430404 99430404 1001 86380 86390 1
430783 99430783 1001 86380 86390 1
431673 99431673 1001 86380 86390 1
431897 99431897 1001 86380 86390 1
431844 99431844 1001 86380 86390 1
431877 99431877 1001 86380 86390 1
431529 99431529 1001 86380 86390 1
431386 99431386 1001 86380 86390 1
431597 99431597 1001 86380 86390 1
431350 99431350 1001 86380 86390 1
431165 99431165 1001 86380 86390 1
433656 99433656 1001 86380 86390 1
433491 99433491 1001 86380 86390 1
433571 99433571 1001 86380 86390 1
433572 99433572 1001 86380 86390 1
433159 99433159 1001 86380 86390 1
433298 99433298 1001 86380 86390 1
432933 99432933 1001 86380 86390 1
433278 99433278 1001 86380 86390 1
432960 99432960 1001 86380 86390 1
432630 99432630 1001 86380 86390 1
432707 99432707 1001 86380 86390 1
432765 99432765 1001 86380 86390 1
434065 99434065 1001 86380 86390 1
433969 99433969 1001 86380 86390 1
434079 99434079 1001 86380 86390 1
435368 99435368 1001 86380 86390 1
435082 99435082 1001 86380 86390 1
435004 99435004 1001 86380 86390 1
435380 99435380 1001 86380 86390 1
435386 99435386 1001 86380 86390 1
435390 99435390 1001 86380 86390 1
435176 99435176 1001 86380 86390 1
434525 99434525 1001 86380 86390 1
435866 99435866 1001 86380 86390 1
435525 99435525 1001 86380 86390 1
435450 99435450 1001 86380 86390 1
436835 99436835 1001 86380 86390 1
436384 99436384 1001 86380 86390 1
436564 99436564 1001 86380 86390 1
436347 99436347 1001 86380 86390 1
436374 99436374 1001 86380 86390 1
436168 99436168 1001 86380 86390 1
436270 99436270 1001 86380 86390 1
436221 99436221 1001 86380 86390 1
435912 99435912 1001 86380 86390 1
435963 99435963 1001 86380 86390 1
437194 99437194 1001 86380 86390 1
300088 99300088 1001 86380 86390 1
300693 99300693 1001 86380 86390 1
300642 99300642 1001 86380 86390 1
300592 99300592 1001 86380 86390 1
300631 99300631 1001 86380 86390 1
300622 99300622 1001 86380 86390 1
300650 99300650 1001 86380 86390 1
300472 99300472 1001 86380 86390 1
300511 99300511 1001 86380 86390 1
300408 99300408 1001 86380 86390 1
300435 99300435 1001 86380 86390 1
300159 99300159 1001 86380 86390 1
300188 99300188 1001 86380 86390 1
300295 99300295 1001 86380 86390 1
300155 99300155 1001 86380 86390 1
300207 99300207 1001 86380 86390 1
300778 99300778 1001 86380 86390 1
300915 99300915 1001 86380 86390 1
301491 99301491 1001 86380 86390 1
301481 99301481 1001 86380 86390 1
301531 99301531 1001 86380 86390 1
301510 99301510 1001 86380 86390 1
301215 99301215 1001 86380 86390 1
301002 99301002 1001 86380 86390 1
300991 99300991 1001 86380 86390 1
300980 99300980 1001 86380 86390 1
301060 99301060 1001 86380 86390 1
301638 99301638 1001 86380 86390 1
301665 99301665 1001 86380 86390 1
302337 99302337 1001 86380 86390 1
302175 99302175 1001 86380 86390 1
302009 99302009 1001 86380 86390 1
302119 99302119 1001 86380 86390 1
301806 99301806 1001 86380 86390 1
301952 99301952 1001 86380 86390 1
302512 99302512 1001 86380 86390 1
303157 99303157 1001 86380 86390 1
303152 99303152 1001 86380 86390 1
303128 99303128 1001 86380 86390 1
302952 99302952 1001 86380 86390 1
302614 99302614 1001 86380 86390 1
302666 99302666 1001 86380 86390 1
302629 99302629 1001 86380 86390 1
302748 99302748 1001 86380 86390 1
302637 99302637 1001 86380 86390 1
303269 99303269 1001 86380 86390 1
303399 99303399 1001 86380 86390 1
303376 99303376 1001 86380 86390 1
303969 99303969 1001 86380 86390 1
303907 99303907 1001 86380 86390 1
304011 99304011 1001 86380 86390 1
303860 99303860 1001 86380 86390 1
303991 99303991 1001 86380 86390 1
303929 99303929 1001 86380 86390 1
303726 99303726 1001 86380 86390 1
303739 99303739 1001 86380 86390 1
303825 99303825 1001 86380 86390 1
303722 99303722 1001 86380 86390 1
303801 99303801 1001 86380 86390 1
303440 99303440 1001 86380 86390 1
303590 99303590 1001 86380 86390 1
304167 99304167 1001 86380 86390 1
304065 99304065 1001 86380 86390 1
304042 99304042 1001 86380 86390 1
304833 99304833 1001 86380 86390 1
304762 99304762 1001 86380 86390 1
304775 99304775 1001 86380 86390 1
304714 99304714 1001 86380 86390 1
304792 99304792 1001 86380 86390 1
304452 99304452 1001 86380 86390 1
304531 99304531 1001 86380 86390 1
304466 99304466 1001 86380 86390 1
304496 99304496 1001 86380 86390 1
304535 99304535 1001 86380 86390 1
304627 99304627 1001 86380 86390 1
304410 99304410 1001 86380 86390 1
304333 99304333 1001 86380 86390 1
304299 99304299 1001 86380 86390 1
304365 99304365 1001 86380 86390 1
304378 99304378 1001 86380 86390 1
305634 99305634 1001 86380 86390 1
305661 99305661 1001 86380 86390 1
305511 99305511 1001 86380 86390 1
305416 99305416 1001 86380 86390 1
305383 99305383 1001 86380 86390 1
305411 99305411 1001 86380 86390 1
305143 99305143 1001 86380 86390 1
305157 99305157 1001 86380 86390 1
305235 99305235 1001 86380 86390 1
305135 99305135 1001 86380 86390 1
305163 99305163 1001 86380 86390 1
305085 99305085 1001 86380 86390 1
500114 99500114 1001 86380 86390 1
500168 99500168 1001 86380 86390 1
500144 99500144 1001 86380 86390 1
500186 99500186 1001 86380 86390 1
500775 99500775 1001 86380 86390 1
500782 99500782 1001 86380 86390 1
500638 99500638 1001 86380 86390 1
500629 99500629 1001 86380 86390 1
500419 99500419 1001 86380 86390 1
500524 99500524 1001 86380 86390 1
500488 99500488 1001 86380 86390 1
500592 99500592 1001 86380 86390 1
500244 99500244 1001 86380 86390 1
500357 99500357 1001 86380 86390 1
500959 99500959 1001 86380 86390 1
500935 99500935 1001 86380 86390 1
501514 99501514 1001 86380 86390 1
501450 99501450 1001 86380 86390 1
501318 99501318 1001 86380 86390 1
501389 99501389 1001 86380 86390 1
501288 99501288 1001 86380 86390 1
501070 99501070 1001 86380 86390 1
501163 99501163 1001 86380 86390 1
501223 99501223 1001 86380 86390 1
501766 99501766 1001 86380 86390 1
501831 99501831 1001 86380 86390 1
501793 99501793 1001 86380 86390 1
501664 99501664 1001 86380 86390 1
501755 99501755 1001 86380 86390 1
501825 99501825 1001 86380 86390 1
501817 99501817 1001 86380 86390 1
502288 99502288 1001 86380 86390 1
502420 99502420 1001 86380 86390 1
502401 99502401 1001 86380 86390 1
502079 99502079 1001 86380 86390 1
502248 99502248 1001 86380 86390 1
502155 99502155 1001 86380 86390 1
501988 99501988 1001 86380 86390 1
502041 99502041 1001 86380 86390 1
502031 99502031 1001 86380 86390 1
501879 99501879 1001 86380 86390 1
501998 99501998 1001 86380 86390 1
502492 99502492 1001 86380 86390 1
502511 99502511 1001 86380 86390 1
503265 99503265 1001 86380 86390 1
503098 99503098 1001 86380 86390 1
503074 99503074 1001 86380 86390 1
502920 99502920 1001 86380 86390 1
502894 99502894 1001 86380 86390 1
502963 99502963 1001 86380 86390 1
502992 99502992 1001 86380 86390 1
502674 99502674 1001 86380 86390 1
503354 99503354 1001 86380 86390 1
503381 99503381 1001 86380 86390 1
503385 99503385 1001 86380 86390 1
503347 99503347 1001 86380 86390 1
503491 99503491 1001 86380 86390 1
503440 99503440 1001 86380 86390 1
503456 99503456 1001 86380 86390 1
503301 99503301 1001 86380 86390 1
504091 99504091 1001 86380 86390 1
503848 99503848 1001 86380 86390 1
503861 99503861 1001 86380 86390 1
503608 99503608 1001 86380 86390 1
503688 99503688 1001 86380 86390 1
504297 99504297 1001 86380 86390 1
504300 99504300 1001 86380 86390 1
504125 99504125 1001 86380 86390 1
504793 99504793 1001 86380 86390 1
504755 99504755 1001 86380 86390 1
504772 99504772 1001 86380 86390 1
504824 99504824 1001 86380 86390 1
504876 99504876 1001 86380 86390 1
504866 99504866 1001 86380 86390 1
504575 99504575 1001 86380 86390 1
504666 99504666 1001 86380 86390 1
504616 99504616 1001 86380 86390 1
504569 99504569 1001 86380 86390 1
504506 99504506 1001 86380 86390 1
504496 99504496 1001 86380 86390 1
504433 99504433 1001 86380 86390 1
504435 99504435 1001 86380 86390 1
505059 99505059 1001 86380 86390 1
505138 99505138 1001 86380 86390 1
505023 99505023 1001 86380 86390 1
504974 99504974 1001 86380 86390 1
504962 99504962 1001 86380 86390 1
505056 99505056 1001 86380 86390 1
505577 99505577 1001 86380 86390 1
505590 99505590 1001 86380 86390 1
505742 99505742 1001 86380 86390 1
505608 99505608 1001 86380 86390 1
505757 99505757 1001 86380 86390 1
505377 99505377 1001 86380 86390 1
505391 99505391 1001 86380 86390 1
505508 99505508 1001 86380 86390 1
505496 99505496 1001 86380 86390 1
505432 99505432 1001 86380 86390 1
505293 99505293 1001 86380 86390 1
505319 99505319 1001 86380 86390 1
505245 99505245 1001 86380 86390 1
505974 99505974 1001 86380 86390 1
505794 99505794 1001 86380 86390 1
505846 99505846 1001 86380 86390 1
505873 99505873 1001 86380 86390 1
505824 99505824 1001 86380 86390 1
505863 99505863 1001 86380 86390 1
505915 99505915 1001 86380 86390 1
506469 99506469 1001 86380 86390 1
506566 99506566 1001 86380 86390 1
506433 99506433 1001 86380 86390 1
506288 99506288 1001 86380 86390 1
506350 99506350 1001 86380 86390 1
506325 99506325 1001 86380 86390 1
506041 99506041 1001 86380 86390 1
506174 99506174 1001 86380 86390 1
506141 99506141 1001 86380 86390 1
506711 99506711 1001 86380 86390 1
506686 99506686 1001 86380 86390 1
506392 99506392 1001 86380 86390 1
506740 99506740 1001 86380 86390 1
506642 99506642 1001 86380 86390 1
507324 99507324 1001 86380 86390 1
507414 99507414 1001 86380 86390 1
507015 99507015 1001 86380 86390 1
507042 99507042 1001 86380 86390 1
507171 99507171 1001 86380 86390 1
507112 99507112 1001 86380 86390 1
506859 99506859 1001 86380 86390 1
507004 99507004 1001 86380 86390 1
507565 99507565 1001 86380 86390 1
507450 99507450 1001 86380 86390 1
508116 99508116 1001 86380 86390 1
507666 99507666 1001 86380 86390 1
507695 99507695 1001 86380 86390 1
507831 99507831 1001 86380 86390 1
508388 99508388 1001 86380 86390 1
508338 99508338 1001 86380 86390 1
508403 99508403 1001 86380 86390 1
508419 99508419 1001 86380 86390 1
508346 99508346 1001 86380 86390 1
509040 99509040 1001 86380 86390 1
509075 99509075 1001 86380 86390 1
508820 99508820 1001 86380 86390 1
508782 99508782 1001 86380 86390 1
508680 99508680 1001 86380 86390 1
509124 99509124 1001 86380 86390 1
509190 99509190 1001 86380 86390 1
509122 99509122 1001 86380 86390 1
509712 99509712 1001 86380 86390 1
509806 99509806 1001 86380 86390 1
509494 99509494 1001 86380 86390 1
509305 99509305 1001 86380 86390 1
509370 99509370 1001 86380 86390 1
509435 99509435 1001 86380 86390 1
509322 99509322 1001 86380 86390 1
509386 99509386 1001 86380 86390 1
509478 99509478 1001 86380 86390 1
509445 99509445 1001 86380 86390 1
509329 99509329 1001 86380 86390 1
510016 99510016 1001 86380 86390 1
509992 99509992 1001 86380 86390 1
509969 99509969 1001 86380 86390 1
510072 99510072 1001 86380 86390 1
509944 99509944 1001 86380 86390 1
509971 99509971 1001 86380 86390 1
509946 99509946 1001 86380 86390 1
510526 99510526 1001 86380 86390 1
510443 99510443 1001 86380 86390 1
510457 99510457 1001 86380 86390 1
510137 99510137 1001 86380 86390 1
510523 99510523 1001 86380 86390 1
510810 99510810 1001 86380 86390 1
511363 99511363 1001 86380 86390 1
511368 99511368 1001 86380 86390 1
511155 99511155 1001 86380 86390 1
511210 99511210 1001 86380 86390 1
511265 99511265 1001 86380 86390 1
511282 99511282 1001 86380 86390 1
511063 99511063 1001 86380 86390 1
511098 99511098 1001 86380 86390 1
511745 99511745 1001 86380 86390 1
511681 99511681 1001 86380 86390 1
511697 99511697 1001 86380 86390 1
511581 99511581 1001 86380 86390 1
511600 99511600 1001 86380 86390 1
512347 99512347 1001 86380 86390 1
512331 99512331 1001 86380 86390 1
511993 99511993 1001 86380 86390 1
512097 99512097 1001 86380 86390 1
511971 99511971 1001 86380 86390 1
511972 99511972 1001 86380 86390 1
511998 99511998 1001 86380 86390 1
511857 99511857 1001 86380 86390 1
511896 99511896 1001 86380 86390 1
511898 99511898 1001 86380 86390 1
511782 99511782 1001 86380 86390 1
512390 99512390 1001 86380 86390 1
512511 99512511 1001 86380 86390 1
512486 99512486 1001 86380 86390 1
513043 99513043 1001 86380 86390 1
512876 99512876 1001 86380 86390 1
512889 99512889 1001 86380 86390 1
512842 99512842 1001 86380 86390 1
512973 99512973 1001 86380 86390 1
512679 99512679 1001 86380 86390 1
512588 99512588 1001 86380 86390 1
512744 99512744 1001 86380 86390 1
512748 99512748 1001 86380 86390 1
512724 99512724 1001 86380 86390 1
513346 99513346 1001 86380 86390 1
513269 99513269 1001 86380 86390 1
513237 99513237 1001 86380 86390 1
513225 99513225 1001 86380 86390 1
513278 99513278 1001 86380 86390 1
514001 99514001 1001 86380 86390 1
514006 99514006 1001 86380 86390 1
513972 99513972 1001 86380 86390 1
513658 99513658 1001 86380 86390 1
513801 99513801 1001 86380 86390 1
513794 99513794 1001 86380 86390 1
513821 99513821 1001 86380 86390 1
513692 99513692 1001 86380 86390 1
513654 99513654 1001 86380 86390 1
513759 99513759 1001 86380 86390 1
513468 99513468 1001 86380 86390 1
513507 99513507 1001 86380 86390 1
513456 99513456 1001 86380 86390 1
514098 99514098 1001 86380 86390 1
514034 99514034 1001 86380 86390 1
514191 99514191 1001 86380 86390 1
514820 99514820 1001 86380 86390 1
514825 99514825 1001 86380 86390 1
514790 99514790 1001 86380 86390 1
514512 99514512 1001 86380 86390 1
514567 99514567 1001 86380 86390 1
514530 99514530 1001 86380 86390 1
514325 99514325 1001 86380 86390 1
514886 99514886 1001 86380 86390 1
514888 99514888 1001 86380 86390 1
514943 99514943 1001 86380 86390 1
515061 99515061 1001 86380 86390 1
515613 99515613 1001 86380 86390 1
515642 99515642 1001 86380 86390 1
515440 99515440 1001 86380 86390 1
515468 99515468 1001 86380 86390 1
515378 99515378 1001 86380 86390 1
515301 99515301 1001 86380 86390 1
515102 99515102 1001 86380 86390 1
515122 99515122 1001 86380 86390 1
515706 99515706 1001 86380 86390 1
515759 99515759 1001 86380 86390 1
515773 99515773 1001 86380 86390 1
515787 99515787 1001 86380 86390 1
515741 99515741 1001 86380 86390 1
515806 99515806 1001 86380 86390 1
516330 99516330 1001 86380 86390 1
516403 99516403 1001 86380 86390 1
516273 99516273 1001 86380 86390 1
516238 99516238 1001 86380 86390 1
516033 99516033 1001 86380 86390 1
516066 99516066 1001 86380 86390 1
515913 99515913 1001 86380 86390 1
516654 99516654 1001 86380 86390 1
516557 99516557 1001 86380 86390 1
517314 99517314 1001 86380 86390 1
517243 99517243 1001 86380 86390 1
517130 99517130 1001 86380 86390 1
517081 99517081 1001 86380 86390 1
516925 99516925 1001 86380 86390 1
517084 99517084 1001 86380 86390 1
516755 99516755 1001 86380 86390 1
516746 99516746 1001 86380 86390 1
516720 99516720 1001 86380 86390 1
516895 99516895 1001 86380 86390 1
517436 99517436 1001 86380 86390 1
517407 99517407 1001 86380 86390 1
517460 99517460 1001 86380 86390 1
518086 99518086 1001 86380 86390 1
517970 99517970 1001 86380 86390 1
517983 99517983 1001 86380 86390 1
518055 99518055 1001 86380 86390 1
518084 99518084 1001 86380 86390 1
517933 99517933 1001 86380 86390 1
517753 99517753 1001 86380 86390 1
517950 99517950 1001 86380 86390 1
517795 99517795 1001 86380 86390 1
517769 99517769 1001 86380 86390 1
517938 99517938 1001 86380 86390 1
517901 99517901 1001 86380 86390 1
517670 99517670 1001 86380 86390 1
517636 99517636 1001 86380 86390 1
517675 99517675 1001 86380 86390 1
517664 99517664 1001 86380 86390 1
517703 99517703 1001 86380 86390 1
517560 99517560 1001 86380 86390 1
518259 99518259 1001 86380 86390 1
518363 99518363 1001 86380 86390 1
518247 99518247 1001 86380 86390 1
518312 99518312 1001 86380 86390 1
518352 99518352 1001 86380 86390 1
518848 99518848 1001 86380 86390 1
518629 99518629 1001 86380 86390 1
518604 99518604 1001 86380 86390 1
518722 99518722 1001 86380 86390 1
518748 99518748 1001 86380 86390 1
518697 99518697 1001 86380 86390 1
518699 99518699 1001 86380 86390 1
518999 99518999 1001 86380 86390 1
519040 99519040 1001 86380 86390 1
519067 99519067 1001 86380 86390 1
519132 99519132 1001 86380 86390 1
518994 99518994 1001 86380 86390 1
519137 99519137 1001 86380 86390 1
519626 99519626 1001 86380 86390 1
519681 99519681 1001 86380 86390 1
519747 99519747 1001 86380 86390 1
519415 99519415 1001 86380 86390 1
519455 99519455 1001 86380 86390 1
519443 99519443 1001 86380 86390 1
519509 99519509 1001 86380 86390 1
519222 99519222 1001 86380 86390 1
519265 99519265 1001 86380 86390 1
519331 99519331 1001 86380 86390 1
519281 99519281 1001 86380 86390 1
519909 99519909 1001 86380 86390 1
520249 99520249 1001 86380 86390 1
520152 99520152 1001 86380 86390 1
520209 99520209 1001 86380 86390 1
520770 99520770 1001 86380 86390 1
520812 99520812 1001 86380 86390 1
520814 99520814 1001 86380 86390 1
520712 99520712 1001 86380 86390 1
521466 99521466 1001 86380 86390 1
521327 99521327 1001 86380 86390 1
521307 99521307 1001 86380 86390 1
521295 99521295 1001 86380 86390 1
521361 99521361 1001 86380 86390 1
521285 99521285 1001 86380 86390 1
521132 99521132 1001 86380 86390 1
521115 99521115 1001 86380 86390 1
521180 99521180 1001 86380 86390 1
520924 99520924 1001 86380 86390 1
521053 99521053 1001 86380 86390 1
520886 99520886 1001 86380 86390 1
521041 99521041 1001 86380 86390 1
520944 99520944 1001 86380 86390 1
520868 99520868 1001 86380 86390 1
520856 99520856 1001 86380 86390 1
521623 99521623 1001 86380 86390 1
521669 99521669 1001 86380 86390 1
522222 99522222 1001 86380 86390 1
522158 99522158 1001 86380 86390 1
522160 99522160 1001 86380 86390 1
522286 99522286 1001 86380 86390 1
521983 99521983 1001 86380 86390 1
521964 99521964 1001 86380 86390 1
522056 99522056 1001 86380 86390 1
522006 99522006 1001 86380 86390 1
521698 99521698 1001 86380 86390 1
521778 99521778 1001 86380 86390 1
521757 99521757 1001 86380 86390 1
521720 99521720 1001 86380 86390 1
521772 99521772 1001 86380 86390 1
522446 99522446 1001 86380 86390 1
522322 99522322 1001 86380 86390 1
522389 99522389 1001 86380 86390 1
522391 99522391 1001 86380 86390 1
523071 99523071 1001 86380 86390 1
522797 99522797 1001 86380 86390 1
522614 99522614 1001 86380 86390 1
522633 99522633 1001 86380 86390 1
522561 99522561 1001 86380 86390 1
523154 99523154 1001 86380 86390 1
523232 99523232 1001 86380 86390 1
523258 99523258 1001 86380 86390 1
523169 99523169 1001 86380 86390 1
523803 99523803 1001 86380 86390 1
523791 99523791 1001 86380 86390 1
523779 99523779 1001 86380 86390 1
523945 99523945 1001 86380 86390 1
523792 99523792 1001 86380 86390 1
523834 99523834 1001 86380 86390 1
523785 99523785 1001 86380 86390 1
523840 99523840 1001 86380 86390 1
523942 99523942 1001 86380 86390 1
523598 99523598 1001 86380 86390 1
523637 99523637 1001 86380 86390 1
523546 99523546 1001 86380 86390 1
523961 99523961 1001 86380 86390 1
524148 99524148 1001 86380 86390 1
524681 99524681 1001 86380 86390 1
524607 99524607 1001 86380 86390 1
524608 99524608 1001 86380 86390 1
524713 99524713 1001 86380 86390 1
524701 99524701 1001 86380 86390 1
524423 99524423 1001 86380 86390 1
524419 99524419 1001 86380 86390 1
524357 99524357 1001 86380 86390 1
524163 99524163 1001 86380 86390 1
524204 99524204 1001 86380 86390 1
524244 99524244 1001 86380 86390 1
524160 99524160 1001 86380 86390 1
524252 99524252 1001 86380 86390 1
524897 99524897 1001 86380 86390 1
524956 99524956 1001 86380 86390 1
524883 99524883 1001 86380 86390 1
525482 99525482 1001 86380 86390 1
525394 99525394 1001 86380 86390 1
525535 99525535 1001 86380 86390 1
525378 99525378 1001 86380 86390 1
525275 99525275 1001 86380 86390 1
525294 99525294 1001 86380 86390 1
525311 99525311 1001 86380 86390 1
525170 99525170 1001 86380 86390 1
525006 99525006 1001 86380 86390 1
524994 99524994 1001 86380 86390 1
525129 99525129 1001 86380 86390 1
525790 99525790 1001 86380 86390 1
525688 99525688 1001 86380 86390 1
525703 99525703 1001 86380 86390 1
526360 99526360 1001 86380 86390 1
526221 99526221 1001 86380 86390 1
526354 99526354 1001 86380 86390 1
525991 99525991 1001 86380 86390 1
525878 99525878 1001 86380 86390 1
526575 99526575 1001 86380 86390 1
526498 99526498 1001 86380 86390 1
526616 99526616 1001 86380 86390 1
526501 99526501 1001 86380 86390 1
526426 99526426 1001 86380 86390 1
526432 99526432 1001 86380 86390 1
527096 99527096 1001 86380 86390 1
527179 99527179 1001 86380 86390 1
526946 99526946 1001 86380 86390 1
527011 99527011 1001 86380 86390 1
526886 99526886 1001 86380 86390 1
526939 99526939 1001 86380 86390 1
526696 99526696 1001 86380 86390 1
526702 99526702 1001 86380 86390 1
527403 99527403 1001 86380 86390 1
527294 99527294 1001 86380 86390 1
527988 99527988 1001 86380 86390 1
528054 99528054 1001 86380 86390 1
528056 99528056 1001 86380 86390 1
527931 99527931 1001 86380 86390 1
527779 99527779 1001 86380 86390 1
527692 99527692 1001 86380 86390 1
527682 99527682 1001 86380 86390 1
527725 99527725 1001 86380 86390 1
527495 99527495 1001 86380 86390 1
527550 99527550 1001 86380 86390 1
527616 99527616 1001 86380 86390 1
527580 99527580 1001 86380 86390 1
528190 99528190 1001 86380 86390 1
527663 99527663 1001 86380 86390 1
528091 99528091 1001 86380 86390 1
528131 99528131 1001 86380 86390 1
528144 99528144 1001 86380 86390 1
528769 99528769 1001 86380 86390 1
528498 99528498 1001 86380 86390 1
528473 99528473 1001 86380 86390 1
529054 99529054 1001 86380 86390 1
529087 99529087 1001 86380 86390 1
528961 99528961 1001 86380 86390 1
529665 99529665 1001 86380 86390 1
529678 99529678 1001 86380 86390 1
529550 99529550 1001 86380 86390 1
529557 99529557 1001 86380 86390 1
529583 99529583 1001 86380 86390 1
529387 99529387 1001 86380 86390 1
529151 99529151 1001 86380 86390 1
529300 99529300 1001 86380 86390 1
529315 99529315 1001 86380 86390 1
529872 99529872 1001 86380 86390 1
529784 99529784 1001 86380 86390 1
529823 99529823 1001 86380 86390 1
529812 99529812 1001 86380 86390 1
529814 99529814 1001 86380 86390 1
530362 99530362 1001 86380 86390 1
530533 99530533 1001 86380 86390 1
530541 99530541 1001 86380 86390 1
530543 99530543 1001 86380 86390 1
530512 99530512 1001 86380 86390 1
530372 99530372 1001 86380 86390 1
530288 99530288 1001 86380 86390 1
530316 99530316 1001 86380 86390 1
530216 99530216 1001 86380 86390 1
530001 99530001 1001 86380 86390 1
530079 99530079 1001 86380 86390 1
530015 99530015 1001 86380 86390 1
530080 99530080 1001 86380 86390 1
530110 99530110 1001 86380 86390 1
530126 99530126 1001 86380 86390 1
530567 99530567 1001 86380 86390 1
530608 99530608 1001 86380 86390 1
530701 99530701 1001 86380 86390 1
531279 99531279 1001 86380 86390 1
531241 99531241 1001 86380 86390 1
531308 99531308 1001 86380 86390 1
531321 99531321 1001 86380 86390 1
531335 99531335 1001 86380 86390 1
531072 99531072 1001 86380 86390 1
531152 99531152 1001 86380 86390 1
531023 99531023 1001 86380 86390 1
531140 99531140 1001 86380 86390 1
530889 99530889 1001 86380 86390 1
530879 99530879 1001 86380 86390 1
530835 99530835 1001 86380 86390 1
530771 99530771 1001 86380 86390 1
531406 99531406 1001 86380 86390 1
531471 99531471 1001 86380 86390 1
531381 99531381 1001 86380 86390 1
531553 99531553 1001 86380 86390 1
531541 99531541 1001 86380 86390 1
532059 99532059 1001 86380 86390 1
532009 99532009 1001 86380 86390 1
532023 99532023 1001 86380 86390 1
531964 99531964 1001 86380 86390 1
531812 99531812 1001 86380 86390 1
531688 99531688 1001 86380 86390 1
531779 99531779 1001 86380 86390 1
531716 99531716 1001 86380 86390 1
531588 99531588 1001 86380 86390 1
531679 99531679 1001 86380 86390 1
531759 99531759 1001 86380 86390 1
532293 99532293 1001 86380 86390 1
532348 99532348 1001 86380 86390 1
532859 99532859 1001 86380 86390 1
532925 99532925 1001 86380 86390 1
532684 99532684 1001 86380 86390 1
532677 99532677 1001 86380 86390 1
532451 99532451 1001 86380 86390 1
532472 99532472 1001 86380 86390 1
533201 99533201 1001 86380 86390 1
533228 99533228 1001 86380 86390 1
533061 99533061 1001 86380 86390 1
533101 99533101 1001 86380 86390 1
533193 99533193 1001 86380 86390 1
533755 99533755 1001 86380 86390 1
533847 99533847 1001 86380 86390 1
533460 99533460 1001 86380 86390 1
533474 99533474 1001 86380 86390 1
533493 99533493 1001 86380 86390 1
533521 99533521 1001 86380 86390 1
533378 99533378 1001 86380 86390 1
533238 99533238 1001 86380 86390 1
534040 99534040 1001 86380 86390 1
533859 99533859 1001 86380 86390 1
533982 99533982 1001 86380 86390 1
534021 99534021 1001 86380 86390 1
533944 99533944 1001 86380 86390 1
534574 99534574 1001 86380 86390 1
534523 99534523 1001 86380 86390 1
534369 99534369 1001 86380 86390 1
534154 99534154 1001 86380 86390 1
534264 99534264 1001 86380 86390 1
534152 99534152 1001 86380 86390 1
534707 99534707 1001 86380 86390 1
534747 99534747 1001 86380 86390 1
534828 99534828 1001 86380 86390 1
534804 99534804 1001 86380 86390 1
534779 99534779 1001 86380 86390 1
534701 99534701 1001 86380 86390 1
534768 99534768 1001 86380 86390 1
535382 99535382 1001 86380 86390 1
535410 99535410 1001 86380 86390 1
535493 99535493 1001 86380 86390 1
535109 99535109 1001 86380 86390 1
534915 99534915 1001 86380 86390 1
534942 99534942 1001 86380 86390 1
534899 99534899 1001 86380 86390 1
535057 99535057 1001 86380 86390 1
535678 99535678 1001 86380 86390 1
535700 99535700 1001 86380 86390 1
536247 99536247 1001 86380 86390 1
536303 99536303 1001 86380 86390 1
536304 99536304 1001 86380 86390 1
536283 99536283 1001 86380 86390 1
535937 99535937 1001 86380 86390 1
536083 99536083 1001 86380 86390 1
535959 99535959 1001 86380 86390 1
535911 99535911 1001 86380 86390 1
535912 99535912 1001 86380 86390 1
535862 99535862 1001 86380 86390 1
536494 99536494 1001 86380 86390 1
536534 99536534 1001 86380 86390 1
536405 99536405 1001 86380 86390 1
536408 99536408 1001 86380 86390 1
536987 99536987 1001 86380 86390 1
537104 99537104 1001 86380 86390 1
537027 99537027 1001 86380 86390 1
536828 99536828 1001 86380 86390 1
536884 99536884 1001 86380 86390 1
536770 99536770 1001 86380 86390 1
536929 99536929 1001 86380 86390 1
536685 99536685 1001 86380 86390 1
536573 99536573 1001 86380 86390 1
536656 99536656 1001 86380 86390 1
536748 99536748 1001 86380 86390 1
537289 99537289 1001 86380 86390 1
537187 99537187 1001 86380 86390 1
537220 99537220 1001 86380 86390 1
537168 99537168 1001 86380 86390 1
537196 99537196 1001 86380 86390 1
537799 99537799 1001 86380 86390 1
537892 99537892 1001 86380 86390 1
537819 99537819 1001 86380 86390 1
537782 99537782 1001 86380 86390 1
537530 99537530 1001 86380 86390 1
537440 99537440 1001 86380 86390 1
537546 99537546 1001 86380 86390 1
538087 99538087 1001 86380 86390 1
538049 99538049 1001 86380 86390 1
538001 99538001 1001 86380 86390 1
538030 99538030 1001 86380 86390 1
538071 99538071 1001 86380 86390 1
538020 99538020 1001 86380 86390 1
538114 99538114 1001 86380 86390 1
538780 99538780 1001 86380 86390 1
538694 99538694 1001 86380 86390 1
538803 99538803 1001 86380 86390 1
538698 99538698 1001 86380 86390 1
538415 99538415 1001 86380 86390 1
538562 99538562 1001 86380 86390 1
538238 99538238 1001 86380 86390 1
538280 99538280 1001 86380 86390 1
538270 99538270 1001 86380 86390 1
538839 99538839 1001 86380 86390 1
538998 99538998 1001 86380 86390 1
539638 99539638 1001 86380 86390 1
539593 99539593 1001 86380 86390 1
539594 99539594 1001 86380 86390 1
539628 99539628 1001 86380 86390 1
539633 99539633 1001 86380 86390 1
539459 99539459 1001 86380 86390 1
539637 99539637 1001 86380 86390 1
539255 99539255 1001 86380 86390 1
539258 99539258 1001 86380 86390 1
539375 99539375 1001 86380 86390 1
539314 99539314 1001 86380 86390 1
539157 99539157 1001 86380 86390 1
539080 99539080 1001 86380 86390 1
539107 99539107 1001 86380 86390 1
539807 99539807 1001 86380 86390 1
539838 99539838 1001 86380 86390 1
540409 99540409 1001 86380 86390 1
540269 99540269 1001 86380 86390 1
540400 99540400 1001 86380 86390 1
540080 99540080 1001 86380 86390 1
540097 99540097 1001 86380 86390 1
540078 99540078 1001 86380 86390 1
540183 99540183 1001 86380 86390 1
540043 99540043 1001 86380 86390 1
539849 99539849 1001 86380 86390 1
540033 99540033 1001 86380 86390 1
539904 99539904 1001 86380 86390 1
539948 99539948 1001 86380 86390 1
540495 99540495 1001 86380 86390 1
540643 99540643 1001 86380 86390 1
541231 99541231 1001 86380 86390 1
541193 99541193 1001 86380 86390 1
541213 99541213 1001 86380 86390 1
541283 99541283 1001 86380 86390 1
540967 99540967 1001 86380 86390 1
540776 99540776 1001 86380 86390 1
540818 99540818 1001 86380 86390 1
540718 99540718 1001 86380 86390 1
540722 99540722 1001 86380 86390 1
541410 99541410 1001 86380 86390 1
541481 99541481 1001 86380 86390 1
541918 99541918 1001 86380 86390 1
541923 99541923 1001 86380 86390 1
541759 99541759 1001 86380 86390 1
541908 99541908 1001 86380 86390 1
541806 99541806 1001 86380 86390 1
541730 99541730 1001 86380 86390 1
541527 99541527 1001 86380 86390 1
541554 99541554 1001 86380 86390 1
541571 99541571 1001 86380 86390 1
541597 99541597 1001 86380 86390 1
542286 99542286 1001 86380 86390 1
542265 99542265 1001 86380 86390 1
542201 99542201 1001 86380 86390 1
542203 99542203 1001 86380 86390 1
542139 99542139 1001 86380 86390 1
542309 99542309 1001 86380 86390 1
542768 99542768 1001 86380 86390 1
542836 99542836 1001 86380 86390 1
542932 99542932 1001 86380 86390 1
542761 99542761 1001 86380 86390 1
542855 99542855 1001 86380 86390 1
542701 99542701 1001 86380 86390 1
542740 99542740 1001 86380 86390 1
542641 99542641 1001 86380 86390 1
542707 99542707 1001 86380 86390 1
542657 99542657 1001 86380 86390 1
542554 99542554 1001 86380 86390 1
542646 99542646 1001 86380 86390 1
542446 99542446 1001 86380 86390 1
542412 99542412 1001 86380 86390 1
542492 99542492 1001 86380 86390 1
543126 99543126 1001 86380 86390 1
543023 99543023 1001 86380 86390 1
543067 99543067 1001 86380 86390 1
543004 99543004 1001 86380 86390 1
542966 99542966 1001 86380 86390 1
543449 99543449 1001 86380 86390 1
543473 99543473 1001 86380 86390 1
543267 99543267 1001 86380 86390 1
543177 99543177 1001 86380 86390 1
543308 99543308 1001 86380 86390 1
543238 99543238 1001 86380 86390 1
543264 99543264 1001 86380 86390 1
543885 99543885 1001 86380 86390 1
543892 99543892 1001 86380 86390 1
543946 99543946 1001 86380 86390 1
544444 99544444 1001 86380 86390 1
544397 99544397 1001 86380 86390 1
544409 99544409 1001 86380 86390 1
544410 99544410 1001 86380 86390 1
544436 99544436 1001 86380 86390 1
544554 99544554 1001 86380 86390 1
544517 99544517 1001 86380 86390 1
544301 99544301 1001 86380 86390 1
544386 99544386 1001 86380 86390 1
543990 99543990 1001 86380 86390 1
543979 99543979 1001 86380 86390 1
544051 99544051 1001 86380 86390 1
503996 986 1002 54616 61769 1
504027 732 1001 35866 36165 1
520611 1058 1001 41181 41480 1
520611 1058 1002 41491 43480 1
529031 1018 1002 53377 57632 1
400103 99400103 1001 86380 86390 1
400073 99400073 1001 86380 86390 1
400325 99400325 1001 86380 86390 1
400425 99400425 1001 86380 86390 1
400466 99400466 1001 86380 86390 1
400720 99400720 1001 86380 86390 1
400675 99400675 1001 86380 86390 1
400750 99400750 1001 86380 86390 1
400943 99400943 1001 86380 86390 1
401142 99401142 1001 86380 86390 1
401255 99401255 1001 86380 86390 1
401234 99401234 1001 86380 86390 1
401787 99401787 1001 86380 86390 1
401821 99401821 1001 86380 86390 1
402171 99402171 1001 86380 86390 1
402145 99402145 1001 86380 86390 1
402223 99402223 1001 86380 86390 1
402284 99402284 1001 86380 86390 1
402413 99402413 1001 86380 86390 1
402837 99402837 1001 86380 86390 1
403057 99403057 1001 86380 86390 1
403413 99403413 1001 86380 86390 1
403794 99403794 1001 86380 86390 1
403838 99403838 1001 86380 86390 1
404003 99404003 1001 86380 86390 1
403946 99403946 1001 86380 86390 1
404104 99404104 1001 86380 86390 1
404111 99404111 1001 86380 86390 1
404250 99404250 1001 86380 86390 1
404666 99404666 1001 86380 86390 1
404871 99404871 1001 86380 86390 1
404824 99404824 1001 86380 86390 1
404970 99404970 1001 86380 86390 1
405259 99405259 1001 86380 86390 1
405241 99405241 1001 86380 86390 1
405362 99405362 1001 86380 86390 1
405397 99405397 1001 86380 86390 1
405643 99405643 1001 86380 86390 1
405619 99405619 1001 86380 86390 1
405723 99405723 1001 86380 86390 1
405755 99405755 1001 86380 86390 1
405717 99405717 1001 86380 86390 1
405773 99405773 1001 86380 86390 1
405837 99405837 1001 86380 86390 1
405882 99405882 1001 86380 86390 1
406116 99406116 1001 86380 86390 1
406193 99406193 1001 86380 86390 1
406228 99406228 1001 86380 86390 1
406861 99406861 1001 86380 86390 1
406888 99406888 1001 86380 86390 1
407017 99407017 1001 86380 86390 1
406996 99406996 1001 86380 86390 1
407026 99407026 1001 86380 86390 1
406978 99406978 1001 86380 86390 1
406987 99406987 1001 86380 86390 1
407129 99407129 1001 86380 86390 1
407050 99407050 1001 86380 86390 1
407428 99407428 1001 86380 86390 1
407682 99407682 1001 86380 86390 1
407729 99407729 1001 86380 86390 1
408186 99408186 1001 86380 86390 1
408590 99408590 1001 86380 86390 1
408621 99408621 1001 86380 86390 1
408747 99408747 1001 86380 86390 1
408997 99408997 1001 86380 86390 1
409198 99409198 1001 86380 86390 1
409378 99409378 1001 86380 86390 1
409364 99409364 1001 86380 86390 1
409506 99409506 1001 86380 86390 1
409563 99409563 1001 86380 86390 1
409587 99409587 1001 86380 86390 1
409635 99409635 1001 86380 86390 1
409660 99409660 1001 86380 86390 1
409776 99409776 1001 86380 86390 1
409941 99409941 1001 86380 86390 1
409992 99409992 1001 86380 86390 1
410278 99410278 1001 86380 86390 1
410280 99410280 1001 86380 86390 1
410265 99410265 1001 86380 86390 1
410347 99410347 1001 86380 86390 1
410637 99410637 1001 86380 86390 1
410620 99410620 1001 86380 86390 1
411037 99411037 1001 86380 86390 1
411195 99411195 1001 86380 86390 1
411573 99411573 1001 86380 86390 1
411581 99411581 1001 86380 86390 1
412152 99412152 1001 86380 86390 1
412185 99412185 1001 86380 86390 1
413333 99413333 1001 86380 86390 1
413329 99413329 1001 86380 86390 1
413309 99413309 1001 86380 86390 1
413161 99413161 1001 86380 86390 1
413006 99413006 1001 86380 86390 1
413113 99413113 1001 86380 86390 1
413063 99413063 1001 86380 86390 1
413234 99413234 1001 86380 86390 1
412872 99412872 1001 86380 86390 1
412563 99412563 1001 86380 86390 1
414068 99414068 1001 86380 86390 1
413981 99413981 1001 86380 86390 1
413799 99413799 1001 86380 86390 1
415057 99415057 1001 86380 86390 1
415038 99415038 1001 86380 86390 1
415157 99415157 1001 86380 86390 1
414857 99414857 1001 86380 86390 1
414221 99414221 1001 86380 86390 1
414177 99414177 1001 86380 86390 1
414317 99414317 1001 86380 86390 1
414161 99414161 1001 86380 86390 1
414386 99414386 1001 86380 86390 1
414412 99414412 1001 86380 86390 1
414394 99414394 1001 86380 86390 1
414922 99414922 1001 86380 86390 1
415497 99415497 1001 86380 86390 1
415545 99415545 1001 86380 86390 1
416832 99416832 1001 86380 86390 1
416682 99416682 1001 86380 86390 1
416796 99416796 1001 86380 86390 1
416437 99416437 1001 86380 86390 1
416162 99416162 1001 86380 86390 1
415808 99415808 1001 86380 86390 1
416096 99416096 1001 86380 86390 1
415942 99415942 1001 86380 86390 1
417067 99417067 1001 86380 86390 1
417021 99417021 1001 86380 86390 1
417106 99417106 1001 86380 86390 1
417501 99417501 1001 86380 86390 1
417459 99417459 1001 86380 86390 1
417567 99417567 1001 86380 86390 1
418731 99418731 1001 86380 86390 1
418715 99418715 1001 86380 86390 1
418639 99418639 1001 86380 86390 1
418163 99418163 1001 86380 86390 1
418288 99418288 1001 86380 86390 1
417895 99417895 1001 86380 86390 1
419003 99419003 1001 86380 86390 1
419196 99419196 1001 86380 86390 1
418960 99418960 1001 86380 86390 1
419097 99419097 1001 86380 86390 1
420318 99420318 1001 86380 86390 1
420031 99420031 1001 86380 86390 1
419783 99419783 1001 86380 86390 1
419977 99419977 1001 86380 86390 1
420027 99420027 1001 86380 86390 1
419843 99419843 1001 86380 86390 1
419466 99419466 1001 86380 86390 1
419491 99419491 1001 86380 86390 1
419425 99419425 1001 86380 86390 1
419393 99419393 1001 86380 86390 1
419311 99419311 1001 86380 86390 1
419259 99419259 1001 86380 86390 1
420607 99420607 1001 86380 86390 1
421743 99421743 1001 86380 86390 1
421760 99421760 1001 86380 86390 1
421955 99421955 1001 86380 86390 1
422102 99422102 1001 86380 86390 1
421662 99421662 1001 86380 86390 1
421455 99421455 1001 86380 86390 1
421671 99421671 1001 86380 86390 1
421675 99421675 1001 86380 86390 1
421582 99421582 1001 86380 86390 1
421190 99421190 1001 86380 86390 1
421247 99421247 1001 86380 86390 1
420907 99420907 1001 86380 86390 1
421168 99421168 1001 86380 86390 1
421117 99421117 1001 86380 86390 1
422244 99422244 1001 86380 86390 1
422194 99422194 1001 86380 86390 1
422394 99422394 1001 86380 86390 1
422522 99422522 1001 86380 86390 1
423521 99423521 1001 86380 86390 1
423101 99423101 1001 86380 86390 1
423283 99423283 1001 86380 86390 1
422806 99422806 1001 86380 86390 1
422702 99422702 1001 86380 86390 1
422785 99422785 1001 86380 86390 1
422736 99422736 1001 86380 86390 1
423985 99423985 1001 86380 86390 1
423943 99423943 1001 86380 86390 1
423994 99423994 1001 86380 86390 1
423839 99423839 1001 86380 86390 1
423818 99423818 1001 86380 86390 1
423963 99423963 1001 86380 86390 1
425013 99425013 1001 86380 86390 1
425284 99425284 1001 86380 86390 1
425185 99425185 1001 86380 86390 1
424970 99424970 1001 86380 86390 1
424698 99424698 1001 86380 86390 1
424315 99424315 1001 86380 86390 1
424438 99424438 1001 86380 86390 1
425796 99425796 1001 86380 86390 1
425690 99425690 1001 86380 86390 1
425597 99425597 1001 86380 86390 1
425736 99425736 1001 86380 86390 1
425824 99425824 1001 86380 86390 1
426822 99426822 1001 86380 86390 1
426748 99426748 1001 86380 86390 1
426954 99426954 1001 86380 86390 1
426707 99426707 1001 86380 86390 1
427087 99427087 1001 86380 86390 1
426941 99426941 1001 86380 86390 1
426598 99426598 1001 86380 86390 1
426457 99426457 1001 86380 86390 1
426335 99426335 1001 86380 86390 1
426290 99426290 1001 86380 86390 1
425873 99425873 1001 86380 86390 1
427369 99427369 1001 86380 86390 1
425829 99425829 1001 86380 86390 1
428416 99428416 1001 86380 86390 1
428531 99428531 1001 86380 86390 1
428718 99428718 1001 86380 86390 1
428720 99428720 1001 86380 86390 1
428088 99428088 1001 86380 86390 1
428136 99428136 1001 86380 86390 1
427692 99427692 1001 86380 86390 1
427546 99427546 1001 86380 86390 1
427891 99427891 1001 86380 86390 1
427799 99427799 1001 86380 86390 1
429176 99429176 1001 86380 86390 1
430163 99430163 1001 86380 86390 1
430166 99430166 1001 86380 86390 1
430131 99430131 1001 86380 86390 1
430372 99430372 1001 86380 86390 1
429903 99429903 1001 86380 86390 1
429808 99429808 1001 86380 86390 1
429834 99429834 1001 86380 86390 1
429744 99429744 1001 86380 86390 1
429603 99429603 1001 86380 86390 1
429677 99429677 1001 86380 86390 1
429731 99429731 1001 86380 86390 1
429265 99429265 1001 86380 86390 1
429494 99429494 1001 86380 86390 1
429474 99429474 1001 86380 86390 1
429379 99429379 1001 86380 86390 1
429308 99429308 1001 86380 86390 1
429461 99429461 1001 86380 86390 1
430758 99430758 1001 86380 86390 1
431693 99431693 1001 86380 86390 1
432015 99432015 1001 86380 86390 1
431503 99431503 1001 86380 86390 1
431024 99431024 1001 86380 86390 1
430922 99430922 1001 86380 86390 1
431095 99431095 1001 86380 86390 1
430829 99430829 1001 86380 86390 1
430966 99430966 1001 86380 86390 1
431164 99431164 1001 86380 86390 1
432245 99432245 1001 86380 86390 1
432249 99432249 1001 86380 86390 1
432331 99432331 1001 86380 86390 1
432363 99432363 1001 86380 86390 1
432394 99432394 1001 86380 86390 1
432114 99432114 1001 86380 86390 1
433490 99433490 1001 86380 86390 1
433400 99433400 1001 86380 86390 1
433593 99433593 1001 86380 86390 1
433403 99433403 1001 86380 86390 1
433253 99433253 1001 86380 86390 1
432894 99432894 1001 86380 86390 1
432493 99432493 1001 86380 86390 1
432538 99432538 1001 86380 86390 1
433860 99433860 1001 86380 86390 1
434067 99434067 1001 86380 86390 1
433923 99433923 1001 86380 86390 1
434130 99434130 1001 86380 86390 1
433934 99433934 1001 86380 86390 1
433748 99433748 1001 86380 86390 1
435107 99435107 1001 86380 86390 1
435262 99435262 1001 86380 86390 1
435403 99435403 1001 86380 86390 1
435051 99435051 1001 86380 86390 1
434176 99434176 1001 86380 86390 1
434291 99434291 1001 86380 86390 1
434550 99434550 1001 86380 86390 1
434437 99434437 1001 86380 86390 1
434305 99434305 1001 86380 86390 1
434189 99434189 1001 86380 86390 1
434495 99434495 1001 86380 86390 1
435701 99435701 1001 86380 86390 1
435816 99435816 1001 86380 86390 1
435696 99435696 1001 86380 86390 1
435699 99435699 1001 86380 86390 1
436916 99436916 1001 86380 86390 1
437105 99437105 1001 86380 86390 1
436566 99436566 1001 86380 86390 1
436368 99436368 1001 86380 86390 1
436596 99436596 1001 86380 86390 1
436358 99436358 1001 86380 86390 1
436678 99436678 1001 86380 86390 1
436442 99436442 1001 86380 86390 1
436172 99436172 1001 86380 86390 1
436078 99436078 1001 86380 86390 1
435917 99435917 1001 86380 86390 1
435965 99435965 1001 86380 86390 1
435947 99435947 1001 86380 86390 1
437298 99437298 1001 86380 86390 1
437325 99437325 1001 86380 86390 1
437219 99437219 1001 86380 86390 1
437308 99437308 1001 86380 86390 1
437179 99437179 1001 86380 86390 1
437232 99437232 1001 86380 86390 1
300002 99300002 1001 86380 86390 1
300562 99300562 1001 86380 86390 1
300680 99300680 1001 86380 86390 1
300644 99300644 1001 86380 86390 1
300707 99300707 1001 86380 86390 1
300709 99300709 1001 86380 86390 1
300572 99300572 1001 86380 86390 1
300433 99300433 1001 86380 86390 1
300346 99300346 1001 86380 86390 1
300478 99300478 1001 86380 86390 1
300466 99300466 1001 86380 86390 1
300467 99300467 1001 86380 86390 1
300494 99300494 1001 86380 86390 1
300508 99300508 1001 86380 86390 1
300237 99300237 1001 86380 86390 1
301143 99301143 1001 86380 86390 1
301211 99301211 1001 86380 86390 1
301264 99301264 1001 86380 86390 1
301228 99301228 1001 86380 86390 1
301142 99301142 1001 86380 86390 1
300950 99300950 1001 86380 86390 1
301041 99301041 1001 86380 86390 1
301071 99301071 1001 86380 86390 1
301114 99301114 1001 86380 86390 1
301695 99301695 1001 86380 86390 1
301760 99301760 1001 86380 86390 1
301688 99301688 1001 86380 86390 1
301705 99301705 1001 86380 86390 1
301706 99301706 1001 86380 86390 1
301719 99301719 1001 86380 86390 1
302379 99302379 1001 86380 86390 1
302242 99302242 1001 86380 86390 1
302352 99302352 1001 86380 86390 1
302371 99302371 1001 86380 86390 1
302327 99302327 1001 86380 86390 1
301985 99301985 1001 86380 86390 1
302025 99302025 1001 86380 86390 1
302066 99302066 1001 86380 86390 1
302157 99302157 1001 86380 86390 1
302067 99302067 1001 86380 86390 1
302084 99302084 1001 86380 86390 1
301864 99301864 1001 86380 86390 1
301763 99301763 1001 86380 86390 1
301807 99301807 1001 86380 86390 1
301898 99301898 1001 86380 86390 1
301808 99301808 1001 86380 86390 1
302417 99302417 1001 86380 86390 1
302398 99302398 1001 86380 86390 1
302415 99302415 1001 86380 86390 1
303171 99303171 1001 86380 86390 1
302770 99302770 1001 86380 86390 1
302727 99302727 1001 86380 86390 1
302650 99302650 1001 86380 86390 1
302676 99302676 1001 86380 86390 1
303375 99303375 1001 86380 86390 1
303380 99303380 1001 86380 86390 1
303930 99303930 1001 86380 86390 1
303854 99303854 1001 86380 86390 1
303868 99303868 1001 86380 86390 1
303939 99303939 1001 86380 86390 1
303694 99303694 1001 86380 86390 1
303642 99303642 1001 86380 86390 1
303785 99303785 1001 86380 86390 1
303596 99303596 1001 86380 86390 1
303427 99303427 1001 86380 86390 1
303463 99303463 1001 86380 86390 1
304121 99304121 1001 86380 86390 1
304051 99304051 1001 86380 86390 1
304120 99304120 1001 86380 86390 1
304693 99304693 1001 86380 86390 1
304828 99304828 1001 86380 86390 1
304721 99304721 1001 86380 86390 1
304739 99304739 1001 86380 86390 1
304819 99304819 1001 86380 86390 1
304678 99304678 1001 86380 86390 1
304704 99304704 1001 86380 86390 1
304461 99304461 1001 86380 86390 1
304541 99304541 1001 86380 86390 1
304610 99304610 1001 86380 86390 1
304637 99304637 1001 86380 86390 1
304253 99304253 1001 86380 86390 1
304268 99304268 1001 86380 86390 1
304871 99304871 1001 86380 86390 1
305035 99305035 1001 86380 86390 1
305635 99305635 1001 86380 86390 1
305598 99305598 1001 86380 86390 1
305508 99305508 1001 86380 86390 1
305590 99305590 1001 86380 86390 1
305670 99305670 1001 86380 86390 1
305591 99305591 1001 86380 86390 1
305554 99305554 1001 86380 86390 1
305274 99305274 1001 86380 86390 1
305419 99305419 1001 86380 86390 1
305459 99305459 1001 86380 86390 1
305306 99305306 1001 86380 86390 1
305397 99305397 1001 86380 86390 1
305398 99305398 1001 86380 86390 1
305374 99305374 1001 86380 86390 1
305413 99305413 1001 86380 86390 1
305203 99305203 1001 86380 86390 1
305204 99305204 1001 86380 86390 1
305206 99305206 1001 86380 86390 1
500037 99500037 1001 86380 86390 1
500155 99500155 1001 86380 86390 1
500093 99500093 1001 86380 86390 1
500136 99500136 1001 86380 86390 1
500699 99500699 1001 86380 86390 1
500791 99500791 1001 86380 86390 1
500496 99500496 1001 86380 86390 1
500476 99500476 1001 86380 86390 1
500424 99500424 1001 86380 86390 1
500228 99500228 1001 86380 86390 1
500215 99500215 1001 86380 86390 1
500916 99500916 1001 86380 86390 1
500905 99500905 1001 86380 86390 1
500974 99500974 1001 86380 86390 1
501486 99501486 1001 86380 86390 1
501589 99501589 1001 86380 86390 1
501489 99501489 1001 86380 86390 1
501453 99501453 1001 86380 86390 1
501533 99501533 1001 86380 86390 1
501304 99501304 1001 86380 86390 1
501072 99501072 1001 86380 86390 1
501194 99501194 1001 86380 86390 1
501220 99501220 1001 86380 86390 1
501143 99501143 1001 86380 86390 1
501093 99501093 1001 86380 86390 1
501687 99501687 1001 86380 86390 1
502432 99502432 1001 86380 86390 1
502179 99502179 1001 86380 86390 1
502231 99502231 1001 86380 86390 1
502128 99502128 1001 86380 86390 1
501963 99501963 1001 86380 86390 1
501989 99501989 1001 86380 86390 1
501888 99501888 1001 86380 86390 1
501955 99501955 1001 86380 86390 1
502047 99502047 1001 86380 86390 1
501894 99501894 1001 86380 86390 1
501947 99501947 1001 86380 86390 1
501960 99501960 1001 86380 86390 1
502605 99502605 1001 86380 86390 1
502506 99502506 1001 86380 86390 1
502548 99502548 1001 86380 86390 1
502613 99502613 1001 86380 86390 1
503218 99503218 1001 86380 86390 1
503091 99503091 1001 86380 86390 1
503026 99503026 1001 86380 86390 1
502826 99502826 1001 86380 86390 1
502853 99502853 1001 86380 86390 1
502868 99502868 1001 86380 86390 1
502819 99502819 1001 86380 86390 1
503445 99503445 1001 86380 86390 1
502671 99502671 1001 86380 86390 1
503955 99503955 1001 86380 86390 1
503958 99503958 1001 86380 86390 1
503757 99503757 1001 86380 86390 1
503733 99503733 1001 86380 86390 1
503829 99503829 1001 86380 86390 1
503578 99503578 1001 86380 86390 1
503606 99503606 1001 86380 86390 1
503594 99503594 1001 86380 86390 1
503649 99503649 1001 86380 86390 1
503506 99503506 1001 86380 86390 1
503548 99503548 1001 86380 86390 1
504244 99504244 1001 86380 86390 1
504221 99504221 1001 86380 86390 1
504199 99504199 1001 86380 86390 1
504279 99504279 1001 86380 86390 1
504138 99504138 1001 86380 86390 1
504829 99504829 1001 86380 86390 1
504881 99504881 1001 86380 86390 1
504914 99504914 1001 86380 86390 1
504930 99504930 1001 86380 86390 1
504541 99504541 1001 86380 86390 1
504392 99504392 1001 86380 86390 1
504457 99504457 1001 86380 86390 1
504410 99504410 1001 86380 86390 1
504436 99504436 1001 86380 86390 1
505129 99505129 1001 86380 86390 1
505604 99505604 1001 86380 86390 1
505738 99505738 1001 86380 86390 1
505751 99505751 1001 86380 86390 1
505601 99505601 1001 86380 86390 1
505503 99505503 1001 86380 86390 1
505439 99505439 1001 86380 86390 1
505376 99505376 1001 86380 86390 1
505404 99505404 1001 86380 86390 1
505457 99505457 1001 86380 86390 1
505471 99505471 1001 86380 86390 1
505538 99505538 1001 86380 86390 1
505311 99505311 1001 86380 86390 1
505833 99505833 1001 86380 86390 1
505898 99505898 1001 86380 86390 1
505784 99505784 1001 86380 86390 1
505947 99505947 1001 86380 86390 1
505909 99505909 1001 86380 86390 1
506559 99506559 1001 86380 86390 1
506484 99506484 1001 86380 86390 1
506407 99506407 1001 86380 86390 1
506412 99506412 1001 86380 86390 1
506223 99506223 1001 86380 86390 1
506224 99506224 1001 86380 86390 1
506276 99506276 1001 86380 86390 1
506268 99506268 1001 86380 86390 1
506348 99506348 1001 86380 86390 1
506376 99506376 1001 86380 86390 1
506390 99506390 1001 86380 86390 1
506067 99506067 1001 86380 86390 1
505980 99505980 1001 86380 86390 1
506658 99506658 1001 86380 86390 1
506676 99506676 1001 86380 86390 1
506668 99506668 1001 86380 86390 1
507301 99507301 1001 86380 86390 1
507420 99507420 1001 86380 86390 1
506841 99506841 1001 86380 86390 1
507459 99507459 1001 86380 86390 1
507475 99507475 1001 86380 86390 1
507476 99507476 1001 86380 86390 1
507618 99507618 1001 86380 86390 1
507439 99507439 1001 86380 86390 1
507944 99507944 1001 86380 86390 1
507842 99507842 1001 86380 86390 1
507895 99507895 1001 86380 86390 1
507835 99507835 1001 86380 86390 1
507668 99507668 1001 86380 86390 1
507643 99507643 1001 86380 86390 1
508377 99508377 1001 86380 86390 1
508250 99508250 1001 86380 86390 1
508265 99508265 1001 86380 86390 1
508344 99508344 1001 86380 86390 1
508370 99508370 1001 86380 86390 1
508321 99508321 1001 86380 86390 1
508887 99508887 1001 86380 86390 1
509005 99509005 1001 86380 86390 1
508772 99508772 1001 86380 86390 1
508682 99508682 1001 86380 86390 1
508640 99508640 1001 86380 86390 1
508659 99508659 1001 86380 86390 1
508530 99508530 1001 86380 86390 1
509255 99509255 1001 86380 86390 1
509250 99509250 1001 86380 86390 1
509851 99509851 1001 86380 86390 1
509839 99509839 1001 86380 86390 1
509502 99509502 1001 86380 86390 1
509584 99509584 1001 86380 86390 1
509649 99509649 1001 86380 86390 1
509650 99509650 1001 86380 86390 1
509358 99509358 1001 86380 86390 1
509410 99509410 1001 86380 86390 1
509347 99509347 1001 86380 86390 1
509343 99509343 1001 86380 86390 1
510044 99510044 1001 86380 86390 1
510083 99510083 1001 86380 86390 1
510692 99510692 1001 86380 86390 1
510666 99510666 1001 86380 86390 1
510576 99510576 1001 86380 86390 1
510683 99510683 1001 86380 86390 1
510321 99510321 1001 86380 86390 1
510322 99510322 1001 86380 86390 1
510402 99510402 1001 86380 86390 1
510197 99510197 1001 86380 86390 1
510301 99510301 1001 86380 86390 1
510265 99510265 1001 86380 86390 1
510111 99510111 1001 86380 86390 1
510221 99510221 1001 86380 86390 1
510286 99510286 1001 86380 86390 1
510820 99510820 1001 86380 86390 1
510846 99510846 1001 86380 86390 1
510826 99510826 1001 86380 86390 1
511455 99511455 1001 86380 86390 1
511435 99511435 1001 86380 86390 1
511549 99511549 1001 86380 86390 1
511326 99511326 1001 86380 86390 1
511344 99511344 1001 86380 86390 1
511229 99511229 1001 86380 86390 1
511204 99511204 1001 86380 86390 1
511065 99511065 1001 86380 86390 1
510977 99510977 1001 86380 86390 1
510978 99510978 1001 86380 86390 1
511030 99511030 1001 86380 86390 1
511033 99511033 1001 86380 86390 1
511723 99511723 1001 86380 86390 1
511662 99511662 1001 86380 86390 1
511562 99511562 1001 86380 86390 1
512186 99512186 1001 86380 86390 1
512240 99512240 1001 86380 86390 1
512205 99512205 1001 86380 86390 1
512366 99512366 1001 86380 86390 1
512312 99512312 1001 86380 86390 1
512069 99512069 1001 86380 86390 1
511949 99511949 1001 86380 86390 1
511911 99511911 1001 86380 86390 1
513144 99513144 1001 86380 86390 1
513083 99513083 1001 86380 86390 1
513019 99513019 1001 86380 86390 1
513189 99513189 1001 86380 86390 1
512794 99512794 1001 86380 86390 1
512996 99512996 1001 86380 86390 1
512692 99512692 1001 86380 86390 1
512589 99512589 1001 86380 86390 1
512722 99512722 1001 86380 86390 1
512752 99512752 1001 86380 86390 1
513292 99513292 1001 86380 86390 1
513981 99513981 1001 86380 86390 1
513917 99513917 1001 86380 86390 1
513755 99513755 1001 86380 86390 1
513488 99513488 1001 86380 86390 1
513450 99513450 1001 86380 86390 1
513596 99513596 1001 86380 86390 1
513520 99513520 1001 86380 86390 1
513482 99513482 1001 86380 86390 1
513612 99513612 1001 86380 86390 1
513457 99513457 1001 86380 86390 1
514136 99514136 1001 86380 86390 1
514190 99514190 1001 86380 86390 1
514180 99514180 1001 86380 86390 1
514206 99514206 1001 86380 86390 1
514744 99514744 1001 86380 86390 1
514732 99514732 1001 86380 86390 1
514834 99514834 1001 86380 86390 1
514712 99514712 1001 86380 86390 1
514662 99514662 1001 86380 86390 1
514613 99514613 1001 86380 86390 1
514563 99514563 1001 86380 86390 1
514630 99514630 1001 86380 86390 1
514481 99514481 1001 86380 86390 1
514371 99514371 1001 86380 86390 1
514946 99514946 1001 86380 86390 1
514934 99514934 1001 86380 86390 1
515650 99515650 1001 86380 86390 1
515585 99515585 1001 86380 86390 1
515658 99515658 1001 86380 86390 1
515590 99515590 1001 86380 86390 1
515539 99515539 1001 86380 86390 1
515354 99515354 1001 86380 86390 1
515396 99515396 1001 86380 86390 1
515422 99515422 1001 86380 86390 1
515461 99515461 1001 86380 86390 1
515476 99515476 1001 86380 86390 1
515438 99515438 1001 86380 86390 1
515206 99515206 1001 86380 86390 1
515232 99515232 1001 86380 86390 1
515132 99515132 1001 86380 86390 1
516494 99516494 1001 86380 86390 1
516442 99516442 1001 86380 86390 1
516045 99516045 1001 86380 86390 1
516087 99516087 1001 86380 86390 1
516051 99516051 1001 86380 86390 1
516589 99516589 1001 86380 86390 1
516526 99516526 1001 86380 86390 1
516657 99516657 1001 86380 86390 1
517261 99517261 1001 86380 86390 1
517134 99517134 1001 86380 86390 1
517198 99517198 1001 86380 86390 1
517202 99517202 1001 86380 86390 1
517192 99517192 1001 86380 86390 1
517122 99517122 1001 86380 86390 1
516803 99516803 1001 86380 86390 1
516842 99516842 1001 86380 86390 1
517481 99517481 1001 86380 86390 1
517472 99517472 1001 86380 86390 1
517370 99517370 1001 86380 86390 1
517383 99517383 1001 86380 86390 1
517526 99517526 1001 86380 86390 1
517981 99517981 1001 86380 86390 1
518115 99518115 1001 86380 86390 1
518077 99518077 1001 86380 86390 1
518040 99518040 1001 86380 86390 1
517756 99517756 1001 86380 86390 1
517730 99517730 1001 86380 86390 1
517614 99517614 1001 86380 86390 1
517707 99517707 1001 86380 86390 1
518364 99518364 1001 86380 86390 1
518802 99518802 1001 86380 86390 1
518772 99518772 1001 86380 86390 1
518734 99518734 1001 86380 86390 1
518645 99518645 1001 86380 86390 1
518610 99518610 1001 86380 86390 1
518690 99518690 1001 86380 86390 1
518433 99518433 1001 86380 86390 1
518395 99518395 1001 86380 86390 1
518500 99518500 1001 86380 86390 1
518553 99518553 1001 86380 86390 1
518402 99518402 1001 86380 86390 1
519180 99519180 1001 86380 86390 1
519112 99519112 1001 86380 86390 1
519777 99519777 1001 86380 86390 1
519636 99519636 1001 86380 86390 1
519755 99519755 1001 86380 86390 1
519453 99519453 1001 86380 86390 1
519468 99519468 1001 86380 86390 1
519470 99519470 1001 86380 86390 1
519589 99519589 1001 86380 86390 1
519337 99519337 1001 86380 86390 1
519221 99519221 1001 86380 86390 1
519273 99519273 1001 86380 86390 1
519880 99519880 1001 86380 86390 1
519881 99519881 1001 86380 86390 1
519946 99519946 1001 86380 86390 1
520001 99520001 1001 86380 86390 1
520526 99520526 1001 86380 86390 1
520501 99520501 1001 86380 86390 1
520636 99520636 1001 86380 86390 1
520314 99520314 1001 86380 86390 1
520289 99520289 1001 86380 86390 1
520408 99520408 1001 86380 86390 1
520110 99520110 1001 86380 86390 1
520137 99520137 1001 86380 86390 1
520143 99520143 1001 86380 86390 1
520070 99520070 1001 86380 86390 1
520109 99520109 1001 86380 86390 1
520731 99520731 1001 86380 86390 1
520836 99520836 1001 86380 86390 1
520778 99520778 1001 86380 86390 1
521366 99521366 1001 86380 86390 1
521455 99521455 1001 86380 86390 1
521427 99521427 1001 86380 86390 1
521324 99521324 1001 86380 86390 1
521118 99521118 1001 86380 86390 1
521083 99521083 1001 86380 86390 1
520891 99520891 1001 86380 86390 1
520917 99520917 1001 86380 86390 1
520983 99520983 1001 86380 86390 1
521546 99521546 1001 86380 86390 1
521603 99521603 1001 86380 86390 1
522230 99522230 1001 86380 86390 1
522137 99522137 1001 86380 86390 1
521946 99521946 1001 86380 86390 1
521908 99521908 1001 86380 86390 1
522081 99522081 1001 86380 86390 1
522057 99522057 1001 86380 86390 1
522032 99522032 1001 86380 86390 1
521712 99521712 1001 86380 86390 1
521818 99521818 1001 86380 86390 1
521783 99521783 1001 86380 86390 1
521692 99521692 1001 86380 86390 1
521787 99521787 1001 86380 86390 1
522355 99522355 1001 86380 86390 1
522489 99522489 1001 86380 86390 1
522374 99522374 1001 86380 86390 1
522457 99522457 1001 86380 86390 1
522940 99522940 1001 86380 86390 1
522928 99522928 1001 86380 86390 1
523037 99523037 1001 86380 86390 1
522849 99522849 1001 86380 86390 1
522867 99522867 1001 86380 86390 1
522524 99522524 1001 86380 86390 1
522509 99522509 1001 86380 86390 1
522574 99522574 1001 86380 86390 1
522600 99522600 1001 86380 86390 1
523215 99523215 1001 86380 86390 1
523280 99523280 1001 86380 86390 1
523204 99523204 1001 86380 86390 1
523846 99523846 1001 86380 86390 1
523927 99523927 1001 86380 86390 1
523702 99523702 1001 86380 86390 1
523427 99523427 1001 86380 86390 1
524125 99524125 1001 86380 86390 1
524141 99524141 1001 86380 86390 1
523992 99523992 1001 86380 86390 1
524005 99524005 1001 86380 86390 1
524083 99524083 1001 86380 86390 1
524617 99524617 1001 86380 86390 1
524567 99524567 1001 86380 86390 1
524583 99524583 1001 86380 86390 1
524727 99524727 1001 86380 86390 1
524521 99524521 1001 86380 86390 1
524524 99524524 1001 86380 86390 1
524550 99524550 1001 86380 86390 1
524250 99524250 1001 86380 86390 1
524213 99524213 1001 86380 86390 1
524824 99524824 1001 86380 86390 1
524788 99524788 1001 86380 86390 1
525486 99525486 1001 86380 86390 1
525436 99525436 1001 86380 86390 1
525440 99525440 1001 86380 86390 1
525590 99525590 1001 86380 86390 1
525197 99525197 1001 86380 86390 1
525237 99525237 1001 86380 86390 1
525199 99525199 1001 86380 86390 1
525317 99525317 1001 86380 86390 1
525372 99525372 1001 86380 86390 1
525020 99525020 1001 86380 86390 1
525102 99525102 1001 86380 86390 1
525154 99525154 1001 86380 86390 1
525747 99525747 1001 86380 86390 1
526272 99526272 1001 86380 86390 1
526179 99526179 1001 86380 86390 1
526065 99526065 1001 86380 86390 1
525967 99525967 1001 86380 86390 1
525993 99525993 1001 86380 86390 1
526537 99526537 1001 86380 86390 1
526462 99526462 1001 86380 86390 1
526520 99526520 1001 86380 86390 1
527121 99527121 1001 86380 86390 1
527176 99527176 1001 86380 86390 1
527151 99527151 1001 86380 86390 1
527178 99527178 1001 86380 86390 1
527168 99527168 1001 86380 86390 1
526905 99526905 1001 86380 86390 1
526868 99526868 1001 86380 86390 1
526963 99526963 1001 86380 86390 1
527376 99527376 1001 86380 86390 1
527417 99527417 1001 86380 86390 1
527446 99527446 1001 86380 86390 1
527334 99527334 1001 86380 86390 1
527968 99527968 1001 86380 86390 1
527664 99527664 1001 86380 86390 1
527734 99527734 1001 86380 86390 1
527638 99527638 1001 86380 86390 1
527553 99527553 1001 86380 86390 1
527619 99527619 1001 86380 86390 1
527479 99527479 1001 86380 86390 1
528153 99528153 1001 86380 86390 1
528867 99528867 1001 86380 86390 1
528833 99528833 1001 86380 86390 1
528646 99528646 1001 86380 86390 1
528570 99528570 1001 86380 86390 1
528610 99528610 1001 86380 86390 1
528598 99528598 1001 86380 86390 1
528680 99528680 1001 86380 86390 1
528513 99528513 1001 86380 86390 1
528334 99528334 1001 86380 86390 1
528352 99528352 1001 86380 86390 1
528316 99528316 1001 86380 86390 1
528291 99528291 1001 86380 86390 1
528344 99528344 1001 86380 86390 1
528992 99528992 1001 86380 86390 1
529011 99529011 1001 86380 86390 1
529012 99529012 1001 86380 86390 1
529727 99529727 1001 86380 86390 1
529526 99529526 1001 86380 86390 1
529633 99529633 1001 86380 86390 1
529635 99529635 1001 86380 86390 1
529393 99529393 1001 86380 86390 1
529249 99529249 1001 86380 86390 1
529211 99529211 1001 86380 86390 1
529225 99529225 1001 86380 86390 1
529260 99529260 1001 86380 86390 1
529867 99529867 1001 86380 86390 1
529870 99529870 1001 86380 86390 1
529806 99529806 1001 86380 86390 1
529866 99529866 1001 86380 86390 1
530386 99530386 1001 86380 86390 1
530517 99530517 1001 86380 86390 1
530387 99530387 1001 86380 86390 1
530546 99530546 1001 86380 86390 1
530246 99530246 1001 86380 86390 1
530156 99530156 1001 86380 86390 1
530273 99530273 1001 86380 86390 1
530347 99530347 1001 86380 86390 1
530089 99530089 1001 86380 86390 1
530083 99530083 1001 86380 86390 1
529970 99529970 1001 86380 86390 1
530724 99530724 1001 86380 86390 1
531181 99531181 1001 86380 86390 1
531326 99531326 1001 86380 86390 1
531377 99531377 1001 86380 86390 1
531135 99531135 1001 86380 86390 1
531079 99531079 1001 86380 86390 1
531030 99531030 1001 86380 86390 1
530967 99530967 1001 86380 86390 1
530779 99530779 1001 86380 86390 1
530926 99530926 1001 86380 86390 1
531455 99531455 1001 86380 86390 1
531487 99531487 1001 86380 86390 1
532026 99532026 1001 86380 86390 1
532108 99532108 1001 86380 86390 1
532185 99532185 1001 86380 86390 1
532189 99532189 1001 86380 86390 1
532036 99532036 1001 86380 86390 1
532201 99532201 1001 86380 86390 1
532115 99532115 1001 86380 86390 1
531887 99531887 1001 86380 86390 1
531851 99531851 1001 86380 86390 1
531756 99531756 1001 86380 86390 1
531736 99531736 1001 86380 86390 1
532234 99532234 1001 86380 86390 1
532221 99532221 1001 86380 86390 1
532341 99532341 1001 86380 86390 1
532238 99532238 1001 86380 86390 1
532960 99532960 1001 86380 86390 1
532948 99532948 1001 86380 86390 1
532965 99532965 1001 86380 86390 1
532722 99532722 1001 86380 86390 1
532425 99532425 1001 86380 86390 1
532562 99532562 1001 86380 86390 1
533056 99533056 1001 86380 86390 1
533108 99533108 1001 86380 86390 1
533037 99533037 1001 86380 86390 1
533680 99533680 1001 86380 86390 1
533687 99533687 1001 86380 86390 1
533700 99533700 1001 86380 86390 1
533544 99533544 1001 86380 86390 1
533648 99533648 1001 86380 86390 1
533508 99533508 1001 86380 86390 1
533427 99533427 1001 86380 86390 1
533900 99533900 1001 86380 86390 1
533940 99533940 1001 86380 86390 1
533919 99533919 1001 86380 86390 1
534504 99534504 1001 86380 86390 1
534576 99534576 1001 86380 86390 1
534589 99534589 1001 86380 86390 1
534630 99534630 1001 86380 86390 1
534503 99534503 1001 86380 86390 1
534516 99534516 1001 86380 86390 1
534454 99534454 1001 86380 86390 1
534287 99534287 1001 86380 86390 1
534370 99534370 1001 86380 86390 1
534435 99534435 1001 86380 86390 1
534069 99534069 1001 86380 86390 1
534165 99534165 1001 86380 86390 1
534074 99534074 1001 86380 86390 1
534790 99534790 1001 86380 86390 1
534691 99534691 1001 86380 86390 1
535359 99535359 1001 86380 86390 1
535322 99535322 1001 86380 86390 1
535339 99535339 1001 86380 86390 1
535405 99535405 1001 86380 86390 1
535470 99535470 1001 86380 86390 1
535329 99535329 1001 86380 86390 1
535287 99535287 1001 86380 86390 1
535108 99535108 1001 86380 86390 1
534954 99534954 1001 86380 86390 1
535086 99535086 1001 86380 86390 1
535550 99535550 1001 86380 86390 1
535563 99535563 1001 86380 86390 1
535578 99535578 1001 86380 86390 1
535632 99535632 1001 86380 86390 1
535595 99535595 1001 86380 86390 1
535531 99535531 1001 86380 86390 1
536146 99536146 1001 86380 86390 1
536308 99536308 1001 86380 86390 1
536293 99536293 1001 86380 86390 1
536152 99536152 1001 86380 86390 1
536230 99536230 1001 86380 86390 1
536155 99536155 1001 86380 86390 1
535930 99535930 1001 86380 86390 1
536125 99536125 1001 86380 86390 1
536128 99536128 1001 86380 86390 1
535845 99535845 1001 86380 86390 1
535836 99535836 1001 86380 86390 1
535788 99535788 1001 86380 86390 1
535841 99535841 1001 86380 86390 1
535816 99535816 1001 86380 86390 1
535817 99535817 1001 86380 86390 1
535753 99535753 1001 86380 86390 1
535896 99535896 1001 86380 86390 1
535716 99535716 1001 86380 86390 1
537146 99537146 1001 86380 86390 1
537120 99537120 1001 86380 86390 1
536767 99536767 1001 86380 86390 1
536835 99536835 1001 86380 86390 1
536865 99536865 1001 86380 86390 1
536710 99536710 1001 86380 86390 1
536715 99536715 1001 86380 86390 1
536683 99536683 1001 86380 86390 1
537306 99537306 1001 86380 86390 1
537203 99537203 1001 86380 86390 1
537268 99537268 1001 86380 86390 1
537836 99537836 1001 86380 86390 1
537959 99537959 1001 86380 86390 1
537904 99537904 1001 86380 86390 1
537882 99537882 1001 86380 86390 1
537636 99537636 1001 86380 86390 1
537665 99537665 1001 86380 86390 1
537445 99537445 1001 86380 86390 1
537458 99537458 1001 86380 86390 1
537510 99537510 1001 86380 86390 1
537537 99537537 1001 86380 86390 1
537570 99537570 1001 86380 86390 1
537493 99537493 1001 86380 86390 1
537390 99537390 1001 86380 86390 1
538058 99538058 1001 86380 86390 1
538060 99538060 1001 86380 86390 1
538147 99538147 1001 86380 86390 1
538597 99538597 1001 86380 86390 1
538547 99538547 1001 86380 86390 1
538462 99538462 1001 86380 86390 1
538259 99538259 1001 86380 86390 1
538248 99538248 1001 86380 86390 1
538397 99538397 1001 86380 86390 1
538844 99538844 1001 86380 86390 1
539002 99539002 1001 86380 86390 1
539489 99539489 1001 86380 86390 1
539625 99539625 1001 86380 86390 1
539629 99539629 1001 86380 86390 1
539636 99539636 1001 86380 86390 1
539411 99539411 1001 86380 86390 1
539324 99539324 1001 86380 86390 1
539249 99539249 1001 86380 86390 1
539098 99539098 1001 86380 86390 1
539034 99539034 1001 86380 86390 1
539083 99539083 1001 86380 86390 1
539795 99539795 1001 86380 86390 1
539712 99539712 1001 86380 86390 1
540388 99540388 1001 86380 86390 1
540140 99540140 1001 86380 86390 1
540076 99540076 1001 86380 86390 1
540116 99540116 1001 86380 86390 1
540054 99540054 1001 86380 86390 1
540026 99540026 1001 86380 86390 1
540645 99540645 1001 86380 86390 1
540520 99540520 1001 86380 86390 1
540590 99540590 1001 86380 86390 1
540630 99540630 1001 86380 86390 1
541152 99541152 1001 86380 86390 1
541261 99541261 1001 86380 86390 1
540933 99540933 1001 86380 86390 1
540885 99540885 1001 86380 86390 1
540898 99540898 1001 86380 86390 1
540889 99540889 1001 86380 86390 1
541071 99541071 1001 86380 86390 1
540805 99540805 1001 86380 86390 1
540743 99540743 1001 86380 86390 1
540787 99540787 1001 86380 86390 1
540865 99540865 1001 86380 86390 1
541432 99541432 1001 86380 86390 1
541442 99541442 1001 86380 86390 1
541482 99541482 1001 86380 86390 1
541314 99541314 1001 86380 86390 1
542100 99542100 1001 86380 86390 1
542076 99542076 1001 86380 86390 1
541884 99541884 1001 86380 86390 1
541809 99541809 1001 86380 86390 1
541576 99541576 1001 86380 86390 1
541565 99541565 1001 86380 86390 1
541556 99541556 1001 86380 86390 1
542183 99542183 1001 86380 86390 1
542122 99542122 1001 86380 86390 1
542126 99542126 1001 86380 86390 1
542944 99542944 1001 86380 86390 1
542909 99542909 1001 86380 86390 1
542869 99542869 1001 86380 86390 1
542913 99542913 1001 86380 86390 1
542901 99542901 1001 86380 86390 1
542623 99542623 1001 86380 86390 1
542537 99542537 1001 86380 86390 1
542660 99542660 1001 86380 86390 1
542454 99542454 1001 86380 86390 1
542344 99542344 1001 86380 86390 1
542527 99542527 1001 86380 86390 1
542399 99542399 1001 86380 86390 1
542334 99542334 1001 86380 86390 1
542982 99542982 1001 86380 86390 1
543114 99543114 1001 86380 86390 1
543633 99543633 1001 86380 86390 1
543597 99543597 1001 86380 86390 1
543629 99543629 1001 86380 86390 1
543681 99543681 1001 86380 86390 1
543463 99543463 1001 86380 86390 1
543489 99543489 1001 86380 86390 1
543375 99543375 1001 86380 86390 1
543519 99543519 1001 86380 86390 1
543381 99543381 1001 86380 86390 1
543347 99543347 1001 86380 86390 1
543179 99543179 1001 86380 86390 1
543271 99543271 1001 86380 86390 1
543246 99543246 1001 86380 86390 1
543225 99543225 1001 86380 86390 1
543252 99543252 1001 86380 86390 1
543950 99543950 1001 86380 86390 1
543918 99543918 1001 86380 86390 1
543789 99543789 1001 86380 86390 1
544394 99544394 1001 86380 86390 1
544544 99544544 1001 86380 86390 1
544590 99544590 1001 86380 86390 1
544340 99544340 1001 86380 86390 1
544208 99544208 1001 86380 86390 1
544041 99544041 1001 86380 86390 1
544042 99544042 1001 86380 86390 1
544172 99544172 1001 86380 86390 1
544160 99544160 1001 86380 86390 1
544071 99544071 1001 86380 86390 1
544124 99544124 1001 86380 86390 1
544163 99544163 1001 86380 86390 1
544731 99544731 1001 86380 86390 1
544667 99544667 1001 86380 86390 1
544722 99544722 1001 86380 86390 1
411926 319 1001 56520 56877 1
407111 883 1001 78600 79377 1
400064 99400064 1001 86380 86390 1
400127 99400127 1001 86380 86390 1
400167 99400167 1001 86380 86390 1
400486 99400486 1001 86380 86390 1
400429 99400429 1001 86380 86390 1
400462 99400462 1001 86380 86390 1
400596 99400596 1001 86380 86390 1
400604 99400604 1001 86380 86390 1
400676 99400676 1001 86380 86390 1
400821 99400821 1001 86380 86390 1
400811 99400811 1001 86380 86390 1
400852 99400852 1001 86380 86390 1
400915 99400915 1001 86380 86390 1
400859 99400859 1001 86380 86390 1
401124 99401124 1001 86380 86390 1
401222 99401222 1001 86380 86390 1
401402 99401402 1001 86380 86390 1
401483 99401483 1001 86380 86390 1
401448 99401448 1001 86380 86390 1
401666 99401666 1001 86380 86390 1
401859 99401859 1001 86380 86390 1
402137 99402137 1001 86380 86390 1
402270 99402270 1001 86380 86390 1
402362 99402362 1001 86380 86390 1
402414 99402414 1001 86380 86390 1
402500 99402500 1001 86380 86390 1
402690 99402690 1001 86380 86390 1
402710 99402710 1001 86380 86390 1
402849 99402849 1001 86380 86390 1
403174 99403174 1001 86380 86390 1
403386 99403386 1001 86380 86390 1
403477 99403477 1001 86380 86390 1
403615 99403615 1001 86380 86390 1
403843 99403843 1001 86380 86390 1
403844 99403844 1001 86380 86390 1
403986 99403986 1001 86380 86390 1
404020 99404020 1001 86380 86390 1
404022 99404022 1001 86380 86390 1
404065 99404065 1001 86380 86390 1
404071 99404071 1001 86380 86390 1
404221 99404221 1001 86380 86390 1
404231 99404231 1001 86380 86390 1
404379 99404379 1001 86380 86390 1
404744 99404744 1001 86380 86390 1
404865 99404865 1001 86380 86390 1
405103 99405103 1001 86380 86390 1
405188 99405188 1001 86380 86390 1
405473 99405473 1001 86380 86390 1
405558 99405558 1001 86380 86390 1
405657 99405657 1001 86380 86390 1
405814 99405814 1001 86380 86390 1
406413 99406413 1001 86380 86390 1
406568 99406568 1001 86380 86390 1
406685 99406685 1001 86380 86390 1
406803 99406803 1001 86380 86390 1
406857 99406857 1001 86380 86390 1
406994 99406994 1001 86380 86390 1
406979 99406979 1001 86380 86390 1
407151 99407151 1001 86380 86390 1
407179 99407179 1001 86380 86390 1
407224 99407224 1001 86380 86390 1
407344 99407344 1001 86380 86390 1
407362 99407362 1001 86380 86390 1
407371 99407371 1001 86380 86390 1
407440 99407440 1001 86380 86390 1
407375 99407375 1001 86380 86390 1
407377 99407377 1001 86380 86390 1
407536 99407536 1001 86380 86390 1
407672 99407672 1001 86380 86390 1
407733 99407733 1001 86380 86390 1
407712 99407712 1001 86380 86390 1
407692 99407692 1001 86380 86390 1
407725 99407725 1001 86380 86390 1
407794 99407794 1001 86380 86390 1
408204 99408204 1001 86380 86390 1
408175 99408175 1001 86380 86390 1
408321 99408321 1001 86380 86390 1
408524 99408524 1001 86380 86390 1
408886 99408886 1001 86380 86390 1
408958 99408958 1001 86380 86390 1
409018 99409018 1001 86380 86390 1
409158 99409158 1001 86380 86390 1
409379 99409379 1001 86380 86390 1
409385 99409385 1001 86380 86390 1
409347 99409347 1001 86380 86390 1
409970 99409970 1001 86380 86390 1
409974 99409974 1001 86380 86390 1
409948 99409948 1001 86380 86390 1
410243 99410243 1001 86380 86390 1
410423 99410423 1001 86380 86390 1
410452 99410452 1001 86380 86390 1
410671 99410671 1001 86380 86390 1
410878 99410878 1001 86380 86390 1
410996 99410996 1001 86380 86390 1
411024 99411024 1001 86380 86390 1
411216 99411216 1001 86380 86390 1
411141 99411141 1001 86380 86390 1
411285 99411285 1001 86380 86390 1
411370 99411370 1001 86380 86390 1
411329 99411329 1001 86380 86390 1
411380 99411380 1001 86380 86390 1
411610 99411610 1001 86380 86390 1
411622 99411622 1001 86380 86390 1
411811 99411811 1001 86380 86390 1
412285 99412285 1001 86380 86390 1
413420 99413420 1001 86380 86390 1
413486 99413486 1001 86380 86390 1
413586 99413586 1001 86380 86390 1
413308 99413308 1001 86380 86390 1
413417 99413417 1001 86380 86390 1
413289 99413289 1001 86380 86390 1
412806 99412806 1001 86380 86390 1
412853 99412853 1001 86380 86390 1
412536 99412536 1001 86380 86390 1
412810 99412810 1001 86380 86390 1
414010 99414010 1001 86380 86390 1
413874 99413874 1001 86380 86390 1
413845 99413845 1001 86380 86390 1
414105 99414105 1001 86380 86390 1
414025 99414025 1001 86380 86390 1
413937 99413937 1001 86380 86390 1
413982 99413982 1001 86380 86390 1
414961 99414961 1001 86380 86390 1
415299 99415299 1001 86380 86390 1
415240 99415240 1001 86380 86390 1
414511 99414511 1001 86380 86390 1
414715 99414715 1001 86380 86390 1
414159 99414159 1001 86380 86390 1
414142 99414142 1001 86380 86390 1
415557 99415557 1001 86380 86390 1
415566 99415566 1001 86380 86390 1
416833 99416833 1001 86380 86390 1
416668 99416668 1001 86380 86390 1
416255 99416255 1001 86380 86390 1
416240 99416240 1001 86380 86390 1
416168 99416168 1001 86380 86390 1
416170 99416170 1001 86380 86390 1
416244 99416244 1001 86380 86390 1
415778 99415778 1001 86380 86390 1
416034 99416034 1001 86380 86390 1
416127 99416127 1001 86380 86390 1
415940 99415940 1001 86380 86390 1
417372 99417372 1001 86380 86390 1
417140 99417140 1001 86380 86390 1
417339 99417339 1001 86380 86390 1
417326 99417326 1001 86380 86390 1
417424 99417424 1001 86380 86390 1
417549 99417549 1001 86380 86390 1
417561 99417561 1001 86380 86390 1
417541 99417541 1001 86380 86390 1
417542 99417542 1001 86380 86390 1
418622 99418622 1001 86380 86390 1
418486 99418486 1001 86380 86390 1
418698 99418698 1001 86380 86390 1
418773 99418773 1001 86380 86390 1
418499 99418499 1001 86380 86390 1
418265 99418265 1001 86380 86390 1
417661 99417661 1001 86380 86390 1
417645 99417645 1001 86380 86390 1
417948 99417948 1001 86380 86390 1
417864 99417864 1001 86380 86390 1
419185 99419185 1001 86380 86390 1
420276 99420276 1001 86380 86390 1
420063 99420063 1001 86380 86390 1
419982 99419982 1001 86380 86390 1
419724 99419724 1001 86380 86390 1
419676 99419676 1001 86380 86390 1
419450 99419450 1001 86380 86390 1
419213 99419213 1001 86380 86390 1
419522 99419522 1001 86380 86390 1
419249 99419249 1001 86380 86390 1
419274 99419274 1001 86380 86390 1
419420 99419420 1001 86380 86390 1
420509 99420509 1001 86380 86390 1
420464 99420464 1001 86380 86390 1
420618 99420618 1001 86380 86390 1
420565 99420565 1001 86380 86390 1
420712 99420712 1001 86380 86390 1
420060 99420060 1001 86380 86390 1
420601 99420601 1001 86380 86390 1
420574 99420574 1001 86380 86390 1
420782 99420782 1001 86380 86390 1
420460 99420460 1001 86380 86390 1
420829 99420829 1001 86380 86390 1
421818 99421818 1001 86380 86390 1
421781 99421781 1001 86380 86390 1
421484 99421484 1001 86380 86390 1
421458 99421458 1001 86380 86390 1
421654 99421654 1001 86380 86390 1
420964 99420964 1001 86380 86390 1
420870 99420870 1001 86380 86390 1
421255 99421255 1001 86380 86390 1
422253 99422253 1001 86380 86390 1
422430 99422430 1001 86380 86390 1
423517 99423517 1001 86380 86390 1
423595 99423595 1001 86380 86390 1
423665 99423665 1001 86380 86390 1
423012 99423012 1001 86380 86390 1
423140 99423140 1001 86380 86390 1
422994 99422994 1001 86380 86390 1
423162 99423162 1001 86380 86390 1
422996 99422996 1001 86380 86390 1
422900 99422900 1001 86380 86390 1
423942 99423942 1001 86380 86390 1
423878 99423878 1001 86380 86390 1
425102 99425102 1001 86380 86390 1
425205 99425205 1001 86380 86390 1
425339 99425339 1001 86380 86390 1
424736 99424736 1001 86380 86390 1
424500 99424500 1001 86380 86390 1
424418 99424418 1001 86380 86390 1
424516 99424516 1001 86380 86390 1
424161 99424161 1001 86380 86390 1
424333 99424333 1001 86380 86390 1
425435 99425435 1001 86380 86390 1
425610 99425610 1001 86380 86390 1
426829 99426829 1001 86380 86390 1
426692 99426692 1001 86380 86390 1
426666 99426666 1001 86380 86390 1
426400 99426400 1001 86380 86390 1
426604 99426604 1001 86380 86390 1
426677 99426677 1001 86380 86390 1
426273 99426273 1001 86380 86390 1
427236 99427236 1001 86380 86390 1
426697 99426697 1001 86380 86390 1
427174 99427174 1001 86380 86390 1
427495 99427495 1001 86380 86390 1
427384 99427384 1001 86380 86390 1
427453 99427453 1001 86380 86390 1
428424 99428424 1001 86380 86390 1
428646 99428646 1001 86380 86390 1
428378 99428378 1001 86380 86390 1
428322 99428322 1001 86380 86390 1
428143 99428143 1001 86380 86390 1
428014 99428014 1001 86380 86390 1
428085 99428085 1001 86380 86390 1
427690 99427690 1001 86380 86390 1
427830 99427830 1001 86380 86390 1
427741 99427741 1001 86380 86390 1
427548 99427548 1001 86380 86390 1
427846 99427846 1001 86380 86390 1
428898 99428898 1001 86380 86390 1
428934 99428934 1001 86380 86390 1
429092 99429092 1001 86380 86390 1
430192 99430192 1001 86380 86390 1
430277 99430277 1001 86380 86390 1
430075 99430075 1001 86380 86390 1
430059 99430059 1001 86380 86390 1
429954 99429954 1001 86380 86390 1
429721 99429721 1001 86380 86390 1
429887 99429887 1001 86380 86390 1
429622 99429622 1001 86380 86390 1
429298 99429298 1001 86380 86390 1
429184 99429184 1001 86380 86390 1
429216 99429216 1001 86380 86390 1
429262 99429262 1001 86380 86390 1
430574 99430574 1001 86380 86390 1
430626 99430626 1001 86380 86390 1
430474 99430474 1001 86380 86390 1
431863 99431863 1001 86380 86390 1
431978 99431978 1001 86380 86390 1
431707 99431707 1001 86380 86390 1
431328 99431328 1001 86380 86390 1
431361 99431361 1001 86380 86390 1
431545 99431545 1001 86380 86390 1
431549 99431549 1001 86380 86390 1
431148 99431148 1001 86380 86390 1
431211 99431211 1001 86380 86390 1
430925 99430925 1001 86380 86390 1
432271 99432271 1001 86380 86390 1
432061 99432061 1001 86380 86390 1
432280 99432280 1001 86380 86390 1
432115 99432115 1001 86380 86390 1
433548 99433548 1001 86380 86390 1
433686 99433686 1001 86380 86390 1
433706 99433706 1001 86380 86390 1
433715 99433715 1001 86380 86390 1
432938 99432938 1001 86380 86390 1
433064 99433064 1001 86380 86390 1
433287 99433287 1001 86380 86390 1
433966 99433966 1001 86380 86390 1
433815 99433815 1001 86380 86390 1
434052 99434052 1001 86380 86390 1
433758 99433758 1001 86380 86390 1
434032 99434032 1001 86380 86390 1
435003 99435003 1001 86380 86390 1
435286 99435286 1001 86380 86390 1
435102 99435102 1001 86380 86390 1
435311 99435311 1001 86380 86390 1
435032 99435032 1001 86380 86390 1
435000 99435000 1001 86380 86390 1
434704 99434704 1001 86380 86390 1
434819 99434819 1001 86380 86390 1
434769 99434769 1001 86380 86390 1
434837 99434837 1001 86380 86390 1
434991 99434991 1001 86380 86390 1
434510 99434510 1001 86380 86390 1
434518 99434518 1001 86380 86390 1
434567 99434567 1001 86380 86390 1
434544 99434544 1001 86380 86390 1
435578 99435578 1001 86380 86390 1
435601 99435601 1001 86380 86390 1
435565 99435565 1001 86380 86390 1
435592 99435592 1001 86380 86390 1
436761 99436761 1001 86380 86390 1
436867 99436867 1001 86380 86390 1
436684 99436684 1001 86380 86390 1
436642 99436642 1001 86380 86390 1
436738 99436738 1001 86380 86390 1
436464 99436464 1001 86380 86390 1
435949 99435949 1001 86380 86390 1
435999 99435999 1001 86380 86390 1
437264 99437264 1001 86380 86390 1
437320 99437320 1001 86380 86390 1
437196 99437196 1001 86380 86390 1
437250 99437250 1001 86380 86390 1
437206 99437206 1001 86380 86390 1
300555 99300555 1001 86380 86390 1
300710 99300710 1001 86380 86390 1
300610 99300610 1001 86380 86390 1
300331 99300331 1001 86380 86390 1
300385 99300385 1001 86380 86390 1
300414 99300414 1001 86380 86390 1
300493 99300493 1001 86380 86390 1
300140 99300140 1001 86380 86390 1
300153 99300153 1001 86380 86390 1
300888 99300888 1001 86380 86390 1
300837 99300837 1001 86380 86390 1
300762 99300762 1001 86380 86390 1
301470 99301470 1001 86380 86390 1
301497 99301497 1001 86380 86390 1
301236 99301236 1001 86380 86390 1
301290 99301290 1001 86380 86390 1
301303 99301303 1001 86380 86390 1
300943 99300943 1001 86380 86390 1
301574 99301574 1001 86380 86390 1
301641 99301641 1001 86380 86390 1
302232 99302232 1001 86380 86390 1
302359 99302359 1001 86380 86390 1
302365 99302365 1001 86380 86390 1
302125 99302125 1001 86380 86390 1
302102 99302102 1001 86380 86390 1
302051 99302051 1001 86380 86390 1
302014 99302014 1001 86380 86390 1
302042 99302042 1001 86380 86390 1
302161 99302161 1001 86380 86390 1
301993 99301993 1001 86380 86390 1
301955 99301955 1001 86380 86390 1
301813 99301813 1001 86380 86390 1
301774 99301774 1001 86380 86390 1
301948 99301948 1001 86380 86390 1
302411 99302411 1001 86380 86390 1
302465 99302465 1001 86380 86390 1
303065 99303065 1001 86380 86390 1
303139 99303139 1001 86380 86390 1
303153 99303153 1001 86380 86390 1
302956 99302956 1001 86380 86390 1
302715 99302715 1001 86380 86390 1
302686 99302686 1001 86380 86390 1
302765 99302765 1001 86380 86390 1
302609 99302609 1001 86380 86390 1
303373 99303373 1001 86380 86390 1
303210 99303210 1001 86380 86390 1
304000 99304000 1001 86380 86390 1
303789 99303789 1001 86380 86390 1
303792 99303792 1001 86380 86390 1
303757 99303757 1001 86380 86390 1
303706 99303706 1001 86380 86390 1
303582 99303582 1001 86380 86390 1
303595 99303595 1001 86380 86390 1
303611 99303611 1001 86380 86390 1
304177 99304177 1001 86380 86390 1
304234 99304234 1001 86380 86390 1
304847 99304847 1001 86380 86390 1
304617 99304617 1001 86380 86390 1
304489 99304489 1001 86380 86390 1
304555 99304555 1001 86380 86390 1
304270 99304270 1001 86380 86390 1
304361 99304361 1001 86380 86390 1
305023 99305023 1001 86380 86390 1
305576 99305576 1001 86380 86390 1
305402 99305402 1001 86380 86390 1
305379 99305379 1001 86380 86390 1
305458 99305458 1001 86380 86390 1
305291 99305291 1001 86380 86390 1
305334 99305334 1001 86380 86390 1
305360 99305360 1001 86380 86390 1
305236 99305236 1001 86380 86390 1
305185 99305185 1001 86380 86390 1
305173 99305173 1001 86380 86390 1
500142 99500142 1001 86380 86390 1
500117 99500117 1001 86380 86390 1
500097 99500097 1001 86380 86390 1
500812 99500812 1001 86380 86390 1
500807 99500807 1001 86380 86390 1
500809 99500809 1001 86380 86390 1
500569 99500569 1001 86380 86390 1
500403 99500403 1001 86380 86390 1
500572 99500572 1001 86380 86390 1
500484 99500484 1001 86380 86390 1
500380 99500380 1001 86380 86390 1
500381 99500381 1001 86380 86390 1
500396 99500396 1001 86380 86390 1
500204 99500204 1001 86380 86390 1
500960 99500960 1001 86380 86390 1
500987 99500987 1001 86380 86390 1
501465 99501465 1001 86380 86390 1
501558 99501558 1001 86380 86390 1
501585 99501585 1001 86380 86390 1
501435 99501435 1001 86380 86390 1
501281 99501281 1001 86380 86390 1
501333 99501333 1001 86380 86390 1
501062 99501062 1001 86380 86390 1
501222 99501222 1001 86380 86390 1
501068 99501068 1001 86380 86390 1
501792 99501792 1001 86380 86390 1
501844 99501844 1001 86380 86390 1
501678 99501678 1001 86380 86390 1
501757 99501757 1001 86380 86390 1
501724 99501724 1001 86380 86390 1
502321 99502321 1001 86380 86390 1
502247 99502247 1001 86380 86390 1
502085 99502085 1001 86380 86390 1
501972 99501972 1001 86380 86390 1
501999 99501999 1001 86380 86390 1
502660 99502660 1001 86380 86390 1
502549 99502549 1001 86380 86390 1
502591 99502591 1001 86380 86390 1
503179 99503179 1001 86380 86390 1
503115 99503115 1001 86380 86390 1
503154 99503154 1001 86380 86390 1
503174 99503174 1001 86380 86390 1
502974 99502974 1001 86380 86390 1
503052 99503052 1001 86380 86390 1
502900 99502900 1001 86380 86390 1
503032 99503032 1001 86380 86390 1
502968 99502968 1001 86380 86390 1
502781 99502781 1001 86380 86390 1
502860 99502860 1001 86380 86390 1
503431 99503431 1001 86380 86390 1
504094 99504094 1001 86380 86390 1
504026 99504026 1001 86380 86390 1
503862 99503862 1001 86380 86390 1
503894 99503894 1001 86380 86390 1
503716 99503716 1001 86380 86390 1
503581 99503581 1001 86380 86390 1
503700 99503700 1001 86380 86390 1
503663 99503663 1001 86380 86390 1
503509 99503509 1001 86380 86390 1
504183 99504183 1001 86380 86390 1
504174 99504174 1001 86380 86390 1
504290 99504290 1001 86380 86390 1
504269 99504269 1001 86380 86390 1
504867 99504867 1001 86380 86390 1
504753 99504753 1001 86380 86390 1
504770 99504770 1001 86380 86390 1
504636 99504636 1001 86380 86390 1
504662 99504662 1001 86380 86390 1
504692 99504692 1001 86380 86390 1
504706 99504706 1001 86380 86390 1
504722 99504722 1001 86380 86390 1
504369 99504369 1001 86380 86390 1
504447 99504447 1001 86380 86390 1
504345 99504345 1001 86380 86390 1
504333 99504333 1001 86380 86390 1
505083 99505083 1001 86380 86390 1
504993 99504993 1001 86380 86390 1
505084 99505084 1001 86380 86390 1
505090 99505090 1001 86380 86390 1
505146 99505146 1001 86380 86390 1
505724 99505724 1001 86380 86390 1
505699 99505699 1001 86380 86390 1
505651 99505651 1001 86380 86390 1
505677 99505677 1001 86380 86390 1
505652 99505652 1001 86380 86390 1
505653 99505653 1001 86380 86390 1
505450 99505450 1001 86380 86390 1
505517 99505517 1001 86380 86390 1
505493 99505493 1001 86380 86390 1
505407 99505407 1001 86380 86390 1
505356 99505356 1001 86380 86390 1
505266 99505266 1001 86380 86390 1
505345 99505345 1001 86380 86390 1
505925 99505925 1001 86380 86390 1
505874 99505874 1001 86380 86390 1
505838 99505838 1001 86380 86390 1
505891 99505891 1001 86380 86390 1
505920 99505920 1001 86380 86390 1
505817 99505817 1001 86380 86390 1
506451 99506451 1001 86380 86390 1
506383 99506383 1001 86380 86390 1
506243 99506243 1001 86380 86390 1
506282 99506282 1001 86380 86390 1
506093 99506093 1001 86380 86390 1
506083 99506083 1001 86380 86390 1
505995 99505995 1001 86380 86390 1
506061 99506061 1001 86380 86390 1
506153 99506153 1001 86380 86390 1
505986 99505986 1001 86380 86390 1
506791 99506791 1001 86380 86390 1
506675 99506675 1001 86380 86390 1
506734 99506734 1001 86380 86390 1
507422 99507422 1001 86380 86390 1
507234 99507234 1001 86380 86390 1
507260 99507260 1001 86380 86390 1
507365 99507365 1001 86380 86390 1
507142 99507142 1001 86380 86390 1
506957 99506957 1001 86380 86390 1
506987 99506987 1001 86380 86390 1
506965 99506965 1001 86380 86390 1
506852 99506852 1001 86380 86390 1
507484 99507484 1001 86380 86390 1
507464 99507464 1001 86380 86390 1
507597 99507597 1001 86380 86390 1
507625 99507625 1001 86380 86390 1
508108 99508108 1001 86380 86390 1
508173 99508173 1001 86380 86390 1
508035 99508035 1001 86380 86390 1
507894 99507894 1001 86380 86390 1
507760 99507760 1001 86380 86390 1
508405 99508405 1001 86380 86390 1
508446 99508446 1001 86380 86390 1
508410 99508410 1001 86380 86390 1
508877 99508877 1001 86380 86390 1
508980 99508980 1001 86380 86390 1
508726 99508726 1001 86380 86390 1
508817 99508817 1001 86380 86390 1
508808 99508808 1001 86380 86390 1
508849 99508849 1001 86380 86390 1
508708 99508708 1001 86380 86390 1
508469 99508469 1001 86380 86390 1
508470 99508470 1001 86380 86390 1
508614 99508614 1001 86380 86390 1
508604 99508604 1001 86380 86390 1
508478 99508478 1001 86380 86390 1
509082 99509082 1001 86380 86390 1
509278 99509278 1001 86380 86390 1
509811 99509811 1001 86380 86390 1
509709 99509709 1001 86380 86390 1
509883 99509883 1001 86380 86390 1
509646 99509646 1001 86380 86390 1
509570 99509570 1001 86380 86390 1
509583 99509583 1001 86380 86390 1
509687 99509687 1001 86380 86390 1
509549 99509549 1001 86380 86390 1
509438 99509438 1001 86380 86390 1
509375 99509375 1001 86380 86390 1
509311 99509311 1001 86380 86390 1
509454 99509454 1001 86380 86390 1
509377 99509377 1001 86380 86390 1
509341 99509341 1001 86380 86390 1
509354 99509354 1001 86380 86390 1
509419 99509419 1001 86380 86390 1
510045 99510045 1001 86380 86390 1
510100 99510100 1001 86380 86390 1
509986 99509986 1001 86380 86390 1
510651 99510651 1001 86380 86390 1
510548 99510548 1001 86380 86390 1
510581 99510581 1001 86380 86390 1
510450 99510450 1001 86380 86390 1
510413 99510413 1001 86380 86390 1
510185 99510185 1001 86380 86390 1
510215 99510215 1001 86380 86390 1
510218 99510218 1001 86380 86390 1
510309 99510309 1001 86380 86390 1
510859 99510859 1001 86380 86390 1
510860 99510860 1001 86380 86390 1
510744 99510744 1001 86380 86390 1
510797 99510797 1001 86380 86390 1
511519 99511519 1001 86380 86390 1
511472 99511472 1001 86380 86390 1
511220 99511220 1001 86380 86390 1
511315 99511315 1001 86380 86390 1
511214 99511214 1001 86380 86390 1
511178 99511178 1001 86380 86390 1
510987 99510987 1001 86380 86390 1
510965 99510965 1001 86380 86390 1
511606 99511606 1001 86380 86390 1
512357 99512357 1001 86380 86390 1
512309 99512309 1001 86380 86390 1
512157 99512157 1001 86380 86390 1
511932 99511932 1001 86380 86390 1
511922 99511922 1001 86380 86390 1
512557 99512557 1001 86380 86390 1
512458 99512458 1001 86380 86390 1
512396 99512396 1001 86380 86390 1
513028 99513028 1001 86380 86390 1
513109 99513109 1001 86380 86390 1
512861 99512861 1001 86380 86390 1
512862 99512862 1001 86380 86390 1
512953 99512953 1001 86380 86390 1
512630 99512630 1001 86380 86390 1
513293 99513293 1001 86380 86390 1
513383 99513383 1001 86380 86390 1
513271 99513271 1001 86380 86390 1
513299 99513299 1001 86380 86390 1
513352 99513352 1001 86380 86390 1
513893 99513893 1001 86380 86390 1
513920 99513920 1001 86380 86390 1
513883 99513883 1001 86380 86390 1
513974 99513974 1001 86380 86390 1
513631 99513631 1001 86380 86390 1
513737 99513737 1001 86380 86390 1
513752 99513752 1001 86380 86390 1
513808 99513808 1001 86380 86390 1
513757 99513757 1001 86380 86390 1
513706 99513706 1001 86380 86390 1
513527 99513527 1001 86380 86390 1
513544 99513544 1001 86380 86390 1
513522 99513522 1001 86380 86390 1
514070 99514070 1001 86380 86390 1
514084 99514084 1001 86380 86390 1
514214 99514214 1001 86380 86390 1
514692 99514692 1001 86380 86390 1
514786 99514786 1001 86380 86390 1
514748 99514748 1001 86380 86390 1
514626 99514626 1001 86380 86390 1
514601 99514601 1001 86380 86390 1
514529 99514529 1001 86380 86390 1
514495 99514495 1001 86380 86390 1
514420 99514420 1001 86380 86390 1
514390 99514390 1001 86380 86390 1
515647 99515647 1001 86380 86390 1
515569 99515569 1001 86380 86390 1
515546 99515546 1001 86380 86390 1
515661 99515661 1001 86380 86390 1
515573 99515573 1001 86380 86390 1
515668 99515668 1001 86380 86390 1
515498 99515498 1001 86380 86390 1
515511 99515511 1001 86380 86390 1
515566 99515566 1001 86380 86390 1
515441 99515441 1001 86380 86390 1
515287 99515287 1001 86380 86390 1
515277 99515277 1001 86380 86390 1
515194 99515194 1001 86380 86390 1
515130 99515130 1001 86380 86390 1
515182 99515182 1001 86380 86390 1
515135 99515135 1001 86380 86390 1
515253 99515253 1001 86380 86390 1
515084 99515084 1001 86380 86390 1
516373 99516373 1001 86380 86390 1
516485 99516485 1001 86380 86390 1
516439 99516439 1001 86380 86390 1
516362 99516362 1001 86380 86390 1
516430 99516430 1001 86380 86390 1
516113 99516113 1001 86380 86390 1
516261 99516261 1001 86380 86390 1
516122 99516122 1001 86380 86390 1
516044 99516044 1001 86380 86390 1
516048 99516048 1001 86380 86390 1
516074 99516074 1001 86380 86390 1
515971 99515971 1001 86380 86390 1
516692 99516692 1001 86380 86390 1
517302 99517302 1001 86380 86390 1
517139 99517139 1001 86380 86390 1
517018 99517018 1001 86380 86390 1
517070 99517070 1001 86380 86390 1
517033 99517033 1001 86380 86390 1
517125 99517125 1001 86380 86390 1
516859 99516859 1001 86380 86390 1
516757 99516757 1001 86380 86390 1
516737 99516737 1001 86380 86390 1
517483 99517483 1001 86380 86390 1
517459 99517459 1001 86380 86390 1
517537 99517537 1001 86380 86390 1
517995 99517995 1001 86380 86390 1
518127 99518127 1001 86380 86390 1
518078 99518078 1001 86380 86390 1
518104 99518104 1001 86380 86390 1
518017 99518017 1001 86380 86390 1
517754 99517754 1001 86380 86390 1
517646 99517646 1001 86380 86390 1
517737 99517737 1001 86380 86390 1
517647 99517647 1001 86380 86390 1
517661 99517661 1001 86380 86390 1
517637 99517637 1001 86380 86390 1
517667 99517667 1001 86380 86390 1
517604 99517604 1001 86380 86390 1
517643 99517643 1001 86380 86390 1
518240 99518240 1001 86380 86390 1
518305 99518305 1001 86380 86390 1
518206 99518206 1001 86380 86390 1
518849 99518849 1001 86380 86390 1
518968 99518968 1001 86380 86390 1
518827 99518827 1001 86380 86390 1
518932 99518932 1001 86380 86390 1
518895 99518895 1001 86380 86390 1
518831 99518831 1001 86380 86390 1
518743 99518743 1001 86380 86390 1
518746 99518746 1001 86380 86390 1
518737 99518737 1001 86380 86390 1
518704 99518704 1001 86380 86390 1
518422 99518422 1001 86380 86390 1
518385 99518385 1001 86380 86390 1
518555 99518555 1001 86380 86390 1
518442 99518442 1001 86380 86390 1
519147 99519147 1001 86380 86390 1
519096 99519096 1001 86380 86390 1
519776 99519776 1001 86380 86390 1
519549 99519549 1001 86380 86390 1
519513 99519513 1001 86380 86390 1
519411 99519411 1001 86380 86390 1
519340 99519340 1001 86380 86390 1
519238 99519238 1001 86380 86390 1
519335 99519335 1001 86380 86390 1
519919 99519919 1001 86380 86390 1
520013 99520013 1001 86380 86390 1
519820 99519820 1001 86380 86390 1
520565 99520565 1001 86380 86390 1
520437 99520437 1001 86380 86390 1
520517 99520517 1001 86380 86390 1
520466 99520466 1001 86380 86390 1
520385 99520385 1001 86380 86390 1
520258 99520258 1001 86380 86390 1
520393 99520393 1001 86380 86390 1
520368 99520368 1001 86380 86390 1
520382 99520382 1001 86380 86390 1
520175 99520175 1001 86380 86390 1
520663 99520663 1001 86380 86390 1
520819 99520819 1001 86380 86390 1
520845 99520845 1001 86380 86390 1
520798 99520798 1001 86380 86390 1
520749 99520749 1001 86380 86390 1
520788 99520788 1001 86380 86390 1
520763 99520763 1001 86380 86390 1
520764 99520764 1001 86380 86390 1
521265 99521265 1001 86380 86390 1
521347 99521347 1001 86380 86390 1
521399 99521399 1001 86380 86390 1
521284 99521284 1001 86380 86390 1
521184 99521184 1001 86380 86390 1
521173 99521173 1001 86380 86390 1
521109 99521109 1001 86380 86390 1
521141 99521141 1001 86380 86390 1
520979 99520979 1001 86380 86390 1
521529 99521529 1001 86380 86390 1
521632 99521632 1001 86380 86390 1
521536 99521536 1001 86380 86390 1
522165 99522165 1001 86380 86390 1
522246 99522246 1001 86380 86390 1
522175 99522175 1001 86380 86390 1
521945 99521945 1001 86380 86390 1
521982 99521982 1001 86380 86390 1
521776 99521776 1001 86380 86390 1
521821 99521821 1001 86380 86390 1
521874 99521874 1001 86380 86390 1
521708 99521708 1001 86380 86390 1
522452 99522452 1001 86380 86390 1
522992 99522992 1001 86380 86390 1
523092 99523092 1001 86380 86390 1
522943 99522943 1001 86380 86390 1
523093 99523093 1001 86380 86390 1
522972 99522972 1001 86380 86390 1
522934 99522934 1001 86380 86390 1
523041 99523041 1001 86380 86390 1
522835 99522835 1001 86380 86390 1
522747 99522747 1001 86380 86390 1
522542 99522542 1001 86380 86390 1
522621 99522621 1001 86380 86390 1
522702 99522702 1001 86380 86390 1
523238 99523238 1001 86380 86390 1
523241 99523241 1001 86380 86390 1
523254 99523254 1001 86380 86390 1
523321 99523321 1001 86380 86390 1
523778 99523778 1001 86380 86390 1
523782 99523782 1001 86380 86390 1
523814 99523814 1001 86380 86390 1
523545 99523545 1001 86380 86390 1
523579 99523579 1001 86380 86390 1
523605 99523605 1001 86380 86390 1
523608 99523608 1001 86380 86390 1
523389 99523389 1001 86380 86390 1
523368 99523368 1001 86380 86390 1
523452 99523452 1001 86380 86390 1
524082 99524082 1001 86380 86390 1
524736 99524736 1001 86380 86390 1
524514 99524514 1001 86380 86390 1
524489 99524489 1001 86380 86390 1
524364 99524364 1001 86380 86390 1
524535 99524535 1001 86380 86390 1
524231 99524231 1001 86380 86390 1
524194 99524194 1001 86380 86390 1
524339 99524339 1001 86380 86390 1
524185 99524185 1001 86380 86390 1
524832 99524832 1001 86380 86390 1
524781 99524781 1001 86380 86390 1
524774 99524774 1001 86380 86390 1
524921 99524921 1001 86380 86390 1
525520 99525520 1001 86380 86390 1
525443 99525443 1001 86380 86390 1
525418 99525418 1001 86380 86390 1
525457 99525457 1001 86380 86390 1
525550 99525550 1001 86380 86390 1
525552 99525552 1001 86380 86390 1
525284 99525284 1001 86380 86390 1
525175 99525175 1001 86380 86390 1
525077 99525077 1001 86380 86390 1
525040 99525040 1001 86380 86390 1
525724 99525724 1001 86380 86390 1
525636 99525636 1001 86380 86390 1
525728 99525728 1001 86380 86390 1
525799 99525799 1001 86380 86390 1
526201 99526201 1001 86380 86390 1
525894 99525894 1001 86380 86390 1
525857 99525857 1001 86380 86390 1
525834 99525834 1001 86380 86390 1
526567 99526567 1001 86380 86390 1
527070 99527070 1001 86380 86390 1
526904 99526904 1001 86380 86390 1
526948 99526948 1001 86380 86390 1
526923 99526923 1001 86380 86390 1
526962 99526962 1001 86380 86390 1
526647 99526647 1001 86380 86390 1
526752 99526752 1001 86380 86390 1
526701 99526701 1001 86380 86390 1
526808 99526808 1001 86380 86390 1
527454 99527454 1001 86380 86390 1
527314 99527314 1001 86380 86390 1
527375 99527375 1001 86380 86390 1
527979 99527979 1001 86380 86390 1
527826 99527826 1001 86380 86390 1
527578 99527578 1001 86380 86390 1
527461 99527461 1001 86380 86390 1
527492 99527492 1001 86380 86390 1
528191 99528191 1001 86380 86390 1
528087 99528087 1001 86380 86390 1
528186 99528186 1001 86380 86390 1
528670 99528670 1001 86380 86390 1
528515 99528515 1001 86380 86390 1
528671 99528671 1001 86380 86390 1
528531 99528531 1001 86380 86390 1
528526 99528526 1001 86380 86390 1
528424 99528424 1001 86380 86390 1
528285 99528285 1001 86380 86390 1
528428 99528428 1001 86380 86390 1
528447 99528447 1001 86380 86390 1
529017 99529017 1001 86380 86390 1
529689 99529689 1001 86380 86390 1
529616 99529616 1001 86380 86390 1
529618 99529618 1001 86380 86390 1
529533 99529533 1001 86380 86390 1
529460 99529460 1001 86380 86390 1
529442 99529442 1001 86380 86390 1
529159 99529159 1001 86380 86390 1
529213 99529213 1001 86380 86390 1
529253 99529253 1001 86380 86390 1
529165 99529165 1001 86380 86390 1
529142 99529142 1001 86380 86390 1
529196 99529196 1001 86380 86390 1
529857 99529857 1001 86380 86390 1
529824 99529824 1001 86380 86390 1
530552 99530552 1001 86380 86390 1
530410 99530410 1001 86380 86390 1
530336 99530336 1001 86380 86390 1
530143 99530143 1001 86380 86390 1
530239 99530239 1001 86380 86390 1
530253 99530253 1001 86380 86390 1
530281 99530281 1001 86380 86390 1
530151 99530151 1001 86380 86390 1
529936 99529936 1001 86380 86390 1
530004 99530004 1001 86380 86390 1
530107 99530107 1001 86380 86390 1
529954 99529954 1001 86380 86390 1
530693 99530693 1001 86380 86390 1
530682 99530682 1001 86380 86390 1
530721 99530721 1001 86380 86390 1
530750 99530750 1001 86380 86390 1
530639 99530639 1001 86380 86390 1
530705 99530705 1001 86380 86390 1
530731 99530731 1001 86380 86390 1
531376 99531376 1001 86380 86390 1
531292 99531292 1001 86380 86390 1
531322 99531322 1001 86380 86390 1
531246 99531246 1001 86380 86390 1
531008 99531008 1001 86380 86390 1
531040 99531040 1001 86380 86390 1
531003 99531003 1001 86380 86390 1
530876 99530876 1001 86380 86390 1
530902 99530902 1001 86380 86390 1
530765 99530765 1001 86380 86390 1
531467 99531467 1001 86380 86390 1
531457 99531457 1001 86380 86390 1
531552 99531552 1001 86380 86390 1
532121 99532121 1001 86380 86390 1
532087 99532087 1001 86380 86390 1
531878 99531878 1001 86380 86390 1
532384 99532384 1001 86380 86390 1
532327 99532327 1001 86380 86390 1
532406 99532406 1001 86380 86390 1
532381 99532381 1001 86380 86390 1
532265 99532265 1001 86380 86390 1
532852 99532852 1001 86380 86390 1
533008 99533008 1001 86380 86390 1
532937 99532937 1001 86380 86390 1
532836 99532836 1001 86380 86390 1
532711 99532711 1001 86380 86390 1
532763 99532763 1001 86380 86390 1
532623 99532623 1001 86380 86390 1
532769 99532769 1001 86380 86390 1
532656 99532656 1001 86380 86390 1
532529 99532529 1001 86380 86390 1
532429 99532429 1001 86380 86390 1
532471 99532471 1001 86380 86390 1
533119 99533119 1001 86380 86390 1
533124 99533124 1001 86380 86390 1
533230 99533230 1001 86380 86390 1
533130 99533130 1001 86380 86390 1
533703 99533703 1001 86380 86390 1
533742 99533742 1001 86380 86390 1
533691 99533691 1001 86380 86390 1
533832 99533832 1001 86380 86390 1
533713 99533713 1001 86380 86390 1
533727 99533727 1001 86380 86390 1
533628 99533628 1001 86380 86390 1
533529 99533529 1001 86380 86390 1
533454 99533454 1001 86380 86390 1
533495 99533495 1001 86380 86390 1
533436 99533436 1001 86380 86390 1
533312 99533312 1001 86380 86390 1
533947 99533947 1001 86380 86390 1
533883 99533883 1001 86380 86390 1
533910 99533910 1001 86380 86390 1
534491 99534491 1001 86380 86390 1
534571 99534571 1001 86380 86390 1
534508 99534508 1001 86380 86390 1
534573 99534573 1001 86380 86390 1
534414 99534414 1001 86380 86390 1
534380 99534380 1001 86380 86390 1
534342 99534342 1001 86380 86390 1
534279 99534279 1001 86380 86390 1
534306 99534306 1001 86380 86390 1
534144 99534144 1001 86380 86390 1
534236 99534236 1001 86380 86390 1
534109 99534109 1001 86380 86390 1
534136 99534136 1001 86380 86390 1
534124 99534124 1001 86380 86390 1
534138 99534138 1001 86380 86390 1
534868 99534868 1001 86380 86390 1
534719 99534719 1001 86380 86390 1
534810 99534810 1001 86380 86390 1
535362 99535362 1001 86380 86390 1
535500 99535500 1001 86380 86390 1
535430 99535430 1001 86380 86390 1
535129 99535129 1001 86380 86390 1
535236 99535236 1001 86380 86390 1
534918 99534918 1001 86380 86390 1
535011 99535011 1001 86380 86390 1
534949 99534949 1001 86380 86390 1
534939 99534939 1001 86380 86390 1
535031 99535031 1001 86380 86390 1
535070 99535070 1001 86380 86390 1
536185 99536185 1001 86380 86390 1
536269 99536269 1001 86380 86390 1
535940 99535940 1001 86380 86390 1
535928 99535928 1001 86380 86390 1
535899 99535899 1001 86380 86390 1
535904 99535904 1001 86380 86390 1
535724 99535724 1001 86380 86390 1
536496 99536496 1001 86380 86390 1
536509 99536509 1001 86380 86390 1
536514 99536514 1001 86380 86390 1
536540 99536540 1001 86380 86390 1
537040 99537040 1001 86380 86390 1
536958 99536958 1001 86380 86390 1
536779 99536779 1001 86380 86390 1
536909 99536909 1001 86380 86390 1
536936 99536936 1001 86380 86390 1
536924 99536924 1001 86380 86390 1
536569 99536569 1001 86380 86390 1
536660 99536660 1001 86380 86390 1
536673 99536673 1001 86380 86390 1
536729 99536729 1001 86380 86390 1
536613 99536613 1001 86380 86390 1
536605 99536605 1001 86380 86390 1
537226 99537226 1001 86380 86390 1
537343 99537343 1001 86380 86390 1
537332 99537332 1001 86380 86390 1
537345 99537345 1001 86380 86390 1
537244 99537244 1001 86380 86390 1
537311 99537311 1001 86380 86390 1
537811 99537811 1001 86380 86390 1
537877 99537877 1001 86380 86390 1
537879 99537879 1001 86380 86390 1
537948 99537948 1001 86380 86390 1
537923 99537923 1001 86380 86390 1
537654 99537654 1001 86380 86390 1
537759 99537759 1001 86380 86390 1
537618 99537618 1001 86380 86390 1
537611 99537611 1001 86380 86390 1
537639 99537639 1001 86380 86390 1
537465 99537465 1001 86380 86390 1
538152 99538152 1001 86380 86390 1
538159 99538159 1001 86380 86390 1
538782 99538782 1001 86380 86390 1
538704 99538704 1001 86380 86390 1
538671 99538671 1001 86380 86390 1
538490 99538490 1001 86380 86390 1
538231 99538231 1001 86380 86390 1
538206 99538206 1001 86380 86390 1
538928 99538928 1001 86380 86390 1
538865 99538865 1001 86380 86390 1
538934 99538934 1001 86380 86390 1
538883 99538883 1001 86380 86390 1
538974 99538974 1001 86380 86390 1
538949 99538949 1001 86380 86390 1
539409 99539409 1001 86380 86390 1
539259 99539259 1001 86380 86390 1
539379 99539379 1001 86380 86390 1
539073 99539073 1001 86380 86390 1
539061 99539061 1001 86380 86390 1
539113 99539113 1001 86380 86390 1
539144 99539144 1001 86380 86390 1
539796 99539796 1001 86380 86390 1
540288 99540288 1001 86380 86390 1
540370 99540370 1001 86380 86390 1
540452 99540452 1001 86380 86390 1
540295 99540295 1001 86380 86390 1
540071 99540071 1001 86380 86390 1
540074 99540074 1001 86380 86390 1
540129 99540129 1001 86380 86390 1
540001 99540001 1001 86380 86390 1
539877 99539877 1001 86380 86390 1
540519 99540519 1001 86380 86390 1
540553 99540553 1001 86380 86390 1
541280 99541280 1001 86380 86390 1
541187 99541187 1001 86380 86390 1
541188 99541188 1001 86380 86390 1
541010 99541010 1001 86380 86390 1
541044 99541044 1001 86380 86390 1
541083 99541083 1001 86380 86390 1
541059 99541059 1001 86380 86390 1
540702 99540702 1001 86380 86390 1
540807 99540807 1001 86380 86390 1
540697 99540697 1001 86380 86390 1
541337 99541337 1001 86380 86390 1
541392 99541392 1001 86380 86390 1
541952 99541952 1001 86380 86390 1
542090 99542090 1001 86380 86390 1
541943 99541943 1001 86380 86390 1
542114 99542114 1001 86380 86390 1
541767 99541767 1001 86380 86390 1
541781 99541781 1001 86380 86390 1
541632 99541632 1001 86380 86390 1
541529 99541529 1001 86380 86390 1
541659 99541659 1001 86380 86390 1
541569 99541569 1001 86380 86390 1
541660 99541660 1001 86380 86390 1
542216 99542216 1001 86380 86390 1
542843 99542843 1001 86380 86390 1
542831 99542831 1001 86380 86390 1
542808 99542808 1001 86380 86390 1
542919 99542919 1001 86380 86390 1
542535 99542535 1001 86380 86390 1
542653 99542653 1001 86380 86390 1
542732 99542732 1001 86380 86390 1
542733 99542733 1001 86380 86390 1
542440 99542440 1001 86380 86390 1
543137 99543137 1001 86380 86390 1
543073 99543073 1001 86380 86390 1
543050 99543050 1001 86380 86390 1
543107 99543107 1001 86380 86390 1
543743 99543743 1001 86380 86390 1
543399 99543399 1001 86380 86390 1
543523 99543523 1001 86380 86390 1
543298 99543298 1001 86380 86390 1
543339 99543339 1001 86380 86390 1
543799 99543799 1001 86380 86390 1
543787 99543787 1001 86380 86390 1
543931 99543931 1001 86380 86390 1
543896 99543896 1001 86380 86390 1
544566 99544566 1001 86380 86390 1
544573 99544573 1001 86380 86390 1
544440 99544440 1001 86380 86390 1
544380 99544380 1001 86380 86390 1
544291 99544291 1001 86380 86390 1
544111 99544111 1001 86380 86390 1
544078 99544078 1001 86380 86390 1
543988 99543988 1001 86380 86390 1
544662 99544662 1001 86380 86390 1
544668 99544668 1001 86380 86390 1
544671 99544671 1001 86380 86390 1
412725 389 1001 53880 54297 1
520650 1040 1002 29268 32678 1
537546 1218 1001 47308 47607 1
400098 99400098 1001 86380 86390 1
543202 745 1002 26515 36106 1
400179 99400179 1001 86380 86390 1
400294 99400294 1001 86380 86390 1
400295 99400295 1001 86380 86390 1
400406 99400406 1001 86380 86390 1
400451 99400451 1001 86380 86390 1
400928 99400928 1001 86380 86390 1
401075 99401075 1001 86380 86390 1
401175 99401175 1001 86380 86390 1
401302 99401302 1001 86380 86390 1
401363 99401363 1001 86380 86390 1
401343 99401343 1001 86380 86390 1
401556 99401556 1001 86380 86390 1
401798 99401798 1001 86380 86390 1
401855 99401855 1001 86380 86390 1
402240 99402240 1001 86380 86390 1
402224 99402224 1001 86380 86390 1
402352 99402352 1001 86380 86390 1
402461 99402461 1001 86380 86390 1
402492 99402492 1001 86380 86390 1
402717 99402717 1001 86380 86390 1
403015 99403015 1001 86380 86390 1
403206 99403206 1001 86380 86390 1
403269 99403269 1001 86380 86390 1
403519 99403519 1001 86380 86390 1
403698 99403698 1001 86380 86390 1
403690 99403690 1001 86380 86390 1
403784 99403784 1001 86380 86390 1
403806 99403806 1001 86380 86390 1
403854 99403854 1001 86380 86390 1
403940 99403940 1001 86380 86390 1
404154 99404154 1001 86380 86390 1
404296 99404296 1001 86380 86390 1
404363 99404363 1001 86380 86390 1
404369 99404369 1001 86380 86390 1
404399 99404399 1001 86380 86390 1
404948 99404948 1001 86380 86390 1
404982 99404982 1001 86380 86390 1
405459 99405459 1001 86380 86390 1
405618 99405618 1001 86380 86390 1
405700 99405700 1001 86380 86390 1
405733 99405733 1001 86380 86390 1
405912 99405912 1001 86380 86390 1
405991 99405991 1001 86380 86390 1
406204 99406204 1001 86380 86390 1
406326 99406326 1001 86380 86390 1
406410 99406410 1001 86380 86390 1
406613 99406613 1001 86380 86390 1
406878 99406878 1001 86380 86390 1
406892 99406892 1001 86380 86390 1
406976 99406976 1001 86380 86390 1
407251 99407251 1001 86380 86390 1
407290 99407290 1001 86380 86390 1
407439 99407439 1001 86380 86390 1
407406 99407406 1001 86380 86390 1
407571 99407571 1001 86380 86390 1
407947 99407947 1001 86380 86390 1
407978 99407978 1001 86380 86390 1
408140 99408140 1001 86380 86390 1
408265 99408265 1001 86380 86390 1
408331 99408331 1001 86380 86390 1
408356 99408356 1001 86380 86390 1
408522 99408522 1001 86380 86390 1
408750 99408750 1001 86380 86390 1
408920 99408920 1001 86380 86390 1
409314 99409314 1001 86380 86390 1
409376 99409376 1001 86380 86390 1
409589 99409589 1001 86380 86390 1
409522 99409522 1001 86380 86390 1
409659 99409659 1001 86380 86390 1
409616 99409616 1001 86380 86390 1
409628 99409628 1001 86380 86390 1
409797 99409797 1001 86380 86390 1
409840 99409840 1001 86380 86390 1
409962 99409962 1001 86380 86390 1
409963 99409963 1001 86380 86390 1
410085 99410085 1001 86380 86390 1
410236 99410236 1001 86380 86390 1
410267 99410267 1001 86380 86390 1
410433 99410433 1001 86380 86390 1
410608 99410608 1001 86380 86390 1
410651 99410651 1001 86380 86390 1
411012 99411012 1001 86380 86390 1
411340 99411340 1001 86380 86390 1
411433 99411433 1001 86380 86390 1
411614 99411614 1001 86380 86390 1
411819 99411819 1001 86380 86390 1
411860 99411860 1001 86380 86390 1
412055 99412055 1001 86380 86390 1
412469 99412469 1001 86380 86390 1
412310 99412310 1001 86380 86390 1
413398 99413398 1001 86380 86390 1
412979 99412979 1001 86380 86390 1
413085 99413085 1001 86380 86390 1
413087 99413087 1001 86380 86390 1
412944 99412944 1001 86380 86390 1
413129 99413129 1001 86380 86390 1
413028 99413028 1001 86380 86390 1
412501 99412501 1001 86380 86390 1
412865 99412865 1001 86380 86390 1
412703 99412703 1001 86380 86390 1
412855 99412855 1001 86380 86390 1
412875 99412875 1001 86380 86390 1
412791 99412791 1001 86380 86390 1
413834 99413834 1001 86380 86390 1
413759 99413759 1001 86380 86390 1
413806 99413806 1001 86380 86390 1
413974 99413974 1001 86380 86390 1
413932 99413932 1001 86380 86390 1
414946 99414946 1001 86380 86390 1
415171 99415171 1001 86380 86390 1
415100 99415100 1001 86380 86390 1
415183 99415183 1001 86380 86390 1
415305 99415305 1001 86380 86390 1
414413 99414413 1001 86380 86390 1
414290 99414290 1001 86380 86390 1
414375 99414375 1001 86380 86390 1
415367 99415367 1001 86380 86390 1
415438 99415438 1001 86380 86390 1
416641 99416641 1001 86380 86390 1
416919 99416919 1001 86380 86390 1
416233 99416233 1001 86380 86390 1
416525 99416525 1001 86380 86390 1
416323 99416323 1001 86380 86390 1
415877 99415877 1001 86380 86390 1
417048 99417048 1001 86380 86390 1
417130 99417130 1001 86380 86390 1
417572 99417572 1001 86380 86390 1
417606 99417606 1001 86380 86390 1
417522 99417522 1001 86380 86390 1
417562 99417562 1001 86380 86390 1
418714 99418714 1001 86380 86390 1
418534 99418534 1001 86380 86390 1
418517 99418517 1001 86380 86390 1
418706 99418706 1001 86380 86390 1
418646 99418646 1001 86380 86390 1
418790 99418790 1001 86380 86390 1
418593 99418593 1001 86380 86390 1
418078 99418078 1001 86380 86390 1
418350 99418350 1001 86380 86390 1
417736 99417736 1001 86380 86390 1
418005 99418005 1001 86380 86390 1
417944 99417944 1001 86380 86390 1
417861 99417861 1001 86380 86390 1
417695 99417695 1001 86380 86390 1
420372 99420372 1001 86380 86390 1
419986 99419986 1001 86380 86390 1
419751 99419751 1001 86380 86390 1
419402 99419402 1001 86380 86390 1
419524 99419524 1001 86380 86390 1
420691 99420691 1001 86380 86390 1
420675 99420675 1001 86380 86390 1
420769 99420769 1001 86380 86390 1
420501 99420501 1001 86380 86390 1
420552 99420552 1001 86380 86390 1
420603 99420603 1001 86380 86390 1
420609 99420609 1001 86380 86390 1
421838 99421838 1001 86380 86390 1
421840 99421840 1001 86380 86390 1
421801 99421801 1001 86380 86390 1
421693 99421693 1001 86380 86390 1
421848 99421848 1001 86380 86390 1
421951 99421951 1001 86380 86390 1
422082 99422082 1001 86380 86390 1
421395 99421395 1001 86380 86390 1
421505 99421505 1001 86380 86390 1
421589 99421589 1001 86380 86390 1
422509 99422509 1001 86380 86390 1
422324 99422324 1001 86380 86390 1
422524 99422524 1001 86380 86390 1
422269 99422269 1001 86380 86390 1
422526 99422526 1001 86380 86390 1
423680 99423680 1001 86380 86390 1
423557 99423557 1001 86380 86390 1
423697 99423697 1001 86380 86390 1
423190 99423190 1001 86380 86390 1
423251 99423251 1001 86380 86390 1
422810 99422810 1001 86380 86390 1
422685 99422685 1001 86380 86390 1
422872 99422872 1001 86380 86390 1
424069 99424069 1001 86380 86390 1
423829 99423829 1001 86380 86390 1
423775 99423775 1001 86380 86390 1
424083 99424083 1001 86380 86390 1
423930 99423930 1001 86380 86390 1
424000 99424000 1001 86380 86390 1
423856 99423856 1001 86380 86390 1
425087 99425087 1001 86380 86390 1
425337 99425337 1001 86380 86390 1
425132 99425132 1001 86380 86390 1
425037 99425037 1001 86380 86390 1
424711 99424711 1001 86380 86390 1
424909 99424909 1001 86380 86390 1
424675 99424675 1001 86380 86390 1
424294 99424294 1001 86380 86390 1
424429 99424429 1001 86380 86390 1
424288 99424288 1001 86380 86390 1
424432 99424432 1001 86380 86390 1
425405 99425405 1001 86380 86390 1
424153 99424153 1001 86380 86390 1
425444 99425444 1001 86380 86390 1
426772 99426772 1001 86380 86390 1
426955 99426955 1001 86380 86390 1
426476 99426476 1001 86380 86390 1
426316 99426316 1001 86380 86390 1
425869 99425869 1001 86380 86390 1
426002 99426002 1001 86380 86390 1
426238 99426238 1001 86380 86390 1
427482 99427482 1001 86380 86390 1
427337 99427337 1001 86380 86390 1
428590 99428590 1001 86380 86390 1
428508 99428508 1001 86380 86390 1
428377 99428377 1001 86380 86390 1
428453 99428453 1001 86380 86390 1
428629 99428629 1001 86380 86390 1
428130 99428130 1001 86380 86390 1
427885 99427885 1001 86380 86390 1
429024 99429024 1001 86380 86390 1
428980 99428980 1001 86380 86390 1
430094 99430094 1001 86380 86390 1
430229 99430229 1001 86380 86390 1
429699 99429699 1001 86380 86390 1
429431 99429431 1001 86380 86390 1
429560 99429560 1001 86380 86390 1
430714 99430714 1001 86380 86390 1
430516 99430516 1001 86380 86390 1
430470 99430470 1001 86380 86390 1
430630 99430630 1001 86380 86390 1
431670 99431670 1001 86380 86390 1
431975 99431975 1001 86380 86390 1
431688 99431688 1001 86380 86390 1
431645 99431645 1001 86380 86390 1
431506 99431506 1001 86380 86390 1
431534 99431534 1001 86380 86390 1
431589 99431589 1001 86380 86390 1
431448 99431448 1001 86380 86390 1
431542 99431542 1001 86380 86390 1
431601 99431601 1001 86380 86390 1
431582 99431582 1001 86380 86390 1
430975 99430975 1001 86380 86390 1
431130 99431130 1001 86380 86390 1
431100 99431100 1001 86380 86390 1
431254 99431254 1001 86380 86390 1
431196 99431196 1001 86380 86390 1
432419 99432419 1001 86380 86390 1
433581 99433581 1001 86380 86390 1
433657 99433657 1001 86380 86390 1
433472 99433472 1001 86380 86390 1
432907 99432907 1001 86380 86390 1
432996 99432996 1001 86380 86390 1
433118 99433118 1001 86380 86390 1
433147 99433147 1001 86380 86390 1
433205 99433205 1001 86380 86390 1
432835 99432835 1001 86380 86390 1
432873 99432873 1001 86380 86390 1
432788 99432788 1001 86380 86390 1
432823 99432823 1001 86380 86390 1
433753 99433753 1001 86380 86390 1
435160 99435160 1001 86380 86390 1
435044 99435044 1001 86380 86390 1
435069 99435069 1001 86380 86390 1
435145 99435145 1001 86380 86390 1
435075 99435075 1001 86380 86390 1
435178 99435178 1001 86380 86390 1
434920 99434920 1001 86380 86390 1
434452 99434452 1001 86380 86390 1
434531 99434531 1001 86380 86390 1
435678 99435678 1001 86380 86390 1
435739 99435739 1001 86380 86390 1
437080 99437080 1001 86380 86390 1
437017 99437017 1001 86380 86390 1
436339 99436339 1001 86380 86390 1
436320 99436320 1001 86380 86390 1
436324 99436324 1001 86380 86390 1
436279 99436279 1001 86380 86390 1
437184 99437184 1001 86380 86390 1
437170 99437170 1001 86380 86390 1
300099 99300099 1001 86380 86390 1
437183 99437183 1001 86380 86390 1
300589 99300589 1001 86380 86390 1
300615 99300615 1001 86380 86390 1
300697 99300697 1001 86380 86390 1
300643 99300643 1001 86380 86390 1
300683 99300683 1001 86380 86390 1
300596 99300596 1001 86380 86390 1
300584 99300584 1001 86380 86390 1
300674 99300674 1001 86380 86390 1
300721 99300721 1001 86380 86390 1
300448 99300448 1001 86380 86390 1
300372 99300372 1001 86380 86390 1
300334 99300334 1001 86380 86390 1
300492 99300492 1001 86380 86390 1
300392 99300392 1001 86380 86390 1
300283 99300283 1001 86380 86390 1
300181 99300181 1001 86380 86390 1
300312 99300312 1001 86380 86390 1
300754 99300754 1001 86380 86390 1
300772 99300772 1001 86380 86390 1
301521 99301521 1001 86380 86390 1
301367 99301367 1001 86380 86390 1
301538 99301538 1001 86380 86390 1
301370 99301370 1001 86380 86390 1
301247 99301247 1001 86380 86390 1
301348 99301348 1001 86380 86390 1
300999 99300999 1001 86380 86390 1
301058 99301058 1001 86380 86390 1
301084 99301084 1001 86380 86390 1
301137 99301137 1001 86380 86390 1
301629 99301629 1001 86380 86390 1
301578 99301578 1001 86380 86390 1
301721 99301721 1001 86380 86390 1
301634 99301634 1001 86380 86390 1
301702 99301702 1001 86380 86390 1
302194 99302194 1001 86380 86390 1
302164 99302164 1001 86380 86390 1
302022 99302022 1001 86380 86390 1
302101 99302101 1001 86380 86390 1
302082 99302082 1001 86380 86390 1
301954 99301954 1001 86380 86390 1
301967 99301967 1001 86380 86390 1
301942 99301942 1001 86380 86390 1
301910 99301910 1001 86380 86390 1
301823 99301823 1001 86380 86390 1
302444 99302444 1001 86380 86390 1
302484 99302484 1001 86380 86390 1
302530 99302530 1001 86380 86390 1
303145 99303145 1001 86380 86390 1
303006 99303006 1001 86380 86390 1
303096 99303096 1001 86380 86390 1
303203 99303203 1001 86380 86390 1
302954 99302954 1001 86380 86390 1
302905 99302905 1001 86380 86390 1
302793 99302793 1001 86380 86390 1
302695 99302695 1001 86380 86390 1
302620 99302620 1001 86380 86390 1
302724 99302724 1001 86380 86390 1
302738 99302738 1001 86380 86390 1
302596 99302596 1001 86380 86390 1
303307 99303307 1001 86380 86390 1
303290 99303290 1001 86380 86390 1
303859 99303859 1001 86380 86390 1
303872 99303872 1001 86380 86390 1
303814 99303814 1001 86380 86390 1
303819 99303819 1001 86380 86390 1
303493 99303493 1001 86380 86390 1
303455 99303455 1001 86380 86390 1
303482 99303482 1001 86380 86390 1
303587 99303587 1001 86380 86390 1
303527 99303527 1001 86380 86390 1
304185 99304185 1001 86380 86390 1
304230 99304230 1001 86380 86390 1
304076 99304076 1001 86380 86390 1
304195 99304195 1001 86380 86390 1
304210 99304210 1001 86380 86390 1
304670 99304670 1001 86380 86390 1
304698 99304698 1001 86380 86390 1
304473 99304473 1001 86380 86390 1
304565 99304565 1001 86380 86390 1
304316 99304316 1001 86380 86390 1
304272 99304272 1001 86380 86390 1
304324 99304324 1001 86380 86390 1
304442 99304442 1001 86380 86390 1
304404 99304404 1001 86380 86390 1
304392 99304392 1001 86380 86390 1
304999 99304999 1001 86380 86390 1
305028 99305028 1001 86380 86390 1
304874 99304874 1001 86380 86390 1
304863 99304863 1001 86380 86390 1
304943 99304943 1001 86380 86390 1
304969 99304969 1001 86380 86390 1
304868 99304868 1001 86380 86390 1
305525 99305525 1001 86380 86390 1
305355 99305355 1001 86380 86390 1
305080 99305080 1001 86380 86390 1
305120 99305120 1001 86380 86390 1
305153 99305153 1001 86380 86390 1
305219 99305219 1001 86380 86390 1
500011 99500011 1001 86380 86390 1
500147 99500147 1001 86380 86390 1
500122 99500122 1001 86380 86390 1
500019 99500019 1001 86380 86390 1
500058 99500058 1001 86380 86390 1
500764 99500764 1001 86380 86390 1
500611 99500611 1001 86380 86390 1
500637 99500637 1001 86380 86390 1
500744 99500744 1001 86380 86390 1
500427 99500427 1001 86380 86390 1
500441 99500441 1001 86380 86390 1
500443 99500443 1001 86380 86390 1
500260 99500260 1001 86380 86390 1
500338 99500338 1001 86380 86390 1
500304 99500304 1001 86380 86390 1
500267 99500267 1001 86380 86390 1
500919 99500919 1001 86380 86390 1
500908 99500908 1001 86380 86390 1
500913 99500913 1001 86380 86390 1
501524 99501524 1001 86380 86390 1
501505 99501505 1001 86380 86390 1
501549 99501549 1001 86380 86390 1
501370 99501370 1001 86380 86390 1
501416 99501416 1001 86380 86390 1
501328 99501328 1001 86380 86390 1
501239 99501239 1001 86380 86390 1
501047 99501047 1001 86380 86390 1
501129 99501129 1001 86380 86390 1
501703 99501703 1001 86380 86390 1
501647 99501647 1001 86380 86390 1
502299 99502299 1001 86380 86390 1
502407 99502407 1001 86380 86390 1
502449 99502449 1001 86380 86390 1
502386 99502386 1001 86380 86390 1
502169 99502169 1001 86380 86390 1
502224 99502224 1001 86380 86390 1
502238 99502238 1001 86380 86390 1
502175 99502175 1001 86380 86390 1
502142 99502142 1001 86380 86390 1
502065 99502065 1001 86380 86390 1
501938 99501938 1001 86380 86390 1
501952 99501952 1001 86380 86390 1
502659 99502659 1001 86380 86390 1
502536 99502536 1001 86380 86390 1
502655 99502655 1001 86380 86390 1
502669 99502669 1001 86380 86390 1
503183 99503183 1001 86380 86390 1
502934 99502934 1001 86380 86390 1
503076 99503076 1001 86380 86390 1
502935 99502935 1001 86380 86390 1
503040 99503040 1001 86380 86390 1
503017 99503017 1001 86380 86390 1
502724 99502724 1001 86380 86390 1
502693 99502693 1001 86380 86390 1
502837 99502837 1001 86380 86390 1
503396 99503396 1001 86380 86390 1
503492 99503492 1001 86380 86390 1
504085 99504085 1001 86380 86390 1
503968 99503968 1001 86380 86390 1
504023 99504023 1001 86380 86390 1
503998 99503998 1001 86380 86390 1
503519 99503519 1001 86380 86390 1
503637 99503637 1001 86380 86390 1
503547 99503547 1001 86380 86390 1
504238 99504238 1001 86380 86390 1
504790 99504790 1001 86380 86390 1
504741 99504741 1001 86380 86390 1
504768 99504768 1001 86380 86390 1
504933 99504933 1001 86380 86390 1
504607 99504607 1001 86380 86390 1
504521 99504521 1001 86380 86390 1
504522 99504522 1001 86380 86390 1
505034 99505034 1001 86380 86390 1
504947 99504947 1001 86380 86390 1
504990 99504990 1001 86380 86390 1
505616 99505616 1001 86380 86390 1
505660 99505660 1001 86380 86390 1
505584 99505584 1001 86380 86390 1
505650 99505650 1001 86380 86390 1
505543 99505543 1001 86380 86390 1
505295 99505295 1001 86380 86390 1
505304 99505304 1001 86380 86390 1
505900 99505900 1001 86380 86390 1
505823 99505823 1001 86380 86390 1
505785 99505785 1001 86380 86390 1
505968 99505968 1001 86380 86390 1
505827 99505827 1001 86380 86390 1
505881 99505881 1001 86380 86390 1
506416 99506416 1001 86380 86390 1
506408 99506408 1001 86380 86390 1
506448 99506448 1001 86380 86390 1
506462 99506462 1001 86380 86390 1
506589 99506589 1001 86380 86390 1
506226 99506226 1001 86380 86390 1
506371 99506371 1001 86380 86390 1
506019 99506019 1001 86380 86390 1
505996 99505996 1001 86380 86390 1
506787 99506787 1001 86380 86390 1
506620 99506620 1001 86380 86390 1
506795 99506795 1001 86380 86390 1
506783 99506783 1001 86380 86390 1
507372 99507372 1001 86380 86390 1
507402 99507402 1001 86380 86390 1
507401 99507401 1001 86380 86390 1
507327 99507327 1001 86380 86390 1
507254 99507254 1001 86380 86390 1
507037 99507037 1001 86380 86390 1
507122 99507122 1001 86380 86390 1
507175 99507175 1001 86380 86390 1
506840 99506840 1001 86380 86390 1
506958 99506958 1001 86380 86390 1
507589 99507589 1001 86380 86390 1
508238 99508238 1001 86380 86390 1
507913 99507913 1001 86380 86390 1
507693 99507693 1001 86380 86390 1
507727 99507727 1001 86380 86390 1
507677 99507677 1001 86380 86390 1
507780 99507780 1001 86380 86390 1
507794 99507794 1001 86380 86390 1
508911 99508911 1001 86380 86390 1
508901 99508901 1001 86380 86390 1
508955 99508955 1001 86380 86390 1
508793 99508793 1001 86380 86390 1
508679 99508679 1001 86380 86390 1
508707 99508707 1001 86380 86390 1
508722 99508722 1001 86380 86390 1
508648 99508648 1001 86380 86390 1
508646 99508646 1001 86380 86390 1
509150 99509150 1001 86380 86390 1
509167 99509167 1001 86380 86390 1
509213 99509213 1001 86380 86390 1
509726 99509726 1001 86380 86390 1
509731 99509731 1001 86380 86390 1
509862 99509862 1001 86380 86390 1
509580 99509580 1001 86380 86390 1
509678 99509678 1001 86380 86390 1
509480 99509480 1001 86380 86390 1
509327 99509327 1001 86380 86390 1
509382 99509382 1001 86380 86390 1
510587 99510587 1001 86380 86390 1
510632 99510632 1001 86380 86390 1
510499 99510499 1001 86380 86390 1
510338 99510338 1001 86380 86390 1
510300 99510300 1001 86380 86390 1
510225 99510225 1001 86380 86390 1
510176 99510176 1001 86380 86390 1
510208 99510208 1001 86380 86390 1
510749 99510749 1001 86380 86390 1
511398 99511398 1001 86380 86390 1
511536 99511536 1001 86380 86390 1
511259 99511259 1001 86380 86390 1
511222 99511222 1001 86380 86390 1
511161 99511161 1001 86380 86390 1
511343 99511343 1001 86380 86390 1
511149 99511149 1001 86380 86390 1
511068 99511068 1001 86380 86390 1
511017 99511017 1001 86380 86390 1
511018 99511018 1001 86380 86390 1
511084 99511084 1001 86380 86390 1
511111 99511111 1001 86380 86390 1
511602 99511602 1001 86380 86390 1
511686 99511686 1001 86380 86390 1
512224 99512224 1001 86380 86390 1
512257 99512257 1001 86380 86390 1
512313 99512313 1001 86380 86390 1
512034 99512034 1001 86380 86390 1
512139 99512139 1001 86380 86390 1
512153 99512153 1001 86380 86390 1
512144 99512144 1001 86380 86390 1
511815 99511815 1001 86380 86390 1
511884 99511884 1001 86380 86390 1
511910 99511910 1001 86380 86390 1
511951 99511951 1001 86380 86390 1
512562 99512562 1001 86380 86390 1
512563 99512563 1001 86380 86390 1
513025 99513025 1001 86380 86390 1
513002 99513002 1001 86380 86390 1
512937 99512937 1001 86380 86390 1
512800 99512800 1001 86380 86390 1
512881 99512881 1001 86380 86390 1
512640 99512640 1001 86380 86390 1
512696 99512696 1001 86380 86390 1
512775 99512775 1001 86380 86390 1
513345 99513345 1001 86380 86390 1
513358 99513358 1001 86380 86390 1
513320 99513320 1001 86380 86390 1
513257 99513257 1001 86380 86390 1
513259 99513259 1001 86380 86390 1
513735 99513735 1001 86380 86390 1
513697 99513697 1001 86380 86390 1
513814 99513814 1001 86380 86390 1
513678 99513678 1001 86380 86390 1
513733 99513733 1001 86380 86390 1
513464 99513464 1001 86380 86390 1
513602 99513602 1001 86380 86390 1
514171 99514171 1001 86380 86390 1
514173 99514173 1001 86380 86390 1
514148 99514148 1001 86380 86390 1
514798 99514798 1001 86380 86390 1
514842 99514842 1001 86380 86390 1
514673 99514673 1001 86380 86390 1
514845 99514845 1001 86380 86390 1
514615 99514615 1001 86380 86390 1
514617 99514617 1001 86380 86390 1
514533 99514533 1001 86380 86390 1
514305 99514305 1001 86380 86390 1
514383 99514383 1001 86380 86390 1
514338 99514338 1001 86380 86390 1
514919 99514919 1001 86380 86390 1
514940 99514940 1001 86380 86390 1
515048 99515048 1001 86380 86390 1
515507 99515507 1001 86380 86390 1
515534 99515534 1001 86380 86390 1
515600 99515600 1001 86380 86390 1
515486 99515486 1001 86380 86390 1
515628 99515628 1001 86380 86390 1
515672 99515672 1001 86380 86390 1
515489 99515489 1001 86380 86390 1
515465 99515465 1001 86380 86390 1
515338 99515338 1001 86380 86390 1
515293 99515293 1001 86380 86390 1
515320 99515320 1001 86380 86390 1
515334 99515334 1001 86380 86390 1
515437 99515437 1001 86380 86390 1
515101 99515101 1001 86380 86390 1
515144 99515144 1001 86380 86390 1
515185 99515185 1001 86380 86390 1
515070 99515070 1001 86380 86390 1
515228 99515228 1001 86380 86390 1
515720 99515720 1001 86380 86390 1
515694 99515694 1001 86380 86390 1
515708 99515708 1001 86380 86390 1
515723 99515723 1001 86380 86390 1
515776 99515776 1001 86380 86390 1
515777 99515777 1001 86380 86390 1
516487 99516487 1001 86380 86390 1
516428 99516428 1001 86380 86390 1
516341 99516341 1001 86380 86390 1
516142 99516142 1001 86380 86390 1
515906 99515906 1001 86380 86390 1
515975 99515975 1001 86380 86390 1
516571 99516571 1001 86380 86390 1
516584 99516584 1001 86380 86390 1
516597 99516597 1001 86380 86390 1
516534 99516534 1001 86380 86390 1
517236 99517236 1001 86380 86390 1
517278 99517278 1001 86380 86390 1
517325 99517325 1001 86380 86390 1
516942 99516942 1001 86380 86390 1
516783 99516783 1001 86380 86390 1
516903 99516903 1001 86380 86390 1
517451 99517451 1001 86380 86390 1
517530 99517530 1001 86380 86390 1
517467 99517467 1001 86380 86390 1
517520 99517520 1001 86380 86390 1
517522 99517522 1001 86380 86390 1
518135 99518135 1001 86380 86390 1
517853 99517853 1001 86380 86390 1
517927 99517927 1001 86380 86390 1
517760 99517760 1001 86380 86390 1
517545 99517545 1001 86380 86390 1
517601 99517601 1001 86380 86390 1
518328 99518328 1001 86380 86390 1
518338 99518338 1001 86380 86390 1
518786 99518786 1001 86380 86390 1
518943 99518943 1001 86380 86390 1
518707 99518707 1001 86380 86390 1
518593 99518593 1001 86380 86390 1
518780 99518780 1001 86380 86390 1
518612 99518612 1001 86380 86390 1
518562 99518562 1001 86380 86390 1
519115 99519115 1001 86380 86390 1
519093 99519093 1001 86380 86390 1
519738 99519738 1001 86380 86390 1
519741 99519741 1001 86380 86390 1
519705 99519705 1001 86380 86390 1
519758 99519758 1001 86380 86390 1
519428 99519428 1001 86380 86390 1
519486 99519486 1001 86380 86390 1
519528 99519528 1001 86380 86390 1
519993 99519993 1001 86380 86390 1
519877 99519877 1001 86380 86390 1
519959 99519959 1001 86380 86390 1
519940 99519940 1001 86380 86390 1
520586 99520586 1001 86380 86390 1
520497 99520497 1001 86380 86390 1
520472 99520472 1001 86380 86390 1
520253 99520253 1001 86380 86390 1
520074 99520074 1001 86380 86390 1
520024 99520024 1001 86380 86390 1
520219 99520219 1001 86380 86390 1
520667 99520667 1001 86380 86390 1
521299 99521299 1001 86380 86390 1
521302 99521302 1001 86380 86390 1
521290 99521290 1001 86380 86390 1
521381 99521381 1001 86380 86390 1
521266 99521266 1001 86380 86390 1
521308 99521308 1001 86380 86390 1
521310 99521310 1001 86380 86390 1
521211 99521211 1001 86380 86390 1
520945 99520945 1001 86380 86390 1
522039 99522039 1001 86380 86390 1
522052 99522052 1001 86380 86390 1
521925 99521925 1001 86380 86390 1
521744 99521744 1001 86380 86390 1
521809 99521809 1001 86380 86390 1
521877 99521877 1001 86380 86390 1
522497 99522497 1001 86380 86390 1
522334 99522334 1001 86380 86390 1
522463 99522463 1001 86380 86390 1
522297 99522297 1001 86380 86390 1
522951 99522951 1001 86380 86390 1
523057 99523057 1001 86380 86390 1
522822 99522822 1001 86380 86390 1
522760 99522760 1001 86380 86390 1
522748 99522748 1001 86380 86390 1
522910 99522910 1001 86380 86390 1
522716 99522716 1001 86380 86390 1
522769 99522769 1001 86380 86390 1
522628 99522628 1001 86380 86390 1
523855 99523855 1001 86380 86390 1
523907 99523907 1001 86380 86390 1
523744 99523744 1001 86380 86390 1
523797 99523797 1001 86380 86390 1
523851 99523851 1001 86380 86390 1
523729 99523729 1001 86380 86390 1
523685 99523685 1001 86380 86390 1
523509 99523509 1001 86380 86390 1
523522 99523522 1001 86380 86390 1
523499 99523499 1001 86380 86390 1
523981 99523981 1001 86380 86390 1
523969 99523969 1001 86380 86390 1
524008 99524008 1001 86380 86390 1
523999 99523999 1001 86380 86390 1
524064 99524064 1001 86380 86390 1
524077 99524077 1001 86380 86390 1
524120 99524120 1001 86380 86390 1
524146 99524146 1001 86380 86390 1
524719 99524719 1001 86380 86390 1
524596 99524596 1001 86380 86390 1
524599 99524599 1001 86380 86390 1
524450 99524450 1001 86380 86390 1
524498 99524498 1001 86380 86390 1
524189 99524189 1001 86380 86390 1
524295 99524295 1001 86380 86390 1
524273 99524273 1001 86380 86390 1
524183 99524183 1001 86380 86390 1
524352 99524352 1001 86380 86390 1
524329 99524329 1001 86380 86390 1
524951 99524951 1001 86380 86390 1
524913 99524913 1001 86380 86390 1
524840 99524840 1001 86380 86390 1
524775 99524775 1001 86380 86390 1
524870 99524870 1001 86380 86390 1
525396 99525396 1001 86380 86390 1
525269 99525269 1001 86380 86390 1
525028 99525028 1001 86380 86390 1
525075 99525075 1001 86380 86390 1
525740 99525740 1001 86380 86390 1
525741 99525741 1001 86380 86390 1
526279 99526279 1001 86380 86390 1
526153 99526153 1001 86380 86390 1
526170 99526170 1001 86380 86390 1
526028 99526028 1001 86380 86390 1
526016 99526016 1001 86380 86390 1
526137 99526137 1001 86380 86390 1
525906 99525906 1001 86380 86390 1
525999 99525999 1001 86380 86390 1
525941 99525941 1001 86380 86390 1
525826 99525826 1001 86380 86390 1
526526 99526526 1001 86380 86390 1
526451 99526451 1001 86380 86390 1
526464 99526464 1001 86380 86390 1
526438 99526438 1001 86380 86390 1
526504 99526504 1001 86380 86390 1
526583 99526583 1001 86380 86390 1
526609 99526609 1001 86380 86390 1
527174 99527174 1001 86380 86390 1
527090 99527090 1001 86380 86390 1
527131 99527131 1001 86380 86390 1
526855 99526855 1001 86380 86390 1
526937 99526937 1001 86380 86390 1
526912 99526912 1001 86380 86390 1
526695 99526695 1001 86380 86390 1
526644 99526644 1001 86380 86390 1
526753 99526753 1001 86380 86390 1
526819 99526819 1001 86380 86390 1
526755 99526755 1001 86380 86390 1
526833 99526833 1001 86380 86390 1
526769 99526769 1001 86380 86390 1
527427 99527427 1001 86380 86390 1
527302 99527302 1001 86380 86390 1
527369 99527369 1001 86380 86390 1
527387 99527387 1001 86380 86390 1
527413 99527413 1001 86380 86390 1
527349 99527349 1001 86380 86390 1
528026 99528026 1001 86380 86390 1
527665 99527665 1001 86380 86390 1
527861 99527861 1001 86380 86390 1
527654 99527654 1001 86380 86390 1
528271 99528271 1001 86380 86390 1
528234 99528234 1001 86380 86390 1
528851 99528851 1001 86380 86390 1
528530 99528530 1001 86380 86390 1
528675 99528675 1001 86380 86390 1
528488 99528488 1001 86380 86390 1
528465 99528465 1001 86380 86390 1
528326 99528326 1001 86380 86390 1
529670 99529670 1001 86380 86390 1
529659 99529659 1001 86380 86390 1
529720 99529720 1001 86380 86390 1
529721 99529721 1001 86380 86390 1
529360 99529360 1001 86380 86390 1
529325 99529325 1001 86380 86390 1
529279 99529279 1001 86380 86390 1
529819 99529819 1001 86380 86390 1
529833 99529833 1001 86380 86390 1
529846 99529846 1001 86380 86390 1
529874 99529874 1001 86380 86390 1
529915 99529915 1001 86380 86390 1
530469 99530469 1001 86380 86390 1
530431 99530431 1001 86380 86390 1
530551 99530551 1001 86380 86390 1
530219 99530219 1001 86380 86390 1
530233 99530233 1001 86380 86390 1
530337 99530337 1001 86380 86390 1
530157 99530157 1001 86380 86390 1
530278 99530278 1001 86380 86390 1
530607 99530607 1001 86380 86390 1
530650 99530650 1001 86380 86390 1
530717 99530717 1001 86380 86390 1
531264 99531264 1001 86380 86390 1
531294 99531294 1001 86380 86390 1
531209 99531209 1001 86380 86390 1
531327 99531327 1001 86380 86390 1
531159 99531159 1001 86380 86390 1
530901 99530901 1001 86380 86390 1
530941 99530941 1001 86380 86390 1
531538 99531538 1001 86380 86390 1
531463 99531463 1001 86380 86390 1
531529 99531529 1001 86380 86390 1
532144 99532144 1001 86380 86390 1
532127 99532127 1001 86380 86390 1
531850 99531850 1001 86380 86390 1
531876 99531876 1001 86380 86390 1
531867 99531867 1001 86380 86390 1
531792 99531792 1001 86380 86390 1
531680 99531680 1001 86380 86390 1
531706 99531706 1001 86380 86390 1
532359 99532359 1001 86380 86390 1
532269 99532269 1001 86380 86390 1
532258 99532258 1001 86380 86390 1
532362 99532362 1001 86380 86390 1
532299 99532299 1001 86380 86390 1
532328 99532328 1001 86380 86390 1
532290 99532290 1001 86380 86390 1
532304 99532304 1001 86380 86390 1
532996 99532996 1001 86380 86390 1
533009 99533009 1001 86380 86390 1
532961 99532961 1001 86380 86390 1
532817 99532817 1001 86380 86390 1
532741 99532741 1001 86380 86390 1
532758 99532758 1001 86380 86390 1
532642 99532642 1001 86380 86390 1
532427 99532427 1001 86380 86390 1
532609 99532609 1001 86380 86390 1
533155 99533155 1001 86380 86390 1
533567 99533567 1001 86380 86390 1
533625 99533625 1001 86380 86390 1
533356 99533356 1001 86380 86390 1
533386 99533386 1001 86380 86390 1
533324 99533324 1001 86380 86390 1
533337 99533337 1001 86380 86390 1
534025 99534025 1001 86380 86390 1
533909 99533909 1001 86380 86390 1
534507 99534507 1001 86380 86390 1
534548 99534548 1001 86380 86390 1
534564 99534564 1001 86380 86390 1
534670 99534670 1001 86380 86390 1
534355 99534355 1001 86380 86390 1
534463 99534463 1001 86380 86390 1
534209 99534209 1001 86380 86390 1
534171 99534171 1001 86380 86390 1
534174 99534174 1001 86380 86390 1
534137 99534137 1001 86380 86390 1
534140 99534140 1001 86380 86390 1
534231 99534231 1001 86380 86390 1
534791 99534791 1001 86380 86390 1
534767 99534767 1001 86380 86390 1
534872 99534872 1001 86380 86390 1
534743 99534743 1001 86380 86390 1
535420 99535420 1001 86380 86390 1
535357 99535357 1001 86380 86390 1
535413 99535413 1001 86380 86390 1
535342 99535342 1001 86380 86390 1
535253 99535253 1001 86380 86390 1
535280 99535280 1001 86380 86390 1
535178 99535178 1001 86380 86390 1
535220 99535220 1001 86380 86390 1
535259 99535259 1001 86380 86390 1
534928 99534928 1001 86380 86390 1
534994 99534994 1001 86380 86390 1
534978 99534978 1001 86380 86390 1
534927 99534927 1001 86380 86390 1
535005 99535005 1001 86380 86390 1
535586 99535586 1001 86380 86390 1
535522 99535522 1001 86380 86390 1
535667 99535667 1001 86380 86390 1
535608 99535608 1001 86380 86390 1
536173 99536173 1001 86380 86390 1
536163 99536163 1001 86380 86390 1
536142 99536142 1001 86380 86390 1
536043 99536043 1001 86380 86390 1
535958 99535958 1001 86380 86390 1
535745 99535745 1001 86380 86390 1
535759 99535759 1001 86380 86390 1
535839 99535839 1001 86380 86390 1
536430 99536430 1001 86380 86390 1
536500 99536500 1001 86380 86390 1
537025 99537025 1001 86380 86390 1
536988 99536988 1001 86380 86390 1
537054 99537054 1001 86380 86390 1
536978 99536978 1001 86380 86390 1
537019 99537019 1001 86380 86390 1
537033 99537033 1001 86380 86390 1
536906 99536906 1001 86380 86390 1
536568 99536568 1001 86380 86390 1
536583 99536583 1001 86380 86390 1
536713 99536713 1001 86380 86390 1
536708 99536708 1001 86380 86390 1
537305 99537305 1001 86380 86390 1
537361 99537361 1001 86380 86390 1
537258 99537258 1001 86380 86390 1
537852 99537852 1001 86380 86390 1
537895 99537895 1001 86380 86390 1
537909 99537909 1001 86380 86390 1
537615 99537615 1001 86380 86390 1
537577 99537577 1001 86380 86390 1
537591 99537591 1001 86380 86390 1
537736 99537736 1001 86380 86390 1
537711 99537711 1001 86380 86390 1
538178 99538178 1001 86380 86390 1
538640 99538640 1001 86380 86390 1
538731 99538731 1001 86380 86390 1
538672 99538672 1001 86380 86390 1
538685 99538685 1001 86380 86390 1
538459 99538459 1001 86380 86390 1
538551 99538551 1001 86380 86390 1
538580 99538580 1001 86380 86390 1
538516 99538516 1001 86380 86390 1
538235 99538235 1001 86380 86390 1
538354 99538354 1001 86380 86390 1
538265 99538265 1001 86380 86390 1
538257 99538257 1001 86380 86390 1
538916 99538916 1001 86380 86390 1
538858 99538858 1001 86380 86390 1
538914 99538914 1001 86380 86390 1
539611 99539611 1001 86380 86390 1
539598 99539598 1001 86380 86390 1
539631 99539631 1001 86380 86390 1
539550 99539550 1001 86380 86390 1
539430 99539430 1001 86380 86390 1
539366 99539366 1001 86380 86390 1
539355 99539355 1001 86380 86390 1
539112 99539112 1001 86380 86390 1
539094 99539094 1001 86380 86390 1
539161 99539161 1001 86380 86390 1
539437 99539437 1001 86380 86390 1
539810 99539810 1001 86380 86390 1
539798 99539798 1001 86380 86390 1
539825 99539825 1001 86380 86390 1
539670 99539670 1001 86380 86390 1
540314 99540314 1001 86380 86390 1
540327 99540327 1001 86380 86390 1
540340 99540340 1001 86380 86390 1
540345 99540345 1001 86380 86390 1
540270 99540270 1001 86380 86390 1
540360 99540360 1001 86380 86390 1
540399 99540399 1001 86380 86390 1
540387 99540387 1001 86380 86390 1
540106 99540106 1001 86380 86390 1
540199 99540199 1001 86380 86390 1
540113 99540113 1001 86380 86390 1
540061 99540061 1001 86380 86390 1
540246 99540246 1001 86380 86390 1
539962 99539962 1001 86380 86390 1
539925 99539925 1001 86380 86390 1
539879 99539879 1001 86380 86390 1
539919 99539919 1001 86380 86390 1
540022 99540022 1001 86380 86390 1
540607 99540607 1001 86380 86390 1
540634 99540634 1001 86380 86390 1
540650 99540650 1001 86380 86390 1
540613 99540613 1001 86380 86390 1
540589 99540589 1001 86380 86390 1
540656 99540656 1001 86380 86390 1
541107 99541107 1001 86380 86390 1
541276 99541276 1001 86380 86390 1
541096 99541096 1001 86380 86390 1
541291 99541291 1001 86380 86390 1
541065 99541065 1001 86380 86390 1
541070 99541070 1001 86380 86390 1
540902 99540902 1001 86380 86390 1
540854 99540854 1001 86380 86390 1
540725 99540725 1001 86380 86390 1
540830 99540830 1001 86380 86390 1
540748 99540748 1001 86380 86390 1
541461 99541461 1001 86380 86390 1
541371 99541371 1001 86380 86390 1
541354 99541354 1001 86380 86390 1
541406 99541406 1001 86380 86390 1
541970 99541970 1001 86380 86390 1
541945 99541945 1001 86380 86390 1
541824 99541824 1001 86380 86390 1
541714 99541714 1001 86380 86390 1
541782 99541782 1001 86380 86390 1
541718 99541718 1001 86380 86390 1
541596 99541596 1001 86380 86390 1
541598 99541598 1001 86380 86390 1
541562 99541562 1001 86380 86390 1
542324 99542324 1001 86380 86390 1
542148 99542148 1001 86380 86390 1
542254 99542254 1001 86380 86390 1
542283 99542283 1001 86380 86390 1
542894 99542894 1001 86380 86390 1
542870 99542870 1001 86380 86390 1
542796 99542796 1001 86380 86390 1
542930 99542930 1001 86380 86390 1
542749 99542749 1001 86380 86390 1
542940 99542940 1001 86380 86390 1
542777 99542777 1001 86380 86390 1
542650 99542650 1001 86380 86390 1
542613 99542613 1001 86380 86390 1
542562 99542562 1001 86380 86390 1
542379 99542379 1001 86380 86390 1
542487 99542487 1001 86380 86390 1
542466 99542466 1001 86380 86390 1
543011 99543011 1001 86380 86390 1
543132 99543132 1001 86380 86390 1
543148 99543148 1001 86380 86390 1
543739 99543739 1001 86380 86390 1
543635 99543635 1001 86380 86390 1
543679 99543679 1001 86380 86390 1
543628 99543628 1001 86380 86390 1
543527 99543527 1001 86380 86390 1
543465 99543465 1001 86380 86390 1
543388 99543388 1001 86380 86390 1
543533 99543533 1001 86380 86390 1
543396 99543396 1001 86380 86390 1
543192 99543192 1001 86380 86390 1
543286 99543286 1001 86380 86390 1
543223 99543223 1001 86380 86390 1
543211 99543211 1001 86380 86390 1
543926 99543926 1001 86380 86390 1
543827 99543827 1001 86380 86390 1
543895 99543895 1001 86380 86390 1
543844 99543844 1001 86380 86390 1
544594 99544594 1001 86380 86390 1
544451 99544451 1001 86380 86390 1
544530 99544530 1001 86380 86390 1
544236 99544236 1001 86380 86390 1
544327 99544327 1001 86380 86390 1
544389 99544389 1001 86380 86390 1
544378 99544378 1001 86380 86390 1
544171 99544171 1001 86380 86390 1
544007 99544007 1001 86380 86390 1
544126 99544126 1001 86380 86390 1
544638 99544638 1001 86380 86390 1
544651 99544651 1001 86380 86390 1
544603 99544603 1001 86380 86390 1
544657 99544657 1001 86380 86390 1
436201 399 1001 21780 22317 1
501267 471 1002 47160 48494 1
523412 970 1001 68712 69011 1
534596 1041 1002 27476 38972 1
400124 99400124 1001 86380 86390 1
400586 99400586 1001 86380 86390 1
400721 99400721 1001 86380 86390 1
400742 99400742 1001 86380 86390 1
400863 99400863 1001 86380 86390 1
400966 99400966 1001 86380 86390 1
400946 99400946 1001 86380 86390 1
401037 99401037 1001 86380 86390 1
401070 99401070 1001 86380 86390 1
401345 99401345 1001 86380 86390 1
401548 99401548 1001 86380 86390 1
401762 99401762 1001 86380 86390 1
401978 99401978 1001 86380 86390 1
402135 99402135 1001 86380 86390 1
402343 99402343 1001 86380 86390 1
402423 99402423 1001 86380 86390 1
402580 99402580 1001 86380 86390 1
402590 99402590 1001 86380 86390 1
402586 99402586 1001 86380 86390 1
402949 99402949 1001 86380 86390 1
403028 99403028 1001 86380 86390 1
402995 99402995 1001 86380 86390 1
403170 99403170 1001 86380 86390 1
403356 99403356 1001 86380 86390 1
403494 99403494 1001 86380 86390 1
403701 99403701 1001 86380 86390 1
403659 99403659 1001 86380 86390 1
403908 99403908 1001 86380 86390 1
403943 99403943 1001 86380 86390 1
404009 99404009 1001 86380 86390 1
404061 99404061 1001 86380 86390 1
404177 99404177 1001 86380 86390 1
404345 99404345 1001 86380 86390 1
404262 99404262 1001 86380 86390 1
404413 99404413 1001 86380 86390 1
404415 99404415 1001 86380 86390 1
404433 99404433 1001 86380 86390 1
404412 99404412 1001 86380 86390 1
404523 99404523 1001 86380 86390 1
404606 99404606 1001 86380 86390 1
404761 99404761 1001 86380 86390 1
404877 99404877 1001 86380 86390 1
405268 99405268 1001 86380 86390 1
405452 99405452 1001 86380 86390 1
405453 99405453 1001 86380 86390 1
405461 99405461 1001 86380 86390 1
405556 99405556 1001 86380 86390 1
405516 99405516 1001 86380 86390 1
405777 99405777 1001 86380 86390 1
405996 99405996 1001 86380 86390 1
406033 99406033 1001 86380 86390 1
406038 99406038 1001 86380 86390 1
406145 99406145 1001 86380 86390 1
406173 99406173 1001 86380 86390 1
406105 99406105 1001 86380 86390 1
406403 99406403 1001 86380 86390 1
406396 99406396 1001 86380 86390 1
407019 99407019 1001 86380 86390 1
407105 99407105 1001 86380 86390 1
407500 99407500 1001 86380 86390 1
407538 99407538 1001 86380 86390 1
407743 99407743 1001 86380 86390 1
407772 99407772 1001 86380 86390 1
407845 99407845 1001 86380 86390 1
407880 99407880 1001 86380 86390 1
407981 99407981 1001 86380 86390 1
408252 99408252 1001 86380 86390 1
408486 99408486 1001 86380 86390 1
408758 99408758 1001 86380 86390 1
408657 99408657 1001 86380 86390 1
409064 99409064 1001 86380 86390 1
409005 99409005 1001 86380 86390 1
409144 99409144 1001 86380 86390 1
409140 99409140 1001 86380 86390 1
409262 99409262 1001 86380 86390 1
409243 99409243 1001 86380 86390 1
409397 99409397 1001 86380 86390 1
409588 99409588 1001 86380 86390 1
409892 99409892 1001 86380 86390 1
409838 99409838 1001 86380 86390 1
409952 99409952 1001 86380 86390 1
410071 99410071 1001 86380 86390 1
410187 99410187 1001 86380 86390 1
410111 99410111 1001 86380 86390 1
410247 99410247 1001 86380 86390 1
410232 99410232 1001 86380 86390 1
410468 99410468 1001 86380 86390 1
410544 99410544 1001 86380 86390 1
410698 99410698 1001 86380 86390 1
410739 99410739 1001 86380 86390 1
410811 99410811 1001 86380 86390 1
410846 99410846 1001 86380 86390 1
410913 99410913 1001 86380 86390 1
410848 99410848 1001 86380 86390 1
410852 99410852 1001 86380 86390 1
411018 99411018 1001 86380 86390 1
411310 99411310 1001 86380 86390 1
411608 99411608 1001 86380 86390 1
411676 99411676 1001 86380 86390 1
411859 99411859 1001 86380 86390 1
412040 99412040 1001 86380 86390 1
412013 99412013 1001 86380 86390 1
412084 99412084 1001 86380 86390 1
412236 99412236 1001 86380 86390 1
412351 99412351 1001 86380 86390 1
413579 99413579 1001 86380 86390 1
413327 99413327 1001 86380 86390 1
413238 99413238 1001 86380 86390 1
413032 99413032 1001 86380 86390 1
413080 99413080 1001 86380 86390 1
412549 99412549 1001 86380 86390 1
412868 99412868 1001 86380 86390 1
412659 99412659 1001 86380 86390 1
412838 99412838 1001 86380 86390 1
413768 99413768 1001 86380 86390 1
414099 99414099 1001 86380 86390 1
415190 99415190 1001 86380 86390 1
414928 99414928 1001 86380 86390 1
415205 99415205 1001 86380 86390 1
415089 99415089 1001 86380 86390 1
414797 99414797 1001 86380 86390 1
414879 99414879 1001 86380 86390 1
414602 99414602 1001 86380 86390 1
414909 99414909 1001 86380 86390 1
414887 99414887 1001 86380 86390 1
414911 99414911 1001 86380 86390 1
415547 99415547 1001 86380 86390 1
415636 99415636 1001 86380 86390 1
416766 99416766 1001 86380 86390 1
416962 99416962 1001 86380 86390 1
416225 99416225 1001 86380 86390 1
416359 99416359 1001 86380 86390 1
416135 99416135 1001 86380 86390 1
415747 99415747 1001 86380 86390 1
415784 99415784 1001 86380 86390 1
415874 99415874 1001 86380 86390 1
416102 99416102 1001 86380 86390 1
417163 99417163 1001 86380 86390 1
417028 99417028 1001 86380 86390 1
417265 99417265 1001 86380 86390 1
417525 99417525 1001 86380 86390 1
418595 99418595 1001 86380 86390 1
418628 99418628 1001 86380 86390 1
418282 99418282 1001 86380 86390 1
417939 99417939 1001 86380 86390 1
417959 99417959 1001 86380 86390 1
417704 99417704 1001 86380 86390 1
419085 99419085 1001 86380 86390 1
419012 99419012 1001 86380 86390 1
420148 99420148 1001 86380 86390 1
420308 99420308 1001 86380 86390 1
420061 99420061 1001 86380 86390 1
420387 99420387 1001 86380 86390 1
420208 99420208 1001 86380 86390 1
420004 99420004 1001 86380 86390 1
419884 99419884 1001 86380 86390 1
419972 99419972 1001 86380 86390 1
419752 99419752 1001 86380 86390 1
419925 99419925 1001 86380 86390 1
419454 99419454 1001 86380 86390 1
419328 99419328 1001 86380 86390 1
419610 99419610 1001 86380 86390 1
419463 99419463 1001 86380 86390 1
420816 99420816 1001 86380 86390 1
420535 99420535 1001 86380 86390 1
421999 99421999 1001 86380 86390 1
422043 99422043 1001 86380 86390 1
421819 99421819 1001 86380 86390 1
421404 99421404 1001 86380 86390 1
420987 99420987 1001 86380 86390 1
420896 99420896 1001 86380 86390 1
420937 99420937 1001 86380 86390 1
421227 99421227 1001 86380 86390 1
420884 99420884 1001 86380 86390 1
422332 99422332 1001 86380 86390 1
422384 99422384 1001 86380 86390 1
422197 99422197 1001 86380 86390 1
422461 99422461 1001 86380 86390 1
422201 99422201 1001 86380 86390 1
422152 99422152 1001 86380 86390 1
423719 99423719 1001 86380 86390 1
423424 99423424 1001 86380 86390 1
423723 99423723 1001 86380 86390 1
423625 99423625 1001 86380 86390 1
423167 99423167 1001 86380 86390 1
423036 99423036 1001 86380 86390 1
423185 99423185 1001 86380 86390 1
423122 99423122 1001 86380 86390 1
422595 99422595 1001 86380 86390 1
422699 99422699 1001 86380 86390 1
423868 99423868 1001 86380 86390 1
425259 99425259 1001 86380 86390 1
424782 99424782 1001 86380 86390 1
424979 99424979 1001 86380 86390 1
424667 99424667 1001 86380 86390 1
424785 99424785 1001 86380 86390 1
424826 99424826 1001 86380 86390 1
424962 99424962 1001 86380 86390 1
424787 99424787 1001 86380 86390 1
424869 99424869 1001 86380 86390 1
424892 99424892 1001 86380 86390 1
424793 99424793 1001 86380 86390 1
424437 99424437 1001 86380 86390 1
424408 99424408 1001 86380 86390 1
425727 99425727 1001 86380 86390 1
426747 99426747 1001 86380 86390 1
426752 99426752 1001 86380 86390 1
427066 99427066 1001 86380 86390 1
426855 99426855 1001 86380 86390 1
427074 99427074 1001 86380 86390 1
426972 99426972 1001 86380 86390 1
426655 99426655 1001 86380 86390 1
426018 99426018 1001 86380 86390 1
426026 99426026 1001 86380 86390 1
427274 99427274 1001 86380 86390 1
428348 99428348 1001 86380 86390 1
428525 99428525 1001 86380 86390 1
428434 99428434 1001 86380 86390 1
428420 99428420 1001 86380 86390 1
428539 99428539 1001 86380 86390 1
428233 99428233 1001 86380 86390 1
428266 99428266 1001 86380 86390 1
427980 99427980 1001 86380 86390 1
427762 99427762 1001 86380 86390 1
429003 99429003 1001 86380 86390 1
428887 99428887 1001 86380 86390 1
430164 99430164 1001 86380 86390 1
430119 99430119 1001 86380 86390 1
430324 99430324 1001 86380 86390 1
429997 99429997 1001 86380 86390 1
430228 99430228 1001 86380 86390 1
430285 99430285 1001 86380 86390 1
429823 99429823 1001 86380 86390 1
429523 99429523 1001 86380 86390 1
429352 99429352 1001 86380 86390 1
429559 99429559 1001 86380 86390 1
429289 99429289 1001 86380 86390 1
429562 99429562 1001 86380 86390 1
430792 99430792 1001 86380 86390 1
430746 99430746 1001 86380 86390 1
431777 99431777 1001 86380 86390 1
432032 99432032 1001 86380 86390 1
431145 99431145 1001 86380 86390 1
430855 99430855 1001 86380 86390 1
431138 99431138 1001 86380 86390 1
432224 99432224 1001 86380 86390 1
432312 99432312 1001 86380 86390 1
432167 99432167 1001 86380 86390 1
432340 99432340 1001 86380 86390 1
433347 99433347 1001 86380 86390 1
433678 99433678 1001 86380 86390 1
433720 99433720 1001 86380 86390 1
433050 99433050 1001 86380 86390 1
433283 99433283 1001 86380 86390 1
433180 99433180 1001 86380 86390 1
432575 99432575 1001 86380 86390 1
432718 99432718 1001 86380 86390 1
433829 99433829 1001 86380 86390 1
434019 99434019 1001 86380 86390 1
433746 99433746 1001 86380 86390 1
435433 99435433 1001 86380 86390 1
435166 99435166 1001 86380 86390 1
435415 99435415 1001 86380 86390 1
435128 99435128 1001 86380 86390 1
434630 99434630 1001 86380 86390 1
434729 99434729 1001 86380 86390 1
434888 99434888 1001 86380 86390 1
434260 99434260 1001 86380 86390 1
434172 99434172 1001 86380 86390 1
434182 99434182 1001 86380 86390 1
434276 99434276 1001 86380 86390 1
434463 99434463 1001 86380 86390 1
435741 99435741 1001 86380 86390 1
435632 99435632 1001 86380 86390 1
435721 99435721 1001 86380 86390 1
435538 99435538 1001 86380 86390 1
437076 99437076 1001 86380 86390 1
436806 99436806 1001 86380 86390 1
437114 99437114 1001 86380 86390 1
436907 99436907 1001 86380 86390 1
436521 99436521 1001 86380 86390 1
436460 99436460 1001 86380 86390 1
436715 99436715 1001 86380 86390 1
436083 99436083 1001 86380 86390 1
436262 99436262 1001 86380 86390 1
300104 99300104 1001 86380 86390 1
300667 99300667 1001 86380 86390 1
300616 99300616 1001 86380 86390 1
300606 99300606 1001 86380 86390 1
300713 99300713 1001 86380 86390 1
300570 99300570 1001 86380 86390 1
300687 99300687 1001 86380 86390 1
300410 99300410 1001 86380 86390 1
300133 99300133 1001 86380 86390 1
300290 99300290 1001 86380 86390 1
300306 99300306 1001 86380 86390 1
300281 99300281 1001 86380 86390 1
300157 99300157 1001 86380 86390 1
300287 99300287 1001 86380 86390 1
300790 99300790 1001 86380 86390 1
300843 99300843 1001 86380 86390 1
300733 99300733 1001 86380 86390 1
300787 99300787 1001 86380 86390 1
301402 99301402 1001 86380 86390 1
301480 99301480 1001 86380 86390 1
301484 99301484 1001 86380 86390 1
301486 99301486 1001 86380 86390 1
301546 99301546 1001 86380 86390 1
301552 99301552 1001 86380 86390 1
301265 99301265 1001 86380 86390 1
301091 99301091 1001 86380 86390 1
300936 99300936 1001 86380 86390 1
301119 99301119 1001 86380 86390 1
301006 99301006 1001 86380 86390 1
301642 99301642 1001 86380 86390 1
301593 99301593 1001 86380 86390 1
301570 99301570 1001 86380 86390 1
301610 99301610 1001 86380 86390 1
301662 99301662 1001 86380 86390 1
301571 99301571 1001 86380 86390 1
301692 99301692 1001 86380 86390 1
302183 99302183 1001 86380 86390 1
302325 99302325 1001 86380 86390 1
302369 99302369 1001 86380 86390 1
302113 99302113 1001 86380 86390 1
301997 99301997 1001 86380 86390 1
302105 99302105 1001 86380 86390 1
301773 99301773 1001 86380 86390 1
301933 99301933 1001 86380 86390 1
301771 99301771 1001 86380 86390 1
302419 99302419 1001 86380 86390 1
302476 99302476 1001 86380 86390 1
303131 99303131 1001 86380 86390 1
303164 99303164 1001 86380 86390 1
303116 99303116 1001 86380 86390 1
302997 99302997 1001 86380 86390 1
303264 99303264 1001 86380 86390 1
303212 99303212 1001 86380 86390 1
303214 99303214 1001 86380 86390 1
303241 99303241 1001 86380 86390 1
303995 99303995 1001 86380 86390 1
303953 99303953 1001 86380 86390 1
303750 99303750 1001 86380 86390 1
303815 99303815 1001 86380 86390 1
303634 99303634 1001 86380 86390 1
303533 99303533 1001 86380 86390 1
304044 99304044 1001 86380 86390 1
304116 99304116 1001 86380 86390 1
304569 99304569 1001 86380 86390 1
304479 99304479 1001 86380 86390 1
304414 99304414 1001 86380 86390 1
304655 99304655 1001 86380 86390 1
304951 99304951 1001 86380 86390 1
305638 99305638 1001 86380 86390 1
305657 99305657 1001 86380 86390 1
305561 99305561 1001 86380 86390 1
305628 99305628 1001 86380 86390 1
305313 99305313 1001 86380 86390 1
305330 99305330 1001 86380 86390 1
305305 99305305 1001 86380 86390 1
305243 99305243 1001 86380 86390 1
500062 99500062 1001 86380 86390 1
500115 99500115 1001 86380 86390 1
500107 99500107 1001 86380 86390 1
500724 99500724 1001 86380 86390 1
500661 99500661 1001 86380 86390 1
500802 99500802 1001 86380 86390 1
500619 99500619 1001 86380 86390 1
500550 99500550 1001 86380 86390 1
500421 99500421 1001 86380 86390 1
500577 99500577 1001 86380 86390 1
500565 99500565 1001 86380 86390 1
500263 99500263 1001 86380 86390 1
500332 99500332 1001 86380 86390 1
500940 99500940 1001 86380 86390 1
500867 99500867 1001 86380 86390 1
500906 99500906 1001 86380 86390 1
500907 99500907 1001 86380 86390 1
500844 99500844 1001 86380 86390 1
501003 99501003 1001 86380 86390 1
501571 99501571 1001 86380 86390 1
501508 99501508 1001 86380 86390 1
501522 99501522 1001 86380 86390 1
501345 99501345 1001 86380 86390 1
501320 99501320 1001 86380 86390 1
501321 99501321 1001 86380 86390 1
501115 99501115 1001 86380 86390 1
501064 99501064 1001 86380 86390 1
501160 99501160 1001 86380 86390 1
501759 99501759 1001 86380 86390 1
501789 99501789 1001 86380 86390 1
502385 99502385 1001 86380 86390 1
502310 99502310 1001 86380 86390 1
502144 99502144 1001 86380 86390 1
502093 99502093 1001 86380 86390 1
502185 99502185 1001 86380 86390 1
502165 99502165 1001 86380 86390 1
502233 99502233 1001 86380 86390 1
501875 99501875 1001 86380 86390 1
502621 99502621 1001 86380 86390 1
503226 99503226 1001 86380 86390 1
503075 99503075 1001 86380 86390 1
503051 99503051 1001 86380 86390 1
503081 99503081 1001 86380 86390 1
502914 99502914 1001 86380 86390 1
502748 99502748 1001 86380 86390 1
502672 99502672 1001 86380 86390 1
502756 99502756 1001 86380 86390 1
502708 99502708 1001 86380 86390 1
503357 99503357 1001 86380 86390 1
503423 99503423 1001 86380 86390 1
503311 99503311 1001 86380 86390 1
503416 99503416 1001 86380 86390 1
504081 99504081 1001 86380 86390 1
504022 99504022 1001 86380 86390 1
503812 99503812 1001 86380 86390 1
503764 99503764 1001 86380 86390 1
503782 99503782 1001 86380 86390 1
503605 99503605 1001 86380 86390 1
503611 99503611 1001 86380 86390 1
504184 99504184 1001 86380 86390 1
504236 99504236 1001 86380 86390 1
504315 99504315 1001 86380 86390 1
504303 99504303 1001 86380 86390 1
504152 99504152 1001 86380 86390 1
504795 99504795 1001 86380 86390 1
504862 99504862 1001 86380 86390 1
504928 99504928 1001 86380 86390 1
504787 99504787 1001 86380 86390 1
504826 99504826 1001 86380 86390 1
504573 99504573 1001 86380 86390 1
504731 99504731 1001 86380 86390 1
504590 99504590 1001 86380 86390 1
504430 99504430 1001 86380 86390 1
504476 99504476 1001 86380 86390 1
504502 99504502 1001 86380 86390 1
504981 99504981 1001 86380 86390 1
505124 99505124 1001 86380 86390 1
505039 99505039 1001 86380 86390 1
504979 99504979 1001 86380 86390 1
505707 99505707 1001 86380 86390 1
505712 99505712 1001 86380 86390 1
505728 99505728 1001 86380 86390 1
505461 99505461 1001 86380 86390 1
505565 99505565 1001 86380 86390 1
505528 99505528 1001 86380 86390 1
505530 99505530 1001 86380 86390 1
505375 99505375 1001 86380 86390 1
505460 99505460 1001 86380 86390 1
505175 99505175 1001 86380 86390 1
505256 99505256 1001 86380 86390 1
505352 99505352 1001 86380 86390 1
505185 99505185 1001 86380 86390 1
505928 99505928 1001 86380 86390 1
505869 99505869 1001 86380 86390 1
506418 99506418 1001 86380 86390 1
506414 99506414 1001 86380 86390 1
506328 99506328 1001 86380 86390 1
506031 99506031 1001 86380 86390 1
506071 99506071 1001 86380 86390 1
506022 99506022 1001 86380 86390 1
506739 99506739 1001 86380 86390 1
506743 99506743 1001 86380 86390 1
507276 99507276 1001 86380 86390 1
507315 99507315 1001 86380 86390 1
507381 99507381 1001 86380 86390 1
507278 99507278 1001 86380 86390 1
507416 99507416 1001 86380 86390 1
507084 99507084 1001 86380 86390 1
507072 99507072 1001 86380 86390 1
507214 99507214 1001 86380 86390 1
507150 99507150 1001 86380 86390 1
506971 99506971 1001 86380 86390 1
506878 99506878 1001 86380 86390 1
507553 99507553 1001 86380 86390 1
507518 99507518 1001 86380 86390 1
508046 99508046 1001 86380 86390 1
507995 99507995 1001 86380 86390 1
507950 99507950 1001 86380 86390 1
507694 99507694 1001 86380 86390 1
507813 99507813 1001 86380 86390 1
507749 99507749 1001 86380 86390 1
507688 99507688 1001 86380 86390 1
507638 99507638 1001 86380 86390 1
508415 99508415 1001 86380 86390 1
509072 99509072 1001 86380 86390 1
508909 99508909 1001 86380 86390 1
508962 99508962 1001 86380 86390 1
508992 99508992 1001 86380 86390 1
508704 99508704 1001 86380 86390 1
508834 99508834 1001 86380 86390 1
508838 99508838 1001 86380 86390 1
508709 99508709 1001 86380 86390 1
508687 99508687 1001 86380 86390 1
508522 99508522 1001 86380 86390 1
508489 99508489 1001 86380 86390 1
508607 99508607 1001 86380 86390 1
509112 99509112 1001 86380 86390 1
509140 99509140 1001 86380 86390 1
509174 99509174 1001 86380 86390 1
509760 99509760 1001 86380 86390 1
509827 99509827 1001 86380 86390 1
509853 99509853 1001 86380 86390 1
509875 99509875 1001 86380 86390 1
509742 99509742 1001 86380 86390 1
509528 99509528 1001 86380 86390 1
509491 99509491 1001 86380 86390 1
509625 99509625 1001 86380 86390 1
509552 99509552 1001 86380 86390 1
509293 99509293 1001 86380 86390 1
509363 99509363 1001 86380 86390 1
509339 99509339 1001 86380 86390 1
510054 99510054 1001 86380 86390 1
510017 99510017 1001 86380 86390 1
510043 99510043 1001 86380 86390 1
510025 99510025 1001 86380 86390 1
510586 99510586 1001 86380 86390 1
510511 99510511 1001 86380 86390 1
510396 99510396 1001 86380 86390 1
510491 99510491 1001 86380 86390 1
510205 99510205 1001 86380 86390 1
510895 99510895 1001 86380 86390 1
510897 99510897 1001 86380 86390 1
510873 99510873 1001 86380 86390 1
511413 99511413 1001 86380 86390 1
511505 99511505 1001 86380 86390 1
511495 99511495 1001 86380 86390 1
511487 99511487 1001 86380 86390 1
511501 99511501 1001 86380 86390 1
511264 99511264 1001 86380 86390 1
511175 99511175 1001 86380 86390 1
510959 99510959 1001 86380 86390 1
511041 99511041 1001 86380 86390 1
511731 99511731 1001 86380 86390 1
511709 99511709 1001 86380 86390 1
511722 99511722 1001 86380 86390 1
511556 99511556 1001 86380 86390 1
511610 99511610 1001 86380 86390 1
512316 99512316 1001 86380 86390 1
512252 99512252 1001 86380 86390 1
512265 99512265 1001 86380 86390 1
512319 99512319 1001 86380 86390 1
512256 99512256 1001 86380 86390 1
512283 99512283 1001 86380 86390 1
512245 99512245 1001 86380 86390 1
512336 99512336 1001 86380 86390 1
512161 99512161 1001 86380 86390 1
511843 99511843 1001 86380 86390 1
511908 99511908 1001 86380 86390 1
511808 99511808 1001 86380 86390 1
512551 99512551 1001 86380 86390 1
512462 99512462 1001 86380 86390 1
512543 99512543 1001 86380 86390 1
512414 99512414 1001 86380 86390 1
513036 99513036 1001 86380 86390 1
513000 99513000 1001 86380 86390 1
512807 99512807 1001 86380 86390 1
512967 99512967 1001 86380 86390 1
512890 99512890 1001 86380 86390 1
512597 99512597 1001 86380 86390 1
512743 99512743 1001 86380 86390 1
512666 99512666 1001 86380 86390 1
512603 99512603 1001 86380 86390 1
513409 99513409 1001 86380 86390 1
513387 99513387 1001 86380 86390 1
513222 99513222 1001 86380 86390 1
513406 99513406 1001 86380 86390 1
513878 99513878 1001 86380 86390 1
513750 99513750 1001 86380 86390 1
513728 99513728 1001 86380 86390 1
513553 99513553 1001 86380 86390 1
513528 99513528 1001 86380 86390 1
513532 99513532 1001 86380 86390 1
513604 99513604 1001 86380 86390 1
514146 99514146 1001 86380 86390 1
514135 99514135 1001 86380 86390 1
514045 99514045 1001 86380 86390 1
514074 99514074 1001 86380 86390 1
514116 99514116 1001 86380 86390 1
514168 99514168 1001 86380 86390 1
514729 99514729 1001 86380 86390 1
514796 99514796 1001 86380 86390 1
514837 99514837 1001 86380 86390 1
514663 99514663 1001 86380 86390 1
514449 99514449 1001 86380 86390 1
514635 99514635 1001 86380 86390 1
514379 99514379 1001 86380 86390 1
514282 99514282 1001 86380 86390 1
514247 99514247 1001 86380 86390 1
514248 99514248 1001 86380 86390 1
514979 99514979 1001 86380 86390 1
515652 99515652 1001 86380 86390 1
515615 99515615 1001 86380 86390 1
515553 99515553 1001 86380 86390 1
515335 99515335 1001 86380 86390 1
515297 99515297 1001 86380 86390 1
515189 99515189 1001 86380 86390 1
515791 99515791 1001 86380 86390 1
515796 99515796 1001 86380 86390 1
516446 99516446 1001 86380 86390 1
516427 99516427 1001 86380 86390 1
516443 99516443 1001 86380 86390 1
516239 99516239 1001 86380 86390 1
516268 99516268 1001 86380 86390 1
516301 99516301 1001 86380 86390 1
516211 99516211 1001 86380 86390 1
516289 99516289 1001 86380 86390 1
516019 99516019 1001 86380 86390 1
515956 99515956 1001 86380 86390 1
516046 99516046 1001 86380 86390 1
515982 99515982 1001 86380 86390 1
515960 99515960 1001 86380 86390 1
516076 99516076 1001 86380 86390 1
515990 99515990 1001 86380 86390 1
516029 99516029 1001 86380 86390 1
516693 99516693 1001 86380 86390 1
516617 99516617 1001 86380 86390 1
516670 99516670 1001 86380 86390 1
516606 99516606 1001 86380 86390 1
517158 99517158 1001 86380 86390 1
517313 99517313 1001 86380 86390 1
517279 99517279 1001 86380 86390 1
517043 99517043 1001 86380 86390 1
516985 99516985 1001 86380 86390 1
516848 99516848 1001 86380 86390 1
516719 99516719 1001 86380 86390 1
517371 99517371 1001 86380 86390 1
517366 99517366 1001 86380 86390 1
517482 99517482 1001 86380 86390 1
517500 99517500 1001 86380 86390 1
517996 99517996 1001 86380 86390 1
517984 99517984 1001 86380 86390 1
518142 99518142 1001 86380 86390 1
518028 99518028 1001 86380 86390 1
517992 99517992 1001 86380 86390 1
517846 99517846 1001 86380 86390 1
517862 99517862 1001 86380 86390 1
517903 99517903 1001 86380 86390 1
517677 99517677 1001 86380 86390 1
517731 99517731 1001 86380 86390 1
518262 99518262 1001 86380 86390 1
518285 99518285 1001 86380 86390 1
518886 99518886 1001 86380 86390 1
518938 99518938 1001 86380 86390 1
518798 99518798 1001 86380 86390 1
518740 99518740 1001 86380 86390 1
518676 99518676 1001 86380 86390 1
518625 99518625 1001 86380 86390 1
518781 99518781 1001 86380 86390 1
518425 99518425 1001 86380 86390 1
518490 99518490 1001 86380 86390 1
518443 99518443 1001 86380 86390 1
519026 99519026 1001 86380 86390 1
519183 99519183 1001 86380 86390 1
519119 99519119 1001 86380 86390 1
519070 99519070 1001 86380 86390 1
519033 99519033 1001 86380 86390 1
519049 99519049 1001 86380 86390 1
519622 99519622 1001 86380 86390 1
519406 99519406 1001 86380 86390 1
519602 99519602 1001 86380 86390 1
519593 99519593 1001 86380 86390 1
519362 99519362 1001 86380 86390 1
519234 99519234 1001 86380 86390 1
519325 99519325 1001 86380 86390 1
519364 99519364 1001 86380 86390 1
519235 99519235 1001 86380 86390 1
519264 99519264 1001 86380 86390 1
519213 99519213 1001 86380 86390 1
520438 99520438 1001 86380 86390 1
520570 99520570 1001 86380 86390 1
520483 99520483 1001 86380 86390 1
520631 99520631 1001 86380 86390 1
520322 99520322 1001 86380 86390 1
520234 99520234 1001 86380 86390 1
520261 99520261 1001 86380 86390 1
520431 99520431 1001 86380 86390 1
520328 99520328 1001 86380 86390 1
520216 99520216 1001 86380 86390 1
520168 99520168 1001 86380 86390 1
520027 99520027 1001 86380 86390 1
520094 99520094 1001 86380 86390 1
520837 99520837 1001 86380 86390 1
520674 99520674 1001 86380 86390 1
520817 99520817 1001 86380 86390 1
521137 99521137 1001 86380 86390 1
521129 99521129 1001 86380 86390 1
520904 99520904 1001 86380 86390 1
521517 99521517 1001 86380 86390 1
521494 99521494 1001 86380 86390 1
521508 99521508 1001 86380 86390 1
521666 99521666 1001 86380 86390 1
521997 99521997 1001 86380 86390 1
521998 99521998 1001 86380 86390 1
522024 99522024 1001 86380 86390 1
522076 99522076 1001 86380 86390 1
521978 99521978 1001 86380 86390 1
522082 99522082 1001 86380 86390 1
521726 99521726 1001 86380 86390 1
521688 99521688 1001 86380 86390 1
521704 99521704 1001 86380 86390 1
522494 99522494 1001 86380 86390 1
522405 99522405 1001 86380 86390 1
523042 99523042 1001 86380 86390 1
522983 99522983 1001 86380 86390 1
522523 99522523 1001 86380 86390 1
522669 99522669 1001 86380 86390 1
522514 99522514 1001 86380 86390 1
523194 99523194 1001 86380 86390 1
523145 99523145 1001 86380 86390 1
523161 99523161 1001 86380 86390 1
523293 99523293 1001 86380 86390 1
523217 99523217 1001 86380 86390 1
523908 99523908 1001 86380 86390 1
523916 99523916 1001 86380 86390 1
523810 99523810 1001 86380 86390 1
523773 99523773 1001 86380 86390 1
523786 99523786 1001 86380 86390 1
523674 99523674 1001 86380 86390 1
523672 99523672 1001 86380 86390 1
523390 99523390 1001 86380 86390 1
523424 99523424 1001 86380 86390 1
524052 99524052 1001 86380 86390 1
524119 99524119 1001 86380 86390 1
524707 99524707 1001 86380 86390 1
524745 99524745 1001 86380 86390 1
524749 99524749 1001 86380 86390 1
524460 99524460 1001 86380 86390 1
524499 99524499 1001 86380 86390 1
524257 99524257 1001 86380 86390 1
524245 99524245 1001 86380 86390 1
524807 99524807 1001 86380 86390 1
524968 99524968 1001 86380 86390 1
524804 99524804 1001 86380 86390 1
524947 99524947 1001 86380 86390 1
525429 99525429 1001 86380 86390 1
525509 99525509 1001 86380 86390 1
525579 99525579 1001 86380 86390 1
525518 99525518 1001 86380 86390 1
525454 99525454 1001 86380 86390 1
525380 99525380 1001 86380 86390 1
525332 99525332 1001 86380 86390 1
525386 99525386 1001 86380 86390 1
525260 99525260 1001 86380 86390 1
525056 99525056 1001 86380 86390 1
525125 99525125 1001 86380 86390 1
525167 99525167 1001 86380 86390 1
525612 99525612 1001 86380 86390 1
525601 99525601 1001 86380 86390 1
526421 99526421 1001 86380 86390 1
526401 99526401 1001 86380 86390 1
526314 99526314 1001 86380 86390 1
526407 99526407 1001 86380 86390 1
526381 99526381 1001 86380 86390 1
526212 99526212 1001 86380 86390 1
525950 99525950 1001 86380 86390 1
525914 99525914 1001 86380 86390 1
526528 99526528 1001 86380 86390 1
526621 99526621 1001 86380 86390 1
526507 99526507 1001 86380 86390 1
526587 99526587 1001 86380 86390 1
527216 99527216 1001 86380 86390 1
527050 99527050 1001 86380 86390 1
527192 99527192 1001 86380 86390 1
527051 99527051 1001 86380 86390 1
526979 99526979 1001 86380 86390 1
527012 99527012 1001 86380 86390 1
526977 99526977 1001 86380 86390 1
526735 99526735 1001 86380 86390 1
526650 99526650 1001 86380 86390 1
527391 99527391 1001 86380 86390 1
527437 99527437 1001 86380 86390 1
527425 99527425 1001 86380 86390 1
528059 99528059 1001 86380 86390 1
527847 99527847 1001 86380 86390 1
527721 99527721 1001 86380 86390 1
527671 99527671 1001 86380 86390 1
527649 99527649 1001 86380 86390 1
527496 99527496 1001 86380 86390 1
527485 99527485 1001 86380 86390 1
527657 99527657 1001 86380 86390 1
528255 99528255 1001 86380 86390 1
528156 99528156 1001 86380 86390 1
528147 99528147 1001 86380 86390 1
528760 99528760 1001 86380 86390 1
528735 99528735 1001 86380 86390 1
528706 99528706 1001 86380 86390 1
528771 99528771 1001 86380 86390 1
528658 99528658 1001 86380 86390 1
528569 99528569 1001 86380 86390 1
528637 99528637 1001 86380 86390 1
528599 99528599 1001 86380 86390 1
528500 99528500 1001 86380 86390 1
528399 99528399 1001 86380 86390 1
528329 99528329 1001 86380 86390 1
529015 99529015 1001 86380 86390 1
528964 99528964 1001 86380 86390 1
529106 99529106 1001 86380 86390 1
529074 99529074 1001 86380 86390 1
529549 99529549 1001 86380 86390 1
529714 99529714 1001 86380 86390 1
529406 99529406 1001 86380 86390 1
529447 99529447 1001 86380 86390 1
529370 99529370 1001 86380 86390 1
529422 99529422 1001 86380 86390 1
529492 99529492 1001 86380 86390 1
529495 99529495 1001 86380 86390 1
529295 99529295 1001 86380 86390 1
529777 99529777 1001 86380 86390 1
529778 99529778 1001 86380 86390 1
529768 99529768 1001 86380 86390 1
529861 99529861 1001 86380 86390 1
529798 99529798 1001 86380 86390 1
529775 99529775 1001 86380 86390 1
530518 99530518 1001 86380 86390 1
530312 99530312 1001 86380 86390 1
530344 99530344 1001 86380 86390 1
530036 99530036 1001 86380 86390 1
529947 99529947 1001 86380 86390 1
530014 99530014 1001 86380 86390 1
529965 99529965 1001 86380 86390 1
530007 99530007 1001 86380 86390 1
530706 99530706 1001 86380 86390 1
530707 99530707 1001 86380 86390 1
530557 99530557 1001 86380 86390 1
530688 99530688 1001 86380 86390 1
531177 99531177 1001 86380 86390 1
531283 99531283 1001 86380 86390 1
531362 99531362 1001 86380 86390 1
531234 99531234 1001 86380 86390 1
531299 99531299 1001 86380 86390 1
530825 99530825 1001 86380 86390 1
530801 99530801 1001 86380 86390 1
530766 99530766 1001 86380 86390 1
530886 99530886 1001 86380 86390 1
531585 99531585 1001 86380 86390 1
531444 99531444 1001 86380 86390 1
531499 99531499 1001 86380 86390 1
531465 99531465 1001 86380 86390 1
531556 99531556 1001 86380 86390 1
531466 99531466 1001 86380 86390 1
531583 99531583 1001 86380 86390 1
532168 99532168 1001 86380 86390 1
532065 99532065 1001 86380 86390 1
532057 99532057 1001 86380 86390 1
532007 99532007 1001 86380 86390 1
532089 99532089 1001 86380 86390 1
531794 99531794 1001 86380 86390 1
531853 99531853 1001 86380 86390 1
531689 99531689 1001 86380 86390 1
531729 99531729 1001 86380 86390 1
531678 99531678 1001 86380 86390 1
531602 99531602 1001 86380 86390 1
531749 99531749 1001 86380 86390 1
531776 99531776 1001 86380 86390 1
532994 99532994 1001 86380 86390 1
532878 99532878 1001 86380 86390 1
532975 99532975 1001 86380 86390 1
532989 99532989 1001 86380 86390 1
532762 99532762 1001 86380 86390 1
532789 99532789 1001 86380 86390 1
532825 99532825 1001 86380 86390 1
533071 99533071 1001 86380 86390 1
533117 99533117 1001 86380 86390 1
533706 99533706 1001 86380 86390 1
533837 99533837 1001 86380 86390 1
533814 99533814 1001 86380 86390 1
533501 99533501 1001 86380 86390 1
533540 99533540 1001 86380 86390 1
533468 99533468 1001 86380 86390 1
533304 99533304 1001 86380 86390 1
533363 99533363 1001 86380 86390 1
533879 99533879 1001 86380 86390 1
534648 99534648 1001 86380 86390 1
534517 99534517 1001 86380 86390 1
534683 99534683 1001 86380 86390 1
534522 99534522 1001 86380 86390 1
534664 99534664 1001 86380 86390 1
534536 99534536 1001 86380 86390 1
534642 99534642 1001 86380 86390 1
534579 99534579 1001 86380 86390 1
534502 99534502 1001 86380 86390 1
534415 99534415 1001 86380 86390 1
534404 99534404 1001 86380 86390 1
534105 99534105 1001 86380 86390 1
534081 99534081 1001 86380 86390 1
534263 99534263 1001 86380 86390 1
534240 99534240 1001 86380 86390 1
534153 99534153 1001 86380 86390 1
534272 99534272 1001 86380 86390 1
534819 99534819 1001 86380 86390 1
535421 99535421 1001 86380 86390 1
535308 99535308 1001 86380 86390 1
535365 99535365 1001 86380 86390 1
535443 99535443 1001 86380 86390 1
535456 99535456 1001 86380 86390 1
535502 99535502 1001 86380 86390 1
535294 99535294 1001 86380 86390 1
535142 99535142 1001 86380 86390 1
535185 99535185 1001 86380 86390 1
535301 99535301 1001 86380 86390 1
535006 99535006 1001 86380 86390 1
534998 99534998 1001 86380 86390 1
535043 99535043 1001 86380 86390 1
535664 99535664 1001 86380 86390 1
535561 99535561 1001 86380 86390 1
535639 99535639 1001 86380 86390 1
535708 99535708 1001 86380 86390 1
536288 99536288 1001 86380 86390 1
536305 99536305 1001 86380 86390 1
536329 99536329 1001 86380 86390 1
536207 99536207 1001 86380 86390 1
536014 99536014 1001 86380 86390 1
535955 99535955 1001 86380 86390 1
536036 99536036 1001 86380 86390 1
536024 99536024 1001 86380 86390 1
535801 99535801 1001 86380 86390 1
535880 99535880 1001 86380 86390 1
536463 99536463 1001 86380 86390 1
536483 99536483 1001 86380 86390 1
537141 99537141 1001 86380 86390 1
536841 99536841 1001 86380 86390 1
536893 99536893 1001 86380 86390 1
536785 99536785 1001 86380 86390 1
536773 99536773 1001 86380 86390 1
536723 99536723 1001 86380 86390 1
536543 99536543 1001 86380 86390 1
536727 99536727 1001 86380 86390 1
536677 99536677 1001 86380 86390 1
536642 99536642 1001 86380 86390 1
537271 99537271 1001 86380 86390 1
537260 99537260 1001 86380 86390 1
537325 99537325 1001 86380 86390 1
537956 99537956 1001 86380 86390 1
537928 99537928 1001 86380 86390 1
537906 99537906 1001 86380 86390 1
537707 99537707 1001 86380 86390 1
537608 99537608 1001 86380 86390 1
537702 99537702 1001 86380 86390 1
537447 99537447 1001 86380 86390 1
537424 99537424 1001 86380 86390 1
537505 99537505 1001 86380 86390 1
537507 99537507 1001 86380 86390 1
537444 99537444 1001 86380 86390 1
538065 99538065 1001 86380 86390 1
538096 99538096 1001 86380 86390 1
538702 99538702 1001 86380 86390 1
538737 99538737 1001 86380 86390 1
538445 99538445 1001 86380 86390 1
538433 99538433 1001 86380 86390 1
538421 99538421 1001 86380 86390 1
538488 99538488 1001 86380 86390 1
538566 99538566 1001 86380 86390 1
538465 99538465 1001 86380 86390 1
538353 99538353 1001 86380 86390 1
538995 99538995 1001 86380 86390 1
539512 99539512 1001 86380 86390 1
539280 99539280 1001 86380 86390 1
539332 99539332 1001 86380 86390 1
539436 99539436 1001 86380 86390 1
539252 99539252 1001 86380 86390 1
539046 99539046 1001 86380 86390 1
539111 99539111 1001 86380 86390 1
539055 99539055 1001 86380 86390 1
539084 99539084 1001 86380 86390 1
539718 99539718 1001 86380 86390 1
539694 99539694 1001 86380 86390 1
539708 99539708 1001 86380 86390 1
539650 99539650 1001 86380 86390 1
540302 99540302 1001 86380 86390 1
540319 99540319 1001 86380 86390 1
540333 99540333 1001 86380 86390 1
540081 99540081 1001 86380 86390 1
540216 99540216 1001 86380 86390 1
540229 99540229 1001 86380 86390 1
540130 99540130 1001 86380 86390 1
539979 99539979 1001 86380 86390 1
539994 99539994 1001 86380 86390 1
539958 99539958 1001 86380 86390 1
539998 99539998 1001 86380 86390 1
540648 99540648 1001 86380 86390 1
540524 99540524 1001 86380 86390 1
540668 99540668 1001 86380 86390 1
540631 99540631 1001 86380 86390 1
541171 99541171 1001 86380 86390 1
541211 99541211 1001 86380 86390 1
541175 99541175 1001 86380 86390 1
540932 99540932 1001 86380 86390 1
541026 99541026 1001 86380 86390 1
541027 99541027 1001 86380 86390 1
540963 99540963 1001 86380 86390 1
540674 99540674 1001 86380 86390 1
540844 99540844 1001 86380 86390 1
540745 99540745 1001 86380 86390 1
540863 99540863 1001 86380 86390 1
540775 99540775 1001 86380 86390 1
541336 99541336 1001 86380 86390 1
541338 99541338 1001 86380 86390 1
541939 99541939 1001 86380 86390 1
542098 99542098 1001 86380 86390 1
541762 99541762 1001 86380 86390 1
541723 99541723 1001 86380 86390 1
541737 99541737 1001 86380 86390 1
541583 99541583 1001 86380 86390 1
542208 99542208 1001 86380 86390 1
542847 99542847 1001 86380 86390 1
542745 99542745 1001 86380 86390 1
542848 99542848 1001 86380 86390 1
542849 99542849 1001 86380 86390 1
542542 99542542 1001 86380 86390 1
542434 99542434 1001 86380 86390 1
543022 99543022 1001 86380 86390 1
542999 99542999 1001 86380 86390 1
543119 99543119 1001 86380 86390 1
542977 99542977 1001 86380 86390 1
543149 99543149 1001 86380 86390 1
543669 99543669 1001 86380 86390 1
543697 99543697 1001 86380 86390 1
543660 99543660 1001 86380 86390 1
543686 99543686 1001 86380 86390 1
543650 99543650 1001 86380 86390 1
543450 99543450 1001 86380 86390 1
543502 99543502 1001 86380 86390 1
543412 99543412 1001 86380 86390 1
543542 99543542 1001 86380 86390 1
543361 99543361 1001 86380 86390 1
543363 99543363 1001 86380 86390 1
543548 99543548 1001 86380 86390 1
543215 99543215 1001 86380 86390 1
543243 99543243 1001 86380 86390 1
543257 99543257 1001 86380 86390 1
543283 99543283 1001 86380 86390 1
543341 99543341 1001 86380 86390 1
543290 99543290 1001 86380 86390 1
543317 99543317 1001 86380 86390 1
543330 99543330 1001 86380 86390 1
543834 99543834 1001 86380 86390 1
543810 99543810 1001 86380 86390 1
543800 99543800 1001 86380 86390 1
543855 99543855 1001 86380 86390 1
544534 99544534 1001 86380 86390 1
544496 99544496 1001 86380 86390 1
544408 99544408 1001 86380 86390 1
544592 99544592 1001 86380 86390 1
544290 99544290 1001 86380 86390 1
544227 99544227 1001 86380 86390 1
544318 99544318 1001 86380 86390 1
544164 99544164 1001 86380 86390 1
544114 99544114 1001 86380 86390 1
544183 99544183 1001 86380 86390 1
544673 99544673 1001 86380 86390 1
544644 99544644 1001 86380 86390 1
509418 734 1002 50591 59816 1
526234 485 1002 61002 61202 1
400310 99400310 1001 86380 86390 1
400534 99400534 1001 86380 86390 1
400529 99400529 1001 86380 86390 1
400683 99400683 1001 86380 86390 1
400725 99400725 1001 86380 86390 1
400932 99400932 1001 86380 86390 1
400936 99400936 1001 86380 86390 1
400986 99400986 1001 86380 86390 1
401013 99401013 1001 86380 86390 1
401090 99401090 1001 86380 86390 1
401604 99401604 1001 86380 86390 1
401835 99401835 1001 86380 86390 1
401995 99401995 1001 86380 86390 1
402007 99402007 1001 86380 86390 1
402162 99402162 1001 86380 86390 1
402123 99402123 1001 86380 86390 1
402255 99402255 1001 86380 86390 1
402331 99402331 1001 86380 86390 1
402985 99402985 1001 86380 86390 1
403324 99403324 1001 86380 86390 1
403341 99403341 1001 86380 86390 1
403696 99403696 1001 86380 86390 1
403671 99403671 1001 86380 86390 1
403734 99403734 1001 86380 86390 1
404005 99404005 1001 86380 86390 1
404137 99404137 1001 86380 86390 1
404116 99404116 1001 86380 86390 1
404287 99404287 1001 86380 86390 1
404295 99404295 1001 86380 86390 1
404471 99404471 1001 86380 86390 1
404489 99404489 1001 86380 86390 1
404583 99404583 1001 86380 86390 1
404578 99404578 1001 86380 86390 1
404695 99404695 1001 86380 86390 1
404811 99404811 1001 86380 86390 1
405056 99405056 1001 86380 86390 1
405085 99405085 1001 86380 86390 1
405232 99405232 1001 86380 86390 1
405303 99405303 1001 86380 86390 1
405236 99405236 1001 86380 86390 1
405464 99405464 1001 86380 86390 1
405479 99405479 1001 86380 86390 1
405566 99405566 1001 86380 86390 1
405540 99405540 1001 86380 86390 1
405513 99405513 1001 86380 86390 1
405617 99405617 1001 86380 86390 1
405706 99405706 1001 86380 86390 1
405743 99405743 1001 86380 86390 1
405913 99405913 1001 86380 86390 1
405973 99405973 1001 86380 86390 1
405906 99405906 1001 86380 86390 1
406213 99406213 1001 86380 86390 1
406264 99406264 1001 86380 86390 1
406296 99406296 1001 86380 86390 1
406364 99406364 1001 86380 86390 1
406419 99406419 1001 86380 86390 1
406775 99406775 1001 86380 86390 1
406739 99406739 1001 86380 86390 1
407051 99407051 1001 86380 86390 1
407327 99407327 1001 86380 86390 1
407728 99407728 1001 86380 86390 1
407950 99407950 1001 86380 86390 1
407921 99407921 1001 86380 86390 1
408010 99408010 1001 86380 86390 1
408100 99408100 1001 86380 86390 1
408243 99408243 1001 86380 86390 1
408913 99408913 1001 86380 86390 1
408896 99408896 1001 86380 86390 1
409049 99409049 1001 86380 86390 1
409151 99409151 1001 86380 86390 1
409361 99409361 1001 86380 86390 1
409339 99409339 1001 86380 86390 1
409316 99409316 1001 86380 86390 1
409570 99409570 1001 86380 86390 1
409740 99409740 1001 86380 86390 1
409773 99409773 1001 86380 86390 1
409807 99409807 1001 86380 86390 1
410295 99410295 1001 86380 86390 1
410341 99410341 1001 86380 86390 1
410382 99410382 1001 86380 86390 1
410454 99410454 1001 86380 86390 1
410515 99410515 1001 86380 86390 1
410766 99410766 1001 86380 86390 1
410939 99410939 1001 86380 86390 1
410916 99410916 1001 86380 86390 1
411074 99411074 1001 86380 86390 1
411188 99411188 1001 86380 86390 1
411138 99411138 1001 86380 86390 1
411412 99411412 1001 86380 86390 1
411376 99411376 1001 86380 86390 1
411955 99411955 1001 86380 86390 1
412046 99412046 1001 86380 86390 1
412248 99412248 1001 86380 86390 1
412316 99412316 1001 86380 86390 1
412372 99412372 1001 86380 86390 1
413456 99413456 1001 86380 86390 1
413505 99413505 1001 86380 86390 1
413617 99413617 1001 86380 86390 1
413239 99413239 1001 86380 86390 1
412981 99412981 1001 86380 86390 1
413224 99413224 1001 86380 86390 1
412799 99412799 1001 86380 86390 1
412828 99412828 1001 86380 86390 1
412731 99412731 1001 86380 86390 1
414038 99414038 1001 86380 86390 1
414098 99414098 1001 86380 86390 1
415000 99415000 1001 86380 86390 1
415253 99415253 1001 86380 86390 1
415172 99415172 1001 86380 86390 1
415273 99415273 1001 86380 86390 1
415086 99415086 1001 86380 86390 1
415184 99415184 1001 86380 86390 1
415110 99415110 1001 86380 86390 1
415137 99415137 1001 86380 86390 1
414533 99414533 1001 86380 86390 1
414849 99414849 1001 86380 86390 1
414697 99414697 1001 86380 86390 1
414381 99414381 1001 86380 86390 1
414252 99414252 1001 86380 86390 1
414434 99414434 1001 86380 86390 1
414153 99414153 1001 86380 86390 1
414417 99414417 1001 86380 86390 1
415385 99415385 1001 86380 86390 1
415626 99415626 1001 86380 86390 1
415515 99415515 1001 86380 86390 1
416954 99416954 1001 86380 86390 1
416955 99416955 1001 86380 86390 1
416971 99416971 1001 86380 86390 1
416749 99416749 1001 86380 86390 1
416780 99416780 1001 86380 86390 1
416357 99416357 1001 86380 86390 1
416395 99416395 1001 86380 86390 1
416105 99416105 1001 86380 86390 1
417280 99417280 1001 86380 86390 1
417116 99417116 1001 86380 86390 1
417117 99417117 1001 86380 86390 1
417008 99417008 1001 86380 86390 1
417080 99417080 1001 86380 86390 1
417470 99417470 1001 86380 86390 1
417573 99417573 1001 86380 86390 1
418676 99418676 1001 86380 86390 1
418700 99418700 1001 86380 86390 1
418759 99418759 1001 86380 86390 1
418391 99418391 1001 86380 86390 1
418278 99418278 1001 86380 86390 1
418208 99418208 1001 86380 86390 1
418379 99418379 1001 86380 86390 1
418172 99418172 1001 86380 86390 1
418263 99418263 1001 86380 86390 1
418011 99418011 1001 86380 86390 1
417816 99417816 1001 86380 86390 1
419112 99419112 1001 86380 86390 1
418967 99418967 1001 86380 86390 1
418868 99418868 1001 86380 86390 1
418948 99418948 1001 86380 86390 1
420171 99420171 1001 86380 86390 1
420238 99420238 1001 86380 86390 1
420343 99420343 1001 86380 86390 1
419938 99419938 1001 86380 86390 1
419746 99419746 1001 86380 86390 1
419667 99419667 1001 86380 86390 1
419449 99419449 1001 86380 86390 1
419593 99419593 1001 86380 86390 1
419477 99419477 1001 86380 86390 1
419578 99419578 1001 86380 86390 1
419458 99419458 1001 86380 86390 1
419367 99419367 1001 86380 86390 1
419533 99419533 1001 86380 86390 1
419370 99419370 1001 86380 86390 1
420692 99420692 1001 86380 86390 1
420662 99420662 1001 86380 86390 1
420663 99420663 1001 86380 86390 1
420456 99420456 1001 86380 86390 1
421721 99421721 1001 86380 86390 1
421930 99421930 1001 86380 86390 1
421912 99421912 1001 86380 86390 1
421639 99421639 1001 86380 86390 1
421520 99421520 1001 86380 86390 1
421521 99421521 1001 86380 86390 1
421258 99421258 1001 86380 86390 1
420952 99420952 1001 86380 86390 1
421002 99421002 1001 86380 86390 1
422479 99422479 1001 86380 86390 1
422377 99422377 1001 86380 86390 1
422452 99422452 1001 86380 86390 1
422525 99422525 1001 86380 86390 1
423750 99423750 1001 86380 86390 1
423334 99423334 1001 86380 86390 1
423586 99423586 1001 86380 86390 1
423563 99423563 1001 86380 86390 1
423025 99423025 1001 86380 86390 1
422966 99422966 1001 86380 86390 1
422747 99422747 1001 86380 86390 1
422877 99422877 1001 86380 86390 1
422612 99422612 1001 86380 86390 1
422589 99422589 1001 86380 86390 1
424036 99424036 1001 86380 86390 1
424130 99424130 1001 86380 86390 1
423752 99423752 1001 86380 86390 1
424087 99424087 1001 86380 86390 1
425149 99425149 1001 86380 86390 1
425181 99425181 1001 86380 86390 1
425062 99425062 1001 86380 86390 1
425288 99425288 1001 86380 86390 1
424800 99424800 1001 86380 86390 1
424762 99424762 1001 86380 86390 1
424763 99424763 1001 86380 86390 1
424565 99424565 1001 86380 86390 1
425533 99425533 1001 86380 86390 1
425787 99425787 1001 86380 86390 1
426891 99426891 1001 86380 86390 1
425959 99425959 1001 86380 86390 1
426189 99426189 1001 86380 86390 1
426226 99426226 1001 86380 86390 1
425878 99425878 1001 86380 86390 1
426182 99426182 1001 86380 86390 1
427452 99427452 1001 86380 86390 1
428363 99428363 1001 86380 86390 1
428572 99428572 1001 86380 86390 1
428696 99428696 1001 86380 86390 1
428703 99428703 1001 86380 86390 1
428483 99428483 1001 86380 86390 1
428597 99428597 1001 86380 86390 1
428715 99428715 1001 86380 86390 1
428321 99428321 1001 86380 86390 1
428133 99428133 1001 86380 86390 1
427946 99427946 1001 86380 86390 1
427532 99427532 1001 86380 86390 1
428775 99428775 1001 86380 86390 1
430064 99430064 1001 86380 86390 1
430114 99430114 1001 86380 86390 1
430141 99430141 1001 86380 86390 1
429664 99429664 1001 86380 86390 1
429820 99429820 1001 86380 86390 1
429629 99429629 1001 86380 86390 1
429330 99429330 1001 86380 86390 1
429353 99429353 1001 86380 86390 1
429422 99429422 1001 86380 86390 1
429538 99429538 1001 86380 86390 1
429240 99429240 1001 86380 86390 1
430683 99430683 1001 86380 86390 1
430531 99430531 1001 86380 86390 1
430690 99430690 1001 86380 86390 1
430392 99430392 1001 86380 86390 1
431716 99431716 1001 86380 86390 1
431841 99431841 1001 86380 86390 1
431754 99431754 1001 86380 86390 1
431957 99431957 1001 86380 86390 1
431316 99431316 1001 86380 86390 1
431422 99431422 1001 86380 86390 1
431394 99431394 1001 86380 86390 1
431500 99431500 1001 86380 86390 1
431255 99431255 1001 86380 86390 1
430945 99430945 1001 86380 86390 1
432292 99432292 1001 86380 86390 1
432470 99432470 1001 86380 86390 1
432194 99432194 1001 86380 86390 1
432141 99432141 1001 86380 86390 1
433641 99433641 1001 86380 86390 1
433326 99433326 1001 86380 86390 1
433057 99433057 1001 86380 86390 1
433300 99433300 1001 86380 86390 1
432956 99432956 1001 86380 86390 1
432962 99432962 1001 86380 86390 1
432587 99432587 1001 86380 86390 1
432616 99432616 1001 86380 86390 1
432591 99432591 1001 86380 86390 1
433752 99433752 1001 86380 86390 1
434024 99434024 1001 86380 86390 1
433900 99433900 1001 86380 86390 1
435132 99435132 1001 86380 86390 1
435230 99435230 1001 86380 86390 1
434927 99434927 1001 86380 86390 1
434770 99434770 1001 86380 86390 1
434958 99434958 1001 86380 86390 1
434371 99434371 1001 86380 86390 1
434232 99434232 1001 86380 86390 1
434553 99434553 1001 86380 86390 1
435515 99435515 1001 86380 86390 1
435644 99435644 1001 86380 86390 1
436917 99436917 1001 86380 86390 1
436863 99436863 1001 86380 86390 1
436878 99436878 1001 86380 86390 1
436964 99436964 1001 86380 86390 1
436779 99436779 1001 86380 86390 1
436604 99436604 1001 86380 86390 1
436615 99436615 1001 86380 86390 1
436098 99436098 1001 86380 86390 1
436240 99436240 1001 86380 86390 1
436105 99436105 1001 86380 86390 1
435938 99435938 1001 86380 86390 1
436301 99436301 1001 86380 86390 1
437236 99437236 1001 86380 86390 1
300056 99300056 1001 86380 86390 1
437174 99437174 1001 86380 86390 1
300382 99300382 1001 86380 86390 1
300411 99300411 1001 86380 86390 1
300451 99300451 1001 86380 86390 1
300479 99300479 1001 86380 86390 1
300175 99300175 1001 86380 86390 1
300254 99300254 1001 86380 86390 1
300126 99300126 1001 86380 86390 1
300145 99300145 1001 86380 86390 1
300249 99300249 1001 86380 86390 1
300868 99300868 1001 86380 86390 1
300819 99300819 1001 86380 86390 1
300833 99300833 1001 86380 86390 1
301401 99301401 1001 86380 86390 1
301416 99301416 1001 86380 86390 1
301383 99301383 1001 86380 86390 1
301474 99301474 1001 86380 86390 1
301384 99301384 1001 86380 86390 1
301423 99301423 1001 86380 86390 1
301477 99301477 1001 86380 86390 1
301325 99301325 1001 86380 86390 1
301316 99301316 1001 86380 86390 1
301147 99301147 1001 86380 86390 1
301189 99301189 1001 86380 86390 1
301344 99301344 1001 86380 86390 1
301294 99301294 1001 86380 86390 1
300937 99300937 1001 86380 86390 1
301004 99301004 1001 86380 86390 1
301686 99301686 1001 86380 86390 1
301609 99301609 1001 86380 86390 1
302270 99302270 1001 86380 86390 1
302373 99302373 1001 86380 86390 1
302302 99302302 1001 86380 86390 1
302225 99302225 1001 86380 86390 1
302124 99302124 1001 86380 86390 1
302003 99302003 1001 86380 86390 1
302132 99302132 1001 86380 86390 1
302160 99302160 1001 86380 86390 1
301788 99301788 1001 86380 86390 1
301886 99301886 1001 86380 86390 1
301938 99301938 1001 86380 86390 1
301797 99301797 1001 86380 86390 1
302543 99302543 1001 86380 86390 1
302505 99302505 1001 86380 86390 1
303014 99303014 1001 86380 86390 1
303048 99303048 1001 86380 86390 1
303113 99303113 1001 86380 86390 1
302862 99302862 1001 86380 86390 1
302968 99302968 1001 86380 86390 1
302757 99302757 1001 86380 86390 1
302590 99302590 1001 86380 86390 1
302733 99302733 1001 86380 86390 1
303297 99303297 1001 86380 86390 1
303388 99303388 1001 86380 86390 1
303208 99303208 1001 86380 86390 1
303972 99303972 1001 86380 86390 1
303975 99303975 1001 86380 86390 1
303835 99303835 1001 86380 86390 1
303805 99303805 1001 86380 86390 1
303806 99303806 1001 86380 86390 1
303822 99303822 1001 86380 86390 1
303799 99303799 1001 86380 86390 1
303426 99303426 1001 86380 86390 1
303483 99303483 1001 86380 86390 1
303432 99303432 1001 86380 86390 1
303576 99303576 1001 86380 86390 1
304136 99304136 1001 86380 86390 1
304188 99304188 1001 86380 86390 1
304114 99304114 1001 86380 86390 1
304053 99304053 1001 86380 86390 1
304783 99304783 1001 86380 86390 1
304802 99304802 1001 86380 86390 1
304838 99304838 1001 86380 86390 1
304701 99304701 1001 86380 86390 1
304634 99304634 1001 86380 86390 1
304635 99304635 1001 86380 86390 1
304649 99304649 1001 86380 86390 1
304559 99304559 1001 86380 86390 1
304298 99304298 1001 86380 86390 1
304287 99304287 1001 86380 86390 1
304353 99304353 1001 86380 86390 1
304366 99304366 1001 86380 86390 1
305063 99305063 1001 86380 86390 1
304975 99304975 1001 86380 86390 1
304901 99304901 1001 86380 86390 1
304953 99304953 1001 86380 86390 1
304915 99304915 1001 86380 86390 1
304891 99304891 1001 86380 86390 1
305644 99305644 1001 86380 86390 1
305275 99305275 1001 86380 86390 1
305425 99305425 1001 86380 86390 1
305213 99305213 1001 86380 86390 1
305226 99305226 1001 86380 86390 1
500181 99500181 1001 86380 86390 1
500182 99500182 1001 86380 86390 1
500046 99500046 1001 86380 86390 1
500694 99500694 1001 86380 86390 1
500720 99500720 1001 86380 86390 1
500532 99500532 1001 86380 86390 1
500561 99500561 1001 86380 86390 1
500400 99500400 1001 86380 86390 1
500298 99500298 1001 86380 86390 1
500199 99500199 1001 86380 86390 1
500295 99500295 1001 86380 86390 1
500873 99500873 1001 86380 86390 1
500965 99500965 1001 86380 86390 1
501609 99501609 1001 86380 86390 1
501617 99501617 1001 86380 86390 1
501265 99501265 1001 86380 86390 1
501332 99501332 1001 86380 86390 1
501283 99501283 1001 86380 86390 1
501338 99501338 1001 86380 86390 1
501430 99501430 1001 86380 86390 1
501251 99501251 1001 86380 86390 1
501138 99501138 1001 86380 86390 1
501087 99501087 1001 86380 86390 1
501025 99501025 1001 86380 86390 1
501131 99501131 1001 86380 86390 1
501158 99501158 1001 86380 86390 1
501715 99501715 1001 86380 86390 1
501668 99501668 1001 86380 86390 1
501803 99501803 1001 86380 86390 1
502344 99502344 1001 86380 86390 1
502459 99502459 1001 86380 86390 1
502177 99502177 1001 86380 86390 1
502139 99502139 1001 86380 86390 1
502192 99502192 1001 86380 86390 1
502193 99502193 1001 86380 86390 1
502219 99502219 1001 86380 86390 1
501887 99501887 1001 86380 86390 1
502022 99502022 1001 86380 86390 1
502607 99502607 1001 86380 86390 1
502531 99502531 1001 86380 86390 1
503258 99503258 1001 86380 86390 1
503180 99503180 1001 86380 86390 1
503247 99503247 1001 86380 86390 1
503271 99503271 1001 86380 86390 1
503236 99503236 1001 86380 86390 1
503146 99503146 1001 86380 86390 1
503021 99503021 1001 86380 86390 1
502960 99502960 1001 86380 86390 1
502952 99502952 1001 86380 86390 1
503055 99503055 1001 86380 86390 1
502684 99502684 1001 86380 86390 1
502808 99502808 1001 86380 86390 1
503411 99503411 1001 86380 86390 1
503391 99503391 1001 86380 86390 1
503443 99503443 1001 86380 86390 1
504082 99504082 1001 86380 86390 1
503970 99503970 1001 86380 86390 1
504074 99504074 1001 86380 86390 1
503745 99503745 1001 86380 86390 1
503825 99503825 1001 86380 86390 1
503801 99503801 1001 86380 86390 1
503868 99503868 1001 86380 86390 1
503714 99503714 1001 86380 86390 1
503727 99503727 1001 86380 86390 1
503741 99503741 1001 86380 86390 1
503600 99503600 1001 86380 86390 1
503510 99503510 1001 86380 86390 1
503615 99503615 1001 86380 86390 1
503641 99503641 1001 86380 86390 1
503676 99503676 1001 86380 86390 1
503574 99503574 1001 86380 86390 1
504186 99504186 1001 86380 86390 1
504305 99504305 1001 86380 86390 1
504803 99504803 1001 86380 86390 1
504856 99504856 1001 86380 86390 1
504625 99504625 1001 86380 86390 1
504539 99504539 1001 86380 86390 1
504606 99504606 1001 86380 86390 1
505077 99505077 1001 86380 86390 1
504949 99504949 1001 86380 86390 1
505761 99505761 1001 86380 86390 1
505666 99505666 1001 86380 86390 1
505553 99505553 1001 86380 86390 1
505451 99505451 1001 86380 86390 1
505442 99505442 1001 86380 86390 1
505255 99505255 1001 86380 86390 1
505259 99505259 1001 86380 86390 1
505350 99505350 1001 86380 86390 1
505338 99505338 1001 86380 86390 1
505251 99505251 1001 86380 86390 1
505938 99505938 1001 86380 86390 1
505849 99505849 1001 86380 86390 1
505888 99505888 1001 86380 86390 1
505799 99505799 1001 86380 86390 1
505916 99505916 1001 86380 86390 1
506403 99506403 1001 86380 86390 1
506304 99506304 1001 86380 86390 1
506283 99506283 1001 86380 86390 1
506310 99506310 1001 86380 86390 1
506272 99506272 1001 86380 86390 1
506107 99506107 1001 86380 86390 1
506046 99506046 1001 86380 86390 1
506025 99506025 1001 86380 86390 1
506645 99506645 1001 86380 86390 1
506800 99506800 1001 86380 86390 1
507255 99507255 1001 86380 86390 1
507376 99507376 1001 86380 86390 1
507113 99507113 1001 86380 86390 1
507133 99507133 1001 86380 86390 1
506858 99506858 1001 86380 86390 1
506968 99506968 1001 86380 86390 1
507549 99507549 1001 86380 86390 1
507501 99507501 1001 86380 86390 1
507436 99507436 1001 86380 86390 1
507504 99507504 1001 86380 86390 1
507470 99507470 1001 86380 86390 1
508045 99508045 1001 86380 86390 1
508175 99508175 1001 86380 86390 1
508221 99508221 1001 86380 86390 1
507866 99507866 1001 86380 86390 1
507871 99507871 1001 86380 86390 1
507847 99507847 1001 86380 86390 1
508029 99508029 1001 86380 86390 1
507710 99507710 1001 86380 86390 1
507685 99507685 1001 86380 86390 1
507729 99507729 1001 86380 86390 1
507652 99507652 1001 86380 86390 1
508323 99508323 1001 86380 86390 1
508337 99508337 1001 86380 86390 1
508257 99508257 1001 86380 86390 1
509025 99509025 1001 86380 86390 1
509052 99509052 1001 86380 86390 1
508953 99508953 1001 86380 86390 1
508889 99508889 1001 86380 86390 1
509036 99509036 1001 86380 86390 1
508713 99508713 1001 86380 86390 1
508716 99508716 1001 86380 86390 1
508800 99508800 1001 86380 86390 1
508866 99508866 1001 86380 86390 1
508802 99508802 1001 86380 86390 1
508841 99508841 1001 86380 86390 1
508485 99508485 1001 86380 86390 1
508474 99508474 1001 86380 86390 1
508630 99508630 1001 86380 86390 1
508528 99508528 1001 86380 86390 1
508582 99508582 1001 86380 86390 1
509189 99509189 1001 86380 86390 1
509086 99509086 1001 86380 86390 1
509083 99509083 1001 86380 86390 1
509721 99509721 1001 86380 86390 1
509761 99509761 1001 86380 86390 1
509775 99509775 1001 86380 86390 1
509752 99509752 1001 86380 86390 1
509705 99509705 1001 86380 86390 1
509632 99509632 1001 86380 86390 1
509686 99509686 1001 86380 86390 1
509512 99509512 1001 86380 86390 1
509371 99509371 1001 86380 86390 1
509321 99509321 1001 86380 86390 1
509440 99509440 1001 86380 86390 1
509366 99509366 1001 86380 86390 1
509913 99509913 1001 86380 86390 1
509920 99509920 1001 86380 86390 1
510570 99510570 1001 86380 86390 1
510508 99510508 1001 86380 86390 1
510431 99510431 1001 86380 86390 1
510444 99510444 1001 86380 86390 1
510316 99510316 1001 86380 86390 1
510383 99510383 1001 86380 86390 1
510326 99510326 1001 86380 86390 1
510811 99510811 1001 86380 86390 1
511451 99511451 1001 86380 86390 1
511460 99511460 1001 86380 86390 1
511153 99511153 1001 86380 86390 1
511154 99511154 1001 86380 86390 1
511169 99511169 1001 86380 86390 1
511208 99511208 1001 86380 86390 1
511328 99511328 1001 86380 86390 1
511239 99511239 1001 86380 86390 1
511114 99511114 1001 86380 86390 1
511012 99511012 1001 86380 86390 1
511134 99511134 1001 86380 86390 1
511112 99511112 1001 86380 86390 1
511614 99511614 1001 86380 86390 1
512289 99512289 1001 86380 86390 1
512188 99512188 1001 86380 86390 1
512228 99512228 1001 86380 86390 1
512084 99512084 1001 86380 86390 1
512085 99512085 1001 86380 86390 1
512036 99512036 1001 86380 86390 1
512170 99512170 1001 86380 86390 1
511800 99511800 1001 86380 86390 1
511906 99511906 1001 86380 86390 1
512448 99512448 1001 86380 86390 1
513142 99513142 1001 86380 86390 1
513030 99513030 1001 86380 86390 1
513087 99513087 1001 86380 86390 1
513166 99513166 1001 86380 86390 1
512836 99512836 1001 86380 86390 1
512993 99512993 1001 86380 86390 1
512933 99512933 1001 86380 86390 1
512611 99512611 1001 86380 86390 1
512637 99512637 1001 86380 86390 1
512677 99512677 1001 86380 86390 1
512667 99512667 1001 86380 86390 1
512721 99512721 1001 86380 86390 1
513228 99513228 1001 86380 86390 1
513335 99513335 1001 86380 86390 1
513245 99513245 1001 86380 86390 1
513400 99513400 1001 86380 86390 1
513211 99513211 1001 86380 86390 1
513380 99513380 1001 86380 86390 1
513861 99513861 1001 86380 86390 1
513889 99513889 1001 86380 86390 1
513627 99513627 1001 86380 86390 1
513617 99513617 1001 86380 86390 1
513535 99513535 1001 86380 86390 1
513511 99513511 1001 86380 86390 1
513526 99513526 1001 86380 86390 1
514172 99514172 1001 86380 86390 1
514160 99514160 1001 86380 86390 1
514099 99514099 1001 86380 86390 1
514127 99514127 1001 86380 86390 1
514807 99514807 1001 86380 86390 1
514808 99514808 1001 86380 86390 1
514693 99514693 1001 86380 86390 1
514657 99514657 1001 86380 86390 1
514761 99514761 1001 86380 86390 1
514676 99514676 1001 86380 86390 1
514486 99514486 1001 86380 86390 1
514527 99514527 1001 86380 86390 1
514355 99514355 1001 86380 86390 1
514424 99514424 1001 86380 86390 1
514283 99514283 1001 86380 86390 1
514417 99514417 1001 86380 86390 1
514867 99514867 1001 86380 86390 1
515024 99515024 1001 86380 86390 1
514862 99514862 1001 86380 86390 1
514892 99514892 1001 86380 86390 1
515656 99515656 1001 86380 86390 1
515537 99515537 1001 86380 86390 1
515457 99515457 1001 86380 86390 1
515248 99515248 1001 86380 86390 1
515161 99515161 1001 86380 86390 1
515842 99515842 1001 86380 86390 1
515887 99515887 1001 86380 86390 1
516313 99516313 1001 86380 86390 1
516455 99516455 1001 86380 86390 1
516315 99516315 1001 86380 86390 1
516178 99516178 1001 86380 86390 1
516115 99516115 1001 86380 86390 1
516195 99516195 1001 86380 86390 1
516286 99516286 1001 86380 86390 1
516108 99516108 1001 86380 86390 1
516225 99516225 1001 86380 86390 1
515940 99515940 1001 86380 86390 1
516065 99516065 1001 86380 86390 1
516519 99516519 1001 86380 86390 1
516663 99516663 1001 86380 86390 1
516626 99516626 1001 86380 86390 1
516550 99516550 1001 86380 86390 1
516541 99516541 1001 86380 86390 1
517218 99517218 1001 86380 86390 1
517091 99517091 1001 86380 86390 1
517042 99517042 1001 86380 86390 1
516953 99516953 1001 86380 86390 1
517097 99517097 1001 86380 86390 1
517116 99517116 1001 86380 86390 1
517385 99517385 1001 86380 86390 1
517504 99517504 1001 86380 86390 1
517368 99517368 1001 86380 86390 1
518020 99518020 1001 86380 86390 1
518062 99518062 1001 86380 86390 1
518075 99518075 1001 86380 86390 1
518025 99518025 1001 86380 86390 1
518058 99518058 1001 86380 86390 1
517946 99517946 1001 86380 86390 1
517806 99517806 1001 86380 86390 1
517847 99517847 1001 86380 86390 1
517928 99517928 1001 86380 86390 1
517735 99517735 1001 86380 86390 1
517659 99517659 1001 86380 86390 1
517669 99517669 1001 86380 86390 1
517747 99517747 1001 86380 86390 1
518200 99518200 1001 86380 86390 1
518307 99518307 1001 86380 86390 1
518287 99518287 1001 86380 86390 1
518809 99518809 1001 86380 86390 1
518863 99518863 1001 86380 86390 1
518942 99518942 1001 86380 86390 1
518910 99518910 1001 86380 86390 1
518705 99518705 1001 86380 86390 1
518539 99518539 1001 86380 86390 1
518476 99518476 1001 86380 86390 1
518373 99518373 1001 86380 86390 1
519158 99519158 1001 86380 86390 1
519163 99519163 1001 86380 86390 1
519752 99519752 1001 86380 86390 1
519780 99519780 1001 86380 86390 1
519652 99519652 1001 86380 86390 1
519442 99519442 1001 86380 86390 1
519342 99519342 1001 86380 86390 1
519903 99519903 1001 86380 86390 1
519926 99519926 1001 86380 86390 1
519965 99519965 1001 86380 86390 1
520536 99520536 1001 86380 86390 1
520360 99520360 1001 86380 86390 1
520376 99520376 1001 86380 86390 1
520251 99520251 1001 86380 86390 1
520072 99520072 1001 86380 86390 1
520176 99520176 1001 86380 86390 1
520090 99520090 1001 86380 86390 1
520116 99520116 1001 86380 86390 1
520184 99520184 1001 86380 86390 1
520785 99520785 1001 86380 86390 1
520696 99520696 1001 86380 86390 1
521312 99521312 1001 86380 86390 1
521416 99521416 1001 86380 86390 1
521294 99521294 1001 86380 86390 1
521386 99521386 1001 86380 86390 1
521239 99521239 1001 86380 86390 1
521215 99521215 1001 86380 86390 1
521232 99521232 1001 86380 86390 1
521247 99521247 1001 86380 86390 1
521078 99521078 1001 86380 86390 1
520991 99520991 1001 86380 86390 1
521031 99521031 1001 86380 86390 1
520946 99520946 1001 86380 86390 1
521541 99521541 1001 86380 86390 1
521530 99521530 1001 86380 86390 1
521609 99521609 1001 86380 86390 1
521534 99521534 1001 86380 86390 1
521628 99521628 1001 86380 86390 1
522257 99522257 1001 86380 86390 1
522263 99522263 1001 86380 86390 1
522273 99522273 1001 86380 86390 1
522274 99522274 1001 86380 86390 1
522174 99522174 1001 86380 86390 1
522136 99522136 1001 86380 86390 1
522049 99522049 1001 86380 86390 1
521948 99521948 1001 86380 86390 1
521989 99521989 1001 86380 86390 1
521967 99521967 1001 86380 86390 1
522033 99522033 1001 86380 86390 1
521956 99521956 1001 86380 86390 1
521700 99521700 1001 86380 86390 1
521742 99521742 1001 86380 86390 1
521748 99521748 1001 86380 86390 1
522488 99522488 1001 86380 86390 1
522386 99522386 1001 86380 86390 1
522464 99522464 1001 86380 86390 1
522952 99522952 1001 86380 86390 1
522945 99522945 1001 86380 86390 1
522709 99522709 1001 86380 86390 1
522738 99522738 1001 86380 86390 1
522807 99522807 1001 86380 86390 1
522886 99522886 1001 86380 86390 1
522552 99522552 1001 86380 86390 1
522591 99522591 1001 86380 86390 1
522582 99522582 1001 86380 86390 1
523246 99523246 1001 86380 86390 1
523259 99523259 1001 86380 86390 1
523197 99523197 1001 86380 86390 1
523304 99523304 1001 86380 86390 1
523138 99523138 1001 86380 86390 1
523829 99523829 1001 86380 86390 1
523830 99523830 1001 86380 86390 1
523766 99523766 1001 86380 86390 1
523912 99523912 1001 86380 86390 1
523933 99523933 1001 86380 86390 1
523652 99523652 1001 86380 86390 1
523717 99523717 1001 86380 86390 1
523668 99523668 1001 86380 86390 1
523554 99523554 1001 86380 86390 1
523698 99523698 1001 86380 86390 1
523725 99523725 1001 86380 86390 1
523514 99523514 1001 86380 86390 1
524112 99524112 1001 86380 86390 1
523957 99523957 1001 86380 86390 1
524037 99524037 1001 86380 86390 1
523975 99523975 1001 86380 86390 1
523979 99523979 1001 86380 86390 1
524733 99524733 1001 86380 86390 1
524568 99524568 1001 86380 86390 1
524570 99524570 1001 86380 86390 1
524647 99524647 1001 86380 86390 1
524757 99524757 1001 86380 86390 1
524475 99524475 1001 86380 86390 1
524495 99524495 1001 86380 86390 1
524395 99524395 1001 86380 86390 1
524347 99524347 1001 86380 86390 1
524275 99524275 1001 86380 86390 1
524327 99524327 1001 86380 86390 1
524161 99524161 1001 86380 86390 1
524162 99524162 1001 86380 86390 1
524783 99524783 1001 86380 86390 1
524931 99524931 1001 86380 86390 1
524961 99524961 1001 86380 86390 1
525432 99525432 1001 86380 86390 1
525515 99525515 1001 86380 86390 1
525439 99525439 1001 86380 86390 1
525587 99525587 1001 86380 86390 1
525402 99525402 1001 86380 86390 1
525330 99525330 1001 86380 86390 1
525333 99525333 1001 86380 86390 1
525337 99525337 1001 86380 86390 1
525097 99525097 1001 86380 86390 1
525127 99525127 1001 86380 86390 1
525671 99525671 1001 86380 86390 1
525647 99525647 1001 86380 86390 1
525712 99525712 1001 86380 86390 1
525738 99525738 1001 86380 86390 1
525605 99525605 1001 86380 86390 1
526374 99526374 1001 86380 86390 1
526325 99526325 1001 86380 86390 1
526397 99526397 1001 86380 86390 1
526264 99526264 1001 86380 86390 1
526291 99526291 1001 86380 86390 1
526174 99526174 1001 86380 86390 1
525928 99525928 1001 86380 86390 1
526487 99526487 1001 86380 86390 1
526569 99526569 1001 86380 86390 1
526494 99526494 1001 86380 86390 1
527198 99527198 1001 86380 86390 1
527123 99527123 1001 86380 86390 1
526940 99526940 1001 86380 86390 1
526998 99526998 1001 86380 86390 1
527038 99527038 1001 86380 86390 1
526699 99526699 1001 86380 86390 1
526713 99526713 1001 86380 86390 1
527272 99527272 1001 86380 86390 1
527298 99527298 1001 86380 86390 1
527444 99527444 1001 86380 86390 1
527908 99527908 1001 86380 86390 1
528000 99528000 1001 86380 86390 1
527874 99527874 1001 86380 86390 1
528060 99528060 1001 86380 86390 1
527918 99527918 1001 86380 86390 1
527830 99527830 1001 86380 86390 1
527598 99527598 1001 86380 86390 1
527488 99527488 1001 86380 86390 1
528825 99528825 1001 86380 86390 1
528679 99528679 1001 86380 86390 1
528375 99528375 1001 86380 86390 1
528457 99528457 1001 86380 86390 1
528328 99528328 1001 86380 86390 1
528292 99528292 1001 86380 86390 1
529064 99529064 1001 86380 86390 1
529587 99529587 1001 86380 86390 1
529697 99529697 1001 86380 86390 1
529338 99529338 1001 86380 86390 1
529339 99529339 1001 86380 86390 1
529220 99529220 1001 86380 86390 1
529118 99529118 1001 86380 86390 1
530203 99530203 1001 86380 86390 1
530013 99530013 1001 86380 86390 1
530104 99530104 1001 86380 86390 1
529942 99529942 1001 86380 86390 1
530642 99530642 1001 86380 86390 1
530555 99530555 1001 86380 86390 1
530661 99530661 1001 86380 86390 1
530666 99530666 1001 86380 86390 1
531251 99531251 1001 86380 86390 1
531319 99531319 1001 86380 86390 1
531256 99531256 1001 86380 86390 1
531297 99531297 1001 86380 86390 1
531091 99531091 1001 86380 86390 1
531157 99531157 1001 86380 86390 1
530850 99530850 1001 86380 86390 1
530877 99530877 1001 86380 86390 1
530764 99530764 1001 86380 86390 1
530925 99530925 1001 86380 86390 1
531469 99531469 1001 86380 86390 1
530759 99530759 1001 86380 86390 1
531509 99531509 1001 86380 86390 1
531565 99531565 1001 86380 86390 1
532013 99532013 1001 86380 86390 1
532172 99532172 1001 86380 86390 1
532029 99532029 1001 86380 86390 1
532010 99532010 1001 86380 86390 1
532199 99532199 1001 86380 86390 1
532102 99532102 1001 86380 86390 1
531824 99531824 1001 86380 86390 1
531931 99531931 1001 86380 86390 1
531957 99531957 1001 86380 86390 1
531958 99531958 1001 86380 86390 1
531612 99531612 1001 86380 86390 1
532880 99532880 1001 86380 86390 1
532908 99532908 1001 86380 86390 1
533024 99533024 1001 86380 86390 1
532813 99532813 1001 86380 86390 1
532649 99532649 1001 86380 86390 1
532666 99532666 1001 86380 86390 1
532580 99532580 1001 86380 86390 1
532474 99532474 1001 86380 86390 1
533200 99533200 1001 86380 86390 1
533220 99533220 1001 86380 86390 1
533234 99533234 1001 86380 86390 1
533105 99533105 1001 86380 86390 1
533690 99533690 1001 86380 86390 1
533775 99533775 1001 86380 86390 1
533459 99533459 1001 86380 86390 1
533551 99533551 1001 86380 86390 1
533565 99533565 1001 86380 86390 1
533479 99533479 1001 86380 86390 1
533584 99533584 1001 86380 86390 1
533598 99533598 1001 86380 86390 1
534036 99534036 1001 86380 86390 1
533933 99533933 1001 86380 86390 1
534019 99534019 1001 86380 86390 1
533996 99533996 1001 86380 86390 1
534048 99534048 1001 86380 86390 1
534572 99534572 1001 86380 86390 1
534441 99534441 1001 86380 86390 1
534420 99534420 1001 86380 86390 1
534426 99534426 1001 86380 86390 1
534094 99534094 1001 86380 86390 1
534803 99534803 1001 86380 86390 1
534700 99534700 1001 86380 86390 1
534831 99534831 1001 86380 86390 1
535347 99535347 1001 86380 86390 1
535399 99535399 1001 86380 86390 1
535504 99535504 1001 86380 86390 1
535175 99535175 1001 86380 86390 1
535152 99535152 1001 86380 86390 1
535233 99535233 1001 86380 86390 1
535302 99535302 1001 86380 86390 1
534941 99534941 1001 86380 86390 1
534957 99534957 1001 86380 86390 1
534910 99534910 1001 86380 86390 1
535677 99535677 1001 86380 86390 1
535551 99535551 1001 86380 86390 1
535709 99535709 1001 86380 86390 1
535648 99535648 1001 86380 86390 1
536183 99536183 1001 86380 86390 1
536235 99536235 1001 86380 86390 1
536202 99536202 1001 86380 86390 1
536245 99536245 1001 86380 86390 1
535962 99535962 1001 86380 86390 1
535990 99535990 1001 86380 86390 1
536109 99536109 1001 86380 86390 1
535954 99535954 1001 86380 86390 1
536050 99536050 1001 86380 86390 1
535728 99535728 1001 86380 86390 1
535906 99535906 1001 86380 86390 1
536355 99536355 1001 86380 86390 1
537074 99537074 1001 86380 86390 1
537012 99537012 1001 86380 86390 1
537137 99537137 1001 86380 86390 1
537093 99537093 1001 86380 86390 1
537121 99537121 1001 86380 86390 1
536928 99536928 1001 86380 86390 1
536891 99536891 1001 86380 86390 1
536582 99536582 1001 86380 86390 1
536686 99536686 1001 86380 86390 1
536706 99536706 1001 86380 86390 1
536604 99536604 1001 86380 86390 1
536746 99536746 1001 86380 86390 1
537840 99537840 1001 86380 86390 1
537921 99537921 1001 86380 86390 1
537872 99537872 1001 86380 86390 1
537583 99537583 1001 86380 86390 1
537739 99537739 1001 86380 86390 1
537461 99537461 1001 86380 86390 1
537411 99537411 1001 86380 86390 1
537503 99537503 1001 86380 86390 1
537375 99537375 1001 86380 86390 1
537495 99537495 1001 86380 86390 1
538016 99538016 1001 86380 86390 1
538166 99538166 1001 86380 86390 1
538121 99538121 1001 86380 86390 1
538701 99538701 1001 86380 86390 1
538691 99538691 1001 86380 86390 1
538744 99538744 1001 86380 86390 1
538801 99538801 1001 86380 86390 1
538761 99538761 1001 86380 86390 1
538810 99538810 1001 86380 86390 1
538750 99538750 1001 86380 86390 1
538439 99538439 1001 86380 86390 1
538196 99538196 1001 86380 86390 1
538255 99538255 1001 86380 86390 1
538295 99538295 1001 86380 86390 1
539006 99539006 1001 86380 86390 1
539011 99539011 1001 86380 86390 1
538857 99538857 1001 86380 86390 1
538936 99538936 1001 86380 86390 1
538951 99538951 1001 86380 86390 1
539005 99539005 1001 86380 86390 1
539488 99539488 1001 86380 86390 1
539584 99539584 1001 86380 86390 1
539329 99539329 1001 86380 86390 1
539163 99539163 1001 86380 86390 1
539104 99539104 1001 86380 86390 1
539158 99539158 1001 86380 86390 1
539159 99539159 1001 86380 86390 1
539042 99539042 1001 86380 86390 1
539095 99539095 1001 86380 86390 1
539729 99539729 1001 86380 86390 1
539681 99539681 1001 86380 86390 1
539674 99539674 1001 86380 86390 1
539727 99539727 1001 86380 86390 1
540338 99540338 1001 86380 86390 1
540466 99540466 1001 86380 86390 1
540082 99540082 1001 86380 86390 1
540138 99540138 1001 86380 86390 1
540062 99540062 1001 86380 86390 1
540118 99540118 1001 86380 86390 1
539885 99539885 1001 86380 86390 1
540045 99540045 1001 86380 86390 1
539891 99539891 1001 86380 86390 1
540023 99540023 1001 86380 86390 1
540533 99540533 1001 86380 86390 1
540603 99540603 1001 86380 86390 1
541130 99541130 1001 86380 86390 1
540698 99540698 1001 86380 86390 1
540685 99540685 1001 86380 86390 1
540712 99540712 1001 86380 86390 1
540687 99540687 1001 86380 86390 1
540781 99540781 1001 86380 86390 1
540784 99540784 1001 86380 86390 1
540836 99540836 1001 86380 86390 1
541411 99541411 1001 86380 86390 1
542113 99542113 1001 86380 86390 1
541862 99541862 1001 86380 86390 1
541878 99541878 1001 86380 86390 1
541898 99541898 1001 86380 86390 1
541861 99541861 1001 86380 86390 1
541630 99541630 1001 86380 86390 1
541582 99541582 1001 86380 86390 1
541650 99541650 1001 86380 86390 1
542300 99542300 1001 86380 86390 1
542237 99542237 1001 86380 86390 1
542133 99542133 1001 86380 86390 1
542871 99542871 1001 86380 86390 1
542762 99542762 1001 86380 86390 1
542790 99542790 1001 86380 86390 1
542570 99542570 1001 86380 86390 1
542337 99542337 1001 86380 86390 1
542343 99542343 1001 86380 86390 1
542462 99542462 1001 86380 86390 1
542502 99542502 1001 86380 86390 1
543078 99543078 1001 86380 86390 1
543612 99543612 1001 86380 86390 1
543589 99543589 1001 86380 86390 1
543616 99543616 1001 86380 86390 1
543655 99543655 1001 86380 86390 1
543566 99543566 1001 86380 86390 1
543467 99543467 1001 86380 86390 1
543153 99543153 1001 86380 86390 1
543199 99543199 1001 86380 86390 1
543213 99543213 1001 86380 86390 1
544431 99544431 1001 86380 86390 1
544563 99544563 1001 86380 86390 1
544459 99544459 1001 86380 86390 1
544315 99544315 1001 86380 86390 1
544213 99544213 1001 86380 86390 1
544261 99544261 1001 86380 86390 1
544008 99544008 1001 86380 86390 1
544049 99544049 1001 86380 86390 1
543997 99543997 1001 86380 86390 1
544142 99544142 1001 86380 86390 1
544686 99544686 1001 86380 86390 1
544636 99544636 1001 86380 86390 1
544713 99544713 1001 86380 86390 1
544715 99544715 1001 86380 86390 1
544602 99544602 1001 86380 86390 1
506706 738 1001 44091 44391 1
517813 621 1002 46703 59375 1
526247 1066 1002 33821 43012 1
531928 946 1001 66165 66464 1
400506 99400506 1001 86380 86390 1
400663 99400663 1001 86380 86390 1
400630 99400630 1001 86380 86390 1
400848 99400848 1001 86380 86390 1
400833 99400833 1001 86380 86390 1
401132 99401132 1001 86380 86390 1
401080 99401080 1001 86380 86390 1
401235 99401235 1001 86380 86390 1
401326 99401326 1001 86380 86390 1
401332 99401332 1001 86380 86390 1
401480 99401480 1001 86380 86390 1
401418 99401418 1001 86380 86390 1
401765 99401765 1001 86380 86390 1
402112 99402112 1001 86380 86390 1
402227 99402227 1001 86380 86390 1
402471 99402471 1001 86380 86390 1
402381 99402381 1001 86380 86390 1
402600 99402600 1001 86380 86390 1
402701 99402701 1001 86380 86390 1
402931 99402931 1001 86380 86390 1
402961 99402961 1001 86380 86390 1
402990 99402990 1001 86380 86390 1
403000 99403000 1001 86380 86390 1
403036 99403036 1001 86380 86390 1
403113 99403113 1001 86380 86390 1
403143 99403143 1001 86380 86390 1
403378 99403378 1001 86380 86390 1
403410 99403410 1001 86380 86390 1
403528 99403528 1001 86380 86390 1
403495 99403495 1001 86380 86390 1
403449 99403449 1001 86380 86390 1
403620 99403620 1001 86380 86390 1
403589 99403589 1001 86380 86390 1
403788 99403788 1001 86380 86390 1
403825 99403825 1001 86380 86390 1
403927 99403927 1001 86380 86390 1
404115 99404115 1001 86380 86390 1
404069 99404069 1001 86380 86390 1
404308 99404308 1001 86380 86390 1
404466 99404466 1001 86380 86390 1
404464 99404464 1001 86380 86390 1
404609 99404609 1001 86380 86390 1
404727 99404727 1001 86380 86390 1
404734 99404734 1001 86380 86390 1
404797 99404797 1001 86380 86390 1
404895 99404895 1001 86380 86390 1
405049 99405049 1001 86380 86390 1
405017 99405017 1001 86380 86390 1
405208 99405208 1001 86380 86390 1
405514 99405514 1001 86380 86390 1
405599 99405599 1001 86380 86390 1
405674 99405674 1001 86380 86390 1
405763 99405763 1001 86380 86390 1
405704 99405704 1001 86380 86390 1
405683 99405683 1001 86380 86390 1
405688 99405688 1001 86380 86390 1
406354 99406354 1001 86380 86390 1
406295 99406295 1001 86380 86390 1
406706 99406706 1001 86380 86390 1
406733 99406733 1001 86380 86390 1
407001 99407001 1001 86380 86390 1
407149 99407149 1001 86380 86390 1
407350 99407350 1001 86380 86390 1
407415 99407415 1001 86380 86390 1
407515 99407515 1001 86380 86390 1
407608 99407608 1001 86380 86390 1
407700 99407700 1001 86380 86390 1
407838 99407838 1001 86380 86390 1
407932 99407932 1001 86380 86390 1
408017 99408017 1001 86380 86390 1
408194 99408194 1001 86380 86390 1
408143 99408143 1001 86380 86390 1
408210 99408210 1001 86380 86390 1
408277 99408277 1001 86380 86390 1
408213 99408213 1001 86380 86390 1
408780 99408780 1001 86380 86390 1
408906 99408906 1001 86380 86390 1
409116 99409116 1001 86380 86390 1
409235 99409235 1001 86380 86390 1
409237 99409237 1001 86380 86390 1
409360 99409360 1001 86380 86390 1
409394 99409394 1001 86380 86390 1
409324 99409324 1001 86380 86390 1
409438 99409438 1001 86380 86390 1
409598 99409598 1001 86380 86390 1
409813 99409813 1001 86380 86390 1
409817 99409817 1001 86380 86390 1
409834 99409834 1001 86380 86390 1
409810 99409810 1001 86380 86390 1
409947 99409947 1001 86380 86390 1
410156 99410156 1001 86380 86390 1
410388 99410388 1001 86380 86390 1
410309 99410309 1001 86380 86390 1
410615 99410615 1001 86380 86390 1
410551 99410551 1001 86380 86390 1
410682 99410682 1001 86380 86390 1
410744 99410744 1001 86380 86390 1
410824 99410824 1001 86380 86390 1
410886 99410886 1001 86380 86390 1
411196 99411196 1001 86380 86390 1
411116 99411116 1001 86380 86390 1
411349 99411349 1001 86380 86390 1
411470 99411470 1001 86380 86390 1
411448 99411448 1001 86380 86390 1
412121 99412121 1001 86380 86390 1
412172 99412172 1001 86380 86390 1
413495 99413495 1001 86380 86390 1
413700 99413700 1001 86380 86390 1
413424 99413424 1001 86380 86390 1
413638 99413638 1001 86380 86390 1
413297 99413297 1001 86380 86390 1
413462 99413462 1001 86380 86390 1
413690 99413690 1001 86380 86390 1
412889 99412889 1001 86380 86390 1
413282 99413282 1001 86380 86390 1
412929 99412929 1001 86380 86390 1
412755 99412755 1001 86380 86390 1
412726 99412726 1001 86380 86390 1
412768 99412768 1001 86380 86390 1
412859 99412859 1001 86380 86390 1
412690 99412690 1001 86380 86390 1
413923 99413923 1001 86380 86390 1
413951 99413951 1001 86380 86390 1
413762 99413762 1001 86380 86390 1
413701 99413701 1001 86380 86390 1
413961 99413961 1001 86380 86390 1
415320 99415320 1001 86380 86390 1
415098 99415098 1001 86380 86390 1
415268 99415268 1001 86380 86390 1
415125 99415125 1001 86380 86390 1
415287 99415287 1001 86380 86390 1
415047 99415047 1001 86380 86390 1
414549 99414549 1001 86380 86390 1
414750 99414750 1001 86380 86390 1
414755 99414755 1001 86380 86390 1
414149 99414149 1001 86380 86390 1
414188 99414188 1001 86380 86390 1
414264 99414264 1001 86380 86390 1
414175 99414175 1001 86380 86390 1
415447 99415447 1001 86380 86390 1
415585 99415585 1001 86380 86390 1
415468 99415468 1001 86380 86390 1
416590 99416590 1001 86380 86390 1
416666 99416666 1001 86380 86390 1
416527 99416527 1001 86380 86390 1
416507 99416507 1001 86380 86390 1
416460 99416460 1001 86380 86390 1
415840 99415840 1001 86380 86390 1
415741 99415741 1001 86380 86390 1
415801 99415801 1001 86380 86390 1
417380 99417380 1001 86380 86390 1
417123 99417123 1001 86380 86390 1
417361 99417361 1001 86380 86390 1
417343 99417343 1001 86380 86390 1
417190 99417190 1001 86380 86390 1
418775 99418775 1001 86380 86390 1
418662 99418662 1001 86380 86390 1
418452 99418452 1001 86380 86390 1
418548 99418548 1001 86380 86390 1
418196 99418196 1001 86380 86390 1
418118 99418118 1001 86380 86390 1
417769 99417769 1001 86380 86390 1
417664 99417664 1001 86380 86390 1
418027 99418027 1001 86380 86390 1
418910 99418910 1001 86380 86390 1
418887 99418887 1001 86380 86390 1
420379 99420379 1001 86380 86390 1
420385 99420385 1001 86380 86390 1
420382 99420382 1001 86380 86390 1
420079 99420079 1001 86380 86390 1
420410 99420410 1001 86380 86390 1
420039 99420039 1001 86380 86390 1
419952 99419952 1001 86380 86390 1
419651 99419651 1001 86380 86390 1
419874 99419874 1001 86380 86390 1
420053 99420053 1001 86380 86390 1
419662 99419662 1001 86380 86390 1
419375 99419375 1001 86380 86390 1
419269 99419269 1001 86380 86390 1
419354 99419354 1001 86380 86390 1
419392 99419392 1001 86380 86390 1
419557 99419557 1001 86380 86390 1
420697 99420697 1001 86380 86390 1
420821 99420821 1001 86380 86390 1
420638 99420638 1001 86380 86390 1
421817 99421817 1001 86380 86390 1
421689 99421689 1001 86380 86390 1
422057 99422057 1001 86380 86390 1
422025 99422025 1001 86380 86390 1
421625 99421625 1001 86380 86390 1
420940 99420940 1001 86380 86390 1
420967 99420967 1001 86380 86390 1
421043 99421043 1001 86380 86390 1
420899 99420899 1001 86380 86390 1
420902 99420902 1001 86380 86390 1
421034 99421034 1001 86380 86390 1
421171 99421171 1001 86380 86390 1
423460 99423460 1001 86380 86390 1
423389 99423389 1001 86380 86390 1
423329 99423329 1001 86380 86390 1
423149 99423149 1001 86380 86390 1
423033 99423033 1001 86380 86390 1
423279 99423279 1001 86380 86390 1
423261 99423261 1001 86380 86390 1
423284 99423284 1001 86380 86390 1
422763 99422763 1001 86380 86390 1
422768 99422768 1001 86380 86390 1
423944 99423944 1001 86380 86390 1
425128 99425128 1001 86380 86390 1
425336 99425336 1001 86380 86390 1
425091 99425091 1001 86380 86390 1
425287 99425287 1001 86380 86390 1
425118 99425118 1001 86380 86390 1
425296 99425296 1001 86380 86390 1
424754 99424754 1001 86380 86390 1
424612 99424612 1001 86380 86390 1
424615 99424615 1001 86380 86390 1
424194 99424194 1001 86380 86390 1
424306 99424306 1001 86380 86390 1
424238 99424238 1001 86380 86390 1
424588 99424588 1001 86380 86390 1
425737 99425737 1001 86380 86390 1
427073 99427073 1001 86380 86390 1
426806 99426806 1001 86380 86390 1
426593 99426593 1001 86380 86390 1
426353 99426353 1001 86380 86390 1
426406 99426406 1001 86380 86390 1
426315 99426315 1001 86380 86390 1
426515 99426515 1001 86380 86390 1
426048 99426048 1001 86380 86390 1
426250 99426250 1001 86380 86390 1
425954 99425954 1001 86380 86390 1
426213 99426213 1001 86380 86390 1
427286 99427286 1001 86380 86390 1
428530 99428530 1001 86380 86390 1
428602 99428602 1001 86380 86390 1
427940 99427940 1001 86380 86390 1
428137 99428137 1001 86380 86390 1
427732 99427732 1001 86380 86390 1
427535 99427535 1001 86380 86390 1
427866 99427866 1001 86380 86390 1
427913 99427913 1001 86380 86390 1
429149 99429149 1001 86380 86390 1
430243 99430243 1001 86380 86390 1
429989 99429989 1001 86380 86390 1
430199 99430199 1001 86380 86390 1
430235 99430235 1001 86380 86390 1
429708 99429708 1001 86380 86390 1
429726 99429726 1001 86380 86390 1
429650 99429650 1001 86380 86390 1
429871 99429871 1001 86380 86390 1
429872 99429872 1001 86380 86390 1
429203 99429203 1001 86380 86390 1
429278 99429278 1001 86380 86390 1
429513 99429513 1001 86380 86390 1
429177 99429177 1001 86380 86390 1
430432 99430432 1001 86380 86390 1
430692 99430692 1001 86380 86390 1
431889 99431889 1001 86380 86390 1
431718 99431718 1001 86380 86390 1
432022 99432022 1001 86380 86390 1
431317 99431317 1001 86380 86390 1
431390 99431390 1001 86380 86390 1
431520 99431520 1001 86380 86390 1
431325 99431325 1001 86380 86390 1
430844 99430844 1001 86380 86390 1
430891 99430891 1001 86380 86390 1
431027 99431027 1001 86380 86390 1
430960 99430960 1001 86380 86390 1
430909 99430909 1001 86380 86390 1
432427 99432427 1001 86380 86390 1
432263 99432263 1001 86380 86390 1
433689 99433689 1001 86380 86390 1
433408 99433408 1001 86380 86390 1
433216 99433216 1001 86380 86390 1
433143 99433143 1001 86380 86390 1
432978 99432978 1001 86380 86390 1
432928 99432928 1001 86380 86390 1
432606 99432606 1001 86380 86390 1
432721 99432721 1001 86380 86390 1
432775 99432775 1001 86380 86390 1
432854 99432854 1001 86380 86390 1
432498 99432498 1001 86380 86390 1
432758 99432758 1001 86380 86390 1
432777 99432777 1001 86380 86390 1
432739 99432739 1001 86380 86390 1
433734 99433734 1001 86380 86390 1
433906 99433906 1001 86380 86390 1
433958 99433958 1001 86380 86390 1
435314 99435314 1001 86380 86390 1
435345 99435345 1001 86380 86390 1
435259 99435259 1001 86380 86390 1
435116 99435116 1001 86380 86390 1
435146 99435146 1001 86380 86390 1
435243 99435243 1001 86380 86390 1
434755 99434755 1001 86380 86390 1
434768 99434768 1001 86380 86390 1
434228 99434228 1001 86380 86390 1
434558 99434558 1001 86380 86390 1
435878 99435878 1001 86380 86390 1
435536 99435536 1001 86380 86390 1
435593 99435593 1001 86380 86390 1
436879 99436879 1001 86380 86390 1
436845 99436845 1001 86380 86390 1
436866 99436866 1001 86380 86390 1
437062 99437062 1001 86380 86390 1
437039 99437039 1001 86380 86390 1
436518 99436518 1001 86380 86390 1
436638 99436638 1001 86380 86390 1
436482 99436482 1001 86380 86390 1
436509 99436509 1001 86380 86390 1
436412 99436412 1001 86380 86390 1
436539 99436539 1001 86380 86390 1
436183 99436183 1001 86380 86390 1
436188 99436188 1001 86380 86390 1
436029 99436029 1001 86380 86390 1
437176 99437176 1001 86380 86390 1
300695 99300695 1001 86380 86390 1
300419 99300419 1001 86380 86390 1
300384 99300384 1001 86380 86390 1
300413 99300413 1001 86380 86390 1
300388 99300388 1001 86380 86390 1
300338 99300338 1001 86380 86390 1
300176 99300176 1001 86380 86390 1
300241 99300241 1001 86380 86390 1
300275 99300275 1001 86380 86390 1
300764 99300764 1001 86380 86390 1
300756 99300756 1001 86380 86390 1
300847 99300847 1001 86380 86390 1
300887 99300887 1001 86380 86390 1
301403 99301403 1001 86380 86390 1
301353 99301353 1001 86380 86390 1
301361 99301361 1001 86380 86390 1
301314 99301314 1001 86380 86390 1
301328 99301328 1001 86380 86390 1
301238 99301238 1001 86380 86390 1
301320 99301320 1001 86380 86390 1
300997 99300997 1001 86380 86390 1
300959 99300959 1001 86380 86390 1
302348 99302348 1001 86380 86390 1
302268 99302268 1001 86380 86390 1
302307 99302307 1001 86380 86390 1
302295 99302295 1001 86380 86390 1
302321 99302321 1001 86380 86390 1
302299 99302299 1001 86380 86390 1
302338 99302338 1001 86380 86390 1
302046 99302046 1001 86380 86390 1
302072 99302072 1001 86380 86390 1
301984 99301984 1001 86380 86390 1
302131 99302131 1001 86380 86390 1
302029 99302029 1001 86380 86390 1
302031 99302031 1001 86380 86390 1
302109 99302109 1001 86380 86390 1
301893 99301893 1001 86380 86390 1
301875 99301875 1001 86380 86390 1
301965 99301965 1001 86380 86390 1
302410 99302410 1001 86380 86390 1
302453 99302453 1001 86380 86390 1
302428 99302428 1001 86380 86390 1
303004 99303004 1001 86380 86390 1
303059 99303059 1001 86380 86390 1
303195 99303195 1001 86380 86390 1
303202 99303202 1001 86380 86390 1
302885 99302885 1001 86380 86390 1
302874 99302874 1001 86380 86390 1
302836 99302836 1001 86380 86390 1
302931 99302931 1001 86380 86390 1
302828 99302828 1001 86380 86390 1
302755 99302755 1001 86380 86390 1
302667 99302667 1001 86380 86390 1
302682 99302682 1001 86380 86390 1
302604 99302604 1001 86380 86390 1
302621 99302621 1001 86380 86390 1
303283 99303283 1001 86380 86390 1
303233 99303233 1001 86380 86390 1
303246 99303246 1001 86380 86390 1
303977 99303977 1001 86380 86390 1
303647 99303647 1001 86380 86390 1
303700 99303700 1001 86380 86390 1
303703 99303703 1001 86380 86390 1
303794 99303794 1001 86380 86390 1
303820 99303820 1001 86380 86390 1
303745 99303745 1001 86380 86390 1
303696 99303696 1001 86380 86390 1
303632 99303632 1001 86380 86390 1
303503 99303503 1001 86380 86390 1
303594 99303594 1001 86380 86390 1
303421 99303421 1001 86380 86390 1
304168 99304168 1001 86380 86390 1
304222 99304222 1001 86380 86390 1
304692 99304692 1001 86380 86390 1
304683 99304683 1001 86380 86390 1
304760 99304760 1001 86380 86390 1
304852 99304852 1001 86380 86390 1
304642 99304642 1001 86380 86390 1
304568 99304568 1001 86380 86390 1
304532 99304532 1001 86380 86390 1
304247 99304247 1001 86380 86390 1
305042 99305042 1001 86380 86390 1
304941 99304941 1001 86380 86390 1
305019 99305019 1001 86380 86390 1
304903 99304903 1001 86380 86390 1
304958 99304958 1001 86380 86390 1
305596 99305596 1001 86380 86390 1
305617 99305617 1001 86380 86390 1
305316 99305316 1001 86380 86390 1
305297 99305297 1001 86380 86390 1
305092 99305092 1001 86380 86390 1
305131 99305131 1001 86380 86390 1
305108 99305108 1001 86380 86390 1
305240 99305240 1001 86380 86390 1
305271 99305271 1001 86380 86390 1
500102 99500102 1001 86380 86390 1
500129 99500129 1001 86380 86390 1
500769 99500769 1001 86380 86390 1
500641 99500641 1001 86380 86390 1
500530 99500530 1001 86380 86390 1
500454 99500454 1001 86380 86390 1
500584 99500584 1001 86380 86390 1
500444 99500444 1001 86380 86390 1
500405 99500405 1001 86380 86390 1
500418 99500418 1001 86380 86390 1
500485 99500485 1001 86380 86390 1
500512 99500512 1001 86380 86390 1
500487 99500487 1001 86380 86390 1
500345 99500345 1001 86380 86390 1
500384 99500384 1001 86380 86390 1
500953 99500953 1001 86380 86390 1
500877 99500877 1001 86380 86390 1
500839 99500839 1001 86380 86390 1
500893 99500893 1001 86380 86390 1
500831 99500831 1001 86380 86390 1
500846 99500846 1001 86380 86390 1
501014 99501014 1001 86380 86390 1
501621 99501621 1001 86380 86390 1
501246 99501246 1001 86380 86390 1
501420 99501420 1001 86380 86390 1
501097 99501097 1001 86380 86390 1
501125 99501125 1001 86380 86390 1
501166 99501166 1001 86380 86390 1
501039 99501039 1001 86380 86390 1
501718 99501718 1001 86380 86390 1
501763 99501763 1001 86380 86390 1
501751 99501751 1001 86380 86390 1
502439 99502439 1001 86380 86390 1
502440 99502440 1001 86380 86390 1
502369 99502369 1001 86380 86390 1
502458 99502458 1001 86380 86390 1
502124 99502124 1001 86380 86390 1
501865 99501865 1001 86380 86390 1
501904 99501904 1001 86380 86390 1
502520 99502520 1001 86380 86390 1
502624 99502624 1001 86380 86390 1
502472 99502472 1001 86380 86390 1
503181 99503181 1001 86380 86390 1
503197 99503197 1001 86380 86390 1
503123 99503123 1001 86380 86390 1
503077 99503077 1001 86380 86390 1
502842 99502842 1001 86380 86390 1
502680 99502680 1001 86380 86390 1
502681 99502681 1001 86380 86390 1
502694 99502694 1001 86380 86390 1
503433 99503433 1001 86380 86390 1
503345 99503345 1001 86380 86390 1
503441 99503441 1001 86380 86390 1
504111 99504111 1001 86380 86390 1
503761 99503761 1001 86380 86390 1
503865 99503865 1001 86380 86390 1
503710 99503710 1001 86380 86390 1
503750 99503750 1001 86380 86390 1
503712 99503712 1001 86380 86390 1
503715 99503715 1001 86380 86390 1
503755 99503755 1001 86380 86390 1
503672 99503672 1001 86380 86390 1
503503 99503503 1001 86380 86390 1
503561 99503561 1001 86380 86390 1
504198 99504198 1001 86380 86390 1
504265 99504265 1001 86380 86390 1
504291 99504291 1001 86380 86390 1
504188 99504188 1001 86380 86390 1
504163 99504163 1001 86380 86390 1
504906 99504906 1001 86380 86390 1
504783 99504783 1001 86380 86390 1
504570 99504570 1001 86380 86390 1
504676 99504676 1001 86380 86390 1
504718 99504718 1001 86380 86390 1
504737 99504737 1001 86380 86390 1
504377 99504377 1001 86380 86390 1
504449 99504449 1001 86380 86390 1
504475 99504475 1001 86380 86390 1
504515 99504515 1001 86380 86390 1
504374 99504374 1001 86380 86390 1
504439 99504439 1001 86380 86390 1
505109 99505109 1001 86380 86390 1
505049 99505049 1001 86380 86390 1
505000 99505000 1001 86380 86390 1
505488 99505488 1001 86380 86390 1
505452 99505452 1001 86380 86390 1
505456 99505456 1001 86380 86390 1
505366 99505366 1001 86380 86390 1
505292 99505292 1001 86380 86390 1
505208 99505208 1001 86380 86390 1
505261 99505261 1001 86380 86390 1
505262 99505262 1001 86380 86390 1
505354 99505354 1001 86380 86390 1
505826 99505826 1001 86380 86390 1
506519 99506519 1001 86380 86390 1
506575 99506575 1001 86380 86390 1
506517 99506517 1001 86380 86390 1
506253 99506253 1001 86380 86390 1
506281 99506281 1001 86380 86390 1
506270 99506270 1001 86380 86390 1
506296 99506296 1001 86380 86390 1
506155 99506155 1001 86380 86390 1
507389 99507389 1001 86380 86390 1
507308 99507308 1001 86380 86390 1
507340 99507340 1001 86380 86390 1
507290 99507290 1001 86380 86390 1
507330 99507330 1001 86380 86390 1
507344 99507344 1001 86380 86390 1
507155 99507155 1001 86380 86390 1
507195 99507195 1001 86380 86390 1
507121 99507121 1001 86380 86390 1
507134 99507134 1001 86380 86390 1
507021 99507021 1001 86380 86390 1
506970 99506970 1001 86380 86390 1
506919 99506919 1001 86380 86390 1
506876 99506876 1001 86380 86390 1
506929 99506929 1001 86380 86390 1
507424 99507424 1001 86380 86390 1
507451 99507451 1001 86380 86390 1
507508 99507508 1001 86380 86390 1
508186 99508186 1001 86380 86390 1
508096 99508096 1001 86380 86390 1
508061 99508061 1001 86380 86390 1
508179 99508179 1001 86380 86390 1
508183 99508183 1001 86380 86390 1
508093 99508093 1001 86380 86390 1
507965 99507965 1001 86380 86390 1
507966 99507966 1001 86380 86390 1
507971 99507971 1001 86380 86390 1
507908 99507908 1001 86380 86390 1
507766 99507766 1001 86380 86390 1
508301 99508301 1001 86380 86390 1
508444 99508444 1001 86380 86390 1
508264 99508264 1001 86380 86390 1
508385 99508385 1001 86380 86390 1
508360 99508360 1001 86380 86390 1
508963 99508963 1001 86380 86390 1
509047 99509047 1001 86380 86390 1
509062 99509062 1001 86380 86390 1
508944 99508944 1001 86380 86390 1
508818 99508818 1001 86380 86390 1
508695 99508695 1001 86380 86390 1
508852 99508852 1001 86380 86390 1
508697 99508697 1001 86380 86390 1
508711 99508711 1001 86380 86390 1
508481 99508481 1001 86380 86390 1
508456 99508456 1001 86380 86390 1
508615 99508615 1001 86380 86390 1
508629 99508629 1001 86380 86390 1
508606 99508606 1001 86380 86390 1
508529 99508529 1001 86380 86390 1
509165 99509165 1001 86380 86390 1
509120 99509120 1001 86380 86390 1
509869 99509869 1001 86380 86390 1
509762 99509762 1001 86380 86390 1
509702 99509702 1001 86380 86390 1
509679 99509679 1001 86380 86390 1
509448 99509448 1001 86380 86390 1
509306 99509306 1001 86380 86390 1
509477 99509477 1001 86380 86390 1
509452 99509452 1001 86380 86390 1
509337 99509337 1001 86380 86390 1
509351 99509351 1001 86380 86390 1
509364 99509364 1001 86380 86390 1
509381 99509381 1001 86380 86390 1
509434 99509434 1001 86380 86390 1
510076 99510076 1001 86380 86390 1
510077 99510077 1001 86380 86390 1
510685 99510685 1001 86380 86390 1
510544 99510544 1001 86380 86390 1
510366 99510366 1001 86380 86390 1
510416 99510416 1001 86380 86390 1
510287 99510287 1001 86380 86390 1
510150 99510150 1001 86380 86390 1
510168 99510168 1001 86380 86390 1
510847 99510847 1001 86380 86390 1
510786 99510786 1001 86380 86390 1
510813 99510813 1001 86380 86390 1
511518 99511518 1001 86380 86390 1
511504 99511504 1001 86380 86390 1
511506 99511506 1001 86380 86390 1
511530 99511530 1001 86380 86390 1
511355 99511355 1001 86380 86390 1
511397 99511397 1001 86380 86390 1
511244 99511244 1001 86380 86390 1
511167 99511167 1001 86380 86390 1
511180 99511180 1001 86380 86390 1
511287 99511287 1001 86380 86390 1
511252 99511252 1001 86380 86390 1
510962 99510962 1001 86380 86390 1
510968 99510968 1001 86380 86390 1
511124 99511124 1001 86380 86390 1
511554 99511554 1001 86380 86390 1
511613 99511613 1001 86380 86390 1
512332 99512332 1001 86380 86390 1
512333 99512333 1001 86380 86390 1
511974 99511974 1001 86380 86390 1
512093 99512093 1001 86380 86390 1
511823 99511823 1001 86380 86390 1
511850 99511850 1001 86380 86390 1
511780 99511780 1001 86380 86390 1
511873 99511873 1001 86380 86390 1
511809 99511809 1001 86380 86390 1
511964 99511964 1001 86380 86390 1
512485 99512485 1001 86380 86390 1
512461 99512461 1001 86380 86390 1
512476 99512476 1001 86380 86390 1
513060 99513060 1001 86380 86390 1
512898 99512898 1001 86380 86390 1
512848 99512848 1001 86380 86390 1
512913 99512913 1001 86380 86390 1
512810 99512810 1001 86380 86390 1
512853 99512853 1001 86380 86390 1
512663 99512663 1001 86380 86390 1
512773 99512773 1001 86380 86390 1
512644 99512644 1001 86380 86390 1
512712 99512712 1001 86380 86390 1
513396 99513396 1001 86380 86390 1
513321 99513321 1001 86380 86390 1
513232 99513232 1001 86380 86390 1
513233 99513233 1001 86380 86390 1
513235 99513235 1001 86380 86390 1
513327 99513327 1001 86380 86390 1
513382 99513382 1001 86380 86390 1
513955 99513955 1001 86380 86390 1
513998 99513998 1001 86380 86390 1
513866 99513866 1001 86380 86390 1
513879 99513879 1001 86380 86390 1
514004 99514004 1001 86380 86390 1
513946 99513946 1001 86380 86390 1
513899 99513899 1001 86380 86390 1
513990 99513990 1001 86380 86390 1
513771 99513771 1001 86380 86390 1
513772 99513772 1001 86380 86390 1
513529 99513529 1001 86380 86390 1
513460 99513460 1001 86380 86390 1
514069 99514069 1001 86380 86390 1
514097 99514097 1001 86380 86390 1
514656 99514656 1001 86380 86390 1
514738 99514738 1001 86380 86390 1
514852 99514852 1001 86380 86390 1
514446 99514446 1001 86380 86390 1
514448 99514448 1001 86380 86390 1
514454 99514454 1001 86380 86390 1
514598 99514598 1001 86380 86390 1
514433 99514433 1001 86380 86390 1
514260 99514260 1001 86380 86390 1
515016 99515016 1001 86380 86390 1
515042 99515042 1001 86380 86390 1
515572 99515572 1001 86380 86390 1
515535 99515535 1001 86380 86390 1
515339 99515339 1001 86380 86390 1
515118 99515118 1001 86380 86390 1
515198 99515198 1001 86380 86390 1
515173 99515173 1001 86380 86390 1
515841 99515841 1001 86380 86390 1
515739 99515739 1001 86380 86390 1
516409 99516409 1001 86380 86390 1
516461 99516461 1001 86380 86390 1
516181 99516181 1001 86380 86390 1
516274 99516274 1001 86380 86390 1
516249 99516249 1001 86380 86390 1
516275 99516275 1001 86380 86390 1
516133 99516133 1001 86380 86390 1
516057 99516057 1001 86380 86390 1
515902 99515902 1001 86380 86390 1
515946 99515946 1001 86380 86390 1
516064 99516064 1001 86380 86390 1
516054 99516054 1001 86380 86390 1
516094 99516094 1001 86380 86390 1
516532 99516532 1001 86380 86390 1
516703 99516703 1001 86380 86390 1
516679 99516679 1001 86380 86390 1
516594 99516594 1001 86380 86390 1
516582 99516582 1001 86380 86390 1
517182 99517182 1001 86380 86390 1
517290 99517290 1001 86380 86390 1
517034 99517034 1001 86380 86390 1
517051 99517051 1001 86380 86390 1
516818 99516818 1001 86380 86390 1
516871 99516871 1001 86380 86390 1
516743 99516743 1001 86380 86390 1
516744 99516744 1001 86380 86390 1
516787 99516787 1001 86380 86390 1
517424 99517424 1001 86380 86390 1
517432 99517432 1001 86380 86390 1
517345 99517345 1001 86380 86390 1
518052 99518052 1001 86380 86390 1
517848 99517848 1001 86380 86390 1
517926 99517926 1001 86380 86390 1
517836 99517836 1001 86380 86390 1
517889 99517889 1001 86380 86390 1
517759 99517759 1001 86380 86390 1
517786 99517786 1001 86380 86390 1
517558 99517558 1001 86380 86390 1
517740 99517740 1001 86380 86390 1
517585 99517585 1001 86380 86390 1
517668 99517668 1001 86380 86390 1
517551 99517551 1001 86380 86390 1
518239 99518239 1001 86380 86390 1
517750 99517750 1001 86380 86390 1
518317 99518317 1001 86380 86390 1
518332 99518332 1001 86380 86390 1
518887 99518887 1001 86380 86390 1
518791 99518791 1001 86380 86390 1
518792 99518792 1001 86380 86390 1
518601 99518601 1001 86380 86390 1
518724 99518724 1001 86380 86390 1
518561 99518561 1001 86380 86390 1
518573 99518573 1001 86380 86390 1
519069 99519069 1001 86380 86390 1
519019 99519019 1001 86380 86390 1
519084 99519084 1001 86380 86390 1
519126 99519126 1001 86380 86390 1
519811 99519811 1001 86380 86390 1
519638 99519638 1001 86380 86390 1
519703 99519703 1001 86380 86390 1
519654 99519654 1001 86380 86390 1
519775 99519775 1001 86380 86390 1
519466 99519466 1001 86380 86390 1
519493 99519493 1001 86380 86390 1
519559 99519559 1001 86380 86390 1
519446 99519446 1001 86380 86390 1
519447 99519447 1001 86380 86390 1
519390 99519390 1001 86380 86390 1
519370 99519370 1001 86380 86390 1
519396 99519396 1001 86380 86390 1
519372 99519372 1001 86380 86390 1
519269 99519269 1001 86380 86390 1
519944 99519944 1001 86380 86390 1
519857 99519857 1001 86380 86390 1
519832 99519832 1001 86380 86390 1
519833 99519833 1001 86380 86390 1
520017 99520017 1001 86380 86390 1
520489 99520489 1001 86380 86390 1
520600 99520600 1001 86380 86390 1
520378 99520378 1001 86380 86390 1
520432 99520432 1001 86380 86390 1
520316 99520316 1001 86380 86390 1
520098 99520098 1001 86380 86390 1
520047 99520047 1001 86380 86390 1
520661 99520661 1001 86380 86390 1
520649 99520649 1001 86380 86390 1
521389 99521389 1001 86380 86390 1
521369 99521369 1001 86380 86390 1
521450 99521450 1001 86380 86390 1
521459 99521459 1001 86380 86390 1
521133 99521133 1001 86380 86390 1
521112 99521112 1001 86380 86390 1
520898 99520898 1001 86380 86390 1
521014 99521014 1001 86380 86390 1
520976 99520976 1001 86380 86390 1
521006 99521006 1001 86380 86390 1
520958 99520958 1001 86380 86390 1
520908 99520908 1001 86380 86390 1
521038 99521038 1001 86380 86390 1
521634 99521634 1001 86380 86390 1
521560 99521560 1001 86380 86390 1
521509 99521509 1001 86380 86390 1
521655 99521655 1001 86380 86390 1
522138 99522138 1001 86380 86390 1
522123 99522123 1001 86380 86390 1
521961 99521961 1001 86380 86390 1
521987 99521987 1001 86380 86390 1
521904 99521904 1001 86380 86390 1
521777 99521777 1001 86380 86390 1
521714 99521714 1001 86380 86390 1
522460 99522460 1001 86380 86390 1
522423 99522423 1001 86380 86390 1
522465 99522465 1001 86380 86390 1
522441 99522441 1001 86380 86390 1
522340 99522340 1001 86380 86390 1
522941 99522941 1001 86380 86390 1
522914 99522914 1001 86380 86390 1
522720 99522720 1001 86380 86390 1
522670 99522670 1001 86380 86390 1
522584 99522584 1001 86380 86390 1
522519 99522519 1001 86380 86390 1
522585 99522585 1001 86380 86390 1
523272 99523272 1001 86380 86390 1
523239 99523239 1001 86380 86390 1
523856 99523856 1001 86380 86390 1
523873 99523873 1001 86380 86390 1
523836 99523836 1001 86380 86390 1
523747 99523747 1001 86380 86390 1
523815 99523815 1001 86380 86390 1
523867 99523867 1001 86380 86390 1
523731 99523731 1001 86380 86390 1
523607 99523607 1001 86380 86390 1
523556 99523556 1001 86380 86390 1
523506 99523506 1001 86380 86390 1
523459 99523459 1001 86380 86390 1
523439 99523439 1001 86380 86390 1
524006 99524006 1001 86380 86390 1
524046 99524046 1001 86380 86390 1
524137 99524137 1001 86380 86390 1
524090 99524090 1001 86380 86390 1
524145 99524145 1001 86380 86390 1
524016 99524016 1001 86380 86390 1
524602 99524602 1001 86380 86390 1
524656 99524656 1001 86380 86390 1
524606 99524606 1001 86380 86390 1
524723 99524723 1001 86380 86390 1
524582 99524582 1001 86380 86390 1
524385 99524385 1001 86380 86390 1
524386 99524386 1001 86380 86390 1
524477 99524477 1001 86380 86390 1
524393 99524393 1001 86380 86390 1
524497 99524497 1001 86380 86390 1
524178 99524178 1001 86380 86390 1
524256 99524256 1001 86380 86390 1
524272 99524272 1001 86380 86390 1
524157 99524157 1001 86380 86390 1
524212 99524212 1001 86380 86390 1
524343 99524343 1001 86380 86390 1
524962 99524962 1001 86380 86390 1
524794 99524794 1001 86380 86390 1
524877 99524877 1001 86380 86390 1
524801 99524801 1001 86380 86390 1
524892 99524892 1001 86380 86390 1
524856 99524856 1001 86380 86390 1
525483 99525483 1001 86380 86390 1
525406 99525406 1001 86380 86390 1
525548 99525548 1001 86380 86390 1
525458 99525458 1001 86380 86390 1
525446 99525446 1001 86380 86390 1
525540 99525540 1001 86380 86390 1
525327 99525327 1001 86380 86390 1
525277 99525277 1001 86380 86390 1
525290 99525290 1001 86380 86390 1
525346 99525346 1001 86380 86390 1
525205 99525205 1001 86380 86390 1
525374 99525374 1001 86380 86390 1
525083 99525083 1001 86380 86390 1
525086 99525086 1001 86380 86390 1
525099 99525099 1001 86380 86390 1
525164 99525164 1001 86380 86390 1
525179 99525179 1001 86380 86390 1
525130 99525130 1001 86380 86390 1
525802 99525802 1001 86380 86390 1
525629 99525629 1001 86380 86390 1
525785 99525785 1001 86380 86390 1
526377 99526377 1001 86380 86390 1
526191 99526191 1001 86380 86390 1
526039 99526039 1001 86380 86390 1
526071 99526071 1001 86380 86390 1
525903 99525903 1001 86380 86390 1
526597 99526597 1001 86380 86390 1
526625 99526625 1001 86380 86390 1
527085 99527085 1001 86380 86390 1
527007 99527007 1001 86380 86390 1
527325 99527325 1001 86380 86390 1
527367 99527367 1001 86380 86390 1
527355 99527355 1001 86380 86390 1
527266 99527266 1001 86380 86390 1
527306 99527306 1001 86380 86390 1
527282 99527282 1001 86380 86390 1
527348 99527348 1001 86380 86390 1
527986 99527986 1001 86380 86390 1
527991 99527991 1001 86380 86390 1
528033 99528033 1001 86380 86390 1
528063 99528063 1001 86380 86390 1
527525 99527525 1001 86380 86390 1
527603 99527603 1001 86380 86390 1
527617 99527617 1001 86380 86390 1
527542 99527542 1001 86380 86390 1
527505 99527505 1001 86380 86390 1
527648 99527648 1001 86380 86390 1
528242 99528242 1001 86380 86390 1
528206 99528206 1001 86380 86390 1
528240 99528240 1001 86380 86390 1
528722 99528722 1001 86380 86390 1
528787 99528787 1001 86380 86390 1
528814 99528814 1001 86380 86390 1
528815 99528815 1001 86380 86390 1
528714 99528714 1001 86380 86390 1
528567 99528567 1001 86380 86390 1
528664 99528664 1001 86380 86390 1
528549 99528549 1001 86380 86390 1
528666 99528666 1001 86380 86390 1
528359 99528359 1001 86380 86390 1
528421 99528421 1001 86380 86390 1
528331 99528331 1001 86380 86390 1
529056 99529056 1001 86380 86390 1
529045 99529045 1001 86380 86390 1
529050 99529050 1001 86380 86390 1
528923 99528923 1001 86380 86390 1
529641 99529641 1001 86380 86390 1
529630 99529630 1001 86380 86390 1
529672 99529672 1001 86380 86390 1
529367 99529367 1001 86380 86390 1
529517 99529517 1001 86380 86390 1
529469 99529469 1001 86380 86390 1
529188 99529188 1001 86380 86390 1
529193 99529193 1001 86380 86390 1
529310 99529310 1001 86380 86390 1
529272 99529272 1001 86380 86390 1
529182 99529182 1001 86380 86390 1
529209 99529209 1001 86380 86390 1
529789 99529789 1001 86380 86390 1
529741 99529741 1001 86380 86390 1
529758 99529758 1001 86380 86390 1
529774 99529774 1001 86380 86390 1
530400 99530400 1001 86380 86390 1
530207 99530207 1001 86380 86390 1
530300 99530300 1001 86380 86390 1
530197 99530197 1001 86380 86390 1
530076 99530076 1001 86380 86390 1
529949 99529949 1001 86380 86390 1
529952 99529952 1001 86380 86390 1
530136 99530136 1001 86380 86390 1
530085 99530085 1001 86380 86390 1
530047 99530047 1001 86380 86390 1
530630 99530630 1001 86380 86390 1
530592 99530592 1001 86380 86390 1
531277 99531277 1001 86380 86390 1
531253 99531253 1001 86380 86390 1
531354 99531354 1001 86380 86390 1
531192 99531192 1001 86380 86390 1
531245 99531245 1001 86380 86390 1
531123 99531123 1001 86380 86390 1
531047 99531047 1001 86380 86390 1
530969 99530969 1001 86380 86390 1
531000 99531000 1001 86380 86390 1
530974 99530974 1001 86380 86390 1
531002 99531002 1001 86380 86390 1
531005 99531005 1001 86380 86390 1
531031 99531031 1001 86380 86390 1
530957 99530957 1001 86380 86390 1
530792 99530792 1001 86380 86390 1
530908 99530908 1001 86380 86390 1
531579 99531579 1001 86380 86390 1
532078 99532078 1001 86380 86390 1
532015 99532015 1001 86380 86390 1
532131 99532131 1001 86380 86390 1
532128 99532128 1001 86380 86390 1
531833 99531833 1001 86380 86390 1
531797 99531797 1001 86380 86390 1
531639 99531639 1001 86380 86390 1
531590 99531590 1001 86380 86390 1
531630 99531630 1001 86380 86390 1
531726 99531726 1001 86380 86390 1
531778 99531778 1001 86380 86390 1
532229 99532229 1001 86380 86390 1
532347 99532347 1001 86380 86390 1
532296 99532296 1001 86380 86390 1
532866 99532866 1001 86380 86390 1
532918 99532918 1001 86380 86390 1
532542 99532542 1001 86380 86390 1
532569 99532569 1001 86380 86390 1
532458 99532458 1001 86380 86390 1
533190 99533190 1001 86380 86390 1
533204 99533204 1001 86380 86390 1
533822 99533822 1001 86380 86390 1
533808 99533808 1001 86380 86390 1
533823 99533823 1001 86380 86390 1
533841 99533841 1001 86380 86390 1
533776 99533776 1001 86380 86390 1
533741 99533741 1001 86380 86390 1
533594 99533594 1001 86380 86390 1
533353 99533353 1001 86380 86390 1
533930 99533930 1001 86380 86390 1
533969 99533969 1001 86380 86390 1
534060 99534060 1001 86380 86390 1
534022 99534022 1001 86380 86390 1
534590 99534590 1001 86380 86390 1
534553 99534553 1001 86380 86390 1
534592 99534592 1001 86380 86390 1
534351 99534351 1001 86380 86390 1
534315 99534315 1001 86380 86390 1
534422 99534422 1001 86380 86390 1
534334 99534334 1001 86380 86390 1
534141 99534141 1001 86380 86390 1
534100 99534100 1001 86380 86390 1
534218 99534218 1001 86380 86390 1
534799 99534799 1001 86380 86390 1
534820 99534820 1001 86380 86390 1
535477 99535477 1001 86380 86390 1
535332 99535332 1001 86380 86390 1
535321 99535321 1001 86380 86390 1
535373 99535373 1001 86380 86390 1
535439 99535439 1001 86380 86390 1
535444 99535444 1001 86380 86390 1
535116 99535116 1001 86380 86390 1
535144 99535144 1001 86380 86390 1
534970 99534970 1001 86380 86390 1
534894 99534894 1001 86380 86390 1
535000 99535000 1001 86380 86390 1
534926 99534926 1001 86380 86390 1
535650 99535650 1001 86380 86390 1
536270 99536270 1001 86380 86390 1
536058 99536058 1001 86380 86390 1
536037 99536037 1001 86380 86390 1
536418 99536418 1001 86380 86390 1
537086 99537086 1001 86380 86390 1
537130 99537130 1001 86380 86390 1
537145 99537145 1001 86380 86390 1
537067 99537067 1001 86380 86390 1
537149 99537149 1001 86380 86390 1
537082 99537082 1001 86380 86390 1
537045 99537045 1001 86380 86390 1
536777 99536777 1001 86380 86390 1
536662 99536662 1001 86380 86390 1
536741 99536741 1001 86380 86390 1
536576 99536576 1001 86380 86390 1
536590 99536590 1001 86380 86390 1
536631 99536631 1001 86380 86390 1
537219 99537219 1001 86380 86390 1
537272 99537272 1001 86380 86390 1
537208 99537208 1001 86380 86390 1
537649 99537649 1001 86380 86390 1
537600 99537600 1001 86380 86390 1
537515 99537515 1001 86380 86390 1
537561 99537561 1001 86380 86390 1
538064 99538064 1001 86380 86390 1
538055 99538055 1001 86380 86390 1
538017 99538017 1001 86380 86390 1
538007 99538007 1001 86380 86390 1
538663 99538663 1001 86380 86390 1
538658 99538658 1001 86380 86390 1
538711 99538711 1001 86380 86390 1
538544 99538544 1001 86380 86390 1
538498 99538498 1001 86380 86390 1
538578 99538578 1001 86380 86390 1
538315 99538315 1001 86380 86390 1
538292 99538292 1001 86380 86390 1
538269 99538269 1001 86380 86390 1
539016 99539016 1001 86380 86390 1
539607 99539607 1001 86380 86390 1
539581 99539581 1001 86380 86390 1
539285 99539285 1001 86380 86390 1
539236 99539236 1001 86380 86390 1
539340 99539340 1001 86380 86390 1
539354 99539354 1001 86380 86390 1
539266 99539266 1001 86380 86390 1
539227 99539227 1001 86380 86390 1
539100 99539100 1001 86380 86390 1
539127 99539127 1001 86380 86390 1
539026 99539026 1001 86380 86390 1
539043 99539043 1001 86380 86390 1
539750 99539750 1001 86380 86390 1
539648 99539648 1001 86380 86390 1
540211 99540211 1001 86380 86390 1
540123 99540123 1001 86380 86390 1
539927 99539927 1001 86380 86390 1
539894 99539894 1001 86380 86390 1
539897 99539897 1001 86380 86390 1
540557 99540557 1001 86380 86390 1
540649 99540649 1001 86380 86390 1
540566 99540566 1001 86380 86390 1
541263 99541263 1001 86380 86390 1
541247 99541247 1001 86380 86390 1
541108 99541108 1001 86380 86390 1
541281 99541281 1001 86380 86390 1
540946 99540946 1001 86380 86390 1
541037 99541037 1001 86380 86390 1
541079 99541079 1001 86380 86390 1
540913 99540913 1001 86380 86390 1
540994 99540994 1001 86380 86390 1
541047 99541047 1001 86380 86390 1
540871 99540871 1001 86380 86390 1
540679 99540679 1001 86380 86390 1
541383 99541383 1001 86380 86390 1
541332 99541332 1001 86380 86390 1
541441 99541441 1001 86380 86390 1
542029 99542029 1001 86380 86390 1
542047 99542047 1001 86380 86390 1
542103 99542103 1001 86380 86390 1
541961 99541961 1001 86380 86390 1
542079 99542079 1001 86380 86390 1
541865 99541865 1001 86380 86390 1
541841 99541841 1001 86380 86390 1
541728 99541728 1001 86380 86390 1
541729 99541729 1001 86380 86390 1
541668 99541668 1001 86380 86390 1
541526 99541526 1001 86380 86390 1
541699 99541699 1001 86380 86390 1
542290 99542290 1001 86380 86390 1
542817 99542817 1001 86380 86390 1
542766 99542766 1001 86380 86390 1
542874 99542874 1001 86380 86390 1
542841 99542841 1001 86380 86390 1
542668 99542668 1001 86380 86390 1
542644 99542644 1001 86380 86390 1
542722 99542722 1001 86380 86390 1
542391 99542391 1001 86380 86390 1
542382 99542382 1001 86380 86390 1
542498 99542498 1001 86380 86390 1
542499 99542499 1001 86380 86390 1
542386 99542386 1001 86380 86390 1
542374 99542374 1001 86380 86390 1
543049 99543049 1001 86380 86390 1
543039 99543039 1001 86380 86390 1
543146 99543146 1001 86380 86390 1
543771 99543771 1001 86380 86390 1
543608 99543608 1001 86380 86390 1
543726 99543726 1001 86380 86390 1
543664 99543664 1001 86380 86390 1
543703 99543703 1001 86380 86390 1
543401 99543401 1001 86380 86390 1
543428 99543428 1001 86380 86390 1
543560 99543560 1001 86380 86390 1
543474 99543474 1001 86380 86390 1
543234 99543234 1001 86380 86390 1
543975 99543975 1001 86380 86390 1
543793 99543793 1001 86380 86390 1
544510 99544510 1001 86380 86390 1
544552 99544552 1001 86380 86390 1
544462 99544462 1001 86380 86390 1
544578 99544578 1001 86380 86390 1
544437 99544437 1001 86380 86390 1
544582 99544582 1001 86380 86390 1
544224 99544224 1001 86380 86390 1
544307 99544307 1001 86380 86390 1
544057 99544057 1001 86380 86390 1
544169 99544169 1001 86380 86390 1
544739 99544739 1001 86380 86390 1
540402 868 1002 32040 35430 1
400102 99400102 1001 86380 86390 1
400264 99400264 1001 86380 86390 1
400411 99400411 1001 86380 86390 1
400367 99400367 1001 86380 86390 1
400485 99400485 1001 86380 86390 1
400511 99400511 1001 86380 86390 1
400786 99400786 1001 86380 86390 1
400938 99400938 1001 86380 86390 1
400950 99400950 1001 86380 86390 1
401181 99401181 1001 86380 86390 1
401414 99401414 1001 86380 86390 1
401852 99401852 1001 86380 86390 1
402012 99402012 1001 86380 86390 1
402095 99402095 1001 86380 86390 1
402384 99402384 1001 86380 86390 1
402596 99402596 1001 86380 86390 1
402742 99402742 1001 86380 86390 1
402732 99402732 1001 86380 86390 1
402783 99402783 1001 86380 86390 1
402720 99402720 1001 86380 86390 1
402845 99402845 1001 86380 86390 1
402784 99402784 1001 86380 86390 1
403016 99403016 1001 86380 86390 1
403003 99403003 1001 86380 86390 1
403060 99403060 1001 86380 86390 1
403329 99403329 1001 86380 86390 1
403306 99403306 1001 86380 86390 1
403211 99403211 1001 86380 86390 1
403357 99403357 1001 86380 86390 1
403550 99403550 1001 86380 86390 1
403554 99403554 1001 86380 86390 1
403705 99403705 1001 86380 86390 1
403664 99403664 1001 86380 86390 1
403636 99403636 1001 86380 86390 1
403793 99403793 1001 86380 86390 1
403836 99403836 1001 86380 86390 1
403910 99403910 1001 86380 86390 1
403978 99403978 1001 86380 86390 1
403937 99403937 1001 86380 86390 1
404066 99404066 1001 86380 86390 1
404322 99404322 1001 86380 86390 1
404384 99404384 1001 86380 86390 1
404528 99404528 1001 86380 86390 1
404648 99404648 1001 86380 86390 1
404751 99404751 1001 86380 86390 1
404731 99404731 1001 86380 86390 1
404831 99404831 1001 86380 86390 1
404944 99404944 1001 86380 86390 1
405063 99405063 1001 86380 86390 1
405175 99405175 1001 86380 86390 1
405119 99405119 1001 86380 86390 1
405310 99405310 1001 86380 86390 1
405371 99405371 1001 86380 86390 1
405448 99405448 1001 86380 86390 1
405648 99405648 1001 86380 86390 1
405662 99405662 1001 86380 86390 1
405692 99405692 1001 86380 86390 1
405744 99405744 1001 86380 86390 1
405824 99405824 1001 86380 86390 1
405848 99405848 1001 86380 86390 1
405873 99405873 1001 86380 86390 1
405938 99405938 1001 86380 86390 1
406135 99406135 1001 86380 86390 1
406233 99406233 1001 86380 86390 1
406465 99406465 1001 86380 86390 1
406548 99406548 1001 86380 86390 1
406650 99406650 1001 86380 86390 1
406681 99406681 1001 86380 86390 1
406751 99406751 1001 86380 86390 1
406847 99406847 1001 86380 86390 1
406851 99406851 1001 86380 86390 1
406863 99406863 1001 86380 86390 1
407540 99407540 1001 86380 86390 1
407760 99407760 1001 86380 86390 1
407957 99407957 1001 86380 86390 1
407928 99407928 1001 86380 86390 1
408042 99408042 1001 86380 86390 1
408477 99408477 1001 86380 86390 1
408459 99408459 1001 86380 86390 1
408604 99408604 1001 86380 86390 1
408709 99408709 1001 86380 86390 1
408842 99408842 1001 86380 86390 1
408818 99408818 1001 86380 86390 1
408869 99408869 1001 86380 86390 1
409092 99409092 1001 86380 86390 1
409348 99409348 1001 86380 86390 1
409333 99409333 1001 86380 86390 1
409699 99409699 1001 86380 86390 1
409723 99409723 1001 86380 86390 1
409756 99409756 1001 86380 86390 1
409799 99409799 1001 86380 86390 1
409822 99409822 1001 86380 86390 1
409916 99409916 1001 86380 86390 1
409899 99409899 1001 86380 86390 1
410207 99410207 1001 86380 86390 1
410323 99410323 1001 86380 86390 1
410683 99410683 1001 86380 86390 1
410632 99410632 1001 86380 86390 1
410791 99410791 1001 86380 86390 1
410776 99410776 1001 86380 86390 1
410905 99410905 1001 86380 86390 1
410974 99410974 1001 86380 86390 1
411056 99411056 1001 86380 86390 1
411282 99411282 1001 86380 86390 1
411697 99411697 1001 86380 86390 1
411707 99411707 1001 86380 86390 1
411732 99411732 1001 86380 86390 1
411929 99411929 1001 86380 86390 1
412258 99412258 1001 86380 86390 1
412340 99412340 1001 86380 86390 1
412311 99412311 1001 86380 86390 1
413591 99413591 1001 86380 86390 1
413458 99413458 1001 86380 86390 1
413322 99413322 1001 86380 86390 1
413490 99413490 1001 86380 86390 1
413269 99413269 1001 86380 86390 1
413195 99413195 1001 86380 86390 1
412943 99412943 1001 86380 86390 1
413045 99413045 1001 86380 86390 1
413279 99413279 1001 86380 86390 1
412584 99412584 1001 86380 86390 1
412699 99412699 1001 86380 86390 1
412521 99412521 1001 86380 86390 1
413929 99413929 1001 86380 86390 1
414072 99414072 1001 86380 86390 1
415074 99415074 1001 86380 86390 1
415262 99415262 1001 86380 86390 1
415101 99415101 1001 86380 86390 1
415068 99415068 1001 86380 86390 1
415201 99415201 1001 86380 86390 1
414665 99414665 1001 86380 86390 1
414692 99414692 1001 86380 86390 1
414514 99414514 1001 86380 86390 1
414838 99414838 1001 86380 86390 1
414272 99414272 1001 86380 86390 1
414321 99414321 1001 86380 86390 1
414382 99414382 1001 86380 86390 1
415619 99415619 1001 86380 86390 1
415675 99415675 1001 86380 86390 1
415338 99415338 1001 86380 86390 1
415609 99415609 1001 86380 86390 1
415611 99415611 1001 86380 86390 1
415541 99415541 1001 86380 86390 1
415542 99415542 1001 86380 86390 1
415595 99415595 1001 86380 86390 1
416887 99416887 1001 86380 86390 1
416888 99416888 1001 86380 86390 1
416717 99416717 1001 86380 86390 1
416159 99416159 1001 86380 86390 1
416439 99416439 1001 86380 86390 1
416384 99416384 1001 86380 86390 1
416241 99416241 1001 86380 86390 1
416488 99416488 1001 86380 86390 1
416151 99416151 1001 86380 86390 1
415811 99415811 1001 86380 86390 1
415884 99415884 1001 86380 86390 1
416122 99416122 1001 86380 86390 1
415786 99415786 1001 86380 86390 1
415817 99415817 1001 86380 86390 1
415823 99415823 1001 86380 86390 1
416050 99416050 1001 86380 86390 1
416107 99416107 1001 86380 86390 1
415774 99415774 1001 86380 86390 1
417024 99417024 1001 86380 86390 1
417027 99417027 1001 86380 86390 1
417325 99417325 1001 86380 86390 1
417090 99417090 1001 86380 86390 1
417597 99417597 1001 86380 86390 1
418712 99418712 1001 86380 86390 1
418458 99418458 1001 86380 86390 1
418577 99418577 1001 86380 86390 1
418460 99418460 1001 86380 86390 1
418600 99418600 1001 86380 86390 1
418513 99418513 1001 86380 86390 1
418449 99418449 1001 86380 86390 1
418791 99418791 1001 86380 86390 1
418209 99418209 1001 86380 86390 1
418217 99418217 1001 86380 86390 1
417711 99417711 1001 86380 86390 1
417671 99417671 1001 86380 86390 1
417879 99417879 1001 86380 86390 1
417697 99417697 1001 86380 86390 1
417756 99417756 1001 86380 86390 1
417982 99417982 1001 86380 86390 1
418952 99418952 1001 86380 86390 1
419057 99419057 1001 86380 86390 1
418803 99418803 1001 86380 86390 1
418998 99418998 1001 86380 86390 1
420178 99420178 1001 86380 86390 1
420311 99420311 1001 86380 86390 1
420058 99420058 1001 86380 86390 1
420036 99420036 1001 86380 86390 1
419753 99419753 1001 86380 86390 1
419978 99419978 1001 86380 86390 1
419819 99419819 1001 86380 86390 1
419406 99419406 1001 86380 86390 1
419525 99419525 1001 86380 86390 1
420833 99420833 1001 86380 86390 1
420665 99420665 1001 86380 86390 1
420732 99420732 1001 86380 86390 1
420764 99420764 1001 86380 86390 1
421778 99421778 1001 86380 86390 1
421694 99421694 1001 86380 86390 1
421828 99421828 1001 86380 86390 1
421433 99421433 1001 86380 86390 1
421355 99421355 1001 86380 86390 1
421600 99421600 1001 86380 86390 1
421492 99421492 1001 86380 86390 1
421063 99421063 1001 86380 86390 1
420942 99420942 1001 86380 86390 1
420988 99420988 1001 86380 86390 1
420871 99420871 1001 86380 86390 1
421084 99421084 1001 86380 86390 1
422178 99422178 1001 86380 86390 1
422155 99422155 1001 86380 86390 1
422476 99422476 1001 86380 86390 1
423508 99423508 1001 86380 86390 1
423559 99423559 1001 86380 86390 1
423737 99423737 1001 86380 86390 1
423402 99423402 1001 86380 86390 1
422697 99422697 1001 86380 86390 1
422807 99422807 1001 86380 86390 1
422608 99422608 1001 86380 86390 1
422896 99422896 1001 86380 86390 1
423918 99423918 1001 86380 86390 1
424121 99424121 1001 86380 86390 1
424027 99424027 1001 86380 86390 1
423782 99423782 1001 86380 86390 1
425096 99425096 1001 86380 86390 1
425186 99425186 1001 86380 86390 1
425359 99425359 1001 86380 86390 1
424851 99424851 1001 86380 86390 1
424655 99424655 1001 86380 86390 1
424998 99424998 1001 86380 86390 1
424812 99424812 1001 86380 86390 1
424658 99424658 1001 86380 86390 1
424750 99424750 1001 86380 86390 1
424314 99424314 1001 86380 86390 1
424155 99424155 1001 86380 86390 1
424251 99424251 1001 86380 86390 1
424334 99424334 1001 86380 86390 1
425691 99425691 1001 86380 86390 1
425693 99425693 1001 86380 86390 1
425537 99425537 1001 86380 86390 1
425719 99425719 1001 86380 86390 1
426743 99426743 1001 86380 86390 1
426808 99426808 1001 86380 86390 1
426345 99426345 1001 86380 86390 1
426658 99426658 1001 86380 86390 1
426318 99426318 1001 86380 86390 1
426252 99426252 1001 86380 86390 1
426025 99426025 1001 86380 86390 1
426258 99426258 1001 86380 86390 1
427156 99427156 1001 86380 86390 1
427339 99427339 1001 86380 86390 1
428427 99428427 1001 86380 86390 1
428478 99428478 1001 86380 86390 1
428663 99428663 1001 86380 86390 1
427955 99427955 1001 86380 86390 1
428221 99428221 1001 86380 86390 1
428204 99428204 1001 86380 86390 1
428253 99428253 1001 86380 86390 1
428316 99428316 1001 86380 86390 1
428937 99428937 1001 86380 86390 1
428847 99428847 1001 86380 86390 1
428886 99428886 1001 86380 86390 1
428795 99428795 1001 86380 86390 1
430101 99430101 1001 86380 86390 1
430263 99430263 1001 86380 86390 1
429829 99429829 1001 86380 86390 1
429595 99429595 1001 86380 86390 1
429917 99429917 1001 86380 86390 1
429893 99429893 1001 86380 86390 1
429827 99429827 1001 86380 86390 1
429655 99429655 1001 86380 86390 1
430505 99430505 1001 86380 86390 1
430549 99430549 1001 86380 86390 1
430381 99430381 1001 86380 86390 1
430787 99430787 1001 86380 86390 1
430523 99430523 1001 86380 86390 1
432059 99432059 1001 86380 86390 1
431917 99431917 1001 86380 86390 1
432006 99432006 1001 86380 86390 1
432013 99432013 1001 86380 86390 1
432021 99432021 1001 86380 86390 1
431763 99431763 1001 86380 86390 1
431458 99431458 1001 86380 86390 1
431480 99431480 1001 86380 86390 1
431493 99431493 1001 86380 86390 1
430948 99430948 1001 86380 86390 1
431075 99431075 1001 86380 86390 1
431077 99431077 1001 86380 86390 1
433719 99433719 1001 86380 86390 1
433465 99433465 1001 86380 86390 1
433212 99433212 1001 86380 86390 1
433144 99433144 1001 86380 86390 1
433146 99433146 1001 86380 86390 1
433007 99433007 1001 86380 86390 1
432826 99432826 1001 86380 86390 1
432884 99432884 1001 86380 86390 1
432822 99432822 1001 86380 86390 1
433912 99433912 1001 86380 86390 1
434115 99434115 1001 86380 86390 1
435106 99435106 1001 86380 86390 1
435042 99435042 1001 86380 86390 1
435140 99435140 1001 86380 86390 1
434940 99434940 1001 86380 86390 1
434787 99434787 1001 86380 86390 1
434766 99434766 1001 86380 86390 1
434876 99434876 1001 86380 86390 1
434664 99434664 1001 86380 86390 1
434171 99434171 1001 86380 86390 1
434328 99434328 1001 86380 86390 1
434217 99434217 1001 86380 86390 1
434218 99434218 1001 86380 86390 1
435462 99435462 1001 86380 86390 1
435811 99435811 1001 86380 86390 1
435755 99435755 1001 86380 86390 1
435620 99435620 1001 86380 86390 1
437086 99437086 1001 86380 86390 1
437101 99437101 1001 86380 86390 1
437012 99437012 1001 86380 86390 1
436450 99436450 1001 86380 86390 1
436343 99436343 1001 86380 86390 1
436483 99436483 1001 86380 86390 1
436441 99436441 1001 86380 86390 1
435927 99435927 1001 86380 86390 1
436173 99436173 1001 86380 86390 1
436080 99436080 1001 86380 86390 1
436028 99436028 1001 86380 86390 1
436306 99436306 1001 86380 86390 1
300009 99300009 1001 86380 86390 1
300101 99300101 1001 86380 86390 1
300102 99300102 1001 86380 86390 1
300014 99300014 1001 86380 86390 1
300712 99300712 1001 86380 86390 1
300621 99300621 1001 86380 86390 1
300546 99300546 1001 86380 86390 1
300677 99300677 1001 86380 86390 1
300434 99300434 1001 86380 86390 1
300330 99300330 1001 86380 86390 1
300216 99300216 1001 86380 86390 1
300259 99300259 1001 86380 86390 1
300116 99300116 1001 86380 86390 1
300799 99300799 1001 86380 86390 1
300878 99300878 1001 86380 86390 1
300775 99300775 1001 86380 86390 1
300802 99300802 1001 86380 86390 1
301540 99301540 1001 86380 86390 1
301372 99301372 1001 86380 86390 1
301360 99301360 1001 86380 86390 1
301424 99301424 1001 86380 86390 1
301181 99301181 1001 86380 86390 1
300947 99300947 1001 86380 86390 1
301039 99301039 1001 86380 86390 1
300951 99300951 1001 86380 86390 1
301123 99301123 1001 86380 86390 1
301670 99301670 1001 86380 86390 1
301713 99301713 1001 86380 86390 1
301599 99301599 1001 86380 86390 1
302239 99302239 1001 86380 86390 1
302255 99302255 1001 86380 86390 1
302336 99302336 1001 86380 86390 1
302370 99302370 1001 86380 86390 1
302047 99302047 1001 86380 86390 1
301996 99301996 1001 86380 86390 1
302049 99302049 1001 86380 86390 1
301972 99301972 1001 86380 86390 1
302080 99302080 1001 86380 86390 1
301880 99301880 1001 86380 86390 1
301844 99301844 1001 86380 86390 1
301768 99301768 1001 86380 86390 1
302439 99302439 1001 86380 86390 1
303138 99303138 1001 86380 86390 1
302916 99302916 1001 86380 86390 1
302814 99302814 1001 86380 86390 1
302932 99302932 1001 86380 86390 1
302844 99302844 1001 86380 86390 1
302741 99302741 1001 86380 86390 1
302599 99302599 1001 86380 86390 1
302652 99302652 1001 86380 86390 1
302746 99302746 1001 86380 86390 1
302645 99302645 1001 86380 86390 1
302725 99302725 1001 86380 86390 1
302622 99302622 1001 86380 86390 1
302778 99302778 1001 86380 86390 1
302597 99302597 1001 86380 86390 1
303622 99303622 1001 86380 86390 1
303648 99303648 1001 86380 86390 1
303635 99303635 1001 86380 86390 1
303636 99303636 1001 86380 86390 1
303760 99303760 1001 86380 86390 1
303580 99303580 1001 86380 86390 1
303519 99303519 1001 86380 86390 1
303602 99303602 1001 86380 86390 1
304170 99304170 1001 86380 86390 1
304196 99304196 1001 86380 86390 1
304055 99304055 1001 86380 86390 1
304686 99304686 1001 86380 86390 1
304764 99304764 1001 86380 86390 1
304500 99304500 1001 86380 86390 1
304636 99304636 1001 86380 86390 1
304625 99304625 1001 86380 86390 1
304277 99304277 1001 86380 86390 1
304307 99304307 1001 86380 86390 1
304269 99304269 1001 86380 86390 1
304426 99304426 1001 86380 86390 1
304447 99304447 1001 86380 86390 1
304971 99304971 1001 86380 86390 1
305521 99305521 1001 86380 86390 1
305552 99305552 1001 86380 86390 1
305676 99305676 1001 86380 86390 1
305443 99305443 1001 86380 86390 1
305450 99305450 1001 86380 86390 1
305114 99305114 1001 86380 86390 1
305696 99305696 1001 86380 86390 1
500038 99500038 1001 86380 86390 1
500158 99500158 1001 86380 86390 1
500189 99500189 1001 86380 86390 1
500689 99500689 1001 86380 86390 1
500803 99500803 1001 86380 86390 1
500556 99500556 1001 86380 86390 1
500576 99500576 1001 86380 86390 1
500448 99500448 1001 86380 86390 1
500388 99500388 1001 86380 86390 1
500337 99500337 1001 86380 86390 1
500350 99500350 1001 86380 86390 1
500261 99500261 1001 86380 86390 1
500902 99500902 1001 86380 86390 1
501002 99501002 1001 86380 86390 1
501535 99501535 1001 86380 86390 1
501374 99501374 1001 86380 86390 1
501244 99501244 1001 86380 86390 1
501379 99501379 1001 86380 86390 1
501277 99501277 1001 86380 86390 1
501099 99501099 1001 86380 86390 1
501112 99501112 1001 86380 86390 1
501094 99501094 1001 86380 86390 1
501146 99501146 1001 86380 86390 1
501745 99501745 1001 86380 86390 1
501681 99501681 1001 86380 86390 1
501698 99501698 1001 86380 86390 1
501842 99501842 1001 86380 86390 1
502316 99502316 1001 86380 86390 1
502332 99502332 1001 86380 86390 1
502411 99502411 1001 86380 86390 1
502399 99502399 1001 86380 86390 1
502336 99502336 1001 86380 86390 1
502223 99502223 1001 86380 86390 1
502227 99502227 1001 86380 86390 1
502061 99502061 1001 86380 86390 1
502035 99502035 1001 86380 86390 1
502468 99502468 1001 86380 86390 1
502537 99502537 1001 86380 86390 1
502576 99502576 1001 86380 86390 1
503103 99503103 1001 86380 86390 1
503143 99503143 1001 86380 86390 1
503095 99503095 1001 86380 86390 1
502987 99502987 1001 86380 86390 1
502726 99502726 1001 86380 86390 1
502716 99502716 1001 86380 86390 1
502717 99502717 1001 86380 86390 1
502733 99502733 1001 86380 86390 1
503427 99503427 1001 86380 86390 1
503350 99503350 1001 86380 86390 1
504116 99504116 1001 86380 86390 1
504062 99504062 1001 86380 86390 1
504114 99504114 1001 86380 86390 1
503762 99503762 1001 86380 86390 1
503804 99503804 1001 86380 86390 1
503807 99503807 1001 86380 86390 1
503524 99503524 1001 86380 86390 1
503682 99503682 1001 86380 86390 1
503504 99503504 1001 86380 86390 1
503701 99503701 1001 86380 86390 1
504272 99504272 1001 86380 86390 1
504171 99504171 1001 86380 86390 1
504254 99504254 1001 86380 86390 1
504765 99504765 1001 86380 86390 1
504882 99504882 1001 86380 86390 1
504775 99504775 1001 86380 86390 1
504699 99504699 1001 86380 86390 1
504615 99504615 1001 86380 86390 1
504577 99504577 1001 86380 86390 1
504629 99504629 1001 86380 86390 1
504621 99504621 1001 86380 86390 1
504389 99504389 1001 86380 86390 1
504467 99504467 1001 86380 86390 1
504379 99504379 1001 86380 86390 1
504356 99504356 1001 86380 86390 1
504438 99504438 1001 86380 86390 1
505123 99505123 1001 86380 86390 1
504968 99504968 1001 86380 86390 1
505047 99505047 1001 86380 86390 1
505139 99505139 1001 86380 86390 1
505120 99505120 1001 86380 86390 1
505017 99505017 1001 86380 86390 1
504952 99504952 1001 86380 86390 1
504992 99504992 1001 86380 86390 1
505690 99505690 1001 86380 86390 1
505762 99505762 1001 86380 86390 1
505410 99505410 1001 86380 86390 1
505502 99505502 1001 86380 86390 1
505414 99505414 1001 86380 86390 1
505546 99505546 1001 86380 86390 1
505443 99505443 1001 86380 86390 1
505509 99505509 1001 86380 86390 1
505446 99505446 1001 86380 86390 1
505226 99505226 1001 86380 86390 1
505774 99505774 1001 86380 86390 1
506447 99506447 1001 86380 86390 1
506551 99506551 1001 86380 86390 1
506466 99506466 1001 86380 86390 1
506209 99506209 1001 86380 86390 1
506302 99506302 1001 86380 86390 1
506254 99506254 1001 86380 86390 1
506360 99506360 1001 86380 86390 1
506271 99506271 1001 86380 86390 1
506234 99506234 1001 86380 86390 1
506100 99506100 1001 86380 86390 1
506741 99506741 1001 86380 86390 1
507256 99507256 1001 86380 86390 1
507378 99507378 1001 86380 86390 1
507237 99507237 1001 86380 86390 1
507267 99507267 1001 86380 86390 1
507306 99507306 1001 86380 86390 1
507136 99507136 1001 86380 86390 1
507162 99507162 1001 86380 86390 1
506986 99506986 1001 86380 86390 1
506836 99506836 1001 86380 86390 1
507447 99507447 1001 86380 86390 1
507563 99507563 1001 86380 86390 1
507531 99507531 1001 86380 86390 1
508121 99508121 1001 86380 86390 1
508199 99508199 1001 86380 86390 1
508078 99508078 1001 86380 86390 1
507852 99507852 1001 86380 86390 1
508009 99508009 1001 86380 86390 1
507873 99507873 1001 86380 86390 1
507680 99507680 1001 86380 86390 1
507826 99507826 1001 86380 86390 1
507801 99507801 1001 86380 86390 1
508284 99508284 1001 86380 86390 1
508362 99508362 1001 86380 86390 1
508416 99508416 1001 86380 86390 1
508379 99508379 1001 86380 86390 1
508393 99508393 1001 86380 86390 1
508342 99508342 1001 86380 86390 1
509039 99509039 1001 86380 86390 1
508857 99508857 1001 86380 86390 1
508694 99508694 1001 86380 86390 1
508839 99508839 1001 86380 86390 1
508854 99508854 1001 86380 86390 1
508558 99508558 1001 86380 86390 1
508572 99508572 1001 86380 86390 1
508483 99508483 1001 86380 86390 1
508600 99508600 1001 86380 86390 1
509201 99509201 1001 86380 86390 1
509152 99509152 1001 86380 86390 1
509178 99509178 1001 86380 86390 1
509274 99509274 1001 86380 86390 1
509225 99509225 1001 86380 86390 1
509733 99509733 1001 86380 86390 1
509863 99509863 1001 86380 86390 1
509830 99509830 1001 86380 86390 1
509718 99509718 1001 86380 86390 1
509892 99509892 1001 86380 86390 1
509606 99509606 1001 86380 86390 1
509595 99509595 1001 86380 86390 1
509571 99509571 1001 86380 86390 1
509334 99509334 1001 86380 86390 1
509453 99509453 1001 86380 86390 1
509460 99509460 1001 86380 86390 1
509977 99509977 1001 86380 86390 1
510031 99510031 1001 86380 86390 1
510006 99510006 1001 86380 86390 1
509908 99509908 1001 86380 86390 1
510103 99510103 1001 86380 86390 1
510539 99510539 1001 86380 86390 1
510584 99510584 1001 86380 86390 1
510496 99510496 1001 86380 86390 1
510510 99510510 1001 86380 86390 1
510368 99510368 1001 86380 86390 1
510360 99510360 1001 86380 86390 1
510412 99510412 1001 86380 86390 1
510175 99510175 1001 86380 86390 1
510202 99510202 1001 86380 86390 1
510728 99510728 1001 86380 86390 1
510785 99510785 1001 86380 86390 1
510774 99510774 1001 86380 86390 1
510736 99510736 1001 86380 86390 1
511503 99511503 1001 86380 86390 1
511427 99511427 1001 86380 86390 1
511540 99511540 1001 86380 86390 1
511186 99511186 1001 86380 86390 1
511106 99511106 1001 86380 86390 1
510966 99510966 1001 86380 86390 1
511022 99511022 1001 86380 86390 1
511616 99511616 1001 86380 86390 1
511695 99511695 1001 86380 86390 1
511141 99511141 1001 86380 86390 1
511747 99511747 1001 86380 86390 1
511648 99511648 1001 86380 86390 1
511649 99511649 1001 86380 86390 1
512277 99512277 1001 86380 86390 1
512299 99512299 1001 86380 86390 1
512197 99512197 1001 86380 86390 1
512198 99512198 1001 86380 86390 1
512062 99512062 1001 86380 86390 1
512040 99512040 1001 86380 86390 1
512079 99512079 1001 86380 86390 1
512068 99512068 1001 86380 86390 1
512107 99512107 1001 86380 86390 1
512408 99512408 1001 86380 86390 1
513134 99513134 1001 86380 86390 1
513007 99513007 1001 86380 86390 1
512866 99512866 1001 86380 86390 1
512815 99512815 1001 86380 86390 1
512855 99512855 1001 86380 86390 1
512688 99512688 1001 86380 86390 1
512657 99512657 1001 86380 86390 1
512674 99512674 1001 86380 86390 1
513272 99513272 1001 86380 86390 1
513365 99513365 1001 86380 86390 1
513997 99513997 1001 86380 86390 1
513976 99513976 1001 86380 86390 1
514019 99514019 1001 86380 86390 1
513712 99513712 1001 86380 86390 1
513700 99513700 1001 86380 86390 1
513741 99513741 1001 86380 86390 1
513653 99513653 1001 86380 86390 1
513784 99513784 1001 86380 86390 1
513521 99513521 1001 86380 86390 1
513577 99513577 1001 86380 86390 1
513616 99513616 1001 86380 86390 1
514182 99514182 1001 86380 86390 1
514730 99514730 1001 86380 86390 1
514782 99514782 1001 86380 86390 1
514795 99514795 1001 86380 86390 1
514697 99514697 1001 86380 86390 1
514814 99514814 1001 86380 86390 1
514765 99514765 1001 86380 86390 1
514485 99514485 1001 86380 86390 1
514519 99514519 1001 86380 86390 1
514623 99514623 1001 86380 86390 1
514367 99514367 1001 86380 86390 1
514241 99514241 1001 86380 86390 1
514402 99514402 1001 86380 86390 1
514313 99514313 1001 86380 86390 1
515027 99515027 1001 86380 86390 1
515015 99515015 1001 86380 86390 1
514951 99514951 1001 86380 86390 1
514953 99514953 1001 86380 86390 1
514915 99514915 1001 86380 86390 1
514918 99514918 1001 86380 86390 1
515657 99515657 1001 86380 86390 1
515299 99515299 1001 86380 86390 1
515300 99515300 1001 86380 86390 1
515418 99515418 1001 86380 86390 1
515205 99515205 1001 86380 86390 1
515260 99515260 1001 86380 86390 1
515183 99515183 1001 86380 86390 1
515239 99515239 1001 86380 86390 1
515229 99515229 1001 86380 86390 1
516474 99516474 1001 86380 86390 1
516410 99516410 1001 86380 86390 1
516360 99516360 1001 86380 86390 1
516488 99516488 1001 86380 86390 1
516453 99516453 1001 86380 86390 1
516418 99516418 1001 86380 86390 1
516127 99516127 1001 86380 86390 1
516224 99516224 1001 86380 86390 1
515915 99515915 1001 86380 86390 1
515908 99515908 1001 86380 86390 1
515938 99515938 1001 86380 86390 1
516003 99516003 1001 86380 86390 1
516714 99516714 1001 86380 86390 1
516650 99516650 1001 86380 86390 1
516535 99516535 1001 86380 86390 1
516564 99516564 1001 86380 86390 1
517276 99517276 1001 86380 86390 1
517244 99517244 1001 86380 86390 1
517123 99517123 1001 86380 86390 1
516857 99516857 1001 86380 86390 1
516806 99516806 1001 86380 86390 1
516825 99516825 1001 86380 86390 1
516802 99516802 1001 86380 86390 1
516738 99516738 1001 86380 86390 1
517372 99517372 1001 86380 86390 1
517426 99517426 1001 86380 86390 1
517379 99517379 1001 86380 86390 1
518037 99518037 1001 86380 86390 1
517964 99517964 1001 86380 86390 1
517990 99517990 1001 86380 86390 1
517878 99517878 1001 86380 86390 1
517956 99517956 1001 86380 86390 1
517781 99517781 1001 86380 86390 1
517839 99517839 1001 86380 86390 1
517645 99517645 1001 86380 86390 1
517626 99517626 1001 86380 86390 1
518327 99518327 1001 86380 86390 1
518353 99518353 1001 86380 86390 1
518345 99518345 1001 86380 86390 1
518177 99518177 1001 86380 86390 1
518295 99518295 1001 86380 86390 1
518165 99518165 1001 86380 86390 1
518326 99518326 1001 86380 86390 1
518825 99518825 1001 86380 86390 1
518962 99518962 1001 86380 86390 1
518857 99518857 1001 86380 86390 1
518760 99518760 1001 86380 86390 1
518646 99518646 1001 86380 86390 1
518739 99518739 1001 86380 86390 1
518638 99518638 1001 86380 86390 1
518504 99518504 1001 86380 86390 1
518545 99518545 1001 86380 86390 1
518403 99518403 1001 86380 86390 1
518521 99518521 1001 86380 86390 1
519066 99519066 1001 86380 86390 1
518997 99518997 1001 86380 86390 1
519675 99519675 1001 86380 86390 1
519709 99519709 1001 86380 86390 1
519671 99519671 1001 86380 86390 1
519545 99519545 1001 86380 86390 1
519552 99519552 1001 86380 86390 1
519297 99519297 1001 86380 86390 1
519327 99519327 1001 86380 86390 1
519303 99519303 1001 86380 86390 1
519397 99519397 1001 86380 86390 1
519308 99519308 1001 86380 86390 1
519928 99519928 1001 86380 86390 1
520516 99520516 1001 86380 86390 1
520619 99520619 1001 86380 86390 1
520345 99520345 1001 86380 86390 1
520334 99520334 1001 86380 86390 1
520399 99520399 1001 86380 86390 1
520375 99520375 1001 86380 86390 1
520206 99520206 1001 86380 86390 1
520129 99520129 1001 86380 86390 1
520159 99520159 1001 86380 86390 1
520833 99520833 1001 86380 86390 1
520658 99520658 1001 86380 86390 1
520725 99520725 1001 86380 86390 1
521338 99521338 1001 86380 86390 1
521435 99521435 1001 86380 86390 1
521289 99521289 1001 86380 86390 1
521316 99521316 1001 86380 86390 1
521407 99521407 1001 86380 86390 1
521267 99521267 1001 86380 86390 1
521309 99521309 1001 86380 86390 1
521226 99521226 1001 86380 86390 1
521098 99521098 1001 86380 86390 1
521218 99521218 1001 86380 86390 1
520962 99520962 1001 86380 86390 1
521029 99521029 1001 86380 86390 1
521004 99521004 1001 86380 86390 1
521019 99521019 1001 86380 86390 1
520955 99520955 1001 86380 86390 1
521048 99521048 1001 86380 86390 1
521521 99521521 1001 86380 86390 1
521474 99521474 1001 86380 86390 1
521657 99521657 1001 86380 86390 1
522242 99522242 1001 86380 86390 1
522265 99522265 1001 86380 86390 1
522075 99522075 1001 86380 86390 1
522050 99522050 1001 86380 86390 1
522014 99522014 1001 86380 86390 1
521963 99521963 1001 86380 86390 1
521914 99521914 1001 86380 86390 1
522005 99522005 1001 86380 86390 1
521792 99521792 1001 86380 86390 1
521852 99521852 1001 86380 86390 1
522331 99522331 1001 86380 86390 1
522363 99522363 1001 86380 86390 1
522404 99522404 1001 86380 86390 1
523106 99523106 1001 86380 86390 1
522902 99522902 1001 86380 86390 1
522815 99522815 1001 86380 86390 1
522806 99522806 1001 86380 86390 1
522564 99522564 1001 86380 86390 1
522682 99522682 1001 86380 86390 1
522569 99522569 1001 86380 86390 1
522685 99522685 1001 86380 86390 1
522626 99522626 1001 86380 86390 1
523195 99523195 1001 86380 86390 1
523287 99523287 1001 86380 86390 1
523300 99523300 1001 86380 86390 1
523210 99523210 1001 86380 86390 1
523752 99523752 1001 86380 86390 1
523910 99523910 1001 86380 86390 1
523914 99523914 1001 86380 86390 1
523920 99523920 1001 86380 86390 1
523801 99523801 1001 86380 86390 1
523597 99523597 1001 86380 86390 1
523601 99523601 1001 86380 86390 1
523537 99523537 1001 86380 86390 1
523621 99523621 1001 86380 86390 1
523401 99523401 1001 86380 86390 1
523492 99523492 1001 86380 86390 1
523450 99523450 1001 86380 86390 1
523993 99523993 1001 86380 86390 1
524142 99524142 1001 86380 86390 1
524130 99524130 1001 86380 86390 1
524030 99524030 1001 86380 86390 1
524069 99524069 1001 86380 86390 1
524643 99524643 1001 86380 86390 1
524646 99524646 1001 86380 86390 1
524461 99524461 1001 86380 86390 1
524526 99524526 1001 86380 86390 1
524451 99524451 1001 86380 86390 1
524465 99524465 1001 86380 86390 1
524458 99524458 1001 86380 86390 1
524485 99524485 1001 86380 86390 1
524294 99524294 1001 86380 86390 1
524322 99524322 1001 86380 86390 1
524220 99524220 1001 86380 86390 1
524312 99524312 1001 86380 86390 1
524210 99524210 1001 86380 86390 1
524353 99524353 1001 86380 86390 1
524356 99524356 1001 86380 86390 1
524871 99524871 1001 86380 86390 1
524936 99524936 1001 86380 86390 1
524833 99524833 1001 86380 86390 1
524795 99524795 1001 86380 86390 1
524954 99524954 1001 86380 86390 1
524813 99524813 1001 86380 86390 1
524879 99524879 1001 86380 86390 1
525502 99525502 1001 86380 86390 1
525084 99525084 1001 86380 86390 1
525635 99525635 1001 86380 86390 1
525727 99525727 1001 86380 86390 1
526300 99526300 1001 86380 86390 1
526262 99526262 1001 86380 86390 1
526418 99526418 1001 86380 86390 1
526319 99526319 1001 86380 86390 1
526207 99526207 1001 86380 86390 1
526196 99526196 1001 86380 86390 1
526177 99526177 1001 86380 86390 1
525936 99525936 1001 86380 86390 1
526489 99526489 1001 86380 86390 1
526437 99526437 1001 86380 86390 1
526516 99526516 1001 86380 86390 1
526518 99526518 1001 86380 86390 1
526495 99526495 1001 86380 86390 1
527163 99527163 1001 86380 86390 1
527235 99527235 1001 86380 86390 1
526992 99526992 1001 86380 86390 1
526980 99526980 1001 86380 86390 1
526852 99526852 1001 86380 86390 1
526860 99526860 1001 86380 86390 1
526785 99526785 1001 86380 86390 1
526770 99526770 1001 86380 86390 1
527337 99527337 1001 86380 86390 1
527350 99527350 1001 86380 86390 1
527897 99527897 1001 86380 86390 1
527688 99527688 1001 86380 86390 1
527833 99527833 1001 86380 86390 1
527777 99527777 1001 86380 86390 1
527647 99527647 1001 86380 86390 1
528230 99528230 1001 86380 86390 1
528223 99528223 1001 86380 86390 1
528252 99528252 1001 86380 86390 1
528773 99528773 1001 86380 86390 1
528762 99528762 1001 86380 86390 1
528726 99528726 1001 86380 86390 1
528791 99528791 1001 86380 86390 1
528758 99528758 1001 86380 86390 1
528899 99528899 1001 86380 86390 1
528708 99528708 1001 86380 86390 1
528588 99528588 1001 86380 86390 1
528643 99528643 1001 86380 86390 1
528358 99528358 1001 86380 86390 1
528282 99528282 1001 86380 86390 1
528418 99528418 1001 86380 86390 1
528301 99528301 1001 86380 86390 1
529002 99529002 1001 86380 86390 1
528915 99528915 1001 86380 86390 1
528946 99528946 1001 86380 86390 1
529102 99529102 1001 86380 86390 1
529051 99529051 1001 86380 86390 1
529705 99529705 1001 86380 86390 1
529541 99529541 1001 86380 86390 1
529421 99529421 1001 86380 86390 1
529386 99529386 1001 86380 86390 1
529399 99529399 1001 86380 86390 1
529362 99529362 1001 86380 86390 1
529443 99529443 1001 86380 86390 1
529150 99529150 1001 86380 86390 1
529822 99529822 1001 86380 86390 1
529759 99529759 1001 86380 86390 1
529929 99529929 1001 86380 86390 1
530413 99530413 1001 86380 86390 1
530504 99530504 1001 86380 86390 1
530454 99530454 1001 86380 86390 1
530528 99530528 1001 86380 86390 1
530496 99530496 1001 86380 86390 1
530432 99530432 1001 86380 86390 1
530250 99530250 1001 86380 86390 1
530159 99530159 1001 86380 86390 1
530052 99530052 1001 86380 86390 1
529963 99529963 1001 86380 86390 1
529977 99529977 1001 86380 86390 1
530094 99530094 1001 86380 86390 1
529955 99529955 1001 86380 86390 1
529943 99529943 1001 86380 86390 1
530604 99530604 1001 86380 86390 1
530631 99530631 1001 86380 86390 1
530582 99530582 1001 86380 86390 1
530596 99530596 1001 86380 86390 1
530600 99530600 1001 86380 86390 1
530652 99530652 1001 86380 86390 1
531212 99531212 1001 86380 86390 1
531295 99531295 1001 86380 86390 1
531355 99531355 1001 86380 86390 1
531232 99531232 1001 86380 86390 1
531260 99531260 1001 86380 86390 1
531373 99531373 1001 86380 86390 1
531026 99531026 1001 86380 86390 1
530987 99530987 1001 86380 86390 1
531041 99531041 1001 86380 86390 1
530805 99530805 1001 86380 86390 1
530921 99530921 1001 86380 86390 1
531484 99531484 1001 86380 86390 1
531799 99531799 1001 86380 86390 1
531970 99531970 1001 86380 86390 1
531985 99531985 1001 86380 86390 1
531998 99531998 1001 86380 86390 1
531703 99531703 1001 86380 86390 1
531743 99531743 1001 86380 86390 1
531620 99531620 1001 86380 86390 1
532332 99532332 1001 86380 86390 1
532312 99532312 1001 86380 86390 1
532368 99532368 1001 86380 86390 1
532844 99532844 1001 86380 86390 1
532913 99532913 1001 86380 86390 1
532633 99532633 1001 86380 86390 1
532624 99532624 1001 86380 86390 1
532719 99532719 1001 86380 86390 1
532537 99532537 1001 86380 86390 1
532551 99532551 1001 86380 86390 1
532604 99532604 1001 86380 86390 1
532617 99532617 1001 86380 86390 1
533111 99533111 1001 86380 86390 1
533151 99533151 1001 86380 86390 1
533177 99533177 1001 86380 86390 1
533092 99533092 1001 86380 86390 1
533825 99533825 1001 86380 86390 1
533659 99533659 1001 86380 86390 1
533850 99533850 1001 86380 86390 1
533510 99533510 1001 86380 86390 1
533639 99533639 1001 86380 86390 1
533462 99533462 1001 86380 86390 1
533515 99533515 1001 86380 86390 1
533638 99533638 1001 86380 86390 1
533267 99533267 1001 86380 86390 1
533435 99533435 1001 86380 86390 1
533423 99533423 1001 86380 86390 1
533269 99533269 1001 86380 86390 1
533428 99533428 1001 86380 86390 1
533273 99533273 1001 86380 86390 1
533299 99533299 1001 86380 86390 1
533989 99533989 1001 86380 86390 1
533892 99533892 1001 86380 86390 1
533957 99533957 1001 86380 86390 1
533880 99533880 1001 86380 86390 1
534661 99534661 1001 86380 86390 1
534551 99534551 1001 86380 86390 1
534526 99534526 1001 86380 86390 1
534680 99534680 1001 86380 86390 1
534362 99534362 1001 86380 86390 1
534471 99534471 1001 86380 86390 1
534382 99534382 1001 86380 86390 1
534333 99534333 1001 86380 86390 1
534262 99534262 1001 86380 86390 1
534082 99534082 1001 86380 86390 1
534217 99534217 1001 86380 86390 1
534778 99534778 1001 86380 86390 1
534727 99534727 1001 86380 86390 1
534753 99534753 1001 86380 86390 1
534857 99534857 1001 86380 86390 1
535334 99535334 1001 86380 86390 1
535315 99535315 1001 86380 86390 1
535431 99535431 1001 86380 86390 1
535176 99535176 1001 86380 86390 1
535195 99535195 1001 86380 86390 1
535133 99535133 1001 86380 86390 1
535148 99535148 1001 86380 86390 1
534917 99534917 1001 86380 86390 1
534981 99534981 1001 86380 86390 1
534989 99534989 1001 86380 86390 1
535681 99535681 1001 86380 86390 1
535699 99535699 1001 86380 86390 1
536195 99536195 1001 86380 86390 1
536137 99536137 1001 86380 86390 1
536323 99536323 1001 86380 86390 1
535951 99535951 1001 86380 86390 1
535717 99535717 1001 86380 86390 1
535914 99535914 1001 86380 86390 1
535811 99535811 1001 86380 86390 1
535863 99535863 1001 86380 86390 1
535761 99535761 1001 86380 86390 1
535751 99535751 1001 86380 86390 1
535920 99535920 1001 86380 86390 1
536365 99536365 1001 86380 86390 1
536354 99536354 1001 86380 86390 1
537161 99537161 1001 86380 86390 1
537048 99537048 1001 86380 86390 1
537131 99537131 1001 86380 86390 1
537066 99537066 1001 86380 86390 1
536976 99536976 1001 86380 86390 1
537107 99537107 1001 86380 86390 1
537057 99537057 1001 86380 86390 1
536887 99536887 1001 86380 86390 1
536849 99536849 1001 86380 86390 1
536826 99536826 1001 86380 86390 1
536632 99536632 1001 86380 86390 1
536711 99536711 1001 86380 86390 1
536670 99536670 1001 86380 86390 1
537302 99537302 1001 86380 86390 1
537238 99537238 1001 86380 86390 1
537251 99537251 1001 86380 86390 1
537834 99537834 1001 86380 86390 1
537847 99537847 1001 86380 86390 1
537979 99537979 1001 86380 86390 1
537922 99537922 1001 86380 86390 1
537820 99537820 1001 86380 86390 1
537592 99537592 1001 86380 86390 1
537595 99537595 1001 86380 86390 1
537622 99537622 1001 86380 86390 1
537613 99537613 1001 86380 86390 1
537588 99537588 1001 86380 86390 1
537562 99537562 1001 86380 86390 1
537371 99537371 1001 86380 86390 1
537504 99537504 1001 86380 86390 1
537376 99537376 1001 86380 86390 1
537403 99537403 1001 86380 86390 1
537533 99537533 1001 86380 86390 1
537508 99537508 1001 86380 86390 1
538009 99538009 1001 86380 86390 1
538044 99538044 1001 86380 86390 1
538176 99538176 1001 86380 86390 1
538699 99538699 1001 86380 86390 1
538812 99538812 1001 86380 86390 1
538570 99538570 1001 86380 86390 1
538497 99538497 1001 86380 86390 1
538555 99538555 1001 86380 86390 1
538272 99538272 1001 86380 86390 1
538301 99538301 1001 86380 86390 1
538316 99538316 1001 86380 86390 1
538383 99538383 1001 86380 86390 1
538398 99538398 1001 86380 86390 1
538828 99538828 1001 86380 86390 1
539014 99539014 1001 86380 86390 1
538823 99538823 1001 86380 86390 1
539441 99539441 1001 86380 86390 1
539307 99539307 1001 86380 86390 1
539373 99539373 1001 86380 86390 1
539283 99539283 1001 86380 86390 1
539400 99539400 1001 86380 86390 1
539380 99539380 1001 86380 86390 1
539162 99539162 1001 86380 86390 1
539165 99539165 1001 86380 86390 1
539654 99539654 1001 86380 86390 1
539815 99539815 1001 86380 86390 1
539688 99539688 1001 86380 86390 1
540415 99540415 1001 86380 86390 1
540132 99540132 1001 86380 86390 1
540120 99540120 1001 86380 86390 1
540056 99540056 1001 86380 86390 1
540014 99540014 1001 86380 86390 1
539963 99539963 1001 86380 86390 1
539886 99539886 1001 86380 86390 1
539866 99539866 1001 86380 86390 1
539906 99539906 1001 86380 86390 1
539922 99539922 1001 86380 86390 1
540672 99540672 1001 86380 86390 1
540625 99540625 1001 86380 86390 1
540522 99540522 1001 86380 86390 1
540640 99540640 1001 86380 86390 1
541126 99541126 1001 86380 86390 1
541198 99541198 1001 86380 86390 1
541161 99541161 1001 86380 86390 1
540960 99540960 1001 86380 86390 1
541006 99541006 1001 86380 86390 1
541045 99541045 1001 86380 86390 1
540903 99540903 1001 86380 86390 1
540688 99540688 1001 86380 86390 1
540870 99540870 1001 86380 86390 1
540875 99540875 1001 86380 86390 1
540684 99540684 1001 86380 86390 1
541423 99541423 1001 86380 86390 1
541346 99541346 1001 86380 86390 1
541360 99541360 1001 86380 86390 1
541405 99541405 1001 86380 86390 1
541930 99541930 1001 86380 86390 1
541933 99541933 1001 86380 86390 1
542053 99542053 1001 86380 86390 1
541925 99541925 1001 86380 86390 1
541990 99541990 1001 86380 86390 1
541897 99541897 1001 86380 86390 1
541913 99541913 1001 86380 86390 1
541537 99541537 1001 86380 86390 1
541686 99541686 1001 86380 86390 1
541688 99541688 1001 86380 86390 1
541573 99541573 1001 86380 86390 1
541639 99541639 1001 86380 86390 1
541678 99541678 1001 86380 86390 1
542235 99542235 1001 86380 86390 1
542249 99542249 1001 86380 86390 1
542238 99542238 1001 86380 86390 1
542125 99542125 1001 86380 86390 1
542245 99542245 1001 86380 86390 1
542899 99542899 1001 86380 86390 1
542928 99542928 1001 86380 86390 1
542642 99542642 1001 86380 86390 1
542712 99542712 1001 86380 86390 1
542449 99542449 1001 86380 86390 1
543047 99543047 1001 86380 86390 1
543064 99543064 1001 86380 86390 1
543117 99543117 1001 86380 86390 1
543131 99543131 1001 86380 86390 1
542962 99542962 1001 86380 86390 1
542950 99542950 1001 86380 86390 1
543134 99543134 1001 86380 86390 1
543659 99543659 1001 86380 86390 1
543585 99543585 1001 86380 86390 1
543547 99543547 1001 86380 86390 1
543407 99543407 1001 86380 86390 1
543526 99543526 1001 86380 86390 1
543353 99543353 1001 86380 86390 1
543226 99543226 1001 86380 86390 1
543840 99543840 1001 86380 86390 1
543805 99543805 1001 86380 86390 1
544521 99544521 1001 86380 86390 1
544525 99544525 1001 86380 86390 1
544575 99544575 1001 86380 86390 1
544000 99544000 1001 86380 86390 1
544092 99544092 1001 86380 86390 1
544646 99544646 1001 86380 86390 1
544734 99544734 1001 86380 86390 1
427955 398 1001 31740 32217 1
501270 1068 1002 40409 50191 1
517814 621 1002 38390 43377 1
523473 477 1001 52942 53041 1
400180 99400180 1001 86380 86390 1
400236 99400236 1001 86380 86390 1
400359 99400359 1001 86380 86390 1
400366 99400366 1001 86380 86390 1
400828 99400828 1001 86380 86390 1
400766 99400766 1001 86380 86390 1
400882 99400882 1001 86380 86390 1
400984 99400984 1001 86380 86390 1
401146 99401146 1001 86380 86390 1
401078 99401078 1001 86380 86390 1
401268 99401268 1001 86380 86390 1
401159 99401159 1001 86380 86390 1
401657 99401657 1001 86380 86390 1
401769 99401769 1001 86380 86390 1
401866 99401866 1001 86380 86390 1
402021 99402021 1001 86380 86390 1
402218 99402218 1001 86380 86390 1
402226 99402226 1001 86380 86390 1
402357 99402357 1001 86380 86390 1
402519 99402519 1001 86380 86390 1
402489 99402489 1001 86380 86390 1
402670 99402670 1001 86380 86390 1
403063 99403063 1001 86380 86390 1
403072 99403072 1001 86380 86390 1
403185 99403185 1001 86380 86390 1
403427 99403427 1001 86380 86390 1
403565 99403565 1001 86380 86390 1
403756 99403756 1001 86380 86390 1
403849 99403849 1001 86380 86390 1
404076 99404076 1001 86380 86390 1
404521 99404521 1001 86380 86390 1
404553 99404553 1001 86380 86390 1
404507 99404507 1001 86380 86390 1
404798 99404798 1001 86380 86390 1
404915 99404915 1001 86380 86390 1
404991 99404991 1001 86380 86390 1
405088 99405088 1001 86380 86390 1
405364 99405364 1001 86380 86390 1
405572 99405572 1001 86380 86390 1
405649 99405649 1001 86380 86390 1
405852 99405852 1001 86380 86390 1
405967 99405967 1001 86380 86390 1
405899 99405899 1001 86380 86390 1
406017 99406017 1001 86380 86390 1
406421 99406421 1001 86380 86390 1
406516 99406516 1001 86380 86390 1
406395 99406395 1001 86380 86390 1
406793 99406793 1001 86380 86390 1
406797 99406797 1001 86380 86390 1
406773 99406773 1001 86380 86390 1
406868 99406868 1001 86380 86390 1
406986 99406986 1001 86380 86390 1
407095 99407095 1001 86380 86390 1
407222 99407222 1001 86380 86390 1
407315 99407315 1001 86380 86390 1
407302 99407302 1001 86380 86390 1
407616 99407616 1001 86380 86390 1
407814 99407814 1001 86380 86390 1
407771 99407771 1001 86380 86390 1
407971 99407971 1001 86380 86390 1
407976 99407976 1001 86380 86390 1
408156 99408156 1001 86380 86390 1
408157 99408157 1001 86380 86390 1
408280 99408280 1001 86380 86390 1
408425 99408425 1001 86380 86390 1
408828 99408828 1001 86380 86390 1
408846 99408846 1001 86380 86390 1
408848 99408848 1001 86380 86390 1
408974 99408974 1001 86380 86390 1
409095 99409095 1001 86380 86390 1
409216 99409216 1001 86380 86390 1
409195 99409195 1001 86380 86390 1
409452 99409452 1001 86380 86390 1
409403 99409403 1001 86380 86390 1
409436 99409436 1001 86380 86390 1
409476 99409476 1001 86380 86390 1
409651 99409651 1001 86380 86390 1
410057 99410057 1001 86380 86390 1
410015 99410015 1001 86380 86390 1
410298 99410298 1001 86380 86390 1
410439 99410439 1001 86380 86390 1
410426 99410426 1001 86380 86390 1
410530 99410530 1001 86380 86390 1
410636 99410636 1001 86380 86390 1
410692 99410692 1001 86380 86390 1
410793 99410793 1001 86380 86390 1
410956 99410956 1001 86380 86390 1
411009 99411009 1001 86380 86390 1
411082 99411082 1001 86380 86390 1
411136 99411136 1001 86380 86390 1
411503 99411503 1001 86380 86390 1
411611 99411611 1001 86380 86390 1
411566 99411566 1001 86380 86390 1
411713 99411713 1001 86380 86390 1
411917 99411917 1001 86380 86390 1
411958 99411958 1001 86380 86390 1
412022 99412022 1001 86380 86390 1
412149 99412149 1001 86380 86390 1
412250 99412250 1001 86380 86390 1
412276 99412276 1001 86380 86390 1
412450 99412450 1001 86380 86390 1
412374 99412374 1001 86380 86390 1
412348 99412348 1001 86380 86390 1
412443 99412443 1001 86380 86390 1
412290 99412290 1001 86380 86390 1
413515 99413515 1001 86380 86390 1
413480 99413480 1001 86380 86390 1
413351 99413351 1001 86380 86390 1
413563 99413563 1001 86380 86390 1
413142 99413142 1001 86380 86390 1
413276 99413276 1001 86380 86390 1
413082 99413082 1001 86380 86390 1
412804 99412804 1001 86380 86390 1
412623 99412623 1001 86380 86390 1
412624 99412624 1001 86380 86390 1
413983 99413983 1001 86380 86390 1
413872 99413872 1001 86380 86390 1
413873 99413873 1001 86380 86390 1
413972 99413972 1001 86380 86390 1
414041 99414041 1001 86380 86390 1
413741 99413741 1001 86380 86390 1
414741 99414741 1001 86380 86390 1
414728 99414728 1001 86380 86390 1
414731 99414731 1001 86380 86390 1
414856 99414856 1001 86380 86390 1
414250 99414250 1001 86380 86390 1
414405 99414405 1001 86380 86390 1
415391 99415391 1001 86380 86390 1
415692 99415692 1001 86380 86390 1
416185 99416185 1001 86380 86390 1
416214 99416214 1001 86380 86390 1
416352 99416352 1001 86380 86390 1
416487 99416487 1001 86380 86390 1
416425 99416425 1001 86380 86390 1
416492 99416492 1001 86380 86390 1
415871 99415871 1001 86380 86390 1
416045 99416045 1001 86380 86390 1
415775 99415775 1001 86380 86390 1
417335 99417335 1001 86380 86390 1
417186 99417186 1001 86380 86390 1
418597 99418597 1001 86380 86390 1
418512 99418512 1001 86380 86390 1
418591 99418591 1001 86380 86390 1
418218 99418218 1001 86380 86390 1
418219 99418219 1001 86380 86390 1
418119 99418119 1001 86380 86390 1
418403 99418403 1001 86380 86390 1
417848 99417848 1001 86380 86390 1
417613 99417613 1001 86380 86390 1
417839 99417839 1001 86380 86390 1
418950 99418950 1001 86380 86390 1
418843 99418843 1001 86380 86390 1
418916 99418916 1001 86380 86390 1
419147 99419147 1001 86380 86390 1
420283 99420283 1001 86380 86390 1
420269 99420269 1001 86380 86390 1
420167 99420167 1001 86380 86390 1
420117 99420117 1001 86380 86390 1
419770 99419770 1001 86380 86390 1
419820 99419820 1001 86380 86390 1
419975 99419975 1001 86380 86390 1
420029 99420029 1001 86380 86390 1
419574 99419574 1001 86380 86390 1
419575 99419575 1001 86380 86390 1
419250 99419250 1001 86380 86390 1
419258 99419258 1001 86380 86390 1
420615 99420615 1001 86380 86390 1
420570 99420570 1001 86380 86390 1
420628 99420628 1001 86380 86390 1
420661 99420661 1001 86380 86390 1
420668 99420668 1001 86380 86390 1
420536 99420536 1001 86380 86390 1
420739 99420739 1001 86380 86390 1
421825 99421825 1001 86380 86390 1
421914 99421914 1001 86380 86390 1
422113 99422113 1001 86380 86390 1
421511 99421511 1001 86380 86390 1
421576 99421576 1001 86380 86390 1
421559 99421559 1001 86380 86390 1
421653 99421653 1001 86380 86390 1
421285 99421285 1001 86380 86390 1
421499 99421499 1001 86380 86390 1
421291 99421291 1001 86380 86390 1
420890 99420890 1001 86380 86390 1
421231 99421231 1001 86380 86390 1
420861 99420861 1001 86380 86390 1
421018 99421018 1001 86380 86390 1
421223 99421223 1001 86380 86390 1
420980 99420980 1001 86380 86390 1
422316 99422316 1001 86380 86390 1
422344 99422344 1001 86380 86390 1
422185 99422185 1001 86380 86390 1
422326 99422326 1001 86380 86390 1
423054 99423054 1001 86380 86390 1
423191 99423191 1001 86380 86390 1
423292 99423292 1001 86380 86390 1
423136 99423136 1001 86380 86390 1
422976 99422976 1001 86380 86390 1
423819 99423819 1001 86380 86390 1
423888 99423888 1001 86380 86390 1
423893 99423893 1001 86380 86390 1
424132 99424132 1001 86380 86390 1
425341 99425341 1001 86380 86390 1
425169 99425169 1001 86380 86390 1
425273 99425273 1001 86380 86390 1
424930 99424930 1001 86380 86390 1
424907 99424907 1001 86380 86390 1
424942 99424942 1001 86380 86390 1
424878 99424878 1001 86380 86390 1
424338 99424338 1001 86380 86390 1
424320 99424320 1001 86380 86390 1
424253 99424253 1001 86380 86390 1
424582 99424582 1001 86380 86390 1
424526 99424526 1001 86380 86390 1
424177 99424177 1001 86380 86390 1
425391 99425391 1001 86380 86390 1
427012 99427012 1001 86380 86390 1
426709 99426709 1001 86380 86390 1
427094 99427094 1001 86380 86390 1
426280 99426280 1001 86380 86390 1
426385 99426385 1001 86380 86390 1
426675 99426675 1001 86380 86390 1
427167 99427167 1001 86380 86390 1
427436 99427436 1001 86380 86390 1
427157 99427157 1001 86380 86390 1
428450 99428450 1001 86380 86390 1
428706 99428706 1001 86380 86390 1
428563 99428563 1001 86380 86390 1
428218 99428218 1001 86380 86390 1
428049 99428049 1001 86380 86390 1
428017 99428017 1001 86380 86390 1
428207 99428207 1001 86380 86390 1
428992 99428992 1001 86380 86390 1
429126 99429126 1001 86380 86390 1
428792 99428792 1001 86380 86390 1
428754 99428754 1001 86380 86390 1
430222 99430222 1001 86380 86390 1
430327 99430327 1001 86380 86390 1
430266 99430266 1001 86380 86390 1
429755 99429755 1001 86380 86390 1
429798 99429798 1001 86380 86390 1
430689 99430689 1001 86380 86390 1
430597 99430597 1001 86380 86390 1
431942 99431942 1001 86380 86390 1
432004 99432004 1001 86380 86390 1
431839 99431839 1001 86380 86390 1
431528 99431528 1001 86380 86390 1
431383 99431383 1001 86380 86390 1
431633 99431633 1001 86380 86390 1
431392 99431392 1001 86380 86390 1
431620 99431620 1001 86380 86390 1
431188 99431188 1001 86380 86390 1
431144 99431144 1001 86380 86390 1
432233 99432233 1001 86380 86390 1
432930 99432930 1001 86380 86390 1
433223 99433223 1001 86380 86390 1
433038 99433038 1001 86380 86390 1
433176 99433176 1001 86380 86390 1
433232 99433232 1001 86380 86390 1
433095 99433095 1001 86380 86390 1
432898 99432898 1001 86380 86390 1
432581 99432581 1001 86380 86390 1
432627 99432627 1001 86380 86390 1
432584 99432584 1001 86380 86390 1
432638 99432638 1001 86380 86390 1
432543 99432543 1001 86380 86390 1
432845 99432845 1001 86380 86390 1
433853 99433853 1001 86380 86390 1
433995 99433995 1001 86380 86390 1
435077 99435077 1001 86380 86390 1
435108 99435108 1001 86380 86390 1
435351 99435351 1001 86380 86390 1
434738 99434738 1001 86380 86390 1
434813 99434813 1001 86380 86390 1
434997 99434997 1001 86380 86390 1
434283 99434283 1001 86380 86390 1
434477 99434477 1001 86380 86390 1
435483 99435483 1001 86380 86390 1
435444 99435444 1001 86380 86390 1
436827 99436827 1001 86380 86390 1
437028 99437028 1001 86380 86390 1
436868 99436868 1001 86380 86390 1
436714 99436714 1001 86380 86390 1
436720 99436720 1001 86380 86390 1
436379 99436379 1001 86380 86390 1
436311 99436311 1001 86380 86390 1
436097 99436097 1001 86380 86390 1
435928 99435928 1001 86380 86390 1
436319 99436319 1001 86380 86390 1
436158 99436158 1001 86380 86390 1
436003 99436003 1001 86380 86390 1
437212 99437212 1001 86380 86390 1
300031 99300031 1001 86380 86390 1
300044 99300044 1001 86380 86390 1
437188 99437188 1001 86380 86390 1
300049 99300049 1001 86380 86390 1
300025 99300025 1001 86380 86390 1
300541 99300541 1001 86380 86390 1
300356 99300356 1001 86380 86390 1
300447 99300447 1001 86380 86390 1
300348 99300348 1001 86380 86390 1
300440 99300440 1001 86380 86390 1
300470 99300470 1001 86380 86390 1
300120 99300120 1001 86380 86390 1
300122 99300122 1001 86380 86390 1
300179 99300179 1001 86380 86390 1
300232 99300232 1001 86380 86390 1
300920 99300920 1001 86380 86390 1
300770 99300770 1001 86380 86390 1
300874 99300874 1001 86380 86390 1
301426 99301426 1001 86380 86390 1
301504 99301504 1001 86380 86390 1
301394 99301394 1001 86380 86390 1
301448 99301448 1001 86380 86390 1
301502 99301502 1001 86380 86390 1
301386 99301386 1001 86380 86390 1
301338 99301338 1001 86380 86390 1
301313 99301313 1001 86380 86390 1
301212 99301212 1001 86380 86390 1
301008 99301008 1001 86380 86390 1
301590 99301590 1001 86380 86390 1
301611 99301611 1001 86380 86390 1
301729 99301729 1001 86380 86390 1
301614 99301614 1001 86380 86390 1
302233 99302233 1001 86380 86390 1
302259 99302259 1001 86380 86390 1
302059 99302059 1001 86380 86390 1
302156 99302156 1001 86380 86390 1
302053 99302053 1001 86380 86390 1
301881 99301881 1001 86380 86390 1
301908 99301908 1001 86380 86390 1
301862 99301862 1001 86380 86390 1
302507 99302507 1001 86380 86390 1
302393 99302393 1001 86380 86390 1
302486 99302486 1001 86380 86390 1
302542 99302542 1001 86380 86390 1
303121 99303121 1001 86380 86390 1
303023 99303023 1001 86380 86390 1
302937 99302937 1001 86380 86390 1
302953 99302953 1001 86380 86390 1
302893 99302893 1001 86380 86390 1
302744 99302744 1001 86380 86390 1
302592 99302592 1001 86380 86390 1
302632 99302632 1001 86380 86390 1
303243 99303243 1001 86380 86390 1
303386 99303386 1001 86380 86390 1
303232 99303232 1001 86380 86390 1
303271 99303271 1001 86380 86390 1
303344 99303344 1001 86380 86390 1
303281 99303281 1001 86380 86390 1
303956 99303956 1001 86380 86390 1
304016 99304016 1001 86380 86390 1
303849 99303849 1001 86380 86390 1
304023 99304023 1001 86380 86390 1
303724 99303724 1001 86380 86390 1
303673 99303673 1001 86380 86390 1
303644 99303644 1001 86380 86390 1
303459 99303459 1001 86380 86390 1
303500 99303500 1001 86380 86390 1
304225 99304225 1001 86380 86390 1
304097 99304097 1001 86380 86390 1
303829 99303829 1001 86380 86390 1
304146 99304146 1001 86380 86390 1
304668 99304668 1001 86380 86390 1
304737 99304737 1001 86380 86390 1
304472 99304472 1001 86380 86390 1
304563 99304563 1001 86380 86390 1
304618 99304618 1001 86380 86390 1
304503 99304503 1001 86380 86390 1
304323 99304323 1001 86380 86390 1
304364 99304364 1001 86380 86390 1
304899 99304899 1001 86380 86390 1
304966 99304966 1001 86380 86390 1
305044 99305044 1001 86380 86390 1
304993 99304993 1001 86380 86390 1
304893 99304893 1001 86380 86390 1
305609 99305609 1001 86380 86390 1
305509 99305509 1001 86380 86390 1
305446 99305446 1001 86380 86390 1
305098 99305098 1001 86380 86390 1
305111 99305111 1001 86380 86390 1
305127 99305127 1001 86380 86390 1
305167 99305167 1001 86380 86390 1
500010 99500010 1001 86380 86390 1
305065 99305065 1001 86380 86390 1
500026 99500026 1001 86380 86390 1
500028 99500028 1001 86380 86390 1
500033 99500033 1001 86380 86390 1
500667 99500667 1001 86380 86390 1
500656 99500656 1001 86380 86390 1
500734 99500734 1001 86380 86390 1
500489 99500489 1001 86380 86390 1
500438 99500438 1001 86380 86390 1
500272 99500272 1001 86380 86390 1
500331 99500331 1001 86380 86390 1
500242 99500242 1001 86380 86390 1
500980 99500980 1001 86380 86390 1
500869 99500869 1001 86380 86390 1
500973 99500973 1001 86380 86390 1
500926 99500926 1001 86380 86390 1
501464 99501464 1001 86380 86390 1
501582 99501582 1001 86380 86390 1
501252 99501252 1001 86380 86390 1
501230 99501230 1001 86380 86390 1
501325 99501325 1001 86380 86390 1
501084 99501084 1001 86380 86390 1
501034 99501034 1001 86380 86390 1
501078 99501078 1001 86380 86390 1
501120 99501120 1001 86380 86390 1
501108 99501108 1001 86380 86390 1
501841 99501841 1001 86380 86390 1
502397 99502397 1001 86380 86390 1
502080 99502080 1001 86380 86390 1
502199 99502199 1001 86380 86390 1
502135 99502135 1001 86380 86390 1
501884 99501884 1001 86380 86390 1
501862 99501862 1001 86380 86390 1
501983 99501983 1001 86380 86390 1
501856 99501856 1001 86380 86390 1
502521 99502521 1001 86380 86390 1
502651 99502651 1001 86380 86390 1
502562 99502562 1001 86380 86390 1
503065 99503065 1001 86380 86390 1
503002 99503002 1001 86380 86390 1
502885 99502885 1001 86380 86390 1
502941 99502941 1001 86380 86390 1
502827 99502827 1001 86380 86390 1
502856 99502856 1001 86380 86390 1
502727 99502727 1001 86380 86390 1
502794 99502794 1001 86380 86390 1
502798 99502798 1001 86380 86390 1
502850 99502850 1001 86380 86390 1
503341 99503341 1001 86380 86390 1
503458 99503458 1001 86380 86390 1
503368 99503368 1001 86380 86390 1
503303 99503303 1001 86380 86390 1
503338 99503338 1001 86380 86390 1
503364 99503364 1001 86380 86390 1
503964 99503964 1001 86380 86390 1
504019 99504019 1001 86380 86390 1
503982 99503982 1001 86380 86390 1
503931 99503931 1001 86380 86390 1
504075 99504075 1001 86380 86390 1
503864 99503864 1001 86380 86390 1
503790 99503790 1001 86380 86390 1
503897 99503897 1001 86380 86390 1
503675 99503675 1001 86380 86390 1
504154 99504154 1001 86380 86390 1
504311 99504311 1001 86380 86390 1
504159 99504159 1001 86380 86390 1
504253 99504253 1001 86380 86390 1
504742 99504742 1001 86380 86390 1
504558 99504558 1001 86380 86390 1
504674 99504674 1001 86380 86390 1
504593 99504593 1001 86380 86390 1
504517 99504517 1001 86380 86390 1
504531 99504531 1001 86380 86390 1
505114 99505114 1001 86380 86390 1
505142 99505142 1001 86380 86390 1
505118 99505118 1001 86380 86390 1
505696 99505696 1001 86380 86390 1
505632 99505632 1001 86380 86390 1
505633 99505633 1001 86380 86390 1
505583 99505583 1001 86380 86390 1
505611 99505611 1001 86380 86390 1
505474 99505474 1001 86380 86390 1
505540 99505540 1001 86380 86390 1
505556 99505556 1001 86380 86390 1
505402 99505402 1001 86380 86390 1
505201 99505201 1001 86380 86390 1
505282 99505282 1001 86380 86390 1
505169 99505169 1001 86380 86390 1
505199 99505199 1001 86380 86390 1
505213 99505213 1001 86380 86390 1
505820 99505820 1001 86380 86390 1
505877 99505877 1001 86380 86390 1
505866 99505866 1001 86380 86390 1
505969 99505969 1001 86380 86390 1
505828 99505828 1001 86380 86390 1
506419 99506419 1001 86380 86390 1
506513 99506513 1001 86380 86390 1
506490 99506490 1001 86380 86390 1
506275 99506275 1001 86380 86390 1
506231 99506231 1001 86380 86390 1
506284 99506284 1001 86380 86390 1
506285 99506285 1001 86380 86390 1
506247 99506247 1001 86380 86390 1
506172 99506172 1001 86380 86390 1
506008 99506008 1001 86380 86390 1
506778 99506778 1001 86380 86390 1
506779 99506779 1001 86380 86390 1
506769 99506769 1001 86380 86390 1
506640 99506640 1001 86380 86390 1
507333 99507333 1001 86380 86390 1
507272 99507272 1001 86380 86390 1
507339 99507339 1001 86380 86390 1
507240 99507240 1001 86380 86390 1
507204 99507204 1001 86380 86390 1
507078 99507078 1001 86380 86390 1
507104 99507104 1001 86380 86390 1
506893 99506893 1001 86380 86390 1
507003 99507003 1001 86380 86390 1
507564 99507564 1001 86380 86390 1
507454 99507454 1001 86380 86390 1
507624 99507624 1001 86380 86390 1
507887 99507887 1001 86380 86390 1
507956 99507956 1001 86380 86390 1
507932 99507932 1001 86380 86390 1
508011 99508011 1001 86380 86390 1
508012 99508012 1001 86380 86390 1
507761 99507761 1001 86380 86390 1
507723 99507723 1001 86380 86390 1
507699 99507699 1001 86380 86390 1
507716 99507716 1001 86380 86390 1
507836 99507836 1001 86380 86390 1
508327 99508327 1001 86380 86390 1
508315 99508315 1001 86380 86390 1
508448 99508448 1001 86380 86390 1
508358 99508358 1001 86380 86390 1
508903 99508903 1001 86380 86390 1
509059 99509059 1001 86380 86390 1
508919 99508919 1001 86380 86390 1
508867 99508867 1001 86380 86390 1
508611 99508611 1001 86380 86390 1
508589 99508589 1001 86380 86390 1
508590 99508590 1001 86380 86390 1
508871 99508871 1001 86380 86390 1
509246 99509246 1001 86380 86390 1
509131 99509131 1001 86380 86390 1
509080 99509080 1001 86380 86390 1
509777 99509777 1001 86380 86390 1
509848 99509848 1001 86380 86390 1
509623 99509623 1001 86380 86390 1
509461 99509461 1001 86380 86390 1
509488 99509488 1001 86380 86390 1
509426 99509426 1001 86380 86390 1
509479 99509479 1001 86380 86390 1
509402 99509402 1001 86380 86390 1
509441 99509441 1001 86380 86390 1
509444 99509444 1001 86380 86390 1
510080 99510080 1001 86380 86390 1
509929 99509929 1001 86380 86390 1
510033 99510033 1001 86380 86390 1
509916 99509916 1001 86380 86390 1
509935 99509935 1001 86380 86390 1
510697 99510697 1001 86380 86390 1
510392 99510392 1001 86380 86390 1
510473 99510473 1001 86380 86390 1
510409 99510409 1001 86380 86390 1
510442 99510442 1001 86380 86390 1
510199 99510199 1001 86380 86390 1
510292 99510292 1001 86380 86390 1
510166 99510166 1001 86380 86390 1
510271 99510271 1001 86380 86390 1
510737 99510737 1001 86380 86390 1
510777 99510777 1001 86380 86390 1
510836 99510836 1001 86380 86390 1
510914 99510914 1001 86380 86390 1
510852 99510852 1001 86380 86390 1
511403 99511403 1001 86380 86390 1
511393 99511393 1001 86380 86390 1
511334 99511334 1001 86380 86390 1
511206 99511206 1001 86380 86390 1
511247 99511247 1001 86380 86390 1
511307 99511307 1001 86380 86390 1
511087 99511087 1001 86380 86390 1
511036 99511036 1001 86380 86390 1
510972 99510972 1001 86380 86390 1
511090 99511090 1001 86380 86390 1
511020 99511020 1001 86380 86390 1
511631 99511631 1001 86380 86390 1
512250 99512250 1001 86380 86390 1
512329 99512329 1001 86380 86390 1
512293 99512293 1001 86380 86390 1
512190 99512190 1001 86380 86390 1
512367 99512367 1001 86380 86390 1
512287 99512287 1001 86380 86390 1
512110 99512110 1001 86380 86390 1
512020 99512020 1001 86380 86390 1
512167 99512167 1001 86380 86390 1
512053 99512053 1001 86380 86390 1
512131 99512131 1001 86380 86390 1
512017 99512017 1001 86380 86390 1
511864 99511864 1001 86380 86390 1
511933 99511933 1001 86380 86390 1
511807 99511807 1001 86380 86390 1
512432 99512432 1001 86380 86390 1
512512 99512512 1001 86380 86390 1
512578 99512578 1001 86380 86390 1
512515 99512515 1001 86380 86390 1
513090 99513090 1001 86380 86390 1
513054 99513054 1001 86380 86390 1
513176 99513176 1001 86380 86390 1
513107 99513107 1001 86380 86390 1
513146 99513146 1001 86380 86390 1
513017 99513017 1001 86380 86390 1
513161 99513161 1001 86380 86390 1
513199 99513199 1001 86380 86390 1
512926 99512926 1001 86380 86390 1
512849 99512849 1001 86380 86390 1
512892 99512892 1001 86380 86390 1
512770 99512770 1001 86380 86390 1
512697 99512697 1001 86380 86390 1
513385 99513385 1001 86380 86390 1
513361 99513361 1001 86380 86390 1
513919 99513919 1001 86380 86390 1
513908 99513908 1001 86380 86390 1
514018 99514018 1001 86380 86390 1
513766 99513766 1001 86380 86390 1
513717 99513717 1001 86380 86390 1
513639 99513639 1001 86380 86390 1
513436 99513436 1001 86380 86390 1
513599 99513599 1001 86380 86390 1
514093 99514093 1001 86380 86390 1
514077 99514077 1001 86380 86390 1
514826 99514826 1001 86380 86390 1
514827 99514827 1001 86380 86390 1
514720 99514720 1001 86380 86390 1
514766 99514766 1001 86380 86390 1
514645 99514645 1001 86380 86390 1
514467 99514467 1001 86380 86390 1
514494 99514494 1001 86380 86390 1
514380 99514380 1001 86380 86390 1
514432 99514432 1001 86380 86390 1
514334 99514334 1001 86380 86390 1
514373 99514373 1001 86380 86390 1
514349 99514349 1001 86380 86390 1
514258 99514258 1001 86380 86390 1
514961 99514961 1001 86380 86390 1
514950 99514950 1001 86380 86390 1
515055 99515055 1001 86380 86390 1
514967 99514967 1001 86380 86390 1
515622 99515622 1001 86380 86390 1
515560 99515560 1001 86380 86390 1
515587 99515587 1001 86380 86390 1
515675 99515675 1001 86380 86390 1
515565 99515565 1001 86380 86390 1
515331 99515331 1001 86380 86390 1
515155 99515155 1001 86380 86390 1
515235 99515235 1001 86380 86390 1
515079 99515079 1001 86380 86390 1
515236 99515236 1001 86380 86390 1
515148 99515148 1001 86380 86390 1
515200 99515200 1001 86380 86390 1
515163 99515163 1001 86380 86390 1
515823 99515823 1001 86380 86390 1
515801 99515801 1001 86380 86390 1
515834 99515834 1001 86380 86390 1
516422 99516422 1001 86380 86390 1
516377 99516377 1001 86380 86390 1
516244 99516244 1001 86380 86390 1
516196 99516196 1001 86380 86390 1
515933 99515933 1001 86380 86390 1
516000 99516000 1001 86380 86390 1
516593 99516593 1001 86380 86390 1
517234 99517234 1001 86380 86390 1
517197 99517197 1001 86380 86390 1
517249 99517249 1001 86380 86390 1
517175 99517175 1001 86380 86390 1
517180 99517180 1001 86380 86390 1
516939 99516939 1001 86380 86390 1
516995 99516995 1001 86380 86390 1
516987 99516987 1001 86380 86390 1
516816 99516816 1001 86380 86390 1
517486 99517486 1001 86380 86390 1
518141 99518141 1001 86380 86390 1
518151 99518151 1001 86380 86390 1
517843 99517843 1001 86380 86390 1
517923 99517923 1001 86380 86390 1
517925 99517925 1001 86380 86390 1
517798 99517798 1001 86380 86390 1
517772 99517772 1001 86380 86390 1
517942 99517942 1001 86380 86390 1
517709 99517709 1001 86380 86390 1
517598 99517598 1001 86380 86390 1
517612 99517612 1001 86380 86390 1
518190 99518190 1001 86380 86390 1
518196 99518196 1001 86380 86390 1
518953 99518953 1001 86380 86390 1
518662 99518662 1001 86380 86390 1
518586 99518586 1001 86380 86390 1
518512 99518512 1001 86380 86390 1
518409 99518409 1001 86380 86390 1
518552 99518552 1001 86380 86390 1
518558 99518558 1001 86380 86390 1
519154 99519154 1001 86380 86390 1
519080 99519080 1001 86380 86390 1
519162 99519162 1001 86380 86390 1
519007 99519007 1001 86380 86390 1
519047 99519047 1001 86380 86390 1
518995 99518995 1001 86380 86390 1
519782 99519782 1001 86380 86390 1
519348 99519348 1001 86380 86390 1
519889 99519889 1001 86380 86390 1
519838 99519838 1001 86380 86390 1
520494 99520494 1001 86380 86390 1
520599 99520599 1001 86380 86390 1
520409 99520409 1001 86380 86390 1
520297 99520297 1001 86380 86390 1
520401 99520401 1001 86380 86390 1
520313 99520313 1001 86380 86390 1
520339 99520339 1001 86380 86390 1
520076 99520076 1001 86380 86390 1
520120 99520120 1001 86380 86390 1
520121 99520121 1001 86380 86390 1
520676 99520676 1001 86380 86390 1
520728 99520728 1001 86380 86390 1
520744 99520744 1001 86380 86390 1
521339 99521339 1001 86380 86390 1
521353 99521353 1001 86380 86390 1
521438 99521438 1001 86380 86390 1
521440 99521440 1001 86380 86390 1
521107 99521107 1001 86380 86390 1
521084 99521084 1001 86380 86390 1
521162 99521162 1001 86380 86390 1
521008 99521008 1001 86380 86390 1
521009 99521009 1001 86380 86390 1
520853 99520853 1001 86380 86390 1
520906 99520906 1001 86380 86390 1
520855 99520855 1001 86380 86390 1
521658 99521658 1001 86380 86390 1
521594 99521594 1001 86380 86390 1
521646 99521646 1001 86380 86390 1
521493 99521493 1001 86380 86390 1
521584 99521584 1001 86380 86390 1
521639 99521639 1001 86380 86390 1
521551 99521551 1001 86380 86390 1
522141 99522141 1001 86380 86390 1
522118 99522118 1001 86380 86390 1
522210 99522210 1001 86380 86390 1
521919 99521919 1001 86380 86390 1
521917 99521917 1001 86380 86390 1
521765 99521765 1001 86380 86390 1
521839 99521839 1001 86380 86390 1
522473 99522473 1001 86380 86390 1
522335 99522335 1001 86380 86390 1
522426 99522426 1001 86380 86390 1
522392 99522392 1001 86380 86390 1
523087 99523087 1001 86380 86390 1
522881 99522881 1001 86380 86390 1
522859 99522859 1001 86380 86390 1
522515 99522515 1001 86380 86390 1
522699 99522699 1001 86380 86390 1
522622 99522622 1001 86380 86390 1
522635 99522635 1001 86380 86390 1
522611 99522611 1001 86380 86390 1
522520 99522520 1001 86380 86390 1
522548 99522548 1001 86380 86390 1
523273 99523273 1001 86380 86390 1
523249 99523249 1001 86380 86390 1
523152 99523152 1001 86380 86390 1
523282 99523282 1001 86380 86390 1
523816 99523816 1001 86380 86390 1
523859 99523859 1001 86380 86390 1
523664 99523664 1001 86380 86390 1
523720 99523720 1001 86380 86390 1
523734 99523734 1001 86380 86390 1
523683 99523683 1001 86380 86390 1
523444 99523444 1001 86380 86390 1
523406 99523406 1001 86380 86390 1
523471 99523471 1001 86380 86390 1
523411 99523411 1001 86380 86390 1
523478 99523478 1001 86380 86390 1
523948 99523948 1001 86380 86390 1
524094 99524094 1001 86380 86390 1
524604 99524604 1001 86380 86390 1
524683 99524683 1001 86380 86390 1
524676 99524676 1001 86380 86390 1
524576 99524576 1001 86380 86390 1
524510 99524510 1001 86380 86390 1
524240 99524240 1001 86380 86390 1
524336 99524336 1001 86380 86390 1
525510 99525510 1001 86380 86390 1
525487 99525487 1001 86380 86390 1
525575 99525575 1001 86380 86390 1
525452 99525452 1001 86380 86390 1
525519 99525519 1001 86380 86390 1
525365 99525365 1001 86380 86390 1
525252 99525252 1001 86380 86390 1
525293 99525293 1001 86380 86390 1
525195 99525195 1001 86380 86390 1
525183 99525183 1001 86380 86390 1
525054 99525054 1001 86380 86390 1
525057 99525057 1001 86380 86390 1
524998 99524998 1001 86380 86390 1
525801 99525801 1001 86380 86390 1
525646 99525646 1001 86380 86390 1
525185 99525185 1001 86380 86390 1
525626 99525626 1001 86380 86390 1
525602 99525602 1001 86380 86390 1
525667 99525667 1001 86380 86390 1
526261 99526261 1001 86380 86390 1
526409 99526409 1001 86380 86390 1
526384 99526384 1001 86380 86390 1
526015 99526015 1001 86380 86390 1
526106 99526106 1001 86380 86390 1
526107 99526107 1001 86380 86390 1
526121 99526121 1001 86380 86390 1
526030 99526030 1001 86380 86390 1
526213 99526213 1001 86380 86390 1
526073 99526073 1001 86380 86390 1
525822 99525822 1001 86380 86390 1
525965 99525965 1001 86380 86390 1
525827 99525827 1001 86380 86390 1
526602 99526602 1001 86380 86390 1
526461 99526461 1001 86380 86390 1
526491 99526491 1001 86380 86390 1
526481 99526481 1001 86380 86390 1
526559 99526559 1001 86380 86390 1
527213 99527213 1001 86380 86390 1
527114 99527114 1001 86380 86390 1
527155 99527155 1001 86380 86390 1
527210 99527210 1001 86380 86390 1
526916 99526916 1001 86380 86390 1
526812 99526812 1001 86380 86390 1
526671 99526671 1001 86380 86390 1
526740 99526740 1001 86380 86390 1
526718 99526718 1001 86380 86390 1
527370 99527370 1001 86380 86390 1
527909 99527909 1001 86380 86390 1
527948 99527948 1001 86380 86390 1
528017 99528017 1001 86380 86390 1
528032 99528032 1001 86380 86390 1
527845 99527845 1001 86380 86390 1
527784 99527784 1001 86380 86390 1
527823 99527823 1001 86380 86390 1
527863 99527863 1001 86380 86390 1
527748 99527748 1001 86380 86390 1
527506 99527506 1001 86380 86390 1
527636 99527636 1001 86380 86390 1
527469 99527469 1001 86380 86390 1
527554 99527554 1001 86380 86390 1
527543 99527543 1001 86380 86390 1
528129 99528129 1001 86380 86390 1
528869 99528869 1001 86380 86390 1
528750 99528750 1001 86380 86390 1
528763 99528763 1001 86380 86390 1
528875 99528875 1001 86380 86390 1
528729 99528729 1001 86380 86390 1
528784 99528784 1001 86380 86390 1
528661 99528661 1001 86380 86390 1
528307 99528307 1001 86380 86390 1
528437 99528437 1001 86380 86390 1
528409 99528409 1001 86380 86390 1
528950 99528950 1001 86380 86390 1
529095 99529095 1001 86380 86390 1
528936 99528936 1001 86380 86390 1
529625 99529625 1001 86380 86390 1
529624 99529624 1001 86380 86390 1
529342 99529342 1001 86380 86390 1
529505 99529505 1001 86380 86390 1
529208 99529208 1001 86380 86390 1
529908 99529908 1001 86380 86390 1
529818 99529818 1001 86380 86390 1
529834 99529834 1001 86380 86390 1
530363 99530363 1001 86380 86390 1
530475 99530475 1001 86380 86390 1
529967 99529967 1001 86380 86390 1
530663 99530663 1001 86380 86390 1
530572 99530572 1001 86380 86390 1
531346 99531346 1001 86380 86390 1
531331 99531331 1001 86380 86390 1
530993 99530993 1001 86380 86390 1
531088 99531088 1001 86380 86390 1
531055 99531055 1001 86380 86390 1
531043 99531043 1001 86380 86390 1
530839 99530839 1001 86380 86390 1
530865 99530865 1001 86380 86390 1
530893 99530893 1001 86380 86390 1
530965 99530965 1001 86380 86390 1
531429 99531429 1001 86380 86390 1
531550 99531550 1001 86380 86390 1
531447 99531447 1001 86380 86390 1
531448 99531448 1001 86380 86390 1
531474 99531474 1001 86380 86390 1
531438 99531438 1001 86380 86390 1
532040 99532040 1001 86380 86390 1
532083 99532083 1001 86380 86390 1
532152 99532152 1001 86380 86390 1
532141 99532141 1001 86380 86390 1
531864 99531864 1001 86380 86390 1
531707 99531707 1001 86380 86390 1
531648 99531648 1001 86380 86390 1
532282 99532282 1001 86380 86390 1
532218 99532218 1001 86380 86390 1
532387 99532387 1001 86380 86390 1
532226 99532226 1001 86380 86390 1
532253 99532253 1001 86380 86390 1
532395 99532395 1001 86380 86390 1
532383 99532383 1001 86380 86390 1
532228 99532228 1001 86380 86390 1
532903 99532903 1001 86380 86390 1
532983 99532983 1001 86380 86390 1
532992 99532992 1001 86380 86390 1
532693 99532693 1001 86380 86390 1
532812 99532812 1001 86380 86390 1
532593 99532593 1001 86380 86390 1
532568 99532568 1001 86380 86390 1
532611 99532611 1001 86380 86390 1
532573 99532573 1001 86380 86390 1
532418 99532418 1001 86380 86390 1
532525 99532525 1001 86380 86390 1
533084 99533084 1001 86380 86390 1
533077 99533077 1001 86380 86390 1
533697 99533697 1001 86380 86390 1
533723 99533723 1001 86380 86390 1
533712 99533712 1001 86380 86390 1
533588 99533588 1001 86380 86390 1
533303 99533303 1001 86380 86390 1
533407 99533407 1001 86380 86390 1
533382 99533382 1001 86380 86390 1
533318 99533318 1001 86380 86390 1
533281 99533281 1001 86380 86390 1
533373 99533373 1001 86380 86390 1
533301 99533301 1001 86380 86390 1
533867 99533867 1001 86380 86390 1
534607 99534607 1001 86380 86390 1
534569 99534569 1001 86380 86390 1
534621 99534621 1001 86380 86390 1
534560 99534560 1001 86380 86390 1
534641 99534641 1001 86380 86390 1
534487 99534487 1001 86380 86390 1
534403 99534403 1001 86380 86390 1
534458 99534458 1001 86380 86390 1
534321 99534321 1001 86380 86390 1
534412 99534412 1001 86380 86390 1
534413 99534413 1001 86380 86390 1
534167 99534167 1001 86380 86390 1
534261 99534261 1001 86380 86390 1
534097 99534097 1001 86380 86390 1
534086 99534086 1001 86380 86390 1
534112 99534112 1001 86380 86390 1
534823 99534823 1001 86380 86390 1
534706 99534706 1001 86380 86390 1
535498 99535498 1001 86380 86390 1
535418 99535418 1001 86380 86390 1
535317 99535317 1001 86380 86390 1
535242 99535242 1001 86380 86390 1
535232 99535232 1001 86380 86390 1
535275 99535275 1001 86380 86390 1
535263 99535263 1001 86380 86390 1
535021 99535021 1001 86380 86390 1
535038 99535038 1001 86380 86390 1
535028 99535028 1001 86380 86390 1
535524 99535524 1001 86380 86390 1
535634 99535634 1001 86380 86390 1
536287 99536287 1001 86380 86390 1
536249 99536249 1001 86380 86390 1
536263 99536263 1001 86380 86390 1
536150 99536150 1001 86380 86390 1
535934 99535934 1001 86380 86390 1
535780 99535780 1001 86380 86390 1
535901 99535901 1001 86380 86390 1
535747 99535747 1001 86380 86390 1
535762 99535762 1001 86380 86390 1
535815 99535815 1001 86380 86390 1
535856 99535856 1001 86380 86390 1
536516 99536516 1001 86380 86390 1
536392 99536392 1001 86380 86390 1
537072 99537072 1001 86380 86390 1
536932 99536932 1001 86380 86390 1
536947 99536947 1001 86380 86390 1
536769 99536769 1001 86380 86390 1
536875 99536875 1001 86380 86390 1
536559 99536559 1001 86380 86390 1
536651 99536651 1001 86380 86390 1
536719 99536719 1001 86380 86390 1
536629 99536629 1001 86380 86390 1
536655 99536655 1001 86380 86390 1
536618 99536618 1001 86380 86390 1
537241 99537241 1001 86380 86390 1
537177 99537177 1001 86380 86390 1
537323 99537323 1001 86380 86390 1
537248 99537248 1001 86380 86390 1
537352 99537352 1001 86380 86390 1
537745 99537745 1001 86380 86390 1
537771 99537771 1001 86380 86390 1
537655 99537655 1001 86380 86390 1
537630 99537630 1001 86380 86390 1
537712 99537712 1001 86380 86390 1
537752 99537752 1001 86380 86390 1
537779 99537779 1001 86380 86390 1
537754 99537754 1001 86380 86390 1
537742 99537742 1001 86380 86390 1
537551 99537551 1001 86380 86390 1
537462 99537462 1001 86380 86390 1
537429 99537429 1001 86380 86390 1
537430 99537430 1001 86380 86390 1
537548 99537548 1001 86380 86390 1
538078 99538078 1001 86380 86390 1
538188 99538188 1001 86380 86390 1
538764 99538764 1001 86380 86390 1
538627 99538627 1001 86380 86390 1
538561 99538561 1001 86380 86390 1
538517 99538517 1001 86380 86390 1
538207 99538207 1001 86380 86390 1
538312 99538312 1001 86380 86390 1
538300 99538300 1001 86380 86390 1
538390 99538390 1001 86380 86390 1
538262 99538262 1001 86380 86390 1
538275 99538275 1001 86380 86390 1
538341 99538341 1001 86380 86390 1
538967 99538967 1001 86380 86390 1
538891 99538891 1001 86380 86390 1
538849 99538849 1001 86380 86390 1
539018 99539018 1001 86380 86390 1
539541 99539541 1001 86380 86390 1
539477 99539477 1001 86380 86390 1
539517 99539517 1001 86380 86390 1
539520 99539520 1001 86380 86390 1
539524 99539524 1001 86380 86390 1
539602 99539602 1001 86380 86390 1
539383 99539383 1001 86380 86390 1
539344 99539344 1001 86380 86390 1
539153 99539153 1001 86380 86390 1
539167 99539167 1001 86380 86390 1
539130 99539130 1001 86380 86390 1
539184 99539184 1001 86380 86390 1
539082 99539082 1001 86380 86390 1
539770 99539770 1001 86380 86390 1
539719 99539719 1001 86380 86390 1
539697 99539697 1001 86380 86390 1
539662 99539662 1001 86380 86390 1
540408 99540408 1001 86380 86390 1
540188 99540188 1001 86380 86390 1
540244 99540244 1001 86380 86390 1
540040 99540040 1001 86380 86390 1
540003 99540003 1001 86380 86390 1
540019 99540019 1001 86380 86390 1
539945 99539945 1001 86380 86390 1
539960 99539960 1001 86380 86390 1
539973 99539973 1001 86380 86390 1
540619 99540619 1001 86380 86390 1
540568 99540568 1001 86380 86390 1
540586 99540586 1001 86380 86390 1
540629 99540629 1001 86380 86390 1
540644 99540644 1001 86380 86390 1
541165 99541165 1001 86380 86390 1
541101 99541101 1001 86380 86390 1
541116 99541116 1001 86380 86390 1
541122 99541122 1001 86380 86390 1
541135 99541135 1001 86380 86390 1
540995 99540995 1001 86380 86390 1
540734 99540734 1001 86380 86390 1
541404 99541404 1001 86380 86390 1
541457 99541457 1001 86380 86390 1
541941 99541941 1001 86380 86390 1
541921 99541921 1001 86380 86390 1
541708 99541708 1001 86380 86390 1
541867 99541867 1001 86380 86390 1
541900 99541900 1001 86380 86390 1
542223 99542223 1001 86380 86390 1
542753 99542753 1001 86380 86390 1
542754 99542754 1001 86380 86390 1
542897 99542897 1001 86380 86390 1
542783 99542783 1001 86380 86390 1
542758 99542758 1001 86380 86390 1
542853 99542853 1001 86380 86390 1
542610 99542610 1001 86380 86390 1
542573 99542573 1001 86380 86390 1
542600 99542600 1001 86380 86390 1
542639 99542639 1001 86380 86390 1
542455 99542455 1001 86380 86390 1
542490 99542490 1001 86380 86390 1
543059 99543059 1001 86380 86390 1
543139 99543139 1001 86380 86390 1
542976 99542976 1001 86380 86390 1
543110 99543110 1001 86380 86390 1
543736 99543736 1001 86380 86390 1
543710 99543710 1001 86380 86390 1
543712 99543712 1001 86380 86390 1
543379 99543379 1001 86380 86390 1
543175 99543175 1001 86380 86390 1
543801 99543801 1001 86380 86390 1
543791 99543791 1001 86380 86390 1
543779 99543779 1001 86380 86390 1
544450 99544450 1001 86380 86390 1
544463 99544463 1001 86380 86390 1
544467 99544467 1001 86380 86390 1
544189 99544189 1001 86380 86390 1
544231 99544231 1001 86380 86390 1
544132 99544132 1001 86380 86390 1
544068 99544068 1001 86380 86390 1
544107 99544107 1001 86380 86390 1
544060 99544060 1001 86380 86390 1
544099 99544099 1001 86380 86390 1
544694 99544694 1001 86380 86390 1
531860 483 1002 59483 63319 1
400053 99400053 1001 86380 86390 1
400213 99400213 1001 86380 86390 1
400193 99400193 1001 86380 86390 1
400149 99400149 1001 86380 86390 1
400293 99400293 1001 86380 86390 1
400376 99400376 1001 86380 86390 1
400390 99400390 1001 86380 86390 1
400396 99400396 1001 86380 86390 1
400323 99400323 1001 86380 86390 1
400585 99400585 1001 86380 86390 1
400589 99400589 1001 86380 86390 1
400616 99400616 1001 86380 86390 1
400624 99400624 1001 86380 86390 1
400657 99400657 1001 86380 86390 1
400677 99400677 1001 86380 86390 1
400679 99400679 1001 86380 86390 1
400840 99400840 1001 86380 86390 1
400860 99400860 1001 86380 86390 1
401015 99401015 1001 86380 86390 1
400992 99400992 1001 86380 86390 1
401289 99401289 1001 86380 86390 1
401296 99401296 1001 86380 86390 1
401393 99401393 1001 86380 86390 1
401511 99401511 1001 86380 86390 1
401971 99401971 1001 86380 86390 1
402081 99402081 1001 86380 86390 1
402207 99402207 1001 86380 86390 1
402340 99402340 1001 86380 86390 1
402763 99402763 1001 86380 86390 1
402826 99402826 1001 86380 86390 1
402926 99402926 1001 86380 86390 1
402905 99402905 1001 86380 86390 1
403013 99403013 1001 86380 86390 1
403124 99403124 1001 86380 86390 1
403288 99403288 1001 86380 86390 1
403319 99403319 1001 86380 86390 1
403327 99403327 1001 86380 86390 1
403527 99403527 1001 86380 86390 1
403488 99403488 1001 86380 86390 1
403562 99403562 1001 86380 86390 1
403812 99403812 1001 86380 86390 1
403738 99403738 1001 86380 86390 1
403822 99403822 1001 86380 86390 1
403842 99403842 1001 86380 86390 1
404364 99404364 1001 86380 86390 1
404703 99404703 1001 86380 86390 1
404951 99404951 1001 86380 86390 1
404956 99404956 1001 86380 86390 1
404960 99404960 1001 86380 86390 1
405134 99405134 1001 86380 86390 1
405395 99405395 1001 86380 86390 1
405484 99405484 1001 86380 86390 1
405976 99405976 1001 86380 86390 1
405960 99405960 1001 86380 86390 1
406029 99406029 1001 86380 86390 1
406147 99406147 1001 86380 86390 1
406331 99406331 1001 86380 86390 1
406315 99406315 1001 86380 86390 1
406460 99406460 1001 86380 86390 1
406530 99406530 1001 86380 86390 1
407062 99407062 1001 86380 86390 1
407033 99407033 1001 86380 86390 1
407058 99407058 1001 86380 86390 1
407255 99407255 1001 86380 86390 1
407297 99407297 1001 86380 86390 1
407504 99407504 1001 86380 86390 1
407573 99407573 1001 86380 86390 1
407744 99407744 1001 86380 86390 1
407831 99407831 1001 86380 86390 1
407892 99407892 1001 86380 86390 1
408045 99408045 1001 86380 86390 1
408081 99408081 1001 86380 86390 1
408198 99408198 1001 86380 86390 1
408299 99408299 1001 86380 86390 1
408406 99408406 1001 86380 86390 1
408516 99408516 1001 86380 86390 1
408632 99408632 1001 86380 86390 1
408757 99408757 1001 86380 86390 1
408810 99408810 1001 86380 86390 1
408986 99408986 1001 86380 86390 1
409071 99409071 1001 86380 86390 1
408983 99408983 1001 86380 86390 1
409315 99409315 1001 86380 86390 1
409416 99409416 1001 86380 86390 1
409500 99409500 1001 86380 86390 1
409611 99409611 1001 86380 86390 1
409753 99409753 1001 86380 86390 1
409801 99409801 1001 86380 86390 1
409950 99409950 1001 86380 86390 1
409919 99409919 1001 86380 86390 1
410077 99410077 1001 86380 86390 1
410145 99410145 1001 86380 86390 1
410401 99410401 1001 86380 86390 1
410460 99410460 1001 86380 86390 1
410493 99410493 1001 86380 86390 1
410598 99410598 1001 86380 86390 1
410601 99410601 1001 86380 86390 1
410511 99410511 1001 86380 86390 1
410732 99410732 1001 86380 86390 1
410869 99410869 1001 86380 86390 1
410972 99410972 1001 86380 86390 1
410998 99410998 1001 86380 86390 1
411030 99411030 1001 86380 86390 1
411064 99411064 1001 86380 86390 1
411236 99411236 1001 86380 86390 1
411394 99411394 1001 86380 86390 1
411354 99411354 1001 86380 86390 1
411436 99411436 1001 86380 86390 1
411466 99411466 1001 86380 86390 1
411644 99411644 1001 86380 86390 1
411564 99411564 1001 86380 86390 1
411738 99411738 1001 86380 86390 1
411735 99411735 1001 86380 86390 1
411661 99411661 1001 86380 86390 1
412007 99412007 1001 86380 86390 1
412154 99412154 1001 86380 86390 1
412339 99412339 1001 86380 86390 1
412458 99412458 1001 86380 86390 1
413621 99413621 1001 86380 86390 1
413533 99413533 1001 86380 86390 1
413678 99413678 1001 86380 86390 1
413330 99413330 1001 86380 86390 1
413250 99413250 1001 86380 86390 1
413026 99413026 1001 86380 86390 1
412554 99412554 1001 86380 86390 1
412785 99412785 1001 86380 86390 1
412707 99412707 1001 86380 86390 1
412787 99412787 1001 86380 86390 1
412858 99412858 1001 86380 86390 1
413786 99413786 1001 86380 86390 1
414052 99414052 1001 86380 86390 1
413918 99413918 1001 86380 86390 1
415144 99415144 1001 86380 86390 1
414991 99414991 1001 86380 86390 1
414866 99414866 1001 86380 86390 1
414751 99414751 1001 86380 86390 1
414561 99414561 1001 86380 86390 1
414649 99414649 1001 86380 86390 1
414451 99414451 1001 86380 86390 1
415620 99415620 1001 86380 86390 1
415369 99415369 1001 86380 86390 1
415422 99415422 1001 86380 86390 1
415453 99415453 1001 86380 86390 1
415614 99415614 1001 86380 86390 1
416810 99416810 1001 86380 86390 1
416293 99416293 1001 86380 86390 1
416175 99416175 1001 86380 86390 1
416546 99416546 1001 86380 86390 1
415724 99415724 1001 86380 86390 1
415792 99415792 1001 86380 86390 1
417025 99417025 1001 86380 86390 1
417193 99417193 1001 86380 86390 1
417197 99417197 1001 86380 86390 1
417327 99417327 1001 86380 86390 1
417431 99417431 1001 86380 86390 1
418435 99418435 1001 86380 86390 1
418721 99418721 1001 86380 86390 1
418274 99418274 1001 86380 86390 1
418377 99418377 1001 86380 86390 1
418321 99418321 1001 86380 86390 1
418234 99418234 1001 86380 86390 1
418071 99418071 1001 86380 86390 1
418216 99418216 1001 86380 86390 1
418155 99418155 1001 86380 86390 1
417678 99417678 1001 86380 86390 1
417925 99417925 1001 86380 86390 1
417942 99417942 1001 86380 86390 1
417757 99417757 1001 86380 86390 1
417867 99417867 1001 86380 86390 1
417989 99417989 1001 86380 86390 1
418931 99418931 1001 86380 86390 1
418827 99418827 1001 86380 86390 1
418997 99418997 1001 86380 86390 1
420334 99420334 1001 86380 86390 1
420411 99420411 1001 86380 86390 1
420135 99420135 1001 86380 86390 1
420205 99420205 1001 86380 86390 1
419749 99419749 1001 86380 86390 1
419792 99419792 1001 86380 86390 1
419257 99419257 1001 86380 86390 1
420780 99420780 1001 86380 86390 1
420671 99420671 1001 86380 86390 1
421748 99421748 1001 86380 86390 1
421787 99421787 1001 86380 86390 1
421913 99421913 1001 86380 86390 1
421857 99421857 1001 86380 86390 1
421708 99421708 1001 86380 86390 1
421486 99421486 1001 86380 86390 1
421683 99421683 1001 86380 86390 1
420855 99420855 1001 86380 86390 1
422251 99422251 1001 86380 86390 1
422448 99422448 1001 86380 86390 1
422477 99422477 1001 86380 86390 1
423459 99423459 1001 86380 86390 1
423327 99423327 1001 86380 86390 1
423057 99423057 1001 86380 86390 1
423112 99423112 1001 86380 86390 1
423134 99423134 1001 86380 86390 1
423161 99423161 1001 86380 86390 1
423142 99423142 1001 86380 86390 1
423083 99423083 1001 86380 86390 1
422598 99422598 1001 86380 86390 1
422853 99422853 1001 86380 86390 1
422554 99422554 1001 86380 86390 1
422840 99422840 1001 86380 86390 1
422863 99422863 1001 86380 86390 1
422719 99422719 1001 86380 86390 1
422795 99422795 1001 86380 86390 1
423854 99423854 1001 86380 86390 1
424084 99424084 1001 86380 86390 1
425158 99425158 1001 86380 86390 1
424825 99424825 1001 86380 86390 1
424690 99424690 1001 86380 86390 1
424838 99424838 1001 86380 86390 1
424818 99424818 1001 86380 86390 1
424389 99424389 1001 86380 86390 1
424533 99424533 1001 86380 86390 1
424564 99424564 1001 86380 86390 1
424446 99424446 1001 86380 86390 1
425744 99425744 1001 86380 86390 1
425480 99425480 1001 86380 86390 1
427117 99427117 1001 86380 86390 1
426872 99426872 1001 86380 86390 1
426825 99426825 1001 86380 86390 1
426776 99426776 1001 86380 86390 1
427002 99427002 1001 86380 86390 1
426438 99426438 1001 86380 86390 1
426565 99426565 1001 86380 86390 1
426498 99426498 1001 86380 86390 1
426092 99426092 1001 86380 86390 1
425942 99425942 1001 86380 86390 1
425875 99425875 1001 86380 86390 1
427235 99427235 1001 86380 86390 1
427239 99427239 1001 86380 86390 1
427381 99427381 1001 86380 86390 1
428515 99428515 1001 86380 86390 1
428497 99428497 1001 86380 86390 1
428669 99428669 1001 86380 86390 1
428687 99428687 1001 86380 86390 1
428593 99428593 1001 86380 86390 1
428605 99428605 1001 86380 86390 1
428278 99428278 1001 86380 86390 1
428265 99428265 1001 86380 86390 1
428328 99428328 1001 86380 86390 1
427958 99427958 1001 86380 86390 1
428081 99428081 1001 86380 86390 1
427541 99427541 1001 86380 86390 1
427588 99427588 1001 86380 86390 1
427845 99427845 1001 86380 86390 1
427918 99427918 1001 86380 86390 1
427702 99427702 1001 86380 86390 1
427896 99427896 1001 86380 86390 1
429095 99429095 1001 86380 86390 1
429152 99429152 1001 86380 86390 1
428810 99428810 1001 86380 86390 1
430079 99430079 1001 86380 86390 1
430005 99430005 1001 86380 86390 1
430154 99430154 1001 86380 86390 1
430236 99430236 1001 86380 86390 1
430348 99430348 1001 86380 86390 1
430060 99430060 1001 86380 86390 1
429638 99429638 1001 86380 86390 1
429640 99429640 1001 86380 86390 1
429601 99429601 1001 86380 86390 1
429849 99429849 1001 86380 86390 1
429801 99429801 1001 86380 86390 1
430454 99430454 1001 86380 86390 1
430685 99430685 1001 86380 86390 1
430775 99430775 1001 86380 86390 1
430629 99430629 1001 86380 86390 1
432019 99432019 1001 86380 86390 1
431903 99431903 1001 86380 86390 1
431430 99431430 1001 86380 86390 1
431343 99431343 1001 86380 86390 1
431451 99431451 1001 86380 86390 1
431501 99431501 1001 86380 86390 1
430940 99430940 1001 86380 86390 1
432396 99432396 1001 86380 86390 1
432229 99432229 1001 86380 86390 1
432266 99432266 1001 86380 86390 1
433619 99433619 1001 86380 86390 1
432555 99432555 1001 86380 86390 1
432611 99432611 1001 86380 86390 1
432592 99432592 1001 86380 86390 1
432695 99432695 1001 86380 86390 1
433813 99433813 1001 86380 86390 1
434006 99434006 1001 86380 86390 1
435114 99435114 1001 86380 86390 1
435098 99435098 1001 86380 86390 1
435423 99435423 1001 86380 86390 1
434849 99434849 1001 86380 86390 1
434643 99434643 1001 86380 86390 1
434471 99434471 1001 86380 86390 1
434429 99434429 1001 86380 86390 1
434280 99434280 1001 86380 86390 1
435716 99435716 1001 86380 86390 1
435445 99435445 1001 86380 86390 1
435532 99435532 1001 86380 86390 1
435543 99435543 1001 86380 86390 1
436759 99436759 1001 86380 86390 1
436920 99436920 1001 86380 86390 1
437032 99437032 1001 86380 86390 1
437129 99437129 1001 86380 86390 1
436850 99436850 1001 86380 86390 1
436413 99436413 1001 86380 86390 1
436164 99436164 1001 86380 86390 1
436138 99436138 1001 86380 86390 1
436216 99436216 1001 86380 86390 1
436144 99436144 1001 86380 86390 1
436005 99436005 1001 86380 86390 1
437316 99437316 1001 86380 86390 1
300041 99300041 1001 86380 86390 1
300692 99300692 1001 86380 86390 1
300640 99300640 1001 86380 86390 1
300564 99300564 1001 86380 86390 1
300702 99300702 1001 86380 86390 1
300646 99300646 1001 86380 86390 1
300723 99300723 1001 86380 86390 1
300394 99300394 1001 86380 86390 1
300485 99300485 1001 86380 86390 1
300515 99300515 1001 86380 86390 1
300400 99300400 1001 86380 86390 1
300520 99300520 1001 86380 86390 1
300443 99300443 1001 86380 86390 1
300521 99300521 1001 86380 86390 1
300296 99300296 1001 86380 86390 1
300301 99300301 1001 86380 86390 1
300911 99300911 1001 86380 86390 1
300880 99300880 1001 86380 86390 1
301555 99301555 1001 86380 86390 1
301377 99301377 1001 86380 86390 1
301369 99301369 1001 86380 86390 1
301512 99301512 1001 86380 86390 1
301449 99301449 1001 86380 86390 1
301551 99301551 1001 86380 86390 1
301169 99301169 1001 86380 86390 1
301249 99301249 1001 86380 86390 1
301239 99301239 1001 86380 86390 1
301229 99301229 1001 86380 86390 1
301037 99301037 1001 86380 86390 1
301015 99301015 1001 86380 86390 1
300992 99300992 1001 86380 86390 1
300967 99300967 1001 86380 86390 1
301070 99301070 1001 86380 86390 1
301059 99301059 1001 86380 86390 1
301072 99301072 1001 86380 86390 1
301126 99301126 1001 86380 86390 1
301606 99301606 1001 86380 86390 1
301674 99301674 1001 86380 86390 1
301676 99301676 1001 86380 86390 1
301744 99301744 1001 86380 86390 1
302230 99302230 1001 86380 86390 1
302192 99302192 1001 86380 86390 1
302205 99302205 1001 86380 86390 1
302054 99302054 1001 86380 86390 1
301928 99301928 1001 86380 86390 1
301827 99301827 1001 86380 86390 1
301816 99301816 1001 86380 86390 1
301791 99301791 1001 86380 86390 1
301792 99301792 1001 86380 86390 1
301912 99301912 1001 86380 86390 1
302521 99302521 1001 86380 86390 1
302412 99302412 1001 86380 86390 1
302531 99302531 1001 86380 86390 1
302467 99302467 1001 86380 86390 1
303137 99303137 1001 86380 86390 1
303047 99303047 1001 86380 86390 1
302951 99302951 1001 86380 86390 1
302801 99302801 1001 86380 86390 1
302958 99302958 1001 86380 86390 1
302920 99302920 1001 86380 86390 1
302729 99302729 1001 86380 86390 1
302601 99302601 1001 86380 86390 1
302602 99302602 1001 86380 86390 1
302707 99302707 1001 86380 86390 1
302594 99302594 1001 86380 86390 1
302714 99302714 1001 86380 86390 1
303411 99303411 1001 86380 86390 1
303349 99303349 1001 86380 86390 1
303389 99303389 1001 86380 86390 1
303238 99303238 1001 86380 86390 1
303407 99303407 1001 86380 86390 1
303265 99303265 1001 86380 86390 1
303267 99303267 1001 86380 86390 1
303997 99303997 1001 86380 86390 1
303998 99303998 1001 86380 86390 1
303999 99303999 1001 86380 86390 1
303844 99303844 1001 86380 86390 1
303937 99303937 1001 86380 86390 1
303979 99303979 1001 86380 86390 1
303793 99303793 1001 86380 86390 1
303641 99303641 1001 86380 86390 1
303658 99303658 1001 86380 86390 1
303749 99303749 1001 86380 86390 1
303788 99303788 1001 86380 86390 1
303568 99303568 1001 86380 86390 1
303457 99303457 1001 86380 86390 1
303525 99303525 1001 86380 86390 1
304147 99304147 1001 86380 86390 1
304059 99304059 1001 86380 86390 1
304034 99304034 1001 86380 86390 1
304166 99304166 1001 86380 86390 1
304089 99304089 1001 86380 86390 1
304219 99304219 1001 86380 86390 1
304208 99304208 1001 86380 86390 1
304171 99304171 1001 86380 86390 1
304679 99304679 1001 86380 86390 1
304800 99304800 1001 86380 86390 1
304604 99304604 1001 86380 86390 1
304488 99304488 1001 86380 86390 1
304597 99304597 1001 86380 86390 1
304436 99304436 1001 86380 86390 1
304377 99304377 1001 86380 86390 1
304393 99304393 1001 86380 86390 1
305014 99305014 1001 86380 86390 1
304924 99304924 1001 86380 86390 1
305058 99305058 1001 86380 86390 1
305682 99305682 1001 86380 86390 1
305654 99305654 1001 86380 86390 1
305601 99305601 1001 86380 86390 1
305441 99305441 1001 86380 86390 1
305325 99305325 1001 86380 86390 1
305480 99305480 1001 86380 86390 1
305341 99305341 1001 86380 86390 1
305434 99305434 1001 86380 86390 1
305412 99305412 1001 86380 86390 1
305100 99305100 1001 86380 86390 1
305270 99305270 1001 86380 86390 1
500140 99500140 1001 86380 86390 1
500013 99500013 1001 86380 86390 1
500183 99500183 1001 86380 86390 1
500057 99500057 1001 86380 86390 1
500647 99500647 1001 86380 86390 1
500743 99500743 1001 86380 86390 1
500798 99500798 1001 86380 86390 1
500706 99500706 1001 86380 86390 1
500799 99500799 1001 86380 86390 1
500772 99500772 1001 86380 86390 1
500567 99500567 1001 86380 86390 1
500529 99500529 1001 86380 86390 1
500270 99500270 1001 86380 86390 1
500233 99500233 1001 86380 86390 1
500349 99500349 1001 86380 86390 1
500235 99500235 1001 86380 86390 1
500262 99500262 1001 86380 86390 1
500368 99500368 1001 86380 86390 1
500281 99500281 1001 86380 86390 1
500836 99500836 1001 86380 86390 1
500834 99500834 1001 86380 86390 1
501518 99501518 1001 86380 86390 1
501624 99501624 1001 86380 86390 1
501481 99501481 1001 86380 86390 1
501496 99501496 1001 86380 86390 1
501241 99501241 1001 86380 86390 1
501334 99501334 1001 86380 86390 1
501271 99501271 1001 86380 86390 1
501121 99501121 1001 86380 86390 1
501666 99501666 1001 86380 86390 1
501809 99501809 1001 86380 86390 1
501642 99501642 1001 86380 86390 1
501655 99501655 1001 86380 86390 1
501762 99501762 1001 86380 86390 1
502465 99502465 1001 86380 86390 1
502379 99502379 1001 86380 86390 1
502277 99502277 1001 86380 86390 1
502188 99502188 1001 86380 86390 1
501923 99501923 1001 86380 86390 1
501976 99501976 1001 86380 86390 1
501850 99501850 1001 86380 86390 1
501971 99501971 1001 86380 86390 1
501934 99501934 1001 86380 86390 1
502584 99502584 1001 86380 86390 1
503128 99503128 1001 86380 86390 1
503116 99503116 1001 86380 86390 1
503121 99503121 1001 86380 86390 1
502944 99502944 1001 86380 86390 1
503024 99503024 1001 86380 86390 1
502976 99502976 1001 86380 86390 1
502926 99502926 1001 86380 86390 1
503070 99503070 1001 86380 86390 1
502790 99502790 1001 86380 86390 1
502805 99502805 1001 86380 86390 1
502783 99502783 1001 86380 86390 1
502835 99502835 1001 86380 86390 1
502732 99502732 1001 86380 86390 1
503436 99503436 1001 86380 86390 1
503450 99503450 1001 86380 86390 1
503451 99503451 1001 86380 86390 1
503494 99503494 1001 86380 86390 1
503430 99503430 1001 86380 86390 1
504041 99504041 1001 86380 86390 1
504098 99504098 1001 86380 86390 1
503919 99503919 1001 86380 86390 1
504009 99504009 1001 86380 86390 1
504050 99504050 1001 86380 86390 1
503746 99503746 1001 86380 86390 1
503813 99503813 1001 86380 86390 1
503725 99503725 1001 86380 86390 1
503591 99503591 1001 86380 86390 1
503659 99503659 1001 86380 86390 1
504284 99504284 1001 86380 86390 1
504220 99504220 1001 86380 86390 1
504200 99504200 1001 86380 86390 1
504841 99504841 1001 86380 86390 1
504887 99504887 1001 86380 86390 1
504611 99504611 1001 86380 86390 1
504728 99504728 1001 86380 86390 1
504547 99504547 1001 86380 86390 1
504548 99504548 1001 86380 86390 1
504562 99504562 1001 86380 86390 1
504336 99504336 1001 86380 86390 1
504388 99504388 1001 86380 86390 1
504460 99504460 1001 86380 86390 1
504955 99504955 1001 86380 86390 1
505113 99505113 1001 86380 86390 1
505143 99505143 1001 86380 86390 1
505093 99505093 1001 86380 86390 1
505659 99505659 1001 86380 86390 1
505692 99505692 1001 86380 86390 1
505397 99505397 1001 86380 86390 1
505423 99505423 1001 86380 86390 1
505214 99505214 1001 86380 86390 1
505307 99505307 1001 86380 86390 1
505269 99505269 1001 86380 86390 1
505832 99505832 1001 86380 86390 1
505807 99505807 1001 86380 86390 1
505837 99505837 1001 86380 86390 1
505776 99505776 1001 86380 86390 1
506443 99506443 1001 86380 86390 1
506567 99506567 1001 86380 86390 1
506525 99506525 1001 86380 86390 1
506423 99506423 1001 86380 86390 1
506488 99506488 1001 86380 86390 1
506313 99506313 1001 86380 86390 1
506198 99506198 1001 86380 86390 1
506367 99506367 1001 86380 86390 1
506252 99506252 1001 86380 86390 1
506058 99506058 1001 86380 86390 1
506020 99506020 1001 86380 86390 1
506036 99506036 1001 86380 86390 1
506634 99506634 1001 86380 86390 1
506781 99506781 1001 86380 86390 1
506794 99506794 1001 86380 86390 1
506706 99506706 1001 86380 86390 1
507386 99507386 1001 86380 86390 1
507231 99507231 1001 86380 86390 1
507223 99507223 1001 86380 86390 1
[truncated: 4,043,053 more chars]
