# Supplementary material for: Fast and near-optimal monitoring for healthcare acquired infection outbreaks
Source: PLoS Comput Biol. 2019 Sep 16;15(9):e1007284. doi: 10.1371/journal.pcbi.1007284 (PMC6762212; doi:10.1371/journal.pcbi.1007284)
Supplement: S2 Data — (ZIP) [file pcbi.1007284.s007.zip › MobilityLogs2/HAISE_Carilion_all_visits_day_186.txt]

#Person location Sublocation StartTime EndTime Type
436359 383 1001 25740 26217 1
400192 99400192 1001 86380 86390 1
400342 99400342 1001 86380 86390 1
400441 99400441 1001 86380 86390 1
400695 99400695 1001 86380 86390 1
400766 99400766 1001 86380 86390 1
400868 99400868 1001 86380 86390 1
400910 99400910 1001 86380 86390 1
401009 99401009 1001 86380 86390 1
401085 99401085 1001 86380 86390 1
401077 99401077 1001 86380 86390 1
401234 99401234 1001 86380 86390 1
401260 99401260 1001 86380 86390 1
401683 99401683 1001 86380 86390 1
401789 99401789 1001 86380 86390 1
401821 99401821 1001 86380 86390 1
402007 99402007 1001 86380 86390 1
402092 99402092 1001 86380 86390 1
402234 99402234 1001 86380 86390 1
402373 99402373 1001 86380 86390 1
402456 99402456 1001 86380 86390 1
402682 99402682 1001 86380 86390 1
402716 99402716 1001 86380 86390 1
402738 99402738 1001 86380 86390 1
402796 99402796 1001 86380 86390 1
402813 99402813 1001 86380 86390 1
402842 99402842 1001 86380 86390 1
403003 99403003 1001 86380 86390 1
403505 99403505 1001 86380 86390 1
403494 99403494 1001 86380 86390 1
403561 99403561 1001 86380 86390 1
403725 99403725 1001 86380 86390 1
403708 99403708 1001 86380 86390 1
403869 99403869 1001 86380 86390 1
403943 99403943 1001 86380 86390 1
403953 99403953 1001 86380 86390 1
403942 99403942 1001 86380 86390 1
404069 99404069 1001 86380 86390 1
404047 99404047 1001 86380 86390 1
404239 99404239 1001 86380 86390 1
404191 99404191 1001 86380 86390 1
404224 99404224 1001 86380 86390 1
404462 99404462 1001 86380 86390 1
404464 99404464 1001 86380 86390 1
404542 99404542 1001 86380 86390 1
404684 99404684 1001 86380 86390 1
404645 99404645 1001 86380 86390 1
404743 99404743 1001 86380 86390 1
404831 99404831 1001 86380 86390 1
405049 99405049 1001 86380 86390 1
405232 99405232 1001 86380 86390 1
405859 99405859 1001 86380 86390 1
405902 99405902 1001 86380 86390 1
406331 99406331 1001 86380 86390 1
406731 99406731 1001 86380 86390 1
407264 99407264 1001 86380 86390 1
407605 99407605 1001 86380 86390 1
407631 99407631 1001 86380 86390 1
408151 99408151 1001 86380 86390 1
408134 99408134 1001 86380 86390 1
408269 99408269 1001 86380 86390 1
408371 99408371 1001 86380 86390 1
408622 99408622 1001 86380 86390 1
408598 99408598 1001 86380 86390 1
408749 99408749 1001 86380 86390 1
409109 99409109 1001 86380 86390 1
409257 99409257 1001 86380 86390 1
409251 99409251 1001 86380 86390 1
409469 99409469 1001 86380 86390 1
409525 99409525 1001 86380 86390 1
409686 99409686 1001 86380 86390 1
409738 99409738 1001 86380 86390 1
409806 99409806 1001 86380 86390 1
409838 99409838 1001 86380 86390 1
409906 99409906 1001 86380 86390 1
409926 99409926 1001 86380 86390 1
410104 99410104 1001 86380 86390 1
410150 99410150 1001 86380 86390 1
410439 99410439 1001 86380 86390 1
410459 99410459 1001 86380 86390 1
410798 99410798 1001 86380 86390 1
410782 99410782 1001 86380 86390 1
411306 99411306 1001 86380 86390 1
411272 99411272 1001 86380 86390 1
411419 99411419 1001 86380 86390 1
411392 99411392 1001 86380 86390 1
411515 99411515 1001 86380 86390 1
411471 99411471 1001 86380 86390 1
411498 99411498 1001 86380 86390 1
411608 99411608 1001 86380 86390 1
411543 99411543 1001 86380 86390 1
411558 99411558 1001 86380 86390 1
411870 99411870 1001 86380 86390 1
412018 99412018 1001 86380 86390 1
412084 99412084 1001 86380 86390 1
412146 99412146 1001 86380 86390 1
413322 99413322 1001 86380 86390 1
413353 99413353 1001 86380 86390 1
413415 99413415 1001 86380 86390 1
413690 99413690 1001 86380 86390 1
413193 99413193 1001 86380 86390 1
413079 99413079 1001 86380 86390 1
412588 99412588 1001 86380 86390 1
412600 99412600 1001 86380 86390 1
414095 99414095 1001 86380 86390 1
413788 99413788 1001 86380 86390 1
413845 99413845 1001 86380 86390 1
414048 99414048 1001 86380 86390 1
415018 99415018 1001 86380 86390 1
414943 99414943 1001 86380 86390 1
414550 99414550 1001 86380 86390 1
414177 99414177 1001 86380 86390 1
414498 99414498 1001 86380 86390 1
414219 99414219 1001 86380 86390 1
414155 99414155 1001 86380 86390 1
415681 99415681 1001 86380 86390 1
415430 99415430 1001 86380 86390 1
415716 99415716 1001 86380 86390 1
416752 99416752 1001 86380 86390 1
416729 99416729 1001 86380 86390 1
416550 99416550 1001 86380 86390 1
416506 99416506 1001 86380 86390 1
416102 99416102 1001 86380 86390 1
416027 99416027 1001 86380 86390 1
416051 99416051 1001 86380 86390 1
417041 99417041 1001 86380 86390 1
417530 99417530 1001 86380 86390 1
417492 99417492 1001 86380 86390 1
418528 99418528 1001 86380 86390 1
418459 99418459 1001 86380 86390 1
418658 99418658 1001 86380 86390 1
418784 99418784 1001 86380 86390 1
418521 99418521 1001 86380 86390 1
418370 99418370 1001 86380 86390 1
418209 99418209 1001 86380 86390 1
419165 99419165 1001 86380 86390 1
418959 99418959 1001 86380 86390 1
419063 99419063 1001 86380 86390 1
419042 99419042 1001 86380 86390 1
418967 99418967 1001 86380 86390 1
420309 99420309 1001 86380 86390 1
420382 99420382 1001 86380 86390 1
420391 99420391 1001 86380 86390 1
420179 99420179 1001 86380 86390 1
420267 99420267 1001 86380 86390 1
420270 99420270 1001 86380 86390 1
419730 99419730 1001 86380 86390 1
419893 99419893 1001 86380 86390 1
419930 99419930 1001 86380 86390 1
419815 99419815 1001 86380 86390 1
419964 99419964 1001 86380 86390 1
420003 99420003 1001 86380 86390 1
419242 99419242 1001 86380 86390 1
419274 99419274 1001 86380 86390 1
419476 99419476 1001 86380 86390 1
419308 99419308 1001 86380 86390 1
419229 99419229 1001 86380 86390 1
420615 99420615 1001 86380 86390 1
420675 99420675 1001 86380 86390 1
420060 99420060 1001 86380 86390 1
420697 99420697 1001 86380 86390 1
420469 99420469 1001 86380 86390 1
420516 99420516 1001 86380 86390 1
420753 99420753 1001 86380 86390 1
420559 99420559 1001 86380 86390 1
421928 99421928 1001 86380 86390 1
421851 99421851 1001 86380 86390 1
421316 99421316 1001 86380 86390 1
421294 99421294 1001 86380 86390 1
421398 99421398 1001 86380 86390 1
421667 99421667 1001 86380 86390 1
421681 99421681 1001 86380 86390 1
421685 99421685 1001 86380 86390 1
421038 99421038 1001 86380 86390 1
421115 99421115 1001 86380 86390 1
422527 99422527 1001 86380 86390 1
422218 99422218 1001 86380 86390 1
422354 99422354 1001 86380 86390 1
423405 99423405 1001 86380 86390 1
423434 99423434 1001 86380 86390 1
423567 99423567 1001 86380 86390 1
423643 99423643 1001 86380 86390 1
423665 99423665 1001 86380 86390 1
423333 99423333 1001 86380 86390 1
423004 99423004 1001 86380 86390 1
423150 99423150 1001 86380 86390 1
423274 99423274 1001 86380 86390 1
423136 99423136 1001 86380 86390 1
423236 99423236 1001 86380 86390 1
423259 99423259 1001 86380 86390 1
422741 99422741 1001 86380 86390 1
422903 99422903 1001 86380 86390 1
423983 99423983 1001 86380 86390 1
425041 99425041 1001 86380 86390 1
424793 99424793 1001 86380 86390 1
424917 99424917 1001 86380 86390 1
424242 99424242 1001 86380 86390 1
424213 99424213 1001 86380 86390 1
424565 99424565 1001 86380 86390 1
425655 99425655 1001 86380 86390 1
425406 99425406 1001 86380 86390 1
425778 99425778 1001 86380 86390 1
425570 99425570 1001 86380 86390 1
425670 99425670 1001 86380 86390 1
425652 99425652 1001 86380 86390 1
426872 99426872 1001 86380 86390 1
426952 99426952 1001 86380 86390 1
426595 99426595 1001 86380 86390 1
426524 99426524 1001 86380 86390 1
426409 99426409 1001 86380 86390 1
426441 99426441 1001 86380 86390 1
426443 99426443 1001 86380 86390 1
426319 99426319 1001 86380 86390 1
426066 99426066 1001 86380 86390 1
425837 99425837 1001 86380 86390 1
425991 99425991 1001 86380 86390 1
425848 99425848 1001 86380 86390 1
427312 99427312 1001 86380 86390 1
427433 99427433 1001 86380 86390 1
427355 99427355 1001 86380 86390 1
427255 99427255 1001 86380 86390 1
427476 99427476 1001 86380 86390 1
427528 99427528 1001 86380 86390 1
428373 99428373 1001 86380 86390 1
428436 99428436 1001 86380 86390 1
428420 99428420 1001 86380 86390 1
427947 99427947 1001 86380 86390 1
428209 99428209 1001 86380 86390 1
427820 99427820 1001 86380 86390 1
427824 99427824 1001 86380 86390 1
427883 99427883 1001 86380 86390 1
427544 99427544 1001 86380 86390 1
427816 99427816 1001 86380 86390 1
427594 99427594 1001 86380 86390 1
429020 99429020 1001 86380 86390 1
428924 99428924 1001 86380 86390 1
429009 99429009 1001 86380 86390 1
430165 99430165 1001 86380 86390 1
430375 99430375 1001 86380 86390 1
430070 99430070 1001 86380 86390 1
430027 99430027 1001 86380 86390 1
430107 99430107 1001 86380 86390 1
429907 99429907 1001 86380 86390 1
429868 99429868 1001 86380 86390 1
429369 99429369 1001 86380 86390 1
429395 99429395 1001 86380 86390 1
429383 99429383 1001 86380 86390 1
429358 99429358 1001 86380 86390 1
430616 99430616 1001 86380 86390 1
430649 99430649 1001 86380 86390 1
430470 99430470 1001 86380 86390 1
430573 99430573 1001 86380 86390 1
431795 99431795 1001 86380 86390 1
431948 99431948 1001 86380 86390 1
431876 99431876 1001 86380 86390 1
431583 99431583 1001 86380 86390 1
431431 99431431 1001 86380 86390 1
431468 99431468 1001 86380 86390 1
431625 99431625 1001 86380 86390 1
430928 99430928 1001 86380 86390 1
431155 99431155 1001 86380 86390 1
431219 99431219 1001 86380 86390 1
432124 99432124 1001 86380 86390 1
432249 99432249 1001 86380 86390 1
432065 99432065 1001 86380 86390 1
432141 99432141 1001 86380 86390 1
432197 99432197 1001 86380 86390 1
433548 99433548 1001 86380 86390 1
433623 99433623 1001 86380 86390 1
433403 99433403 1001 86380 86390 1
433457 99433457 1001 86380 86390 1
432956 99432956 1001 86380 86390 1
433201 99433201 1001 86380 86390 1
432917 99432917 1001 86380 86390 1
432738 99432738 1001 86380 86390 1
432872 99432872 1001 86380 86390 1
433734 99433734 1001 86380 86390 1
435043 99435043 1001 86380 86390 1
434704 99434704 1001 86380 86390 1
434747 99434747 1001 86380 86390 1
434224 99434224 1001 86380 86390 1
434165 99434165 1001 86380 86390 1
435597 99435597 1001 86380 86390 1
435792 99435792 1001 86380 86390 1
435639 99435639 1001 86380 86390 1
435779 99435779 1001 86380 86390 1
435821 99435821 1001 86380 86390 1
437086 99437086 1001 86380 86390 1
436991 99436991 1001 86380 86390 1
436995 99436995 1001 86380 86390 1
436069 99436069 1001 86380 86390 1
300032 99300032 1001 86380 86390 1
300665 99300665 1001 86380 86390 1
300725 99300725 1001 86380 86390 1
300629 99300629 1001 86380 86390 1
300707 99300707 1001 86380 86390 1
300619 99300619 1001 86380 86390 1
300438 99300438 1001 86380 86390 1
300389 99300389 1001 86380 86390 1
300133 99300133 1001 86380 86390 1
300294 99300294 1001 86380 86390 1
300194 99300194 1001 86380 86390 1
300933 99300933 1001 86380 86390 1
300908 99300908 1001 86380 86390 1
300749 99300749 1001 86380 86390 1
301388 99301388 1001 86380 86390 1
301441 99301441 1001 86380 86390 1
301482 99301482 1001 86380 86390 1
301382 99301382 1001 86380 86390 1
301144 99301144 1001 86380 86390 1
301227 99301227 1001 86380 86390 1
301102 99301102 1001 86380 86390 1
301043 99301043 1001 86380 86390 1
300981 99300981 1001 86380 86390 1
301725 99301725 1001 86380 86390 1
301714 99301714 1001 86380 86390 1
302249 99302249 1001 86380 86390 1
302186 99302186 1001 86380 86390 1
302025 99302025 1001 86380 86390 1
301850 99301850 1001 86380 86390 1
301819 99301819 1001 86380 86390 1
301859 99301859 1001 86380 86390 1
302510 99302510 1001 86380 86390 1
302833 99302833 1001 86380 86390 1
302911 99302911 1001 86380 86390 1
302860 99302860 1001 86380 86390 1
302877 99302877 1001 86380 86390 1
302801 99302801 1001 86380 86390 1
302881 99302881 1001 86380 86390 1
303000 99303000 1001 86380 86390 1
302818 99302818 1001 86380 86390 1
302616 99302616 1001 86380 86390 1
303307 99303307 1001 86380 86390 1
303376 99303376 1001 86380 86390 1
303917 99303917 1001 86380 86390 1
304030 99304030 1001 86380 86390 1
303833 99303833 1001 86380 86390 1
303740 99303740 1001 86380 86390 1
303706 99303706 1001 86380 86390 1
303758 99303758 1001 86380 86390 1
303619 99303619 1001 86380 86390 1
303491 99303491 1001 86380 86390 1
303505 99303505 1001 86380 86390 1
304084 99304084 1001 86380 86390 1
304530 99304530 1001 86380 86390 1
304575 99304575 1001 86380 86390 1
304371 99304371 1001 86380 86390 1
304441 99304441 1001 86380 86390 1
304403 99304403 1001 86380 86390 1
304339 99304339 1001 86380 86390 1
305038 99305038 1001 86380 86390 1
304982 99304982 1001 86380 86390 1
305505 99305505 1001 86380 86390 1
305638 99305638 1001 86380 86390 1
305523 99305523 1001 86380 86390 1
305536 99305536 1001 86380 86390 1
305550 99305550 1001 86380 86390 1
305664 99305664 1001 86380 86390 1
305646 99305646 1001 86380 86390 1
305363 99305363 1001 86380 86390 1
305409 99305409 1001 86380 86390 1
305372 99305372 1001 86380 86390 1
305309 99305309 1001 86380 86390 1
305100 99305100 1001 86380 86390 1
305217 99305217 1001 86380 86390 1
305245 99305245 1001 86380 86390 1
500166 99500166 1001 86380 86390 1
500109 99500109 1001 86380 86390 1
500032 99500032 1001 86380 86390 1
500685 99500685 1001 86380 86390 1
500621 99500621 1001 86380 86390 1
500739 99500739 1001 86380 86390 1
500729 99500729 1001 86380 86390 1
500755 99500755 1001 86380 86390 1
500719 99500719 1001 86380 86390 1
500569 99500569 1001 86380 86390 1
500484 99500484 1001 86380 86390 1
500510 99500510 1001 86380 86390 1
500524 99500524 1001 86380 86390 1
500576 99500576 1001 86380 86390 1
500473 99500473 1001 86380 86390 1
500526 99500526 1001 86380 86390 1
500391 99500391 1001 86380 86390 1
500290 99500290 1001 86380 86390 1
500345 99500345 1001 86380 86390 1
500831 99500831 1001 86380 86390 1
501477 99501477 1001 86380 86390 1
501533 99501533 1001 86380 86390 1
501267 99501267 1001 86380 86390 1
501319 99501319 1001 86380 86390 1
501295 99501295 1001 86380 86390 1
501335 99501335 1001 86380 86390 1
501376 99501376 1001 86380 86390 1
501044 99501044 1001 86380 86390 1
501175 99501175 1001 86380 86390 1
501702 99501702 1001 86380 86390 1
502350 99502350 1001 86380 86390 1
502345 99502345 1001 86380 86390 1
502209 99502209 1001 86380 86390 1
502066 99502066 1001 86380 86390 1
502069 99502069 1001 86380 86390 1
502058 99502058 1001 86380 86390 1
502071 99502071 1001 86380 86390 1
502232 99502232 1001 86380 86390 1
502091 99502091 1001 86380 86390 1
502015 99502015 1001 86380 86390 1
501966 99501966 1001 86380 86390 1
501971 99501971 1001 86380 86390 1
501933 99501933 1001 86380 86390 1
501960 99501960 1001 86380 86390 1
502646 99502646 1001 86380 86390 1
502480 99502480 1001 86380 86390 1
502588 99502588 1001 86380 86390 1
503220 99503220 1001 86380 86390 1
503185 99503185 1001 86380 86390 1
503198 99503198 1001 86380 86390 1
503286 99503286 1001 86380 86390 1
502775 99502775 1001 86380 86390 1
502763 99502763 1001 86380 86390 1
502678 99502678 1001 86380 86390 1
503376 99503376 1001 86380 86390 1
504041 99504041 1001 86380 86390 1
504049 99504049 1001 86380 86390 1
503948 99503948 1001 86380 86390 1
503874 99503874 1001 86380 86390 1
503739 99503739 1001 86380 86390 1
503752 99503752 1001 86380 86390 1
503715 99503715 1001 86380 86390 1
503549 99503549 1001 86380 86390 1
503616 99503616 1001 86380 86390 1
503672 99503672 1001 86380 86390 1
503612 99503612 1001 86380 86390 1
504167 99504167 1001 86380 86390 1
504143 99504143 1001 86380 86390 1
504263 99504263 1001 86380 86390 1
504841 99504841 1001 86380 86390 1
504849 99504849 1001 86380 86390 1
504800 99504800 1001 86380 86390 1
504608 99504608 1001 86380 86390 1
504444 99504444 1001 86380 86390 1
504447 99504447 1001 86380 86390 1
504332 99504332 1001 86380 86390 1
505109 99505109 1001 86380 86390 1
504949 99504949 1001 86380 86390 1
505737 99505737 1001 86380 86390 1
505722 99505722 1001 86380 86390 1
505598 99505598 1001 86380 86390 1
505423 99505423 1001 86380 86390 1
505463 99505463 1001 86380 86390 1
505480 99505480 1001 86380 86390 1
505345 99505345 1001 86380 86390 1
505337 99505337 1001 86380 86390 1
505237 99505237 1001 86380 86390 1
505200 99505200 1001 86380 86390 1
505950 99505950 1001 86380 86390 1
505810 99505810 1001 86380 86390 1
505939 99505939 1001 86380 86390 1
505901 99505901 1001 86380 86390 1
505814 99505814 1001 86380 86390 1
505828 99505828 1001 86380 86390 1
505906 99505906 1001 86380 86390 1
505945 99505945 1001 86380 86390 1
506393 99506393 1001 86380 86390 1
506433 99506433 1001 86380 86390 1
506582 99506582 1001 86380 86390 1
506261 99506261 1001 86380 86390 1
506237 99506237 1001 86380 86390 1
506238 99506238 1001 86380 86390 1
506265 99506265 1001 86380 86390 1
506357 99506357 1001 86380 86390 1
505989 99505989 1001 86380 86390 1
506120 99506120 1001 86380 86390 1
506084 99506084 1001 86380 86390 1
506036 99506036 1001 86380 86390 1
506076 99506076 1001 86380 86390 1
506701 99506701 1001 86380 86390 1
506702 99506702 1001 86380 86390 1
506719 99506719 1001 86380 86390 1
507309 99507309 1001 86380 86390 1
507335 99507335 1001 86380 86390 1
507114 99507114 1001 86380 86390 1
507039 99507039 1001 86380 86390 1
507211 99507211 1001 86380 86390 1
507033 99507033 1001 86380 86390 1
507203 99507203 1001 86380 86390 1
506810 99506810 1001 86380 86390 1
506942 99506942 1001 86380 86390 1
507549 99507549 1001 86380 86390 1
507492 99507492 1001 86380 86390 1
507480 99507480 1001 86380 86390 1
507520 99507520 1001 86380 86390 1
507546 99507546 1001 86380 86390 1
508095 99508095 1001 86380 86390 1
508217 99508217 1001 86380 86390 1
508151 99508151 1001 86380 86390 1
507981 99507981 1001 86380 86390 1
507996 99507996 1001 86380 86390 1
507986 99507986 1001 86380 86390 1
507669 99507669 1001 86380 86390 1
507636 99507636 1001 86380 86390 1
507628 99507628 1001 86380 86390 1
508332 99508332 1001 86380 86390 1
508269 99508269 1001 86380 86390 1
509007 99509007 1001 86380 86390 1
508681 99508681 1001 86380 86390 1
508685 99508685 1001 86380 86390 1
508602 99508602 1001 86380 86390 1
508590 99508590 1001 86380 86390 1
508553 99508553 1001 86380 86390 1
509229 99509229 1001 86380 86390 1
509160 99509160 1001 86380 86390 1
509804 99509804 1001 86380 86390 1
509805 99509805 1001 86380 86390 1
509806 99509806 1001 86380 86390 1
509859 99509859 1001 86380 86390 1
509889 99509889 1001 86380 86390 1
509898 99509898 1001 86380 86390 1
509507 99509507 1001 86380 86390 1
509539 99509539 1001 86380 86390 1
509357 99509357 1001 86380 86390 1
509312 99509312 1001 86380 86390 1
509442 99509442 1001 86380 86390 1
509395 99509395 1001 86380 86390 1
509994 99509994 1001 86380 86390 1
510600 99510600 1001 86380 86390 1
510590 99510590 1001 86380 86390 1
510603 99510603 1001 86380 86390 1
510670 99510670 1001 86380 86390 1
510530 99510530 1001 86380 86390 1
510687 99510687 1001 86380 86390 1
510496 99510496 1001 86380 86390 1
510391 99510391 1001 86380 86390 1
510212 99510212 1001 86380 86390 1
510225 99510225 1001 86380 86390 1
510228 99510228 1001 86380 86390 1
510738 99510738 1001 86380 86390 1
510806 99510806 1001 86380 86390 1
510819 99510819 1001 86380 86390 1
510834 99510834 1001 86380 86390 1
510730 99510730 1001 86380 86390 1
510771 99510771 1001 86380 86390 1
511375 99511375 1001 86380 86390 1
511528 99511528 1001 86380 86390 1
511456 99511456 1001 86380 86390 1
511310 99511310 1001 86380 86390 1
511146 99511146 1001 86380 86390 1
511217 99511217 1001 86380 86390 1
511115 99511115 1001 86380 86390 1
511118 99511118 1001 86380 86390 1
510939 99510939 1001 86380 86390 1
510979 99510979 1001 86380 86390 1
510992 99510992 1001 86380 86390 1
511122 99511122 1001 86380 86390 1
511125 99511125 1001 86380 86390 1
511576 99511576 1001 86380 86390 1
511719 99511719 1001 86380 86390 1
511747 99511747 1001 86380 86390 1
511697 99511697 1001 86380 86390 1
511582 99511582 1001 86380 86390 1
511556 99511556 1001 86380 86390 1
511571 99511571 1001 86380 86390 1
512214 99512214 1001 86380 86390 1
512292 99512292 1001 86380 86390 1
512206 99512206 1001 86380 86390 1
512338 99512338 1001 86380 86390 1
511774 99511774 1001 86380 86390 1
512455 99512455 1001 86380 86390 1
512546 99512546 1001 86380 86390 1
512438 99512438 1001 86380 86390 1
513093 99513093 1001 86380 86390 1
513055 99513055 1001 86380 86390 1
513112 99513112 1001 86380 86390 1
513061 99513061 1001 86380 86390 1
512853 99512853 1001 86380 86390 1
512892 99512892 1001 86380 86390 1
512771 99512771 1001 86380 86390 1
512748 99512748 1001 86380 86390 1
513384 99513384 1001 86380 86390 1
513378 99513378 1001 86380 86390 1
513738 99513738 1001 86380 86390 1
513714 99513714 1001 86380 86390 1
513756 99513756 1001 86380 86390 1
513772 99513772 1001 86380 86390 1
513605 99513605 1001 86380 86390 1
513412 99513412 1001 86380 86390 1
513546 99513546 1001 86380 86390 1
513496 99513496 1001 86380 86390 1
513448 99513448 1001 86380 86390 1
514043 99514043 1001 86380 86390 1
514219 99514219 1001 86380 86390 1
514065 99514065 1001 86380 86390 1
514705 99514705 1001 86380 86390 1
514774 99514774 1001 86380 86390 1
514800 99514800 1001 86380 86390 1
514844 99514844 1001 86380 86390 1
514804 99514804 1001 86380 86390 1
514628 99514628 1001 86380 86390 1
514619 99514619 1001 86380 86390 1
514464 99514464 1001 86380 86390 1
514620 99514620 1001 86380 86390 1
514582 99514582 1001 86380 86390 1
514595 99514595 1001 86380 86390 1
514328 99514328 1001 86380 86390 1
514434 99514434 1001 86380 86390 1
514347 99514347 1001 86380 86390 1
514880 99514880 1001 86380 86390 1
514893 99514893 1001 86380 86390 1
514908 99514908 1001 86380 86390 1
515051 99515051 1001 86380 86390 1
514897 99514897 1001 86380 86390 1
514976 99514976 1001 86380 86390 1
515034 99515034 1001 86380 86390 1
515559 99515559 1001 86380 86390 1
515521 99515521 1001 86380 86390 1
515662 99515662 1001 86380 86390 1
515580 99515580 1001 86380 86390 1
515469 99515469 1001 86380 86390 1
515420 99515420 1001 86380 86390 1
515359 99515359 1001 86380 86390 1
515116 99515116 1001 86380 86390 1
515746 99515746 1001 86380 86390 1
515759 99515759 1001 86380 86390 1
515842 99515842 1001 86380 86390 1
516374 99516374 1001 86380 86390 1
516240 99516240 1001 86380 86390 1
516280 99516280 1001 86380 86390 1
516284 99516284 1001 86380 86390 1
516144 99516144 1001 86380 86390 1
516274 99516274 1001 86380 86390 1
516061 99516061 1001 86380 86390 1
516023 99516023 1001 86380 86390 1
515923 99515923 1001 86380 86390 1
516558 99516558 1001 86380 86390 1
516586 99516586 1001 86380 86390 1
516587 99516587 1001 86380 86390 1
516627 99516627 1001 86380 86390 1
516544 99516544 1001 86380 86390 1
517221 99517221 1001 86380 86390 1
517148 99517148 1001 86380 86390 1
517175 99517175 1001 86380 86390 1
517190 99517190 1001 86380 86390 1
517141 99517141 1001 86380 86390 1
517028 99517028 1001 86380 86390 1
517029 99517029 1001 86380 86390 1
517021 99517021 1001 86380 86390 1
517075 99517075 1001 86380 86390 1
516844 99516844 1001 86380 86390 1
516910 99516910 1001 86380 86390 1
516863 99516863 1001 86380 86390 1
517454 99517454 1001 86380 86390 1
517378 99517378 1001 86380 86390 1
517525 99517525 1001 86380 86390 1
517357 99517357 1001 86380 86390 1
517909 99517909 1001 86380 86390 1
517668 99517668 1001 86380 86390 1
518194 99518194 1001 86380 86390 1
518838 99518838 1001 86380 86390 1
518659 99518659 1001 86380 86390 1
518673 99518673 1001 86380 86390 1
518458 99518458 1001 86380 86390 1
518524 99518524 1001 86380 86390 1
518428 99518428 1001 86380 86390 1
518455 99518455 1001 86380 86390 1
519101 99519101 1001 86380 86390 1
519076 99519076 1001 86380 86390 1
519714 99519714 1001 86380 86390 1
519614 99519614 1001 86380 86390 1
519746 99519746 1001 86380 86390 1
519428 99519428 1001 86380 86390 1
519544 99519544 1001 86380 86390 1
519405 99519405 1001 86380 86390 1
519602 99519602 1001 86380 86390 1
519516 99519516 1001 86380 86390 1
519342 99519342 1001 86380 86390 1
519396 99519396 1001 86380 86390 1
519360 99519360 1001 86380 86390 1
519879 99519879 1001 86380 86390 1
520001 99520001 1001 86380 86390 1
520004 99520004 1001 86380 86390 1
520450 99520450 1001 86380 86390 1
520468 99520468 1001 86380 86390 1
520494 99520494 1001 86380 86390 1
520521 99520521 1001 86380 86390 1
520294 99520294 1001 86380 86390 1
520413 99520413 1001 86380 86390 1
520284 99520284 1001 86380 86390 1
520376 99520376 1001 86380 86390 1
520137 99520137 1001 86380 86390 1
520202 99520202 1001 86380 86390 1
520658 99520658 1001 86380 86390 1
520789 99520789 1001 86380 86390 1
521367 99521367 1001 86380 86390 1
521439 99521439 1001 86380 86390 1
521329 99521329 1001 86380 86390 1
521455 99521455 1001 86380 86390 1
521363 99521363 1001 86380 86390 1
521164 99521164 1001 86380 86390 1
520900 99520900 1001 86380 86390 1
521547 99521547 1001 86380 86390 1
521514 99521514 1001 86380 86390 1
522250 99522250 1001 86380 86390 1
521974 99521974 1001 86380 86390 1
521904 99521904 1001 86380 86390 1
521841 99521841 1001 86380 86390 1
521870 99521870 1001 86380 86390 1
521781 99521781 1001 86380 86390 1
521799 99521799 1001 86380 86390 1
522355 99522355 1001 86380 86390 1
522450 99522450 1001 86380 86390 1
522463 99522463 1001 86380 86390 1
522403 99522403 1001 86380 86390 1
523044 99523044 1001 86380 86390 1
523103 99523103 1001 86380 86390 1
522933 99522933 1001 86380 86390 1
523111 99523111 1001 86380 86390 1
522771 99522771 1001 86380 86390 1
522806 99522806 1001 86380 86390 1
522794 99522794 1001 86380 86390 1
522601 99522601 1001 86380 86390 1
522550 99522550 1001 86380 86390 1
522567 99522567 1001 86380 86390 1
522647 99522647 1001 86380 86390 1
522531 99522531 1001 86380 86390 1
522519 99522519 1001 86380 86390 1
522547 99522547 1001 86380 86390 1
523316 99523316 1001 86380 86390 1
523804 99523804 1001 86380 86390 1
523846 99523846 1001 86380 86390 1
523701 99523701 1001 86380 86390 1
523590 99523590 1001 86380 86390 1
523683 99523683 1001 86380 86390 1
523430 99523430 1001 86380 86390 1
523495 99523495 1001 86380 86390 1
523330 99523330 1001 86380 86390 1
523383 99523383 1001 86380 86390 1
523410 99523410 1001 86380 86390 1
524097 99524097 1001 86380 86390 1
524733 99524733 1001 86380 86390 1
524662 99524662 1001 86380 86390 1
524679 99524679 1001 86380 86390 1
524705 99524705 1001 86380 86390 1
524731 99524731 1001 86380 86390 1
524525 99524525 1001 86380 86390 1
524551 99524551 1001 86380 86390 1
524377 99524377 1001 86380 86390 1
524235 99524235 1001 86380 86390 1
524351 99524351 1001 86380 86390 1
524250 99524250 1001 86380 86390 1
524925 99524925 1001 86380 86390 1
524775 99524775 1001 86380 86390 1
524879 99524879 1001 86380 86390 1
524830 99524830 1001 86380 86390 1
524973 99524973 1001 86380 86390 1
525444 99525444 1001 86380 86390 1
525567 99525567 1001 86380 86390 1
525423 99525423 1001 86380 86390 1
525358 99525358 1001 86380 86390 1
525296 99525296 1001 86380 86390 1
525194 99525194 1001 86380 86390 1
525261 99525261 1001 86380 86390 1
525131 99525131 1001 86380 86390 1
525055 99525055 1001 86380 86390 1
525069 99525069 1001 86380 86390 1
525163 99525163 1001 86380 86390 1
525749 99525749 1001 86380 86390 1
525666 99525666 1001 86380 86390 1
525706 99525706 1001 86380 86390 1
525617 99525617 1001 86380 86390 1
526389 99526389 1001 86380 86390 1
526301 99526301 1001 86380 86390 1
526095 99526095 1001 86380 86390 1
526100 99526100 1001 86380 86390 1
525951 99525951 1001 86380 86390 1
525977 99525977 1001 86380 86390 1
525952 99525952 1001 86380 86390 1
526549 99526549 1001 86380 86390 1
526540 99526540 1001 86380 86390 1
527189 99527189 1001 86380 86390 1
527051 99527051 1001 86380 86390 1
526930 99526930 1001 86380 86390 1
527013 99527013 1001 86380 86390 1
526897 99526897 1001 86380 86390 1
527030 99527030 1001 86380 86390 1
526685 99526685 1001 86380 86390 1
526698 99526698 1001 86380 86390 1
526699 99526699 1001 86380 86390 1
526751 99526751 1001 86380 86390 1
526779 99526779 1001 86380 86390 1
526640 99526640 1001 86380 86390 1
527302 99527302 1001 86380 86390 1
527319 99527319 1001 86380 86390 1
527999 99527999 1001 86380 86390 1
528042 99528042 1001 86380 86390 1
527875 99527875 1001 86380 86390 1
527979 99527979 1001 86380 86390 1
527942 99527942 1001 86380 86390 1
528033 99528033 1001 86380 86390 1
527945 99527945 1001 86380 86390 1
527458 99527458 1001 86380 86390 1
527630 99527630 1001 86380 86390 1
527489 99527489 1001 86380 86390 1
527554 99527554 1001 86380 86390 1
527580 99527580 1001 86380 86390 1
527544 99527544 1001 86380 86390 1
528140 99528140 1001 86380 86390 1
528095 99528095 1001 86380 86390 1
528161 99528161 1001 86380 86390 1
528084 99528084 1001 86380 86390 1
528749 99528749 1001 86380 86390 1
528843 99528843 1001 86380 86390 1
528759 99528759 1001 86380 86390 1
528584 99528584 1001 86380 86390 1
528523 99528523 1001 86380 86390 1
528384 99528384 1001 86380 86390 1
528346 99528346 1001 86380 86390 1
528450 99528450 1001 86380 86390 1
528478 99528478 1001 86380 86390 1
528415 99528415 1001 86380 86390 1
528365 99528365 1001 86380 86390 1
528314 99528314 1001 86380 86390 1
528421 99528421 1001 86380 86390 1
528487 99528487 1001 86380 86390 1
529106 99529106 1001 86380 86390 1
528993 99528993 1001 86380 86390 1
528915 99528915 1001 86380 86390 1
529099 99529099 1001 86380 86390 1
529009 99529009 1001 86380 86390 1
528909 99528909 1001 86380 86390 1
529677 99529677 1001 86380 86390 1
529665 99529665 1001 86380 86390 1
529552 99529552 1001 86380 86390 1
529565 99529565 1001 86380 86390 1
529681 99529681 1001 86380 86390 1
529450 99529450 1001 86380 86390 1
529251 99529251 1001 86380 86390 1
529241 99529241 1001 86380 86390 1
529294 99529294 1001 86380 86390 1
529128 99529128 1001 86380 86390 1
529911 99529911 1001 86380 86390 1
529812 99529812 1001 86380 86390 1
530495 99530495 1001 86380 86390 1
530511 99530511 1001 86380 86390 1
530473 99530473 1001 86380 86390 1
530208 99530208 1001 86380 86390 1
530327 99530327 1001 86380 86390 1
530328 99530328 1001 86380 86390 1
530095 99530095 1001 86380 86390 1
529953 99529953 1001 86380 86390 1
530123 99530123 1001 86380 86390 1
529994 99529994 1001 86380 86390 1
530665 99530665 1001 86380 86390 1
530627 99530627 1001 86380 86390 1
531333 99531333 1001 86380 86390 1
531243 99531243 1001 86380 86390 1
531231 99531231 1001 86380 86390 1
530972 99530972 1001 86380 86390 1
531145 99531145 1001 86380 86390 1
531159 99531159 1001 86380 86390 1
531031 99531031 1001 86380 86390 1
531160 99531160 1001 86380 86390 1
530940 99530940 1001 86380 86390 1
530818 99530818 1001 86380 86390 1
530822 99530822 1001 86380 86390 1
530783 99530783 1001 86380 86390 1
531385 99531385 1001 86380 86390 1
532201 99532201 1001 86380 86390 1
531955 99531955 1001 86380 86390 1
531934 99531934 1001 86380 86390 1
531767 99531767 1001 86380 86390 1
531780 99531780 1001 86380 86390 1
532232 99532232 1001 86380 86390 1
532310 99532310 1001 86380 86390 1
532278 99532278 1001 86380 86390 1
532944 99532944 1001 86380 86390 1
532888 99532888 1001 86380 86390 1
532786 99532786 1001 86380 86390 1
532528 99532528 1001 86380 86390 1
532464 99532464 1001 86380 86390 1
532613 99532613 1001 86380 86390 1
532602 99532602 1001 86380 86390 1
533190 99533190 1001 86380 86390 1
533216 99533216 1001 86380 86390 1
533061 99533061 1001 86380 86390 1
533113 99533113 1001 86380 86390 1
533179 99533179 1001 86380 86390 1
533090 99533090 1001 86380 86390 1
533523 99533523 1001 86380 86390 1
533458 99533458 1001 86380 86390 1
533628 99533628 1001 86380 86390 1
533635 99533635 1001 86380 86390 1
533323 99533323 1001 86380 86390 1
533378 99533378 1001 86380 86390 1
534024 99534024 1001 86380 86390 1
533939 99533939 1001 86380 86390 1
533965 99533965 1001 86380 86390 1
533978 99533978 1001 86380 86390 1
533940 99533940 1001 86380 86390 1
533995 99533995 1001 86380 86390 1
534009 99534009 1001 86380 86390 1
534531 99534531 1001 86380 86390 1
534637 99534637 1001 86380 86390 1
534586 99534586 1001 86380 86390 1
534384 99534384 1001 86380 86390 1
534861 99534861 1001 86380 86390 1
534705 99534705 1001 86380 86390 1
535382 99535382 1001 86380 86390 1
535434 99535434 1001 86380 86390 1
535440 99535440 1001 86380 86390 1
535177 99535177 1001 86380 86390 1
535208 99535208 1001 86380 86390 1
535171 99535171 1001 86380 86390 1
534908 99534908 1001 86380 86390 1
534900 99534900 1001 86380 86390 1
534926 99534926 1001 86380 86390 1
534939 99534939 1001 86380 86390 1
535690 99535690 1001 86380 86390 1
535681 99535681 1001 86380 86390 1
535531 99535531 1001 86380 86390 1
536221 99536221 1001 86380 86390 1
536304 99536304 1001 86380 86390 1
536307 99536307 1001 86380 86390 1
536105 99536105 1001 86380 86390 1
535976 99535976 1001 86380 86390 1
536008 99536008 1001 86380 86390 1
536038 99536038 1001 86380 86390 1
535768 99535768 1001 86380 86390 1
535820 99535820 1001 86380 86390 1
535783 99535783 1001 86380 86390 1
535901 99535901 1001 86380 86390 1
536530 99536530 1001 86380 86390 1
536932 99536932 1001 86380 86390 1
536851 99536851 1001 86380 86390 1
536698 99536698 1001 86380 86390 1
536578 99536578 1001 86380 86390 1
537279 99537279 1001 86380 86390 1
537233 99537233 1001 86380 86390 1
537223 99537223 1001 86380 86390 1
537815 99537815 1001 86380 86390 1
537910 99537910 1001 86380 86390 1
537872 99537872 1001 86380 86390 1
537726 99537726 1001 86380 86390 1
537625 99537625 1001 86380 86390 1
537552 99537552 1001 86380 86390 1
537398 99537398 1001 86380 86390 1
538072 99538072 1001 86380 86390 1
538191 99538191 1001 86380 86390 1
538104 99538104 1001 86380 86390 1
538674 99538674 1001 86380 86390 1
538754 99538754 1001 86380 86390 1
538658 99538658 1001 86380 86390 1
538761 99538761 1001 86380 86390 1
538457 99538457 1001 86380 86390 1
538451 99538451 1001 86380 86390 1
538349 99538349 1001 86380 86390 1
538298 99538298 1001 86380 86390 1
538221 99538221 1001 86380 86390 1
538224 99538224 1001 86380 86390 1
538393 99538393 1001 86380 86390 1
538851 99538851 1001 86380 86390 1
538904 99538904 1001 86380 86390 1
538867 99538867 1001 86380 86390 1
538921 99538921 1001 86380 86390 1
539005 99539005 1001 86380 86390 1
539488 99539488 1001 86380 86390 1
539517 99539517 1001 86380 86390 1
539493 99539493 1001 86380 86390 1
539299 99539299 1001 86380 86390 1
539227 99539227 1001 86380 86390 1
539205 99539205 1001 86380 86390 1
539089 99539089 1001 86380 86390 1
539159 99539159 1001 86380 86390 1
539665 99539665 1001 86380 86390 1
539704 99539704 1001 86380 86390 1
540313 99540313 1001 86380 86390 1
540438 99540438 1001 86380 86390 1
540199 99540199 1001 86380 86390 1
540175 99540175 1001 86380 86390 1
539872 99539872 1001 86380 86390 1
540054 99540054 1001 86380 86390 1
539873 99539873 1001 86380 86390 1
540008 99540008 1001 86380 86390 1
540049 99540049 1001 86380 86390 1
539999 99539999 1001 86380 86390 1
539883 99539883 1001 86380 86390 1
540632 99540632 1001 86380 86390 1
540498 99540498 1001 86380 86390 1
541167 99541167 1001 86380 86390 1
541182 99541182 1001 86380 86390 1
541225 99541225 1001 86380 86390 1
541279 99541279 1001 86380 86390 1
541013 99541013 1001 86380 86390 1
540941 99540941 1001 86380 86390 1
540782 99540782 1001 86380 86390 1
540761 99540761 1001 86380 86390 1
540774 99540774 1001 86380 86390 1
542055 99542055 1001 86380 86390 1
541916 99541916 1001 86380 86390 1
542094 99542094 1001 86380 86390 1
542093 99542093 1001 86380 86390 1
542104 99542104 1001 86380 86390 1
541925 99541925 1001 86380 86390 1
541902 99541902 1001 86380 86390 1
541738 99541738 1001 86380 86390 1
541868 99541868 1001 86380 86390 1
541882 99541882 1001 86380 86390 1
541779 99541779 1001 86380 86390 1
541897 99541897 1001 86380 86390 1
541873 99541873 1001 86380 86390 1
541545 99541545 1001 86380 86390 1
541534 99541534 1001 86380 86390 1
542807 99542807 1001 86380 86390 1
542797 99542797 1001 86380 86390 1
542785 99542785 1001 86380 86390 1
542651 99542651 1001 86380 86390 1
542706 99542706 1001 86380 86390 1
542605 99542605 1001 86380 86390 1
542382 99542382 1001 86380 86390 1
543067 99543067 1001 86380 86390 1
542977 99542977 1001 86380 86390 1
543735 99543735 1001 86380 86390 1
543489 99543489 1001 86380 86390 1
543543 99543543 1001 86380 86390 1
543349 99543349 1001 86380 86390 1
543207 99543207 1001 86380 86390 1
543356 99543356 1001 86380 86390 1
543886 99543886 1001 86380 86390 1
543874 99543874 1001 86380 86390 1
543876 99543876 1001 86380 86390 1
543929 99543929 1001 86380 86390 1
543801 99543801 1001 86380 86390 1
544591 99544591 1001 86380 86390 1
544237 99544237 1001 86380 86390 1
544373 99544373 1001 86380 86390 1
544043 99544043 1001 86380 86390 1
544136 99544136 1001 86380 86390 1
543983 99543983 1001 86380 86390 1
544152 99544152 1001 86380 86390 1
544140 99544140 1001 86380 86390 1
544091 99544091 1001 86380 86390 1
544655 99544655 1001 86380 86390 1
406266 625 1001 81000 82977 1
504000 872 1001 62823 63122 1
501082 796 1001 71667 71966 1
501271 1068 1002 54067 64213 1
531929 946 1002 61754 64334 1
537522 477 1002 26942 32493 1
400022 99400022 1001 86380 86390 1
400038 99400038 1001 86380 86390 1
400203 99400203 1001 86380 86390 1
400330 99400330 1001 86380 86390 1
400902 99400902 1001 86380 86390 1
400928 99400928 1001 86380 86390 1
400917 99400917 1001 86380 86390 1
401020 99401020 1001 86380 86390 1
401207 99401207 1001 86380 86390 1
401302 99401302 1001 86380 86390 1
401571 99401571 1001 86380 86390 1
401548 99401548 1001 86380 86390 1
401686 99401686 1001 86380 86390 1
401852 99401852 1001 86380 86390 1
401855 99401855 1001 86380 86390 1
401899 99401899 1001 86380 86390 1
402321 99402321 1001 86380 86390 1
402454 99402454 1001 86380 86390 1
402441 99402441 1001 86380 86390 1
402492 99402492 1001 86380 86390 1
402722 99402722 1001 86380 86390 1
402737 99402737 1001 86380 86390 1
402805 99402805 1001 86380 86390 1
403050 99403050 1001 86380 86390 1
403006 99403006 1001 86380 86390 1
403256 99403256 1001 86380 86390 1
403407 99403407 1001 86380 86390 1
403918 99403918 1001 86380 86390 1
403862 99403862 1001 86380 86390 1
403924 99403924 1001 86380 86390 1
404106 99404106 1001 86380 86390 1
404122 99404122 1001 86380 86390 1
404184 99404184 1001 86380 86390 1
404505 99404505 1001 86380 86390 1
404595 99404595 1001 86380 86390 1
404961 99404961 1001 86380 86390 1
405067 99405067 1001 86380 86390 1
405234 99405234 1001 86380 86390 1
405280 99405280 1001 86380 86390 1
405239 99405239 1001 86380 86390 1
405465 99405465 1001 86380 86390 1
405460 99405460 1001 86380 86390 1
405514 99405514 1001 86380 86390 1
405501 99405501 1001 86380 86390 1
405643 99405643 1001 86380 86390 1
405706 99405706 1001 86380 86390 1
405767 99405767 1001 86380 86390 1
405852 99405852 1001 86380 86390 1
405972 99405972 1001 86380 86390 1
405899 99405899 1001 86380 86390 1
406116 99406116 1001 86380 86390 1
406302 99406302 1001 86380 86390 1
406488 99406488 1001 86380 86390 1
406683 99406683 1001 86380 86390 1
406948 99406948 1001 86380 86390 1
406953 99406953 1001 86380 86390 1
407229 99407229 1001 86380 86390 1
407316 99407316 1001 86380 86390 1
407270 99407270 1001 86380 86390 1
407458 99407458 1001 86380 86390 1
407640 99407640 1001 86380 86390 1
407629 99407629 1001 86380 86390 1
407700 99407700 1001 86380 86390 1
407770 99407770 1001 86380 86390 1
408003 99408003 1001 86380 86390 1
408079 99408079 1001 86380 86390 1
408102 99408102 1001 86380 86390 1
408331 99408331 1001 86380 86390 1
408316 99408316 1001 86380 86390 1
408459 99408459 1001 86380 86390 1
408494 99408494 1001 86380 86390 1
408578 99408578 1001 86380 86390 1
408738 99408738 1001 86380 86390 1
408824 99408824 1001 86380 86390 1
409064 99409064 1001 86380 86390 1
409335 99409335 1001 86380 86390 1
409364 99409364 1001 86380 86390 1
409834 99409834 1001 86380 86390 1
409930 99409930 1001 86380 86390 1
409952 99409952 1001 86380 86390 1
409958 99409958 1001 86380 86390 1
410260 99410260 1001 86380 86390 1
410265 99410265 1001 86380 86390 1
410519 99410519 1001 86380 86390 1
410684 99410684 1001 86380 86390 1
410715 99410715 1001 86380 86390 1
410728 99410728 1001 86380 86390 1
410778 99410778 1001 86380 86390 1
411048 99411048 1001 86380 86390 1
411121 99411121 1001 86380 86390 1
411153 99411153 1001 86380 86390 1
411136 99411136 1001 86380 86390 1
411474 99411474 1001 86380 86390 1
411574 99411574 1001 86380 86390 1
411596 99411596 1001 86380 86390 1
411707 99411707 1001 86380 86390 1
412070 99412070 1001 86380 86390 1
412112 99412112 1001 86380 86390 1
412183 99412183 1001 86380 86390 1
412125 99412125 1001 86380 86390 1
412277 99412277 1001 86380 86390 1
412217 99412217 1001 86380 86390 1
412325 99412325 1001 86380 86390 1
413382 99413382 1001 86380 86390 1
413657 99413657 1001 86380 86390 1
413357 99413357 1001 86380 86390 1
413038 99413038 1001 86380 86390 1
413202 99413202 1001 86380 86390 1
413212 99413212 1001 86380 86390 1
412755 99412755 1001 86380 86390 1
412827 99412827 1001 86380 86390 1
412624 99412624 1001 86380 86390 1
412491 99412491 1001 86380 86390 1
412717 99412717 1001 86380 86390 1
412662 99412662 1001 86380 86390 1
413888 99413888 1001 86380 86390 1
414057 99414057 1001 86380 86390 1
415026 99415026 1001 86380 86390 1
415190 99415190 1001 86380 86390 1
415076 99415076 1001 86380 86390 1
414822 99414822 1001 86380 86390 1
414664 99414664 1001 86380 86390 1
414881 99414881 1001 86380 86390 1
414586 99414586 1001 86380 86390 1
414529 99414529 1001 86380 86390 1
414248 99414248 1001 86380 86390 1
414251 99414251 1001 86380 86390 1
414382 99414382 1001 86380 86390 1
414437 99414437 1001 86380 86390 1
414368 99414368 1001 86380 86390 1
414153 99414153 1001 86380 86390 1
414494 99414494 1001 86380 86390 1
414419 99414419 1001 86380 86390 1
414134 99414134 1001 86380 86390 1
415703 99415703 1001 86380 86390 1
415484 99415484 1001 86380 86390 1
415557 99415557 1001 86380 86390 1
415384 99415384 1001 86380 86390 1
416899 99416899 1001 86380 86390 1
416831 99416831 1001 86380 86390 1
416901 99416901 1001 86380 86390 1
416983 99416983 1001 86380 86390 1
415810 99415810 1001 86380 86390 1
415883 99415883 1001 86380 86390 1
415964 99415964 1001 86380 86390 1
416010 99416010 1001 86380 86390 1
415942 99415942 1001 86380 86390 1
415822 99415822 1001 86380 86390 1
416003 99416003 1001 86380 86390 1
417138 99417138 1001 86380 86390 1
417281 99417281 1001 86380 86390 1
416582 99416582 1001 86380 86390 1
417339 99417339 1001 86380 86390 1
417083 99417083 1001 86380 86390 1
417582 99417582 1001 86380 86390 1
418673 99418673 1001 86380 86390 1
418535 99418535 1001 86380 86390 1
418678 99418678 1001 86380 86390 1
418102 99418102 1001 86380 86390 1
418193 99418193 1001 86380 86390 1
418397 99418397 1001 86380 86390 1
418090 99418090 1001 86380 86390 1
418184 99418184 1001 86380 86390 1
418052 99418052 1001 86380 86390 1
418430 99418430 1001 86380 86390 1
418302 99418302 1001 86380 86390 1
417795 99417795 1001 86380 86390 1
417634 99417634 1001 86380 86390 1
417890 99417890 1001 86380 86390 1
417862 99417862 1001 86380 86390 1
419199 99419199 1001 86380 86390 1
418994 99418994 1001 86380 86390 1
418868 99418868 1001 86380 86390 1
420337 99420337 1001 86380 86390 1
420367 99420367 1001 86380 86390 1
420233 99420233 1001 86380 86390 1
419967 99419967 1001 86380 86390 1
419987 99419987 1001 86380 86390 1
420011 99420011 1001 86380 86390 1
420807 99420807 1001 86380 86390 1
420744 99420744 1001 86380 86390 1
420610 99420610 1001 86380 86390 1
421613 99421613 1001 86380 86390 1
421520 99421520 1001 86380 86390 1
421493 99421493 1001 86380 86390 1
421532 99421532 1001 86380 86390 1
421424 99421424 1001 86380 86390 1
420897 99420897 1001 86380 86390 1
422160 99422160 1001 86380 86390 1
422358 99422358 1001 86380 86390 1
422166 99422166 1001 86380 86390 1
422136 99422136 1001 86380 86390 1
423309 99423309 1001 86380 86390 1
423733 99423733 1001 86380 86390 1
423245 99423245 1001 86380 86390 1
423119 99423119 1001 86380 86390 1
423186 99423186 1001 86380 86390 1
422976 99422976 1001 86380 86390 1
422929 99422929 1001 86380 86390 1
422897 99422897 1001 86380 86390 1
422616 99422616 1001 86380 86390 1
422672 99422672 1001 86380 86390 1
424070 99424070 1001 86380 86390 1
423752 99423752 1001 86380 86390 1
425107 99425107 1001 86380 86390 1
425176 99425176 1001 86380 86390 1
425153 99425153 1001 86380 86390 1
424642 99424642 1001 86380 86390 1
424942 99424942 1001 86380 86390 1
424691 99424691 1001 86380 86390 1
424772 99424772 1001 86380 86390 1
424298 99424298 1001 86380 86390 1
424278 99424278 1001 86380 86390 1
424304 99424304 1001 86380 86390 1
424166 99424166 1001 86380 86390 1
425605 99425605 1001 86380 86390 1
425657 99425657 1001 86380 86390 1
424153 99424153 1001 86380 86390 1
425515 99425515 1001 86380 86390 1
425772 99425772 1001 86380 86390 1
426765 99426765 1001 86380 86390 1
427055 99427055 1001 86380 86390 1
426735 99426735 1001 86380 86390 1
426707 99426707 1001 86380 86390 1
427001 99427001 1001 86380 86390 1
426353 99426353 1001 86380 86390 1
426154 99426154 1001 86380 86390 1
425969 99425969 1001 86380 86390 1
426022 99426022 1001 86380 86390 1
427449 99427449 1001 86380 86390 1
427190 99427190 1001 86380 86390 1
428521 99428521 1001 86380 86390 1
428427 99428427 1001 86380 86390 1
428050 99428050 1001 86380 86390 1
427963 99427963 1001 86380 86390 1
427853 99427853 1001 86380 86390 1
427532 99427532 1001 86380 86390 1
427911 99427911 1001 86380 86390 1
427618 99427618 1001 86380 86390 1
427723 99427723 1001 86380 86390 1
429169 99429169 1001 86380 86390 1
430125 99430125 1001 86380 86390 1
430286 99430286 1001 86380 86390 1
429616 99429616 1001 86380 86390 1
429938 99429938 1001 86380 86390 1
429622 99429622 1001 86380 86390 1
429630 99429630 1001 86380 86390 1
429409 99429409 1001 86380 86390 1
429293 99429293 1001 86380 86390 1
430707 99430707 1001 86380 86390 1
430401 99430401 1001 86380 86390 1
430686 99430686 1001 86380 86390 1
430443 99430443 1001 86380 86390 1
430569 99430569 1001 86380 86390 1
430497 99430497 1001 86380 86390 1
431689 99431689 1001 86380 86390 1
431651 99431651 1001 86380 86390 1
432004 99432004 1001 86380 86390 1
431803 99431803 1001 86380 86390 1
431946 99431946 1001 86380 86390 1
431928 99431928 1001 86380 86390 1
431588 99431588 1001 86380 86390 1
431390 99431390 1001 86380 86390 1
431325 99431325 1001 86380 86390 1
431066 99431066 1001 86380 86390 1
430905 99430905 1001 86380 86390 1
431020 99431020 1001 86380 86390 1
432330 99432330 1001 86380 86390 1
432067 99432067 1001 86380 86390 1
433549 99433549 1001 86380 86390 1
433676 99433676 1001 86380 86390 1
433645 99433645 1001 86380 86390 1
433690 99433690 1001 86380 86390 1
433384 99433384 1001 86380 86390 1
433387 99433387 1001 86380 86390 1
433714 99433714 1001 86380 86390 1
432946 99432946 1001 86380 86390 1
433214 99433214 1001 86380 86390 1
432931 99432931 1001 86380 86390 1
433087 99433087 1001 86380 86390 1
433132 99433132 1001 86380 86390 1
432525 99432525 1001 86380 86390 1
432580 99432580 1001 86380 86390 1
432751 99432751 1001 86380 86390 1
434115 99434115 1001 86380 86390 1
434006 99434006 1001 86380 86390 1
434126 99434126 1001 86380 86390 1
433737 99433737 1001 86380 86390 1
433880 99433880 1001 86380 86390 1
435318 99435318 1001 86380 86390 1
435082 99435082 1001 86380 86390 1
435112 99435112 1001 86380 86390 1
435388 99435388 1001 86380 86390 1
435402 99435402 1001 86380 86390 1
435271 99435271 1001 86380 86390 1
435052 99435052 1001 86380 86390 1
434754 99434754 1001 86380 86390 1
434784 99434784 1001 86380 86390 1
434738 99434738 1001 86380 86390 1
434689 99434689 1001 86380 86390 1
434850 99434850 1001 86380 86390 1
434951 99434951 1001 86380 86390 1
434917 99434917 1001 86380 86390 1
434345 99434345 1001 86380 86390 1
434531 99434531 1001 86380 86390 1
435483 99435483 1001 86380 86390 1
435787 99435787 1001 86380 86390 1
435551 99435551 1001 86380 86390 1
435772 99435772 1001 86380 86390 1
435466 99435466 1001 86380 86390 1
437051 99437051 1001 86380 86390 1
436850 99436850 1001 86380 86390 1
436977 99436977 1001 86380 86390 1
436730 99436730 1001 86380 86390 1
436713 99436713 1001 86380 86390 1
436529 99436529 1001 86380 86390 1
436693 99436693 1001 86380 86390 1
436201 99436201 1001 86380 86390 1
300050 99300050 1001 86380 86390 1
437307 99437307 1001 86380 86390 1
300536 99300536 1001 86380 86390 1
300694 99300694 1001 86380 86390 1
300584 99300584 1001 86380 86390 1
300458 99300458 1001 86380 86390 1
300468 99300468 1001 86380 86390 1
300237 99300237 1001 86380 86390 1
300148 99300148 1001 86380 86390 1
300162 99300162 1001 86380 86390 1
300240 99300240 1001 86380 86390 1
300248 99300248 1001 86380 86390 1
300791 99300791 1001 86380 86390 1
300819 99300819 1001 86380 86390 1
301492 99301492 1001 86380 86390 1
301471 99301471 1001 86380 86390 1
301327 99301327 1001 86380 86390 1
301295 99301295 1001 86380 86390 1
300964 99300964 1001 86380 86390 1
301721 99301721 1001 86380 86390 1
301750 99301750 1001 86380 86390 1
301623 99301623 1001 86380 86390 1
301598 99301598 1001 86380 86390 1
301689 99301689 1001 86380 86390 1
302266 99302266 1001 86380 86390 1
302375 99302375 1001 86380 86390 1
302088 99302088 1001 86380 86390 1
302093 99302093 1001 86380 86390 1
302071 99302071 1001 86380 86390 1
301837 99301837 1001 86380 86390 1
301787 99301787 1001 86380 86390 1
301761 99301761 1001 86380 86390 1
301918 99301918 1001 86380 86390 1
301858 99301858 1001 86380 86390 1
302461 99302461 1001 86380 86390 1
302414 99302414 1001 86380 86390 1
302506 99302506 1001 86380 86390 1
303098 99303098 1001 86380 86390 1
302957 99302957 1001 86380 86390 1
302997 99302997 1001 86380 86390 1
302600 99302600 1001 86380 86390 1
302718 99302718 1001 86380 86390 1
302618 99302618 1001 86380 86390 1
302792 99302792 1001 86380 86390 1
303284 99303284 1001 86380 86390 1
303356 99303356 1001 86380 86390 1
303371 99303371 1001 86380 86390 1
303997 99303997 1001 86380 86390 1
303726 99303726 1001 86380 86390 1
303653 99303653 1001 86380 86390 1
303697 99303697 1001 86380 86390 1
303501 99303501 1001 86380 86390 1
304199 99304199 1001 86380 86390 1
304070 99304070 1001 86380 86390 1
304129 99304129 1001 86380 86390 1
304169 99304169 1001 86380 86390 1
304707 99304707 1001 86380 86390 1
304829 99304829 1001 86380 86390 1
304747 99304747 1001 86380 86390 1
304836 99304836 1001 86380 86390 1
304804 99304804 1001 86380 86390 1
304753 99304753 1001 86380 86390 1
304485 99304485 1001 86380 86390 1
304474 99304474 1001 86380 86390 1
304604 99304604 1001 86380 86390 1
304422 99304422 1001 86380 86390 1
304410 99304410 1001 86380 86390 1
305002 99305002 1001 86380 86390 1
304917 99304917 1001 86380 86390 1
305546 99305546 1001 86380 86390 1
305301 99305301 1001 86380 86390 1
305383 99305383 1001 86380 86390 1
305423 99305423 1001 86380 86390 1
305093 99305093 1001 86380 86390 1
305203 99305203 1001 86380 86390 1
305243 99305243 1001 86380 86390 1
500132 99500132 1001 86380 86390 1
500737 99500737 1001 86380 86390 1
500712 99500712 1001 86380 86390 1
500638 99500638 1001 86380 86390 1
500639 99500639 1001 86380 86390 1
500491 99500491 1001 86380 86390 1
500563 99500563 1001 86380 86390 1
500220 99500220 1001 86380 86390 1
500401 99500401 1001 86380 86390 1
500983 99500983 1001 86380 86390 1
500883 99500883 1001 86380 86390 1
500834 99500834 1001 86380 86390 1
501494 99501494 1001 86380 86390 1
501626 99501626 1001 86380 86390 1
501356 99501356 1001 86380 86390 1
501395 99501395 1001 86380 86390 1
501388 99501388 1001 86380 86390 1
501364 99501364 1001 86380 86390 1
501303 99501303 1001 86380 86390 1
501406 99501406 1001 86380 86390 1
501031 99501031 1001 86380 86390 1
501181 99501181 1001 86380 86390 1
501194 99501194 1001 86380 86390 1
501197 99501197 1001 86380 86390 1
501756 99501756 1001 86380 86390 1
501683 99501683 1001 86380 86390 1
501723 99501723 1001 86380 86390 1
502301 99502301 1001 86380 86390 1
502393 99502393 1001 86380 86390 1
502147 99502147 1001 86380 86390 1
502204 99502204 1001 86380 86390 1
502193 99502193 1001 86380 86390 1
501929 99501929 1001 86380 86390 1
501881 99501881 1001 86380 86390 1
501999 99501999 1001 86380 86390 1
502618 99502618 1001 86380 86390 1
502653 99502653 1001 86380 86390 1
502498 99502498 1001 86380 86390 1
502615 99502615 1001 86380 86390 1
503223 99503223 1001 86380 86390 1
503134 99503134 1001 86380 86390 1
502926 99502926 1001 86380 86390 1
503005 99503005 1001 86380 86390 1
502826 99502826 1001 86380 86390 1
502762 99502762 1001 86380 86390 1
502737 99502737 1001 86380 86390 1
503447 99503447 1001 86380 86390 1
503474 99503474 1001 86380 86390 1
504003 99504003 1001 86380 86390 1
504005 99504005 1001 86380 86390 1
504103 99504103 1001 86380 86390 1
504105 99504105 1001 86380 86390 1
504024 99504024 1001 86380 86390 1
504104 99504104 1001 86380 86390 1
504040 99504040 1001 86380 86390 1
503721 99503721 1001 86380 86390 1
503756 99503756 1001 86380 86390 1
503659 99503659 1001 86380 86390 1
503699 99503699 1001 86380 86390 1
503572 99503572 1001 86380 86390 1
504132 99504132 1001 86380 86390 1
504942 99504942 1001 86380 86390 1
504792 99504792 1001 86380 86390 1
504886 99504886 1001 86380 86390 1
504900 99504900 1001 86380 86390 1
504623 99504623 1001 86380 86390 1
504689 99504689 1001 86380 86390 1
504723 99504723 1001 86380 86390 1
504455 99504455 1001 86380 86390 1
504391 99504391 1001 86380 86390 1
504370 99504370 1001 86380 86390 1
504374 99504374 1001 86380 86390 1
504400 99504400 1001 86380 86390 1
504503 99504503 1001 86380 86390 1
505024 99505024 1001 86380 86390 1
505013 99505013 1001 86380 86390 1
504991 99504991 1001 86380 86390 1
505734 99505734 1001 86380 86390 1
505741 99505741 1001 86380 86390 1
505526 99505526 1001 86380 86390 1
505466 99505466 1001 86380 86390 1
505456 99505456 1001 86380 86390 1
505381 99505381 1001 86380 86390 1
505356 99505356 1001 86380 86390 1
505275 99505275 1001 86380 86390 1
505796 99505796 1001 86380 86390 1
505809 99505809 1001 86380 86390 1
505876 99505876 1001 86380 86390 1
505775 99505775 1001 86380 86390 1
505868 99505868 1001 86380 86390 1
506519 99506519 1001 86380 86390 1
506545 99506545 1001 86380 86390 1
506469 99506469 1001 86380 86390 1
506521 99506521 1001 86380 86390 1
506459 99506459 1001 86380 86390 1
506296 99506296 1001 86380 86390 1
506182 99506182 1001 86380 86390 1
506132 99506132 1001 86380 86390 1
506081 99506081 1001 86380 86390 1
506148 99506148 1001 86380 86390 1
506123 99506123 1001 86380 86390 1
505981 99505981 1001 86380 86390 1
506138 99506138 1001 86380 86390 1
506752 99506752 1001 86380 86390 1
506731 99506731 1001 86380 86390 1
506757 99506757 1001 86380 86390 1
506706 99506706 1001 86380 86390 1
506656 99506656 1001 86380 86390 1
507345 99507345 1001 86380 86390 1
507244 99507244 1001 86380 86390 1
507369 99507369 1001 86380 86390 1
507318 99507318 1001 86380 86390 1
507169 99507169 1001 86380 86390 1
506827 99506827 1001 86380 86390 1
506832 99506832 1001 86380 86390 1
506875 99506875 1001 86380 86390 1
507604 99507604 1001 86380 86390 1
507545 99507545 1001 86380 86390 1
508225 99508225 1001 86380 86390 1
508241 99508241 1001 86380 86390 1
507882 99507882 1001 86380 86390 1
507733 99507733 1001 86380 86390 1
507776 99507776 1001 86380 86390 1
508377 99508377 1001 86380 86390 1
508319 99508319 1001 86380 86390 1
508281 99508281 1001 86380 86390 1
509017 99509017 1001 86380 86390 1
509005 99509005 1001 86380 86390 1
508994 99508994 1001 86380 86390 1
508971 99508971 1001 86380 86390 1
508505 99508505 1001 86380 86390 1
508649 99508649 1001 86380 86390 1
508526 99508526 1001 86380 86390 1
508630 99508630 1001 86380 86390 1
509162 99509162 1001 86380 86390 1
509269 99509269 1001 86380 86390 1
509101 99509101 1001 86380 86390 1
509159 99509159 1001 86380 86390 1
509148 99509148 1001 86380 86390 1
509867 99509867 1001 86380 86390 1
509814 99509814 1001 86380 86390 1
509705 99509705 1001 86380 86390 1
509533 99509533 1001 86380 86390 1
509464 99509464 1001 86380 86390 1
509402 99509402 1001 86380 86390 1
509416 99509416 1001 86380 86390 1
510011 99510011 1001 86380 86390 1
510037 99510037 1001 86380 86390 1
510586 99510586 1001 86380 86390 1
510680 99510680 1001 86380 86390 1
510617 99510617 1001 86380 86390 1
510711 99510711 1001 86380 86390 1
510412 99510412 1001 86380 86390 1
510377 99510377 1001 86380 86390 1
510264 99510264 1001 86380 86390 1
510257 99510257 1001 86380 86390 1
510816 99510816 1001 86380 86390 1
510883 99510883 1001 86380 86390 1
510900 99510900 1001 86380 86390 1
510732 99510732 1001 86380 86390 1
511261 99511261 1001 86380 86390 1
511161 99511161 1001 86380 86390 1
511241 99511241 1001 86380 86390 1
510934 99510934 1001 86380 86390 1
511597 99511597 1001 86380 86390 1
511703 99511703 1001 86380 86390 1
512365 99512365 1001 86380 86390 1
512183 99512183 1001 86380 86390 1
512260 99512260 1001 86380 86390 1
512154 99512154 1001 86380 86390 1
512158 99512158 1001 86380 86390 1
511965 99511965 1001 86380 86390 1
511832 99511832 1001 86380 86390 1
512470 99512470 1001 86380 86390 1
512578 99512578 1001 86380 86390 1
512385 99512385 1001 86380 86390 1
513136 99513136 1001 86380 86390 1
513024 99513024 1001 86380 86390 1
512867 99512867 1001 86380 86390 1
512607 99512607 1001 86380 86390 1
513397 99513397 1001 86380 86390 1
513207 99513207 1001 86380 86390 1
514016 99514016 1001 86380 86390 1
513506 99513506 1001 86380 86390 1
513468 99513468 1001 86380 86390 1
513457 99513457 1001 86380 86390 1
513536 99513536 1001 86380 86390 1
514098 99514098 1001 86380 86390 1
514090 99514090 1001 86380 86390 1
514828 99514828 1001 86380 86390 1
514838 99514838 1001 86380 86390 1
514497 99514497 1001 86380 86390 1
514589 99514589 1001 86380 86390 1
514603 99514603 1001 86380 86390 1
514644 99514644 1001 86380 86390 1
514463 99514463 1001 86380 86390 1
514543 99514543 1001 86380 86390 1
514282 99514282 1001 86380 86390 1
514438 99514438 1001 86380 86390 1
514414 99514414 1001 86380 86390 1
514427 99514427 1001 86380 86390 1
514440 99514440 1001 86380 86390 1
514919 99514919 1001 86380 86390 1
514932 99514932 1001 86380 86390 1
515012 99515012 1001 86380 86390 1
514939 99514939 1001 86380 86390 1
514928 99514928 1001 86380 86390 1
514968 99514968 1001 86380 86390 1
515060 99515060 1001 86380 86390 1
515495 99515495 1001 86380 86390 1
515562 99515562 1001 86380 86390 1
515563 99515563 1001 86380 86390 1
515488 99515488 1001 86380 86390 1
515490 99515490 1001 86380 86390 1
515403 99515403 1001 86380 86390 1
515353 99515353 1001 86380 86390 1
515451 99515451 1001 86380 86390 1
515203 99515203 1001 86380 86390 1
515113 99515113 1001 86380 86390 1
515799 99515799 1001 86380 86390 1
515813 99515813 1001 86380 86390 1
515841 99515841 1001 86380 86390 1
515686 99515686 1001 86380 86390 1
515752 99515752 1001 86380 86390 1
516449 99516449 1001 86380 86390 1
516348 99516348 1001 86380 86390 1
516336 99516336 1001 86380 86390 1
516431 99516431 1001 86380 86390 1
516505 99516505 1001 86380 86390 1
516458 99516458 1001 86380 86390 1
516115 99516115 1001 86380 86390 1
516118 99516118 1001 86380 86390 1
515961 99515961 1001 86380 86390 1
516056 99516056 1001 86380 86390 1
516630 99516630 1001 86380 86390 1
516695 99516695 1001 86380 86390 1
516568 99516568 1001 86380 86390 1
517335 99517335 1001 86380 86390 1
517286 99517286 1001 86380 86390 1
517225 99517225 1001 86380 86390 1
517189 99517189 1001 86380 86390 1
517202 99517202 1001 86380 86390 1
517205 99517205 1001 86380 86390 1
517231 99517231 1001 86380 86390 1
517126 99517126 1001 86380 86390 1
516809 99516809 1001 86380 86390 1
516762 99516762 1001 86380 86390 1
516893 99516893 1001 86380 86390 1
516829 99516829 1001 86380 86390 1
516907 99516907 1001 86380 86390 1
517379 99517379 1001 86380 86390 1
517353 99517353 1001 86380 86390 1
517975 99517975 1001 86380 86390 1
518118 99518118 1001 86380 86390 1
518015 99518015 1001 86380 86390 1
518151 99518151 1001 86380 86390 1
517841 99517841 1001 86380 86390 1
517767 99517767 1001 86380 86390 1
517927 99517927 1001 86380 86390 1
517650 99517650 1001 86380 86390 1
518327 99518327 1001 86380 86390 1
518289 99518289 1001 86380 86390 1
518317 99518317 1001 86380 86390 1
518305 99518305 1001 86380 86390 1
518163 99518163 1001 86380 86390 1
518286 99518286 1001 86380 86390 1
518365 99518365 1001 86380 86390 1
518900 99518900 1001 86380 86390 1
518945 99518945 1001 86380 86390 1
518949 99518949 1001 86380 86390 1
518658 99518658 1001 86380 86390 1
518763 99518763 1001 86380 86390 1
518752 99518752 1001 86380 86390 1
518691 99518691 1001 86380 86390 1
518512 99518512 1001 86380 86390 1
518436 99518436 1001 86380 86390 1
518417 99518417 1001 86380 86390 1
519166 99519166 1001 86380 86390 1
519078 99519078 1001 86380 86390 1
519042 99519042 1001 86380 86390 1
519034 99519034 1001 86380 86390 1
519178 99519178 1001 86380 86390 1
519699 99519699 1001 86380 86390 1
519641 99519641 1001 86380 86390 1
519803 99519803 1001 86380 86390 1
519470 99519470 1001 86380 86390 1
519556 99519556 1001 86380 86390 1
519204 99519204 1001 86380 86390 1
519309 99519309 1001 86380 86390 1
519218 99519218 1001 86380 86390 1
519816 99519816 1001 86380 86390 1
520012 99520012 1001 86380 86390 1
519937 99519937 1001 86380 86390 1
520509 99520509 1001 86380 86390 1
520575 99520575 1001 86380 86390 1
520282 99520282 1001 86380 86390 1
520234 99520234 1001 86380 86390 1
520341 99520341 1001 86380 86390 1
520074 99520074 1001 86380 86390 1
520141 99520141 1001 86380 86390 1
520039 99520039 1001 86380 86390 1
520764 99520764 1001 86380 86390 1
520816 99520816 1001 86380 86390 1
520726 99520726 1001 86380 86390 1
521287 99521287 1001 86380 86390 1
521326 99521326 1001 86380 86390 1
521404 99521404 1001 86380 86390 1
521437 99521437 1001 86380 86390 1
521320 99521320 1001 86380 86390 1
521168 99521168 1001 86380 86390 1
521002 99521002 1001 86380 86390 1
520888 99520888 1001 86380 86390 1
521009 99521009 1001 86380 86390 1
521546 99521546 1001 86380 86390 1
521599 99521599 1001 86380 86390 1
521642 99521642 1001 86380 86390 1
522241 99522241 1001 86380 86390 1
522236 99522236 1001 86380 86390 1
522174 99522174 1001 86380 86390 1
522290 99522290 1001 86380 86390 1
521892 99521892 1001 86380 86390 1
522024 99522024 1001 86380 86390 1
521935 99521935 1001 86380 86390 1
522056 99522056 1001 86380 86390 1
521979 99521979 1001 86380 86390 1
521928 99521928 1001 86380 86390 1
521856 99521856 1001 86380 86390 1
522471 99522471 1001 86380 86390 1
522497 99522497 1001 86380 86390 1
522386 99522386 1001 86380 86390 1
522326 99522326 1001 86380 86390 1
523020 99523020 1001 86380 86390 1
523099 99523099 1001 86380 86390 1
522971 99522971 1001 86380 86390 1
523116 99523116 1001 86380 86390 1
523041 99523041 1001 86380 86390 1
522720 99522720 1001 86380 86390 1
522890 99522890 1001 86380 86390 1
522802 99522802 1001 86380 86390 1
522854 99522854 1001 86380 86390 1
522767 99522767 1001 86380 86390 1
522542 99522542 1001 86380 86390 1
523132 99523132 1001 86380 86390 1
523122 99523122 1001 86380 86390 1
523266 99523266 1001 86380 86390 1
523915 99523915 1001 86380 86390 1
523761 99523761 1001 86380 86390 1
523814 99523814 1001 86380 86390 1
523763 99523763 1001 86380 86390 1
523378 99523378 1001 86380 86390 1
523980 99523980 1001 86380 86390 1
524021 99524021 1001 86380 86390 1
524024 99524024 1001 86380 86390 1
524093 99524093 1001 86380 86390 1
523963 99523963 1001 86380 86390 1
524616 99524616 1001 86380 86390 1
524568 99524568 1001 86380 86390 1
524751 99524751 1001 86380 86390 1
524600 99524600 1001 86380 86390 1
524601 99524601 1001 86380 86390 1
524383 99524383 1001 86380 86390 1
524539 99524539 1001 86380 86390 1
524453 99524453 1001 86380 86390 1
524472 99524472 1001 86380 86390 1
524264 99524264 1001 86380 86390 1
524899 99524899 1001 86380 86390 1
524933 99524933 1001 86380 86390 1
524793 99524793 1001 86380 86390 1
525472 99525472 1001 86380 86390 1
525537 99525537 1001 86380 86390 1
525451 99525451 1001 86380 86390 1
525415 99525415 1001 86380 86390 1
525211 99525211 1001 86380 86390 1
525289 99525289 1001 86380 86390 1
525368 99525368 1001 86380 86390 1
525215 99525215 1001 86380 86390 1
525098 99525098 1001 86380 86390 1
525685 99525685 1001 86380 86390 1
525673 99525673 1001 86380 86390 1
525792 99525792 1001 86380 86390 1
525612 99525612 1001 86380 86390 1
526296 99526296 1001 86380 86390 1
526374 99526374 1001 86380 86390 1
526233 99526233 1001 86380 86390 1
526392 99526392 1001 86380 86390 1
526415 99526415 1001 86380 86390 1
526064 99526064 1001 86380 86390 1
526118 99526118 1001 86380 86390 1
526093 99526093 1001 86380 86390 1
526160 99526160 1001 86380 86390 1
525960 99525960 1001 86380 86390 1
525936 99525936 1001 86380 86390 1
526485 99526485 1001 86380 86390 1
526460 99526460 1001 86380 86390 1
526618 99526618 1001 86380 86390 1
526554 99526554 1001 86380 86390 1
527057 99527057 1001 86380 86390 1
527098 99527098 1001 86380 86390 1
526995 99526995 1001 86380 86390 1
527034 99527034 1001 86380 86390 1
526937 99526937 1001 86380 86390 1
526887 99526887 1001 86380 86390 1
526900 99526900 1001 86380 86390 1
526671 99526671 1001 86380 86390 1
526829 99526829 1001 86380 86390 1
526804 99526804 1001 86380 86390 1
526795 99526795 1001 86380 86390 1
527255 99527255 1001 86380 86390 1
528074 99528074 1001 86380 86390 1
527918 99527918 1001 86380 86390 1
527727 99527727 1001 86380 86390 1
527808 99527808 1001 86380 86390 1
527748 99527748 1001 86380 86390 1
527816 99527816 1001 86380 86390 1
527868 99527868 1001 86380 86390 1
527560 99527560 1001 86380 86390 1
527589 99527589 1001 86380 86390 1
527476 99527476 1001 86380 86390 1
527607 99527607 1001 86380 86390 1
527659 99527659 1001 86380 86390 1
528098 99528098 1001 86380 86390 1
528243 99528243 1001 86380 86390 1
528088 99528088 1001 86380 86390 1
528080 99528080 1001 86380 86390 1
528093 99528093 1001 86380 86390 1
528188 99528188 1001 86380 86390 1
528706 99528706 1001 86380 86390 1
528559 99528559 1001 86380 86390 1
528284 99528284 1001 86380 86390 1
528418 99528418 1001 86380 86390 1
529041 99529041 1001 86380 86390 1
529005 99529005 1001 86380 86390 1
529008 99529008 1001 86380 86390 1
529090 99529090 1001 86380 86390 1
529103 99529103 1001 86380 86390 1
528922 99528922 1001 86380 86390 1
529027 99529027 1001 86380 86390 1
529582 99529582 1001 86380 86390 1
529316 99529316 1001 86380 86390 1
529376 99529376 1001 86380 86390 1
529158 99529158 1001 86380 86390 1
529197 99529197 1001 86380 86390 1
529264 99529264 1001 86380 86390 1
529214 99529214 1001 86380 86390 1
529227 99529227 1001 86380 86390 1
529306 99529306 1001 86380 86390 1
529297 99529297 1001 86380 86390 1
529183 99529183 1001 86380 86390 1
529803 99529803 1001 86380 86390 1
529766 99529766 1001 86380 86390 1
529754 99529754 1001 86380 86390 1
529884 99529884 1001 86380 86390 1
529799 99529799 1001 86380 86390 1
530427 99530427 1001 86380 86390 1
530397 99530397 1001 86380 86390 1
530501 99530501 1001 86380 86390 1
530303 99530303 1001 86380 86390 1
530265 99530265 1001 86380 86390 1
530203 99530203 1001 86380 86390 1
529955 99529955 1001 86380 86390 1
530708 99530708 1001 86380 86390 1
531202 99531202 1001 86380 86390 1
531207 99531207 1001 86380 86390 1
531250 99531250 1001 86380 86390 1
531044 99531044 1001 86380 86390 1
530997 99530997 1001 86380 86390 1
531024 99531024 1001 86380 86390 1
530985 99530985 1001 86380 86390 1
531168 99531168 1001 86380 86390 1
531117 99531117 1001 86380 86390 1
531093 99531093 1001 86380 86390 1
531018 99531018 1001 86380 86390 1
530929 99530929 1001 86380 86390 1
530821 99530821 1001 86380 86390 1
531393 99531393 1001 86380 86390 1
531552 99531552 1001 86380 86390 1
531476 99531476 1001 86380 86390 1
531389 99531389 1001 86380 86390 1
532026 99532026 1001 86380 86390 1
532096 99532096 1001 86380 86390 1
532189 99532189 1001 86380 86390 1
532085 99532085 1001 86380 86390 1
532125 99532125 1001 86380 86390 1
532024 99532024 1001 86380 86390 1
531858 99531858 1001 86380 86390 1
531980 99531980 1001 86380 86390 1
531854 99531854 1001 86380 86390 1
531662 99531662 1001 86380 86390 1
531763 99531763 1001 86380 86390 1
532397 99532397 1001 86380 86390 1
532398 99532398 1001 86380 86390 1
532309 99532309 1001 86380 86390 1
532207 99532207 1001 86380 86390 1
532233 99532233 1001 86380 86390 1
532302 99532302 1001 86380 86390 1
532369 99532369 1001 86380 86390 1
532868 99532868 1001 86380 86390 1
533019 99533019 1001 86380 86390 1
532847 99532847 1001 86380 86390 1
533026 99533026 1001 86380 86390 1
532778 99532778 1001 86380 86390 1
532701 99532701 1001 86380 86390 1
532680 99532680 1001 86380 86390 1
532430 99532430 1001 86380 86390 1
532486 99532486 1001 86380 86390 1
533198 99533198 1001 86380 86390 1
533187 99533187 1001 86380 86390 1
533213 99533213 1001 86380 86390 1
533036 99533036 1001 86380 86390 1
533685 99533685 1001 86380 86390 1
533790 99533790 1001 86380 86390 1
533727 99533727 1001 86380 86390 1
533849 99533849 1001 86380 86390 1
533539 99533539 1001 86380 86390 1
533579 99533579 1001 86380 86390 1
533582 99533582 1001 86380 86390 1
533558 99533558 1001 86380 86390 1
533370 99533370 1001 86380 86390 1
533351 99533351 1001 86380 86390 1
533985 99533985 1001 86380 86390 1
534013 99534013 1001 86380 86390 1
533994 99533994 1001 86380 86390 1
534021 99534021 1001 86380 86390 1
534520 99534520 1001 86380 86390 1
534659 99534659 1001 86380 86390 1
534487 99534487 1001 86380 86390 1
534379 99534379 1001 86380 86390 1
534220 99534220 1001 86380 86390 1
534082 99534082 1001 86380 86390 1
534110 99534110 1001 86380 86390 1
534201 99534201 1001 86380 86390 1
534242 99534242 1001 86380 86390 1
534695 99534695 1001 86380 86390 1
534730 99534730 1001 86380 86390 1
534795 99534795 1001 86380 86390 1
534835 99534835 1001 86380 86390 1
534874 99534874 1001 86380 86390 1
535433 99535433 1001 86380 86390 1
535475 99535475 1001 86380 86390 1
535490 99535490 1001 86380 86390 1
535388 99535388 1001 86380 86390 1
535493 99535493 1001 86380 86390 1
535496 99535496 1001 86380 86390 1
535328 99535328 1001 86380 86390 1
535229 99535229 1001 86380 86390 1
535204 99535204 1001 86380 86390 1
535218 99535218 1001 86380 86390 1
535262 99535262 1001 86380 86390 1
535061 99535061 1001 86380 86390 1
534937 99534937 1001 86380 86390 1
534965 99534965 1001 86380 86390 1
535627 99535627 1001 86380 86390 1
535589 99535589 1001 86380 86390 1
536263 99536263 1001 86380 86390 1
536187 99536187 1001 86380 86390 1
536188 99536188 1001 86380 86390 1
536207 99536207 1001 86380 86390 1
536080 99536080 1001 86380 86390 1
535990 99535990 1001 86380 86390 1
535955 99535955 1001 86380 86390 1
536022 99536022 1001 86380 86390 1
535960 99535960 1001 86380 86390 1
535741 99535741 1001 86380 86390 1
535913 99535913 1001 86380 86390 1
535909 99535909 1001 86380 86390 1
536465 99536465 1001 86380 86390 1
536536 99536536 1001 86380 86390 1
536433 99536433 1001 86380 86390 1
536342 99536342 1001 86380 86390 1
536998 99536998 1001 86380 86390 1
537063 99537063 1001 86380 86390 1
537045 99537045 1001 86380 86390 1
536841 99536841 1001 86380 86390 1
536817 99536817 1001 86380 86390 1
536848 99536848 1001 86380 86390 1
536875 99536875 1001 86380 86390 1
536786 99536786 1001 86380 86390 1
536652 99536652 1001 86380 86390 1
536667 99536667 1001 86380 86390 1
537237 99537237 1001 86380 86390 1
537253 99537253 1001 86380 86390 1
537360 99537360 1001 86380 86390 1
537834 99537834 1001 86380 86390 1
537823 99537823 1001 86380 86390 1
537829 99537829 1001 86380 86390 1
537718 99537718 1001 86380 86390 1
537577 99537577 1001 86380 86390 1
537696 99537696 1001 86380 86390 1
537735 99537735 1001 86380 86390 1
537775 99537775 1001 86380 86390 1
537675 99537675 1001 86380 86390 1
537678 99537678 1001 86380 86390 1
537531 99537531 1001 86380 86390 1
537533 99537533 1001 86380 86390 1
538050 99538050 1001 86380 86390 1
538051 99538051 1001 86380 86390 1
538015 99538015 1001 86380 86390 1
537994 99537994 1001 86380 86390 1
538726 99538726 1001 86380 86390 1
538654 99538654 1001 86380 86390 1
538553 99538553 1001 86380 86390 1
538852 99538852 1001 86380 86390 1
538830 99538830 1001 86380 86390 1
538922 99538922 1001 86380 86390 1
538999 99538999 1001 86380 86390 1
539001 99539001 1001 86380 86390 1
538990 99538990 1001 86380 86390 1
538927 99538927 1001 86380 86390 1
539529 99539529 1001 86380 86390 1
539309 99539309 1001 86380 86390 1
539040 99539040 1001 86380 86390 1
539757 99539757 1001 86380 86390 1
539799 99539799 1001 86380 86390 1
539801 99539801 1001 86380 86390 1
539827 99539827 1001 86380 86390 1
539753 99539753 1001 86380 86390 1
540377 99540377 1001 86380 86390 1
540378 99540378 1001 86380 86390 1
540395 99540395 1001 86380 86390 1
540424 99540424 1001 86380 86390 1
540133 99540133 1001 86380 86390 1
540250 99540250 1001 86380 86390 1
539924 99539924 1001 86380 86390 1
539980 99539980 1001 86380 86390 1
539958 99539958 1001 86380 86390 1
539897 99539897 1001 86380 86390 1
540529 99540529 1001 86380 86390 1
540557 99540557 1001 86380 86390 1
540596 99540596 1001 86380 86390 1
540520 99540520 1001 86380 86390 1
540564 99540564 1001 86380 86390 1
541139 99541139 1001 86380 86390 1
541213 99541213 1001 86380 86390 1
541175 99541175 1001 86380 86390 1
540987 99540987 1001 86380 86390 1
540988 99540988 1001 86380 86390 1
541068 99541068 1001 86380 86390 1
540915 99540915 1001 86380 86390 1
541086 99541086 1001 86380 86390 1
541343 99541343 1001 86380 86390 1
541447 99541447 1001 86380 86390 1
541374 99541374 1001 86380 86390 1
541413 99541413 1001 86380 86390 1
541949 99541949 1001 86380 86390 1
541722 99541722 1001 86380 86390 1
541775 99541775 1001 86380 86390 1
541714 99541714 1001 86380 86390 1
541767 99541767 1001 86380 86390 1
541781 99541781 1001 86380 86390 1
541807 99541807 1001 86380 86390 1
541681 99541681 1001 86380 86390 1
541535 99541535 1001 86380 86390 1
542288 99542288 1001 86380 86390 1
542174 99542174 1001 86380 86390 1
542308 99542308 1001 86380 86390 1
542270 99542270 1001 86380 86390 1
542923 99542923 1001 86380 86390 1
542770 99542770 1001 86380 86390 1
542774 99542774 1001 86380 86390 1
542839 99542839 1001 86380 86390 1
542752 99542752 1001 86380 86390 1
542740 99542740 1001 86380 86390 1
542443 99542443 1001 86380 86390 1
542433 99542433 1001 86380 86390 1
542438 99542438 1001 86380 86390 1
542335 99542335 1001 86380 86390 1
543126 99543126 1001 86380 86390 1
542998 99542998 1001 86380 86390 1
543094 99543094 1001 86380 86390 1
543006 99543006 1001 86380 86390 1
543032 99543032 1001 86380 86390 1
543657 99543657 1001 86380 86390 1
543707 99543707 1001 86380 86390 1
543521 99543521 1001 86380 86390 1
543295 99543295 1001 86380 86390 1
543224 99543224 1001 86380 86390 1
543899 99543899 1001 86380 86390 1
543861 99543861 1001 86380 86390 1
543967 99543967 1001 86380 86390 1
543920 99543920 1001 86380 86390 1
544450 99544450 1001 86380 86390 1
544466 99544466 1001 86380 86390 1
544262 99544262 1001 86380 86390 1
544354 99544354 1001 86380 86390 1
544291 99544291 1001 86380 86390 1
544127 99544127 1001 86380 86390 1
544117 99544117 1001 86380 86390 1
544170 99544170 1001 86380 86390 1
429902 386 1001 28980 29577 1
506707 738 1002 62996 66194 1
515028 692 1002 28363 35958 1
520613 482 1002 47077 55784 1
534596 1041 1002 51874 60732 1
400092 99400092 1001 86380 86390 1
400062 99400062 1001 86380 86390 1
400166 99400166 1001 86380 86390 1
400177 99400177 1001 86380 86390 1
400259 99400259 1001 86380 86390 1
400345 99400345 1001 86380 86390 1
400625 99400625 1001 86380 86390 1
400645 99400645 1001 86380 86390 1
400646 99400646 1001 86380 86390 1
400671 99400671 1001 86380 86390 1
400729 99400729 1001 86380 86390 1
400798 99400798 1001 86380 86390 1
400837 99400837 1001 86380 86390 1
400869 99400869 1001 86380 86390 1
400966 99400966 1001 86380 86390 1
401087 99401087 1001 86380 86390 1
401296 99401296 1001 86380 86390 1
401381 99401381 1001 86380 86390 1
401556 99401556 1001 86380 86390 1
401592 99401592 1001 86380 86390 1
401704 99401704 1001 86380 86390 1
401905 99401905 1001 86380 86390 1
401923 99401923 1001 86380 86390 1
402034 99402034 1001 86380 86390 1
401986 99401986 1001 86380 86390 1
402216 99402216 1001 86380 86390 1
402443 99402443 1001 86380 86390 1
402476 99402476 1001 86380 86390 1
402655 99402655 1001 86380 86390 1
402707 99402707 1001 86380 86390 1
402926 99402926 1001 86380 86390 1
403007 99403007 1001 86380 86390 1
403259 99403259 1001 86380 86390 1
403324 99403324 1001 86380 86390 1
403593 99403593 1001 86380 86390 1
403545 99403545 1001 86380 86390 1
403596 99403596 1001 86380 86390 1
403599 99403599 1001 86380 86390 1
403719 99403719 1001 86380 86390 1
403819 99403819 1001 86380 86390 1
403811 99403811 1001 86380 86390 1
403838 99403838 1001 86380 86390 1
404376 99404376 1001 86380 86390 1
404526 99404526 1001 86380 86390 1
404557 99404557 1001 86380 86390 1
404887 99404887 1001 86380 86390 1
405101 99405101 1001 86380 86390 1
405077 99405077 1001 86380 86390 1
405148 99405148 1001 86380 86390 1
405309 99405309 1001 86380 86390 1
405224 99405224 1001 86380 86390 1
405362 99405362 1001 86380 86390 1
405746 99405746 1001 86380 86390 1
405721 99405721 1001 86380 86390 1
405843 99405843 1001 86380 86390 1
406145 99406145 1001 86380 86390 1
406148 99406148 1001 86380 86390 1
405983 99405983 1001 86380 86390 1
406139 99406139 1001 86380 86390 1
406197 99406197 1001 86380 86390 1
406317 99406317 1001 86380 86390 1
406438 99406438 1001 86380 86390 1
406702 99406702 1001 86380 86390 1
406807 99406807 1001 86380 86390 1
406895 99406895 1001 86380 86390 1
407130 99407130 1001 86380 86390 1
407424 99407424 1001 86380 86390 1
407570 99407570 1001 86380 86390 1
407689 99407689 1001 86380 86390 1
407845 99407845 1001 86380 86390 1
407823 99407823 1001 86380 86390 1
408083 99408083 1001 86380 86390 1
408293 99408293 1001 86380 86390 1
408742 99408742 1001 86380 86390 1
408965 99408965 1001 86380 86390 1
408763 99408763 1001 86380 86390 1
409138 99409138 1001 86380 86390 1
409449 99409449 1001 86380 86390 1
409614 99409614 1001 86380 86390 1
409660 99409660 1001 86380 86390 1
409683 99409683 1001 86380 86390 1
409621 99409621 1001 86380 86390 1
409729 99409729 1001 86380 86390 1
409872 99409872 1001 86380 86390 1
409812 99409812 1001 86380 86390 1
409831 99409831 1001 86380 86390 1
409810 99409810 1001 86380 86390 1
409929 99409929 1001 86380 86390 1
409954 99409954 1001 86380 86390 1
409913 99409913 1001 86380 86390 1
410213 99410213 1001 86380 86390 1
410166 99410166 1001 86380 86390 1
410144 99410144 1001 86380 86390 1
410290 99410290 1001 86380 86390 1
410287 99410287 1001 86380 86390 1
410356 99410356 1001 86380 86390 1
410385 99410385 1001 86380 86390 1
410427 99410427 1001 86380 86390 1
410609 99410609 1001 86380 86390 1
410586 99410586 1001 86380 86390 1
410692 99410692 1001 86380 86390 1
410650 99410650 1001 86380 86390 1
410832 99410832 1001 86380 86390 1
410845 99410845 1001 86380 86390 1
410974 99410974 1001 86380 86390 1
411094 99411094 1001 86380 86390 1
411078 99411078 1001 86380 86390 1
411206 99411206 1001 86380 86390 1
411401 99411401 1001 86380 86390 1
411459 99411459 1001 86380 86390 1
411573 99411573 1001 86380 86390 1
411740 99411740 1001 86380 86390 1
411732 99411732 1001 86380 86390 1
411777 99411777 1001 86380 86390 1
411808 99411808 1001 86380 86390 1
412202 99412202 1001 86380 86390 1
412328 99412328 1001 86380 86390 1
413627 99413627 1001 86380 86390 1
413442 99413442 1001 86380 86390 1
412960 99412960 1001 86380 86390 1
413027 99413027 1001 86380 86390 1
412904 99412904 1001 86380 86390 1
412694 99412694 1001 86380 86390 1
412862 99412862 1001 86380 86390 1
412661 99412661 1001 86380 86390 1
414113 99414113 1001 86380 86390 1
413862 99413862 1001 86380 86390 1
413806 99413806 1001 86380 86390 1
413812 99413812 1001 86380 86390 1
413877 99413877 1001 86380 86390 1
415262 99415262 1001 86380 86390 1
415207 99415207 1001 86380 86390 1
414642 99414642 1001 86380 86390 1
414715 99414715 1001 86380 86390 1
414788 99414788 1001 86380 86390 1
414199 99414199 1001 86380 86390 1
414277 99414277 1001 86380 86390 1
414187 99414187 1001 86380 86390 1
414214 99414214 1001 86380 86390 1
414151 99414151 1001 86380 86390 1
414195 99414195 1001 86380 86390 1
415328 99415328 1001 86380 86390 1
415590 99415590 1001 86380 86390 1
416799 99416799 1001 86380 86390 1
416850 99416850 1001 86380 86390 1
416451 99416451 1001 86380 86390 1
416574 99416574 1001 86380 86390 1
415847 99415847 1001 86380 86390 1
415899 99415899 1001 86380 86390 1
417173 99417173 1001 86380 86390 1
417569 99417569 1001 86380 86390 1
418509 99418509 1001 86380 86390 1
418751 99418751 1001 86380 86390 1
418703 99418703 1001 86380 86390 1
418334 99418334 1001 86380 86390 1
418187 99418187 1001 86380 86390 1
417700 99417700 1001 86380 86390 1
417732 99417732 1001 86380 86390 1
417814 99417814 1001 86380 86390 1
419161 99419161 1001 86380 86390 1
418902 99418902 1001 86380 86390 1
420196 99420196 1001 86380 86390 1
420278 99420278 1001 86380 86390 1
420401 99420401 1001 86380 86390 1
420313 99420313 1001 86380 86390 1
420182 99420182 1001 86380 86390 1
420158 99420158 1001 86380 86390 1
419883 99419883 1001 86380 86390 1
419884 99419884 1001 86380 86390 1
419991 99419991 1001 86380 86390 1
419374 99419374 1001 86380 86390 1
419237 99419237 1001 86380 86390 1
419525 99419525 1001 86380 86390 1
419610 99419610 1001 86380 86390 1
420613 99420613 1001 86380 86390 1
420554 99420554 1001 86380 86390 1
420580 99420580 1001 86380 86390 1
420705 99420705 1001 86380 86390 1
421817 99421817 1001 86380 86390 1
421689 99421689 1001 86380 86390 1
421758 99421758 1001 86380 86390 1
421783 99421783 1001 86380 86390 1
421880 99421880 1001 86380 86390 1
421767 99421767 1001 86380 86390 1
421668 99421668 1001 86380 86390 1
421193 99421193 1001 86380 86390 1
421222 99421222 1001 86380 86390 1
421200 99421200 1001 86380 86390 1
420884 99420884 1001 86380 86390 1
420939 99420939 1001 86380 86390 1
422502 99422502 1001 86380 86390 1
422152 99422152 1001 86380 86390 1
422466 99422466 1001 86380 86390 1
422495 99422495 1001 86380 86390 1
422473 99422473 1001 86380 86390 1
422235 99422235 1001 86380 86390 1
423547 99423547 1001 86380 86390 1
423605 99423605 1001 86380 86390 1
423692 99423692 1001 86380 86390 1
423694 99423694 1001 86380 86390 1
423159 99423159 1001 86380 86390 1
423047 99423047 1001 86380 86390 1
422598 99422598 1001 86380 86390 1
422542 99422542 1001 86380 86390 1
422648 99422648 1001 86380 86390 1
422716 99422716 1001 86380 86390 1
423938 99423938 1001 86380 86390 1
423944 99423944 1001 86380 86390 1
423995 99423995 1001 86380 86390 1
425125 99425125 1001 86380 86390 1
424623 99424623 1001 86380 86390 1
424910 99424910 1001 86380 86390 1
424777 99424777 1001 86380 86390 1
425002 99425002 1001 86380 86390 1
424346 99424346 1001 86380 86390 1
425633 99425633 1001 86380 86390 1
425537 99425537 1001 86380 86390 1
426943 99426943 1001 86380 86390 1
426973 99426973 1001 86380 86390 1
426805 99426805 1001 86380 86390 1
426300 99426300 1001 86380 86390 1
426318 99426318 1001 86380 86390 1
426616 99426616 1001 86380 86390 1
425987 99425987 1001 86380 86390 1
426117 99426117 1001 86380 86390 1
426077 99426077 1001 86380 86390 1
426081 99426081 1001 86380 86390 1
427388 99427388 1001 86380 86390 1
427436 99427436 1001 86380 86390 1
427146 99427146 1001 86380 86390 1
427241 99427241 1001 86380 86390 1
427323 99427323 1001 86380 86390 1
428532 99428532 1001 86380 86390 1
427998 99427998 1001 86380 86390 1
428188 99428188 1001 86380 86390 1
427637 99427637 1001 86380 86390 1
427887 99427887 1001 86380 86390 1
427819 99427819 1001 86380 86390 1
428754 99428754 1001 86380 86390 1
428982 99428982 1001 86380 86390 1
428776 99428776 1001 86380 86390 1
430044 99430044 1001 86380 86390 1
430322 99430322 1001 86380 86390 1
430103 99430103 1001 86380 86390 1
430172 99430172 1001 86380 86390 1
430131 99430131 1001 86380 86390 1
430158 99430158 1001 86380 86390 1
429708 99429708 1001 86380 86390 1
429638 99429638 1001 86380 86390 1
429601 99429601 1001 86380 86390 1
429854 99429854 1001 86380 86390 1
429220 99429220 1001 86380 86390 1
430745 99430745 1001 86380 86390 1
430596 99430596 1001 86380 86390 1
430626 99430626 1001 86380 86390 1
430394 99430394 1001 86380 86390 1
431912 99431912 1001 86380 86390 1
431669 99431669 1001 86380 86390 1
431642 99431642 1001 86380 86390 1
430891 99430891 1001 86380 86390 1
430829 99430829 1001 86380 86390 1
431246 99431246 1001 86380 86390 1
431188 99431188 1001 86380 86390 1
432267 99432267 1001 86380 86390 1
432374 99432374 1001 86380 86390 1
433635 99433635 1001 86380 86390 1
433395 99433395 1001 86380 86390 1
433316 99433316 1001 86380 86390 1
433277 99433277 1001 86380 86390 1
432962 99432962 1001 86380 86390 1
432721 99432721 1001 86380 86390 1
432881 99432881 1001 86380 86390 1
432759 99432759 1001 86380 86390 1
432709 99432709 1001 86380 86390 1
432893 99432893 1001 86380 86390 1
434137 99434137 1001 86380 86390 1
433999 99433999 1001 86380 86390 1
433755 99433755 1001 86380 86390 1
433735 99433735 1001 86380 86390 1
435204 99435204 1001 86380 86390 1
435121 99435121 1001 86380 86390 1
434941 99434941 1001 86380 86390 1
434232 99434232 1001 86380 86390 1
434299 99434299 1001 86380 86390 1
434249 99434249 1001 86380 86390 1
435627 99435627 1001 86380 86390 1
437081 99437081 1001 86380 86390 1
436835 99436835 1001 86380 86390 1
436843 99436843 1001 86380 86390 1
436343 99436343 1001 86380 86390 1
436469 99436469 1001 86380 86390 1
436586 99436586 1001 86380 86390 1
436168 99436168 1001 86380 86390 1
436173 99436173 1001 86380 86390 1
435992 99435992 1001 86380 86390 1
436306 99436306 1001 86380 86390 1
300088 99300088 1001 86380 86390 1
437176 99437176 1001 86380 86390 1
300558 99300558 1001 86380 86390 1
300623 99300623 1001 86380 86390 1
300726 99300726 1001 86380 86390 1
300372 99300372 1001 86380 86390 1
300325 99300325 1001 86380 86390 1
300509 99300509 1001 86380 86390 1
300138 99300138 1001 86380 86390 1
300297 99300297 1001 86380 86390 1
300209 99300209 1001 86380 86390 1
300262 99300262 1001 86380 86390 1
300743 99300743 1001 86380 86390 1
300893 99300893 1001 86380 86390 1
301546 99301546 1001 86380 86390 1
301224 99301224 1001 86380 86390 1
301283 99301283 1001 86380 86390 1
300986 99300986 1001 86380 86390 1
301116 99301116 1001 86380 86390 1
301618 99301618 1001 86380 86390 1
301620 99301620 1001 86380 86390 1
301701 99301701 1001 86380 86390 1
301703 99301703 1001 86380 86390 1
301615 99301615 1001 86380 86390 1
302208 99302208 1001 86380 86390 1
302162 99302162 1001 86380 86390 1
301928 99301928 1001 86380 86390 1
301855 99301855 1001 86380 86390 1
301843 99301843 1001 86380 86390 1
301934 99301934 1001 86380 86390 1
302404 99302404 1001 86380 86390 1
302408 99302408 1001 86380 86390 1
302490 99302490 1001 86380 86390 1
302504 99302504 1001 86380 86390 1
302402 99302402 1001 86380 86390 1
303026 99303026 1001 86380 86390 1
303117 99303117 1001 86380 86390 1
303154 99303154 1001 86380 86390 1
302865 99302865 1001 86380 86390 1
302944 99302944 1001 86380 86390 1
302945 99302945 1001 86380 86390 1
302612 99302612 1001 86380 86390 1
302652 99302652 1001 86380 86390 1
302770 99302770 1001 86380 86390 1
302709 99302709 1001 86380 86390 1
302789 99302789 1001 86380 86390 1
302766 99302766 1001 86380 86390 1
303412 99303412 1001 86380 86390 1
303323 99303323 1001 86380 86390 1
303249 99303249 1001 86380 86390 1
303392 99303392 1001 86380 86390 1
303332 99303332 1001 86380 86390 1
303916 99303916 1001 86380 86390 1
303753 99303753 1001 86380 86390 1
303650 99303650 1001 86380 86390 1
303728 99303728 1001 86380 86390 1
303806 99303806 1001 86380 86390 1
303641 99303641 1001 86380 86390 1
303593 99303593 1001 86380 86390 1
303581 99303581 1001 86380 86390 1
303610 99303610 1001 86380 86390 1
303616 99303616 1001 86380 86390 1
303461 99303461 1001 86380 86390 1
304175 99304175 1001 86380 86390 1
304138 99304138 1001 86380 86390 1
304164 99304164 1001 86380 86390 1
304077 99304077 1001 86380 86390 1
304120 99304120 1001 86380 86390 1
304696 99304696 1001 86380 86390 1
304788 99304788 1001 86380 86390 1
304740 99304740 1001 86380 86390 1
304717 99304717 1001 86380 86390 1
304622 99304622 1001 86380 86390 1
304637 99304637 1001 86380 86390 1
304510 99304510 1001 86380 86390 1
304640 99304640 1001 86380 86390 1
304343 99304343 1001 86380 86390 1
304344 99304344 1001 86380 86390 1
304307 99304307 1001 86380 86390 1
304400 99304400 1001 86380 86390 1
304401 99304401 1001 86380 86390 1
304427 99304427 1001 86380 86390 1
304262 99304262 1001 86380 86390 1
304991 99304991 1001 86380 86390 1
305021 99305021 1001 86380 86390 1
304918 99304918 1001 86380 86390 1
305635 99305635 1001 86380 86390 1
305658 99305658 1001 86380 86390 1
305300 99305300 1001 86380 86390 1
305379 99305379 1001 86380 86390 1
305431 99305431 1001 86380 86390 1
305319 99305319 1001 86380 86390 1
305080 99305080 1001 86380 86390 1
305161 99305161 1001 86380 86390 1
305200 99305200 1001 86380 86390 1
305139 99305139 1001 86380 86390 1
305271 99305271 1001 86380 86390 1
500050 99500050 1001 86380 86390 1
500699 99500699 1001 86380 86390 1
500726 99500726 1001 86380 86390 1
500801 99500801 1001 86380 86390 1
500657 99500657 1001 86380 86390 1
500571 99500571 1001 86380 86390 1
500599 99500599 1001 86380 86390 1
500325 99500325 1001 86380 86390 1
500327 99500327 1001 86380 86390 1
500278 99500278 1001 86380 86390 1
500204 99500204 1001 86380 86390 1
500903 99500903 1001 86380 86390 1
500970 99500970 1001 86380 86390 1
500829 99500829 1001 86380 86390 1
500908 99500908 1001 86380 86390 1
501617 99501617 1001 86380 86390 1
501442 99501442 1001 86380 86390 1
501573 99501573 1001 86380 86390 1
501632 99501632 1001 86380 86390 1
501588 99501588 1001 86380 86390 1
501278 99501278 1001 86380 86390 1
501370 99501370 1001 86380 86390 1
501320 99501320 1001 86380 86390 1
501333 99501333 1001 86380 86390 1
501398 99501398 1001 86380 86390 1
501404 99501404 1001 86380 86390 1
501075 99501075 1001 86380 86390 1
501760 99501760 1001 86380 86390 1
501735 99501735 1001 86380 86390 1
502466 99502466 1001 86380 86390 1
502353 99502353 1001 86380 86390 1
502291 99502291 1001 86380 86390 1
502357 99502357 1001 86380 86390 1
502174 99502174 1001 86380 86390 1
502137 99502137 1001 86380 86390 1
502150 99502150 1001 86380 86390 1
502099 99502099 1001 86380 86390 1
501848 99501848 1001 86380 86390 1
502025 99502025 1001 86380 86390 1
502657 99502657 1001 86380 86390 1
502489 99502489 1001 86380 86390 1
502554 99502554 1001 86380 86390 1
502485 99502485 1001 86380 86390 1
502538 99502538 1001 86380 86390 1
502474 99502474 1001 86380 86390 1
503263 99503263 1001 86380 86390 1
503115 99503115 1001 86380 86390 1
503015 99503015 1001 86380 86390 1
503004 99503004 1001 86380 86390 1
502940 99502940 1001 86380 86390 1
502691 99502691 1001 86380 86390 1
502823 99502823 1001 86380 86390 1
502863 99502863 1001 86380 86390 1
503416 99503416 1001 86380 86390 1
503967 99503967 1001 86380 86390 1
504035 99504035 1001 86380 86390 1
503960 99503960 1001 86380 86390 1
504108 99504108 1001 86380 86390 1
503878 99503878 1001 86380 86390 1
503844 99503844 1001 86380 86390 1
503819 99503819 1001 86380 86390 1
503769 99503769 1001 86380 86390 1
504222 99504222 1001 86380 86390 1
504224 99504224 1001 86380 86390 1
504277 99504277 1001 86380 86390 1
504190 99504190 1001 86380 86390 1
504321 99504321 1001 86380 86390 1
504796 99504796 1001 86380 86390 1
504775 99504775 1001 86380 86390 1
504663 99504663 1001 86380 86390 1
504641 99504641 1001 86380 86390 1
504479 99504479 1001 86380 86390 1
504481 99504481 1001 86380 86390 1
504356 99504356 1001 86380 86390 1
505038 99505038 1001 86380 86390 1
505000 99505000 1001 86380 86390 1
505040 99505040 1001 86380 86390 1
505053 99505053 1001 86380 86390 1
505004 99505004 1001 86380 86390 1
505767 99505767 1001 86380 86390 1
505602 99505602 1001 86380 86390 1
505405 99505405 1001 86380 86390 1
505406 99505406 1001 86380 86390 1
505511 99505511 1001 86380 86390 1
505369 99505369 1001 86380 86390 1
505283 99505283 1001 86380 86390 1
505209 99505209 1001 86380 86390 1
505223 99505223 1001 86380 86390 1
505859 99505859 1001 86380 86390 1
505938 99505938 1001 86380 86390 1
505838 99505838 1001 86380 86390 1
505792 99505792 1001 86380 86390 1
506565 99506565 1001 86380 86390 1
506458 99506458 1001 86380 86390 1
506569 99506569 1001 86380 86390 1
506549 99506549 1001 86380 86390 1
506462 99506462 1001 86380 86390 1
506426 99506426 1001 86380 86390 1
506304 99506304 1001 86380 86390 1
506218 99506218 1001 86380 86390 1
506005 99506005 1001 86380 86390 1
506633 99506633 1001 86380 86390 1
506753 99506753 1001 86380 86390 1
506766 99506766 1001 86380 86390 1
506651 99506651 1001 86380 86390 1
506677 99506677 1001 86380 86390 1
506782 99506782 1001 86380 86390 1
506735 99506735 1001 86380 86390 1
507390 99507390 1001 86380 86390 1
507296 99507296 1001 86380 86390 1
507397 99507397 1001 86380 86390 1
507111 99507111 1001 86380 86390 1
506893 99506893 1001 86380 86390 1
506818 99506818 1001 86380 86390 1
506941 99506941 1001 86380 86390 1
507006 99507006 1001 86380 86390 1
506864 99506864 1001 86380 86390 1
506865 99506865 1001 86380 86390 1
507447 99507447 1001 86380 86390 1
507541 99507541 1001 86380 86390 1
507581 99507581 1001 86380 86390 1
507584 99507584 1001 86380 86390 1
508126 99508126 1001 86380 86390 1
508088 99508088 1001 86380 86390 1
508090 99508090 1001 86380 86390 1
508012 99508012 1001 86380 86390 1
507798 99507798 1001 86380 86390 1
507734 99507734 1001 86380 86390 1
507780 99507780 1001 86380 86390 1
507794 99507794 1001 86380 86390 1
507691 99507691 1001 86380 86390 1
507756 99507756 1001 86380 86390 1
507639 99507639 1001 86380 86390 1
508432 99508432 1001 86380 86390 1
508421 99508421 1001 86380 86390 1
508331 99508331 1001 86380 86390 1
508256 99508256 1001 86380 86390 1
508960 99508960 1001 86380 86390 1
508909 99508909 1001 86380 86390 1
508888 99508888 1001 86380 86390 1
508995 99508995 1001 86380 86390 1
509010 99509010 1001 86380 86390 1
508667 99508667 1001 86380 86390 1
508661 99508661 1001 86380 86390 1
508463 99508463 1001 86380 86390 1
509202 99509202 1001 86380 86390 1
509215 99509215 1001 86380 86390 1
509268 99509268 1001 86380 86390 1
509102 99509102 1001 86380 86390 1
509147 99509147 1001 86380 86390 1
509734 99509734 1001 86380 86390 1
509881 99509881 1001 86380 86390 1
509753 99509753 1001 86380 86390 1
509729 99509729 1001 86380 86390 1
509492 99509492 1001 86380 86390 1
509532 99509532 1001 86380 86390 1
509495 99509495 1001 86380 86390 1
509427 99509427 1001 86380 86390 1
509298 99509298 1001 86380 86390 1
509421 99509421 1001 86380 86390 1
510093 99510093 1001 86380 86390 1
509952 99509952 1001 86380 86390 1
510727 99510727 1001 86380 86390 1
510669 99510669 1001 86380 86390 1
510674 99510674 1001 86380 86390 1
510380 99510380 1001 86380 86390 1
510460 99510460 1001 86380 86390 1
510365 99510365 1001 86380 86390 1
510171 99510171 1001 86380 86390 1
510304 99510304 1001 86380 86390 1
510227 99510227 1001 86380 86390 1
510268 99510268 1001 86380 86390 1
510141 99510141 1001 86380 86390 1
510142 99510142 1001 86380 86390 1
510247 99510247 1001 86380 86390 1
510820 99510820 1001 86380 86390 1
510769 99510769 1001 86380 86390 1
510886 99510886 1001 86380 86390 1
510887 99510887 1001 86380 86390 1
510823 99510823 1001 86380 86390 1
510747 99510747 1001 86380 86390 1
511351 99511351 1001 86380 86390 1
511527 99511527 1001 86380 86390 1
511168 99511168 1001 86380 86390 1
511103 99511103 1001 86380 86390 1
511000 99511000 1001 86380 86390 1
511021 99511021 1001 86380 86390 1
511589 99511589 1001 86380 86390 1
511663 99511663 1001 86380 86390 1
512224 99512224 1001 86380 86390 1
512361 99512361 1001 86380 86390 1
512044 99512044 1001 86380 86390 1
512160 99512160 1001 86380 86390 1
512010 99512010 1001 86380 86390 1
512152 99512152 1001 86380 86390 1
512054 99512054 1001 86380 86390 1
511902 99511902 1001 86380 86390 1
511920 99511920 1001 86380 86390 1
511895 99511895 1001 86380 86390 1
511765 99511765 1001 86380 86390 1
511962 99511962 1001 86380 86390 1
511898 99511898 1001 86380 86390 1
511796 99511796 1001 86380 86390 1
511835 99511835 1001 86380 86390 1
512393 99512393 1001 86380 86390 1
513167 99513167 1001 86380 86390 1
513064 99513064 1001 86380 86390 1
513148 99513148 1001 86380 86390 1
512873 99512873 1001 86380 86390 1
512809 99512809 1001 86380 86390 1
512980 99512980 1001 86380 86390 1
512970 99512970 1001 86380 86390 1
512855 99512855 1001 86380 86390 1
512921 99512921 1001 86380 86390 1
512651 99512651 1001 86380 86390 1
513312 99513312 1001 86380 86390 1
513390 99513390 1001 86380 86390 1
513250 99513250 1001 86380 86390 1
513890 99513890 1001 86380 86390 1
513850 99513850 1001 86380 86390 1
513686 99513686 1001 86380 86390 1
513705 99513705 1001 86380 86390 1
513695 99513695 1001 86380 86390 1
513532 99513532 1001 86380 86390 1
513444 99513444 1001 86380 86390 1
513422 99513422 1001 86380 86390 1
514773 99514773 1001 86380 86390 1
514851 99514851 1001 86380 86390 1
514536 99514536 1001 86380 86390 1
514459 99514459 1001 86380 86390 1
514551 99514551 1001 86380 86390 1
514554 99514554 1001 86380 86390 1
514530 99514530 1001 86380 86390 1
514269 99514269 1001 86380 86390 1
514439 99514439 1001 86380 86390 1
514298 99514298 1001 86380 86390 1
514997 99514997 1001 86380 86390 1
514883 99514883 1001 86380 86390 1
515621 99515621 1001 86380 86390 1
515586 99515586 1001 86380 86390 1
515498 99515498 1001 86380 86390 1
515538 99515538 1001 86380 86390 1
515309 99515309 1001 86380 86390 1
515401 99515401 1001 86380 86390 1
515475 99515475 1001 86380 86390 1
515411 99515411 1001 86380 86390 1
515101 99515101 1001 86380 86390 1
515156 99515156 1001 86380 86390 1
515108 99515108 1001 86380 86390 1
515825 99515825 1001 86380 86390 1
515880 99515880 1001 86380 86390 1
515793 99515793 1001 86380 86390 1
515731 99515731 1001 86380 86390 1
516424 99516424 1001 86380 86390 1
516489 99516489 1001 86380 86390 1
516285 99516285 1001 86380 86390 1
516060 99516060 1001 86380 86390 1
516011 99516011 1001 86380 86390 1
515965 99515965 1001 86380 86390 1
516579 99516579 1001 86380 86390 1
516644 99516644 1001 86380 86390 1
516556 99516556 1001 86380 86390 1
516595 99516595 1001 86380 86390 1
517220 99517220 1001 86380 86390 1
517208 99517208 1001 86380 86390 1
517262 99517262 1001 86380 86390 1
517224 99517224 1001 86380 86390 1
517226 99517226 1001 86380 86390 1
517113 99517113 1001 86380 86390 1
516985 99516985 1001 86380 86390 1
516779 99516779 1001 86380 86390 1
516921 99516921 1001 86380 86390 1
517450 99517450 1001 86380 86390 1
517531 99517531 1001 86380 86390 1
517904 99517904 1001 86380 86390 1
517879 99517879 1001 86380 86390 1
517910 99517910 1001 86380 86390 1
517937 99517937 1001 86380 86390 1
517839 99517839 1001 86380 86390 1
517661 99517661 1001 86380 86390 1
517600 99517600 1001 86380 86390 1
517720 99517720 1001 86380 86390 1
518329 99518329 1001 86380 86390 1
518342 99518342 1001 86380 86390 1
518174 99518174 1001 86380 86390 1
518319 99518319 1001 86380 86390 1
518190 99518190 1001 86380 86390 1
518334 99518334 1001 86380 86390 1
518966 99518966 1001 86380 86390 1
518974 99518974 1001 86380 86390 1
518845 99518845 1001 86380 86390 1
518710 99518710 1001 86380 86390 1
518613 99518613 1001 86380 86390 1
518538 99518538 1001 86380 86390 1
518425 99518425 1001 86380 86390 1
518478 99518478 1001 86380 86390 1
518572 99518572 1001 86380 86390 1
519182 99519182 1001 86380 86390 1
519046 99519046 1001 86380 86390 1
519811 99519811 1001 86380 86390 1
519781 99519781 1001 86380 86390 1
519783 99519783 1001 86380 86390 1
519789 99519789 1001 86380 86390 1
519801 99519801 1001 86380 86390 1
519722 99519722 1001 86380 86390 1
519595 99519595 1001 86380 86390 1
519454 99519454 1001 86380 86390 1
519519 99519519 1001 86380 86390 1
519473 99519473 1001 86380 86390 1
519436 99519436 1001 86380 86390 1
519568 99519568 1001 86380 86390 1
519491 99519491 1001 86380 86390 1
519248 99519248 1001 86380 86390 1
519230 99519230 1001 86380 86390 1
519847 99519847 1001 86380 86390 1
520487 99520487 1001 86380 86390 1
520491 99520491 1001 86380 86390 1
520583 99520583 1001 86380 86390 1
520519 99520519 1001 86380 86390 1
520626 99520626 1001 86380 86390 1
520560 99520560 1001 86380 86390 1
520349 99520349 1001 86380 86390 1
520250 99520250 1001 86380 86390 1
520204 99520204 1001 86380 86390 1
520075 99520075 1001 86380 86390 1
520185 99520185 1001 86380 86390 1
520134 99520134 1001 86380 86390 1
520173 99520173 1001 86380 86390 1
520845 99520845 1001 86380 86390 1
520801 99520801 1001 86380 86390 1
520840 99520840 1001 86380 86390 1
520829 99520829 1001 86380 86390 1
521442 99521442 1001 86380 86390 1
521330 99521330 1001 86380 86390 1
521318 99521318 1001 86380 86390 1
521104 99521104 1001 86380 86390 1
521156 99521156 1001 86380 86390 1
520951 99520951 1001 86380 86390 1
520977 99520977 1001 86380 86390 1
520943 99520943 1001 86380 86390 1
520999 99520999 1001 86380 86390 1
521554 99521554 1001 86380 86390 1
521530 99521530 1001 86380 86390 1
521522 99521522 1001 86380 86390 1
521536 99521536 1001 86380 86390 1
521499 99521499 1001 86380 86390 1
521668 99521668 1001 86380 86390 1
522205 99522205 1001 86380 86390 1
522133 99522133 1001 86380 86390 1
522239 99522239 1001 86380 86390 1
522098 99522098 1001 86380 86390 1
521976 99521976 1001 86380 86390 1
521686 99521686 1001 86380 86390 1
521806 99521806 1001 86380 86390 1
521837 99521837 1001 86380 86390 1
521878 99521878 1001 86380 86390 1
522359 99522359 1001 86380 86390 1
522411 99522411 1001 86380 86390 1
522427 99522427 1001 86380 86390 1
522467 99522467 1001 86380 86390 1
522379 99522379 1001 86380 86390 1
523071 99523071 1001 86380 86390 1
522981 99522981 1001 86380 86390 1
522973 99522973 1001 86380 86390 1
522963 99522963 1001 86380 86390 1
522889 99522889 1001 86380 86390 1
522715 99522715 1001 86380 86390 1
522729 99522729 1001 86380 86390 1
522680 99522680 1001 86380 86390 1
522579 99522579 1001 86380 86390 1
522503 99522503 1001 86380 86390 1
522685 99522685 1001 86380 86390 1
523284 99523284 1001 86380 86390 1
523163 99523163 1001 86380 86390 1
523280 99523280 1001 86380 86390 1
523726 99523726 1001 86380 86390 1
523623 99523623 1001 86380 86390 1
523719 99523719 1001 86380 86390 1
523592 99523592 1001 86380 86390 1
523388 99523388 1001 86380 86390 1
523387 99523387 1001 86380 86390 1
524136 99524136 1001 86380 86390 1
524124 99524124 1001 86380 86390 1
524061 99524061 1001 86380 86390 1
523973 99523973 1001 86380 86390 1
524094 99524094 1001 86380 86390 1
524133 99524133 1001 86380 86390 1
524708 99524708 1001 86380 86390 1
524404 99524404 1001 86380 86390 1
524431 99524431 1001 86380 86390 1
524483 99524483 1001 86380 86390 1
524485 99524485 1001 86380 86390 1
524408 99524408 1001 86380 86390 1
524242 99524242 1001 86380 86390 1
524195 99524195 1001 86380 86390 1
524341 99524341 1001 86380 86390 1
524924 99524924 1001 86380 86390 1
524957 99524957 1001 86380 86390 1
525594 99525594 1001 86380 86390 1
525187 99525187 1001 86380 86390 1
525357 99525357 1001 86380 86390 1
525285 99525285 1001 86380 86390 1
525135 99525135 1001 86380 86390 1
525162 99525162 1001 86380 86390 1
525139 99525139 1001 86380 86390 1
525179 99525179 1001 86380 86390 1
525716 99525716 1001 86380 86390 1
525719 99525719 1001 86380 86390 1
525733 99525733 1001 86380 86390 1
525604 99525604 1001 86380 86390 1
526397 99526397 1001 86380 86390 1
526274 99526274 1001 86380 86390 1
526249 99526249 1001 86380 86390 1
526275 99526275 1001 86380 86390 1
526368 99526368 1001 86380 86390 1
526161 99526161 1001 86380 86390 1
525881 99525881 1001 86380 86390 1
525830 99525830 1001 86380 86390 1
525882 99525882 1001 86380 86390 1
525913 99525913 1001 86380 86390 1
525966 99525966 1001 86380 86390 1
525955 99525955 1001 86380 86390 1
526601 99526601 1001 86380 86390 1
526589 99526589 1001 86380 86390 1
526592 99526592 1001 86380 86390 1
526620 99526620 1001 86380 86390 1
526493 99526493 1001 86380 86390 1
526585 99526585 1001 86380 86390 1
527148 99527148 1001 86380 86390 1
527215 99527215 1001 86380 86390 1
527176 99527176 1001 86380 86390 1
527074 99527074 1001 86380 86390 1
527064 99527064 1001 86380 86390 1
527235 99527235 1001 86380 86390 1
526915 99526915 1001 86380 86390 1
527031 99527031 1001 86380 86390 1
526851 99526851 1001 86380 86390 1
527040 99527040 1001 86380 86390 1
526859 99526859 1001 86380 86390 1
526798 99526798 1001 86380 86390 1
526813 99526813 1001 86380 86390 1
526750 99526750 1001 86380 86390 1
527259 99527259 1001 86380 86390 1
527430 99527430 1001 86380 86390 1
527309 99527309 1001 86380 86390 1
527895 99527895 1001 86380 86390 1
528047 99528047 1001 86380 86390 1
527794 99527794 1001 86380 86390 1
527681 99527681 1001 86380 86390 1
527749 99527749 1001 86380 86390 1
527534 99527534 1001 86380 86390 1
527593 99527593 1001 86380 86390 1
527530 99527530 1001 86380 86390 1
528268 99528268 1001 86380 86390 1
528166 99528166 1001 86380 86390 1
528130 99528130 1001 86380 86390 1
528249 99528249 1001 86380 86390 1
528239 99528239 1001 86380 86390 1
528786 99528786 1001 86380 86390 1
528842 99528842 1001 86380 86390 1
528884 99528884 1001 86380 86390 1
528672 99528672 1001 86380 86390 1
528492 99528492 1001 86380 86390 1
528664 99528664 1001 86380 86390 1
528691 99528691 1001 86380 86390 1
528589 99528589 1001 86380 86390 1
528629 99528629 1001 86380 86390 1
528477 99528477 1001 86380 86390 1
528940 99528940 1001 86380 86390 1
529576 99529576 1001 86380 86390 1
529578 99529578 1001 86380 86390 1
529643 99529643 1001 86380 86390 1
529707 99529707 1001 86380 86390 1
529570 99529570 1001 86380 86390 1
529610 99529610 1001 86380 86390 1
529559 99529559 1001 86380 86390 1
529384 99529384 1001 86380 86390 1
529424 99529424 1001 86380 86390 1
529401 99529401 1001 86380 86390 1
529132 99529132 1001 86380 86390 1
529122 99529122 1001 86380 86390 1
529777 99529777 1001 86380 86390 1
529738 99529738 1001 86380 86390 1
529757 99529757 1001 86380 86390 1
529748 99529748 1001 86380 86390 1
530550 99530550 1001 86380 86390 1
530491 99530491 1001 86380 86390 1
530509 99530509 1001 86380 86390 1
530463 99530463 1001 86380 86390 1
530299 99530299 1001 86380 86390 1
530217 99530217 1001 86380 86390 1
529936 99529936 1001 86380 86390 1
529962 99529962 1001 86380 86390 1
530094 99530094 1001 86380 86390 1
530136 99530136 1001 86380 86390 1
529933 99529933 1001 86380 86390 1
530670 99530670 1001 86380 86390 1
530619 99530619 1001 86380 86390 1
530595 99530595 1001 86380 86390 1
530570 99530570 1001 86380 86390 1
531330 99531330 1001 86380 86390 1
531182 99531182 1001 86380 86390 1
531374 99531374 1001 86380 86390 1
531073 99531073 1001 86380 86390 1
531036 99531036 1001 86380 86390 1
530974 99530974 1001 86380 86390 1
531157 99531157 1001 86380 86390 1
530889 99530889 1001 86380 86390 1
530915 99530915 1001 86380 86390 1
530957 99530957 1001 86380 86390 1
530867 99530867 1001 86380 86390 1
531454 99531454 1001 86380 86390 1
531495 99531495 1001 86380 86390 1
531509 99531509 1001 86380 86390 1
531458 99531458 1001 86380 86390 1
532156 99532156 1001 86380 86390 1
532040 99532040 1001 86380 86390 1
532176 99532176 1001 86380 86390 1
532154 99532154 1001 86380 86390 1
531910 99531910 1001 86380 86390 1
531950 99531950 1001 86380 86390 1
531964 99531964 1001 86380 86390 1
531984 99531984 1001 86380 86390 1
531703 99531703 1001 86380 86390 1
531749 99531749 1001 86380 86390 1
531700 99531700 1001 86380 86390 1
532257 99532257 1001 86380 86390 1
532829 99532829 1001 86380 86390 1
533008 99533008 1001 86380 86390 1
532939 99532939 1001 86380 86390 1
532889 99532889 1001 86380 86390 1
532625 99532625 1001 86380 86390 1
532798 99532798 1001 86380 86390 1
532556 99532556 1001 86380 86390 1
532492 99532492 1001 86380 86390 1
532459 99532459 1001 86380 86390 1
533210 99533210 1001 86380 86390 1
533201 99533201 1001 86380 86390 1
533139 99533139 1001 86380 86390 1
533101 99533101 1001 86380 86390 1
533166 99533166 1001 86380 86390 1
533067 99533067 1001 86380 86390 1
533807 99533807 1001 86380 86390 1
533822 99533822 1001 86380 86390 1
533819 99533819 1001 86380 86390 1
533618 99533618 1001 86380 86390 1
533516 99533516 1001 86380 86390 1
533622 99533622 1001 86380 86390 1
533600 99533600 1001 86380 86390 1
533250 99533250 1001 86380 86390 1
533356 99533356 1001 86380 86390 1
533922 99533922 1001 86380 86390 1
534039 99534039 1001 86380 86390 1
533979 99533979 1001 86380 86390 1
534061 99534061 1001 86380 86390 1
534583 99534583 1001 86380 86390 1
534485 99534485 1001 86380 86390 1
534640 99534640 1001 86380 86390 1
534498 99534498 1001 86380 86390 1
534537 99534537 1001 86380 86390 1
534512 99534512 1001 86380 86390 1
534375 99534375 1001 86380 86390 1
534444 99534444 1001 86380 86390 1
534412 99534412 1001 86380 86390 1
534135 99534135 1001 86380 86390 1
534227 99534227 1001 86380 86390 1
534269 99534269 1001 86380 86390 1
534087 99534087 1001 86380 86390 1
534075 99534075 1001 86380 86390 1
534723 99534723 1001 86380 86390 1
534823 99534823 1001 86380 86390 1
535483 99535483 1001 86380 86390 1
535500 99535500 1001 86380 86390 1
535215 99535215 1001 86380 86390 1
535230 99535230 1001 86380 86390 1
535295 99535295 1001 86380 86390 1
535219 99535219 1001 86380 86390 1
535261 99535261 1001 86380 86390 1
535107 99535107 1001 86380 86390 1
535304 99535304 1001 86380 86390 1
535088 99535088 1001 86380 86390 1
535029 99535029 1001 86380 86390 1
535650 99535650 1001 86380 86390 1
535663 99535663 1001 86380 86390 1
535522 99535522 1001 86380 86390 1
535613 99535613 1001 86380 86390 1
535606 99535606 1001 86380 86390 1
536298 99536298 1001 86380 86390 1
536292 99536292 1001 86380 86390 1
536315 99536315 1001 86380 86390 1
536241 99536241 1001 86380 86390 1
536204 99536204 1001 86380 86390 1
536014 99536014 1001 86380 86390 1
536123 99536123 1001 86380 86390 1
536025 99536025 1001 86380 86390 1
536117 99536117 1001 86380 86390 1
535889 99535889 1001 86380 86390 1
535920 99535920 1001 86380 86390 1
536451 99536451 1001 86380 86390 1
536426 99536426 1001 86380 86390 1
536494 99536494 1001 86380 86390 1
536406 99536406 1001 86380 86390 1
536538 99536538 1001 86380 86390 1
537138 99537138 1001 86380 86390 1
536789 99536789 1001 86380 86390 1
536922 99536922 1001 86380 86390 1
536771 99536771 1001 86380 86390 1
536812 99536812 1001 86380 86390 1
536580 99536580 1001 86380 86390 1
536646 99536646 1001 86380 86390 1
536556 99536556 1001 86380 86390 1
536738 99536738 1001 86380 86390 1
536664 99536664 1001 86380 86390 1
536729 99536729 1001 86380 86390 1
536717 99536717 1001 86380 86390 1
536628 99536628 1001 86380 86390 1
536605 99536605 1001 86380 86390 1
537367 99537367 1001 86380 86390 1
537252 99537252 1001 86380 86390 1
537220 99537220 1001 86380 86390 1
537339 99537339 1001 86380 86390 1
537827 99537827 1001 86380 86390 1
537986 99537986 1001 86380 86390 1
537667 99537667 1001 86380 86390 1
537590 99537590 1001 86380 86390 1
537772 99537772 1001 86380 86390 1
537631 99537631 1001 86380 86390 1
537581 99537581 1001 86380 86390 1
537595 99537595 1001 86380 86390 1
537596 99537596 1001 86380 86390 1
537393 99537393 1001 86380 86390 1
538154 99538154 1001 86380 86390 1
538108 99538108 1001 86380 86390 1
538752 99538752 1001 86380 86390 1
538784 99538784 1001 86380 86390 1
538639 99538639 1001 86380 86390 1
538721 99538721 1001 86380 86390 1
538572 99538572 1001 86380 86390 1
538237 99538237 1001 86380 86390 1
538213 99538213 1001 86380 86390 1
538331 99538331 1001 86380 86390 1
539008 99539008 1001 86380 86390 1
538901 99538901 1001 86380 86390 1
539581 99539581 1001 86380 86390 1
539491 99539491 1001 86380 86390 1
539620 99539620 1001 86380 86390 1
539267 99539267 1001 86380 86390 1
539352 99539352 1001 86380 86390 1
539419 99539419 1001 86380 86390 1
539277 99539277 1001 86380 86390 1
539111 99539111 1001 86380 86390 1
539023 99539023 1001 86380 86390 1
539179 99539179 1001 86380 86390 1
539129 99539129 1001 86380 86390 1
539091 99539091 1001 86380 86390 1
539208 99539208 1001 86380 86390 1
539080 99539080 1001 86380 86390 1
539721 99539721 1001 86380 86390 1
539735 99539735 1001 86380 86390 1
540329 99540329 1001 86380 86390 1
540446 99540446 1001 86380 86390 1
540058 99540058 1001 86380 86390 1
540140 99540140 1001 86380 86390 1
540103 99540103 1001 86380 86390 1
540612 99540612 1001 86380 86390 1
540509 99540509 1001 86380 86390 1
540550 99540550 1001 86380 86390 1
540500 99540500 1001 86380 86390 1
540643 99540643 1001 86380 86390 1
540514 99540514 1001 86380 86390 1
541275 99541275 1001 86380 86390 1
541098 99541098 1001 86380 86390 1
541123 99541123 1001 86380 86390 1
541291 99541291 1001 86380 86390 1
540961 99540961 1001 86380 86390 1
540686 99540686 1001 86380 86390 1
540727 99540727 1001 86380 86390 1
540766 99540766 1001 86380 86390 1
541331 99541331 1001 86380 86390 1
541333 99541333 1001 86380 86390 1
541375 99541375 1001 86380 86390 1
541354 99541354 1001 86380 86390 1
542082 99542082 1001 86380 86390 1
541823 99541823 1001 86380 86390 1
541869 99541869 1001 86380 86390 1
541631 99541631 1001 86380 86390 1
541569 99541569 1001 86380 86390 1
541687 99541687 1001 86380 86390 1
542297 99542297 1001 86380 86390 1
542129 99542129 1001 86380 86390 1
542311 99542311 1001 86380 86390 1
542123 99542123 1001 86380 86390 1
542176 99542176 1001 86380 86390 1
542126 99542126 1001 86380 86390 1
542282 99542282 1001 86380 86390 1
542778 99542778 1001 86380 86390 1
542798 99542798 1001 86380 86390 1
542929 99542929 1001 86380 86390 1
542813 99542813 1001 86380 86390 1
542638 99542638 1001 86380 86390 1
542652 99542652 1001 86380 86390 1
542708 99542708 1001 86380 86390 1
542620 99542620 1001 86380 86390 1
542633 99542633 1001 86380 86390 1
542556 99542556 1001 86380 86390 1
542570 99542570 1001 86380 86390 1
542700 99542700 1001 86380 86390 1
542366 99542366 1001 86380 86390 1
542449 99542449 1001 86380 86390 1
543033 99543033 1001 86380 86390 1
543098 99543098 1001 86380 86390 1
543061 99543061 1001 86380 86390 1
542962 99542962 1001 86380 86390 1
543080 99543080 1001 86380 86390 1
543068 99543068 1001 86380 86390 1
543456 99543456 1001 86380 86390 1
543563 99543563 1001 86380 86390 1
543369 99543369 1001 86380 86390 1
543539 99543539 1001 86380 86390 1
543183 99543183 1001 86380 86390 1
543260 99543260 1001 86380 86390 1
543872 99543872 1001 86380 86390 1
543885 99543885 1001 86380 86390 1
543925 99543925 1001 86380 86390 1
543875 99543875 1001 86380 86390 1
543814 99543814 1001 86380 86390 1
543880 99543880 1001 86380 86390 1
544417 99544417 1001 86380 86390 1
544486 99544486 1001 86380 86390 1
544572 99544572 1001 86380 86390 1
544587 99544587 1001 86380 86390 1
544310 99544310 1001 86380 86390 1
544375 99544375 1001 86380 86390 1
544193 99544193 1001 86380 86390 1
544726 99544726 1001 86380 86390 1
544605 99544605 1001 86380 86390 1
540401 868 1002 31239 42868 1
534636 655 1001 50746 51046 1
400063 99400063 1001 86380 86390 1
400167 99400167 1001 86380 86390 1
400243 99400243 1001 86380 86390 1
400275 99400275 1001 86380 86390 1
400399 99400399 1001 86380 86390 1
400429 99400429 1001 86380 86390 1
400612 99400612 1001 86380 86390 1
400708 99400708 1001 86380 86390 1
400720 99400720 1001 86380 86390 1
400649 99400649 1001 86380 86390 1
400821 99400821 1001 86380 86390 1
400960 99400960 1001 86380 86390 1
401117 99401117 1001 86380 86390 1
401143 99401143 1001 86380 86390 1
401151 99401151 1001 86380 86390 1
401291 99401291 1001 86380 86390 1
401274 99401274 1001 86380 86390 1
401584 99401584 1001 86380 86390 1
401579 99401579 1001 86380 86390 1
401657 99401657 1001 86380 86390 1
401599 99401599 1001 86380 86390 1
401585 99401585 1001 86380 86390 1
401846 99401846 1001 86380 86390 1
401836 99401836 1001 86380 86390 1
402484 99402484 1001 86380 86390 1
402515 99402515 1001 86380 86390 1
402501 99402501 1001 86380 86390 1
402504 99402504 1001 86380 86390 1
402509 99402509 1001 86380 86390 1
402597 99402597 1001 86380 86390 1
402773 99402773 1001 86380 86390 1
402941 99402941 1001 86380 86390 1
403091 99403091 1001 86380 86390 1
403066 99403066 1001 86380 86390 1
403181 99403181 1001 86380 86390 1
403222 99403222 1001 86380 86390 1
403427 99403427 1001 86380 86390 1
403497 99403497 1001 86380 86390 1
403532 99403532 1001 86380 86390 1
403658 99403658 1001 86380 86390 1
403798 99403798 1001 86380 86390 1
403839 99403839 1001 86380 86390 1
403906 99403906 1001 86380 86390 1
404011 99404011 1001 86380 86390 1
404015 99404015 1001 86380 86390 1
404316 99404316 1001 86380 86390 1
404412 99404412 1001 86380 86390 1
404679 99404679 1001 86380 86390 1
404682 99404682 1001 86380 86390 1
404871 99404871 1001 86380 86390 1
404874 99404874 1001 86380 86390 1
405205 99405205 1001 86380 86390 1
405399 99405399 1001 86380 86390 1
405515 99405515 1001 86380 86390 1
405644 99405644 1001 86380 86390 1
405649 99405649 1001 86380 86390 1
405666 99405666 1001 86380 86390 1
405870 99405870 1001 86380 86390 1
406012 99406012 1001 86380 86390 1
406103 99406103 1001 86380 86390 1
406261 99406261 1001 86380 86390 1
406729 99406729 1001 86380 86390 1
406782 99406782 1001 86380 86390 1
406818 99406818 1001 86380 86390 1
406994 99406994 1001 86380 86390 1
407377 99407377 1001 86380 86390 1
407723 99407723 1001 86380 86390 1
407782 99407782 1001 86380 86390 1
407991 99407991 1001 86380 86390 1
408173 99408173 1001 86380 86390 1
408527 99408527 1001 86380 86390 1
408460 99408460 1001 86380 86390 1
408875 99408875 1001 86380 86390 1
408958 99408958 1001 86380 86390 1
409181 99409181 1001 86380 86390 1
409198 99409198 1001 86380 86390 1
409434 99409434 1001 86380 86390 1
409753 99409753 1001 86380 86390 1
409994 99409994 1001 86380 86390 1
410111 99410111 1001 86380 86390 1
410272 99410272 1001 86380 86390 1
410373 99410373 1001 86380 86390 1
410376 99410376 1001 86380 86390 1
410306 99410306 1001 86380 86390 1
410465 99410465 1001 86380 86390 1
410651 99410651 1001 86380 86390 1
410810 99410810 1001 86380 86390 1
410988 99410988 1001 86380 86390 1
410948 99410948 1001 86380 86390 1
411253 99411253 1001 86380 86390 1
411304 99411304 1001 86380 86390 1
411337 99411337 1001 86380 86390 1
411390 99411390 1001 86380 86390 1
411373 99411373 1001 86380 86390 1
411395 99411395 1001 86380 86390 1
411415 99411415 1001 86380 86390 1
411433 99411433 1001 86380 86390 1
411587 99411587 1001 86380 86390 1
411688 99411688 1001 86380 86390 1
411794 99411794 1001 86380 86390 1
412040 99412040 1001 86380 86390 1
412090 99412090 1001 86380 86390 1
413366 99413366 1001 86380 86390 1
413618 99413618 1001 86380 86390 1
413647 99413647 1001 86380 86390 1
413394 99413394 1001 86380 86390 1
413330 99413330 1001 86380 86390 1
412907 99412907 1001 86380 86390 1
412909 99412909 1001 86380 86390 1
412538 99412538 1001 86380 86390 1
412500 99412500 1001 86380 86390 1
413985 99413985 1001 86380 86390 1
413893 99413893 1001 86380 86390 1
413900 99413900 1001 86380 86390 1
414066 99414066 1001 86380 86390 1
413843 99413843 1001 86380 86390 1
414004 99414004 1001 86380 86390 1
413749 99413749 1001 86380 86390 1
415126 99415126 1001 86380 86390 1
414589 99414589 1001 86380 86390 1
414824 99414824 1001 86380 86390 1
414779 99414779 1001 86380 86390 1
414597 99414597 1001 86380 86390 1
414746 99414746 1001 86380 86390 1
414293 99414293 1001 86380 86390 1
414179 99414179 1001 86380 86390 1
414188 99414188 1001 86380 86390 1
415341 99415341 1001 86380 86390 1
415401 99415401 1001 86380 86390 1
415441 99415441 1001 86380 86390 1
415498 99415498 1001 86380 86390 1
415524 99415524 1001 86380 86390 1
416833 99416833 1001 86380 86390 1
416791 99416791 1001 86380 86390 1
416687 99416687 1001 86380 86390 1
416694 99416694 1001 86380 86390 1
416513 99416513 1001 86380 86390 1
415786 99415786 1001 86380 86390 1
416050 99416050 1001 86380 86390 1
417400 99417400 1001 86380 86390 1
417333 99417333 1001 86380 86390 1
417075 99417075 1001 86380 86390 1
417261 99417261 1001 86380 86390 1
417222 99417222 1001 86380 86390 1
417319 99417319 1001 86380 86390 1
417395 99417395 1001 86380 86390 1
417133 99417133 1001 86380 86390 1
417474 99417474 1001 86380 86390 1
418051 99418051 1001 86380 86390 1
418246 99418246 1001 86380 86390 1
418893 99418893 1001 86380 86390 1
418832 99418832 1001 86380 86390 1
419186 99419186 1001 86380 86390 1
420116 99420116 1001 86380 86390 1
419701 99419701 1001 86380 86390 1
419968 99419968 1001 86380 86390 1
419827 99419827 1001 86380 86390 1
419752 99419752 1001 86380 86390 1
420030 99420030 1001 86380 86390 1
419554 99419554 1001 86380 86390 1
419487 99419487 1001 86380 86390 1
419315 99419315 1001 86380 86390 1
420780 99420780 1001 86380 86390 1
420688 99420688 1001 86380 86390 1
421888 99421888 1001 86380 86390 1
421965 99421965 1001 86380 86390 1
421743 99421743 1001 86380 86390 1
421846 99421846 1001 86380 86390 1
421820 99421820 1001 86380 86390 1
421951 99421951 1001 86380 86390 1
421982 99421982 1001 86380 86390 1
421953 99421953 1001 86380 86390 1
422100 99422100 1001 86380 86390 1
421937 99421937 1001 86380 86390 1
421624 99421624 1001 86380 86390 1
421558 99421558 1001 86380 86390 1
421063 99421063 1001 86380 86390 1
420944 99420944 1001 86380 86390 1
421104 99421104 1001 86380 86390 1
420872 99420872 1001 86380 86390 1
420985 99420985 1001 86380 86390 1
421255 99421255 1001 86380 86390 1
422143 99422143 1001 86380 86390 1
422334 99422334 1001 86380 86390 1
422124 99422124 1001 86380 86390 1
422130 99422130 1001 86380 86390 1
422156 99422156 1001 86380 86390 1
422268 99422268 1001 86380 86390 1
423607 99423607 1001 86380 86390 1
423557 99423557 1001 86380 86390 1
422965 99422965 1001 86380 86390 1
423081 99423081 1001 86380 86390 1
422560 99422560 1001 86380 86390 1
422762 99422762 1001 86380 86390 1
423989 99423989 1001 86380 86390 1
424089 99424089 1001 86380 86390 1
425274 99425274 1001 86380 86390 1
425337 99425337 1001 86380 86390 1
425338 99425338 1001 86380 86390 1
425233 99425233 1001 86380 86390 1
425207 99425207 1001 86380 86390 1
425023 99425023 1001 86380 86390 1
425187 99425187 1001 86380 86390 1
425101 99425101 1001 86380 86390 1
424668 99424668 1001 86380 86390 1
424935 99424935 1001 86380 86390 1
424771 99424771 1001 86380 86390 1
424538 99424538 1001 86380 86390 1
424203 99424203 1001 86380 86390 1
425410 99425410 1001 86380 86390 1
425615 99425615 1001 86380 86390 1
427036 99427036 1001 86380 86390 1
426954 99426954 1001 86380 86390 1
426578 99426578 1001 86380 86390 1
426114 99426114 1001 86380 86390 1
425893 99425893 1001 86380 86390 1
426253 99426253 1001 86380 86390 1
427437 99427437 1001 86380 86390 1
427122 99427122 1001 86380 86390 1
428607 99428607 1001 86380 86390 1
428363 99428363 1001 86380 86390 1
428669 99428669 1001 86380 86390 1
428627 99428627 1001 86380 86390 1
428720 99428720 1001 86380 86390 1
427923 99427923 1001 86380 86390 1
428266 99428266 1001 86380 86390 1
428019 99428019 1001 86380 86390 1
427690 99427690 1001 86380 86390 1
427866 99427866 1001 86380 86390 1
429006 99429006 1001 86380 86390 1
428973 99428973 1001 86380 86390 1
428833 99428833 1001 86380 86390 1
430373 99430373 1001 86380 86390 1
430317 99430317 1001 86380 86390 1
429614 99429614 1001 86380 86390 1
429571 99429571 1001 86380 86390 1
429503 99429503 1001 86380 86390 1
429556 99429556 1001 86380 86390 1
429337 99429337 1001 86380 86390 1
429240 99429240 1001 86380 86390 1
430701 99430701 1001 86380 86390 1
430518 99430518 1001 86380 86390 1
431822 99431822 1001 86380 86390 1
432059 99432059 1001 86380 86390 1
431996 99431996 1001 86380 86390 1
432015 99432015 1001 86380 86390 1
431723 99431723 1001 86380 86390 1
431976 99431976 1001 86380 86390 1
431725 99431725 1001 86380 86390 1
431609 99431609 1001 86380 86390 1
431318 99431318 1001 86380 86390 1
431471 99431471 1001 86380 86390 1
431126 99431126 1001 86380 86390 1
431250 99431250 1001 86380 86390 1
432224 99432224 1001 86380 86390 1
432210 99432210 1001 86380 86390 1
432361 99432361 1001 86380 86390 1
432280 99432280 1001 86380 86390 1
433349 99433349 1001 86380 86390 1
433535 99433535 1001 86380 86390 1
433427 99433427 1001 86380 86390 1
433716 99433716 1001 86380 86390 1
433057 99433057 1001 86380 86390 1
433146 99433146 1001 86380 86390 1
432565 99432565 1001 86380 86390 1
432587 99432587 1001 86380 86390 1
434093 99434093 1001 86380 86390 1
434072 99434072 1001 86380 86390 1
433910 99433910 1001 86380 86390 1
433746 99433746 1001 86380 86390 1
435366 99435366 1001 86380 86390 1
435401 99435401 1001 86380 86390 1
435071 99435071 1001 86380 86390 1
434625 99434625 1001 86380 86390 1
434974 99434974 1001 86380 86390 1
434700 99434700 1001 86380 86390 1
434890 99434890 1001 86380 86390 1
434679 99434679 1001 86380 86390 1
434230 99434230 1001 86380 86390 1
434433 99434433 1001 86380 86390 1
434148 99434148 1001 86380 86390 1
435757 99435757 1001 86380 86390 1
435704 99435704 1001 86380 86390 1
435867 99435867 1001 86380 86390 1
435553 99435553 1001 86380 86390 1
435785 99435785 1001 86380 86390 1
436873 99436873 1001 86380 86390 1
437093 99437093 1001 86380 86390 1
436920 99436920 1001 86380 86390 1
436397 99436397 1001 86380 86390 1
436463 99436463 1001 86380 86390 1
436737 99436737 1001 86380 86390 1
436006 99436006 1001 86380 86390 1
436214 99436214 1001 86380 86390 1
436044 99436044 1001 86380 86390 1
436270 99436270 1001 86380 86390 1
435989 99435989 1001 86380 86390 1
435962 99435962 1001 86380 86390 1
436325 99436325 1001 86380 86390 1
436061 99436061 1001 86380 86390 1
437216 99437216 1001 86380 86390 1
300071 99300071 1001 86380 86390 1
300052 99300052 1001 86380 86390 1
300631 99300631 1001 86380 86390 1
300663 99300663 1001 86380 86390 1
300498 99300498 1001 86380 86390 1
300524 99300524 1001 86380 86390 1
300492 99300492 1001 86380 86390 1
300428 99300428 1001 86380 86390 1
300173 99300173 1001 86380 86390 1
300265 99300265 1001 86380 86390 1
300292 99300292 1001 86380 86390 1
300241 99300241 1001 86380 86390 1
301432 99301432 1001 86380 86390 1
301286 99301286 1001 86380 86390 1
301661 99301661 1001 86380 86390 1
301715 99301715 1001 86380 86390 1
302228 99302228 1001 86380 86390 1
302280 99302280 1001 86380 86390 1
302242 99302242 1001 86380 86390 1
302179 99302179 1001 86380 86390 1
302223 99302223 1001 86380 86390 1
302187 99302187 1001 86380 86390 1
302023 99302023 1001 86380 86390 1
302049 99302049 1001 86380 86390 1
301930 99301930 1001 86380 86390 1
301841 99301841 1001 86380 86390 1
301763 99301763 1001 86380 86390 1
301869 99301869 1001 86380 86390 1
302585 99302585 1001 86380 86390 1
302547 99302547 1001 86380 86390 1
302457 99302457 1001 86380 86390 1
302485 99302485 1001 86380 86390 1
302397 99302397 1001 86380 86390 1
302476 99302476 1001 86380 86390 1
303130 99303130 1001 86380 86390 1
303113 99303113 1001 86380 86390 1
302975 99302975 1001 86380 86390 1
302967 99302967 1001 86380 86390 1
302864 99302864 1001 86380 86390 1
302933 99302933 1001 86380 86390 1
302908 99302908 1001 86380 86390 1
302858 99302858 1001 86380 86390 1
302588 99302588 1001 86380 86390 1
303243 99303243 1001 86380 86390 1
303231 99303231 1001 86380 86390 1
303264 99303264 1001 86380 86390 1
303867 99303867 1001 86380 86390 1
303871 99303871 1001 86380 86390 1
304013 99304013 1001 86380 86390 1
303951 99303951 1001 86380 86390 1
303865 99303865 1001 86380 86390 1
303817 99303817 1001 86380 86390 1
303689 99303689 1001 86380 86390 1
303516 99303516 1001 86380 86390 1
303414 99303414 1001 86380 86390 1
303547 99303547 1001 86380 86390 1
303509 99303509 1001 86380 86390 1
304237 99304237 1001 86380 86390 1
304059 99304059 1001 86380 86390 1
304204 99304204 1001 86380 86390 1
304154 99304154 1001 86380 86390 1
304658 99304658 1001 86380 86390 1
304606 99304606 1001 86380 86390 1
304542 99304542 1001 86380 86390 1
304652 99304652 1001 86380 86390 1
304536 99304536 1001 86380 86390 1
304317 99304317 1001 86380 86390 1
304416 99304416 1001 86380 86390 1
304934 99304934 1001 86380 86390 1
304877 99304877 1001 86380 86390 1
304969 99304969 1001 86380 86390 1
305482 99305482 1001 86380 86390 1
305631 99305631 1001 86380 86390 1
305594 99305594 1001 86380 86390 1
305365 99305365 1001 86380 86390 1
305366 99305366 1001 86380 86390 1
305450 99305450 1001 86380 86390 1
305400 99305400 1001 86380 86390 1
305336 99305336 1001 86380 86390 1
305077 99305077 1001 86380 86390 1
305175 99305175 1001 86380 86390 1
305150 99305150 1001 86380 86390 1
500791 99500791 1001 86380 86390 1
500716 99500716 1001 86380 86390 1
500695 99500695 1001 86380 86390 1
500632 99500632 1001 86380 86390 1
500470 99500470 1001 86380 86390 1
500322 99500322 1001 86380 86390 1
500207 99500207 1001 86380 86390 1
500338 99500338 1001 86380 86390 1
500340 99500340 1001 86380 86390 1
500317 99500317 1001 86380 86390 1
500318 99500318 1001 86380 86390 1
500293 99500293 1001 86380 86390 1
500321 99500321 1001 86380 86390 1
500386 99500386 1001 86380 86390 1
500950 99500950 1001 86380 86390 1
501543 99501543 1001 86380 86390 1
501544 99501544 1001 86380 86390 1
501627 99501627 1001 86380 86390 1
501575 99501575 1001 86380 86390 1
501435 99501435 1001 86380 86390 1
501361 99501361 1001 86380 86390 1
501426 99501426 1001 86380 86390 1
501430 99501430 1001 86380 86390 1
501405 99501405 1001 86380 86390 1
501393 99501393 1001 86380 86390 1
501174 99501174 1001 86380 86390 1
501220 99501220 1001 86380 86390 1
501107 99501107 1001 86380 86390 1
501185 99501185 1001 86380 86390 1
501729 99501729 1001 86380 86390 1
501836 99501836 1001 86380 86390 1
501798 99501798 1001 86380 86390 1
501763 99501763 1001 86380 86390 1
501686 99501686 1001 86380 86390 1
501764 99501764 1001 86380 86390 1
502366 99502366 1001 86380 86390 1
502265 99502265 1001 86380 86390 1
502249 99502249 1001 86380 86390 1
502160 99502160 1001 86380 86390 1
502188 99502188 1001 86380 86390 1
501975 99501975 1001 86380 86390 1
501937 99501937 1001 86380 86390 1
501886 99501886 1001 86380 86390 1
502003 99502003 1001 86380 86390 1
502660 99502660 1001 86380 86390 1
502547 99502547 1001 86380 86390 1
502656 99502656 1001 86380 86390 1
503099 99503099 1001 86380 86390 1
503092 99503092 1001 86380 86390 1
503195 99503195 1001 86380 86390 1
503133 99503133 1001 86380 86390 1
503160 99503160 1001 86380 86390 1
503073 99503073 1001 86380 86390 1
503048 99503048 1001 86380 86390 1
502880 99502880 1001 86380 86390 1
502895 99502895 1001 86380 86390 1
503025 99503025 1001 86380 86390 1
502939 99502939 1001 86380 86390 1
503068 99503068 1001 86380 86390 1
503081 99503081 1001 86380 86390 1
503082 99503082 1001 86380 86390 1
502778 99502778 1001 86380 86390 1
502824 99502824 1001 86380 86390 1
503382 99503382 1001 86380 86390 1
503490 99503490 1001 86380 86390 1
503495 99503495 1001 86380 86390 1
504017 99504017 1001 86380 86390 1
503984 99503984 1001 86380 86390 1
504076 99504076 1001 86380 86390 1
504078 99504078 1001 86380 86390 1
503792 99503792 1001 86380 86390 1
503846 99503846 1001 86380 86390 1
503604 99503604 1001 86380 86390 1
503502 99503502 1001 86380 86390 1
503706 99503706 1001 86380 86390 1
504131 99504131 1001 86380 86390 1
504121 99504121 1001 86380 86390 1
504783 99504783 1001 86380 86390 1
504809 99504809 1001 86380 86390 1
504648 99504648 1001 86380 86390 1
504677 99504677 1001 86380 86390 1
504536 99504536 1001 86380 86390 1
504655 99504655 1001 86380 86390 1
504604 99504604 1001 86380 86390 1
504566 99504566 1001 86380 86390 1
504491 99504491 1001 86380 86390 1
504398 99504398 1001 86380 86390 1
504346 99504346 1001 86380 86390 1
504516 99504516 1001 86380 86390 1
504963 99504963 1001 86380 86390 1
505069 99505069 1001 86380 86390 1
504952 99504952 1001 86380 86390 1
505634 99505634 1001 86380 86390 1
505396 99505396 1001 86380 86390 1
505470 99505470 1001 86380 86390 1
505432 99505432 1001 86380 86390 1
505562 99505562 1001 86380 86390 1
505472 99505472 1001 86380 86390 1
505408 99505408 1001 86380 86390 1
505910 99505910 1001 86380 86390 1
505833 99505833 1001 86380 86390 1
505911 99505911 1001 86380 86390 1
505772 99505772 1001 86380 86390 1
505837 99505837 1001 86380 86390 1
505829 99505829 1001 86380 86390 1
506568 99506568 1001 86380 86390 1
506436 99506436 1001 86380 86390 1
506227 99506227 1001 86380 86390 1
506269 99506269 1001 86380 86390 1
506309 99506309 1001 86380 86390 1
506041 99506041 1001 86380 86390 1
506177 99506177 1001 86380 86390 1
506024 99506024 1001 86380 86390 1
507363 99507363 1001 86380 86390 1
507261 99507261 1001 86380 86390 1
507152 99507152 1001 86380 86390 1
507128 99507128 1001 86380 86390 1
507053 99507053 1001 86380 86390 1
507131 99507131 1001 86380 86390 1
507186 99507186 1001 86380 86390 1
507059 99507059 1001 86380 86390 1
507151 99507151 1001 86380 86390 1
506815 99506815 1001 86380 86390 1
506990 99506990 1001 86380 86390 1
506821 99506821 1001 86380 86390 1
506966 99506966 1001 86380 86390 1
507511 99507511 1001 86380 86390 1
507538 99507538 1001 86380 86390 1
508081 99508081 1001 86380 86390 1
508236 99508236 1001 86380 86390 1
508181 99508181 1001 86380 86390 1
508143 99508143 1001 86380 86390 1
508196 99508196 1001 86380 86390 1
507858 99507858 1001 86380 86390 1
507872 99507872 1001 86380 86390 1
507666 99507666 1001 86380 86390 1
507772 99507772 1001 86380 86390 1
507761 99507761 1001 86380 86390 1
507814 99507814 1001 86380 86390 1
507715 99507715 1001 86380 86390 1
507818 99507818 1001 86380 86390 1
508359 99508359 1001 86380 86390 1
508924 99508924 1001 86380 86390 1
508768 99508768 1001 86380 86390 1
508770 99508770 1001 86380 86390 1
508764 99508764 1001 86380 86390 1
508623 99508623 1001 86380 86390 1
508496 99508496 1001 86380 86390 1
508575 99508575 1001 86380 86390 1
508629 99508629 1001 86380 86390 1
509137 99509137 1001 86380 86390 1
509139 99509139 1001 86380 86390 1
509180 99509180 1001 86380 86390 1
509234 99509234 1001 86380 86390 1
509080 99509080 1001 86380 86390 1
509760 99509760 1001 86380 86390 1
509838 99509838 1001 86380 86390 1
509854 99509854 1001 86380 86390 1
509792 99509792 1001 86380 86390 1
509728 99509728 1001 86380 86390 1
509618 99509618 1001 86380 86390 1
509571 99509571 1001 86380 86390 1
509690 99509690 1001 86380 86390 1
509561 99509561 1001 86380 86390 1
509552 99509552 1001 86380 86390 1
509306 99509306 1001 86380 86390 1
509378 99509378 1001 86380 86390 1
509482 99509482 1001 86380 86390 1
509379 99509379 1001 86380 86390 1
509941 99509941 1001 86380 86390 1
509902 99509902 1001 86380 86390 1
509958 99509958 1001 86380 86390 1
509961 99509961 1001 86380 86390 1
510026 99510026 1001 86380 86390 1
510611 99510611 1001 86380 86390 1
510652 99510652 1001 86380 86390 1
510665 99510665 1001 86380 86390 1
510576 99510576 1001 86380 86390 1
510710 99510710 1001 86380 86390 1
510597 99510597 1001 86380 86390 1
510381 99510381 1001 86380 86390 1
510503 99510503 1001 86380 86390 1
510403 99510403 1001 86380 86390 1
510417 99510417 1001 86380 86390 1
510185 99510185 1001 86380 86390 1
510213 99510213 1001 86380 86390 1
510162 99510162 1001 86380 86390 1
510230 99510230 1001 86380 86390 1
510892 99510892 1001 86380 86390 1
511526 99511526 1001 86380 86390 1
511544 99511544 1001 86380 86390 1
511200 99511200 1001 86380 86390 1
511140 99511140 1001 86380 86390 1
511063 99511063 1001 86380 86390 1
510990 99510990 1001 86380 86390 1
511043 99511043 1001 86380 86390 1
511072 99511072 1001 86380 86390 1
511137 99511137 1001 86380 86390 1
511682 99511682 1001 86380 86390 1
511698 99511698 1001 86380 86390 1
511751 99511751 1001 86380 86390 1
511559 99511559 1001 86380 86390 1
512341 99512341 1001 86380 86390 1
512099 99512099 1001 86380 86390 1
511969 99511969 1001 86380 86390 1
511996 99511996 1001 86380 86390 1
512078 99512078 1001 86380 86390 1
511805 99511805 1001 86380 86390 1
511809 99511809 1001 86380 86390 1
512534 99512534 1001 86380 86390 1
512175 99512175 1001 86380 86390 1
512512 99512512 1001 86380 86390 1
512539 99512539 1001 86380 86390 1
512530 99512530 1001 86380 86390 1
512400 99512400 1001 86380 86390 1
513192 99513192 1001 86380 86390 1
513059 99513059 1001 86380 86390 1
513011 99513011 1001 86380 86390 1
512937 99512937 1001 86380 86390 1
512992 99512992 1001 86380 86390 1
512929 99512929 1001 86380 86390 1
512766 99512766 1001 86380 86390 1
512729 99512729 1001 86380 86390 1
512769 99512769 1001 86380 86390 1
512693 99512693 1001 86380 86390 1
512697 99512697 1001 86380 86390 1
512724 99512724 1001 86380 86390 1
512635 99512635 1001 86380 86390 1
513358 99513358 1001 86380 86390 1
513334 99513334 1001 86380 86390 1
513262 99513262 1001 86380 86390 1
513225 99513225 1001 86380 86390 1
513226 99513226 1001 86380 86390 1
513877 99513877 1001 86380 86390 1
513945 99513945 1001 86380 86390 1
513962 99513962 1001 86380 86390 1
513859 99513859 1001 86380 86390 1
513900 99513900 1001 86380 86390 1
513647 99513647 1001 86380 86390 1
513464 99513464 1001 86380 86390 1
513470 99513470 1001 86380 86390 1
513600 99513600 1001 86380 86390 1
513615 99513615 1001 86380 86390 1
513827 99513827 1001 86380 86390 1
514061 99514061 1001 86380 86390 1
514204 99514204 1001 86380 86390 1
514153 99514153 1001 86380 86390 1
514744 99514744 1001 86380 86390 1
514772 99514772 1001 86380 86390 1
514659 99514659 1001 86380 86390 1
514535 99514535 1001 86380 86390 1
514408 99514408 1001 86380 86390 1
514335 99514335 1001 86380 86390 1
514960 99514960 1001 86380 86390 1
514977 99514977 1001 86380 86390 1
514991 99514991 1001 86380 86390 1
515584 99515584 1001 86380 86390 1
515597 99515597 1001 86380 86390 1
515572 99515572 1001 86380 86390 1
515615 99515615 1001 86380 86390 1
515338 99515338 1001 86380 86390 1
515341 99515341 1001 86380 86390 1
515354 99515354 1001 86380 86390 1
515305 99515305 1001 86380 86390 1
515461 99515461 1001 86380 86390 1
515477 99515477 1001 86380 86390 1
515183 99515183 1001 86380 86390 1
515069 99515069 1001 86380 86390 1
515820 99515820 1001 86380 86390 1
516395 99516395 1001 86380 86390 1
516472 99516472 1001 86380 86390 1
516339 99516339 1001 86380 86390 1
516469 99516469 1001 86380 86390 1
516098 99516098 1001 86380 86390 1
516203 99516203 1001 86380 86390 1
516128 99516128 1001 86380 86390 1
516286 99516286 1001 86380 86390 1
516235 99516235 1001 86380 86390 1
515966 99515966 1001 86380 86390 1
516045 99516045 1001 86380 86390 1
516020 99516020 1001 86380 86390 1
515985 99515985 1001 86380 86390 1
516013 99516013 1001 86380 86390 1
515924 99515924 1001 86380 86390 1
516003 99516003 1001 86380 86390 1
516599 99516599 1001 86380 86390 1
517105 99517105 1001 86380 86390 1
517131 99517131 1001 86380 86390 1
517017 99517017 1001 86380 86390 1
516970 99516970 1001 86380 86390 1
516983 99516983 1001 86380 86390 1
516754 99516754 1001 86380 86390 1
516783 99516783 1001 86380 86390 1
516826 99516826 1001 86380 86390 1
516804 99516804 1001 86380 86390 1
516830 99516830 1001 86380 86390 1
516727 99516727 1001 86380 86390 1
517489 99517489 1001 86380 86390 1
517464 99517464 1001 86380 86390 1
517517 99517517 1001 86380 86390 1
517364 99517364 1001 86380 86390 1
517524 99517524 1001 86380 86390 1
517409 99517409 1001 86380 86390 1
517539 99517539 1001 86380 86390 1
518161 99518161 1001 86380 86390 1
517983 99517983 1001 86380 86390 1
517984 99517984 1001 86380 86390 1
518113 99518113 1001 86380 86390 1
518138 99518138 1001 86380 86390 1
518091 99518091 1001 86380 86390 1
518117 99518117 1001 86380 86390 1
518093 99518093 1001 86380 86390 1
518106 99518106 1001 86380 86390 1
518019 99518019 1001 86380 86390 1
517795 99517795 1001 86380 86390 1
517756 99517756 1001 86380 86390 1
517822 99517822 1001 86380 86390 1
517954 99517954 1001 86380 86390 1
517615 99517615 1001 86380 86390 1
518363 99518363 1001 86380 86390 1
518168 99518168 1001 86380 86390 1
518222 99518222 1001 86380 86390 1
518274 99518274 1001 86380 86390 1
518924 99518924 1001 86380 86390 1
518985 99518985 1001 86380 86390 1
518860 99518860 1001 86380 86390 1
518876 99518876 1001 86380 86390 1
518919 99518919 1001 86380 86390 1
518654 99518654 1001 86380 86390 1
518775 99518775 1001 86380 86390 1
518635 99518635 1001 86380 86390 1
518511 99518511 1001 86380 86390 1
518552 99518552 1001 86380 86390 1
519066 99519066 1001 86380 86390 1
519119 99519119 1001 86380 86390 1
519111 99519111 1001 86380 86390 1
519048 99519048 1001 86380 86390 1
519531 99519531 1001 86380 86390 1
519441 99519441 1001 86380 86390 1
519521 99519521 1001 86380 86390 1
519483 99519483 1001 86380 86390 1
519452 99519452 1001 86380 86390 1
519394 99519394 1001 86380 86390 1
519317 99519317 1001 86380 86390 1
519268 99519268 1001 86380 86390 1
519205 99519205 1001 86380 86390 1
519890 99519890 1001 86380 86390 1
519998 99519998 1001 86380 86390 1
520564 99520564 1001 86380 86390 1
520611 99520611 1001 86380 86390 1
520615 99520615 1001 86380 86390 1
520594 99520594 1001 86380 86390 1
520257 99520257 1001 86380 86390 1
520233 99520233 1001 86380 86390 1
520286 99520286 1001 86380 86390 1
520313 99520313 1001 86380 86390 1
520277 99520277 1001 86380 86390 1
520110 99520110 1001 86380 86390 1
520091 99520091 1001 86380 86390 1
520210 99520210 1001 86380 86390 1
520107 99520107 1001 86380 86390 1
520109 99520109 1001 86380 86390 1
520122 99520122 1001 86380 86390 1
520806 99520806 1001 86380 86390 1
520820 99520820 1001 86380 86390 1
520706 99520706 1001 86380 86390 1
520734 99520734 1001 86380 86390 1
520761 99520761 1001 86380 86390 1
521390 99521390 1001 86380 86390 1
521277 99521277 1001 86380 86390 1
521406 99521406 1001 86380 86390 1
521370 99521370 1001 86380 86390 1
521396 99521396 1001 86380 86390 1
521451 99521451 1001 86380 86390 1
521425 99521425 1001 86380 86390 1
521285 99521285 1001 86380 86390 1
521131 99521131 1001 86380 86390 1
521153 99521153 1001 86380 86390 1
520988 99520988 1001 86380 86390 1
520914 99520914 1001 86380 86390 1
520932 99520932 1001 86380 86390 1
521048 99521048 1001 86380 86390 1
520974 99520974 1001 86380 86390 1
521541 99521541 1001 86380 86390 1
521551 99521551 1001 86380 86390 1
521566 99521566 1001 86380 86390 1
522178 99522178 1001 86380 86390 1
522204 99522204 1001 86380 86390 1
522089 99522089 1001 86380 86390 1
522194 99522194 1001 86380 86390 1
521885 99521885 1001 86380 86390 1
521990 99521990 1001 86380 86390 1
521916 99521916 1001 86380 86390 1
521684 99521684 1001 86380 86390 1
521687 99521687 1001 86380 86390 1
522435 99522435 1001 86380 86390 1
522398 99522398 1001 86380 86390 1
522313 99522313 1001 86380 86390 1
522378 99522378 1001 86380 86390 1
522405 99522405 1001 86380 86390 1
523030 99523030 1001 86380 86390 1
523087 99523087 1001 86380 86390 1
522959 99522959 1001 86380 86390 1
522861 99522861 1001 86380 86390 1
522900 99522900 1001 86380 86390 1
522710 99522710 1001 86380 86390 1
522872 99522872 1001 86380 86390 1
522511 99522511 1001 86380 86390 1
522578 99522578 1001 86380 86390 1
522587 99522587 1001 86380 86390 1
523288 99523288 1001 86380 86390 1
523226 99523226 1001 86380 86390 1
523218 99523218 1001 86380 86390 1
523257 99523257 1001 86380 86390 1
523322 99523322 1001 86380 86390 1
523910 99523910 1001 86380 86390 1
523925 99523925 1001 86380 86390 1
523798 99523798 1001 86380 86390 1
523812 99523812 1001 86380 86390 1
523787 99523787 1001 86380 86390 1
523800 99523800 1001 86380 86390 1
523622 99523622 1001 86380 86390 1
523700 99523700 1001 86380 86390 1
523728 99523728 1001 86380 86390 1
523703 99523703 1001 86380 86390 1
523535 99523535 1001 86380 86390 1
523653 99523653 1001 86380 86390 1
523632 99523632 1001 86380 86390 1
523543 99523543 1001 86380 86390 1
523544 99523544 1001 86380 86390 1
523477 99523477 1001 86380 86390 1
524117 99524117 1001 86380 86390 1
524143 99524143 1001 86380 86390 1
523976 99523976 1001 86380 86390 1
524119 99524119 1001 86380 86390 1
524109 99524109 1001 86380 86390 1
524734 99524734 1001 86380 86390 1
524656 99524656 1001 86380 86390 1
524586 99524586 1001 86380 86390 1
524503 99524503 1001 86380 86390 1
524432 99524432 1001 86380 86390 1
524420 99524420 1001 86380 86390 1
524331 99524331 1001 86380 86390 1
524350 99524350 1001 86380 86390 1
524222 99524222 1001 86380 86390 1
524185 99524185 1001 86380 86390 1
524819 99524819 1001 86380 86390 1
524927 99524927 1001 86380 86390 1
524825 99524825 1001 86380 86390 1
524906 99524906 1001 86380 86390 1
525507 99525507 1001 86380 86390 1
525399 99525399 1001 86380 86390 1
525517 99525517 1001 86380 86390 1
525518 99525518 1001 86380 86390 1
525352 99525352 1001 86380 86390 1
525366 99525366 1001 86380 86390 1
525255 99525255 1001 86380 86390 1
525335 99525335 1001 86380 86390 1
525071 99525071 1001 86380 86390 1
525086 99525086 1001 86380 86390 1
525178 99525178 1001 86380 86390 1
524998 99524998 1001 86380 86390 1
525698 99525698 1001 86380 86390 1
525674 99525674 1001 86380 86390 1
525640 99525640 1001 86380 86390 1
525603 99525603 1001 86380 86390 1
526281 99526281 1001 86380 86390 1
526241 99526241 1001 86380 86390 1
526193 99526193 1001 86380 86390 1
526079 99526079 1001 86380 86390 1
525990 99525990 1001 86380 86390 1
525813 99525813 1001 86380 86390 1
526489 99526489 1001 86380 86390 1
527199 99527199 1001 86380 86390 1
527075 99527075 1001 86380 86390 1
526908 99526908 1001 86380 86390 1
526719 99526719 1001 86380 86390 1
526786 99526786 1001 86380 86390 1
527329 99527329 1001 86380 86390 1
527305 99527305 1001 86380 86390 1
527318 99527318 1001 86380 86390 1
527346 99527346 1001 86380 86390 1
527884 99527884 1001 86380 86390 1
527925 99527925 1001 86380 86390 1
527980 99527980 1001 86380 86390 1
527968 99527968 1001 86380 86390 1
527893 99527893 1001 86380 86390 1
527932 99527932 1001 86380 86390 1
527864 99527864 1001 86380 86390 1
527761 99527761 1001 86380 86390 1
527610 99527610 1001 86380 86390 1
527576 99527576 1001 86380 86390 1
527488 99527488 1001 86380 86390 1
528124 99528124 1001 86380 86390 1
528158 99528158 1001 86380 86390 1
528723 99528723 1001 86380 86390 1
528821 99528821 1001 86380 86390 1
528848 99528848 1001 86380 86390 1
528810 99528810 1001 86380 86390 1
528542 99528542 1001 86380 86390 1
528545 99528545 1001 86380 86390 1
528611 99528611 1001 86380 86390 1
528587 99528587 1001 86380 86390 1
528601 99528601 1001 86380 86390 1
528499 99528499 1001 86380 86390 1
528334 99528334 1001 86380 86390 1
529096 99529096 1001 86380 86390 1
529705 99529705 1001 86380 86390 1
529717 99529717 1001 86380 86390 1
529512 99529512 1001 86380 86390 1
529399 99529399 1001 86380 86390 1
529323 99529323 1001 86380 86390 1
529430 99529430 1001 86380 86390 1
529134 99529134 1001 86380 86390 1
529117 99529117 1001 86380 86390 1
529234 99529234 1001 86380 86390 1
529815 99529815 1001 86380 86390 1
529731 99529731 1001 86380 86390 1
529876 99529876 1001 86380 86390 1
529864 99529864 1001 86380 86390 1
530388 99530388 1001 86380 86390 1
530543 99530543 1001 86380 86390 1
530488 99530488 1001 86380 86390 1
530437 99530437 1001 86380 86390 1
530502 99530502 1001 86380 86390 1
530270 99530270 1001 86380 86390 1
530154 99530154 1001 86380 86390 1
530142 99530142 1001 86380 86390 1
530156 99530156 1001 86380 86390 1
530293 99530293 1001 86380 86390 1
529945 99529945 1001 86380 86390 1
529946 99529946 1001 86380 86390 1
530092 99530092 1001 86380 86390 1
530093 99530093 1001 86380 86390 1
530120 99530120 1001 86380 86390 1
529979 99529979 1001 86380 86390 1
530122 99530122 1001 86380 86390 1
530563 99530563 1001 86380 86390 1
530611 99530611 1001 86380 86390 1
531319 99531319 1001 86380 86390 1
531035 99531035 1001 86380 86390 1
530998 99530998 1001 86380 86390 1
530973 99530973 1001 86380 86390 1
531013 99531013 1001 86380 86390 1
530771 99530771 1001 86380 86390 1
531516 99531516 1001 86380 86390 1
531427 99531427 1001 86380 86390 1
531388 99531388 1001 86380 86390 1
532130 99532130 1001 86380 86390 1
532082 99532082 1001 86380 86390 1
531935 99531935 1001 86380 86390 1
532001 99532001 1001 86380 86390 1
531688 99531688 1001 86380 86390 1
531653 99531653 1001 86380 86390 1
531668 99531668 1001 86380 86390 1
532380 99532380 1001 86380 86390 1
532872 99532872 1001 86380 86390 1
532950 99532950 1001 86380 86390 1
533025 99533025 1001 86380 86390 1
532980 99532980 1001 86380 86390 1
532777 99532777 1001 86380 86390 1
532664 99532664 1001 86380 86390 1
532811 99532811 1001 86380 86390 1
532683 99532683 1001 86380 86390 1
532607 99532607 1001 86380 86390 1
532466 99532466 1001 86380 86390 1
532583 99532583 1001 86380 86390 1
532470 99532470 1001 86380 86390 1
532587 99532587 1001 86380 86390 1
532537 99532537 1001 86380 86390 1
533211 99533211 1001 86380 86390 1
533194 99533194 1001 86380 86390 1
533143 99533143 1001 86380 86390 1
533681 99533681 1001 86380 86390 1
533835 99533835 1001 86380 86390 1
533670 99533670 1001 86380 86390 1
533683 99533683 1001 86380 86390 1
533724 99533724 1001 86380 86390 1
533700 99533700 1001 86380 86390 1
533714 99533714 1001 86380 86390 1
533852 99533852 1001 86380 86390 1
533639 99533639 1001 86380 86390 1
533472 99533472 1001 86380 86390 1
533589 99533589 1001 86380 86390 1
533551 99533551 1001 86380 86390 1
533474 99533474 1001 86380 86390 1
533501 99533501 1001 86380 86390 1
533607 99533607 1001 86380 86390 1
533482 99533482 1001 86380 86390 1
533437 99533437 1001 86380 86390 1
534049 99534049 1001 86380 86390 1
533870 99533870 1001 86380 86390 1
533981 99533981 1001 86380 86390 1
533906 99533906 1001 86380 86390 1
534558 99534558 1001 86380 86390 1
534660 99534660 1001 86380 86390 1
534489 99534489 1001 86380 86390 1
534406 99534406 1001 86380 86390 1
534168 99534168 1001 86380 86390 1
534186 99534186 1001 86380 86390 1
534162 99534162 1001 86380 86390 1
534240 99534240 1001 86380 86390 1
534841 99534841 1001 86380 86390 1
534806 99534806 1001 86380 86390 1
534719 99534719 1001 86380 86390 1
535152 99535152 1001 86380 86390 1
535114 99535114 1001 86380 86390 1
535206 99535206 1001 86380 86390 1
535147 99535147 1001 86380 86390 1
534931 99534931 1001 86380 86390 1
535057 99535057 1001 86380 86390 1
535096 99535096 1001 86380 86390 1
535624 99535624 1001 86380 86390 1
535540 99535540 1001 86380 86390 1
535554 99535554 1001 86380 86390 1
535567 99535567 1001 86380 86390 1
536213 99536213 1001 86380 86390 1
536252 99536252 1001 86380 86390 1
536216 99536216 1001 86380 86390 1
536294 99536294 1001 86380 86390 1
535956 99535956 1001 86380 86390 1
536059 99536059 1001 86380 86390 1
536086 99536086 1001 86380 86390 1
536049 99536049 1001 86380 86390 1
535972 99535972 1001 86380 86390 1
535788 99535788 1001 86380 86390 1
535866 99535866 1001 86380 86390 1
535857 99535857 1001 86380 86390 1
535727 99535727 1001 86380 86390 1
536531 99536531 1001 86380 86390 1
536483 99536483 1001 86380 86390 1
537162 99537162 1001 86380 86390 1
536973 99536973 1001 86380 86390 1
536993 99536993 1001 86380 86390 1
536918 99536918 1001 86380 86390 1
536821 99536821 1001 86380 86390 1
536632 99536632 1001 86380 86390 1
536544 99536544 1001 86380 86390 1
536675 99536675 1001 86380 86390 1
536613 99536613 1001 86380 86390 1
536601 99536601 1001 86380 86390 1
536720 99536720 1001 86380 86390 1
536553 99536553 1001 86380 86390 1
536657 99536657 1001 86380 86390 1
537305 99537305 1001 86380 86390 1
537348 99537348 1001 86380 86390 1
537913 99537913 1001 86380 86390 1
537933 99537933 1001 86380 86390 1
537804 99537804 1001 86380 86390 1
537760 99537760 1001 86380 86390 1
537762 99537762 1001 86380 86390 1
537386 99537386 1001 86380 86390 1
537416 99537416 1001 86380 86390 1
537535 99537535 1001 86380 86390 1
537996 99537996 1001 86380 86390 1
538143 99538143 1001 86380 86390 1
538175 99538175 1001 86380 86390 1
538518 99538518 1001 86380 86390 1
538429 99538429 1001 86380 86390 1
538460 99538460 1001 86380 86390 1
538512 99538512 1001 86380 86390 1
538401 99538401 1001 86380 86390 1
538223 99538223 1001 86380 86390 1
538367 99538367 1001 86380 86390 1
538212 99538212 1001 86380 86390 1
538280 99538280 1001 86380 86390 1
538905 99538905 1001 86380 86390 1
538845 99538845 1001 86380 86390 1
539460 99539460 1001 86380 86390 1
539604 99539604 1001 86380 86390 1
539442 99539442 1001 86380 86390 1
539570 99539570 1001 86380 86390 1
539559 99539559 1001 86380 86390 1
539444 99539444 1001 86380 86390 1
539357 99539357 1001 86380 86390 1
539319 99539319 1001 86380 86390 1
539307 99539307 1001 86380 86390 1
539321 99539321 1001 86380 86390 1
539386 99539386 1001 86380 86390 1
539337 99539337 1001 86380 86390 1
539163 99539163 1001 86380 86390 1
539189 99539189 1001 86380 86390 1
539127 99539127 1001 86380 86390 1
539037 99539037 1001 86380 86390 1
539128 99539128 1001 86380 86390 1
539058 99539058 1001 86380 86390 1
539645 99539645 1001 86380 86390 1
539750 99539750 1001 86380 86390 1
540392 99540392 1001 86380 86390 1
540419 99540419 1001 86380 86390 1
540436 99540436 1001 86380 86390 1
540219 99540219 1001 86380 86390 1
540091 99540091 1001 86380 86390 1
539942 99539942 1001 86380 86390 1
540009 99540009 1001 86380 86390 1
539871 99539871 1001 86380 86390 1
540480 99540480 1001 86380 86390 1
540654 99540654 1001 86380 86390 1
540667 99540667 1001 86380 86390 1
541206 99541206 1001 86380 86390 1
541246 99541246 1001 86380 86390 1
541221 99541221 1001 86380 86390 1
541272 99541272 1001 86380 86390 1
540959 99540959 1001 86380 86390 1
540934 99540934 1001 86380 86390 1
541077 99541077 1001 86380 86390 1
540993 99540993 1001 86380 86390 1
541006 99541006 1001 86380 86390 1
541072 99541072 1001 86380 86390 1
540753 99540753 1001 86380 86390 1
540833 99540833 1001 86380 86390 1
540745 99540745 1001 86380 86390 1
541417 99541417 1001 86380 86390 1
541392 99541392 1001 86380 86390 1
542119 99542119 1001 86380 86390 1
542047 99542047 1001 86380 86390 1
542099 99542099 1001 86380 86390 1
542062 99542062 1001 86380 86390 1
541914 99541914 1001 86380 86390 1
541799 99541799 1001 86380 86390 1
541641 99541641 1001 86380 86390 1
541616 99541616 1001 86380 86390 1
541670 99541670 1001 86380 86390 1
541557 99541557 1001 86380 86390 1
541610 99541610 1001 86380 86390 1
542183 99542183 1001 86380 86390 1
542274 99542274 1001 86380 86390 1
542236 99542236 1001 86380 86390 1
542146 99542146 1001 86380 86390 1
542315 99542315 1001 86380 86390 1
542253 99542253 1001 86380 86390 1
542228 99542228 1001 86380 86390 1
542771 99542771 1001 86380 86390 1
542589 99542589 1001 86380 86390 1
542722 99542722 1001 86380 86390 1
542541 99542541 1001 86380 86390 1
542434 99542434 1001 86380 86390 1
542349 99542349 1001 86380 86390 1
543127 99543127 1001 86380 86390 1
543684 99543684 1001 86380 86390 1
543665 99543665 1001 86380 86390 1
543541 99543541 1001 86380 86390 1
543442 99543442 1001 86380 86390 1
543420 99543420 1001 86380 86390 1
543433 99543433 1001 86380 86390 1
543311 99543311 1001 86380 86390 1
543341 99543341 1001 86380 86390 1
543173 99543173 1001 86380 86390 1
543809 99543809 1001 86380 86390 1
543799 99543799 1001 86380 86390 1
543916 99543916 1001 86380 86390 1
543946 99543946 1001 86380 86390 1
543845 99543845 1001 86380 86390 1
544482 99544482 1001 86380 86390 1
544534 99544534 1001 86380 86390 1
544528 99544528 1001 86380 86390 1
544452 99544452 1001 86380 86390 1
544340 99544340 1001 86380 86390 1
544224 99544224 1001 86380 86390 1
544305 99544305 1001 86380 86390 1
544308 99544308 1001 86380 86390 1
544191 99544191 1001 86380 86390 1
544388 99544388 1001 86380 86390 1
544065 99544065 1001 86380 86390 1
544711 99544711 1001 86380 86390 1
544611 99544611 1001 86380 86390 1
544691 99544691 1001 86380 86390 1
544604 99544604 1001 86380 86390 1
506769 761 1002 44474 46050 1
400104 99400104 1001 86380 86390 1
400161 99400161 1001 86380 86390 1
400409 99400409 1001 86380 86390 1
400367 99400367 1001 86380 86390 1
400371 99400371 1001 86380 86390 1
400604 99400604 1001 86380 86390 1
400711 99400711 1001 86380 86390 1
400684 99400684 1001 86380 86390 1
400808 99400808 1001 86380 86390 1
400919 99400919 1001 86380 86390 1
401139 99401139 1001 86380 86390 1
401229 99401229 1001 86380 86390 1
401289 99401289 1001 86380 86390 1
401562 99401562 1001 86380 86390 1
401742 99401742 1001 86380 86390 1
402021 99402021 1001 86380 86390 1
402077 99402077 1001 86380 86390 1
402250 99402250 1001 86380 86390 1
402210 99402210 1001 86380 86390 1
402420 99402420 1001 86380 86390 1
402512 99402512 1001 86380 86390 1
402575 99402575 1001 86380 86390 1
402703 99402703 1001 86380 86390 1
402958 99402958 1001 86380 86390 1
402896 99402896 1001 86380 86390 1
403146 99403146 1001 86380 86390 1
403149 99403149 1001 86380 86390 1
403298 99403298 1001 86380 86390 1
403361 99403361 1001 86380 86390 1
403848 99403848 1001 86380 86390 1
403986 99403986 1001 86380 86390 1
404214 99404214 1001 86380 86390 1
404341 99404341 1001 86380 86390 1
404415 99404415 1001 86380 86390 1
404520 99404520 1001 86380 86390 1
404502 99404502 1001 86380 86390 1
404759 99404759 1001 86380 86390 1
404814 99404814 1001 86380 86390 1
404909 99404909 1001 86380 86390 1
405316 99405316 1001 86380 86390 1
405354 99405354 1001 86380 86390 1
405423 99405423 1001 86380 86390 1
405505 99405505 1001 86380 86390 1
405525 99405525 1001 86380 86390 1
405834 99405834 1001 86380 86390 1
406037 99406037 1001 86380 86390 1
406020 99406020 1001 86380 86390 1
406024 99406024 1001 86380 86390 1
406153 99406153 1001 86380 86390 1
406084 99406084 1001 86380 86390 1
406209 99406209 1001 86380 86390 1
406941 99406941 1001 86380 86390 1
406884 99406884 1001 86380 86390 1
406981 99406981 1001 86380 86390 1
407252 99407252 1001 86380 86390 1
407323 99407323 1001 86380 86390 1
407423 99407423 1001 86380 86390 1
407619 99407619 1001 86380 86390 1
407804 99407804 1001 86380 86390 1
407849 99407849 1001 86380 86390 1
408018 99408018 1001 86380 86390 1
408159 99408159 1001 86380 86390 1
408672 99408672 1001 86380 86390 1
408688 99408688 1001 86380 86390 1
408775 99408775 1001 86380 86390 1
408830 99408830 1001 86380 86390 1
408783 99408783 1001 86380 86390 1
408818 99408818 1001 86380 86390 1
409035 99409035 1001 86380 86390 1
409210 99409210 1001 86380 86390 1
409290 99409290 1001 86380 86390 1
409266 99409266 1001 86380 86390 1
409534 99409534 1001 86380 86390 1
410190 99410190 1001 86380 86390 1
410159 99410159 1001 86380 86390 1
411064 99411064 1001 86380 86390 1
411222 99411222 1001 86380 86390 1
411117 99411117 1001 86380 86390 1
411436 99411436 1001 86380 86390 1
411715 99411715 1001 86380 86390 1
411745 99411745 1001 86380 86390 1
411660 99411660 1001 86380 86390 1
411737 99411737 1001 86380 86390 1
411757 99411757 1001 86380 86390 1
412102 99412102 1001 86380 86390 1
412092 99412092 1001 86380 86390 1
412218 99412218 1001 86380 86390 1
412223 99412223 1001 86380 86390 1
412371 99412371 1001 86380 86390 1
412305 99412305 1001 86380 86390 1
413543 99413543 1001 86380 86390 1
413497 99413497 1001 86380 86390 1
413601 99413601 1001 86380 86390 1
413407 99413407 1001 86380 86390 1
413443 99413443 1001 86380 86390 1
413032 99413032 1001 86380 86390 1
412917 99412917 1001 86380 86390 1
413126 99413126 1001 86380 86390 1
413175 99413175 1001 86380 86390 1
413028 99413028 1001 86380 86390 1
413082 99413082 1001 86380 86390 1
412824 99412824 1001 86380 86390 1
412557 99412557 1001 86380 86390 1
412592 99412592 1001 86380 86390 1
412730 99412730 1001 86380 86390 1
413929 99413929 1001 86380 86390 1
413930 99413930 1001 86380 86390 1
415171 99415171 1001 86380 86390 1
415019 99415019 1001 86380 86390 1
414745 99414745 1001 86380 86390 1
414451 99414451 1001 86380 86390 1
414127 99414127 1001 86380 86390 1
414345 99414345 1001 86380 86390 1
415381 99415381 1001 86380 86390 1
415497 99415497 1001 86380 86390 1
416753 99416753 1001 86380 86390 1
416703 99416703 1001 86380 86390 1
416679 99416679 1001 86380 86390 1
416593 99416593 1001 86380 86390 1
416401 99416401 1001 86380 86390 1
416389 99416389 1001 86380 86390 1
416327 99416327 1001 86380 86390 1
416306 99416306 1001 86380 86390 1
416277 99416277 1001 86380 86390 1
416311 99416311 1001 86380 86390 1
415884 99415884 1001 86380 86390 1
415838 99415838 1001 86380 86390 1
417312 99417312 1001 86380 86390 1
417034 99417034 1001 86380 86390 1
417276 99417276 1001 86380 86390 1
418046 99418046 1001 86380 86390 1
418350 99418350 1001 86380 86390 1
418093 99418093 1001 86380 86390 1
417643 99417643 1001 86380 86390 1
417973 99417973 1001 86380 86390 1
417978 99417978 1001 86380 86390 1
417785 99417785 1001 86380 86390 1
417867 99417867 1001 86380 86390 1
419200 99419200 1001 86380 86390 1
418992 99418992 1001 86380 86390 1
419129 99419129 1001 86380 86390 1
420251 99420251 1001 86380 86390 1
420211 99420211 1001 86380 86390 1
419683 99419683 1001 86380 86390 1
419381 99419381 1001 86380 86390 1
419547 99419547 1001 86380 86390 1
419273 99419273 1001 86380 86390 1
419555 99419555 1001 86380 86390 1
419444 99419444 1001 86380 86390 1
420742 99420742 1001 86380 86390 1
420500 99420500 1001 86380 86390 1
420702 99420702 1001 86380 86390 1
420480 99420480 1001 86380 86390 1
420801 99420801 1001 86380 86390 1
421866 99421866 1001 86380 86390 1
421923 99421923 1001 86380 86390 1
422007 99422007 1001 86380 86390 1
421847 99421847 1001 86380 86390 1
421503 99421503 1001 86380 86390 1
421240 99421240 1001 86380 86390 1
420922 99420922 1001 86380 86390 1
421002 99421002 1001 86380 86390 1
421084 99421084 1001 86380 86390 1
422192 99422192 1001 86380 86390 1
422132 99422132 1001 86380 86390 1
423550 99423550 1001 86380 86390 1
423710 99423710 1001 86380 86390 1
423504 99423504 1001 86380 86390 1
423107 99423107 1001 86380 86390 1
423201 99423201 1001 86380 86390 1
423239 99423239 1001 86380 86390 1
424030 99424030 1001 86380 86390 1
425148 99425148 1001 86380 86390 1
425248 99425248 1001 86380 86390 1
425374 99425374 1001 86380 86390 1
425169 99425169 1001 86380 86390 1
424762 99424762 1001 86380 86390 1
424977 99424977 1001 86380 86390 1
425610 99425610 1001 86380 86390 1
426717 99426717 1001 86380 86390 1
427059 99427059 1001 86380 86390 1
426702 99426702 1001 86380 86390 1
426999 99426999 1001 86380 86390 1
427023 99427023 1001 86380 86390 1
426286 99426286 1001 86380 86390 1
426388 99426388 1001 86380 86390 1
426232 99426232 1001 86380 86390 1
425952 99425952 1001 86380 86390 1
427210 99427210 1001 86380 86390 1
427256 99427256 1001 86380 86390 1
428540 99428540 1001 86380 86390 1
428734 99428734 1001 86380 86390 1
428486 99428486 1001 86380 86390 1
428722 99428722 1001 86380 86390 1
428321 99428321 1001 86380 86390 1
427979 99427979 1001 86380 86390 1
428332 99428332 1001 86380 86390 1
428109 99428109 1001 86380 86390 1
427941 99427941 1001 86380 86390 1
427740 99427740 1001 86380 86390 1
428907 99428907 1001 86380 86390 1
430093 99430093 1001 86380 86390 1
430328 99430328 1001 86380 86390 1
429689 99429689 1001 86380 86390 1
429320 99429320 1001 86380 86390 1
429347 99429347 1001 86380 86390 1
429264 99429264 1001 86380 86390 1
430509 99430509 1001 86380 86390 1
430540 99430540 1001 86380 86390 1
430570 99430570 1001 86380 86390 1
431777 99431777 1001 86380 86390 1
431904 99431904 1001 86380 86390 1
431400 99431400 1001 86380 86390 1
431494 99431494 1001 86380 86390 1
431617 99431617 1001 86380 86390 1
431370 99431370 1001 86380 86390 1
431064 99431064 1001 86380 86390 1
431154 99431154 1001 86380 86390 1
430832 99430832 1001 86380 86390 1
432174 99432174 1001 86380 86390 1
432103 99432103 1001 86380 86390 1
433521 99433521 1001 86380 86390 1
433621 99433621 1001 86380 86390 1
433020 99433020 1001 86380 86390 1
432954 99432954 1001 86380 86390 1
432938 99432938 1001 86380 86390 1
432826 99432826 1001 86380 86390 1
432608 99432608 1001 86380 86390 1
432584 99432584 1001 86380 86390 1
432854 99432854 1001 86380 86390 1
432661 99432661 1001 86380 86390 1
432874 99432874 1001 86380 86390 1
433802 99433802 1001 86380 86390 1
434106 99434106 1001 86380 86390 1
435337 99435337 1001 86380 86390 1
434868 99434868 1001 86380 86390 1
434833 99434833 1001 86380 86390 1
434634 99434634 1001 86380 86390 1
435465 99435465 1001 86380 86390 1
435688 99435688 1001 86380 86390 1
435693 99435693 1001 86380 86390 1
437092 99437092 1001 86380 86390 1
436940 99436940 1001 86380 86390 1
436869 99436869 1001 86380 86390 1
437046 99437046 1001 86380 86390 1
436564 99436564 1001 86380 86390 1
436518 99436518 1001 86380 86390 1
436637 99436637 1001 86380 86390 1
436738 99436738 1001 86380 86390 1
436239 99436239 1001 86380 86390 1
436240 99436240 1001 86380 86390 1
435936 99435936 1001 86380 86390 1
437259 99437259 1001 86380 86390 1
300554 99300554 1001 86380 86390 1
300610 99300610 1001 86380 86390 1
300395 99300395 1001 86380 86390 1
300435 99300435 1001 86380 86390 1
300454 99300454 1001 86380 86390 1
300201 99300201 1001 86380 86390 1
300127 99300127 1001 86380 86390 1
300270 99300270 1001 86380 86390 1
300184 99300184 1001 86380 86390 1
300922 99300922 1001 86380 86390 1
300796 99300796 1001 86380 86390 1
301444 99301444 1001 86380 86390 1
301184 99301184 1001 86380 86390 1
301176 99301176 1001 86380 86390 1
301167 99301167 1001 86380 86390 1
300963 99300963 1001 86380 86390 1
301136 99301136 1001 86380 86390 1
301684 99301684 1001 86380 86390 1
302351 99302351 1001 86380 86390 1
302283 99302283 1001 86380 86390 1
302206 99302206 1001 86380 86390 1
302080 99302080 1001 86380 86390 1
302056 99302056 1001 86380 86390 1
301917 99301917 1001 86380 86390 1
301939 99301939 1001 86380 86390 1
302482 99302482 1001 86380 86390 1
302523 99302523 1001 86380 86390 1
302577 99302577 1001 86380 86390 1
302487 99302487 1001 86380 86390 1
302565 99302565 1001 86380 86390 1
302489 99302489 1001 86380 86390 1
303071 99303071 1001 86380 86390 1
302821 99302821 1001 86380 86390 1
302978 99302978 1001 86380 86390 1
302961 99302961 1001 86380 86390 1
302664 99302664 1001 86380 86390 1
302587 99302587 1001 86380 86390 1
302604 99302604 1001 86380 86390 1
302777 99302777 1001 86380 86390 1
302636 99302636 1001 86380 86390 1
303347 99303347 1001 86380 86390 1
303402 99303402 1001 86380 86390 1
303341 99303341 1001 86380 86390 1
303229 99303229 1001 86380 86390 1
303841 99303841 1001 86380 86390 1
303907 99303907 1001 86380 86390 1
303862 99303862 1001 86380 86390 1
303555 99303555 1001 86380 86390 1
303531 99303531 1001 86380 86390 1
303526 99303526 1001 86380 86390 1
304187 99304187 1001 86380 86390 1
304067 99304067 1001 86380 86390 1
304210 99304210 1001 86380 86390 1
304733 99304733 1001 86380 86390 1
304709 99304709 1001 86380 86390 1
304765 99304765 1001 86380 86390 1
304488 99304488 1001 86380 86390 1
304450 99304450 1001 86380 86390 1
304597 99304597 1001 86380 86390 1
304455 99304455 1001 86380 86390 1
304613 99304613 1001 86380 86390 1
304303 99304303 1001 86380 86390 1
304432 99304432 1001 86380 86390 1
304291 99304291 1001 86380 86390 1
304283 99304283 1001 86380 86390 1
304284 99304284 1001 86380 86390 1
304259 99304259 1001 86380 86390 1
305040 99305040 1001 86380 86390 1
304979 99304979 1001 86380 86390 1
305046 99305046 1001 86380 86390 1
305248 99305248 1001 86380 86390 1
305110 99305110 1001 86380 86390 1
305126 99305126 1001 86380 86390 1
305191 99305191 1001 86380 86390 1
305154 99305154 1001 86380 86390 1
500180 99500180 1001 86380 86390 1
500014 99500014 1001 86380 86390 1
500043 99500043 1001 86380 86390 1
500069 99500069 1001 86380 86390 1
500187 99500187 1001 86380 86390 1
500020 99500020 1001 86380 86390 1
500136 99500136 1001 86380 86390 1
500074 99500074 1001 86380 86390 1
500776 99500776 1001 86380 86390 1
500806 99500806 1001 86380 86390 1
500545 99500545 1001 86380 86390 1
500419 99500419 1001 86380 86390 1
500590 99500590 1001 86380 86390 1
500580 99500580 1001 86380 86390 1
500283 99500283 1001 86380 86390 1
500914 99500914 1001 86380 86390 1
500918 99500918 1001 86380 86390 1
500958 99500958 1001 86380 86390 1
500856 99500856 1001 86380 86390 1
500999 99500999 1001 86380 86390 1
500948 99500948 1001 86380 86390 1
501563 99501563 1001 86380 86390 1
501595 99501595 1001 86380 86390 1
501520 99501520 1001 86380 86390 1
501470 99501470 1001 86380 86390 1
501242 99501242 1001 86380 86390 1
501323 99501323 1001 86380 86390 1
501403 99501403 1001 86380 86390 1
501314 99501314 1001 86380 86390 1
501420 99501420 1001 86380 86390 1
501048 99501048 1001 86380 86390 1
501192 99501192 1001 86380 86390 1
501050 99501050 1001 86380 86390 1
501690 99501690 1001 86380 86390 1
501823 99501823 1001 86380 86390 1
501710 99501710 1001 86380 86390 1
502311 99502311 1001 86380 86390 1
502392 99502392 1001 86380 86390 1
502308 99502308 1001 86380 86390 1
502170 99502170 1001 86380 86390 1
502146 99502146 1001 86380 86390 1
502159 99502159 1001 86380 86390 1
502113 99502113 1001 86380 86390 1
502178 99502178 1001 86380 86390 1
502127 99502127 1001 86380 86390 1
501974 99501974 1001 86380 86390 1
501954 99501954 1001 86380 86390 1
501996 99501996 1001 86380 86390 1
502665 99502665 1001 86380 86390 1
503252 99503252 1001 86380 86390 1
503289 99503289 1001 86380 86390 1
502790 99502790 1001 86380 86390 1
502869 99502869 1001 86380 86390 1
502755 99502755 1001 86380 86390 1
502758 99502758 1001 86380 86390 1
502683 99502683 1001 86380 86390 1
503431 99503431 1001 86380 86390 1
503407 99503407 1001 86380 86390 1
503402 99503402 1001 86380 86390 1
503468 99503468 1001 86380 86390 1
503971 99503971 1001 86380 86390 1
504102 99504102 1001 86380 86390 1
504064 99504064 1001 86380 86390 1
503731 99503731 1001 86380 86390 1
503841 99503841 1001 86380 86390 1
503693 99503693 1001 86380 86390 1
503683 99503683 1001 86380 86390 1
503533 99503533 1001 86380 86390 1
503663 99503663 1001 86380 86390 1
504285 99504285 1001 86380 86390 1
504239 99504239 1001 86380 86390 1
504319 99504319 1001 86380 86390 1
504269 99504269 1001 86380 86390 1
504743 99504743 1001 86380 86390 1
504887 99504887 1001 86380 86390 1
504865 99504865 1001 86380 86390 1
504652 99504652 1001 86380 86390 1
504708 99504708 1001 86380 86390 1
504541 99504541 1001 86380 86390 1
504456 99504456 1001 86380 86390 1
505073 99505073 1001 86380 86390 1
505048 99505048 1001 86380 86390 1
505075 99505075 1001 86380 86390 1
505140 99505140 1001 86380 86390 1
505051 99505051 1001 86380 86390 1
505108 99505108 1001 86380 86390 1
505742 99505742 1001 86380 86390 1
505715 99505715 1001 86380 86390 1
505515 99505515 1001 86380 86390 1
505477 99505477 1001 86380 86390 1
505523 99505523 1001 86380 86390 1
505205 99505205 1001 86380 86390 1
505326 99505326 1001 86380 86390 1
505784 99505784 1001 86380 86390 1
505786 99505786 1001 86380 86390 1
505933 99505933 1001 86380 86390 1
505960 99505960 1001 86380 86390 1
506416 99506416 1001 86380 86390 1
506434 99506434 1001 86380 86390 1
506450 99506450 1001 86380 86390 1
506186 99506186 1001 86380 86390 1
506181 99506181 1001 86380 86390 1
506632 99506632 1001 86380 86390 1
506646 99506646 1001 86380 86390 1
506790 99506790 1001 86380 86390 1
506743 99506743 1001 86380 86390 1
507266 99507266 1001 86380 86390 1
507089 99507089 1001 86380 86390 1
507038 99507038 1001 86380 86390 1
507180 99507180 1001 86380 86390 1
507109 99507109 1001 86380 86390 1
507086 99507086 1001 86380 86390 1
506841 99506841 1001 86380 86390 1
506902 99506902 1001 86380 86390 1
507460 99507460 1001 86380 86390 1
507582 99507582 1001 86380 86390 1
507557 99507557 1001 86380 86390 1
508209 99508209 1001 86380 86390 1
507879 99507879 1001 86380 86390 1
508001 99508001 1001 86380 86390 1
507738 99507738 1001 86380 86390 1
508284 99508284 1001 86380 86390 1
508294 99508294 1001 86380 86390 1
508385 99508385 1001 86380 86390 1
508895 99508895 1001 86380 86390 1
508857 99508857 1001 86380 86390 1
508676 99508676 1001 86380 86390 1
508800 99508800 1001 86380 86390 1
508604 99508604 1001 86380 86390 1
508491 99508491 1001 86380 86390 1
508478 99508478 1001 86380 86390 1
509084 99509084 1001 86380 86390 1
509271 99509271 1001 86380 86390 1
509210 99509210 1001 86380 86390 1
509251 99509251 1001 86380 86390 1
509877 99509877 1001 86380 86390 1
509879 99509879 1001 86380 86390 1
509617 99509617 1001 86380 86390 1
509605 99509605 1001 86380 86390 1
509638 99509638 1001 86380 86390 1
509538 99509538 1001 86380 86390 1
509425 99509425 1001 86380 86390 1
509452 99509452 1001 86380 86390 1
509414 99509414 1001 86380 86390 1
509287 99509287 1001 86380 86390 1
509365 99509365 1001 86380 86390 1
509430 99509430 1001 86380 86390 1
509975 99509975 1001 86380 86390 1
510079 99510079 1001 86380 86390 1
509989 99509989 1001 86380 86390 1
510069 99510069 1001 86380 86390 1
509932 99509932 1001 86380 86390 1
510588 99510588 1001 86380 86390 1
510602 99510602 1001 86380 86390 1
510327 99510327 1001 86380 86390 1
510364 99510364 1001 86380 86390 1
510186 99510186 1001 86380 86390 1
510809 99510809 1001 86380 86390 1
511502 99511502 1001 86380 86390 1
511399 99511399 1001 86380 86390 1
511394 99511394 1001 86380 86390 1
511216 99511216 1001 86380 86390 1
511023 99511023 1001 86380 86390 1
511128 99511128 1001 86380 86390 1
510955 99510955 1001 86380 86390 1
511671 99511671 1001 86380 86390 1
511715 99511715 1001 86380 86390 1
511743 99511743 1001 86380 86390 1
512225 99512225 1001 86380 86390 1
512295 99512295 1001 86380 86390 1
512285 99512285 1001 86380 86390 1
511865 99511865 1001 86380 86390 1
511840 99511840 1001 86380 86390 1
511768 99511768 1001 86380 86390 1
512551 99512551 1001 86380 86390 1
513204 99513204 1001 86380 86390 1
513171 99513171 1001 86380 86390 1
512923 99512923 1001 86380 86390 1
512808 99512808 1001 86380 86390 1
512943 99512943 1001 86380 86390 1
512918 99512918 1001 86380 86390 1
512997 99512997 1001 86380 86390 1
512715 99512715 1001 86380 86390 1
512681 99512681 1001 86380 86390 1
512772 99512772 1001 86380 86390 1
513272 99513272 1001 86380 86390 1
513364 99513364 1001 86380 86390 1
513933 99513933 1001 86380 86390 1
513909 99513909 1001 86380 86390 1
513924 99513924 1001 86380 86390 1
513838 99513838 1001 86380 86390 1
513725 99513725 1001 86380 86390 1
513687 99513687 1001 86380 86390 1
513781 99513781 1001 86380 86390 1
513807 99513807 1001 86380 86390 1
513679 99513679 1001 86380 86390 1
513734 99513734 1001 86380 86390 1
513463 99513463 1001 86380 86390 1
513610 99513610 1001 86380 86390 1
513548 99513548 1001 86380 86390 1
513563 99513563 1001 86380 86390 1
514184 99514184 1001 86380 86390 1
514136 99514136 1001 86380 86390 1
514137 99514137 1001 86380 86390 1
514206 99514206 1001 86380 86390 1
514752 99514752 1001 86380 86390 1
514727 99514727 1001 86380 86390 1
514522 99514522 1001 86380 86390 1
514479 99514479 1001 86380 86390 1
514492 99514492 1001 86380 86390 1
514307 99514307 1001 86380 86390 1
514309 99514309 1001 86380 86390 1
514400 99514400 1001 86380 86390 1
514376 99514376 1001 86380 86390 1
514989 99514989 1001 86380 86390 1
514861 99514861 1001 86380 86390 1
514956 99514956 1001 86380 86390 1
515506 99515506 1001 86380 86390 1
515496 99515496 1001 86380 86390 1
515551 99515551 1001 86380 86390 1
515642 99515642 1001 86380 86390 1
515541 99515541 1001 86380 86390 1
515645 99515645 1001 86380 86390 1
515260 99515260 1001 86380 86390 1
515239 99515239 1001 86380 86390 1
515754 99515754 1001 86380 86390 1
516381 99516381 1001 86380 86390 1
516476 99516476 1001 86380 86390 1
516385 99516385 1001 86380 86390 1
516402 99516402 1001 86380 86390 1
516503 99516503 1001 86380 86390 1
516471 99516471 1001 86380 86390 1
516189 99516189 1001 86380 86390 1
516243 99516243 1001 86380 86390 1
516141 99516141 1001 86380 86390 1
516233 99516233 1001 86380 86390 1
516146 99516146 1001 86380 86390 1
515970 99515970 1001 86380 86390 1
516049 99516049 1001 86380 86390 1
515951 99515951 1001 86380 86390 1
515899 99515899 1001 86380 86390 1
515991 99515991 1001 86380 86390 1
516637 99516637 1001 86380 86390 1
515889 99515889 1001 86380 86390 1
516537 99516537 1001 86380 86390 1
516538 99516538 1001 86380 86390 1
516682 99516682 1001 86380 86390 1
517146 99517146 1001 86380 86390 1
517284 99517284 1001 86380 86390 1
516871 99516871 1001 86380 86390 1
516872 99516872 1001 86380 86390 1
516789 99516789 1001 86380 86390 1
516803 99516803 1001 86380 86390 1
517413 99517413 1001 86380 86390 1
517529 99517529 1001 86380 86390 1
517381 99517381 1001 86380 86390 1
517985 99517985 1001 86380 86390 1
518039 99518039 1001 86380 86390 1
518042 99518042 1001 86380 86390 1
517774 99517774 1001 86380 86390 1
517557 99517557 1001 86380 86390 1
517575 99517575 1001 86380 86390 1
518220 99518220 1001 86380 86390 1
518299 99518299 1001 86380 86390 1
518824 99518824 1001 86380 86390 1
518813 99518813 1001 86380 86390 1
518817 99518817 1001 86380 86390 1
518669 99518669 1001 86380 86390 1
518777 99518777 1001 86380 86390 1
518372 99518372 1001 86380 86390 1
518439 99518439 1001 86380 86390 1
518480 99518480 1001 86380 86390 1
518378 99518378 1001 86380 86390 1
519192 99519192 1001 86380 86390 1
519051 99519051 1001 86380 86390 1
519092 99519092 1001 86380 86390 1
519018 99519018 1001 86380 86390 1
519110 99519110 1001 86380 86390 1
519733 99519733 1001 86380 86390 1
519723 99519723 1001 86380 86390 1
519558 99519558 1001 86380 86390 1
519572 99519572 1001 86380 86390 1
519406 99519406 1001 86380 86390 1
519435 99519435 1001 86380 86390 1
519376 99519376 1001 86380 86390 1
519260 99519260 1001 86380 86390 1
519355 99519355 1001 86380 86390 1
519850 99519850 1001 86380 86390 1
519864 99519864 1001 86380 86390 1
519933 99519933 1001 86380 86390 1
520538 99520538 1001 86380 86390 1
520452 99520452 1001 86380 86390 1
520623 99520623 1001 86380 86390 1
520405 99520405 1001 86380 86390 1
520193 99520193 1001 86380 86390 1
520195 99520195 1001 86380 86390 1
520144 99520144 1001 86380 86390 1
520745 99520745 1001 86380 86390 1
520644 99520644 1001 86380 86390 1
520753 99520753 1001 86380 86390 1
521265 99521265 1001 86380 86390 1
521450 99521450 1001 86380 86390 1
521270 99521270 1001 86380 86390 1
521360 99521360 1001 86380 86390 1
521094 99521094 1001 86380 86390 1
521256 99521256 1001 86380 86390 1
521030 99521030 1001 86380 86390 1
520877 99520877 1001 86380 86390 1
520892 99520892 1001 86380 86390 1
521508 99521508 1001 86380 86390 1
521615 99521615 1001 86380 86390 1
521501 99521501 1001 86380 86390 1
522141 99522141 1001 86380 86390 1
522263 99522263 1001 86380 86390 1
522198 99522198 1001 86380 86390 1
521925 99521925 1001 86380 86390 1
522043 99522043 1001 86380 86390 1
521816 99521816 1001 86380 86390 1
521869 99521869 1001 86380 86390 1
521743 99521743 1001 86380 86390 1
521835 99521835 1001 86380 86390 1
522329 99522329 1001 86380 86390 1
522375 99522375 1001 86380 86390 1
522325 99522325 1001 86380 86390 1
522482 99522482 1001 86380 86390 1
522327 99522327 1001 86380 86390 1
523016 99523016 1001 86380 86390 1
522732 99522732 1001 86380 86390 1
522765 99522765 1001 86380 86390 1
522769 99522769 1001 86380 86390 1
522679 99522679 1001 86380 86390 1
522642 99522642 1001 86380 86390 1
522643 99522643 1001 86380 86390 1
522658 99522658 1001 86380 86390 1
522502 99522502 1001 86380 86390 1
522621 99522621 1001 86380 86390 1
523165 99523165 1001 86380 86390 1
523857 99523857 1001 86380 86390 1
523901 99523901 1001 86380 86390 1
523774 99523774 1001 86380 86390 1
523569 99523569 1001 86380 86390 1
524012 99524012 1001 86380 86390 1
524055 99524055 1001 86380 86390 1
524018 99524018 1001 86380 86390 1
524706 99524706 1001 86380 86390 1
524577 99524577 1001 86380 86390 1
524752 99524752 1001 86380 86390 1
524376 99524376 1001 86380 86390 1
524367 99524367 1001 86380 86390 1
524285 99524285 1001 86380 86390 1
524199 99524199 1001 86380 86390 1
524160 99524160 1001 86380 86390 1
524884 99524884 1001 86380 86390 1
524834 99524834 1001 86380 86390 1
525332 99525332 1001 86380 86390 1
525043 99525043 1001 86380 86390 1
525034 99525034 1001 86380 86390 1
525064 99525064 1001 86380 86390 1
525142 99525142 1001 86380 86390 1
525091 99525091 1001 86380 86390 1
525633 99525633 1001 86380 86390 1
525635 99525635 1001 86380 86390 1
525742 99525742 1001 86380 86390 1
525745 99525745 1001 86380 86390 1
526352 99526352 1001 86380 86390 1
526414 99526414 1001 86380 86390 1
526049 99526049 1001 86380 86390 1
526205 99526205 1001 86380 86390 1
526027 99526027 1001 86380 86390 1
526157 99526157 1001 86380 86390 1
526159 99526159 1001 86380 86390 1
526085 99526085 1001 86380 86390 1
526086 99526086 1001 86380 86390 1
526112 99526112 1001 86380 86390 1
526151 99526151 1001 86380 86390 1
525958 99525958 1001 86380 86390 1
525848 99525848 1001 86380 86390 1
525826 99525826 1001 86380 86390 1
525827 99525827 1001 86380 86390 1
526474 99526474 1001 86380 86390 1
526487 99526487 1001 86380 86390 1
526425 99526425 1001 86380 86390 1
526523 99526523 1001 86380 86390 1
527214 99527214 1001 86380 86390 1
527139 99527139 1001 86380 86390 1
527181 99527181 1001 86380 86390 1
526997 99526997 1001 86380 86390 1
526654 99526654 1001 86380 86390 1
526784 99526784 1001 86380 86390 1
527288 99527288 1001 86380 86390 1
527301 99527301 1001 86380 86390 1
527263 99527263 1001 86380 86390 1
527266 99527266 1001 86380 86390 1
527439 99527439 1001 86380 86390 1
527987 99527987 1001 86380 86390 1
528041 99528041 1001 86380 86390 1
528049 99528049 1001 86380 86390 1
528056 99528056 1001 86380 86390 1
528058 99528058 1001 86380 86390 1
527931 99527931 1001 86380 86390 1
527792 99527792 1001 86380 86390 1
527716 99527716 1001 86380 86390 1
527797 99527797 1001 86380 86390 1
527669 99527669 1001 86380 86390 1
527722 99527722 1001 86380 86390 1
527686 99527686 1001 86380 86390 1
527494 99527494 1001 86380 86390 1
528260 99528260 1001 86380 86390 1
528263 99528263 1001 86380 86390 1
528854 99528854 1001 86380 86390 1
528883 99528883 1001 86380 86390 1
528796 99528796 1001 86380 86390 1
528665 99528665 1001 86380 86390 1
528679 99528679 1001 86380 86390 1
528565 99528565 1001 86380 86390 1
528483 99528483 1001 86380 86390 1
528382 99528382 1001 86380 86390 1
528907 99528907 1001 86380 86390 1
528920 99528920 1001 86380 86390 1
529063 99529063 1001 86380 86390 1
529102 99529102 1001 86380 86390 1
528986 99528986 1001 86380 86390 1
529615 99529615 1001 86380 86390 1
529591 99529591 1001 86380 86390 1
529672 99529672 1001 86380 86390 1
529686 99529686 1001 86380 86390 1
529719 99529719 1001 86380 86390 1
529674 99529674 1001 86380 86390 1
529340 99529340 1001 86380 86390 1
529398 99529398 1001 86380 86390 1
529362 99529362 1001 86380 86390 1
529495 99529495 1001 86380 86390 1
529249 99529249 1001 86380 86390 1
529277 99529277 1001 86380 86390 1
529290 99529290 1001 86380 86390 1
529110 99529110 1001 86380 86390 1
529164 99529164 1001 86380 86390 1
529196 99529196 1001 86380 86390 1
529849 99529849 1001 86380 86390 1
529811 99529811 1001 86380 86390 1
530439 99530439 1001 86380 86390 1
530276 99530276 1001 86380 86390 1
530173 99530173 1001 86380 86390 1
530343 99530343 1001 86380 86390 1
530164 99530164 1001 86380 86390 1
530065 99530065 1001 86380 86390 1
530053 99530053 1001 86380 86390 1
530578 99530578 1001 86380 86390 1
530579 99530579 1001 86380 86390 1
530722 99530722 1001 86380 86390 1
531201 99531201 1001 86380 86390 1
531318 99531318 1001 86380 86390 1
531320 99531320 1001 86380 86390 1
531126 99531126 1001 86380 86390 1
531442 99531442 1001 86380 86390 1
531444 99531444 1001 86380 86390 1
531575 99531575 1001 86380 86390 1
531382 99531382 1001 86380 86390 1
531477 99531477 1001 86380 86390 1
531492 99531492 1001 86380 86390 1
532029 99532029 1001 86380 86390 1
532100 99532100 1001 86380 86390 1
531832 99531832 1001 86380 86390 1
531815 99531815 1001 86380 86390 1
532300 99532300 1001 86380 86390 1
532251 99532251 1001 86380 86390 1
532906 99532906 1001 86380 86390 1
532936 99532936 1001 86380 86390 1
532989 99532989 1001 86380 86390 1
532964 99532964 1001 86380 86390 1
532977 99532977 1001 86380 86390 1
532978 99532978 1001 86380 86390 1
532686 99532686 1001 86380 86390 1
532618 99532618 1001 86380 86390 1
532571 99532571 1001 86380 86390 1
532560 99532560 1001 86380 86390 1
533134 99533134 1001 86380 86390 1
533092 99533092 1001 86380 86390 1
533665 99533665 1001 86380 86390 1
533679 99533679 1001 86380 86390 1
533824 99533824 1001 86380 86390 1
533721 99533721 1001 86380 86390 1
533710 99533710 1001 86380 86390 1
533451 99533451 1001 86380 86390 1
533289 99533289 1001 86380 86390 1
533910 99533910 1001 86380 86390 1
534594 99534594 1001 86380 86390 1
534610 99534610 1001 86380 86390 1
534515 99534515 1001 86380 86390 1
534445 99534445 1001 86380 86390 1
534306 99534306 1001 86380 86390 1
534194 99534194 1001 86380 86390 1
534260 99534260 1001 86380 86390 1
534107 99534107 1001 86380 86390 1
534251 99534251 1001 86380 86390 1
534830 99534830 1001 86380 86390 1
534781 99534781 1001 86380 86390 1
535356 99535356 1001 86380 86390 1
535153 99535153 1001 86380 86390 1
535287 99535287 1001 86380 86390 1
535238 99535238 1001 86380 86390 1
534968 99534968 1001 86380 86390 1
534893 99534893 1001 86380 86390 1
534961 99534961 1001 86380 86390 1
534974 99534974 1001 86380 86390 1
534923 99534923 1001 86380 86390 1
534901 99534901 1001 86380 86390 1
535560 99535560 1001 86380 86390 1
535676 99535676 1001 86380 86390 1
535605 99535605 1001 86380 86390 1
535543 99535543 1001 86380 86390 1
535595 99535595 1001 86380 86390 1
535608 99535608 1001 86380 86390 1
536331 99536331 1001 86380 86390 1
535936 99535936 1001 86380 86390 1
536094 99536094 1001 86380 86390 1
536101 99536101 1001 86380 86390 1
535934 99535934 1001 86380 86390 1
535770 99535770 1001 86380 86390 1
535875 99535875 1001 86380 86390 1
535765 99535765 1001 86380 86390 1
536346 99536346 1001 86380 86390 1
536412 99536412 1001 86380 86390 1
536375 99536375 1001 86380 86390 1
536401 99536401 1001 86380 86390 1
536505 99536505 1001 86380 86390 1
536392 99536392 1001 86380 86390 1
537135 99537135 1001 86380 86390 1
536979 99536979 1001 86380 86390 1
536765 99536765 1001 86380 86390 1
536820 99536820 1001 86380 86390 1
536912 99536912 1001 86380 86390 1
536887 99536887 1001 86380 86390 1
536701 99536701 1001 86380 86390 1
536727 99536727 1001 86380 86390 1
537198 99537198 1001 86380 86390 1
537848 99537848 1001 86380 86390 1
537923 99537923 1001 86380 86390 1
537924 99537924 1001 86380 86390 1
537593 99537593 1001 86380 86390 1
537623 99537623 1001 86380 86390 1
537443 99537443 1001 86380 86390 1
537574 99537574 1001 86380 86390 1
538013 99538013 1001 86380 86390 1
538111 99538111 1001 86380 86390 1
538422 99538422 1001 86380 86390 1
538297 99538297 1001 86380 86390 1
538377 99538377 1001 86380 86390 1
538270 99538270 1001 86380 86390 1
538993 99538993 1001 86380 86390 1
538944 99538944 1001 86380 86390 1
538871 99538871 1001 86380 86390 1
538832 99538832 1001 86380 86390 1
538860 99538860 1001 86380 86390 1
539004 99539004 1001 86380 86390 1
539608 99539608 1001 86380 86390 1
539504 99539504 1001 86380 86390 1
539558 99539558 1001 86380 86390 1
539446 99539446 1001 86380 86390 1
539349 99539349 1001 86380 86390 1
539324 99539324 1001 86380 86390 1
539402 99539402 1001 86380 86390 1
539262 99539262 1001 86380 86390 1
539404 99539404 1001 86380 86390 1
539330 99539330 1001 86380 86390 1
539331 99539331 1001 86380 86390 1
539137 99539137 1001 86380 86390 1
539076 99539076 1001 86380 86390 1
539056 99539056 1001 86380 86390 1
539691 99539691 1001 86380 86390 1
539697 99539697 1001 86380 86390 1
540322 99540322 1001 86380 86390 1
540235 99540235 1001 86380 86390 1
540109 99540109 1001 86380 86390 1
540017 99540017 1001 86380 86390 1
539940 99539940 1001 86380 86390 1
539854 99539854 1001 86380 86390 1
539973 99539973 1001 86380 86390 1
540672 99540672 1001 86380 86390 1
540624 99540624 1001 86380 86390 1
540587 99540587 1001 86380 86390 1
540562 99540562 1001 86380 86390 1
541278 99541278 1001 86380 86390 1
541108 99541108 1001 86380 86390 1
541135 99541135 1001 86380 86390 1
541148 99541148 1001 86380 86390 1
541288 99541288 1001 86380 86390 1
541084 99541084 1001 86380 86390 1
540700 99540700 1001 86380 86390 1
540834 99540834 1001 86380 86390 1
541476 99541476 1001 86380 86390 1
542084 99542084 1001 86380 86390 1
542049 99542049 1001 86380 86390 1
542100 99542100 1001 86380 86390 1
541935 99541935 1001 86380 86390 1
541837 99541837 1001 86380 86390 1
541814 99541814 1001 86380 86390 1
541743 99541743 1001 86380 86390 1
541847 99541847 1001 86380 86390 1
541860 99541860 1001 86380 86390 1
541674 99541674 1001 86380 86390 1
541587 99541587 1001 86380 86390 1
542181 99542181 1001 86380 86390 1
542131 99542131 1001 86380 86390 1
542791 99542791 1001 86380 86390 1
542755 99542755 1001 86380 86390 1
542861 99542861 1001 86380 86390 1
542903 99542903 1001 86380 86390 1
542827 99542827 1001 86380 86390 1
542880 99542880 1001 86380 86390 1
542575 99542575 1001 86380 86390 1
542725 99542725 1001 86380 86390 1
542341 99542341 1001 86380 86390 1
542408 99542408 1001 86380 86390 1
542373 99542373 1001 86380 86390 1
542985 99542985 1001 86380 86390 1
543027 99543027 1001 86380 86390 1
543016 99543016 1001 86380 86390 1
542953 99542953 1001 86380 86390 1
543672 99543672 1001 86380 86390 1
543572 99543572 1001 86380 86390 1
543455 99543455 1001 86380 86390 1
543508 99543508 1001 86380 86390 1
543483 99543483 1001 86380 86390 1
543244 99543244 1001 86380 86390 1
543357 99543357 1001 86380 86390 1
544463 99544463 1001 86380 86390 1
544451 99544451 1001 86380 86390 1
544481 99544481 1001 86380 86390 1
544342 99544342 1001 86380 86390 1
544214 99544214 1001 86380 86390 1
544267 99544267 1001 86380 86390 1
544132 99544132 1001 86380 86390 1
544005 99544005 1001 86380 86390 1
544113 99544113 1001 86380 86390 1
543999 99543999 1001 86380 86390 1
544040 99544040 1001 86380 86390 1
544674 99544674 1001 86380 86390 1
544734 99544734 1001 86380 86390 1
544658 99544658 1001 86380 86390 1
401940 602 1001 70440 71097 1
408400 215 1001 34500 34917 1
421195 214 1001 42420 42777 1
432743 823 1001 64020 65157 1
418436 744 1001 29580 31317 1
506769 761 1001 44164 44463 1
400135 99400135 1001 86380 86390 1
400267 99400267 1001 86380 86390 1
400322 99400322 1001 86380 86390 1
400447 99400447 1001 86380 86390 1
400912 99400912 1001 86380 86390 1
401123 99401123 1001 86380 86390 1
401050 99401050 1001 86380 86390 1
401578 99401578 1001 86380 86390 1
401519 99401519 1001 86380 86390 1
401677 99401677 1001 86380 86390 1
401744 99401744 1001 86380 86390 1
401856 99401856 1001 86380 86390 1
401984 99401984 1001 86380 86390 1
402166 99402166 1001 86380 86390 1
402171 99402171 1001 86380 86390 1
402549 99402549 1001 86380 86390 1
402666 99402666 1001 86380 86390 1
402759 99402759 1001 86380 86390 1
402862 99402862 1001 86380 86390 1
402972 99402972 1001 86380 86390 1
403000 99403000 1001 86380 86390 1
403317 99403317 1001 86380 86390 1
403383 99403383 1001 86380 86390 1
403384 99403384 1001 86380 86390 1
403457 99403457 1001 86380 86390 1
403911 99403911 1001 86380 86390 1
404362 99404362 1001 86380 86390 1
404394 99404394 1001 86380 86390 1
404765 99404765 1001 86380 86390 1
405157 99405157 1001 86380 86390 1
405210 99405210 1001 86380 86390 1
405250 99405250 1001 86380 86390 1
405382 99405382 1001 86380 86390 1
405456 99405456 1001 86380 86390 1
405420 99405420 1001 86380 86390 1
405529 99405529 1001 86380 86390 1
405627 99405627 1001 86380 86390 1
405717 99405717 1001 86380 86390 1
405693 99405693 1001 86380 86390 1
405901 99405901 1001 86380 86390 1
406166 99406166 1001 86380 86390 1
406264 99406264 1001 86380 86390 1
406348 99406348 1001 86380 86390 1
406431 99406431 1001 86380 86390 1
406579 99406579 1001 86380 86390 1
406518 99406518 1001 86380 86390 1
406539 99406539 1001 86380 86390 1
407118 99407118 1001 86380 86390 1
407416 99407416 1001 86380 86390 1
407443 99407443 1001 86380 86390 1
407497 99407497 1001 86380 86390 1
407679 99407679 1001 86380 86390 1
407972 99407972 1001 86380 86390 1
408254 99408254 1001 86380 86390 1
408368 99408368 1001 86380 86390 1
408361 99408361 1001 86380 86390 1
408447 99408447 1001 86380 86390 1
408609 99408609 1001 86380 86390 1
408817 99408817 1001 86380 86390 1
408945 99408945 1001 86380 86390 1
408886 99408886 1001 86380 86390 1
409018 99409018 1001 86380 86390 1
409126 99409126 1001 86380 86390 1
409336 99409336 1001 86380 86390 1
409430 99409430 1001 86380 86390 1
409437 99409437 1001 86380 86390 1
409565 99409565 1001 86380 86390 1
409505 99409505 1001 86380 86390 1
409763 99409763 1001 86380 86390 1
409966 99409966 1001 86380 86390 1
410191 99410191 1001 86380 86390 1
410258 99410258 1001 86380 86390 1
410298 99410298 1001 86380 86390 1
410329 99410329 1001 86380 86390 1
410875 99410875 1001 86380 86390 1
411144 99411144 1001 86380 86390 1
411223 99411223 1001 86380 86390 1
411384 99411384 1001 86380 86390 1
411506 99411506 1001 86380 86390 1
411520 99411520 1001 86380 86390 1
411466 99411466 1001 86380 86390 1
411565 99411565 1001 86380 86390 1
411803 99411803 1001 86380 86390 1
411965 99411965 1001 86380 86390 1
412293 99412293 1001 86380 86390 1
412346 99412346 1001 86380 86390 1
412353 99412353 1001 86380 86390 1
413564 99413564 1001 86380 86390 1
413661 99413661 1001 86380 86390 1
413113 99413113 1001 86380 86390 1
413061 99413061 1001 86380 86390 1
413072 99413072 1001 86380 86390 1
412526 99412526 1001 86380 86390 1
412720 99412720 1001 86380 86390 1
412583 99412583 1001 86380 86390 1
412779 99412779 1001 86380 86390 1
412866 99412866 1001 86380 86390 1
413804 99413804 1001 86380 86390 1
413969 99413969 1001 86380 86390 1
413871 99413871 1001 86380 86390 1
413926 99413926 1001 86380 86390 1
413290 99413290 1001 86380 86390 1
413770 99413770 1001 86380 86390 1
414101 99414101 1001 86380 86390 1
413778 99413778 1001 86380 86390 1
415227 99415227 1001 86380 86390 1
415289 99415289 1001 86380 86390 1
414617 99414617 1001 86380 86390 1
414766 99414766 1001 86380 86390 1
414668 99414668 1001 86380 86390 1
414608 99414608 1001 86380 86390 1
414857 99414857 1001 86380 86390 1
414919 99414919 1001 86380 86390 1
414363 99414363 1001 86380 86390 1
414480 99414480 1001 86380 86390 1
414413 99414413 1001 86380 86390 1
414470 99414470 1001 86380 86390 1
414352 99414352 1001 86380 86390 1
415573 99415573 1001 86380 86390 1
415500 99415500 1001 86380 86390 1
415626 99415626 1001 86380 86390 1
415583 99415583 1001 86380 86390 1
415713 99415713 1001 86380 86390 1
416711 99416711 1001 86380 86390 1
416849 99416849 1001 86380 86390 1
416914 99416914 1001 86380 86390 1
416874 99416874 1001 86380 86390 1
416255 99416255 1001 86380 86390 1
416355 99416355 1001 86380 86390 1
416579 99416579 1001 86380 86390 1
416085 99416085 1001 86380 86390 1
415862 99415862 1001 86380 86390 1
416098 99416098 1001 86380 86390 1
415981 99415981 1001 86380 86390 1
417115 99417115 1001 86380 86390 1
417030 99417030 1001 86380 86390 1
417102 99417102 1001 86380 86390 1
417155 99417155 1001 86380 86390 1
417042 99417042 1001 86380 86390 1
417607 99417607 1001 86380 86390 1
417415 99417415 1001 86380 86390 1
418625 99418625 1001 86380 86390 1
418662 99418662 1001 86380 86390 1
418276 99418276 1001 86380 86390 1
418180 99418180 1001 86380 86390 1
418379 99418379 1001 86380 86390 1
417735 99417735 1001 86380 86390 1
417823 99417823 1001 86380 86390 1
417841 99417841 1001 86380 86390 1
417759 99417759 1001 86380 86390 1
418850 99418850 1001 86380 86390 1
418925 99418925 1001 86380 86390 1
420330 99420330 1001 86380 86390 1
420411 99420411 1001 86380 86390 1
420343 99420343 1001 86380 86390 1
420416 99420416 1001 86380 86390 1
419722 99419722 1001 86380 86390 1
419822 99419822 1001 86380 86390 1
419737 99419737 1001 86380 86390 1
419717 99419717 1001 86380 86390 1
419877 99419877 1001 86380 86390 1
419981 99419981 1001 86380 86390 1
419375 99419375 1001 86380 86390 1
419243 99419243 1001 86380 86390 1
419482 99419482 1001 86380 86390 1
419463 99419463 1001 86380 86390 1
419537 99419537 1001 86380 86390 1
420562 99420562 1001 86380 86390 1
421742 99421742 1001 86380 86390 1
421566 99421566 1001 86380 86390 1
421457 99421457 1001 86380 86390 1
421603 99421603 1001 86380 86390 1
421492 99421492 1001 86380 86390 1
420961 99420961 1001 86380 86390 1
420920 99420920 1001 86380 86390 1
421106 99421106 1001 86380 86390 1
422194 99422194 1001 86380 86390 1
422499 99422499 1001 86380 86390 1
423340 99423340 1001 86380 86390 1
423722 99423722 1001 86380 86390 1
423457 99423457 1001 86380 86390 1
423151 99423151 1001 86380 86390 1
422945 99422945 1001 86380 86390 1
423279 99423279 1001 86380 86390 1
422826 99422826 1001 86380 86390 1
422583 99422583 1001 86380 86390 1
423767 99423767 1001 86380 86390 1
423895 99423895 1001 86380 86390 1
425279 99425279 1001 86380 86390 1
425316 99425316 1001 86380 86390 1
424790 99424790 1001 86380 86390 1
424875 99424875 1001 86380 86390 1
424345 99424345 1001 86380 86390 1
424501 99424501 1001 86380 86390 1
424427 99424427 1001 86380 86390 1
425529 99425529 1001 86380 86390 1
425498 99425498 1001 86380 86390 1
425517 99425517 1001 86380 86390 1
425700 99425700 1001 86380 86390 1
425574 99425574 1001 86380 86390 1
425576 99425576 1001 86380 86390 1
425546 99425546 1001 86380 86390 1
425679 99425679 1001 86380 86390 1
426764 99426764 1001 86380 86390 1
426923 99426923 1001 86380 86390 1
426806 99426806 1001 86380 86390 1
426361 99426361 1001 86380 86390 1
426366 99426366 1001 86380 86390 1
426515 99426515 1001 86380 86390 1
426181 99426181 1001 86380 86390 1
425855 99425855 1001 86380 86390 1
427456 99427456 1001 86380 86390 1
427184 99427184 1001 86380 86390 1
428409 99428409 1001 86380 86390 1
428374 99428374 1001 86380 86390 1
428605 99428605 1001 86380 86390 1
427925 99427925 1001 86380 86390 1
428085 99428085 1001 86380 86390 1
428137 99428137 1001 86380 86390 1
427774 99427774 1001 86380 86390 1
427759 99427759 1001 86380 86390 1
428992 99428992 1001 86380 86390 1
429126 99429126 1001 86380 86390 1
429153 99429153 1001 86380 86390 1
429021 99429021 1001 86380 86390 1
428945 99428945 1001 86380 86390 1
429026 99429026 1001 86380 86390 1
429114 99429114 1001 86380 86390 1
430285 99430285 1001 86380 86390 1
430350 99430350 1001 86380 86390 1
430357 99430357 1001 86380 86390 1
430189 99430189 1001 86380 86390 1
429671 99429671 1001 86380 86390 1
429890 99429890 1001 86380 86390 1
429344 99429344 1001 86380 86390 1
429328 99429328 1001 86380 86390 1
430424 99430424 1001 86380 86390 1
430609 99430609 1001 86380 86390 1
430697 99430697 1001 86380 86390 1
430452 99430452 1001 86380 86390 1
431828 99431828 1001 86380 86390 1
431751 99431751 1001 86380 86390 1
431841 99431841 1001 86380 86390 1
431807 99431807 1001 86380 86390 1
431075 99431075 1001 86380 86390 1
432127 99432127 1001 86380 86390 1
432226 99432226 1001 86380 86390 1
433468 99433468 1001 86380 86390 1
433678 99433678 1001 86380 86390 1
433492 99433492 1001 86380 86390 1
432944 99432944 1001 86380 86390 1
432947 99432947 1001 86380 86390 1
432715 99432715 1001 86380 86390 1
432549 99432549 1001 86380 86390 1
434022 99434022 1001 86380 86390 1
434074 99434074 1001 86380 86390 1
435179 99435179 1001 86380 86390 1
435286 99435286 1001 86380 86390 1
435017 99435017 1001 86380 86390 1
435119 99435119 1001 86380 86390 1
434607 99434607 1001 86380 86390 1
434314 99434314 1001 86380 86390 1
434352 99434352 1001 86380 86390 1
434477 99434477 1001 86380 86390 1
434306 99434306 1001 86380 86390 1
435567 99435567 1001 86380 86390 1
435522 99435522 1001 86380 86390 1
435526 99435526 1001 86380 86390 1
435713 99435713 1001 86380 86390 1
435672 99435672 1001 86380 86390 1
435592 99435592 1001 86380 86390 1
437052 99437052 1001 86380 86390 1
437008 99437008 1001 86380 86390 1
437107 99437107 1001 86380 86390 1
437134 99437134 1001 86380 86390 1
436630 99436630 1001 86380 86390 1
436666 99436666 1001 86380 86390 1
436080 99436080 1001 86380 86390 1
436157 99436157 1001 86380 86390 1
436191 99436191 1001 86380 86390 1
436262 99436262 1001 86380 86390 1
437210 99437210 1001 86380 86390 1
300030 99300030 1001 86380 86390 1
300060 99300060 1001 86380 86390 1
437197 99437197 1001 86380 86390 1
300028 99300028 1001 86380 86390 1
300582 99300582 1001 86380 86390 1
300714 99300714 1001 86380 86390 1
300472 99300472 1001 86380 86390 1
300516 99300516 1001 86380 86390 1
300113 99300113 1001 86380 86390 1
300130 99300130 1001 86380 86390 1
300222 99300222 1001 86380 86390 1
300261 99300261 1001 86380 86390 1
300314 99300314 1001 86380 86390 1
300887 99300887 1001 86380 86390 1
300879 99300879 1001 86380 86390 1
301400 99301400 1001 86380 86390 1
301493 99301493 1001 86380 86390 1
301538 99301538 1001 86380 86390 1
301490 99301490 1001 86380 86390 1
301592 99301592 1001 86380 86390 1
301697 99301697 1001 86380 86390 1
301685 99301685 1001 86380 86390 1
301570 99301570 1001 86380 86390 1
302201 99302201 1001 86380 86390 1
302357 99302357 1001 86380 86390 1
302163 99302163 1001 86380 86390 1
302138 99302138 1001 86380 86390 1
301982 99301982 1001 86380 86390 1
302076 99302076 1001 86380 86390 1
301974 99301974 1001 86380 86390 1
302068 99302068 1001 86380 86390 1
302005 99302005 1001 86380 86390 1
302045 99302045 1001 86380 86390 1
301779 99301779 1001 86380 86390 1
301806 99301806 1001 86380 86390 1
301900 99301900 1001 86380 86390 1
301965 99301965 1001 86380 86390 1
302549 99302549 1001 86380 86390 1
302562 99302562 1001 86380 86390 1
303094 99303094 1001 86380 86390 1
303110 99303110 1001 86380 86390 1
303190 99303190 1001 86380 86390 1
302907 99302907 1001 86380 86390 1
302614 99302614 1001 86380 86390 1
302640 99302640 1001 86380 86390 1
302779 99302779 1001 86380 86390 1
303326 99303326 1001 86380 86390 1
303404 99303404 1001 86380 86390 1
303893 99303893 1001 86380 86390 1
303921 99303921 1001 86380 86390 1
303986 99303986 1001 86380 86390 1
303899 99303899 1001 86380 86390 1
303952 99303952 1001 86380 86390 1
303889 99303889 1001 86380 86390 1
304026 99304026 1001 86380 86390 1
303818 99303818 1001 86380 86390 1
303722 99303722 1001 86380 86390 1
303774 99303774 1001 86380 86390 1
303465 99303465 1001 86380 86390 1
303428 99303428 1001 86380 86390 1
303486 99303486 1001 86380 86390 1
303436 99303436 1001 86380 86390 1
304087 99304087 1001 86380 86390 1
304180 99304180 1001 86380 86390 1
304133 99304133 1001 86380 86390 1
304159 99304159 1001 86380 86390 1
304632 99304632 1001 86380 86390 1
304484 99304484 1001 86380 86390 1
304349 99304349 1001 86380 86390 1
304882 99304882 1001 86380 86390 1
304913 99304913 1001 86380 86390 1
304879 99304879 1001 86380 86390 1
305023 99305023 1001 86380 86390 1
304867 99304867 1001 86380 86390 1
305648 99305648 1001 86380 86390 1
305433 99305433 1001 86380 86390 1
305201 99305201 1001 86380 86390 1
305216 99305216 1001 86380 86390 1
305075 99305075 1001 86380 86390 1
500179 99500179 1001 86380 86390 1
500039 99500039 1001 86380 86390 1
500040 99500040 1001 86380 86390 1
500081 99500081 1001 86380 86390 1
500034 99500034 1001 86380 86390 1
500753 99500753 1001 86380 86390 1
500669 99500669 1001 86380 86390 1
500543 99500543 1001 86380 86390 1
500564 99500564 1001 86380 86390 1
500541 99500541 1001 86380 86390 1
500361 99500361 1001 86380 86390 1
500389 99500389 1001 86380 86390 1
500366 99500366 1001 86380 86390 1
500354 99500354 1001 86380 86390 1
500928 99500928 1001 86380 86390 1
500917 99500917 1001 86380 86390 1
500826 99500826 1001 86380 86390 1
500817 99500817 1001 86380 86390 1
500911 99500911 1001 86380 86390 1
501503 99501503 1001 86380 86390 1
501622 99501622 1001 86380 86390 1
501518 99501518 1001 86380 86390 1
501482 99501482 1001 86380 86390 1
501634 99501634 1001 86380 86390 1
501421 99501421 1001 86380 86390 1
501325 99501325 1001 86380 86390 1
501417 99501417 1001 86380 86390 1
501115 99501115 1001 86380 86390 1
501753 99501753 1001 86380 86390 1
501742 99501742 1001 86380 86390 1
501821 99501821 1001 86380 86390 1
501666 99501666 1001 86380 86390 1
501718 99501718 1001 86380 86390 1
501644 99501644 1001 86380 86390 1
502324 99502324 1001 86380 86390 1
502429 99502429 1001 86380 86390 1
502343 99502343 1001 86380 86390 1
502332 99502332 1001 86380 86390 1
502412 99502412 1001 86380 86390 1
502309 99502309 1001 86380 86390 1
502117 99502117 1001 86380 86390 1
502074 99502074 1001 86380 86390 1
501877 99501877 1001 86380 86390 1
501943 99501943 1001 86380 86390 1
502048 99502048 1001 86380 86390 1
501919 99501919 1001 86380 86390 1
501867 99501867 1001 86380 86390 1
501934 99501934 1001 86380 86390 1
502472 99502472 1001 86380 86390 1
502642 99502642 1001 86380 86390 1
503218 99503218 1001 86380 86390 1
503237 99503237 1001 86380 86390 1
502882 99502882 1001 86380 86390 1
503065 99503065 1001 86380 86390 1
502731 99502731 1001 86380 86390 1
502744 99502744 1001 86380 86390 1
502848 99502848 1001 86380 86390 1
503304 99503304 1001 86380 86390 1
503795 99503795 1001 86380 86390 1
503565 99503565 1001 86380 86390 1
503540 99503540 1001 86380 86390 1
504134 99504134 1001 86380 86390 1
504255 99504255 1001 86380 86390 1
504191 99504191 1001 86380 86390 1
504204 99504204 1001 86380 86390 1
504777 99504777 1001 86380 86390 1
504883 99504883 1001 86380 86390 1
504884 99504884 1001 86380 86390 1
504930 99504930 1001 86380 86390 1
504570 99504570 1001 86380 86390 1
504729 99504729 1001 86380 86390 1
504665 99504665 1001 86380 86390 1
504643 99504643 1001 86380 86390 1
504632 99504632 1001 86380 86390 1
504685 99504685 1001 86380 86390 1
504350 99504350 1001 86380 86390 1
504404 99504404 1001 86380 86390 1
504355 99504355 1001 86380 86390 1
504424 99504424 1001 86380 86390 1
504968 99504968 1001 86380 86390 1
505059 99505059 1001 86380 86390 1
505087 99505087 1001 86380 86390 1
505005 99505005 1001 86380 86390 1
505707 99505707 1001 86380 86390 1
505683 99505683 1001 86380 86390 1
505701 99505701 1001 86380 86390 1
505411 99505411 1001 86380 86390 1
505427 99505427 1001 86380 86390 1
505404 99505404 1001 86380 86390 1
505522 99505522 1001 86380 86390 1
505221 99505221 1001 86380 86390 1
505196 99505196 1001 86380 86390 1
505263 99505263 1001 86380 86390 1
505238 99505238 1001 86380 86390 1
505905 99505905 1001 86380 86390 1
506442 99506442 1001 86380 86390 1
506474 99506474 1001 86380 86390 1
506381 99506381 1001 86380 86390 1
506308 99506308 1001 86380 86390 1
506232 99506232 1001 86380 86390 1
506220 99506220 1001 86380 86390 1
506119 99506119 1001 86380 86390 1
506135 99506135 1001 86380 86390 1
506064 99506064 1001 86380 86390 1
506738 99506738 1001 86380 86390 1
507230 99507230 1001 86380 86390 1
507298 99507298 1001 86380 86390 1
507403 99507403 1001 86380 86390 1
507264 99507264 1001 86380 86390 1
507254 99507254 1001 86380 86390 1
507209 99507209 1001 86380 86390 1
507042 99507042 1001 86380 86390 1
507120 99507120 1001 86380 86390 1
506829 99506829 1001 86380 86390 1
506884 99506884 1001 86380 86390 1
506877 99506877 1001 86380 86390 1
506903 99506903 1001 86380 86390 1
506994 99506994 1001 86380 86390 1
507565 99507565 1001 86380 86390 1
507449 99507449 1001 86380 86390 1
507597 99507597 1001 86380 86390 1
508063 99508063 1001 86380 86390 1
508115 99508115 1001 86380 86390 1
507696 99507696 1001 86380 86390 1
507830 99507830 1001 86380 86390 1
508363 99508363 1001 86380 86390 1
508391 99508391 1001 86380 86390 1
508382 99508382 1001 86380 86390 1
508371 99508371 1001 86380 86390 1
508424 99508424 1001 86380 86390 1
508437 99508437 1001 86380 86390 1
509018 99509018 1001 86380 86390 1
508674 99508674 1001 86380 86390 1
508600 99508600 1001 86380 86390 1
508565 99508565 1001 86380 86390 1
508540 99508540 1001 86380 86390 1
509228 99509228 1001 86380 86390 1
509256 99509256 1001 86380 86390 1
509128 99509128 1001 86380 86390 1
509090 99509090 1001 86380 86390 1
509832 99509832 1001 86380 86390 1
509716 99509716 1001 86380 86390 1
509344 99509344 1001 86380 86390 1
509360 99509360 1001 86380 86390 1
509353 99509353 1001 86380 86390 1
509444 99509444 1001 86380 86390 1
509926 99509926 1001 86380 86390 1
510081 99510081 1001 86380 86390 1
510095 99510095 1001 86380 86390 1
510683 99510683 1001 86380 86390 1
510392 99510392 1001 86380 86390 1
510316 99510316 1001 86380 86390 1
510383 99510383 1001 86380 86390 1
510476 99510476 1001 86380 86390 1
510253 99510253 1001 86380 86390 1
510207 99510207 1001 86380 86390 1
510311 99510311 1001 86380 86390 1
510799 99510799 1001 86380 86390 1
511377 99511377 1001 86380 86390 1
511370 99511370 1001 86380 86390 1
511185 99511185 1001 86380 86390 1
510946 99510946 1001 86380 86390 1
510975 99510975 1001 86380 86390 1
510965 99510965 1001 86380 86390 1
511593 99511593 1001 86380 86390 1
511621 99511621 1001 86380 86390 1
512217 99512217 1001 86380 86390 1
512194 99512194 1001 86380 86390 1
511968 99511968 1001 86380 86390 1
512105 99512105 1001 86380 86390 1
511945 99511945 1001 86380 86390 1
511794 99511794 1001 86380 86390 1
512477 99512477 1001 86380 86390 1
513078 99513078 1001 86380 86390 1
513130 99513130 1001 86380 86390 1
513086 99513086 1001 86380 86390 1
513138 99513138 1001 86380 86390 1
512858 99512858 1001 86380 86390 1
512863 99512863 1001 86380 86390 1
512852 99512852 1001 86380 86390 1
512755 99512755 1001 86380 86390 1
512768 99512768 1001 86380 86390 1
512722 99512722 1001 86380 86390 1
513261 99513261 1001 86380 86390 1
513952 99513952 1001 86380 86390 1
513488 99513488 1001 86380 86390 1
513560 99513560 1001 86380 86390 1
513575 99513575 1001 86380 86390 1
513526 99513526 1001 86380 86390 1
514076 99514076 1001 86380 86390 1
514783 99514783 1001 86380 86390 1
514468 99514468 1001 86380 86390 1
514547 99514547 1001 86380 86390 1
514301 99514301 1001 86380 86390 1
514249 99514249 1001 86380 86390 1
514263 99514263 1001 86380 86390 1
514431 99514431 1001 86380 86390 1
514303 99514303 1001 86380 86390 1
514357 99514357 1001 86380 86390 1
514321 99514321 1001 86380 86390 1
515026 99515026 1001 86380 86390 1
515638 99515638 1001 86380 86390 1
515669 99515669 1001 86380 86390 1
515526 99515526 1001 86380 86390 1
515592 99515592 1001 86380 86390 1
515606 99515606 1001 86380 86390 1
515296 99515296 1001 86380 86390 1
515449 99515449 1001 86380 86390 1
515450 99515450 1001 86380 86390 1
515713 99515713 1001 86380 86390 1
515846 99515846 1001 86380 86390 1
516318 99516318 1001 86380 86390 1
516423 99516423 1001 86380 86390 1
516493 99516493 1001 86380 86390 1
516340 99516340 1001 86380 86390 1
516419 99516419 1001 86380 86390 1
516201 99516201 1001 86380 86390 1
516127 99516127 1001 86380 86390 1
516248 99516248 1001 86380 86390 1
516159 99516159 1001 86380 86390 1
515918 99515918 1001 86380 86390 1
515895 99515895 1001 86380 86390 1
516051 99516051 1001 86380 86390 1
515896 99515896 1001 86380 86390 1
515935 99515935 1001 86380 86390 1
515975 99515975 1001 86380 86390 1
516701 99516701 1001 86380 86390 1
516613 99516613 1001 86380 86390 1
516678 99516678 1001 86380 86390 1
516589 99516589 1001 86380 86390 1
516709 99516709 1001 86380 86390 1
517259 99517259 1001 86380 86390 1
517195 99517195 1001 86380 86390 1
517196 99517196 1001 86380 86390 1
517198 99517198 1001 86380 86390 1
517254 99517254 1001 86380 86390 1
516952 99516952 1001 86380 86390 1
517101 99517101 1001 86380 86390 1
516791 99516791 1001 86380 86390 1
517974 99517974 1001 86380 86390 1
518141 99518141 1001 86380 86390 1
518066 99518066 1001 86380 86390 1
518017 99518017 1001 86380 86390 1
518056 99518056 1001 86380 86390 1
517875 99517875 1001 86380 86390 1
517606 99517606 1001 86380 86390 1
517622 99517622 1001 86380 86390 1
517713 99517713 1001 86380 86390 1
517586 99517586 1001 86380 86390 1
517617 99517617 1001 86380 86390 1
517565 99517565 1001 86380 86390 1
518187 99518187 1001 86380 86390 1
518265 99518265 1001 86380 86390 1
518241 99518241 1001 86380 86390 1
518359 99518359 1001 86380 86390 1
518256 99518256 1001 86380 86390 1
518300 99518300 1001 86380 86390 1
518862 99518862 1001 86380 86390 1
518827 99518827 1001 86380 86390 1
518666 99518666 1001 86380 86390 1
518693 99518693 1001 86380 86390 1
518684 99518684 1001 86380 86390 1
518754 99518754 1001 86380 86390 1
518742 99518742 1001 86380 86390 1
518409 99518409 1001 86380 86390 1
519028 99519028 1001 86380 86390 1
519782 99519782 1001 86380 86390 1
519677 99519677 1001 86380 86390 1
519718 99519718 1001 86380 86390 1
519493 99519493 1001 86380 86390 1
519196 99519196 1001 86380 86390 1
519239 99519239 1001 86380 86390 1
519916 99519916 1001 86380 86390 1
519832 99519832 1001 86380 86390 1
520449 99520449 1001 86380 86390 1
520606 99520606 1001 86380 86390 1
520556 99520556 1001 86380 86390 1
520441 99520441 1001 86380 86390 1
520053 99520053 1001 86380 86390 1
520158 99520158 1001 86380 86390 1
520146 99520146 1001 86380 86390 1
520211 99520211 1001 86380 86390 1
520704 99520704 1001 86380 86390 1
520760 99520760 1001 86380 86390 1
520645 99520645 1001 86380 86390 1
521438 99521438 1001 86380 86390 1
521199 99521199 1001 86380 86390 1
521244 99521244 1001 86380 86390 1
521065 99521065 1001 86380 86390 1
521001 99521001 1001 86380 86390 1
521550 99521550 1001 86380 86390 1
521553 99521553 1001 86380 86390 1
522165 99522165 1001 86380 86390 1
522245 99522245 1001 86380 86390 1
522129 99522129 1001 86380 86390 1
522214 99522214 1001 86380 86390 1
522124 99522124 1001 86380 86390 1
521947 99521947 1001 86380 86390 1
521961 99521961 1001 86380 86390 1
522067 99522067 1001 86380 86390 1
521992 99521992 1001 86380 86390 1
521801 99521801 1001 86380 86390 1
521782 99521782 1001 86380 86390 1
522380 99522380 1001 86380 86390 1
522337 99522337 1001 86380 86390 1
522428 99522428 1001 86380 86390 1
522456 99522456 1001 86380 86390 1
523007 99523007 1001 86380 86390 1
523072 99523072 1001 86380 86390 1
522783 99522783 1001 86380 86390 1
522891 99522891 1001 86380 86390 1
522736 99522736 1001 86380 86390 1
522815 99522815 1001 86380 86390 1
522711 99522711 1001 86380 86390 1
522829 99522829 1001 86380 86390 1
522742 99522742 1001 86380 86390 1
522628 99522628 1001 86380 86390 1
522603 99522603 1001 86380 86390 1
522526 99522526 1001 86380 86390 1
522697 99522697 1001 86380 86390 1
522650 99522650 1001 86380 86390 1
523234 99523234 1001 86380 86390 1
523302 99523302 1001 86380 86390 1
523315 99523315 1001 86380 86390 1
523201 99523201 1001 86380 86390 1
523204 99523204 1001 86380 86390 1
523765 99523765 1001 86380 86390 1
523767 99523767 1001 86380 86390 1
523917 99523917 1001 86380 86390 1
523887 99523887 1001 86380 86390 1
523893 99523893 1001 86380 86390 1
523534 99523534 1001 86380 86390 1
523720 99523720 1001 86380 86390 1
523686 99523686 1001 86380 86390 1
523364 99523364 1001 86380 86390 1
523486 99523486 1001 86380 86390 1
524080 99524080 1001 86380 86390 1
524738 99524738 1001 86380 86390 1
524622 99524622 1001 86380 86390 1
524488 99524488 1001 86380 86390 1
524554 99524554 1001 86380 86390 1
524399 99524399 1001 86380 86390 1
524380 99524380 1001 86380 86390 1
524204 99524204 1001 86380 86390 1
524349 99524349 1001 86380 86390 1
524260 99524260 1001 86380 86390 1
524566 99524566 1001 86380 86390 1
524780 99524780 1001 86380 86390 1
525432 99525432 1001 86380 86390 1
525396 99525396 1001 86380 86390 1
525428 99525428 1001 86380 86390 1
525519 99525519 1001 86380 86390 1
525198 99525198 1001 86380 86390 1
525303 99525303 1001 86380 86390 1
525267 99525267 1001 86380 86390 1
525362 99525362 1001 86380 86390 1
525608 99525608 1001 86380 86390 1
525714 99525714 1001 86380 86390 1
525681 99525681 1001 86380 86390 1
525631 99525631 1001 86380 86390 1
526287 99526287 1001 86380 86390 1
526238 99526238 1001 86380 86390 1
526356 99526356 1001 86380 86390 1
526076 99526076 1001 86380 86390 1
526123 99526123 1001 86380 86390 1
525919 99525919 1001 86380 86390 1
526010 99526010 1001 86380 86390 1
525894 99525894 1001 86380 86390 1
526448 99526448 1001 86380 86390 1
526514 99526514 1001 86380 86390 1
526568 99526568 1001 86380 86390 1
526479 99526479 1001 86380 86390 1
526612 99526612 1001 86380 86390 1
526483 99526483 1001 86380 86390 1
527227 99527227 1001 86380 86390 1
527076 99527076 1001 86380 86390 1
527193 99527193 1001 86380 86390 1
527239 99527239 1001 86380 86390 1
527157 99527157 1001 86380 86390 1
527080 99527080 1001 86380 86390 1
526911 99526911 1001 86380 86390 1
526976 99526976 1001 86380 86390 1
526824 99526824 1001 86380 86390 1
527363 99527363 1001 86380 86390 1
527354 99527354 1001 86380 86390 1
527678 99527678 1001 86380 86390 1
527835 99527835 1001 86380 86390 1
527803 99527803 1001 86380 86390 1
527855 99527855 1001 86380 86390 1
527674 99527674 1001 86380 86390 1
527624 99527624 1001 86380 86390 1
527652 99527652 1001 86380 86390 1
528085 99528085 1001 86380 86390 1
528254 99528254 1001 86380 86390 1
528152 99528152 1001 86380 86390 1
528102 99528102 1001 86380 86390 1
528245 99528245 1001 86380 86390 1
528275 99528275 1001 86380 86390 1
528211 99528211 1001 86380 86390 1
528867 99528867 1001 86380 86390 1
528767 99528767 1001 86380 86390 1
528895 99528895 1001 86380 86390 1
528594 99528594 1001 86380 86390 1
528556 99528556 1001 86380 86390 1
528583 99528583 1001 86380 86390 1
528521 99528521 1001 86380 86390 1
528612 99528612 1001 86380 86390 1
528538 99528538 1001 86380 86390 1
528551 99528551 1001 86380 86390 1
528617 99528617 1001 86380 86390 1
528630 99528630 1001 86380 86390 1
528430 99528430 1001 86380 86390 1
528482 99528482 1001 86380 86390 1
528947 99528947 1001 86380 86390 1
529656 99529656 1001 86380 86390 1
529528 99529528 1001 86380 86390 1
529709 99529709 1001 86380 86390 1
529533 99529533 1001 86380 86390 1
529354 99529354 1001 86380 86390 1
529479 99529479 1001 86380 86390 1
529133 99529133 1001 86380 86390 1
529219 99529219 1001 86380 86390 1
529893 99529893 1001 86380 86390 1
529868 99529868 1001 86380 86390 1
529739 99529739 1001 86380 86390 1
529807 99529807 1001 86380 86390 1
529825 99529825 1001 86380 86390 1
529890 99529890 1001 86380 86390 1
529903 99529903 1001 86380 86390 1
530400 99530400 1001 86380 86390 1
530377 99530377 1001 86380 86390 1
530483 99530483 1001 86380 86390 1
530536 99530536 1001 86380 86390 1
530394 99530394 1001 86380 86390 1
530512 99530512 1001 86380 86390 1
530324 99530324 1001 86380 86390 1
530114 99530114 1001 86380 86390 1
530048 99530048 1001 86380 86390 1
530576 99530576 1001 86380 86390 1
530673 99530673 1001 86380 86390 1
530702 99530702 1001 86380 86390 1
531278 99531278 1001 86380 86390 1
531283 99531283 1001 86380 86390 1
531194 99531194 1001 86380 86390 1
531236 99531236 1001 86380 86390 1
531088 99531088 1001 86380 86390 1
531091 99531091 1001 86380 86390 1
531066 99531066 1001 86380 86390 1
530800 99530800 1001 86380 86390 1
530908 99530908 1001 86380 86390 1
531467 99531467 1001 86380 86390 1
531547 99531547 1001 86380 86390 1
531421 99531421 1001 86380 86390 1
531396 99531396 1001 86380 86390 1
532206 99532206 1001 86380 86390 1
532105 99532105 1001 86380 86390 1
532062 99532062 1001 86380 86390 1
531938 99531938 1001 86380 86390 1
531875 99531875 1001 86380 86390 1
531983 99531983 1001 86380 86390 1
531997 99531997 1001 86380 86390 1
531588 99531588 1001 86380 86390 1
531788 99531788 1001 86380 86390 1
531609 99531609 1001 86380 86390 1
532338 99532338 1001 86380 86390 1
532221 99532221 1001 86380 86390 1
532225 99532225 1001 86380 86390 1
532919 99532919 1001 86380 86390 1
532946 99532946 1001 86380 86390 1
532895 99532895 1001 86380 86390 1
532941 99532941 1001 86380 86390 1
532676 99532676 1001 86380 86390 1
532821 99532821 1001 86380 86390 1
532745 99532745 1001 86380 86390 1
532461 99532461 1001 86380 86390 1
533096 99533096 1001 86380 86390 1
533175 99533175 1001 86380 86390 1
533033 99533033 1001 86380 86390 1
533191 99533191 1001 86380 86390 1
533052 99533052 1001 86380 86390 1
533080 99533080 1001 86380 86390 1
533706 99533706 1001 86380 86390 1
533832 99533832 1001 86380 86390 1
533841 99533841 1001 86380 86390 1
533737 99533737 1001 86380 86390 1
533526 99533526 1001 86380 86390 1
533605 99533605 1001 86380 86390 1
533606 99533606 1001 86380 86390 1
533490 99533490 1001 86380 86390 1
533561 99533561 1001 86380 86390 1
533268 99533268 1001 86380 86390 1
533333 99533333 1001 86380 86390 1
533946 99533946 1001 86380 86390 1
533654 99533654 1001 86380 86390 1
533913 99533913 1001 86380 86390 1
533901 99533901 1001 86380 86390 1
534634 99534634 1001 86380 86390 1
534596 99534596 1001 86380 86390 1
534535 99534535 1001 86380 86390 1
534614 99534614 1001 86380 86390 1
534631 99534631 1001 86380 86390 1
534682 99534682 1001 86380 86390 1
534359 99534359 1001 86380 86390 1
534067 99534067 1001 86380 86390 1
534202 99534202 1001 86380 86390 1
534815 99534815 1001 86380 86390 1
534872 99534872 1001 86380 86390 1
535346 99535346 1001 86380 86390 1
535335 99535335 1001 86380 86390 1
535374 99535374 1001 86380 86390 1
535415 99535415 1001 86380 86390 1
535368 99535368 1001 86380 86390 1
535267 99535267 1001 86380 86390 1
535247 99535247 1001 86380 86390 1
535118 99535118 1001 86380 86390 1
535120 99535120 1001 86380 86390 1
535174 99535174 1001 86380 86390 1
535019 99535019 1001 86380 86390 1
535045 99535045 1001 86380 86390 1
534976 99534976 1001 86380 86390 1
535651 99535651 1001 86380 86390 1
535511 99535511 1001 86380 86390 1
535669 99535669 1001 86380 86390 1
535937 99535937 1001 86380 86390 1
535978 99535978 1001 86380 86390 1
536056 99536056 1001 86380 86390 1
536024 99536024 1001 86380 86390 1
535773 99535773 1001 86380 86390 1
535902 99535902 1001 86380 86390 1
535904 99535904 1001 86380 86390 1
535737 99535737 1001 86380 86390 1
535716 99535716 1001 86380 86390 1
536512 99536512 1001 86380 86390 1
537088 99537088 1001 86380 86390 1
536974 99536974 1001 86380 86390 1
537039 99537039 1001 86380 86390 1
536964 99536964 1001 86380 86390 1
537068 99537068 1001 86380 86390 1
537151 99537151 1001 86380 86390 1
537154 99537154 1001 86380 86390 1
536860 99536860 1001 86380 86390 1
536686 99536686 1001 86380 86390 1
536548 99536548 1001 86380 86390 1
536731 99536731 1001 86380 86390 1
536708 99536708 1001 86380 86390 1
537219 99537219 1001 86380 86390 1
537828 99537828 1001 86380 86390 1
537854 99537854 1001 86380 86390 1
537846 99537846 1001 86380 86390 1
537664 99537664 1001 86380 86390 1
537459 99537459 1001 86380 86390 1
537487 99537487 1001 86380 86390 1
537438 99537438 1001 86380 86390 1
537404 99537404 1001 86380 86390 1
537456 99537456 1001 86380 86390 1
538025 99538025 1001 86380 86390 1
538041 99538041 1001 86380 86390 1
538176 99538176 1001 86380 86390 1
538814 99538814 1001 86380 86390 1
538668 99538668 1001 86380 86390 1
538809 99538809 1001 86380 86390 1
538710 99538710 1001 86380 86390 1
538492 99538492 1001 86380 86390 1
538584 99538584 1001 86380 86390 1
538590 99538590 1001 86380 86390 1
538450 99538450 1001 86380 86390 1
538220 99538220 1001 86380 86390 1
538339 99538339 1001 86380 86390 1
538268 99538268 1001 86380 86390 1
538969 99538969 1001 86380 86390 1
538938 99538938 1001 86380 86390 1
538824 99538824 1001 86380 86390 1
539525 99539525 1001 86380 86390 1
539487 99539487 1001 86380 86390 1
539467 99539467 1001 86380 86390 1
539550 99539550 1001 86380 86390 1
539409 99539409 1001 86380 86390 1
539248 99539248 1001 86380 86390 1
539340 99539340 1001 86380 86390 1
539204 99539204 1001 86380 86390 1
539206 99539206 1001 86380 86390 1
539054 99539054 1001 86380 86390 1
539185 99539185 1001 86380 86390 1
539794 99539794 1001 86380 86390 1
539810 99539810 1001 86380 86390 1
539828 99539828 1001 86380 86390 1
539687 99539687 1001 86380 86390 1
540096 99540096 1001 86380 86390 1
540135 99540135 1001 86380 86390 1
540149 99540149 1001 86380 86390 1
540203 99540203 1001 86380 86390 1
540066 99540066 1001 86380 86390 1
539963 99539963 1001 86380 86390 1
539890 99539890 1001 86380 86390 1
539960 99539960 1001 86380 86390 1
539884 99539884 1001 86380 86390 1
539858 99539858 1001 86380 86390 1
540483 99540483 1001 86380 86390 1
540628 99540628 1001 86380 86390 1
541177 99541177 1001 86380 86390 1
541263 99541263 1001 86380 86390 1
541104 99541104 1001 86380 86390 1
541282 99541282 1001 86380 86390 1
540918 99540918 1001 86380 86390 1
540868 99540868 1001 86380 86390 1
540870 99540870 1001 86380 86390 1
540689 99540689 1001 86380 86390 1
540859 99540859 1001 86380 86390 1
541425 99541425 1001 86380 86390 1
541327 99541327 1001 86380 86390 1
541978 99541978 1001 86380 86390 1
541992 99541992 1001 86380 86390 1
541972 99541972 1001 86380 86390 1
542024 99542024 1001 86380 86390 1
542106 99542106 1001 86380 86390 1
542108 99542108 1001 86380 86390 1
541810 99541810 1001 86380 86390 1
541778 99541778 1001 86380 86390 1
541782 99541782 1001 86380 86390 1
541796 99541796 1001 86380 86390 1
541654 99541654 1001 86380 86390 1
541648 99541648 1001 86380 86390 1
542265 99542265 1001 86380 86390 1
542278 99542278 1001 86380 86390 1
542216 99542216 1001 86380 86390 1
542869 99542869 1001 86380 86390 1
542754 99542754 1001 86380 86390 1
542915 99542915 1001 86380 86390 1
542782 99542782 1001 86380 86390 1
542890 99542890 1001 86380 86390 1
542934 99542934 1001 86380 86390 1
542802 99542802 1001 86380 86390 1
542943 99542943 1001 86380 86390 1
542693 99542693 1001 86380 86390 1
542644 99542644 1001 86380 86390 1
542580 99542580 1001 86380 86390 1
542658 99542658 1001 86380 86390 1
542685 99542685 1001 86380 86390 1
542557 99542557 1001 86380 86390 1
542389 99542389 1001 86380 86390 1
542498 99542498 1001 86380 86390 1
542397 99542397 1001 86380 86390 1
543113 99543113 1001 86380 86390 1
543011 99543011 1001 86380 86390 1
542986 99542986 1001 86380 86390 1
542966 99542966 1001 86380 86390 1
543569 99543569 1001 86380 86390 1
543754 99543754 1001 86380 86390 1
543667 99543667 1001 86380 86390 1
543438 99543438 1001 86380 86390 1
543360 99543360 1001 86380 86390 1
543509 99543509 1001 86380 86390 1
543549 99543549 1001 86380 86390 1
543203 99543203 1001 86380 86390 1
543166 99543166 1001 86380 86390 1
543296 99543296 1001 86380 86390 1
543309 99543309 1001 86380 86390 1
543337 99543337 1001 86380 86390 1
543939 99543939 1001 86380 86390 1
543823 99543823 1001 86380 86390 1
544469 99544469 1001 86380 86390 1
544368 99544368 1001 86380 86390 1
544382 99544382 1001 86380 86390 1
544243 99544243 1001 86380 86390 1
544311 99544311 1001 86380 86390 1
544221 99544221 1001 86380 86390 1
544145 99544145 1001 86380 86390 1
544161 99544161 1001 86380 86390 1
544045 99544045 1001 86380 86390 1
544138 99544138 1001 86380 86390 1
544164 99544164 1001 86380 86390 1
544036 99544036 1001 86380 86390 1
544066 99544066 1001 86380 86390 1
544673 99544673 1001 86380 86390 1
544699 99544699 1001 86380 86390 1
544665 99544665 1001 86380 86390 1
544613 99544613 1001 86380 86390 1
400822 1141 1001 69420 71277 1
414803 246 1001 82380 83157 1
408229 236 1001 48660 49017 1
537500 960 1001 48756 49056 1
400016 99400016 1001 86380 86390 1
400122 99400122 1001 86380 86390 1
400073 99400073 1001 86380 86390 1
400089 99400089 1001 86380 86390 1
400320 99400320 1001 86380 86390 1
400256 99400256 1001 86380 86390 1
400786 99400786 1001 86380 86390 1
400724 99400724 1001 86380 86390 1
401076 99401076 1001 86380 86390 1
401369 99401369 1001 86380 86390 1
401604 99401604 1001 86380 86390 1
401613 99401613 1001 86380 86390 1
401778 99401778 1001 86380 86390 1
401944 99401944 1001 86380 86390 1
401949 99401949 1001 86380 86390 1
402572 99402572 1001 86380 86390 1
402592 99402592 1001 86380 86390 1
402686 99402686 1001 86380 86390 1
402783 99402783 1001 86380 86390 1
402826 99402826 1001 86380 86390 1
402982 99402982 1001 86380 86390 1
402900 99402900 1001 86380 86390 1
402916 99402916 1001 86380 86390 1
403016 99403016 1001 86380 86390 1
403018 99403018 1001 86380 86390 1
403228 99403228 1001 86380 86390 1
403433 99403433 1001 86380 86390 1
403395 99403395 1001 86380 86390 1
403617 99403617 1001 86380 86390 1
403602 99403602 1001 86380 86390 1
403668 99403668 1001 86380 86390 1
404037 99404037 1001 86380 86390 1
404023 99404023 1001 86380 86390 1
404135 99404135 1001 86380 86390 1
404237 99404237 1001 86380 86390 1
404334 99404334 1001 86380 86390 1
404552 99404552 1001 86380 86390 1
404675 99404675 1001 86380 86390 1
404735 99404735 1001 86380 86390 1
404971 99404971 1001 86380 86390 1
405119 99405119 1001 86380 86390 1
405697 99405697 1001 86380 86390 1
405679 99405679 1001 86380 86390 1
405882 99405882 1001 86380 86390 1
406114 99406114 1001 86380 86390 1
406322 99406322 1001 86380 86390 1
406852 99406852 1001 86380 86390 1
407154 99407154 1001 86380 86390 1
407188 99407188 1001 86380 86390 1
407197 99407197 1001 86380 86390 1
407410 99407410 1001 86380 86390 1
407649 99407649 1001 86380 86390 1
407721 99407721 1001 86380 86390 1
407816 99407816 1001 86380 86390 1
407771 99407771 1001 86380 86390 1
407921 99407921 1001 86380 86390 1
407964 99407964 1001 86380 86390 1
408171 99408171 1001 86380 86390 1
408277 99408277 1001 86380 86390 1
408592 99408592 1001 86380 86390 1
408614 99408614 1001 86380 86390 1
408703 99408703 1001 86380 86390 1
409042 99409042 1001 86380 86390 1
409127 99409127 1001 86380 86390 1
409237 99409237 1001 86380 86390 1
409316 99409316 1001 86380 86390 1
409376 99409376 1001 86380 86390 1
409618 99409618 1001 86380 86390 1
409775 99409775 1001 86380 86390 1
409756 99409756 1001 86380 86390 1
409792 99409792 1001 86380 86390 1
409949 99409949 1001 86380 86390 1
410608 99410608 1001 86380 86390 1
411291 99411291 1001 86380 86390 1
411293 99411293 1001 86380 86390 1
411243 99411243 1001 86380 86390 1
411249 99411249 1001 86380 86390 1
411443 99411443 1001 86380 86390 1
411613 99411613 1001 86380 86390 1
411649 99411649 1001 86380 86390 1
411723 99411723 1001 86380 86390 1
411793 99411793 1001 86380 86390 1
411925 99411925 1001 86380 86390 1
412248 99412248 1001 86380 86390 1
412386 99412386 1001 86380 86390 1
413621 99413621 1001 86380 86390 1
413505 99413505 1001 86380 86390 1
412978 99412978 1001 86380 86390 1
413162 99413162 1001 86380 86390 1
413215 99413215 1001 86380 86390 1
412914 99412914 1001 86380 86390 1
413206 99413206 1001 86380 86390 1
412721 99412721 1001 86380 86390 1
412723 99412723 1001 86380 86390 1
412702 99412702 1001 86380 86390 1
413974 99413974 1001 86380 86390 1
413774 99413774 1001 86380 86390 1
415231 99415231 1001 86380 86390 1
414854 99414854 1001 86380 86390 1
414735 99414735 1001 86380 86390 1
415529 99415529 1001 86380 86390 1
415555 99415555 1001 86380 86390 1
415659 99415659 1001 86380 86390 1
415666 99415666 1001 86380 86390 1
416871 99416871 1001 86380 86390 1
416233 99416233 1001 86380 86390 1
416201 99416201 1001 86380 86390 1
415827 99415827 1001 86380 86390 1
415961 99415961 1001 86380 86390 1
416034 99416034 1001 86380 86390 1
415761 99415761 1001 86380 86390 1
417353 99417353 1001 86380 86390 1
417259 99417259 1001 86380 86390 1
417484 99417484 1001 86380 86390 1
417418 99417418 1001 86380 86390 1
418501 99418501 1001 86380 86390 1
418578 99418578 1001 86380 86390 1
418707 99418707 1001 86380 86390 1
418591 99418591 1001 86380 86390 1
418208 99418208 1001 86380 86390 1
418040 99418040 1001 86380 86390 1
418424 99418424 1001 86380 86390 1
418265 99418265 1001 86380 86390 1
417966 99417966 1001 86380 86390 1
417744 99417744 1001 86380 86390 1
417644 99417644 1001 86380 86390 1
417801 99417801 1001 86380 86390 1
418937 99418937 1001 86380 86390 1
419167 99419167 1001 86380 86390 1
420095 99420095 1001 86380 86390 1
420243 99420243 1001 86380 86390 1
420366 99420366 1001 86380 86390 1
420139 99420139 1001 86380 86390 1
420417 99420417 1001 86380 86390 1
420293 99420293 1001 86380 86390 1
420438 99420438 1001 86380 86390 1
419770 99419770 1001 86380 86390 1
419663 99419663 1001 86380 86390 1
419748 99419748 1001 86380 86390 1
420010 99420010 1001 86380 86390 1
419262 99419262 1001 86380 86390 1
420816 99420816 1001 86380 86390 1
420725 99420725 1001 86380 86390 1
421814 99421814 1001 86380 86390 1
421873 99421873 1001 86380 86390 1
421929 99421929 1001 86380 86390 1
421258 99421258 1001 86380 86390 1
420841 99420841 1001 86380 86390 1
420952 99420952 1001 86380 86390 1
421009 99421009 1001 86380 86390 1
422291 99422291 1001 86380 86390 1
422208 99422208 1001 86380 86390 1
423601 99423601 1001 86380 86390 1
423492 99423492 1001 86380 86390 1
423471 99423471 1001 86380 86390 1
423623 99423623 1001 86380 86390 1
423062 99423062 1001 86380 86390 1
422907 99422907 1001 86380 86390 1
422657 99422657 1001 86380 86390 1
422825 99422825 1001 86380 86390 1
424132 99424132 1001 86380 86390 1
425080 99425080 1001 86380 86390 1
425335 99425335 1001 86380 86390 1
425133 99425133 1001 86380 86390 1
425040 99425040 1001 86380 86390 1
425243 99425243 1001 86380 86390 1
424940 99424940 1001 86380 86390 1
424296 99424296 1001 86380 86390 1
424500 99424500 1001 86380 86390 1
424332 99424332 1001 86380 86390 1
424448 99424448 1001 86380 86390 1
424205 99424205 1001 86380 86390 1
425444 99425444 1001 86380 86390 1
425626 99425626 1001 86380 86390 1
425651 99425651 1001 86380 86390 1
426824 99426824 1001 86380 86390 1
426833 99426833 1001 86380 86390 1
427087 99427087 1001 86380 86390 1
426645 99426645 1001 86380 86390 1
426453 99426453 1001 86380 86390 1
426285 99426285 1001 86380 86390 1
426406 99426406 1001 86380 86390 1
426150 99426150 1001 86380 86390 1
426055 99426055 1001 86380 86390 1
426085 99426085 1001 86380 86390 1
427288 99427288 1001 86380 86390 1
427171 99427171 1001 86380 86390 1
428391 99428391 1001 86380 86390 1
428591 99428591 1001 86380 86390 1
428453 99428453 1001 86380 86390 1
428257 99428257 1001 86380 86390 1
428131 99428131 1001 86380 86390 1
428054 99428054 1001 86380 86390 1
427874 99427874 1001 86380 86390 1
427736 99427736 1001 86380 86390 1
427666 99427666 1001 86380 86390 1
427593 99427593 1001 86380 86390 1
427800 99427800 1001 86380 86390 1
430163 99430163 1001 86380 86390 1
430371 99430371 1001 86380 86390 1
430148 99430148 1001 86380 86390 1
430092 99430092 1001 86380 86390 1
430266 99430266 1001 86380 86390 1
429790 99429790 1001 86380 86390 1
429767 99429767 1001 86380 86390 1
429824 99429824 1001 86380 86390 1
429507 99429507 1001 86380 86390 1
429353 99429353 1001 86380 86390 1
429365 99429365 1001 86380 86390 1
430625 99430625 1001 86380 86390 1
430692 99430692 1001 86380 86390 1
430572 99430572 1001 86380 86390 1
431693 99431693 1001 86380 86390 1
432013 99432013 1001 86380 86390 1
431358 99431358 1001 86380 86390 1
431608 99431608 1001 86380 86390 1
431270 99431270 1001 86380 86390 1
431599 99431599 1001 86380 86390 1
431419 99431419 1001 86380 86390 1
432485 99432485 1001 86380 86390 1
433533 99433533 1001 86380 86390 1
433592 99433592 1001 86380 86390 1
433686 99433686 1001 86380 86390 1
433648 99433648 1001 86380 86390 1
433358 99433358 1001 86380 86390 1
433507 99433507 1001 86380 86390 1
433176 99433176 1001 86380 86390 1
432675 99432675 1001 86380 86390 1
432657 99432657 1001 86380 86390 1
432871 99432871 1001 86380 86390 1
433881 99433881 1001 86380 86390 1
434043 99434043 1001 86380 86390 1
434051 99434051 1001 86380 86390 1
435367 99435367 1001 86380 86390 1
435350 99435350 1001 86380 86390 1
435416 99435416 1001 86380 86390 1
434745 99434745 1001 86380 86390 1
434630 99434630 1001 86380 86390 1
434982 99434982 1001 86380 86390 1
434518 99434518 1001 86380 86390 1
435892 99435892 1001 86380 86390 1
435517 99435517 1001 86380 86390 1
435868 99435868 1001 86380 86390 1
435817 99435817 1001 86380 86390 1
435822 99435822 1001 86380 86390 1
436874 99436874 1001 86380 86390 1
437033 99437033 1001 86380 86390 1
436866 99436866 1001 86380 86390 1
437132 99437132 1001 86380 86390 1
436592 99436592 1001 86380 86390 1
436365 99436365 1001 86380 86390 1
436438 99436438 1001 86380 86390 1
436008 99436008 1001 86380 86390 1
436193 99436193 1001 86380 86390 1
436247 99436247 1001 86380 86390 1
300042 99300042 1001 86380 86390 1
437239 99437239 1001 86380 86390 1
437272 99437272 1001 86380 86390 1
300009 99300009 1001 86380 86390 1
300041 99300041 1001 86380 86390 1
300706 99300706 1001 86380 86390 1
300586 99300586 1001 86380 86390 1
300344 99300344 1001 86380 86390 1
300345 99300345 1001 86380 86390 1
300358 99300358 1001 86380 86390 1
300403 99300403 1001 86380 86390 1
300417 99300417 1001 86380 86390 1
300508 99300508 1001 86380 86390 1
300178 99300178 1001 86380 86390 1
300181 99300181 1001 86380 86390 1
300844 99300844 1001 86380 86390 1
300797 99300797 1001 86380 86390 1
300864 99300864 1001 86380 86390 1
300931 99300931 1001 86380 86390 1
301375 99301375 1001 86380 86390 1
301415 99301415 1001 86380 86390 1
301508 99301508 1001 86380 86390 1
301446 99301446 1001 86380 86390 1
301473 99301473 1001 86380 86390 1
301545 99301545 1001 86380 86390 1
301298 99301298 1001 86380 86390 1
301326 99301326 1001 86380 86390 1
301089 99301089 1001 86380 86390 1
301712 99301712 1001 86380 86390 1
301742 99301742 1001 86380 86390 1
302292 99302292 1001 86380 86390 1
302298 99302298 1001 86380 86390 1
302299 99302299 1001 86380 86390 1
302140 99302140 1001 86380 86390 1
302115 99302115 1001 86380 86390 1
302082 99302082 1001 86380 86390 1
301816 99301816 1001 86380 86390 1
301782 99301782 1001 86380 86390 1
302512 99302512 1001 86380 86390 1
302555 99302555 1001 86380 86390 1
303205 99303205 1001 86380 86390 1
303149 99303149 1001 86380 86390 1
303114 99303114 1001 86380 86390 1
303089 99303089 1001 86380 86390 1
302876 99302876 1001 86380 86390 1
302825 99302825 1001 86380 86390 1
302993 99302993 1001 86380 86390 1
302816 99302816 1001 86380 86390 1
302856 99302856 1001 86380 86390 1
302883 99302883 1001 86380 86390 1
302754 99302754 1001 86380 86390 1
302601 99302601 1001 86380 86390 1
302654 99302654 1001 86380 86390 1
302733 99302733 1001 86380 86390 1
302671 99302671 1001 86380 86390 1
302620 99302620 1001 86380 86390 1
303373 99303373 1001 86380 86390 1
303386 99303386 1001 86380 86390 1
303368 99303368 1001 86380 86390 1
303358 99303358 1001 86380 86390 1
303855 99303855 1001 86380 86390 1
304020 99304020 1001 86380 86390 1
303768 99303768 1001 86380 86390 1
303807 99303807 1001 86380 86390 1
303440 99303440 1001 86380 86390 1
303532 99303532 1001 86380 86390 1
303449 99303449 1001 86380 86390 1
303450 99303450 1001 86380 86390 1
304074 99304074 1001 86380 86390 1
304049 99304049 1001 86380 86390 1
304091 99304091 1001 86380 86390 1
304195 99304195 1001 86380 86390 1
304771 99304771 1001 86380 86390 1
304832 99304832 1001 86380 86390 1
304787 99304787 1001 86380 86390 1
304727 99304727 1001 86380 86390 1
304793 99304793 1001 86380 86390 1
304564 99304564 1001 86380 86390 1
304448 99304448 1001 86380 86390 1
304518 99304518 1001 86380 86390 1
304425 99304425 1001 86380 86390 1
304273 99304273 1001 86380 86390 1
304415 99304415 1001 86380 86390 1
304261 99304261 1001 86380 86390 1
304288 99304288 1001 86380 86390 1
304276 99304276 1001 86380 86390 1
304406 99304406 1001 86380 86390 1
304999 99304999 1001 86380 86390 1
305496 99305496 1001 86380 86390 1
305259 99305259 1001 86380 86390 1
305076 99305076 1001 86380 86390 1
305089 99305089 1001 86380 86390 1
500673 99500673 1001 86380 86390 1
500668 99500668 1001 86380 86390 1
500631 99500631 1001 86380 86390 1
500710 99500710 1001 86380 86390 1
500608 99500608 1001 86380 86390 1
500466 99500466 1001 86380 86390 1
500479 99500479 1001 86380 86390 1
500531 99500531 1001 86380 86390 1
500523 99500523 1001 86380 86390 1
500434 99500434 1001 86380 86390 1
500349 99500349 1001 86380 86390 1
500363 99500363 1001 86380 86390 1
500291 99500291 1001 86380 86390 1
500896 99500896 1001 86380 86390 1
501439 99501439 1001 86380 86390 1
501574 99501574 1001 86380 86390 1
501484 99501484 1001 86380 86390 1
501310 99501310 1001 86380 86390 1
501235 99501235 1001 86380 86390 1
501302 99501302 1001 86380 86390 1
501328 99501328 1001 86380 86390 1
501135 99501135 1001 86380 86390 1
501111 99501111 1001 86380 86390 1
501079 99501079 1001 86380 86390 1
501131 99501131 1001 86380 86390 1
501108 99501108 1001 86380 86390 1
501759 99501759 1001 86380 86390 1
501647 99501647 1001 86380 86390 1
502277 99502277 1001 86380 86390 1
502303 99502303 1001 86380 86390 1
502348 99502348 1001 86380 86390 1
502234 99502234 1001 86380 86390 1
502173 99502173 1001 86380 86390 1
502162 99502162 1001 86380 86390 1
502115 99502115 1001 86380 86390 1
501950 99501950 1001 86380 86390 1
501915 99501915 1001 86380 86390 1
501931 99501931 1001 86380 86390 1
502592 99502592 1001 86380 86390 1
502517 99502517 1001 86380 86390 1
502635 99502635 1001 86380 86390 1
503176 99503176 1001 86380 86390 1
503113 99503113 1001 86380 86390 1
503090 99503090 1001 86380 86390 1
503128 99503128 1001 86380 86390 1
503157 99503157 1001 86380 86390 1
503145 99503145 1001 86380 86390 1
502999 99502999 1001 86380 86390 1
502975 99502975 1001 86380 86390 1
503027 99503027 1001 86380 86390 1
502978 99502978 1001 86380 86390 1
502779 99502779 1001 86380 86390 1
502716 99502716 1001 86380 86390 1
502861 99502861 1001 86380 86390 1
502694 99502694 1001 86380 86390 1
502851 99502851 1001 86380 86390 1
503470 99503470 1001 86380 86390 1
503384 99503384 1001 86380 86390 1
503976 99503976 1001 86380 86390 1
503951 99503951 1001 86380 86390 1
503886 99503886 1001 86380 86390 1
503590 99503590 1001 86380 86390 1
503686 99503686 1001 86380 86390 1
503635 99503635 1001 86380 86390 1
503561 99503561 1001 86380 86390 1
504211 99504211 1001 86380 86390 1
504162 99504162 1001 86380 86390 1
504175 99504175 1001 86380 86390 1
504201 99504201 1001 86380 86390 1
504281 99504281 1001 86380 86390 1
504165 99504165 1001 86380 86390 1
504140 99504140 1001 86380 86390 1
504871 99504871 1001 86380 86390 1
504794 99504794 1001 86380 86390 1
504700 99504700 1001 86380 86390 1
504716 99504716 1001 86380 86390 1
504564 99504564 1001 86380 86390 1
504365 99504365 1001 86380 86390 1
504469 99504469 1001 86380 86390 1
505099 99505099 1001 86380 86390 1
505003 99505003 1001 86380 86390 1
505031 99505031 1001 86380 86390 1
505632 99505632 1001 86380 86390 1
505575 99505575 1001 86380 86390 1
505627 99505627 1001 86380 86390 1
505435 99505435 1001 86380 86390 1
505488 99505488 1001 86380 86390 1
505399 99505399 1001 86380 86390 1
505451 99505451 1001 86380 86390 1
505478 99505478 1001 86380 86390 1
505536 99505536 1001 86380 86390 1
505525 99505525 1001 86380 86390 1
505241 99505241 1001 86380 86390 1
505285 99505285 1001 86380 86390 1
505210 99505210 1001 86380 86390 1
505249 99505249 1001 86380 86390 1
505861 99505861 1001 86380 86390 1
505777 99505777 1001 86380 86390 1
506534 99506534 1001 86380 86390 1
506486 99506486 1001 86380 86390 1
506505 99506505 1001 86380 86390 1
506590 99506590 1001 86380 86390 1
506092 99506092 1001 86380 86390 1
506068 99506068 1001 86380 86390 1
506161 99506161 1001 86380 86390 1
506150 99506150 1001 86380 86390 1
506141 99506141 1001 86380 86390 1
506659 99506659 1001 86380 86390 1
506628 99506628 1001 86380 86390 1
506680 99506680 1001 86380 86390 1
506693 99506693 1001 86380 86390 1
506707 99506707 1001 86380 86390 1
507314 99507314 1001 86380 86390 1
507206 99507206 1001 86380 86390 1
507091 99507091 1001 86380 86390 1
507195 99507195 1001 86380 86390 1
506869 99506869 1001 86380 86390 1
506923 99506923 1001 86380 86390 1
506965 99506965 1001 86380 86390 1
507489 99507489 1001 86380 86390 1
507517 99507517 1001 86380 86390 1
507479 99507479 1001 86380 86390 1
507440 99507440 1001 86380 86390 1
507548 99507548 1001 86380 86390 1
508154 99508154 1001 86380 86390 1
508077 99508077 1001 86380 86390 1
508156 99508156 1001 86380 86390 1
508054 99508054 1001 86380 86390 1
508031 99508031 1001 86380 86390 1
507851 99507851 1001 86380 86390 1
507904 99507904 1001 86380 86390 1
508039 99508039 1001 86380 86390 1
507859 99507859 1001 86380 86390 1
507656 99507656 1001 86380 86390 1
507714 99507714 1001 86380 86390 1
508350 99508350 1001 86380 86390 1
508287 99508287 1001 86380 86390 1
508381 99508381 1001 86380 86390 1
508292 99508292 1001 86380 86390 1
508344 99508344 1001 86380 86390 1
508914 99508914 1001 86380 86390 1
508984 99508984 1001 86380 86390 1
508796 99508796 1001 86380 86390 1
508828 99508828 1001 86380 86390 1
508636 99508636 1001 86380 86390 1
508522 99508522 1001 86380 86390 1
508626 99508626 1001 86380 86390 1
508542 99508542 1001 86380 86390 1
509169 99509169 1001 86380 86390 1
509697 99509697 1001 86380 86390 1
509778 99509778 1001 86380 86390 1
509809 99509809 1001 86380 86390 1
509610 99509610 1001 86380 86390 1
509508 99509508 1001 86380 86390 1
509678 99509678 1001 86380 86390 1
509590 99509590 1001 86380 86390 1
509629 99509629 1001 86380 86390 1
510038 99510038 1001 86380 86390 1
510690 99510690 1001 86380 86390 1
510575 99510575 1001 86380 86390 1
510699 99510699 1001 86380 86390 1
510619 99510619 1001 86380 86390 1
510634 99510634 1001 86380 86390 1
510325 99510325 1001 86380 86390 1
510275 99510275 1001 86380 86390 1
510119 99510119 1001 86380 86390 1
510109 99510109 1001 86380 86390 1
510164 99510164 1001 86380 86390 1
510853 99510853 1001 86380 86390 1
510882 99510882 1001 86380 86390 1
510847 99510847 1001 86380 86390 1
510796 99510796 1001 86380 86390 1
511509 99511509 1001 86380 86390 1
511540 99511540 1001 86380 86390 1
511397 99511397 1001 86380 86390 1
511548 99511548 1001 86380 86390 1
511246 99511246 1001 86380 86390 1
511182 99511182 1001 86380 86390 1
511325 99511325 1001 86380 86390 1
511266 99511266 1001 86380 86390 1
510936 99510936 1001 86380 86390 1
510944 99510944 1001 86380 86390 1
511748 99511748 1001 86380 86390 1
511585 99511585 1001 86380 86390 1
511613 99511613 1001 86380 86390 1
512267 99512267 1001 86380 86390 1
512354 99512354 1001 86380 86390 1
512359 99512359 1001 86380 86390 1
512322 99512322 1001 86380 86390 1
512245 99512245 1001 86380 86390 1
512162 99512162 1001 86380 86390 1
512137 99512137 1001 86380 86390 1
512004 99512004 1001 86380 86390 1
511908 99511908 1001 86380 86390 1
512560 99512560 1001 86380 86390 1
512459 99512459 1001 86380 86390 1
512513 99512513 1001 86380 86390 1
512514 99512514 1001 86380 86390 1
513178 99513178 1001 86380 86390 1
513185 99513185 1001 86380 86390 1
513020 99513020 1001 86380 86390 1
513152 99513152 1001 86380 86390 1
512870 99512870 1001 86380 86390 1
512962 99512962 1001 86380 86390 1
512899 99512899 1001 86380 86390 1
512996 99512996 1001 86380 86390 1
512717 99512717 1001 86380 86390 1
513383 99513383 1001 86380 86390 1
513219 99513219 1001 86380 86390 1
513251 99513251 1001 86380 86390 1
513291 99513291 1001 86380 86390 1
514030 99514030 1001 86380 86390 1
513849 99513849 1001 86380 86390 1
513697 99513697 1001 86380 86390 1
513779 99513779 1001 86380 86390 1
513796 99513796 1001 86380 86390 1
513681 99513681 1001 86380 86390 1
513489 99513489 1001 86380 86390 1
513454 99513454 1001 86380 86390 1
513535 99513535 1001 86380 86390 1
513551 99513551 1001 86380 86390 1
514075 99514075 1001 86380 86390 1
514233 99514233 1001 86380 86390 1
514743 99514743 1001 86380 86390 1
514827 99514827 1001 86380 86390 1
514830 99514830 1001 86380 86390 1
514700 99514700 1001 86380 86390 1
514621 99514621 1001 86380 86390 1
514334 99514334 1001 86380 86390 1
514300 99514300 1001 86380 86390 1
515014 99515014 1001 86380 86390 1
514964 99514964 1001 86380 86390 1
514926 99514926 1001 86380 86390 1
514966 99514966 1001 86380 86390 1
515532 99515532 1001 86380 86390 1
515389 99515389 1001 86380 86390 1
515419 99515419 1001 86380 86390 1
515278 99515278 1001 86380 86390 1
515184 99515184 1001 86380 86390 1
515121 99515121 1001 86380 86390 1
515150 99515150 1001 86380 86390 1
515139 99515139 1001 86380 86390 1
516126 99516126 1001 86380 86390 1
516288 99516288 1001 86380 86390 1
516134 99516134 1001 86380 86390 1
516039 99516039 1001 86380 86390 1
516562 99516562 1001 86380 86390 1
516654 99516654 1001 86380 86390 1
516604 99516604 1001 86380 86390 1
516566 99516566 1001 86380 86390 1
517274 99517274 1001 86380 86390 1
517287 99517287 1001 86380 86390 1
517263 99517263 1001 86380 86390 1
517240 99517240 1001 86380 86390 1
517255 99517255 1001 86380 86390 1
517152 99517152 1001 86380 86390 1
517167 99517167 1001 86380 86390 1
516940 99516940 1001 86380 86390 1
516993 99516993 1001 86380 86390 1
517046 99517046 1001 86380 86390 1
517064 99517064 1001 86380 86390 1
517000 99517000 1001 86380 86390 1
517090 99517090 1001 86380 86390 1
516846 99516846 1001 86380 86390 1
516852 99516852 1001 86380 86390 1
516865 99516865 1001 86380 86390 1
517436 99517436 1001 86380 86390 1
517386 99517386 1001 86380 86390 1
517492 99517492 1001 86380 86390 1
517415 99517415 1001 86380 86390 1
517405 99517405 1001 86380 86390 1
517470 99517470 1001 86380 86390 1
517356 99517356 1001 86380 86390 1
517345 99517345 1001 86380 86390 1
517988 99517988 1001 86380 86390 1
517930 99517930 1001 86380 86390 1
517754 99517754 1001 86380 86390 1
517784 99517784 1001 86380 86390 1
517797 99517797 1001 86380 86390 1
517903 99517903 1001 86380 86390 1
517645 99517645 1001 86380 86390 1
517569 99517569 1001 86380 86390 1
517745 99517745 1001 86380 86390 1
518333 99518333 1001 86380 86390 1
518283 99518283 1001 86380 86390 1
518209 99518209 1001 86380 86390 1
518785 99518785 1001 86380 86390 1
518780 99518780 1001 86380 86390 1
518531 99518531 1001 86380 86390 1
518389 99518389 1001 86380 86390 1
518573 99518573 1001 86380 86390 1
519094 99519094 1001 86380 86390 1
519096 99519096 1001 86380 86390 1
519186 99519186 1001 86380 86390 1
519765 99519765 1001 86380 86390 1
519753 99519753 1001 86380 86390 1
519788 99519788 1001 86380 86390 1
519620 99519620 1001 86380 86390 1
519211 99519211 1001 86380 86390 1
519214 99519214 1001 86380 86390 1
519269 99519269 1001 86380 86390 1
519872 99519872 1001 86380 86390 1
519899 99519899 1001 86380 86390 1
519926 99519926 1001 86380 86390 1
520612 99520612 1001 86380 86390 1
520543 99520543 1001 86380 86390 1
520492 99520492 1001 86380 86390 1
520292 99520292 1001 86380 86390 1
520305 99520305 1001 86380 86390 1
520188 99520188 1001 86380 86390 1
520086 99520086 1001 86380 86390 1
520112 99520112 1001 86380 86390 1
520164 99520164 1001 86380 86390 1
520128 99520128 1001 86380 86390 1
520154 99520154 1001 86380 86390 1
520028 99520028 1001 86380 86390 1
520042 99520042 1001 86380 86390 1
520671 99520671 1001 86380 86390 1
520788 99520788 1001 86380 86390 1
521307 99521307 1001 86380 86390 1
521297 99521297 1001 86380 86390 1
521198 99521198 1001 86380 86390 1
521096 99521096 1001 86380 86390 1
521179 99521179 1001 86380 86390 1
521042 99521042 1001 86380 86390 1
520894 99520894 1001 86380 86390 1
521010 99521010 1001 86380 86390 1
520947 99520947 1001 86380 86390 1
521659 99521659 1001 86380 86390 1
521473 99521473 1001 86380 86390 1
521655 99521655 1001 86380 86390 1
522254 99522254 1001 86380 86390 1
522224 99522224 1001 86380 86390 1
521937 99521937 1001 86380 86390 1
521966 99521966 1001 86380 86390 1
521955 99521955 1001 86380 86390 1
522033 99522033 1001 86380 86390 1
521742 99521742 1001 86380 86390 1
521863 99521863 1001 86380 86390 1
522448 99522448 1001 86380 86390 1
522347 99522347 1001 86380 86390 1
522297 99522297 1001 86380 86390 1
523094 99523094 1001 86380 86390 1
523048 99523048 1001 86380 86390 1
522830 99522830 1001 86380 86390 1
522834 99522834 1001 86380 86390 1
522549 99522549 1001 86380 86390 1
523128 99523128 1001 86380 86390 1
523198 99523198 1001 86380 86390 1
523944 99523944 1001 86380 86390 1
523923 99523923 1001 86380 86390 1
523746 99523746 1001 86380 86390 1
523904 99523904 1001 86380 86390 1
523661 99523661 1001 86380 86390 1
523649 99523649 1001 86380 86390 1
523603 99523603 1001 86380 86390 1
523644 99523644 1001 86380 86390 1
523376 99523376 1001 86380 86390 1
523508 99523508 1001 86380 86390 1
523418 99523418 1001 86380 86390 1
523503 99523503 1001 86380 86390 1
524072 99524072 1001 86380 86390 1
523969 99523969 1001 86380 86390 1
523971 99523971 1001 86380 86390 1
524114 99524114 1001 86380 86390 1
523948 99523948 1001 86380 86390 1
524618 99524618 1001 86380 86390 1
524606 99524606 1001 86380 86390 1
524609 99524609 1001 86380 86390 1
524599 99524599 1001 86380 86390 1
524625 99524625 1001 86380 86390 1
524371 99524371 1001 86380 86390 1
524463 99524463 1001 86380 86390 1
524412 99524412 1001 86380 86390 1
524477 99524477 1001 86380 86390 1
524555 99524555 1001 86380 86390 1
524333 99524333 1001 86380 86390 1
524867 99524867 1001 86380 86390 1
525419 99525419 1001 86380 86390 1
525497 99525497 1001 86380 86390 1
525510 99525510 1001 86380 86390 1
525538 99525538 1001 86380 86390 1
525410 99525410 1001 86380 86390 1
525552 99525552 1001 86380 86390 1
525249 99525249 1001 86380 86390 1
525301 99525301 1001 86380 86390 1
525341 99525341 1001 86380 86390 1
525266 99525266 1001 86380 86390 1
525343 99525343 1001 86380 86390 1
525279 99525279 1001 86380 86390 1
525384 99525384 1001 86380 86390 1
525284 99525284 1001 86380 86390 1
525351 99525351 1001 86380 86390 1
525158 99525158 1001 86380 86390 1
525033 99525033 1001 86380 86390 1
525165 99525165 1001 86380 86390 1
525014 99525014 1001 86380 86390 1
525755 99525755 1001 86380 86390 1
526246 99526246 1001 86380 86390 1
526365 99526365 1001 86380 86390 1
526381 99526381 1001 86380 86390 1
526419 99526419 1001 86380 86390 1
526062 99526062 1001 86380 86390 1
526117 99526117 1001 86380 86390 1
526182 99526182 1001 86380 86390 1
526461 99526461 1001 86380 86390 1
526441 99526441 1001 86380 86390 1
526624 99526624 1001 86380 86390 1
526458 99526458 1001 86380 86390 1
527164 99527164 1001 86380 86390 1
527100 99527100 1001 86380 86390 1
527152 99527152 1001 86380 86390 1
527204 99527204 1001 86380 86390 1
526955 99526955 1001 86380 86390 1
526921 99526921 1001 86380 86390 1
526912 99526912 1001 86380 86390 1
526847 99526847 1001 86380 86390 1
526660 99526660 1001 86380 86390 1
526649 99526649 1001 86380 86390 1
526807 99526807 1001 86380 86390 1
527287 99527287 1001 86380 86390 1
527261 99527261 1001 86380 86390 1
527383 99527383 1001 86380 86390 1
528046 99528046 1001 86380 86390 1
527887 99527887 1001 86380 86390 1
527900 99527900 1001 86380 86390 1
527995 99527995 1001 86380 86390 1
527703 99527703 1001 86380 86390 1
527858 99527858 1001 86380 86390 1
527795 99527795 1001 86380 86390 1
527834 99527834 1001 86380 86390 1
527796 99527796 1001 86380 86390 1
527825 99527825 1001 86380 86390 1
527507 99527507 1001 86380 86390 1
527512 99527512 1001 86380 86390 1
527515 99527515 1001 86380 86390 1
527518 99527518 1001 86380 86390 1
528099 99528099 1001 86380 86390 1
528179 99528179 1001 86380 86390 1
528167 99528167 1001 86380 86390 1
528711 99528711 1001 86380 86390 1
528804 99528804 1001 86380 86390 1
528753 99528753 1001 86380 86390 1
528806 99528806 1001 86380 86390 1
528891 99528891 1001 86380 86390 1
528771 99528771 1001 86380 86390 1
528836 99528836 1001 86380 86390 1
528527 99528527 1001 86380 86390 1
528671 99528671 1001 86380 86390 1
528634 99528634 1001 86380 86390 1
528615 99528615 1001 86380 86390 1
528628 99528628 1001 86380 86390 1
528476 99528476 1001 86380 86390 1
528375 99528375 1001 86380 86390 1
528394 99528394 1001 86380 86390 1
528460 99528460 1001 86380 86390 1
528903 99528903 1001 86380 86390 1
528972 99528972 1001 86380 86390 1
528934 99528934 1001 86380 86390 1
529038 99529038 1001 86380 86390 1
529437 99529437 1001 86380 86390 1
529378 99529378 1001 86380 86390 1
529508 99529508 1001 86380 86390 1
529228 99529228 1001 86380 86390 1
529190 99529190 1001 86380 86390 1
529244 99529244 1001 86380 86390 1
529258 99529258 1001 86380 86390 1
529129 99529129 1001 86380 86390 1
530374 99530374 1001 86380 86390 1
530466 99530466 1001 86380 86390 1
530390 99530390 1001 86380 86390 1
530442 99530442 1001 86380 86390 1
530417 99530417 1001 86380 86390 1
530406 99530406 1001 86380 86390 1
530384 99530384 1001 86380 86390 1
530285 99530285 1001 86380 86390 1
530300 99530300 1001 86380 86390 1
530237 99530237 1001 86380 86390 1
530289 99530289 1001 86380 86390 1
530253 99530253 1001 86380 86390 1
530124 99530124 1001 86380 86390 1
530747 99530747 1001 86380 86390 1
530685 99530685 1001 86380 86390 1
530582 99530582 1001 86380 86390 1
531303 99531303 1001 86380 86390 1
531267 99531267 1001 86380 86390 1
531332 99531332 1001 86380 86390 1
531083 99531083 1001 86380 86390 1
531162 99531162 1001 86380 86390 1
531046 99531046 1001 86380 86390 1
531061 99531061 1001 86380 86390 1
531127 99531127 1001 86380 86390 1
531154 99531154 1001 86380 86390 1
531002 99531002 1001 86380 86390 1
530976 99530976 1001 86380 86390 1
530850 99530850 1001 86380 86390 1
530877 99530877 1001 86380 86390 1
531471 99531471 1001 86380 86390 1
531565 99531565 1001 86380 86390 1
531464 99531464 1001 86380 86390 1
532051 99532051 1001 86380 86390 1
532080 99532080 1001 86380 86390 1
531795 99531795 1001 86380 86390 1
531836 99531836 1001 86380 86390 1
531863 99531863 1001 86380 86390 1
531614 99531614 1001 86380 86390 1
531617 99531617 1001 86380 86390 1
531696 99531696 1001 86380 86390 1
532371 99532371 1001 86380 86390 1
532388 99532388 1001 86380 86390 1
532999 99532999 1001 86380 86390 1
532874 99532874 1001 86380 86390 1
532723 99532723 1001 86380 86390 1
532776 99532776 1001 86380 86390 1
532740 99532740 1001 86380 86390 1
532693 99532693 1001 86380 86390 1
532732 99532732 1001 86380 86390 1
532785 99532785 1001 86380 86390 1
532799 99532799 1001 86380 86390 1
532580 99532580 1001 86380 86390 1
532581 99532581 1001 86380 86390 1
532452 99532452 1001 86380 86390 1
532429 99532429 1001 86380 86390 1
532575 99532575 1001 86380 86390 1
533133 99533133 1001 86380 86390 1
533087 99533087 1001 86380 86390 1
533100 99533100 1001 86380 86390 1
533716 99533716 1001 86380 86390 1
533770 99533770 1001 86380 86390 1
533748 99533748 1001 86380 86390 1
533630 99533630 1001 86380 86390 1
533481 99533481 1001 86380 86390 1
533315 99533315 1001 86380 86390 1
533291 99533291 1001 86380 86390 1
533253 99533253 1001 86380 86390 1
533895 99533895 1001 86380 86390 1
533934 99533934 1001 86380 86390 1
534574 99534574 1001 86380 86390 1
534323 99534323 1001 86380 86390 1
534279 99534279 1001 86380 86390 1
534293 99534293 1001 86380 86390 1
534281 99534281 1001 86380 86390 1
534236 99534236 1001 86380 86390 1
534205 99534205 1001 86380 86390 1
534843 99534843 1001 86380 86390 1
535409 99535409 1001 86380 86390 1
535336 99535336 1001 86380 86390 1
535214 99535214 1001 86380 86390 1
535007 99535007 1001 86380 86390 1
535072 99535072 1001 86380 86390 1
535598 99535598 1001 86380 86390 1
535548 99535548 1001 86380 86390 1
535603 99535603 1001 86380 86390 1
535594 99535594 1001 86380 86390 1
536301 99536301 1001 86380 86390 1
536261 99536261 1001 86380 86390 1
536172 99536172 1001 86380 86390 1
536321 99536321 1001 86380 86390 1
536324 99536324 1001 86380 86390 1
536328 99536328 1001 86380 86390 1
536329 99536329 1001 86380 86390 1
536072 99536072 1001 86380 86390 1
536076 99536076 1001 86380 86390 1
535781 99535781 1001 86380 86390 1
535914 99535914 1001 86380 86390 1
535760 99535760 1001 86380 86390 1
535812 99535812 1001 86380 86390 1
535722 99535722 1001 86380 86390 1
535735 99535735 1001 86380 86390 1
535894 99535894 1001 86380 86390 1
536479 99536479 1001 86380 86390 1
536518 99536518 1001 86380 86390 1
536405 99536405 1001 86380 86390 1
536381 99536381 1001 86380 86390 1
537129 99537129 1001 86380 86390 1
536997 99536997 1001 86380 86390 1
537103 99537103 1001 86380 86390 1
536872 99536872 1001 86380 86390 1
536874 99536874 1001 86380 86390 1
536575 99536575 1001 86380 86390 1
537303 99537303 1001 86380 86390 1
537955 99537955 1001 86380 86390 1
537794 99537794 1001 86380 86390 1
537676 99537676 1001 86380 86390 1
537614 99537614 1001 86380 86390 1
537380 99537380 1001 86380 86390 1
537474 99537474 1001 86380 86390 1
537475 99537475 1001 86380 86390 1
537372 99537372 1001 86380 86390 1
537452 99537452 1001 86380 86390 1
537427 99537427 1001 86380 86390 1
538017 99538017 1001 86380 86390 1
538006 99538006 1001 86380 86390 1
538113 99538113 1001 86380 86390 1
538140 99538140 1001 86380 86390 1
538166 99538166 1001 86380 86390 1
538094 99538094 1001 86380 86390 1
538134 99538134 1001 86380 86390 1
538700 99538700 1001 86380 86390 1
538715 99538715 1001 86380 86390 1
538736 99538736 1001 86380 86390 1
538480 99538480 1001 86380 86390 1
538532 99538532 1001 86380 86390 1
538443 99538443 1001 86380 86390 1
538568 99538568 1001 86380 86390 1
538318 99538318 1001 86380 86390 1
538319 99538319 1001 86380 86390 1
538856 99538856 1001 86380 86390 1
538936 99538936 1001 86380 86390 1
539468 99539468 1001 86380 86390 1
539483 99539483 1001 86380 86390 1
539600 99539600 1001 86380 86390 1
539371 99539371 1001 86380 86390 1
539333 99539333 1001 86380 86390 1
539334 99539334 1001 86380 86390 1
539389 99539389 1001 86380 86390 1
539300 99539300 1001 86380 86390 1
539123 99539123 1001 86380 86390 1
539157 99539157 1001 86380 86390 1
539107 99539107 1001 86380 86390 1
539134 99539134 1001 86380 86390 1
539719 99539719 1001 86380 86390 1
539826 99539826 1001 86380 86390 1
539712 99539712 1001 86380 86390 1
539738 99539738 1001 86380 86390 1
539792 99539792 1001 86380 86390 1
540440 99540440 1001 86380 86390 1
540331 99540331 1001 86380 86390 1
540448 99540448 1001 86380 86390 1
540080 99540080 1001 86380 86390 1
540261 99540261 1001 86380 86390 1
540068 99540068 1001 86380 86390 1
540121 99540121 1001 86380 86390 1
540155 99540155 1001 86380 86390 1
540001 99540001 1001 86380 86390 1
540556 99540556 1001 86380 86390 1
540623 99540623 1001 86380 86390 1
541293 99541293 1001 86380 86390 1
541094 99541094 1001 86380 86390 1
541136 99541136 1001 86380 86390 1
540965 99540965 1001 86380 86390 1
540706 99540706 1001 86380 86390 1
541484 99541484 1001 86380 86390 1
541357 99541357 1001 86380 86390 1
541309 99541309 1001 86380 86390 1
541298 99541298 1001 86380 86390 1
541351 99541351 1001 86380 86390 1
541378 99541378 1001 86380 86390 1
541954 99541954 1001 86380 86390 1
541971 99541971 1001 86380 86390 1
542000 99542000 1001 86380 86390 1
541759 99541759 1001 86380 86390 1
541669 99541669 1001 86380 86390 1
541606 99541606 1001 86380 86390 1
541684 99541684 1001 86380 86390 1
541516 99541516 1001 86380 86390 1
541634 99541634 1001 86380 86390 1
541647 99541647 1001 86380 86390 1
541704 99541704 1001 86380 86390 1
542171 99542171 1001 86380 86390 1
542239 99542239 1001 86380 86390 1
542153 99542153 1001 86380 86390 1
542206 99542206 1001 86380 86390 1
542804 99542804 1001 86380 86390 1
542835 99542835 1001 86380 86390 1
542787 99542787 1001 86380 86390 1
542598 99542598 1001 86380 86390 1
542550 99542550 1001 86380 86390 1
542606 99542606 1001 86380 86390 1
542712 99542712 1001 86380 86390 1
542333 99542333 1001 86380 86390 1
543145 99543145 1001 86380 86390 1
543147 99543147 1001 86380 86390 1
543071 99543071 1001 86380 86390 1
543734 99543734 1001 86380 86390 1
543725 99543725 1001 86380 86390 1
543662 99543662 1001 86380 86390 1
543589 99543589 1001 86380 86390 1
543540 99543540 1001 86380 86390 1
543426 99543426 1001 86380 86390 1
543530 99543530 1001 86380 86390 1
543362 99543362 1001 86380 86390 1
543284 99543284 1001 86380 86390 1
543261 99543261 1001 86380 86390 1
543313 99543313 1001 86380 86390 1
543185 99543185 1001 86380 86390 1
543956 99543956 1001 86380 86390 1
543802 99543802 1001 86380 86390 1
543789 99543789 1001 86380 86390 1
543921 99543921 1001 86380 86390 1
543792 99543792 1001 86380 86390 1
544397 99544397 1001 86380 86390 1
544474 99544474 1001 86380 86390 1
544551 99544551 1001 86380 86390 1
544504 99544504 1001 86380 86390 1
544344 99544344 1001 86380 86390 1
544098 99544098 1001 86380 86390 1
544048 99544048 1001 86380 86390 1
544639 99544639 1001 86380 86390 1
544684 99544684 1001 86380 86390 1
421885 638 1001 68460 69597 1
433016 386 1001 24780 25437 1
432875 347 1001 35640 36597 1
504078 799 1002 35466 40636 1
509448 662 1001 58183 58482 1
523493 657 1001 31400 31700 1
537522 477 1001 62160 62459 1
534628 624 1002 57070 69931 1
400234 99400234 1001 86380 86390 1
400504 99400504 1001 86380 86390 1
400471 99400471 1001 86380 86390 1
400529 99400529 1001 86380 86390 1
400745 99400745 1001 86380 86390 1
400987 99400987 1001 86380 86390 1
401124 99401124 1001 86380 86390 1
401154 99401154 1001 86380 86390 1
401206 99401206 1001 86380 86390 1
401222 99401222 1001 86380 86390 1
401410 99401410 1001 86380 86390 1
401567 99401567 1001 86380 86390 1
401879 99401879 1001 86380 86390 1
401940 99401940 1001 86380 86390 1
401896 99401896 1001 86380 86390 1
402006 99402006 1001 86380 86390 1
402683 99402683 1001 86380 86390 1
402712 99402712 1001 86380 86390 1
402763 99402763 1001 86380 86390 1
402879 99402879 1001 86380 86390 1
402987 99402987 1001 86380 86390 1
403108 99403108 1001 86380 86390 1
403325 99403325 1001 86380 86390 1
403415 99403415 1001 86380 86390 1
403357 99403357 1001 86380 86390 1
403486 99403486 1001 86380 86390 1
403512 99403512 1001 86380 86390 1
403447 99403447 1001 86380 86390 1
403690 99403690 1001 86380 86390 1
403691 99403691 1001 86380 86390 1
403845 99403845 1001 86380 86390 1
403978 99403978 1001 86380 86390 1
403961 99403961 1001 86380 86390 1
404022 99404022 1001 86380 86390 1
404078 99404078 1001 86380 86390 1
404222 99404222 1001 86380 86390 1
404322 99404322 1001 86380 86390 1
404584 99404584 1001 86380 86390 1
404688 99404688 1001 86380 86390 1
404685 99404685 1001 86380 86390 1
404727 99404727 1001 86380 86390 1
404702 99404702 1001 86380 86390 1
405206 99405206 1001 86380 86390 1
405196 99405196 1001 86380 86390 1
405365 99405365 1001 86380 86390 1
405400 99405400 1001 86380 86390 1
405511 99405511 1001 86380 86390 1
405658 99405658 1001 86380 86390 1
405663 99405663 1001 86380 86390 1
405676 99405676 1001 86380 86390 1
405728 99405728 1001 86380 86390 1
406011 99406011 1001 86380 86390 1
406270 99406270 1001 86380 86390 1
406214 99406214 1001 86380 86390 1
406608 99406608 1001 86380 86390 1
406769 99406769 1001 86380 86390 1
406786 99406786 1001 86380 86390 1
406891 99406891 1001 86380 86390 1
407027 99407027 1001 86380 86390 1
407630 99407630 1001 86380 86390 1
407586 99407586 1001 86380 86390 1
407807 99407807 1001 86380 86390 1
408351 99408351 1001 86380 86390 1
408731 99408731 1001 86380 86390 1
408810 99408810 1001 86380 86390 1
409060 99409060 1001 86380 86390 1
409074 99409074 1001 86380 86390 1
409254 99409254 1001 86380 86390 1
409221 99409221 1001 86380 86390 1
409339 99409339 1001 86380 86390 1
409501 99409501 1001 86380 86390 1
409665 99409665 1001 86380 86390 1
409646 99409646 1001 86380 86390 1
409772 99409772 1001 86380 86390 1
409734 99409734 1001 86380 86390 1
409893 99409893 1001 86380 86390 1
410294 99410294 1001 86380 86390 1
410289 99410289 1001 86380 86390 1
410359 99410359 1001 86380 86390 1
410855 99410855 1001 86380 86390 1
410864 99410864 1001 86380 86390 1
410868 99410868 1001 86380 86390 1
410959 99410959 1001 86380 86390 1
411147 99411147 1001 86380 86390 1
411216 99411216 1001 86380 86390 1
411454 99411454 1001 86380 86390 1
411634 99411634 1001 86380 86390 1
411700 99411700 1001 86380 86390 1
412058 99412058 1001 86380 86390 1
413544 99413544 1001 86380 86390 1
413477 99413477 1001 86380 86390 1
413438 99413438 1001 86380 86390 1
413563 99413563 1001 86380 86390 1
413111 99413111 1001 86380 86390 1
413260 99413260 1001 86380 86390 1
412930 99412930 1001 86380 86390 1
412850 99412850 1001 86380 86390 1
412495 99412495 1001 86380 86390 1
412547 99412547 1001 86380 86390 1
413921 99413921 1001 86380 86390 1
414059 99414059 1001 86380 86390 1
414083 99414083 1001 86380 86390 1
415075 99415075 1001 86380 86390 1
415177 99415177 1001 86380 86390 1
414646 99414646 1001 86380 86390 1
414887 99414887 1001 86380 86390 1
414856 99414856 1001 86380 86390 1
414297 99414297 1001 86380 86390 1
415553 99415553 1001 86380 86390 1
415667 99415667 1001 86380 86390 1
415545 99415545 1001 86380 86390 1
416919 99416919 1001 86380 86390 1
416470 99416470 1001 86380 86390 1
416237 99416237 1001 86380 86390 1
416006 99416006 1001 86380 86390 1
415815 99415815 1001 86380 86390 1
416022 99416022 1001 86380 86390 1
415978 99415978 1001 86380 86390 1
415743 99415743 1001 86380 86390 1
415721 99415721 1001 86380 86390 1
417121 99417121 1001 86380 86390 1
417175 99417175 1001 86380 86390 1
417317 99417317 1001 86380 86390 1
417501 99417501 1001 86380 86390 1
418594 99418594 1001 86380 86390 1
418565 99418565 1001 86380 86390 1
418452 99418452 1001 86380 86390 1
418668 99418668 1001 86380 86390 1
418060 99418060 1001 86380 86390 1
417799 99417799 1001 86380 86390 1
417800 99417800 1001 86380 86390 1
417843 99417843 1001 86380 86390 1
417652 99417652 1001 86380 86390 1
419054 99419054 1001 86380 86390 1
418912 99418912 1001 86380 86390 1
419085 99419085 1001 86380 86390 1
419150 99419150 1001 86380 86390 1
420167 99420167 1001 86380 86390 1
419876 99419876 1001 86380 86390 1
419556 99419556 1001 86380 86390 1
419509 99419509 1001 86380 86390 1
419623 99419623 1001 86380 86390 1
420709 99420709 1001 86380 86390 1
420777 99420777 1001 86380 86390 1
420626 99420626 1001 86380 86390 1
420673 99420673 1001 86380 86390 1
421944 99421944 1001 86380 86390 1
421724 99421724 1001 86380 86390 1
421909 99421909 1001 86380 86390 1
422108 99422108 1001 86380 86390 1
421687 99421687 1001 86380 86390 1
421317 99421317 1001 86380 86390 1
421548 99421548 1001 86380 86390 1
421507 99421507 1001 86380 86390 1
421549 99421549 1001 86380 86390 1
421651 99421651 1001 86380 86390 1
421178 99421178 1001 86380 86390 1
421040 99421040 1001 86380 86390 1
420849 99420849 1001 86380 86390 1
422186 99422186 1001 86380 86390 1
423559 99423559 1001 86380 86390 1
423573 99423573 1001 86380 86390 1
423108 99423108 1001 86380 86390 1
423235 99423235 1001 86380 86390 1
423285 99423285 1001 86380 86390 1
423819 99423819 1001 86380 86390 1
423927 99423927 1001 86380 86390 1
424108 99424108 1001 86380 86390 1
423782 99423782 1001 86380 86390 1
423934 99423934 1001 86380 86390 1
424146 99424146 1001 86380 86390 1
425149 99425149 1001 86380 86390 1
425109 99425109 1001 86380 86390 1
425018 99425018 1001 86380 86390 1
424979 99424979 1001 86380 86390 1
424863 99424863 1001 86380 86390 1
424614 99424614 1001 86380 86390 1
424681 99424681 1001 86380 86390 1
424741 99424741 1001 86380 86390 1
424638 99424638 1001 86380 86390 1
424518 99424518 1001 86380 86390 1
424182 99424182 1001 86380 86390 1
425499 99425499 1001 86380 86390 1
425407 99425407 1001 86380 86390 1
425566 99425566 1001 86380 86390 1
425785 99425785 1001 86380 86390 1
425600 99425600 1001 86380 86390 1
426796 99426796 1001 86380 86390 1
426899 99426899 1001 86380 86390 1
426291 99426291 1001 86380 86390 1
426096 99426096 1001 86380 86390 1
427286 99427286 1001 86380 86390 1
427369 99427369 1001 86380 86390 1
427483 99427483 1001 86380 86390 1
427238 99427238 1001 86380 86390 1
427448 99427448 1001 86380 86390 1
427133 99427133 1001 86380 86390 1
427281 99427281 1001 86380 86390 1
428477 99428477 1001 86380 86390 1
428481 99428481 1001 86380 86390 1
428702 99428702 1001 86380 86390 1
428715 99428715 1001 86380 86390 1
428233 99428233 1001 86380 86390 1
427961 99427961 1001 86380 86390 1
427707 99427707 1001 86380 86390 1
427808 99427808 1001 86380 86390 1
428993 99428993 1001 86380 86390 1
428943 99428943 1001 86380 86390 1
429007 99429007 1001 86380 86390 1
428834 99428834 1001 86380 86390 1
430164 99430164 1001 86380 86390 1
430273 99430273 1001 86380 86390 1
430195 99430195 1001 86380 86390 1
429971 99429971 1001 86380 86390 1
430253 99430253 1001 86380 86390 1
430106 99430106 1001 86380 86390 1
429656 99429656 1001 86380 86390 1
429834 99429834 1001 86380 86390 1
429624 99429624 1001 86380 86390 1
429917 99429917 1001 86380 86390 1
429216 99429216 1001 86380 86390 1
429238 99429238 1001 86380 86390 1
430505 99430505 1001 86380 86390 1
430532 99430532 1001 86380 86390 1
430408 99430408 1001 86380 86390 1
431738 99431738 1001 86380 86390 1
431889 99431889 1001 86380 86390 1
431661 99431661 1001 86380 86390 1
431612 99431612 1001 86380 86390 1
431337 99431337 1001 86380 86390 1
431302 99431302 1001 86380 86390 1
431451 99431451 1001 86380 86390 1
431062 99431062 1001 86380 86390 1
431001 99431001 1001 86380 86390 1
430895 99430895 1001 86380 86390 1
430952 99430952 1001 86380 86390 1
432428 99432428 1001 86380 86390 1
432379 99432379 1001 86380 86390 1
432380 99432380 1001 86380 86390 1
432233 99432233 1001 86380 86390 1
432214 99432214 1001 86380 86390 1
432285 99432285 1001 86380 86390 1
433466 99433466 1001 86380 86390 1
433675 99433675 1001 86380 86390 1
433515 99433515 1001 86380 86390 1
432902 99432902 1001 86380 86390 1
433299 99433299 1001 86380 86390 1
433283 99433283 1001 86380 86390 1
432729 99432729 1001 86380 86390 1
432756 99432756 1001 86380 86390 1
432612 99432612 1001 86380 86390 1
432616 99432616 1001 86380 86390 1
432718 99432718 1001 86380 86390 1
433779 99433779 1001 86380 86390 1
433829 99433829 1001 86380 86390 1
433883 99433883 1001 86380 86390 1
433945 99433945 1001 86380 86390 1
433753 99433753 1001 86380 86390 1
433819 99433819 1001 86380 86390 1
434007 99434007 1001 86380 86390 1
434128 99434128 1001 86380 86390 1
433846 99433846 1001 86380 86390 1
433877 99433877 1001 86380 86390 1
435133 99435133 1001 86380 86390 1
435184 99435184 1001 86380 86390 1
435382 99435382 1001 86380 86390 1
435070 99435070 1001 86380 86390 1
435267 99435267 1001 86380 86390 1
435174 99435174 1001 86380 86390 1
434656 99434656 1001 86380 86390 1
434950 99434950 1001 86380 86390 1
434768 99434768 1001 86380 86390 1
434611 99434611 1001 86380 86390 1
434615 99434615 1001 86380 86390 1
434867 99434867 1001 86380 86390 1
434386 99434386 1001 86380 86390 1
434274 99434274 1001 86380 86390 1
435826 99435826 1001 86380 86390 1
435600 99435600 1001 86380 86390 1
435870 99435870 1001 86380 86390 1
436777 99436777 1001 86380 86390 1
437039 99437039 1001 86380 86390 1
436651 99436651 1001 86380 86390 1
436722 99436722 1001 86380 86390 1
436617 99436617 1001 86380 86390 1
436561 99436561 1001 86380 86390 1
436144 99436144 1001 86380 86390 1
437245 99437245 1001 86380 86390 1
300037 99300037 1001 86380 86390 1
300562 99300562 1001 86380 86390 1
300705 99300705 1001 86380 86390 1
300595 99300595 1001 86380 86390 1
300650 99300650 1001 86380 86390 1
300446 99300446 1001 86380 86390 1
300319 99300319 1001 86380 86390 1
300321 99300321 1001 86380 86390 1
300400 99300400 1001 86380 86390 1
300391 99300391 1001 86380 86390 1
300189 99300189 1001 86380 86390 1
300140 99300140 1001 86380 86390 1
300166 99300166 1001 86380 86390 1
300259 99300259 1001 86380 86390 1
300766 99300766 1001 86380 86390 1
301504 99301504 1001 86380 86390 1
301377 99301377 1001 86380 86390 1
301419 99301419 1001 86380 86390 1
301509 99301509 1001 86380 86390 1
301477 99301477 1001 86380 86390 1
301172 99301172 1001 86380 86390 1
301128 99301128 1001 86380 86390 1
301105 99301105 1001 86380 86390 1
301055 99301055 1001 86380 86390 1
301094 99301094 1001 86380 86390 1
301017 99301017 1001 86380 86390 1
301074 99301074 1001 86380 86390 1
300971 99300971 1001 86380 86390 1
301674 99301674 1001 86380 86390 1
302293 99302293 1001 86380 86390 1
302340 99302340 1001 86380 86390 1
302149 99302149 1001 86380 86390 1
302032 99302032 1001 86380 86390 1
301863 99301863 1001 86380 86390 1
301845 99301845 1001 86380 86390 1
301767 99301767 1001 86380 86390 1
301834 99301834 1001 86380 86390 1
302445 99302445 1001 86380 86390 1
302497 99302497 1001 86380 86390 1
302536 99302536 1001 86380 86390 1
302569 99302569 1001 86380 86390 1
303080 99303080 1001 86380 86390 1
303163 99303163 1001 86380 86390 1
303115 99303115 1001 86380 86390 1
302992 99302992 1001 86380 86390 1
302917 99302917 1001 86380 86390 1
302680 99302680 1001 86380 86390 1
302682 99302682 1001 86380 86390 1
302672 99302672 1001 86380 86390 1
303361 99303361 1001 86380 86390 1
303310 99303310 1001 86380 86390 1
303260 99303260 1001 86380 86390 1
303241 99303241 1001 86380 86390 1
303281 99303281 1001 86380 86390 1
303686 99303686 1001 86380 86390 1
303763 99303763 1001 86380 86390 1
303757 99303757 1001 86380 86390 1
303683 99303683 1001 86380 86390 1
303549 99303549 1001 86380 86390 1
303602 99303602 1001 86380 86390 1
303590 99303590 1001 86380 86390 1
303554 99303554 1001 86380 86390 1
304147 99304147 1001 86380 86390 1
304047 99304047 1001 86380 86390 1
304168 99304168 1001 86380 86390 1
304207 99304207 1001 86380 86390 1
304066 99304066 1001 86380 86390 1
304068 99304068 1001 86380 86390 1
304758 99304758 1001 86380 86390 1
304662 99304662 1001 86380 86390 1
304853 99304853 1001 86380 86390 1
304617 99304617 1001 86380 86390 1
304558 99304558 1001 86380 86390 1
304950 99304950 1001 86380 86390 1
304951 99304951 1001 86380 86390 1
304887 99304887 1001 86380 86390 1
305629 99305629 1001 86380 86390 1
305490 99305490 1001 86380 86390 1
305681 99305681 1001 86380 86390 1
305441 99305441 1001 86380 86390 1
305338 99305338 1001 86380 86390 1
305314 99305314 1001 86380 86390 1
305316 99305316 1001 86380 86390 1
305361 99305361 1001 86380 86390 1
305131 99305131 1001 86380 86390 1
305148 99305148 1001 86380 86390 1
305123 99305123 1001 86380 86390 1
305180 99305180 1001 86380 86390 1
500101 99500101 1001 86380 86390 1
500090 99500090 1001 86380 86390 1
500027 99500027 1001 86380 86390 1
305687 99305687 1001 86380 86390 1
500172 99500172 1001 86380 86390 1
500185 99500185 1001 86380 86390 1
500160 99500160 1001 86380 86390 1
500454 99500454 1001 86380 86390 1
500561 99500561 1001 86380 86390 1
500538 99500538 1001 86380 86390 1
500224 99500224 1001 86380 86390 1
500369 99500369 1001 86380 86390 1
500384 99500384 1001 86380 86390 1
501018 99501018 1001 86380 86390 1
501485 99501485 1001 86380 86390 1
501487 99501487 1001 86380 86390 1
501279 99501279 1001 86380 86390 1
501351 99501351 1001 86380 86390 1
501239 99501239 1001 86380 86390 1
501218 99501218 1001 86380 86390 1
501118 99501118 1001 86380 86390 1
501133 99501133 1001 86380 86390 1
501844 99501844 1001 86380 86390 1
501652 99501652 1001 86380 86390 1
501797 99501797 1001 86380 86390 1
501645 99501645 1001 86380 86390 1
502338 99502338 1001 86380 86390 1
502280 99502280 1001 86380 86390 1
502346 99502346 1001 86380 86390 1
502175 99502175 1001 86380 86390 1
502179 99502179 1001 86380 86390 1
502103 99502103 1001 86380 86390 1
502129 99502129 1001 86380 86390 1
502014 99502014 1001 86380 86390 1
501997 99501997 1001 86380 86390 1
502490 99502490 1001 86380 86390 1
502621 99502621 1001 86380 86390 1
502647 99502647 1001 86380 86390 1
502570 99502570 1001 86380 86390 1
502545 99502545 1001 86380 86390 1
503165 99503165 1001 86380 86390 1
503219 99503219 1001 86380 86390 1
503196 99503196 1001 86380 86390 1
503210 99503210 1001 86380 86390 1
502997 99502997 1001 86380 86390 1
502933 99502933 1001 86380 86390 1
503026 99503026 1001 86380 86390 1
503054 99503054 1001 86380 86390 1
503067 99503067 1001 86380 86390 1
502886 99502886 1001 86380 86390 1
502793 99502793 1001 86380 86390 1
503493 99503493 1001 86380 86390 1
503927 99503927 1001 86380 86390 1
503786 99503786 1001 86380 86390 1
503854 99503854 1001 86380 86390 1
503816 99503816 1001 86380 86390 1
503908 99503908 1001 86380 86390 1
503896 99503896 1001 86380 86390 1
503729 99503729 1001 86380 86390 1
503626 99503626 1001 86380 86390 1
503579 99503579 1001 86380 86390 1
503515 99503515 1001 86380 86390 1
503596 99503596 1001 86380 86390 1
503625 99503625 1001 86380 86390 1
504244 99504244 1001 86380 86390 1
504128 99504128 1001 86380 86390 1
504894 99504894 1001 86380 86390 1
504745 99504745 1001 86380 86390 1
504848 99504848 1001 86380 86390 1
504935 99504935 1001 86380 86390 1
504681 99504681 1001 86380 86390 1
504378 99504378 1001 86380 86390 1
504528 99504528 1001 86380 86390 1
504348 99504348 1001 86380 86390 1
505035 99505035 1001 86380 86390 1
505141 99505141 1001 86380 86390 1
505142 99505142 1001 86380 86390 1
505120 99505120 1001 86380 86390 1
505588 99505588 1001 86380 86390 1
505443 99505443 1001 86380 86390 1
505189 99505189 1001 86380 86390 1
505293 99505293 1001 86380 86390 1
505281 99505281 1001 86380 86390 1
505323 99505323 1001 86380 86390 1
505914 99505914 1001 86380 86390 1
505866 99505866 1001 86380 86390 1
506432 99506432 1001 86380 86390 1
506420 99506420 1001 86380 86390 1
506461 99506461 1001 86380 86390 1
506327 99506327 1001 86380 86390 1
506187 99506187 1001 86380 86390 1
506241 99506241 1001 86380 86390 1
506350 99506350 1001 86380 86390 1
506007 99506007 1001 86380 86390 1
506072 99506072 1001 86380 86390 1
506125 99506125 1001 86380 86390 1
506075 99506075 1001 86380 86390 1
506724 99506724 1001 86380 86390 1
506664 99506664 1001 86380 86390 1
506644 99506644 1001 86380 86390 1
507419 99507419 1001 86380 86390 1
507300 99507300 1001 86380 86390 1
507405 99507405 1001 86380 86390 1
507302 99507302 1001 86380 86390 1
507409 99507409 1001 86380 86390 1
507088 99507088 1001 86380 86390 1
507140 99507140 1001 86380 86390 1
507028 99507028 1001 86380 86390 1
507149 99507149 1001 86380 86390 1
506840 99506840 1001 86380 86390 1
507616 99507616 1001 86380 86390 1
508116 99508116 1001 86380 86390 1
508091 99508091 1001 86380 86390 1
507926 99507926 1001 86380 86390 1
507864 99507864 1001 86380 86390 1
508035 99508035 1001 86380 86390 1
507998 99507998 1001 86380 86390 1
508011 99508011 1001 86380 86390 1
507744 99507744 1001 86380 86390 1
507766 99507766 1001 86380 86390 1
507637 99507637 1001 86380 86390 1
508375 99508375 1001 86380 86390 1
508312 99508312 1001 86380 86390 1
508364 99508364 1001 86380 86390 1
508353 99508353 1001 86380 86390 1
508355 99508355 1001 86380 86390 1
509032 99509032 1001 86380 86390 1
509057 99509057 1001 86380 86390 1
508878 99508878 1001 86380 86390 1
509063 99509063 1001 86380 86390 1
508997 99508997 1001 86380 86390 1
508820 99508820 1001 86380 86390 1
508745 99508745 1001 86380 86390 1
508852 99508852 1001 86380 86390 1
508842 99508842 1001 86380 86390 1
508492 99508492 1001 86380 86390 1
508499 99508499 1001 86380 86390 1
508525 99508525 1001 86380 86390 1
508605 99508605 1001 86380 86390 1
509092 99509092 1001 86380 86390 1
509275 99509275 1001 86380 86390 1
509082 99509082 1001 86380 86390 1
509252 99509252 1001 86380 86390 1
509798 99509798 1001 86380 86390 1
509883 99509883 1001 86380 86390 1
509793 99509793 1001 86380 86390 1
509717 99509717 1001 86380 86390 1
509821 99509821 1001 86380 86390 1
509604 99509604 1001 86380 86390 1
509608 99509608 1001 86380 86390 1
509609 99509609 1001 86380 86390 1
509519 99509519 1001 86380 86390 1
509649 99509649 1001 86380 86390 1
509524 99509524 1001 86380 86390 1
509551 99509551 1001 86380 86390 1
509930 99509930 1001 86380 86390 1
510024 99510024 1001 86380 86390 1
509921 99509921 1001 86380 86390 1
510694 99510694 1001 86380 86390 1
510521 99510521 1001 86380 86390 1
510226 99510226 1001 86380 86390 1
510163 99510163 1001 86380 86390 1
510203 99510203 1001 86380 86390 1
510219 99510219 1001 86380 86390 1
510156 99510156 1001 86380 86390 1
510932 99510932 1001 86380 86390 1
511386 99511386 1001 86380 86390 1
511401 99511401 1001 86380 86390 1
511380 99511380 1001 86380 86390 1
511183 99511183 1001 86380 86390 1
511313 99511313 1001 86380 86390 1
510997 99510997 1001 86380 86390 1
511120 99511120 1001 86380 86390 1
511083 99511083 1001 86380 86390 1
511136 99511136 1001 86380 86390 1
511669 99511669 1001 86380 86390 1
511557 99511557 1001 86380 86390 1
512320 99512320 1001 86380 86390 1
512193 99512193 1001 86380 86390 1
512300 99512300 1001 86380 86390 1
512339 99512339 1001 86380 86390 1
511784 99511784 1001 86380 86390 1
511966 99511966 1001 86380 86390 1
511891 99511891 1001 86380 86390 1
511789 99511789 1001 86380 86390 1
511919 99511919 1001 86380 86390 1
511907 99511907 1001 86380 86390 1
511781 99511781 1001 86380 86390 1
512483 99512483 1001 86380 86390 1
512397 99512397 1001 86380 86390 1
512517 99512517 1001 86380 86390 1
513115 99513115 1001 86380 86390 1
513077 99513077 1001 86380 86390 1
513079 99513079 1001 86380 86390 1
513159 99513159 1001 86380 86390 1
513056 99513056 1001 86380 86390 1
513186 99513186 1001 86380 86390 1
513071 99513071 1001 86380 86390 1
513111 99513111 1001 86380 86390 1
512897 99512897 1001 86380 86390 1
512988 99512988 1001 86380 86390 1
512925 99512925 1001 86380 86390 1
512839 99512839 1001 86380 86390 1
512878 99512878 1001 86380 86390 1
512881 99512881 1001 86380 86390 1
512973 99512973 1001 86380 86390 1
512742 99512742 1001 86380 86390 1
512781 99512781 1001 86380 86390 1
512761 99512761 1001 86380 86390 1
512606 99512606 1001 86380 86390 1
513001 99513001 1001 86380 86390 1
513324 99513324 1001 86380 86390 1
513350 99513350 1001 86380 86390 1
513395 99513395 1001 86380 86390 1
513864 99513864 1001 86380 86390 1
513994 99513994 1001 86380 86390 1
513829 99513829 1001 86380 86390 1
513856 99513856 1001 86380 86390 1
513847 99513847 1001 86380 86390 1
513978 99513978 1001 86380 86390 1
513793 99513793 1001 86380 86390 1
513729 99513729 1001 86380 86390 1
513808 99513808 1001 86380 86390 1
513759 99513759 1001 86380 86390 1
513481 99513481 1001 86380 86390 1
513547 99513547 1001 86380 86390 1
513458 99513458 1001 86380 86390 1
513434 99513434 1001 86380 86390 1
513487 99513487 1001 86380 86390 1
513500 99513500 1001 86380 86390 1
514191 99514191 1001 86380 86390 1
514062 99514062 1001 86380 86390 1
514220 99514220 1001 86380 86390 1
514143 99514143 1001 86380 86390 1
514131 99514131 1001 86380 86390 1
514666 99514666 1001 86380 86390 1
514831 99514831 1001 86380 86390 1
514763 99514763 1001 86380 86390 1
514791 99514791 1001 86380 86390 1
514457 99514457 1001 86380 86390 1
514461 99514461 1001 86380 86390 1
514631 99514631 1001 86380 86390 1
514319 99514319 1001 86380 86390 1
514963 99514963 1001 86380 86390 1
514872 99514872 1001 86380 86390 1
514969 99514969 1001 86380 86390 1
515536 99515536 1001 86380 86390 1
515513 99515513 1001 86380 86390 1
515285 99515285 1001 86380 86390 1
515302 99515302 1001 86380 86390 1
515434 99515434 1001 86380 86390 1
515257 99515257 1001 86380 86390 1
515132 99515132 1001 86380 86390 1
515172 99515172 1001 86380 86390 1
515211 99515211 1001 86380 86390 1
515214 99515214 1001 86380 86390 1
515100 99515100 1001 86380 86390 1
515826 99515826 1001 86380 86390 1
515865 99515865 1001 86380 86390 1
515711 99515711 1001 86380 86390 1
515770 99515770 1001 86380 86390 1
516422 99516422 1001 86380 86390 1
516482 99516482 1001 86380 86390 1
516192 99516192 1001 86380 86390 1
516108 99516108 1001 86380 86390 1
516712 99516712 1001 86380 86390 1
517311 99517311 1001 86380 86390 1
517176 99517176 1001 86380 86390 1
517001 99517001 1001 86380 86390 1
516976 99516976 1001 86380 86390 1
516982 99516982 1001 86380 86390 1
516729 99516729 1001 86380 86390 1
516836 99516836 1001 86380 86390 1
516889 99516889 1001 86380 86390 1
516750 99516750 1001 86380 86390 1
517349 99517349 1001 86380 86390 1
517351 99517351 1001 86380 86390 1
517483 99517483 1001 86380 86390 1
517422 99517422 1001 86380 86390 1
517513 99517513 1001 86380 86390 1
518076 99518076 1001 86380 86390 1
517986 99517986 1001 86380 86390 1
517980 99517980 1001 86380 86390 1
518057 99518057 1001 86380 86390 1
517905 99517905 1001 86380 86390 1
517789 99517789 1001 86380 86390 1
517781 99517781 1001 86380 86390 1
517859 99517859 1001 86380 86390 1
517911 99517911 1001 86380 86390 1
517808 99517808 1001 86380 86390 1
517821 99517821 1001 86380 86390 1
517798 99517798 1001 86380 86390 1
517865 99517865 1001 86380 86390 1
517670 99517670 1001 86380 86390 1
517722 99517722 1001 86380 86390 1
517624 99517624 1001 86380 86390 1
517676 99517676 1001 86380 86390 1
517638 99517638 1001 86380 86390 1
518888 99518888 1001 86380 86390 1
518655 99518655 1001 86380 86390 1
518578 99518578 1001 86380 86390 1
518649 99518649 1001 86380 86390 1
518704 99518704 1001 86380 86390 1
518562 99518562 1001 86380 86390 1
518550 99518550 1001 86380 86390 1
518423 99518423 1001 86380 86390 1
518569 99518569 1001 86380 86390 1
519077 99519077 1001 86380 86390 1
519029 99519029 1001 86380 86390 1
519069 99519069 1001 86380 86390 1
519022 99519022 1001 86380 86390 1
519813 99519813 1001 86380 86390 1
519674 99519674 1001 86380 86390 1
519571 99519571 1001 86380 86390 1
519497 99519497 1001 86380 86390 1
519537 99519537 1001 86380 86390 1
519499 99519499 1001 86380 86390 1
519604 99519604 1001 86380 86390 1
519553 99519553 1001 86380 86390 1
519312 99519312 1001 86380 86390 1
519287 99519287 1001 86380 86390 1
519249 99519249 1001 86380 86390 1
519237 99519237 1001 86380 86390 1
519984 99519984 1001 86380 86390 1
519947 99519947 1001 86380 86390 1
520015 99520015 1001 86380 86390 1
520590 99520590 1001 86380 86390 1
520540 99520540 1001 86380 86390 1
520442 99520442 1001 86380 86390 1
520484 99520484 1001 86380 86390 1
520588 99520588 1001 86380 86390 1
520386 99520386 1001 86380 86390 1
520325 99520325 1001 86380 86390 1
520353 99520353 1001 86380 86390 1
520302 99520302 1001 86380 86390 1
520197 99520197 1001 86380 86390 1
520677 99520677 1001 86380 86390 1
520699 99520699 1001 86380 86390 1
520765 99520765 1001 86380 86390 1
521445 99521445 1001 86380 86390 1
521125 99521125 1001 86380 86390 1
521078 99521078 1001 86380 86390 1
520940 99520940 1001 86380 86390 1
520851 99520851 1001 86380 86390 1
520998 99520998 1001 86380 86390 1
520973 99520973 1001 86380 86390 1
521646 99521646 1001 86380 86390 1
521635 99521635 1001 86380 86390 1
521665 99521665 1001 86380 86390 1
521641 99521641 1001 86380 86390 1
521669 99521669 1001 86380 86390 1
522289 99522289 1001 86380 86390 1
522216 99522216 1001 86380 86390 1
522223 99522223 1001 86380 86390 1
522240 99522240 1001 86380 86390 1
521919 99521919 1001 86380 86390 1
521959 99521959 1001 86380 86390 1
521912 99521912 1001 86380 86390 1
521827 99521827 1001 86380 86390 1
521858 99521858 1001 86380 86390 1
522370 99522370 1001 86380 86390 1
522453 99522453 1001 86380 86390 1
522404 99522404 1001 86380 86390 1
522443 99522443 1001 86380 86390 1
522977 99522977 1001 86380 86390 1
523102 99523102 1001 86380 86390 1
523013 99523013 1001 86380 86390 1
522988 99522988 1001 86380 86390 1
522864 99522864 1001 86380 86390 1
522779 99522779 1001 86380 86390 1
522604 99522604 1001 86380 86390 1
522568 99522568 1001 86380 86390 1
522594 99522594 1001 86380 86390 1
522559 99522559 1001 86380 86390 1
522689 99522689 1001 86380 86390 1
522599 99522599 1001 86380 86390 1
523285 99523285 1001 86380 86390 1
523313 99523313 1001 86380 86390 1
523133 99523133 1001 86380 86390 1
523175 99523175 1001 86380 86390 1
523319 99523319 1001 86380 86390 1
523269 99523269 1001 86380 86390 1
523921 99523921 1001 86380 86390 1
523935 99523935 1001 86380 86390 1
523714 99523714 1001 86380 86390 1
523588 99523588 1001 86380 86390 1
523692 99523692 1001 86380 86390 1
523695 99523695 1001 86380 86390 1
523444 99523444 1001 86380 86390 1
523343 99523343 1001 86380 86390 1
523515 99523515 1001 86380 86390 1
523465 99523465 1001 86380 86390 1
523956 99523956 1001 86380 86390 1
524126 99524126 1001 86380 86390 1
524053 99524053 1001 86380 86390 1
523951 99523951 1001 86380 86390 1
524694 99524694 1001 86380 86390 1
524573 99524573 1001 86380 86390 1
524374 99524374 1001 86380 86390 1
524455 99524455 1001 86380 86390 1
524297 99524297 1001 86380 86390 1
524911 99524911 1001 86380 86390 1
524886 99524886 1001 86380 86390 1
524889 99524889 1001 86380 86390 1
524941 99524941 1001 86380 86390 1
524918 99524918 1001 86380 86390 1
525240 99525240 1001 86380 86390 1
525092 99525092 1001 86380 86390 1
525094 99525094 1001 86380 86390 1
524981 99524981 1001 86380 86390 1
525048 99525048 1001 86380 86390 1
525616 99525616 1001 86380 86390 1
526322 99526322 1001 86380 86390 1
526349 99526349 1001 86380 86390 1
526329 99526329 1001 86380 86390 1
526330 99526330 1001 86380 86390 1
526417 99526417 1001 86380 86390 1
526036 99526036 1001 86380 86390 1
526204 99526204 1001 86380 86390 1
526144 99526144 1001 86380 86390 1
525932 99525932 1001 86380 86390 1
525829 99525829 1001 86380 86390 1
525819 99525819 1001 86380 86390 1
525862 99525862 1001 86380 86390 1
526498 99526498 1001 86380 86390 1
526454 99526454 1001 86380 86390 1
526456 99526456 1001 86380 86390 1
526457 99526457 1001 86380 86390 1
527060 99527060 1001 86380 86390 1
526876 99526876 1001 86380 86390 1
526945 99526945 1001 86380 86390 1
526642 99526642 1001 86380 86390 1
526658 99526658 1001 86380 86390 1
526788 99526788 1001 86380 86390 1
527405 99527405 1001 86380 86390 1
527973 99527973 1001 86380 86390 1
527974 99527974 1001 86380 86390 1
528031 99528031 1001 86380 86390 1
527970 99527970 1001 86380 86390 1
527946 99527946 1001 86380 86390 1
527798 99527798 1001 86380 86390 1
527842 99527842 1001 86380 86390 1
527520 99527520 1001 86380 86390 1
527468 99527468 1001 86380 86390 1
527600 99527600 1001 86380 86390 1
527510 99527510 1001 86380 86390 1
528115 99528115 1001 86380 86390 1
528739 99528739 1001 86380 86390 1
528743 99528743 1001 86380 86390 1
528807 99528807 1001 86380 86390 1
528707 99528707 1001 86380 86390 1
528758 99528758 1001 86380 86390 1
528438 99528438 1001 86380 86390 1
528338 99528338 1001 86380 86390 1
528339 99528339 1001 86380 86390 1
528404 99528404 1001 86380 86390 1
528305 99528305 1001 86380 86390 1
529032 99529032 1001 86380 86390 1
528942 99528942 1001 86380 86390 1
528921 99528921 1001 86380 86390 1
529648 99529648 1001 86380 86390 1
529353 99529353 1001 86380 86390 1
529470 99529470 1001 86380 86390 1
529411 99529411 1001 86380 86390 1
529503 99529503 1001 86380 86390 1
529338 99529338 1001 86380 86390 1
529145 99529145 1001 86380 86390 1
529174 99529174 1001 86380 86390 1
529138 99529138 1001 86380 86390 1
529779 99529779 1001 86380 86390 1
529858 99529858 1001 86380 86390 1
529899 99529899 1001 86380 86390 1
529863 99529863 1001 86380 86390 1
529733 99529733 1001 86380 86390 1
529761 99529761 1001 86380 86390 1
529929 99529929 1001 86380 86390 1
530453 99530453 1001 86380 86390 1
530378 99530378 1001 86380 86390 1
530531 99530531 1001 86380 86390 1
530369 99530369 1001 86380 86390 1
530309 99530309 1001 86380 86390 1
530319 99530319 1001 86380 86390 1
530041 99530041 1001 86380 86390 1
530096 99530096 1001 86380 86390 1
530734 99530734 1001 86380 86390 1
530554 99530554 1001 86380 86390 1
530567 99530567 1001 86380 86390 1
530750 99530750 1001 86380 86390 1
530571 99530571 1001 86380 86390 1
530612 99530612 1001 86380 86390 1
530575 99530575 1001 86380 86390 1
531380 99531380 1001 86380 86390 1
531347 99531347 1001 86380 86390 1
531191 99531191 1001 86380 86390 1
531359 99531359 1001 86380 86390 1
531220 99531220 1001 86380 86390 1
531137 99531137 1001 86380 86390 1
531100 99531100 1001 86380 86390 1
531014 99531014 1001 86380 86390 1
530977 99530977 1001 86380 86390 1
531172 99531172 1001 86380 86390 1
530836 99530836 1001 86380 86390 1
530766 99530766 1001 86380 86390 1
530793 99530793 1001 86380 86390 1
531574 99531574 1001 86380 86390 1
531474 99531474 1001 86380 86390 1
531386 99531386 1001 86380 86390 1
532053 99532053 1001 86380 86390 1
532056 99532056 1001 86380 86390 1
532070 99532070 1001 86380 86390 1
532123 99532123 1001 86380 86390 1
532203 99532203 1001 86380 86390 1
532050 99532050 1001 86380 86390 1
531989 99531989 1001 86380 86390 1
531814 99531814 1001 86380 86390 1
531742 99531742 1001 86380 86390 1
531587 99531587 1001 86380 86390 1
531629 99531629 1001 86380 86390 1
531685 99531685 1001 86380 86390 1
532402 99532402 1001 86380 86390 1
532260 99532260 1001 86380 86390 1
532383 99532383 1001 86380 86390 1
533000 99533000 1001 86380 86390 1
532933 99532933 1001 86380 86390 1
532960 99532960 1001 86380 86390 1
532766 99532766 1001 86380 86390 1
532668 99532668 1001 86380 86390 1
532747 99532747 1001 86380 86390 1
532773 99532773 1001 86380 86390 1
532643 99532643 1001 86380 86390 1
532507 99532507 1001 86380 86390 1
533148 99533148 1001 86380 86390 1
533222 99533222 1001 86380 86390 1
533657 99533657 1001 86380 86390 1
533686 99533686 1001 86380 86390 1
533853 99533853 1001 86380 86390 1
533527 99533527 1001 86380 86390 1
533416 99533416 1001 86380 86390 1
534010 99534010 1001 86380 86390 1
533999 99533999 1001 86380 86390 1
533929 99533929 1001 86380 86390 1
533879 99533879 1001 86380 86390 1
533932 99533932 1001 86380 86390 1
534530 99534530 1001 86380 86390 1
534647 99534647 1001 86380 86390 1
534656 99534656 1001 86380 86390 1
534669 99534669 1001 86380 86390 1
534349 99534349 1001 86380 86390 1
534364 99534364 1001 86380 86390 1
534275 99534275 1001 86380 86390 1
534368 99534368 1001 86380 86390 1
534411 99534411 1001 86380 86390 1
534335 99534335 1001 86380 86390 1
534849 99534849 1001 86380 86390 1
534775 99534775 1001 86380 86390 1
534777 99534777 1001 86380 86390 1
535332 99535332 1001 86380 86390 1
535385 99535385 1001 86380 86390 1
535468 99535468 1001 86380 86390 1
535378 99535378 1001 86380 86390 1
535294 99535294 1001 86380 86390 1
535140 99535140 1001 86380 86390 1
535257 99535257 1001 86380 86390 1
535104 99535104 1001 86380 86390 1
535200 99535200 1001 86380 86390 1
535122 99535122 1001 86380 86390 1
535025 99535025 1001 86380 86390 1
535091 99535091 1001 86380 86390 1
535600 99535600 1001 86380 86390 1
535615 99535615 1001 86380 86390 1
535670 99535670 1001 86380 86390 1
535580 99535580 1001 86380 86390 1
535674 99535674 1001 86380 86390 1
535558 99535558 1001 86380 86390 1
536291 99536291 1001 86380 86390 1
536164 99536164 1001 86380 86390 1
536233 99536233 1001 86380 86390 1
535971 99535971 1001 86380 86390 1
535946 99535946 1001 86380 86390 1
536051 99536051 1001 86380 86390 1
535789 99535789 1001 86380 86390 1
535842 99535842 1001 86380 86390 1
535896 99535896 1001 86380 86390 1
536425 99536425 1001 86380 86390 1
536506 99536506 1001 86380 86390 1
536390 99536390 1001 86380 86390 1
536382 99536382 1001 86380 86390 1
536511 99536511 1001 86380 86390 1
537053 99537053 1001 86380 86390 1
536736 99536736 1001 86380 86390 1
536633 99536633 1001 86380 86390 1
536626 99536626 1001 86380 86390 1
536694 99536694 1001 86380 86390 1
537239 99537239 1001 86380 86390 1
537292 99537292 1001 86380 86390 1
537946 99537946 1001 86380 86390 1
537759 99537759 1001 86380 86390 1
537520 99537520 1001 86380 86390 1
538065 99538065 1001 86380 86390 1
538045 99538045 1001 86380 86390 1
538127 99538127 1001 86380 86390 1
538660 99538660 1001 86380 86390 1
538765 99538765 1001 86380 86390 1
538613 99538613 1001 86380 86390 1
538670 99538670 1001 86380 86390 1
538724 99538724 1001 86380 86390 1
538428 99538428 1001 86380 86390 1
538495 99538495 1001 86380 86390 1
538408 99538408 1001 86380 86390 1
538411 99538411 1001 86380 86390 1
538245 99538245 1001 86380 86390 1
538285 99538285 1001 86380 86390 1
538364 99538364 1001 86380 86390 1
538249 99538249 1001 86380 86390 1
538281 99538281 1001 86380 86390 1
538333 99538333 1001 86380 86390 1
538955 99538955 1001 86380 86390 1
538907 99538907 1001 86380 86390 1
538911 99538911 1001 86380 86390 1
538849 99538849 1001 86380 86390 1
539584 99539584 1001 86380 86390 1
539602 99539602 1001 86380 86390 1
539351 99539351 1001 86380 86390 1
539287 99539287 1001 86380 86390 1
539382 99539382 1001 86380 86390 1
539220 99539220 1001 86380 86390 1
539209 99539209 1001 86380 86390 1
539030 99539030 1001 86380 86390 1
539031 99539031 1001 86380 86390 1
539834 99539834 1001 86380 86390 1
539744 99539744 1001 86380 86390 1
539734 99539734 1001 86380 86390 1
540403 99540403 1001 86380 86390 1
540429 99540429 1001 86380 86390 1
540341 99540341 1001 86380 86390 1
540443 99540443 1001 86380 86390 1
540292 99540292 1001 86380 86390 1
540409 99540409 1001 86380 86390 1
540281 99540281 1001 86380 86390 1
540463 99540463 1001 86380 86390 1
540122 99540122 1001 86380 86390 1
540254 99540254 1001 86380 86390 1
540246 99540246 1001 86380 86390 1
540183 99540183 1001 86380 86390 1
539885 99539885 1001 86380 86390 1
539989 99539989 1001 86380 86390 1
540030 99540030 1001 86380 86390 1
539878 99539878 1001 86380 86390 1
540050 99540050 1001 86380 86390 1
540606 99540606 1001 86380 86390 1
540671 99540671 1001 86380 86390 1
540581 99540581 1001 86380 86390 1
540627 99540627 1001 86380 86390 1
540653 99540653 1001 86380 86390 1
540551 99540551 1001 86380 86390 1
541115 99541115 1001 86380 86390 1
541093 99541093 1001 86380 86390 1
541145 99541145 1001 86380 86390 1
541171 99541171 1001 86380 86390 1
541172 99541172 1001 86380 86390 1
541088 99541088 1001 86380 86390 1
541039 99541039 1001 86380 86390 1
540899 99540899 1001 86380 86390 1
540952 99540952 1001 86380 86390 1
540721 99540721 1001 86380 86390 1
541398 99541398 1001 86380 86390 1
541412 99541412 1001 86380 86390 1
541400 99541400 1001 86380 86390 1
542020 99542020 1001 86380 86390 1
541999 99541999 1001 86380 86390 1
542039 99542039 1001 86380 86390 1
541774 99541774 1001 86380 86390 1
541529 99541529 1001 86380 86390 1
542209 99542209 1001 86380 86390 1
542133 99542133 1001 86380 86390 1
542284 99542284 1001 86380 86390 1
542845 99542845 1001 86380 86390 1
542781 99542781 1001 86380 86390 1
542820 99542820 1001 86380 86390 1
542904 99542904 1001 86380 86390 1
542721 99542721 1001 86380 86390 1
542696 99542696 1001 86380 86390 1
542697 99542697 1001 86380 86390 1
542517 99542517 1001 86380 86390 1
543050 99543050 1001 86380 86390 1
542946 99542946 1001 86380 86390 1
543103 99543103 1001 86380 86390 1
543641 99543641 1001 86380 86390 1
543616 99543616 1001 86380 86390 1
543453 99543453 1001 86380 86390 1
543391 99543391 1001 86380 86390 1
543380 99543380 1001 86380 86390 1
543226 99543226 1001 86380 86390 1
543812 99543812 1001 86380 86390 1
543944 99543944 1001 86380 86390 1
544525 99544525 1001 86380 86390 1
544425 99544425 1001 86380 86390 1
544218 99544218 1001 86380 86390 1
544348 99544348 1001 86380 86390 1
544158 99544158 1001 86380 86390 1
544079 99544079 1001 86380 86390 1
544662 99544662 1001 86380 86390 1
544718 99544718 1001 86380 86390 1
434897 276 1001 61560 62997 1
401940 260 1001 69180 70437 1
416044 632 1001 53700 57117 1
504000 872 1002 63133 64050 1
504030 765 1002 53614 59294 1
512302 478 1002 58288 65362 1
523474 1119 1002 35365 42016 1
540358 1124 1002 64678 67222 1
400292 99400292 1001 86380 86390 1
400272 99400272 1001 86380 86390 1
400232 99400232 1001 86380 86390 1
400332 99400332 1001 86380 86390 1
400506 99400506 1001 86380 86390 1
400624 99400624 1001 86380 86390 1
400528 99400528 1001 86380 86390 1
400638 99400638 1001 86380 86390 1
400682 99400682 1001 86380 86390 1
400654 99400654 1001 86380 86390 1
400791 99400791 1001 86380 86390 1
400845 99400845 1001 86380 86390 1
401008 99401008 1001 86380 86390 1
401292 99401292 1001 86380 86390 1
401318 99401318 1001 86380 86390 1
401464 99401464 1001 86380 86390 1
401391 99401391 1001 86380 86390 1
401568 99401568 1001 86380 86390 1
401500 99401500 1001 86380 86390 1
401669 99401669 1001 86380 86390 1
401608 99401608 1001 86380 86390 1
401963 99401963 1001 86380 86390 1
402040 99402040 1001 86380 86390 1
402141 99402141 1001 86380 86390 1
402070 99402070 1001 86380 86390 1
402125 99402125 1001 86380 86390 1
402292 99402292 1001 86380 86390 1
402580 99402580 1001 86380 86390 1
402795 99402795 1001 86380 86390 1
402965 99402965 1001 86380 86390 1
403421 99403421 1001 86380 86390 1
403513 99403513 1001 86380 86390 1
403518 99403518 1001 86380 86390 1
403546 99403546 1001 86380 86390 1
403698 99403698 1001 86380 86390 1
403704 99403704 1001 86380 86390 1
403903 99403903 1001 86380 86390 1
404134 99404134 1001 86380 86390 1
404085 99404085 1001 86380 86390 1
404252 99404252 1001 86380 86390 1
404571 99404571 1001 86380 86390 1
404583 99404583 1001 86380 86390 1
404713 99404713 1001 86380 86390 1
405075 99405075 1001 86380 86390 1
405195 99405195 1001 86380 86390 1
405143 99405143 1001 86380 86390 1
405361 99405361 1001 86380 86390 1
405384 99405384 1001 86380 86390 1
405372 99405372 1001 86380 86390 1
405553 99405553 1001 86380 86390 1
405577 99405577 1001 86380 86390 1
405688 99405688 1001 86380 86390 1
405864 99405864 1001 86380 86390 1
406036 99406036 1001 86380 86390 1
406422 99406422 1001 86380 86390 1
406516 99406516 1001 86380 86390 1
406555 99406555 1001 86380 86390 1
406736 99406736 1001 86380 86390 1
406775 99406775 1001 86380 86390 1
407015 99407015 1001 86380 86390 1
406975 99406975 1001 86380 86390 1
407123 99407123 1001 86380 86390 1
407237 99407237 1001 86380 86390 1
407290 99407290 1001 86380 86390 1
407429 99407429 1001 86380 86390 1
407728 99407728 1001 86380 86390 1
407838 99407838 1001 86380 86390 1
407898 99407898 1001 86380 86390 1
408019 99408019 1001 86380 86390 1
408167 99408167 1001 86380 86390 1
408143 99408143 1001 86380 86390 1
408196 99408196 1001 86380 86390 1
408164 99408164 1001 86380 86390 1
408400 99408400 1001 86380 86390 1
408657 99408657 1001 86380 86390 1
408821 99408821 1001 86380 86390 1
409049 99409049 1001 86380 86390 1
409152 99409152 1001 86380 86390 1
409236 99409236 1001 86380 86390 1
409292 99409292 1001 86380 86390 1
409298 99409298 1001 86380 86390 1
409659 99409659 1001 86380 86390 1
409670 99409670 1001 86380 86390 1
410076 99410076 1001 86380 86390 1
410219 99410219 1001 86380 86390 1
410485 99410485 1001 86380 86390 1
410425 99410425 1001 86380 86390 1
410714 99410714 1001 86380 86390 1
410847 99410847 1001 86380 86390 1
411004 99411004 1001 86380 86390 1
411142 99411142 1001 86380 86390 1
411444 99411444 1001 86380 86390 1
411792 99411792 1001 86380 86390 1
411816 99411816 1001 86380 86390 1
412196 99412196 1001 86380 86390 1
412279 99412279 1001 86380 86390 1
412344 99412344 1001 86380 86390 1
413292 99413292 1001 86380 86390 1
413404 99413404 1001 86380 86390 1
413143 99413143 1001 86380 86390 1
413263 99413263 1001 86380 86390 1
413221 99413221 1001 86380 86390 1
412890 99412890 1001 86380 86390 1
412802 99412802 1001 86380 86390 1
412674 99412674 1001 86380 86390 1
412652 99412652 1001 86380 86390 1
412705 99412705 1001 86380 86390 1
412631 99412631 1001 86380 86390 1
412521 99412521 1001 86380 86390 1
412795 99412795 1001 86380 86390 1
413786 99413786 1001 86380 86390 1
415069 99415069 1001 86380 86390 1
415022 99415022 1001 86380 86390 1
415307 99415307 1001 86380 86390 1
414841 99414841 1001 86380 86390 1
414707 99414707 1001 86380 86390 1
414575 99414575 1001 86380 86390 1
414886 99414886 1001 86380 86390 1
414275 99414275 1001 86380 86390 1
414122 99414122 1001 86380 86390 1
414234 99414234 1001 86380 86390 1
414486 99414486 1001 86380 86390 1
414149 99414149 1001 86380 86390 1
414282 99414282 1001 86380 86390 1
414287 99414287 1001 86380 86390 1
414271 99414271 1001 86380 86390 1
415600 99415600 1001 86380 86390 1
416636 99416636 1001 86380 86390 1
416913 99416913 1001 86380 86390 1
416769 99416769 1001 86380 86390 1
416162 99416162 1001 86380 86390 1
416309 99416309 1001 86380 86390 1
416248 99416248 1001 86380 86390 1
417248 99417248 1001 86380 86390 1
417351 99417351 1001 86380 86390 1
417472 99417472 1001 86380 86390 1
417552 99417552 1001 86380 86390 1
418628 99418628 1001 86380 86390 1
418705 99418705 1001 86380 86390 1
418547 99418547 1001 86380 86390 1
418402 99418402 1001 86380 86390 1
417683 99417683 1001 86380 86390 1
417914 99417914 1001 86380 86390 1
418980 99418980 1001 86380 86390 1
419136 99419136 1001 86380 86390 1
419148 99419148 1001 86380 86390 1
418834 99418834 1001 86380 86390 1
420249 99420249 1001 86380 86390 1
420410 99420410 1001 86380 86390 1
420342 99420342 1001 86380 86390 1
420268 99420268 1001 86380 86390 1
420373 99420373 1001 86380 86390 1
419847 99419847 1001 86380 86390 1
419906 99419906 1001 86380 86390 1
420053 99420053 1001 86380 86390 1
419620 99419620 1001 86380 86390 1
419533 99419533 1001 86380 86390 1
419287 99419287 1001 86380 86390 1
420769 99420769 1001 86380 86390 1
420745 99420745 1001 86380 86390 1
420608 99420608 1001 86380 86390 1
420762 99420762 1001 86380 86390 1
421838 99421838 1001 86380 86390 1
421799 99421799 1001 86380 86390 1
421856 99421856 1001 86380 86390 1
421380 99421380 1001 86380 86390 1
421449 99421449 1001 86380 86390 1
421100 99421100 1001 86380 86390 1
421079 99421079 1001 86380 86390 1
421052 99421052 1001 86380 86390 1
420885 99420885 1001 86380 86390 1
422219 99422219 1001 86380 86390 1
422319 99422319 1001 86380 86390 1
423475 99423475 1001 86380 86390 1
423595 99423595 1001 86380 86390 1
422982 99422982 1001 86380 86390 1
423089 99423089 1001 86380 86390 1
422944 99422944 1001 86380 86390 1
423094 99423094 1001 86380 86390 1
422949 99422949 1001 86380 86390 1
423048 99423048 1001 86380 86390 1
422837 99422837 1001 86380 86390 1
422841 99422841 1001 86380 86390 1
422788 99422788 1001 86380 86390 1
422815 99422815 1001 86380 86390 1
422790 99422790 1001 86380 86390 1
424130 99424130 1001 86380 86390 1
423756 99423756 1001 86380 86390 1
423981 99423981 1001 86380 86390 1
423818 99423818 1001 86380 86390 1
425192 99425192 1001 86380 86390 1
425126 99425126 1001 86380 86390 1
425008 99425008 1001 86380 86390 1
425134 99425134 1001 86380 86390 1
425184 99425184 1001 86380 86390 1
425142 99425142 1001 86380 86390 1
424598 99424598 1001 86380 86390 1
424739 99424739 1001 86380 86390 1
424839 99424839 1001 86380 86390 1
424640 99424640 1001 86380 86390 1
424533 99424533 1001 86380 86390 1
424158 99424158 1001 86380 86390 1
424349 99424349 1001 86380 86390 1
424361 99424361 1001 86380 86390 1
425690 99425690 1001 86380 86390 1
425589 99425589 1001 86380 86390 1
425427 99425427 1001 86380 86390 1
426729 99426729 1001 86380 86390 1
426751 99426751 1001 86380 86390 1
426808 99426808 1001 86380 86390 1
426862 99426862 1001 86380 86390 1
427028 99427028 1001 86380 86390 1
426315 99426315 1001 86380 86390 1
426015 99426015 1001 86380 86390 1
425951 99425951 1001 86380 86390 1
426004 99426004 1001 86380 86390 1
427231 99427231 1001 86380 86390 1
427529 99427529 1001 86380 86390 1
427418 99427418 1001 86380 86390 1
427408 99427408 1001 86380 86390 1
428670 99428670 1001 86380 86390 1
428349 99428349 1001 86380 86390 1
427973 99427973 1001 86380 86390 1
428285 99428285 1001 86380 86390 1
428098 99428098 1001 86380 86390 1
428049 99428049 1001 86380 86390 1
428053 99428053 1001 86380 86390 1
428150 99428150 1001 86380 86390 1
427575 99427575 1001 86380 86390 1
427704 99427704 1001 86380 86390 1
427791 99427791 1001 86380 86390 1
428937 99428937 1001 86380 86390 1
429070 99429070 1001 86380 86390 1
429121 99429121 1001 86380 86390 1
430102 99430102 1001 86380 86390 1
430079 99430079 1001 86380 86390 1
430082 99430082 1001 86380 86390 1
429925 99429925 1001 86380 86390 1
429744 99429744 1001 86380 86390 1
429178 99429178 1001 86380 86390 1
429376 99429376 1001 86380 86390 1
430749 99430749 1001 86380 86390 1
432001 99432001 1001 86380 86390 1
431755 99431755 1001 86380 86390 1
431955 99431955 1001 86380 86390 1
431708 99431708 1001 86380 86390 1
431282 99431282 1001 86380 86390 1
431557 99431557 1001 86380 86390 1
431376 99431376 1001 86380 86390 1
431615 99431615 1001 86380 86390 1
430998 99430998 1001 86380 86390 1
431240 99431240 1001 86380 86390 1
430859 99430859 1001 86380 86390 1
432242 99432242 1001 86380 86390 1
432272 99432272 1001 86380 86390 1
432356 99432356 1001 86380 86390 1
432228 99432228 1001 86380 86390 1
433615 99433615 1001 86380 86390 1
432953 99432953 1001 86380 86390 1
433086 99433086 1001 86380 86390 1
433285 99433285 1001 86380 86390 1
433015 99433015 1001 86380 86390 1
432880 99432880 1001 86380 86390 1
432564 99432564 1001 86380 86390 1
432613 99432613 1001 86380 86390 1
432662 99432662 1001 86380 86390 1
433858 99433858 1001 86380 86390 1
433946 99433946 1001 86380 86390 1
435077 99435077 1001 86380 86390 1
435039 99435039 1001 86380 86390 1
435159 99435159 1001 86380 86390 1
435063 99435063 1001 86380 86390 1
435114 99435114 1001 86380 86390 1
434875 99434875 1001 86380 86390 1
434876 99434876 1001 86380 86390 1
434914 99434914 1001 86380 86390 1
434367 99434367 1001 86380 86390 1
435616 99435616 1001 86380 86390 1
435477 99435477 1001 86380 86390 1
436828 99436828 1001 86380 86390 1
436833 99436833 1001 86380 86390 1
436794 99436794 1001 86380 86390 1
436456 99436456 1001 86380 86390 1
436507 99436507 1001 86380 86390 1
436412 99436412 1001 86380 86390 1
300003 99300003 1001 86380 86390 1
437320 99437320 1001 86380 86390 1
300058 99300058 1001 86380 86390 1
300020 99300020 1001 86380 86390 1
300626 99300626 1001 86380 86390 1
300659 99300659 1001 86380 86390 1
300710 99300710 1001 86380 86390 1
300636 99300636 1001 86380 86390 1
300676 99300676 1001 86380 86390 1
300381 99300381 1001 86380 86390 1
300476 99300476 1001 86380 86390 1
300351 99300351 1001 86380 86390 1
300429 99300429 1001 86380 86390 1
300281 99300281 1001 86380 86390 1
300193 99300193 1001 86380 86390 1
300752 99300752 1001 86380 86390 1
300740 99300740 1001 86380 86390 1
300769 99300769 1001 86380 86390 1
300745 99300745 1001 86380 86390 1
300800 99300800 1001 86380 86390 1
301525 99301525 1001 86380 86390 1
301526 99301526 1001 86380 86390 1
301458 99301458 1001 86380 86390 1
301395 99301395 1001 86380 86390 1
301183 99301183 1001 86380 86390 1
300966 99300966 1001 86380 86390 1
301124 99301124 1001 86380 86390 1
301577 99301577 1001 86380 86390 1
301746 99301746 1001 86380 86390 1
301594 99301594 1001 86380 86390 1
301757 99301757 1001 86380 86390 1
301732 99301732 1001 86380 86390 1
302216 99302216 1001 86380 86390 1
302356 99302356 1001 86380 86390 1
302376 99302376 1001 86380 86390 1
302086 99302086 1001 86380 86390 1
302041 99302041 1001 86380 86390 1
302170 99302170 1001 86380 86390 1
302058 99302058 1001 86380 86390 1
301815 99301815 1001 86380 86390 1
301911 99301911 1001 86380 86390 1
302410 99302410 1001 86380 86390 1
302398 99302398 1001 86380 86390 1
302451 99302451 1001 86380 86390 1
303107 99303107 1001 86380 86390 1
303151 99303151 1001 86380 86390 1
303036 99303036 1001 86380 86390 1
302899 99302899 1001 86380 86390 1
302942 99302942 1001 86380 86390 1
302982 99302982 1001 86380 86390 1
302931 99302931 1001 86380 86390 1
302986 99302986 1001 86380 86390 1
302870 99302870 1001 86380 86390 1
302845 99302845 1001 86380 86390 1
302793 99302793 1001 86380 86390 1
302694 99302694 1001 86380 86390 1
302735 99302735 1001 86380 86390 1
302597 99302597 1001 86380 86390 1
303295 99303295 1001 86380 86390 1
303261 99303261 1001 86380 86390 1
303315 99303315 1001 86380 86390 1
303355 99303355 1001 86380 86390 1
303835 99303835 1001 86380 86390 1
303993 99303993 1001 86380 86390 1
303685 99303685 1001 86380 86390 1
303623 99303623 1001 86380 86390 1
303636 99303636 1001 86380 86390 1
303732 99303732 1001 86380 86390 1
303628 99303628 1001 86380 86390 1
303629 99303629 1001 86380 86390 1
303813 99303813 1001 86380 86390 1
303533 99303533 1001 86380 86390 1
303587 99303587 1001 86380 86390 1
303613 99303613 1001 86380 86390 1
304213 99304213 1001 86380 86390 1
304037 99304037 1001 86380 86390 1
304197 99304197 1001 86380 86390 1
304687 99304687 1001 86380 86390 1
304816 99304816 1001 86380 86390 1
304792 99304792 1001 86380 86390 1
304453 99304453 1001 86380 86390 1
304377 99304377 1001 86380 86390 1
304340 99304340 1001 86380 86390 1
304895 99304895 1001 86380 86390 1
305056 99305056 1001 86380 86390 1
304930 99304930 1001 86380 86390 1
305036 99305036 1001 86380 86390 1
304985 99304985 1001 86380 86390 1
305598 99305598 1001 86380 86390 1
305643 99305643 1001 86380 86390 1
305285 99305285 1001 86380 86390 1
305421 99305421 1001 86380 86390 1
305229 99305229 1001 86380 86390 1
500062 99500062 1001 86380 86390 1
500131 99500131 1001 86380 86390 1
500085 99500085 1001 86380 86390 1
500780 99500780 1001 86380 86390 1
500731 99500731 1001 86380 86390 1
500748 99500748 1001 86380 86390 1
500465 99500465 1001 86380 86390 1
500429 99500429 1001 86380 86390 1
500407 99500407 1001 86380 86390 1
500463 99500463 1001 86380 86390 1
500593 99500593 1001 86380 86390 1
500284 99500284 1001 86380 86390 1
500323 99500323 1001 86380 86390 1
500282 99500282 1001 86380 86390 1
500852 99500852 1001 86380 86390 1
500998 99500998 1001 86380 86390 1
501538 99501538 1001 86380 86390 1
501449 99501449 1001 86380 86390 1
501445 99501445 1001 86380 86390 1
501334 99501334 1001 86380 86390 1
501348 99501348 1001 86380 86390 1
501084 99501084 1001 86380 86390 1
501077 99501077 1001 86380 86390 1
501193 99501193 1001 86380 86390 1
501714 99501714 1001 86380 86390 1
501766 99501766 1001 86380 86390 1
501746 99501746 1001 86380 86390 1
501657 99501657 1001 86380 86390 1
501736 99501736 1001 86380 86390 1
501712 99501712 1001 86380 86390 1
502286 99502286 1001 86380 86390 1
502439 99502439 1001 86380 86390 1
502442 99502442 1001 86380 86390 1
502321 99502321 1001 86380 86390 1
502169 99502169 1001 86380 86390 1
502229 99502229 1001 86380 86390 1
501857 99501857 1001 86380 86390 1
501858 99501858 1001 86380 86390 1
502028 99502028 1001 86380 86390 1
501921 99501921 1001 86380 86390 1
502012 99502012 1001 86380 86390 1
502527 99502527 1001 86380 86390 1
502505 99502505 1001 86380 86390 1
502591 99502591 1001 86380 86390 1
503203 99503203 1001 86380 86390 1
503292 99503292 1001 86380 86390 1
503132 99503132 1001 86380 86390 1
503200 99503200 1001 86380 86390 1
502937 99502937 1001 86380 86390 1
503030 99503030 1001 86380 86390 1
503043 99503043 1001 86380 86390 1
502992 99502992 1001 86380 86390 1
502904 99502904 1001 86380 86390 1
502789 99502789 1001 86380 86390 1
502767 99502767 1001 86380 86390 1
502693 99502693 1001 86380 86390 1
503392 99503392 1001 86380 86390 1
503410 99503410 1001 86380 86390 1
503456 99503456 1001 86380 86390 1
503314 99503314 1001 86380 86390 1
504018 99504018 1001 86380 86390 1
504071 99504071 1001 86380 86390 1
503996 99503996 1001 86380 86390 1
503732 99503732 1001 86380 86390 1
503710 99503710 1001 86380 86390 1
503881 99503881 1001 86380 86390 1
503907 99503907 1001 86380 86390 1
503602 99503602 1001 86380 86390 1
503539 99503539 1001 86380 86390 1
504183 99504183 1001 86380 86390 1
504209 99504209 1001 86380 86390 1
504161 99504161 1001 86380 86390 1
504293 99504293 1001 86380 86390 1
504765 99504765 1001 86380 86390 1
504744 99504744 1001 86380 86390 1
504671 99504671 1001 86380 86390 1
504711 99504711 1001 86380 86390 1
504460 99504460 1001 86380 86390 1
505136 99505136 1001 86380 86390 1
505095 99505095 1001 86380 86390 1
505719 99505719 1001 86380 86390 1
505570 99505570 1001 86380 86390 1
505713 99505713 1001 86380 86390 1
505637 99505637 1001 86380 86390 1
505576 99505576 1001 86380 86390 1
505679 99505679 1001 86380 86390 1
505383 99505383 1001 86380 86390 1
505516 99505516 1001 86380 86390 1
505545 99505545 1001 86380 86390 1
505496 99505496 1001 86380 86390 1
505349 99505349 1001 86380 86390 1
505975 99505975 1001 86380 86390 1
505836 99505836 1001 86380 86390 1
505890 99505890 1001 86380 86390 1
506567 99506567 1001 86380 86390 1
506408 99506408 1001 86380 86390 1
506447 99506447 1001 86380 86390 1
506410 99506410 1001 86380 86390 1
506476 99506476 1001 86380 86390 1
506556 99506556 1001 86380 86390 1
506268 99506268 1001 86380 86390 1
506219 99506219 1001 86380 86390 1
506271 99506271 1001 86380 86390 1
506095 99506095 1001 86380 86390 1
505992 99505992 1001 86380 86390 1
506073 99506073 1001 86380 86390 1
506800 99506800 1001 86380 86390 1
506769 99506769 1001 86380 86390 1
506613 99506613 1001 86380 86390 1
507255 99507255 1001 86380 86390 1
507221 99507221 1001 86380 86390 1
507207 99507207 1001 86380 86390 1
507068 99507068 1001 86380 86390 1
507147 99507147 1001 86380 86390 1
506996 99506996 1001 86380 86390 1
506972 99506972 1001 86380 86390 1
506934 99506934 1001 86380 86390 1
506976 99506976 1001 86380 86390 1
506979 99506979 1001 86380 86390 1
507550 99507550 1001 86380 86390 1
508161 99508161 1001 86380 86390 1
508164 99508164 1001 86380 86390 1
508228 99508228 1001 86380 86390 1
508051 99508051 1001 86380 86390 1
508183 99508183 1001 86380 86390 1
507956 99507956 1001 86380 86390 1
507948 99507948 1001 86380 86390 1
507718 99507718 1001 86380 86390 1
507648 99507648 1001 86380 86390 1
507768 99507768 1001 86380 86390 1
508305 99508305 1001 86380 86390 1
508268 99508268 1001 86380 86390 1
508373 99508373 1001 86380 86390 1
508999 99508999 1001 86380 86390 1
509047 99509047 1001 86380 86390 1
509067 99509067 1001 86380 86390 1
508918 99508918 1001 86380 86390 1
508812 99508812 1001 86380 86390 1
508471 99508471 1001 86380 86390 1
508459 99508459 1001 86380 86390 1
508486 99508486 1001 86380 86390 1
508503 99508503 1001 86380 86390 1
509165 99509165 1001 86380 86390 1
509103 99509103 1001 86380 86390 1
509144 99509144 1001 86380 86390 1
509172 99509172 1001 86380 86390 1
509187 99509187 1001 86380 86390 1
509811 99509811 1001 86380 86390 1
509850 99509850 1001 86380 86390 1
509689 99509689 1001 86380 86390 1
509664 99509664 1001 86380 86390 1
509548 99509548 1001 86380 86390 1
509318 99509318 1001 86380 86390 1
509488 99509488 1001 86380 86390 1
509309 99509309 1001 86380 86390 1
509484 99509484 1001 86380 86390 1
509292 99509292 1001 86380 86390 1
509925 99509925 1001 86380 86390 1
510097 99510097 1001 86380 86390 1
509905 99509905 1001 86380 86390 1
510013 99510013 1001 86380 86390 1
510536 99510536 1001 86380 86390 1
510629 99510629 1001 86380 86390 1
510342 99510342 1001 86380 86390 1
510355 99510355 1001 86380 86390 1
510407 99510407 1001 86380 86390 1
510446 99510446 1001 86380 86390 1
510386 99510386 1001 86380 86390 1
510375 99510375 1001 86380 86390 1
510378 99510378 1001 86380 86390 1
510196 99510196 1001 86380 86390 1
510126 99510126 1001 86380 86390 1
510179 99510179 1001 86380 86390 1
510128 99510128 1001 86380 86390 1
510168 99510168 1001 86380 86390 1
510807 99510807 1001 86380 86390 1
511550 99511550 1001 86380 86390 1
511430 99511430 1001 86380 86390 1
511495 99511495 1001 86380 86390 1
511354 99511354 1001 86380 86390 1
511409 99511409 1001 86380 86390 1
511348 99511348 1001 86380 86390 1
510947 99510947 1001 86380 86390 1
511034 99511034 1001 86380 86390 1
511591 99511591 1001 86380 86390 1
511754 99511754 1001 86380 86390 1
512348 99512348 1001 86380 86390 1
512032 99512032 1001 86380 86390 1
512129 99512129 1001 86380 86390 1
512027 99512027 1001 86380 86390 1
511873 99511873 1001 86380 86390 1
513120 99513120 1001 86380 86390 1
513146 99513146 1001 86380 86390 1
513187 99513187 1001 86380 86390 1
513123 99513123 1001 86380 86390 1
512924 99512924 1001 86380 86390 1
512795 99512795 1001 86380 86390 1
512904 99512904 1001 86380 86390 1
512753 99512753 1001 86380 86390 1
512598 99512598 1001 86380 86390 1
512780 99512780 1001 86380 86390 1
513320 99513320 1001 86380 86390 1
513325 99513325 1001 86380 86390 1
513367 99513367 1001 86380 86390 1
513998 99513998 1001 86380 86390 1
514004 99514004 1001 86380 86390 1
514020 99514020 1001 86380 86390 1
513837 99513837 1001 86380 86390 1
513662 99513662 1001 86380 86390 1
513727 99513727 1001 86380 86390 1
513651 99513651 1001 86380 86390 1
513783 99513783 1001 86380 86390 1
513680 99513680 1001 86380 86390 1
513643 99513643 1001 86380 86390 1
513567 99513567 1001 86380 86390 1
513452 99513452 1001 86380 86390 1
513440 99513440 1001 86380 86390 1
513455 99513455 1001 86380 86390 1
513521 99513521 1001 86380 86390 1
514112 99514112 1001 86380 86390 1
514035 99514035 1001 86380 86390 1
514036 99514036 1001 86380 86390 1
514141 99514141 1001 86380 86390 1
514703 99514703 1001 86380 86390 1
514794 99514794 1001 86380 86390 1
514848 99514848 1001 86380 86390 1
514590 99514590 1001 86380 86390 1
514450 99514450 1001 86380 86390 1
514648 99514648 1001 86380 86390 1
514353 99514353 1001 86380 86390 1
514367 99514367 1001 86380 86390 1
514244 99514244 1001 86380 86390 1
514284 99514284 1001 86380 86390 1
514352 99514352 1001 86380 86390 1
515024 99515024 1001 86380 86390 1
515038 99515038 1001 86380 86390 1
514940 99514940 1001 86380 86390 1
514917 99514917 1001 86380 86390 1
515617 99515617 1001 86380 86390 1
515593 99515593 1001 86380 86390 1
515400 99515400 1001 86380 86390 1
515455 99515455 1001 86380 86390 1
515473 99515473 1001 86380 86390 1
515463 99515463 1001 86380 86390 1
515386 99515386 1001 86380 86390 1
515438 99515438 1001 86380 86390 1
515088 99515088 1001 86380 86390 1
515102 99515102 1001 86380 86390 1
515090 99515090 1001 86380 86390 1
515131 99515131 1001 86380 86390 1
515222 99515222 1001 86380 86390 1
515188 99515188 1001 86380 86390 1
515726 99515726 1001 86380 86390 1
516335 99516335 1001 86380 86390 1
516361 99516361 1001 86380 86390 1
516456 99516456 1001 86380 86390 1
516327 99516327 1001 86380 86390 1
516252 99516252 1001 86380 86390 1
516138 99516138 1001 86380 86390 1
516153 99516153 1001 86380 86390 1
516220 99516220 1001 86380 86390 1
516195 99516195 1001 86380 86390 1
516171 99516171 1001 86380 86390 1
516277 99516277 1001 86380 86390 1
516109 99516109 1001 86380 86390 1
516024 99516024 1001 86380 86390 1
516533 99516533 1001 86380 86390 1
516563 99516563 1001 86380 86390 1
516707 99516707 1001 86380 86390 1
516631 99516631 1001 86380 86390 1
516645 99516645 1001 86380 86390 1
517257 99517257 1001 86380 86390 1
517180 99517180 1001 86380 86390 1
517016 99517016 1001 86380 86390 1
517094 99517094 1001 86380 86390 1
517051 99517051 1001 86380 86390 1
516948 99516948 1001 86380 86390 1
517423 99517423 1001 86380 86390 1
517352 99517352 1001 86380 86390 1
518049 99518049 1001 86380 86390 1
517960 99517960 1001 86380 86390 1
518146 99518146 1001 86380 86390 1
518152 99518152 1001 86380 86390 1
517993 99517993 1001 86380 86390 1
517926 99517926 1001 86380 86390 1
517620 99517620 1001 86380 86390 1
517579 99517579 1001 86380 86390 1
518236 99518236 1001 86380 86390 1
518186 99518186 1001 86380 86390 1
518216 99518216 1001 86380 86390 1
518346 99518346 1001 86380 86390 1
518297 99518297 1001 86380 86390 1
518808 99518808 1001 86380 86390 1
518983 99518983 1001 86380 86390 1
518632 99518632 1001 86380 86390 1
518698 99518698 1001 86380 86390 1
518687 99518687 1001 86380 86390 1
518729 99518729 1001 86380 86390 1
518509 99518509 1001 86380 86390 1
518413 99518413 1001 86380 86390 1
518442 99518442 1001 86380 86390 1
519063 99519063 1001 86380 86390 1
519167 99519167 1001 86380 86390 1
519134 99519134 1001 86380 86390 1
519626 99519626 1001 86380 86390 1
519730 99519730 1001 86380 86390 1
519653 99519653 1001 86380 86390 1
519707 99519707 1001 86380 86390 1
519720 99519720 1001 86380 86390 1
519480 99519480 1001 86380 86390 1
519573 99519573 1001 86380 86390 1
519458 99519458 1001 86380 86390 1
519419 99519419 1001 86380 86390 1
519487 99519487 1001 86380 86390 1
519283 99519283 1001 86380 86390 1
519971 99519971 1001 86380 86390 1
519936 99519936 1001 86380 86390 1
520605 99520605 1001 86380 86390 1
520440 99520440 1001 86380 86390 1
520504 99520504 1001 86380 86390 1
520600 99520600 1001 86380 86390 1
520446 99520446 1001 86380 86390 1
520409 99520409 1001 86380 86390 1
520385 99520385 1001 86380 86390 1
520323 99520323 1001 86380 86390 1
520414 99520414 1001 86380 86390 1
520311 99520311 1001 86380 86390 1
520379 99520379 1001 86380 86390 1
520073 99520073 1001 86380 86390 1
520093 99520093 1001 86380 86390 1
520029 99520029 1001 86380 86390 1
520703 99520703 1001 86380 86390 1
520795 99520795 1001 86380 86390 1
520692 99520692 1001 86380 86390 1
520737 99520737 1001 86380 86390 1
520815 99520815 1001 86380 86390 1
520792 99520792 1001 86380 86390 1
521316 99521316 1001 86380 86390 1
521304 99521304 1001 86380 86390 1
521207 99521207 1001 86380 86390 1
521246 99521246 1001 86380 86390 1
520866 99520866 1001 86380 86390 1
521489 99521489 1001 86380 86390 1
521504 99521504 1001 86380 86390 1
521485 99521485 1001 86380 86390 1
521656 99521656 1001 86380 86390 1
522219 99522219 1001 86380 86390 1
522281 99522281 1001 86380 86390 1
522227 99522227 1001 86380 86390 1
521964 99521964 1001 86380 86390 1
521953 99521953 1001 86380 86390 1
521807 99521807 1001 86380 86390 1
521809 99521809 1001 86380 86390 1
522439 99522439 1001 86380 86390 1
522493 99522493 1001 86380 86390 1
522301 99522301 1001 86380 86390 1
523118 99523118 1001 86380 86390 1
523036 99523036 1001 86380 86390 1
523063 99523063 1001 86380 86390 1
522826 99522826 1001 86380 86390 1
522751 99522751 1001 86380 86390 1
522674 99522674 1001 86380 86390 1
522508 99522508 1001 86380 86390 1
522626 99522626 1001 86380 86390 1
523197 99523197 1001 86380 86390 1
523304 99523304 1001 86380 86390 1
523189 99523189 1001 86380 86390 1
523307 99523307 1001 86380 86390 1
523909 99523909 1001 86380 86390 1
523811 99523811 1001 86380 86390 1
523786 99523786 1001 86380 86390 1
523675 99523675 1001 86380 86390 1
523533 99523533 1001 86380 86390 1
523600 99523600 1001 86380 86390 1
523677 99523677 1001 86380 86390 1
523735 99523735 1001 86380 86390 1
523711 99523711 1001 86380 86390 1
523959 99523959 1001 86380 86390 1
524131 99524131 1001 86380 86390 1
524769 99524769 1001 86380 86390 1
524578 99524578 1001 86380 86390 1
524721 99524721 1001 86380 86390 1
524657 99524657 1001 86380 86390 1
524724 99524724 1001 86380 86390 1
524439 99524439 1001 86380 86390 1
524479 99524479 1001 86380 86390 1
524390 99524390 1001 86380 86390 1
524508 99524508 1001 86380 86390 1
524473 99524473 1001 86380 86390 1
524187 99524187 1001 86380 86390 1
524849 99524849 1001 86380 86390 1
524812 99524812 1001 86380 86390 1
524877 99524877 1001 86380 86390 1
524827 99524827 1001 86380 86390 1
524932 99524932 1001 86380 86390 1
525416 99525416 1001 86380 86390 1
525484 99525484 1001 86380 86390 1
525566 99525566 1001 86380 86390 1
525436 99525436 1001 86380 86390 1
525543 99525543 1001 86380 86390 1
525314 99525314 1001 86380 86390 1
525243 99525243 1001 86380 86390 1
525373 99525373 1001 86380 86390 1
525389 99525389 1001 86380 86390 1
525173 99525173 1001 86380 86390 1
525083 99525083 1001 86380 86390 1
525136 99525136 1001 86380 86390 1
525087 99525087 1001 86380 86390 1
525078 99525078 1001 86380 86390 1
525664 99525664 1001 86380 86390 1
525600 99525600 1001 86380 86390 1
526359 99526359 1001 86380 86390 1
526272 99526272 1001 86380 86390 1
526248 99526248 1001 86380 86390 1
526101 99526101 1001 86380 86390 1
526023 99526023 1001 86380 86390 1
526012 99526012 1001 86380 86390 1
526188 99526188 1001 86380 86390 1
525893 99525893 1001 86380 86390 1
525933 99525933 1001 86380 86390 1
525937 99525937 1001 86380 86390 1
525879 99525879 1001 86380 86390 1
525814 99525814 1001 86380 86390 1
526617 99526617 1001 86380 86390 1
526470 99526470 1001 86380 86390 1
526600 99526600 1001 86380 86390 1
527134 99527134 1001 86380 86390 1
527073 99527073 1001 86380 86390 1
527151 99527151 1001 86380 86390 1
526962 99526962 1001 86380 86390 1
526989 99526989 1001 86380 86390 1
526799 99526799 1001 86380 86390 1
526812 99526812 1001 86380 86390 1
526800 99526800 1001 86380 86390 1
526826 99526826 1001 86380 86390 1
526724 99526724 1001 86380 86390 1
526777 99526777 1001 86380 86390 1
526635 99526635 1001 86380 86390 1
527414 99527414 1001 86380 86390 1
527282 99527282 1001 86380 86390 1
528040 99528040 1001 86380 86390 1
527937 99527937 1001 86380 86390 1
528028 99528028 1001 86380 86390 1
528018 99528018 1001 86380 86390 1
528067 99528067 1001 86380 86390 1
528070 99528070 1001 86380 86390 1
527672 99527672 1001 86380 86390 1
527700 99527700 1001 86380 86390 1
527483 99527483 1001 86380 86390 1
527608 99527608 1001 86380 86390 1
528259 99528259 1001 86380 86390 1
528208 99528208 1001 86380 86390 1
528118 99528118 1001 86380 86390 1
528122 99528122 1001 86380 86390 1
528901 99528901 1001 86380 86390 1
528764 99528764 1001 86380 86390 1
528876 99528876 1001 86380 86390 1
528803 99528803 1001 86380 86390 1
528605 99528605 1001 86380 86390 1
528646 99528646 1001 86380 86390 1
528569 99528569 1001 86380 86390 1
528283 99528283 1001 86380 86390 1
528329 99528329 1001 86380 86390 1
528902 99528902 1001 86380 86390 1
529100 99529100 1001 86380 86390 1
529036 99529036 1001 86380 86390 1
528974 99528974 1001 86380 86390 1
529547 99529547 1001 86380 86390 1
529535 99529535 1001 86380 86390 1
529651 99529651 1001 86380 86390 1
529700 99529700 1001 86380 86390 1
529603 99529603 1001 86380 86390 1
529673 99529673 1001 86380 86390 1
529596 99529596 1001 86380 86390 1
529439 99529439 1001 86380 86390 1
529452 99529452 1001 86380 86390 1
529404 99529404 1001 86380 86390 1
529211 99529211 1001 86380 86390 1
529304 99529304 1001 86380 86390 1
529305 99529305 1001 86380 86390 1
529215 99529215 1001 86380 86390 1
529178 99529178 1001 86380 86390 1
529218 99529218 1001 86380 86390 1
529848 99529848 1001 86380 86390 1
530440 99530440 1001 86380 86390 1
530441 99530441 1001 86380 86390 1
530366 99530366 1001 86380 86390 1
530445 99530445 1001 86380 86390 1
530542 99530542 1001 86380 86390 1
530358 99530358 1001 86380 86390 1
530157 99530157 1001 86380 86390 1
530290 99530290 1001 86380 86390 1
530131 99530131 1001 86380 86390 1
529949 99529949 1001 86380 86390 1
530067 99530067 1001 86380 86390 1
530043 99530043 1001 86380 86390 1
530032 99530032 1001 86380 86390 1
530675 99530675 1001 86380 86390 1
530614 99530614 1001 86380 86390 1
531216 99531216 1001 86380 86390 1
531352 99531352 1001 86380 86390 1
531354 99531354 1001 86380 86390 1
531323 99531323 1001 86380 86390 1
531275 99531275 1001 86380 86390 1
530982 99530982 1001 86380 86390 1
531101 99531101 1001 86380 86390 1
531052 99531052 1001 86380 86390 1
531041 99531041 1001 86380 86390 1
531069 99531069 1001 86380 86390 1
530870 99530870 1001 86380 86390 1
530871 99530871 1001 86380 86390 1
530924 99530924 1001 86380 86390 1
530900 99530900 1001 86380 86390 1
531405 99531405 1001 86380 86390 1
531522 99531522 1001 86380 86390 1
531538 99531538 1001 86380 86390 1
532116 99532116 1001 86380 86390 1
532067 99532067 1001 86380 86390 1
532177 99532177 1001 86380 86390 1
532121 99532121 1001 86380 86390 1
532019 99532019 1001 86380 86390 1
532163 99532163 1001 86380 86390 1
531961 99531961 1001 86380 86390 1
531874 99531874 1001 86380 86390 1
531916 99531916 1001 86380 86390 1
531879 99531879 1001 86380 86390 1
531591 99531591 1001 86380 86390 1
531761 99531761 1001 86380 86390 1
531647 99531647 1001 86380 86390 1
532246 99532246 1001 86380 86390 1
532324 99532324 1001 86380 86390 1
532409 99532409 1001 86380 86390 1
532877 99532877 1001 86380 86390 1
532969 99532969 1001 86380 86390 1
532998 99532998 1001 86380 86390 1
532849 99532849 1001 86380 86390 1
532634 99532634 1001 86380 86390 1
532791 99532791 1001 86380 86390 1
532425 99532425 1001 86380 86390 1
532585 99532585 1001 86380 86390 1
532599 99532599 1001 86380 86390 1
532510 99532510 1001 86380 86390 1
533059 99533059 1001 86380 86390 1
533137 99533137 1001 86380 86390 1
533074 99533074 1001 86380 86390 1
533795 99533795 1001 86380 86390 1
533858 99533858 1001 86380 86390 1
533786 99533786 1001 86380 86390 1
533814 99533814 1001 86380 86390 1
533842 99533842 1001 86380 86390 1
533652 99533652 1001 86380 86390 1
533473 99533473 1001 86380 86390 1
533542 99533542 1001 86380 86390 1
533468 99533468 1001 86380 86390 1
533522 99533522 1001 86380 86390 1
533395 99533395 1001 86380 86390 1
533292 99533292 1001 86380 86390 1
533242 99533242 1001 86380 86390 1
533937 99533937 1001 86380 86390 1
533938 99533938 1001 86380 86390 1
534042 99534042 1001 86380 86390 1
533867 99533867 1001 86380 86390 1
534497 99534497 1001 86380 86390 1
534578 99534578 1001 86380 86390 1
534457 99534457 1001 86380 86390 1
534381 99534381 1001 86380 86390 1
534358 99534358 1001 86380 86390 1
534183 99534183 1001 86380 86390 1
534124 99534124 1001 86380 86390 1
534139 99534139 1001 86380 86390 1
534204 99534204 1001 86380 86390 1
534686 99534686 1001 86380 86390 1
534713 99534713 1001 86380 86390 1
534703 99534703 1001 86380 86390 1
535458 99535458 1001 86380 86390 1
535136 99535136 1001 86380 86390 1
535105 99535105 1001 86380 86390 1
534997 99534997 1001 86380 86390 1
534946 99534946 1001 86380 86390 1
535076 99535076 1001 86380 86390 1
534895 99534895 1001 86380 86390 1
534890 99534890 1001 86380 86390 1
535563 99535563 1001 86380 86390 1
535541 99535541 1001 86380 86390 1
535636 99535636 1001 86380 86390 1
536248 99536248 1001 86380 86390 1
536145 99536145 1001 86380 86390 1
536173 99536173 1001 86380 86390 1
536155 99536155 1001 86380 86390 1
536066 99536066 1001 86380 86390 1
535989 99535989 1001 86380 86390 1
535992 99535992 1001 86380 86390 1
536018 99536018 1001 86380 86390 1
536048 99536048 1001 86380 86390 1
535961 99535961 1001 86380 86390 1
535799 99535799 1001 86380 86390 1
535863 99535863 1001 86380 86390 1
535916 99535916 1001 86380 86390 1
535867 99535867 1001 86380 86390 1
535881 99535881 1001 86380 86390 1
536453 99536453 1001 86380 86390 1
536383 99536383 1001 86380 86390 1
536422 99536422 1001 86380 86390 1
536970 99536970 1001 86380 86390 1
537015 99537015 1001 86380 86390 1
537033 99537033 1001 86380 86390 1
536853 99536853 1001 86380 86390 1
536920 99536920 1001 86380 86390 1
536781 99536781 1001 86380 86390 1
536768 99536768 1001 86380 86390 1
536822 99536822 1001 86380 86390 1
536877 99536877 1001 86380 86390 1
536606 99536606 1001 86380 86390 1
536648 99536648 1001 86380 86390 1
536705 99536705 1001 86380 86390 1
536590 99536590 1001 86380 86390 1
537215 99537215 1001 86380 86390 1
537260 99537260 1001 86380 86390 1
537891 99537891 1001 86380 86390 1
537932 99537932 1001 86380 86390 1
537979 99537979 1001 86380 86390 1
537884 99537884 1001 86380 86390 1
537859 99537859 1001 86380 86390 1
537500 99537500 1001 86380 86390 1
537418 99537418 1001 86380 86390 1
537508 99537508 1001 86380 86390 1
537573 99537573 1001 86380 86390 1
538080 99538080 1001 86380 86390 1
538030 99538030 1001 86380 86390 1
538004 99538004 1001 86380 86390 1
538147 99538147 1001 86380 86390 1
538622 99538622 1001 86380 86390 1
538635 99538635 1001 86380 86390 1
538815 99538815 1001 86380 86390 1
538768 99538768 1001 86380 86390 1
538791 99538791 1001 86380 86390 1
538655 99538655 1001 86380 86390 1
538697 99538697 1001 86380 86390 1
538604 99538604 1001 86380 86390 1
538540 99538540 1001 86380 86390 1
538581 99538581 1001 86380 86390 1
538491 99538491 1001 86380 86390 1
538608 99538608 1001 86380 86390 1
538315 99538315 1001 86380 86390 1
538304 99538304 1001 86380 86390 1
538254 99538254 1001 86380 86390 1
538215 99538215 1001 86380 86390 1
538203 99538203 1001 86380 86390 1
538876 99538876 1001 86380 86390 1
538970 99538970 1001 86380 86390 1
538946 99538946 1001 86380 86390 1
538986 99538986 1001 86380 86390 1
538935 99538935 1001 86380 86390 1
538836 99538836 1001 86380 86390 1
539613 99539613 1001 86380 86390 1
539478 99539478 1001 86380 86390 1
539601 99539601 1001 86380 86390 1
539283 99539283 1001 86380 86390 1
539276 99539276 1001 86380 86390 1
539178 99539178 1001 86380 86390 1
539042 99539042 1001 86380 86390 1
539225 99539225 1001 86380 86390 1
539187 99539187 1001 86380 86390 1
539668 99539668 1001 86380 86390 1
539643 99539643 1001 86380 86390 1
539696 99539696 1001 86380 86390 1
539817 99539817 1001 86380 86390 1
539805 99539805 1001 86380 86390 1
540400 99540400 1001 86380 86390 1
540238 99540238 1001 86380 86390 1
540217 99540217 1001 86380 86390 1
540243 99540243 1001 86380 86390 1
540257 99540257 1001 86380 86390 1
539939 99539939 1001 86380 86390 1
540048 99540048 1001 86380 86390 1
540620 99540620 1001 86380 86390 1
540629 99540629 1001 86380 86390 1
540578 99540578 1001 86380 86390 1
540476 99540476 1001 86380 86390 1
541170 99541170 1001 86380 86390 1
541070 99541070 1001 86380 86390 1
540876 99540876 1001 86380 86390 1
540722 99540722 1001 86380 86390 1
541489 99541489 1001 86380 86390 1
541479 99541479 1001 86380 86390 1
541380 99541380 1001 86380 86390 1
541919 99541919 1001 86380 86390 1
541733 99541733 1001 86380 86390 1
541815 99541815 1001 86380 86390 1
541858 99541858 1001 86380 86390 1
541528 99541528 1001 86380 86390 1
541620 99541620 1001 86380 86390 1
542197 99542197 1001 86380 86390 1
542159 99542159 1001 86380 86390 1
542149 99542149 1001 86380 86390 1
542136 99542136 1001 86380 86390 1
542280 99542280 1001 86380 86390 1
542870 99542870 1001 86380 86390 1
542914 99542914 1001 86380 86390 1
542665 99542665 1001 86380 86390 1
542671 99542671 1001 86380 86390 1
542416 99542416 1001 86380 86390 1
542327 99542327 1001 86380 86390 1
542346 99542346 1001 86380 86390 1
542439 99542439 1001 86380 86390 1
543034 99543034 1001 86380 86390 1
542970 99542970 1001 86380 86390 1
543088 99543088 1001 86380 86390 1
543385 99543385 1001 86380 86390 1
543491 99543491 1001 86380 86390 1
543547 99543547 1001 86380 86390 1
543379 99543379 1001 86380 86390 1
543189 99543189 1001 86380 86390 1
543324 99543324 1001 86380 86390 1
543351 99543351 1001 86380 86390 1
543162 99543162 1001 86380 86390 1
543860 99543860 1001 86380 86390 1
543941 99543941 1001 86380 86390 1
543891 99543891 1001 86380 86390 1
543969 99543969 1001 86380 86390 1
544445 99544445 1001 86380 86390 1
544523 99544523 1001 86380 86390 1
544468 99544468 1001 86380 86390 1
544254 99544254 1001 86380 86390 1
544376 99544376 1001 86380 86390 1
544326 99544326 1001 86380 86390 1
544148 99544148 1001 86380 86390 1
544097 99544097 1001 86380 86390 1
544072 99544072 1001 86380 86390 1
544124 99544124 1001 86380 86390 1
544021 99544021 1001 86380 86390 1
544683 99544683 1001 86380 86390 1
411445 1143 1001 27540 28197 1
501225 582 1001 32266 32565 1
501273 861 1001 25812 26112 1
531604 834 1002 60187 59894 1
400006 99400006 1001 86380 86390 1
400053 99400053 1001 86380 86390 1
400140 99400140 1001 86380 86390 1
400250 99400250 1001 86380 86390 1
400358 99400358 1001 86380 86390 1
400453 99400453 1001 86380 86390 1
400436 99400436 1001 86380 86390 1
400614 99400614 1001 86380 86390 1
400677 99400677 1001 86380 86390 1
401080 99401080 1001 86380 86390 1
401230 99401230 1001 86380 86390 1
401184 99401184 1001 86380 86390 1
401351 99401351 1001 86380 86390 1
401281 99401281 1001 86380 86390 1
401753 99401753 1001 86380 86390 1
401814 99401814 1001 86380 86390 1
401791 99401791 1001 86380 86390 1
402055 99402055 1001 86380 86390 1
402039 99402039 1001 86380 86390 1
402324 99402324 1001 86380 86390 1
402498 99402498 1001 86380 86390 1
402643 99402643 1001 86380 86390 1
402747 99402747 1001 86380 86390 1
403215 99403215 1001 86380 86390 1
403305 99403305 1001 86380 86390 1
403514 99403514 1001 86380 86390 1
403584 99403584 1001 86380 86390 1
403606 99403606 1001 86380 86390 1
403660 99403660 1001 86380 86390 1
403823 99403823 1001 86380 86390 1
403925 99403925 1001 86380 86390 1
404028 99404028 1001 86380 86390 1
404152 99404152 1001 86380 86390 1
404250 99404250 1001 86380 86390 1
404330 99404330 1001 86380 86390 1
404466 99404466 1001 86380 86390 1
404472 99404472 1001 86380 86390 1
404387 99404387 1001 86380 86390 1
404739 99404739 1001 86380 86390 1
404876 99404876 1001 86380 86390 1
404822 99404822 1001 86380 86390 1
405105 99405105 1001 86380 86390 1
405144 99405144 1001 86380 86390 1
405257 99405257 1001 86380 86390 1
405498 99405498 1001 86380 86390 1
405507 99405507 1001 86380 86390 1
405582 99405582 1001 86380 86390 1
405682 99405682 1001 86380 86390 1
406014 99406014 1001 86380 86390 1
406252 99406252 1001 86380 86390 1
406484 99406484 1001 86380 86390 1
406428 99406428 1001 86380 86390 1
406510 99406510 1001 86380 86390 1
406604 99406604 1001 86380 86390 1
406741 99406741 1001 86380 86390 1
407129 99407129 1001 86380 86390 1
407168 99407168 1001 86380 86390 1
407385 99407385 1001 86380 86390 1
407371 99407371 1001 86380 86390 1
407587 99407587 1001 86380 86390 1
407677 99407677 1001 86380 86390 1
407994 99407994 1001 86380 86390 1
408278 99408278 1001 86380 86390 1
408372 99408372 1001 86380 86390 1
408375 99408375 1001 86380 86390 1
408914 99408914 1001 86380 86390 1
409204 99409204 1001 86380 86390 1
409394 99409394 1001 86380 86390 1
409342 99409342 1001 86380 86390 1
409448 99409448 1001 86380 86390 1
409535 99409535 1001 86380 86390 1
409561 99409561 1001 86380 86390 1
409611 99409611 1001 86380 86390 1
409695 99409695 1001 86380 86390 1
410044 99410044 1001 86380 86390 1
410208 99410208 1001 86380 86390 1
410261 99410261 1001 86380 86390 1
410264 99410264 1001 86380 86390 1
410653 99410653 1001 86380 86390 1
410800 99410800 1001 86380 86390 1
410739 99410739 1001 86380 86390 1
410997 99410997 1001 86380 86390 1
411208 99411208 1001 86380 86390 1
411542 99411542 1001 86380 86390 1
411631 99411631 1001 86380 86390 1
411898 99411898 1001 86380 86390 1
412065 99412065 1001 86380 86390 1
412453 99412453 1001 86380 86390 1
412298 99412298 1001 86380 86390 1
413450 99413450 1001 86380 86390 1
413685 99413685 1001 86380 86390 1
413060 99413060 1001 86380 86390 1
412989 99412989 1001 86380 86390 1
413024 99413024 1001 86380 86390 1
412683 99412683 1001 86380 86390 1
412690 99412690 1001 86380 86390 1
413977 99413977 1001 86380 86390 1
413799 99413799 1001 86380 86390 1
414512 99414512 1001 86380 86390 1
414693 99414693 1001 86380 86390 1
414903 99414903 1001 86380 86390 1
414218 99414218 1001 86380 86390 1
415711 99415711 1001 86380 86390 1
415470 99415470 1001 86380 86390 1
416814 99416814 1001 86380 86390 1
416619 99416619 1001 86380 86390 1
416882 99416882 1001 86380 86390 1
416325 99416325 1001 86380 86390 1
416144 99416144 1001 86380 86390 1
416489 99416489 1001 86380 86390 1
416152 99416152 1001 86380 86390 1
416039 99416039 1001 86380 86390 1
415997 99415997 1001 86380 86390 1
415926 99415926 1001 86380 86390 1
417220 99417220 1001 86380 86390 1
417111 99417111 1001 86380 86390 1
417397 99417397 1001 86380 86390 1
417279 99417279 1001 86380 86390 1
417423 99417423 1001 86380 86390 1
417503 99417503 1001 86380 86390 1
417403 99417403 1001 86380 86390 1
417554 99417554 1001 86380 86390 1
418391 99418391 1001 86380 86390 1
417921 99417921 1001 86380 86390 1
417850 99417850 1001 86380 86390 1
417899 99417899 1001 86380 86390 1
418877 99418877 1001 86380 86390 1
419001 99419001 1001 86380 86390 1
419166 99419166 1001 86380 86390 1
419202 99419202 1001 86380 86390 1
420311 99420311 1001 86380 86390 1
420160 99420160 1001 86380 86390 1
420208 99420208 1001 86380 86390 1
420073 99420073 1001 86380 86390 1
419783 99419783 1001 86380 86390 1
419813 99419813 1001 86380 86390 1
419574 99419574 1001 86380 86390 1
419341 99419341 1001 86380 86390 1
420474 99420474 1001 86380 86390 1
420552 99420552 1001 86380 86390 1
421692 99421692 1001 86380 86390 1
421878 99421878 1001 86380 86390 1
421791 99421791 1001 86380 86390 1
421994 99421994 1001 86380 86390 1
421792 99421792 1001 86380 86390 1
421297 99421297 1001 86380 86390 1
421581 99421581 1001 86380 86390 1
421231 99421231 1001 86380 86390 1
421249 99421249 1001 86380 86390 1
420936 99420936 1001 86380 86390 1
420979 99420979 1001 86380 86390 1
421092 99421092 1001 86380 86390 1
422454 99422454 1001 86380 86390 1
423185 99423185 1001 86380 86390 1
422973 99422973 1001 86380 86390 1
423261 99423261 1001 86380 86390 1
422622 99422622 1001 86380 86390 1
422630 99422630 1001 86380 86390 1
422787 99422787 1001 86380 86390 1
422563 99422563 1001 86380 86390 1
422719 99422719 1001 86380 86390 1
423966 99423966 1001 86380 86390 1
424110 99424110 1001 86380 86390 1
424034 99424034 1001 86380 86390 1
425171 99425171 1001 86380 86390 1
425032 99425032 1001 86380 86390 1
425232 99425232 1001 86380 86390 1
424959 99424959 1001 86380 86390 1
424895 99424895 1001 86380 86390 1
424901 99424901 1001 86380 86390 1
424878 99424878 1001 86380 86390 1
424456 99424456 1001 86380 86390 1
424462 99424462 1001 86380 86390 1
424441 99424441 1001 86380 86390 1
424226 99424226 1001 86380 86390 1
424417 99424417 1001 86380 86390 1
424310 99424310 1001 86380 86390 1
424557 99424557 1001 86380 86390 1
425810 99425810 1001 86380 86390 1
426868 99426868 1001 86380 86390 1
427094 99427094 1001 86380 86390 1
426325 99426325 1001 86380 86390 1
426565 99426565 1001 86380 86390 1
426539 99426539 1001 86380 86390 1
426641 99426641 1001 86380 86390 1
426392 99426392 1001 86380 86390 1
425988 99425988 1001 86380 86390 1
426206 99426206 1001 86380 86390 1
426146 99426146 1001 86380 86390 1
426241 99426241 1001 86380 86390 1
427358 99427358 1001 86380 86390 1
427216 99427216 1001 86380 86390 1
427189 99427189 1001 86380 86390 1
427410 99427410 1001 86380 86390 1
428424 99428424 1001 86380 86390 1
428509 99428509 1001 86380 86390 1
428597 99428597 1001 86380 86390 1
427974 99427974 1001 86380 86390 1
428145 99428145 1001 86380 86390 1
429039 99429039 1001 86380 86390 1
428960 99428960 1001 86380 86390 1
429041 99429041 1001 86380 86390 1
429082 99429082 1001 86380 86390 1
430246 99430246 1001 86380 86390 1
430196 99430196 1001 86380 86390 1
430330 99430330 1001 86380 86390 1
430236 99430236 1001 86380 86390 1
430036 99430036 1001 86380 86390 1
430009 99430009 1001 86380 86390 1
430061 99430061 1001 86380 86390 1
429654 99429654 1001 86380 86390 1
429237 99429237 1001 86380 86390 1
430639 99430639 1001 86380 86390 1
430467 99430467 1001 86380 86390 1
431835 99431835 1001 86380 86390 1
431842 99431842 1001 86380 86390 1
431509 99431509 1001 86380 86390 1
431496 99431496 1001 86380 86390 1
431620 99431620 1001 86380 86390 1
431214 99431214 1001 86380 86390 1
431218 99431218 1001 86380 86390 1
432143 99432143 1001 86380 86390 1
432255 99432255 1001 86380 86390 1
432217 99432217 1001 86380 86390 1
433363 99433363 1001 86380 86390 1
433641 99433641 1001 86380 86390 1
433391 99433391 1001 86380 86390 1
432970 99432970 1001 86380 86390 1
433083 99433083 1001 86380 86390 1
433167 99433167 1001 86380 86390 1
433118 99433118 1001 86380 86390 1
432649 99432649 1001 86380 86390 1
432664 99432664 1001 86380 86390 1
432532 99432532 1001 86380 86390 1
432684 99432684 1001 86380 86390 1
432511 99432511 1001 86380 86390 1
432786 99432786 1001 86380 86390 1
432744 99432744 1001 86380 86390 1
434134 99434134 1001 86380 86390 1
433967 99433967 1001 86380 86390 1
434004 99434004 1001 86380 86390 1
433906 99433906 1001 86380 86390 1
434076 99434076 1001 86380 86390 1
433853 99433853 1001 86380 86390 1
434819 99434819 1001 86380 86390 1
434211 99434211 1001 86380 86390 1
434389 99434389 1001 86380 86390 1
434579 99434579 1001 86380 86390 1
435628 99435628 1001 86380 86390 1
435833 99435833 1001 86380 86390 1
435632 99435632 1001 86380 86390 1
436878 99436878 1001 86380 86390 1
436671 99436671 1001 86380 86390 1
436653 99436653 1001 86380 86390 1
436680 99436680 1001 86380 86390 1
436040 99436040 1001 86380 86390 1
436205 99436205 1001 86380 86390 1
436024 99436024 1001 86380 86390 1
436307 99436307 1001 86380 86390 1
437301 99437301 1001 86380 86390 1
300655 99300655 1001 86380 86390 1
300656 99300656 1001 86380 86390 1
300559 99300559 1001 86380 86390 1
300497 99300497 1001 86380 86390 1
300460 99300460 1001 86380 86390 1
300383 99300383 1001 86380 86390 1
300373 99300373 1001 86380 86390 1
300494 99300494 1001 86380 86390 1
300291 99300291 1001 86380 86390 1
300229 99300229 1001 86380 86390 1
300285 99300285 1001 86380 86390 1
300846 99300846 1001 86380 86390 1
300885 99300885 1001 86380 86390 1
300860 99300860 1001 86380 86390 1
300925 99300925 1001 86380 86390 1
300919 99300919 1001 86380 86390 1
301374 99301374 1001 86380 86390 1
301363 99301363 1001 86380 86390 1
301532 99301532 1001 86380 86390 1
301489 99301489 1001 86380 86390 1
301209 99301209 1001 86380 86390 1
301267 99301267 1001 86380 86390 1
301242 99301242 1001 86380 86390 1
300973 99300973 1001 86380 86390 1
301052 99301052 1001 86380 86390 1
301131 99301131 1001 86380 86390 1
301002 99301002 1001 86380 86390 1
301093 99301093 1001 86380 86390 1
300965 99300965 1001 86380 86390 1
301096 99301096 1001 86380 86390 1
301086 99301086 1001 86380 86390 1
301656 99301656 1001 86380 86390 1
301724 99301724 1001 86380 86390 1
301636 99301636 1001 86380 86390 1
301612 99301612 1001 86380 86390 1
301573 99301573 1001 86380 86390 1
301692 99301692 1001 86380 86390 1
302265 99302265 1001 86380 86390 1
302380 99302380 1001 86380 86390 1
302300 99302300 1001 86380 86390 1
302211 99302211 1001 86380 86390 1
302034 99302034 1001 86380 86390 1
302010 99302010 1001 86380 86390 1
302105 99302105 1001 86380 86390 1
301943 99301943 1001 86380 86390 1
301866 99301866 1001 86380 86390 1
301781 99301781 1001 86380 86390 1
302455 99302455 1001 86380 86390 1
302432 99302432 1001 86380 86390 1
302421 99302421 1001 86380 86390 1
302423 99302423 1001 86380 86390 1
302568 99302568 1001 86380 86390 1
302428 99302428 1001 86380 86390 1
303029 99303029 1001 86380 86390 1
303173 99303173 1001 86380 86390 1
303183 99303183 1001 86380 86390 1
303140 99303140 1001 86380 86390 1
302799 99302799 1001 86380 86390 1
302639 99302639 1001 86380 86390 1
302647 99302647 1001 86380 86390 1
303996 99303996 1001 86380 86390 1
303976 99303976 1001 86380 86390 1
303778 99303778 1001 86380 86390 1
303812 99303812 1001 86380 86390 1
304148 99304148 1001 86380 86390 1
304046 99304046 1001 86380 86390 1
304080 99304080 1001 86380 86390 1
304827 99304827 1001 86380 86390 1
304772 99304772 1001 86380 86390 1
304833 99304833 1001 86380 86390 1
304566 99304566 1001 86380 86390 1
304503 99304503 1001 86380 86390 1
304555 99304555 1001 86380 86390 1
304582 99304582 1001 86380 86390 1
304521 99304521 1001 86380 86390 1
304638 99304638 1001 86380 86390 1
304264 99304264 1001 86380 86390 1
304277 99304277 1001 86380 86390 1
304420 99304420 1001 86380 86390 1
304319 99304319 1001 86380 86390 1
304242 99304242 1001 86380 86390 1
304296 99304296 1001 86380 86390 1
304335 99304335 1001 86380 86390 1
304272 99304272 1001 86380 86390 1
304246 99304246 1001 86380 86390 1
304325 99304325 1001 86380 86390 1
304973 99304973 1001 86380 86390 1
304987 99304987 1001 86380 86390 1
304239 99304239 1001 86380 86390 1
304898 99304898 1001 86380 86390 1
305006 99305006 1001 86380 86390 1
305575 99305575 1001 86380 86390 1
305455 99305455 1001 86380 86390 1
305420 99305420 1001 86380 86390 1
305095 99305095 1001 86380 86390 1
305109 99305109 1001 86380 86390 1
305186 99305186 1001 86380 86390 1
305138 99305138 1001 86380 86390 1
500054 99500054 1001 86380 86390 1
500016 99500016 1001 86380 86390 1
500122 99500122 1001 86380 86390 1
500084 99500084 1001 86380 86390 1
500125 99500125 1001 86380 86390 1
500190 99500190 1001 86380 86390 1
500622 99500622 1001 86380 86390 1
500795 99500795 1001 86380 86390 1
500645 99500645 1001 86380 86390 1
500275 99500275 1001 86380 86390 1
500379 99500379 1001 86380 86390 1
500227 99500227 1001 86380 86390 1
500888 99500888 1001 86380 86390 1
500981 99500981 1001 86380 86390 1
500874 99500874 1001 86380 86390 1
501602 99501602 1001 86380 86390 1
501383 99501383 1001 86380 86390 1
501386 99501386 1001 86380 86390 1
501389 99501389 1001 86380 86390 1
501165 99501165 1001 86380 86390 1
501178 99501178 1001 86380 86390 1
501184 99501184 1001 86380 86390 1
501682 99501682 1001 86380 86390 1
501646 99501646 1001 86380 86390 1
501843 99501843 1001 86380 86390 1
502438 99502438 1001 86380 86390 1
502441 99502441 1001 86380 86390 1
502394 99502394 1001 86380 86390 1
502305 99502305 1001 86380 86390 1
502335 99502335 1001 86380 86390 1
502374 99502374 1001 86380 86390 1
502297 99502297 1001 86380 86390 1
502189 99502189 1001 86380 86390 1
502138 99502138 1001 86380 86390 1
502167 99502167 1001 86380 86390 1
501891 99501891 1001 86380 86390 1
501968 99501968 1001 86380 86390 1
502033 99502033 1001 86380 86390 1
502617 99502617 1001 86380 86390 1
503267 99503267 1001 86380 86390 1
503168 99503168 1001 86380 86390 1
503222 99503222 1001 86380 86390 1
503235 99503235 1001 86380 86390 1
503106 99503106 1001 86380 86390 1
503036 99503036 1001 86380 86390 1
502998 99502998 1001 86380 86390 1
502727 99502727 1001 86380 86390 1
502707 99502707 1001 86380 86390 1
503394 99503394 1001 86380 86390 1
503308 99503308 1001 86380 86390 1
503426 99503426 1001 86380 86390 1
503980 99503980 1001 86380 86390 1
504062 99504062 1001 86380 86390 1
503974 99503974 1001 86380 86390 1
503759 99503759 1001 86380 86390 1
503892 99503892 1001 86380 86390 1
503880 99503880 1001 86380 86390 1
503713 99503713 1001 86380 86390 1
503834 99503834 1001 86380 86390 1
503517 99503517 1001 86380 86390 1
504264 99504264 1001 86380 86390 1
504242 99504242 1001 86380 86390 1
504880 99504880 1001 86380 86390 1
504909 99504909 1001 86380 86390 1
504896 99504896 1001 86380 86390 1
504761 99504761 1001 86380 86390 1
504622 99504622 1001 86380 86390 1
504725 99504725 1001 86380 86390 1
504732 99504732 1001 86380 86390 1
504577 99504577 1001 86380 86390 1
504644 99504644 1001 86380 86390 1
504543 99504543 1001 86380 86390 1
504388 99504388 1001 86380 86390 1
504482 99504482 1001 86380 86390 1
504393 99504393 1001 86380 86390 1
504527 99504527 1001 86380 86390 1
504983 99504983 1001 86380 86390 1
505113 99505113 1001 86380 86390 1
504961 99504961 1001 86380 86390 1
505131 99505131 1001 86380 86390 1
505081 99505081 1001 86380 86390 1
505146 99505146 1001 86380 86390 1
505700 99505700 1001 86380 86390 1
505503 99505503 1001 86380 86390 1
505374 99505374 1001 86380 86390 1
505388 99505388 1001 86380 86390 1
505468 99505468 1001 86380 86390 1
505459 99505459 1001 86380 86390 1
505550 99505550 1001 86380 86390 1
505368 99505368 1001 86380 86390 1
505357 99505357 1001 86380 86390 1
505271 99505271 1001 86380 86390 1
505194 99505194 1001 86380 86390 1
505884 99505884 1001 86380 86390 1
505875 99505875 1001 86380 86390 1
505971 99505971 1001 86380 86390 1
506472 99506472 1001 86380 86390 1
506586 99506586 1001 86380 86390 1
506353 99506353 1001 86380 86390 1
506305 99506305 1001 86380 86390 1
506377 99506377 1001 86380 86390 1
506039 99506039 1001 86380 86390 1
506762 99506762 1001 86380 86390 1
506765 99506765 1001 86380 86390 1
506650 99506650 1001 86380 86390 1
506639 99506639 1001 86380 86390 1
507373 99507373 1001 86380 86390 1
507326 99507326 1001 86380 86390 1
507239 99507239 1001 86380 86390 1
507161 99507161 1001 86380 86390 1
507060 99507060 1001 86380 86390 1
506944 99506944 1001 86380 86390 1
506882 99506882 1001 86380 86390 1
506874 99506874 1001 86380 86390 1
506809 99506809 1001 86380 86390 1
507475 99507475 1001 86380 86390 1
507618 99507618 1001 86380 86390 1
507532 99507532 1001 86380 86390 1
508211 99508211 1001 86380 86390 1
508214 99508214 1001 86380 86390 1
508098 99508098 1001 86380 86390 1
508231 99508231 1001 86380 86390 1
508062 99508062 1001 86380 86390 1
508235 99508235 1001 86380 86390 1
507862 99507862 1001 86380 86390 1
507997 99507997 1001 86380 86390 1
507710 99507710 1001 86380 86390 1
507739 99507739 1001 86380 86390 1
507663 99507663 1001 86380 86390 1
508271 99508271 1001 86380 86390 1
508273 99508273 1001 86380 86390 1
508326 99508326 1001 86380 86390 1
508365 99508365 1001 86380 86390 1
508328 99508328 1001 86380 86390 1
508439 99508439 1001 86380 86390 1
509008 99509008 1001 86380 86390 1
508819 99508819 1001 86380 86390 1
508677 99508677 1001 86380 86390 1
508743 99508743 1001 86380 86390 1
508718 99508718 1001 86380 86390 1
508693 99508693 1001 86380 86390 1
508706 99508706 1001 86380 86390 1
508732 99508732 1001 86380 86390 1
508810 99508810 1001 86380 86390 1
508826 99508826 1001 86380 86390 1
508521 99508521 1001 86380 86390 1
508562 99508562 1001 86380 86390 1
509086 99509086 1001 86380 86390 1
509242 99509242 1001 86380 86390 1
509134 99509134 1001 86380 86390 1
509250 99509250 1001 86380 86390 1
509278 99509278 1001 86380 86390 1
509826 99509826 1001 86380 86390 1
509554 99509554 1001 86380 86390 1
509622 99509622 1001 86380 86390 1
509637 99509637 1001 86380 86390 1
509599 99509599 1001 86380 86390 1
509665 99509665 1001 86380 86390 1
509576 99509576 1001 86380 86390 1
509475 99509475 1001 86380 86390 1
509450 99509450 1001 86380 86390 1
509386 99509386 1001 86380 86390 1
509481 99509481 1001 86380 86390 1
510056 99510056 1001 86380 86390 1
510010 99510010 1001 86380 86390 1
510612 99510612 1001 86380 86390 1
510553 99510553 1001 86380 86390 1
510498 99510498 1001 86380 86390 1
510384 99510384 1001 86380 86390 1
510516 99510516 1001 86380 86390 1
510479 99510479 1001 86380 86390 1
510303 99510303 1001 86380 86390 1
510214 99510214 1001 86380 86390 1
510112 99510112 1001 86380 86390 1
510153 99510153 1001 86380 86390 1
510167 99510167 1001 86380 86390 1
510182 99510182 1001 86380 86390 1
510777 99510777 1001 86380 86390 1
510753 99510753 1001 86380 86390 1
510818 99510818 1001 86380 86390 1
511420 99511420 1001 86380 86390 1
511273 99511273 1001 86380 86390 1
511252 99511252 1001 86380 86390 1
511189 99511189 1001 86380 86390 1
511215 99511215 1001 86380 86390 1
511077 99511077 1001 86380 86390 1
511106 99511106 1001 86380 86390 1
511055 99511055 1001 86380 86390 1
511631 99511631 1001 86380 86390 1
511558 99511558 1001 86380 86390 1
511740 99511740 1001 86380 86390 1
511652 99511652 1001 86380 86390 1
512319 99512319 1001 86380 86390 1
512270 99512270 1001 86380 86390 1
512362 99512362 1001 86380 86390 1
512259 99512259 1001 86380 86390 1
512210 99512210 1001 86380 86390 1
512083 99512083 1001 86380 86390 1
512045 99512045 1001 86380 86390 1
511926 99511926 1001 86380 86390 1
511946 99511946 1001 86380 86390 1
512559 99512559 1001 86380 86390 1
512547 99512547 1001 86380 86390 1
512497 99512497 1001 86380 86390 1
513039 99513039 1001 86380 86390 1
512922 99512922 1001 86380 86390 1
512965 99512965 1001 86380 86390 1
512914 99512914 1001 86380 86390 1
512585 99512585 1001 86380 86390 1
513403 99513403 1001 86380 86390 1
513995 99513995 1001 86380 86390 1
513887 99513887 1001 86380 86390 1
513663 99513663 1001 86380 86390 1
513689 99513689 1001 86380 86390 1
513818 99513818 1001 86380 86390 1
513706 99513706 1001 86380 86390 1
513476 99513476 1001 86380 86390 1
513554 99513554 1001 86380 86390 1
513517 99513517 1001 86380 86390 1
514212 99514212 1001 86380 86390 1
514214 99514214 1001 86380 86390 1
514684 99514684 1001 86380 86390 1
514689 99514689 1001 86380 86390 1
514470 99514470 1001 86380 86390 1
514471 99514471 1001 86380 86390 1
514579 99514579 1001 86380 86390 1
514251 99514251 1001 86380 86390 1
514422 99514422 1001 86380 86390 1
514391 99514391 1001 86380 86390 1
514237 99514237 1001 86380 86390 1
514910 99514910 1001 86380 86390 1
515029 99515029 1001 86380 86390 1
515582 99515582 1001 86380 86390 1
515492 99515492 1001 86380 86390 1
515549 99515549 1001 86380 86390 1
515499 99515499 1001 86380 86390 1
515528 99515528 1001 86380 86390 1
515300 99515300 1001 86380 86390 1
515470 99515470 1001 86380 86390 1
515317 99515317 1001 86380 86390 1
515127 99515127 1001 86380 86390 1
515067 99515067 1001 86380 86390 1
515160 99515160 1001 86380 86390 1
515152 99515152 1001 86380 86390 1
515774 99515774 1001 86380 86390 1
515763 99515763 1001 86380 86390 1
515756 99515756 1001 86380 86390 1
516439 99516439 1001 86380 86390 1
516214 99516214 1001 86380 86390 1
516110 99516110 1001 86380 86390 1
516272 99516272 1001 86380 86390 1
516303 99516303 1001 86380 86390 1
515916 99515916 1001 86380 86390 1
515904 99515904 1001 86380 86390 1
515996 99515996 1001 86380 86390 1
515997 99515997 1001 86380 86390 1
515947 99515947 1001 86380 86390 1
516662 99516662 1001 86380 86390 1
516617 99516617 1001 86380 86390 1
517332 99517332 1001 86380 86390 1
517068 99517068 1001 86380 86390 1
517084 99517084 1001 86380 86390 1
517385 99517385 1001 86380 86390 1
517419 99517419 1001 86380 86390 1
517458 99517458 1001 86380 86390 1
518013 99518013 1001 86380 86390 1
517990 99517990 1001 86380 86390 1
518109 99518109 1001 86380 86390 1
518058 99518058 1001 86380 86390 1
517815 99517815 1001 86380 86390 1
517792 99517792 1001 86380 86390 1
517874 99517874 1001 86380 86390 1
517598 99517598 1001 86380 86390 1
517613 99517613 1001 86380 86390 1
517717 99517717 1001 86380 86390 1
517747 99517747 1001 86380 86390 1
518355 99518355 1001 86380 86390 1
518201 99518201 1001 86380 86390 1
518833 99518833 1001 86380 86390 1
518799 99518799 1001 86380 86390 1
518839 99518839 1001 86380 86390 1
518891 99518891 1001 86380 86390 1
518908 99518908 1001 86380 86390 1
518647 99518647 1001 86380 86390 1
518387 99518387 1001 86380 86390 1
518468 99518468 1001 86380 86390 1
519133 99519133 1001 86380 86390 1
519649 99519649 1001 86380 86390 1
519667 99519667 1001 86380 86390 1
519734 99519734 1001 86380 86390 1
519418 99519418 1001 86380 86390 1
519587 99519587 1001 86380 86390 1
519433 99519433 1001 86380 86390 1
519542 99519542 1001 86380 86390 1
519224 99519224 1001 86380 86390 1
519289 99519289 1001 86380 86390 1
519242 99519242 1001 86380 86390 1
519398 99519398 1001 86380 86390 1
519967 99519967 1001 86380 86390 1
519851 99519851 1001 86380 86390 1
519999 99519999 1001 86380 86390 1
520515 99520515 1001 86380 86390 1
520275 99520275 1001 86380 86390 1
520060 99520060 1001 86380 86390 1
520076 99520076 1001 86380 86390 1
520691 99520691 1001 86380 86390 1
520835 99520835 1001 86380 86390 1
520655 99520655 1001 86380 86390 1
520799 99520799 1001 86380 86390 1
521377 99521377 1001 86380 86390 1
521289 99521289 1001 86380 86390 1
521235 99521235 1001 86380 86390 1
521261 99521261 1001 86380 86390 1
521146 99521146 1001 86380 86390 1
520909 99520909 1001 86380 86390 1
521585 99521585 1001 86380 86390 1
521639 99521639 1001 86380 86390 1
521601 99521601 1001 86380 86390 1
521643 99521643 1001 86380 86390 1
522139 99522139 1001 86380 86390 1
522116 99522116 1001 86380 86390 1
522270 99522270 1001 86380 86390 1
522213 99522213 1001 86380 86390 1
522288 99522288 1001 86380 86390 1
521894 99521894 1001 86380 86390 1
521991 99521991 1001 86380 86390 1
521718 99521718 1001 86380 86390 1
522392 99522392 1001 86380 86390 1
522965 99522965 1001 86380 86390 1
522945 99522945 1001 86380 86390 1
522972 99522972 1001 86380 86390 1
522862 99522862 1001 86380 86390 1
522555 99522555 1001 86380 86390 1
522676 99522676 1001 86380 86390 1
522613 99522613 1001 86380 86390 1
523157 99523157 1001 86380 86390 1
523265 99523265 1001 86380 86390 1
523881 99523881 1001 86380 86390 1
523822 99523822 1001 86380 86390 1
523628 99523628 1001 86380 86390 1
523698 99523698 1001 86380 86390 1
523738 99523738 1001 86380 86390 1
523445 99523445 1001 86380 86390 1
523471 99523471 1001 86380 86390 1
523988 99523988 1001 86380 86390 1
524016 99524016 1001 86380 86390 1
524107 99524107 1001 86380 86390 1
524739 99524739 1001 86380 86390 1
524423 99524423 1001 86380 86390 1
524465 99524465 1001 86380 86390 1
524543 99524543 1001 86380 86390 1
524214 99524214 1001 86380 86390 1
524346 99524346 1001 86380 86390 1
524258 99524258 1001 86380 86390 1
524155 99524155 1001 86380 86390 1
524161 99524161 1001 86380 86390 1
524771 99524771 1001 86380 86390 1
524852 99524852 1001 86380 86390 1
524970 99524970 1001 86380 86390 1
524802 99524802 1001 86380 86390 1
524815 99524815 1001 86380 86390 1
525539 99525539 1001 86380 86390 1
525437 99525437 1001 86380 86390 1
525515 99525515 1001 86380 86390 1
525453 99525453 1001 86380 86390 1
525591 99525591 1001 86380 86390 1
525224 99525224 1001 86380 86390 1
525316 99525316 1001 86380 86390 1
525259 99525259 1001 86380 86390 1
525272 99525272 1001 86380 86390 1
525102 99525102 1001 86380 86390 1
525723 99525723 1001 86380 86390 1
525624 99525624 1001 86380 86390 1
525670 99525670 1001 86380 86390 1
526273 99526273 1001 86380 86390 1
526382 99526382 1001 86380 86390 1
526172 99526172 1001 86380 86390 1
526083 99526083 1001 86380 86390 1
526032 99526032 1001 86380 86390 1
525886 99525886 1001 86380 86390 1
525982 99525982 1001 86380 86390 1
526511 99526511 1001 86380 86390 1
526591 99526591 1001 86380 86390 1
526584 99526584 1001 86380 86390 1
526561 99526561 1001 86380 86390 1
527248 99527248 1001 86380 86390 1
527061 99527061 1001 86380 86390 1
527237 99527237 1001 86380 86390 1
527104 99527104 1001 86380 86390 1
526917 99526917 1001 86380 86390 1
526872 99526872 1001 86380 86390 1
527029 99527029 1001 86380 86390 1
526978 99526978 1001 86380 86390 1
527352 99527352 1001 86380 86390 1
527304 99527304 1001 86380 86390 1
527271 99527271 1001 86380 86390 1
527883 99527883 1001 86380 86390 1
528005 99528005 1001 86380 86390 1
528065 99528065 1001 86380 86390 1
527688 99527688 1001 86380 86390 1
527818 99527818 1001 86380 86390 1
527725 99527725 1001 86380 86390 1
527829 99527829 1001 86380 86390 1
527574 99527574 1001 86380 86390 1
527513 99527513 1001 86380 86390 1
527541 99527541 1001 86380 86390 1
527529 99527529 1001 86380 86390 1
528194 99528194 1001 86380 86390 1
528272 99528272 1001 86380 86390 1
528187 99528187 1001 86380 86390 1
528850 99528850 1001 86380 86390 1
528713 99528713 1001 86380 86390 1
528792 99528792 1001 86380 86390 1
528819 99528819 1001 86380 86390 1
528756 99528756 1001 86380 86390 1
528553 99528553 1001 86380 86390 1
528529 99528529 1001 86380 86390 1
528490 99528490 1001 86380 86390 1
528614 99528614 1001 86380 86390 1
528511 99528511 1001 86380 86390 1
528307 99528307 1001 86380 86390 1
528462 99528462 1001 86380 86390 1
528347 99528347 1001 86380 86390 1
528315 99528315 1001 86380 86390 1
528461 99528461 1001 86380 86390 1
528918 99528918 1001 86380 86390 1
529079 99529079 1001 86380 86390 1
529539 99529539 1001 86380 86390 1
529329 99529329 1001 86380 86390 1
529343 99529343 1001 86380 86390 1
529358 99529358 1001 86380 86390 1
529320 99529320 1001 86380 86390 1
529515 99529515 1001 86380 86390 1
529477 99529477 1001 86380 86390 1
529350 99529350 1001 86380 86390 1
529301 99529301 1001 86380 86390 1
529192 99529192 1001 86380 86390 1
529170 99529170 1001 86380 86390 1
529908 99529908 1001 86380 86390 1
529792 99529792 1001 86380 86390 1
529759 99529759 1001 86380 86390 1
530552 99530552 1001 86380 86390 1
530533 99530533 1001 86380 86390 1
530433 99530433 1001 86380 86390 1
530396 99530396 1001 86380 86390 1
530385 99530385 1001 86380 86390 1
530238 99530238 1001 86380 86390 1
529947 99529947 1001 86380 86390 1
530668 99530668 1001 86380 86390 1
530559 99530559 1001 86380 86390 1
531074 99531074 1001 86380 86390 1
531153 99531153 1001 86380 86390 1
531077 99531077 1001 86380 86390 1
531043 99531043 1001 86380 86390 1
531134 99531134 1001 86380 86390 1
530814 99530814 1001 86380 86390 1
530868 99530868 1001 86380 86390 1
531441 99531441 1001 86380 86390 1
531504 99531504 1001 86380 86390 1
531414 99531414 1001 86380 86390 1
531531 99531531 1001 86380 86390 1
532171 99532171 1001 86380 86390 1
532094 99532094 1001 86380 86390 1
532183 99532183 1001 86380 86390 1
531957 99531957 1001 86380 86390 1
531689 99531689 1001 86380 86390 1
531599 99531599 1001 86380 86390 1
531667 99531667 1001 86380 86390 1
531751 99531751 1001 86380 86390 1
532319 99532319 1001 86380 86390 1
532334 99532334 1001 86380 86390 1
532209 99532209 1001 86380 86390 1
532935 99532935 1001 86380 86390 1
533017 99533017 1001 86380 86390 1
532764 99532764 1001 86380 86390 1
532688 99532688 1001 86380 86390 1
532720 99532720 1001 86380 86390 1
532543 99532543 1001 86380 86390 1
532440 99532440 1001 86380 86390 1
532595 99532595 1001 86380 86390 1
532444 99532444 1001 86380 86390 1
532446 99532446 1001 86380 86390 1
532447 99532447 1001 86380 86390 1
533082 99533082 1001 86380 86390 1
533086 99533086 1001 86380 86390 1
533151 99533151 1001 86380 86390 1
533062 99533062 1001 86380 86390 1
533219 99533219 1001 86380 86390 1
533064 99533064 1001 86380 86390 1
533065 99533065 1001 86380 86390 1
533041 99533041 1001 86380 86390 1
533757 99533757 1001 86380 86390 1
533833 99533833 1001 86380 86390 1
533711 99533711 1001 86380 86390 1
533702 99533702 1001 86380 86390 1
533754 99533754 1001 86380 86390 1
533488 99533488 1001 86380 86390 1
533465 99533465 1001 86380 86390 1
533453 99533453 1001 86380 86390 1
533610 99533610 1001 86380 86390 1
533494 99533494 1001 86380 86390 1
533385 99533385 1001 86380 86390 1
533334 99533334 1001 86380 86390 1
533273 99533273 1001 86380 86390 1
533909 99533909 1001 86380 86390 1
533963 99533963 1001 86380 86390 1
534633 99534633 1001 86380 86390 1
534658 99534658 1001 86380 86390 1
534479 99534479 1001 86380 86390 1
534374 99534374 1001 86380 86390 1
534207 99534207 1001 86380 86390 1
534130 99534130 1001 86380 86390 1
534106 99534106 1001 86380 86390 1
534094 99534094 1001 86380 86390 1
534708 99534708 1001 86380 86390 1
534856 99534856 1001 86380 86390 1
534768 99534768 1001 86380 86390 1
535423 99535423 1001 86380 86390 1
535449 99535449 1001 86380 86390 1
535232 99535232 1001 86380 86390 1
535248 99535248 1001 86380 86390 1
535276 99535276 1001 86380 86390 1
534971 99534971 1001 86380 86390 1
535714 99535714 1001 86380 86390 1
535664 99535664 1001 86380 86390 1
535566 99535566 1001 86380 86390 1
536250 99536250 1001 86380 86390 1
535927 99535927 1001 86380 86390 1
535942 99535942 1001 86380 86390 1
536087 99536087 1001 86380 86390 1
535915 99535915 1001 86380 86390 1
535790 99535790 1001 86380 86390 1
535870 99535870 1001 86380 86390 1
536391 99536391 1001 86380 86390 1
536524 99536524 1001 86380 86390 1
536447 99536447 1001 86380 86390 1
536436 99536436 1001 86380 86390 1
537127 99537127 1001 86380 86390 1
537065 99537065 1001 86380 86390 1
537028 99537028 1001 86380 86390 1
537106 99537106 1001 86380 86390 1
536828 99536828 1001 86380 86390 1
536805 99536805 1001 86380 86390 1
536833 99536833 1001 86380 86390 1
536954 99536954 1001 86380 86390 1
536916 99536916 1001 86380 86390 1
536774 99536774 1001 86380 86390 1
536684 99536684 1001 86380 86390 1
536697 99536697 1001 86380 86390 1
536672 99536672 1001 86380 86390 1
536583 99536583 1001 86380 86390 1
536609 99536609 1001 86380 86390 1
536677 99536677 1001 86380 86390 1
537357 99537357 1001 86380 86390 1
537925 99537925 1001 86380 86390 1
537863 99537863 1001 86380 86390 1
537787 99537787 1001 86380 86390 1
537812 99537812 1001 86380 86390 1
537706 99537706 1001 86380 86390 1
537758 99537758 1001 86380 86390 1
537617 99537617 1001 86380 86390 1
537750 99537750 1001 86380 86390 1
537752 99537752 1001 86380 86390 1
537536 99537536 1001 86380 86390 1
537492 99537492 1001 86380 86390 1
538090 99538090 1001 86380 86390 1
538115 99538115 1001 86380 86390 1
538695 99538695 1001 86380 86390 1
538432 99538432 1001 86380 86390 1
538548 99538548 1001 86380 86390 1
538600 99538600 1001 86380 86390 1
538555 99538555 1001 86380 86390 1
538981 99538981 1001 86380 86390 1
539007 99539007 1001 86380 86390 1
538931 99538931 1001 86380 86390 1
539580 99539580 1001 86380 86390 1
539543 99539543 1001 86380 86390 1
539624 99539624 1001 86380 86390 1
539521 99539521 1001 86380 86390 1
539416 99539416 1001 86380 86390 1
539341 99539341 1001 86380 86390 1
539303 99539303 1001 86380 86390 1
539240 99539240 1001 86380 86390 1
539125 99539125 1001 86380 86390 1
539169 99539169 1001 86380 86390 1
539690 99539690 1001 86380 86390 1
539736 99539736 1001 86380 86390 1
539802 99539802 1001 86380 86390 1
540277 99540277 1001 86380 86390 1
540444 99540444 1001 86380 86390 1
540145 99540145 1001 86380 86390 1
540239 99540239 1001 86380 86390 1
540202 99540202 1001 86380 86390 1
540164 99540164 1001 86380 86390 1
539964 99539964 1001 86380 86390 1
539977 99539977 1001 86380 86390 1
540044 99540044 1001 86380 86390 1
540032 99540032 1001 86380 86390 1
539930 99539930 1001 86380 86390 1
539870 99539870 1001 86380 86390 1
540597 99540597 1001 86380 86390 1
540664 99540664 1001 86380 86390 1
540513 99540513 1001 86380 86390 1
540475 99540475 1001 86380 86390 1
541151 99541151 1001 86380 86390 1
541105 99541105 1001 86380 86390 1
541144 99541144 1001 86380 86390 1
541250 99541250 1001 86380 86390 1
540977 99540977 1001 86380 86390 1
541016 99541016 1001 86380 86390 1
541055 99541055 1001 86380 86390 1
540900 99540900 1001 86380 86390 1
540852 99540852 1001 86380 86390 1
541459 99541459 1001 86380 86390 1
541397 99541397 1001 86380 86390 1
541387 99541387 1001 86380 86390 1
542032 99542032 1001 86380 86390 1
542095 99542095 1001 86380 86390 1
541926 99541926 1001 86380 86390 1
542067 99542067 1001 86380 86390 1
541568 99541568 1001 86380 86390 1
541504 99541504 1001 86380 86390 1
541549 99541549 1001 86380 86390 1
542158 99542158 1001 86380 86390 1
542277 99542277 1001 86380 86390 1
542318 99542318 1001 86380 86390 1
542150 99542150 1001 86380 86390 1
542757 99542757 1001 86380 86390 1
542649 99542649 1001 86380 86390 1
542523 99542523 1001 86380 86390 1
542436 99542436 1001 86380 86390 1
542359 99542359 1001 86380 86390 1
542479 99542479 1001 86380 86390 1
543085 99543085 1001 86380 86390 1
542997 99542997 1001 86380 86390 1
543636 99543636 1001 86380 86390 1
543752 99543752 1001 86380 86390 1
543731 99543731 1001 86380 86390 1
543387 99543387 1001 86380 86390 1
543377 99543377 1001 86380 86390 1
543445 99543445 1001 86380 86390 1
543497 99543497 1001 86380 86390 1
543171 99543171 1001 86380 86390 1
543237 99543237 1001 86380 86390 1
543175 99543175 1001 86380 86390 1
543864 99543864 1001 86380 86390 1
543877 99543877 1001 86380 86390 1
543943 99543943 1001 86380 86390 1
544406 99544406 1001 86380 86390 1
544571 99544571 1001 86380 86390 1
544412 99544412 1001 86380 86390 1
544555 99544555 1001 86380 86390 1
544517 99544517 1001 86380 86390 1
544210 99544210 1001 86380 86390 1
543981 99543981 1001 86380 86390 1
544009 99544009 1001 86380 86390 1
544130 99544130 1001 86380 86390 1
544169 99544169 1001 86380 86390 1
544635 99544635 1001 86380 86390 1
544643 99544643 1001 86380 86390 1
400003 99400003 1001 86380 86390 1
400068 99400068 1001 86380 86390 1
400178 99400178 1001 86380 86390 1
400180 99400180 1001 86380 86390 1
400283 99400283 1001 86380 86390 1
400510 99400510 1001 86380 86390 1
400721 99400721 1001 86380 86390 1
400675 99400675 1001 86380 86390 1
400851 99400851 1001 86380 86390 1
400893 99400893 1001 86380 86390 1
401016 99401016 1001 86380 86390 1
401159 99401159 1001 86380 86390 1
401433 99401433 1001 86380 86390 1
401552 99401552 1001 86380 86390 1
401812 99401812 1001 86380 86390 1
401710 99401710 1001 86380 86390 1
402347 99402347 1001 86380 86390 1
402461 99402461 1001 86380 86390 1
402660 99402660 1001 86380 86390 1
402806 99402806 1001 86380 86390 1
402986 99402986 1001 86380 86390 1
403008 99403008 1001 86380 86390 1
403012 99403012 1001 86380 86390 1
403179 99403179 1001 86380 86390 1
403380 99403380 1001 86380 86390 1
403438 99403438 1001 86380 86390 1
403501 99403501 1001 86380 86390 1
403615 99403615 1001 86380 86390 1
403702 99403702 1001 86380 86390 1
403759 99403759 1001 86380 86390 1
403761 99403761 1001 86380 86390 1
403886 99403886 1001 86380 86390 1
403908 99403908 1001 86380 86390 1
404102 99404102 1001 86380 86390 1
404413 99404413 1001 86380 86390 1
404448 99404448 1001 86380 86390 1
404476 99404476 1001 86380 86390 1
404517 99404517 1001 86380 86390 1
404536 99404536 1001 86380 86390 1
404811 99404811 1001 86380 86390 1
405199 99405199 1001 86380 86390 1
405412 99405412 1001 86380 86390 1
405422 99405422 1001 86380 86390 1
405699 99405699 1001 86380 86390 1
405669 99405669 1001 86380 86390 1
405835 99405835 1001 86380 86390 1
405838 99405838 1001 86380 86390 1
405777 99405777 1001 86380 86390 1
405788 99405788 1001 86380 86390 1
406130 99406130 1001 86380 86390 1
406231 99406231 1001 86380 86390 1
406326 99406326 1001 86380 86390 1
406417 99406417 1001 86380 86390 1
406569 99406569 1001 86380 86390 1
406660 99406660 1001 86380 86390 1
406751 99406751 1001 86380 86390 1
407062 99407062 1001 86380 86390 1
407092 99407092 1001 86380 86390 1
407230 99407230 1001 86380 86390 1
407317 99407317 1001 86380 86390 1
407354 99407354 1001 86380 86390 1
407248 99407248 1001 86380 86390 1
407893 99407893 1001 86380 86390 1
407919 99407919 1001 86380 86390 1
407986 99407986 1001 86380 86390 1
407928 99407928 1001 86380 86390 1
408797 99408797 1001 86380 86390 1
408961 99408961 1001 86380 86390 1
408870 99408870 1001 86380 86390 1
408995 99408995 1001 86380 86390 1
409161 99409161 1001 86380 86390 1
409208 99409208 1001 86380 86390 1
409304 99409304 1001 86380 86390 1
409311 99409311 1001 86380 86390 1
409313 99409313 1001 86380 86390 1
409337 99409337 1001 86380 86390 1
409674 99409674 1001 86380 86390 1
409728 99409728 1001 86380 86390 1
409969 99409969 1001 86380 86390 1
409909 99409909 1001 86380 86390 1
409941 99409941 1001 86380 86390 1
410189 99410189 1001 86380 86390 1
410134 99410134 1001 86380 86390 1
410405 99410405 1001 86380 86390 1
410410 99410410 1001 86380 86390 1
410515 99410515 1001 86380 86390 1
410582 99410582 1001 86380 86390 1
410507 99410507 1001 86380 86390 1
410638 99410638 1001 86380 86390 1
411103 99411103 1001 86380 86390 1
411068 99411068 1001 86380 86390 1
411209 99411209 1001 86380 86390 1
411340 99411340 1001 86380 86390 1
411713 99411713 1001 86380 86390 1
411825 99411825 1001 86380 86390 1
411804 99411804 1001 86380 86390 1
411838 99411838 1001 86380 86390 1
411872 99411872 1001 86380 86390 1
412013 99412013 1001 86380 86390 1
412046 99412046 1001 86380 86390 1
412220 99412220 1001 86380 86390 1
412263 99412263 1001 86380 86390 1
412400 99412400 1001 86380 86390 1
413502 99413502 1001 86380 86390 1
413396 99413396 1001 86380 86390 1
413183 99413183 1001 86380 86390 1
412889 99412889 1001 86380 86390 1
413015 99413015 1001 86380 86390 1
413225 99413225 1001 86380 86390 1
412900 99412900 1001 86380 86390 1
412841 99412841 1001 86380 86390 1
412484 99412484 1001 86380 86390 1
412590 99412590 1001 86380 86390 1
414037 99414037 1001 86380 86390 1
413798 99413798 1001 86380 86390 1
414925 99414925 1001 86380 86390 1
415033 99415033 1001 86380 86390 1
414953 99414953 1001 86380 86390 1
415293 99415293 1001 86380 86390 1
415073 99415073 1001 86380 86390 1
414645 99414645 1001 86380 86390 1
414549 99414549 1001 86380 86390 1
414133 99414133 1001 86380 86390 1
415386 99415386 1001 86380 86390 1
415533 99415533 1001 86380 86390 1
415410 99415410 1001 86380 86390 1
416997 99416997 1001 86380 86390 1
416930 99416930 1001 86380 86390 1
416839 99416839 1001 86380 86390 1
416744 99416744 1001 86380 86390 1
416856 99416856 1001 86380 86390 1
416214 99416214 1001 86380 86390 1
416217 99416217 1001 86380 86390 1
416499 99416499 1001 86380 86390 1
416384 99416384 1001 86380 86390 1
416425 99416425 1001 86380 86390 1
416572 99416572 1001 86380 86390 1
416341 99416341 1001 86380 86390 1
416230 99416230 1001 86380 86390 1
416250 99416250 1001 86380 86390 1
416463 99416463 1001 86380 86390 1
415935 99415935 1001 86380 86390 1
415869 99415869 1001 86380 86390 1
415792 99415792 1001 86380 86390 1
417169 99417169 1001 86380 86390 1
417382 99417382 1001 86380 86390 1
417101 99417101 1001 86380 86390 1
417150 99417150 1001 86380 86390 1
417227 99417227 1001 86380 86390 1
417533 99417533 1001 86380 86390 1
417465 99417465 1001 86380 86390 1
418726 99418726 1001 86380 86390 1
418681 99418681 1001 86380 86390 1
418442 99418442 1001 86380 86390 1
418526 99418526 1001 86380 86390 1
418259 99418259 1001 86380 86390 1
418054 99418054 1001 86380 86390 1
417666 99417666 1001 86380 86390 1
417695 99417695 1001 86380 86390 1
417781 99417781 1001 86380 86390 1
417986 99417986 1001 86380 86390 1
419084 99419084 1001 86380 86390 1
420147 99420147 1001 86380 86390 1
420399 99420399 1001 86380 86390 1
420084 99420084 1001 86380 86390 1
420187 99420187 1001 86380 86390 1
419888 99419888 1001 86380 86390 1
419757 99419757 1001 86380 86390 1
419295 99419295 1001 86380 86390 1
419544 99419544 1001 86380 86390 1
419214 99419214 1001 86380 86390 1
419433 99419433 1001 86380 86390 1
420768 99420768 1001 86380 86390 1
420601 99420601 1001 86380 86390 1
420751 99420751 1001 86380 86390 1
420668 99420668 1001 86380 86390 1
420642 99420642 1001 86380 86390 1
421458 99421458 1001 86380 86390 1
421464 99421464 1001 86380 86390 1
421609 99421609 1001 86380 86390 1
421071 99421071 1001 86380 86390 1
420855 99420855 1001 86380 86390 1
422508 99422508 1001 86380 86390 1
422185 99422185 1001 86380 86390 1
423590 99423590 1001 86380 86390 1
423353 99423353 1001 86380 86390 1
423028 99423028 1001 86380 86390 1
423173 99423173 1001 86380 86390 1
423166 99423166 1001 86380 86390 1
422695 99422695 1001 86380 86390 1
422828 99422828 1001 86380 86390 1
422573 99422573 1001 86380 86390 1
422574 99422574 1001 86380 86390 1
422752 99422752 1001 86380 86390 1
422807 99422807 1001 86380 86390 1
422547 99422547 1001 86380 86390 1
424067 99424067 1001 86380 86390 1
423987 99423987 1001 86380 86390 1
423890 99423890 1001 86380 86390 1
423949 99423949 1001 86380 86390 1
423780 99423780 1001 86380 86390 1
423853 99423853 1001 86380 86390 1
423974 99423974 1001 86380 86390 1
424083 99424083 1001 86380 86390 1
424027 99424027 1001 86380 86390 1
423932 99423932 1001 86380 86390 1
423787 99423787 1001 86380 86390 1
423880 99423880 1001 86380 86390 1
425030 99425030 1001 86380 86390 1
425226 99425226 1001 86380 86390 1
425340 99425340 1001 86380 86390 1
425096 99425096 1001 86380 86390 1
425209 99425209 1001 86380 86390 1
424731 99424731 1001 86380 86390 1
424763 99424763 1001 86380 86390 1
424973 99424973 1001 86380 86390 1
424775 99424775 1001 86380 86390 1
424495 99424495 1001 86380 86390 1
424466 99424466 1001 86380 86390 1
424380 99424380 1001 86380 86390 1
424584 99424584 1001 86380 86390 1
424285 99424285 1001 86380 86390 1
424288 99424288 1001 86380 86390 1
424526 99424526 1001 86380 86390 1
425482 99425482 1001 86380 86390 1
426746 99426746 1001 86380 86390 1
426703 99426703 1001 86380 86390 1
427069 99427069 1001 86380 86390 1
426855 99426855 1001 86380 86390 1
426634 99426634 1001 86380 86390 1
426051 99426051 1001 86380 86390 1
425923 99425923 1001 86380 86390 1
426270 99426270 1001 86380 86390 1
427453 99427453 1001 86380 86390 1
428733 99428733 1001 86380 86390 1
428413 99428413 1001 86380 86390 1
428601 99428601 1001 86380 86390 1
428173 99428173 1001 86380 86390 1
428022 99428022 1001 86380 86390 1
427822 99427822 1001 86380 86390 1
427576 99427576 1001 86380 86390 1
427587 99427587 1001 86380 86390 1
427702 99427702 1001 86380 86390 1
429095 99429095 1001 86380 86390 1
429174 99429174 1001 86380 86390 1
428737 99428737 1001 86380 86390 1
428832 99428832 1001 86380 86390 1
430097 99430097 1001 86380 86390 1
430193 99430193 1001 86380 86390 1
430313 99430313 1001 86380 86390 1
429973 99429973 1001 86380 86390 1
430284 99430284 1001 86380 86390 1
429859 99429859 1001 86380 86390 1
429699 99429699 1001 86380 86390 1
429827 99429827 1001 86380 86390 1
429453 99429453 1001 86380 86390 1
429212 99429212 1001 86380 86390 1
431837 99431837 1001 86380 86390 1
432021 99432021 1001 86380 86390 1
431399 99431399 1001 86380 86390 1
431310 99431310 1001 86380 86390 1
431443 99431443 1001 86380 86390 1
431123 99431123 1001 86380 86390 1
431007 99431007 1001 86380 86390 1
430872 99430872 1001 86380 86390 1
431181 99431181 1001 86380 86390 1
432149 99432149 1001 86380 86390 1
432183 99432183 1001 86380 86390 1
432467 99432467 1001 86380 86390 1
432136 99432136 1001 86380 86390 1
432388 99432388 1001 86380 86390 1
433537 99433537 1001 86380 86390 1
433336 99433336 1001 86380 86390 1
433144 99433144 1001 86380 86390 1
433151 99433151 1001 86380 86390 1
432918 99432918 1001 86380 86390 1
432607 99432607 1001 86380 86390 1
432699 99432699 1001 86380 86390 1
432767 99432767 1001 86380 86390 1
433733 99433733 1001 86380 86390 1
433740 99433740 1001 86380 86390 1
435379 99435379 1001 86380 86390 1
435136 99435136 1001 86380 86390 1
435259 99435259 1001 86380 86390 1
435423 99435423 1001 86380 86390 1
434741 99434741 1001 86380 86390 1
434906 99434906 1001 86380 86390 1
434752 99434752 1001 86380 86390 1
434888 99434888 1001 86380 86390 1
434963 99434963 1001 86380 86390 1
434431 99434431 1001 86380 86390 1
435677 99435677 1001 86380 86390 1
435730 99435730 1001 86380 86390 1
436992 99436992 1001 86380 86390 1
436846 99436846 1001 86380 86390 1
436602 99436602 1001 86380 86390 1
436311 99436311 1001 86380 86390 1
435982 99435982 1001 86380 86390 1
435960 99435960 1001 86380 86390 1
436218 99436218 1001 86380 86390 1
435963 99435963 1001 86380 86390 1
436183 99436183 1001 86380 86390 1
436330 99436330 1001 86380 86390 1
300007 99300007 1001 86380 86390 1
300047 99300047 1001 86380 86390 1
300527 99300527 1001 86380 86390 1
300670 99300670 1001 86380 86390 1
300685 99300685 1001 86380 86390 1
300487 99300487 1001 86380 86390 1
300455 99300455 1001 86380 86390 1
300338 99300338 1001 86380 86390 1
300186 99300186 1001 86380 86390 1
300254 99300254 1001 86380 86390 1
300220 99300220 1001 86380 86390 1
300275 99300275 1001 86380 86390 1
300806 99300806 1001 86380 86390 1
300756 99300756 1001 86380 86390 1
300783 99300783 1001 86380 86390 1
300786 99300786 1001 86380 86390 1
301555 99301555 1001 86380 86390 1
301456 99301456 1001 86380 86390 1
301540 99301540 1001 86380 86390 1
301398 99301398 1001 86380 86390 1
301488 99301488 1001 86380 86390 1
301425 99301425 1001 86380 86390 1
301336 99301336 1001 86380 86390 1
301246 99301246 1001 86380 86390 1
301312 99301312 1001 86380 86390 1
301305 99301305 1001 86380 86390 1
301244 99301244 1001 86380 86390 1
300999 99300999 1001 86380 86390 1
301077 99301077 1001 86380 86390 1
301078 99301078 1001 86380 86390 1
300948 99300948 1001 86380 86390 1
300995 99300995 1001 86380 86390 1
301673 99301673 1001 86380 86390 1
302190 99302190 1001 86380 86390 1
302347 99302347 1001 86380 86390 1
302369 99302369 1001 86380 86390 1
302290 99302290 1001 86380 86390 1
302113 99302113 1001 86380 86390 1
302106 99302106 1001 86380 86390 1
302004 99302004 1001 86380 86390 1
301949 99301949 1001 86380 86390 1
301771 99301771 1001 86380 86390 1
302521 99302521 1001 86380 86390 1
302550 99302550 1001 86380 86390 1
302514 99302514 1001 86380 86390 1
303150 99303150 1001 86380 86390 1
303125 99303125 1001 86380 86390 1
303022 99303022 1001 86380 86390 1
302807 99302807 1001 86380 86390 1
302798 99302798 1001 86380 86390 1
302853 99302853 1001 86380 86390 1
302879 99302879 1001 86380 86390 1
302828 99302828 1001 86380 86390 1
302934 99302934 1001 86380 86390 1
302768 99302768 1001 86380 86390 1
302644 99302644 1001 86380 86390 1
302607 99302607 1001 86380 86390 1
302712 99302712 1001 86380 86390 1
302661 99302661 1001 86380 86390 1
302598 99302598 1001 86380 86390 1
303896 99303896 1001 86380 86390 1
303937 99303937 1001 86380 86390 1
303950 99303950 1001 86380 86390 1
304018 99304018 1001 86380 86390 1
303938 99303938 1001 86380 86390 1
303622 99303622 1001 86380 86390 1
303648 99303648 1001 86380 86390 1
303687 99303687 1001 86380 86390 1
303702 99303702 1001 86380 86390 1
303666 99303666 1001 86380 86390 1
303772 99303772 1001 86380 86390 1
303773 99303773 1001 86380 86390 1
303671 99303671 1001 86380 86390 1
303453 99303453 1001 86380 86390 1
303492 99303492 1001 86380 86390 1
303560 99303560 1001 86380 86390 1
303431 99303431 1001 86380 86390 1
304181 99304181 1001 86380 86390 1
304841 99304841 1001 86380 86390 1
304268 99304268 1001 86380 86390 1
304269 99304269 1001 86380 86390 1
305025 99305025 1001 86380 86390 1
304923 99304923 1001 86380 86390 1
305041 99305041 1001 86380 86390 1
304888 99304888 1001 86380 86390 1
304876 99304876 1001 86380 86390 1
305571 99305571 1001 86380 86390 1
305653 99305653 1001 86380 86390 1
305602 99305602 1001 86380 86390 1
305552 99305552 1001 86380 86390 1
305672 99305672 1001 86380 86390 1
305540 99305540 1001 86380 86390 1
305437 99305437 1001 86380 86390 1
305360 99305360 1001 86380 86390 1
305465 99305465 1001 86380 86390 1
305096 99305096 1001 86380 86390 1
305187 99305187 1001 86380 86390 1
305162 99305162 1001 86380 86390 1
305481 99305481 1001 86380 86390 1
500118 99500118 1001 86380 86390 1
305686 99305686 1001 86380 86390 1
500056 99500056 1001 86380 86390 1
500162 99500162 1001 86380 86390 1
500008 99500008 1001 86380 86390 1
500674 99500674 1001 86380 86390 1
500746 99500746 1001 86380 86390 1
500658 99500658 1001 86380 86390 1
500405 99500405 1001 86380 86390 1
500553 99500553 1001 86380 86390 1
500592 99500592 1001 86380 86390 1
500464 99500464 1001 86380 86390 1
500262 99500262 1001 86380 86390 1
500304 99500304 1001 86380 86390 1
500241 99500241 1001 86380 86390 1
500927 99500927 1001 86380 86390 1
500929 99500929 1001 86380 86390 1
500985 99500985 1001 86380 86390 1
500870 99500870 1001 86380 86390 1
500922 99500922 1001 86380 86390 1
500975 99500975 1001 86380 86390 1
501525 99501525 1001 86380 86390 1
501562 99501562 1001 86380 86390 1
501343 99501343 1001 86380 86390 1
501338 99501338 1001 86380 86390 1
501380 99501380 1001 86380 86390 1
501125 99501125 1001 86380 86390 1
501143 99501143 1001 86380 86390 1
501663 99501663 1001 86380 86390 1
501834 99501834 1001 86380 86390 1
501824 99501824 1001 86380 86390 1
502397 99502397 1001 86380 86390 1
502073 99502073 1001 86380 86390 1
502087 99502087 1001 86380 86390 1
502142 99502142 1001 86380 86390 1
502534 99502534 1001 86380 86390 1
502590 99502590 1001 86380 86390 1
502539 99502539 1001 86380 86390 1
502643 99502643 1001 86380 86390 1
503270 99503270 1001 86380 86390 1
502986 99502986 1001 86380 86390 1
502962 99502962 1001 86380 86390 1
503046 99503046 1001 86380 86390 1
502791 99502791 1001 86380 86390 1
502833 99502833 1001 86380 86390 1
502745 99502745 1001 86380 86390 1
502708 99502708 1001 86380 86390 1
503353 99503353 1001 86380 86390 1
503388 99503388 1001 86380 86390 1
503979 99503979 1001 86380 86390 1
504044 99504044 1001 86380 86390 1
503956 99503956 1001 86380 86390 1
504008 99504008 1001 86380 86390 1
503970 99503970 1001 86380 86390 1
503998 99503998 1001 86380 86390 1
504011 99504011 1001 86380 86390 1
503923 99503923 1001 86380 86390 1
503757 99503757 1001 86380 86390 1
503809 99503809 1001 86380 86390 1
503785 99503785 1001 86380 86390 1
503774 99503774 1001 86380 86390 1
503576 99503576 1001 86380 86390 1
503631 99503631 1001 86380 86390 1
504194 99504194 1001 86380 86390 1
504272 99504272 1001 86380 86390 1
504304 99504304 1001 86380 86390 1
504919 99504919 1001 86380 86390 1
504874 99504874 1001 86380 86390 1
504937 99504937 1001 86380 86390 1
504750 99504750 1001 86380 86390 1
504656 99504656 1001 86380 86390 1
504659 99504659 1001 86380 86390 1
504369 99504369 1001 86380 86390 1
504515 99504515 1001 86380 86390 1
505092 99505092 1001 86380 86390 1
505119 99505119 1001 86380 86390 1
505622 99505622 1001 86380 86390 1
505763 99505763 1001 86380 86390 1
505718 99505718 1001 86380 86390 1
505400 99505400 1001 86380 86390 1
505403 99505403 1001 86380 86390 1
505431 99505431 1001 86380 86390 1
505486 99505486 1001 86380 86390 1
505164 99505164 1001 86380 86390 1
505258 99505258 1001 86380 86390 1
505310 99505310 1001 86380 86390 1
505272 99505272 1001 86380 86390 1
505300 99505300 1001 86380 86390 1
505198 99505198 1001 86380 86390 1
505212 99505212 1001 86380 86390 1
505355 99505355 1001 86380 86390 1
505806 99505806 1001 86380 86390 1
505888 99505888 1001 86380 86390 1
505864 99505864 1001 86380 86390 1
505789 99505789 1001 86380 86390 1
506535 99506535 1001 86380 86390 1
506399 99506399 1001 86380 86390 1
506530 99506530 1001 86380 86390 1
506301 99506301 1001 86380 86390 1
506253 99506253 1001 86380 86390 1
506347 99506347 1001 86380 86390 1
506257 99506257 1001 86380 86390 1
506361 99506361 1001 86380 86390 1
506206 99506206 1001 86380 86390 1
506160 99506160 1001 86380 86390 1
506044 99506044 1001 86380 86390 1
506122 99506122 1001 86380 86390 1
506110 99506110 1001 86380 86390 1
505983 99505983 1001 86380 86390 1
506179 99506179 1001 86380 86390 1
506012 99506012 1001 86380 86390 1
506038 99506038 1001 86380 86390 1
506606 99506606 1001 86380 86390 1
506758 99506758 1001 86380 86390 1
507372 99507372 1001 86380 86390 1
507270 99507270 1001 86380 86390 1
507398 99507398 1001 86380 86390 1
507290 99507290 1001 86380 86390 1
507265 99507265 1001 86380 86390 1
507370 99507370 1001 86380 86390 1
507178 99507178 1001 86380 86390 1
507155 99507155 1001 86380 86390 1
507143 99507143 1001 86380 86390 1
507067 99507067 1001 86380 86390 1
506922 99506922 1001 86380 86390 1
506962 99506962 1001 86380 86390 1
506889 99506889 1001 86380 86390 1
507495 99507495 1001 86380 86390 1
508117 99508117 1001 86380 86390 1
508131 99508131 1001 86380 86390 1
508093 99508093 1001 86380 86390 1
507901 99507901 1001 86380 86390 1
507915 99507915 1001 86380 86390 1
507937 99507937 1001 86380 86390 1
507806 99507806 1001 86380 86390 1
508383 99508383 1001 86380 86390 1
508947 99508947 1001 86380 86390 1
509027 99509027 1001 86380 86390 1
509028 99509028 1001 86380 86390 1
508982 99508982 1001 86380 86390 1
508753 99508753 1001 86380 86390 1
508779 99508779 1001 86380 86390 1
508832 99508832 1001 86380 86390 1
508742 99508742 1001 86380 86390 1
508717 99508717 1001 86380 86390 1
508537 99508537 1001 86380 86390 1
508527 99508527 1001 86380 86390 1
509091 99509091 1001 86380 86390 1
509161 99509161 1001 86380 86390 1
509786 99509786 1001 86380 86390 1
509782 99509782 1001 86380 86390 1
509893 99509893 1001 86380 86390 1
509682 99509682 1001 86380 86390 1
509541 99509541 1001 86380 86390 1
509494 99509494 1001 86380 86390 1
509575 99509575 1001 86380 86390 1
509511 99509511 1001 86380 86390 1
509322 99509322 1001 86380 86390 1
509453 99509453 1001 86380 86390 1
509337 99509337 1001 86380 86390 1
509317 99509317 1001 86380 86390 1
509927 99509927 1001 86380 86390 1
509904 99509904 1001 86380 86390 1
510088 99510088 1001 86380 86390 1
510637 99510637 1001 86380 86390 1
510676 99510676 1001 86380 86390 1
510689 99510689 1001 86380 86390 1
510706 99510706 1001 86380 86390 1
510633 99510633 1001 86380 86390 1
510646 99510646 1001 86380 86390 1
510672 99510672 1001 86380 86390 1
510532 99510532 1001 86380 86390 1
510408 99510408 1001 86380 86390 1
510397 99510397 1001 86380 86390 1
510263 99510263 1001 86380 86390 1
510238 99510238 1001 86380 86390 1
510114 99510114 1001 86380 86390 1
510115 99510115 1001 86380 86390 1
510884 99510884 1001 86380 86390 1
510742 99510742 1001 86380 86390 1
510746 99510746 1001 86380 86390 1
510852 99510852 1001 86380 86390 1
511402 99511402 1001 86380 86390 1
511404 99511404 1001 86380 86390 1
511408 99511408 1001 86380 86390 1
511447 99511447 1001 86380 86390 1
511166 99511166 1001 86380 86390 1
511232 99511232 1001 86380 86390 1
511337 99511337 1001 86380 86390 1
511305 99511305 1001 86380 86390 1
511346 99511346 1001 86380 86390 1
511025 99511025 1001 86380 86390 1
511654 99511654 1001 86380 86390 1
511609 99511609 1001 86380 86390 1
511648 99511648 1001 86380 86390 1
511752 99511752 1001 86380 86390 1
512278 99512278 1001 86380 86390 1
512331 99512331 1001 86380 86390 1
512256 99512256 1001 86380 86390 1
512168 99512168 1001 86380 86390 1
511801 99511801 1001 86380 86390 1
512499 99512499 1001 86380 86390 1
512487 99512487 1001 86380 86390 1
512492 99512492 1001 86380 86390 1
512582 99512582 1001 86380 86390 1
513154 99513154 1001 86380 86390 1
513129 99513129 1001 86380 86390 1
513030 99513030 1001 86380 86390 1
513134 99513134 1001 86380 86390 1
513009 99513009 1001 86380 86390 1
512976 99512976 1001 86380 86390 1
512917 99512917 1001 86380 86390 1
512983 99512983 1001 86380 86390 1
512985 99512985 1001 86380 86390 1
512643 99512643 1001 86380 86390 1
513400 99513400 1001 86380 86390 1
513326 99513326 1001 86380 86390 1
513279 99513279 1001 86380 86390 1
513904 99513904 1001 86380 86390 1
513943 99513943 1001 86380 86390 1
513898 99513898 1001 86380 86390 1
513912 99513912 1001 86380 86390 1
513863 99513863 1001 86380 86390 1
513653 99513653 1001 86380 86390 1
513757 99513757 1001 86380 86390 1
513719 99513719 1001 86380 86390 1
513745 99513745 1001 86380 86390 1
513797 99513797 1001 86380 86390 1
513542 99513542 1001 86380 86390 1
513545 99513545 1001 86380 86390 1
514097 99514097 1001 86380 86390 1
514152 99514152 1001 86380 86390 1
514077 99514077 1001 86380 86390 1
514079 99514079 1001 86380 86390 1
514092 99514092 1001 86380 86390 1
514105 99514105 1001 86380 86390 1
514691 99514691 1001 86380 86390 1
514770 99514770 1001 86380 86390 1
514809 99514809 1001 86380 86390 1
514698 99514698 1001 86380 86390 1
514674 99514674 1001 86380 86390 1
514817 99514817 1001 86380 86390 1
514501 99514501 1001 86380 86390 1
514592 99514592 1001 86380 86390 1
514456 99514456 1001 86380 86390 1
514599 99514599 1001 86380 86390 1
514280 99514280 1001 86380 86390 1
514351 99514351 1001 86380 86390 1
514971 99514971 1001 86380 86390 1
515056 99515056 1001 86380 86390 1
515322 99515322 1001 86380 86390 1
515301 99515301 1001 86380 86390 1
515357 99515357 1001 86380 86390 1
515294 99515294 1001 86380 86390 1
515219 99515219 1001 86380 86390 1
515120 99515120 1001 86380 86390 1
515097 99515097 1001 86380 86390 1
515719 99515719 1001 86380 86390 1
515773 99515773 1001 86380 86390 1
515712 99515712 1001 86380 86390 1
515764 99515764 1001 86380 86390 1
515715 99515715 1001 86380 86390 1
515716 99515716 1001 86380 86390 1
515743 99515743 1001 86380 86390 1
515822 99515822 1001 86380 86390 1
516231 99516231 1001 86380 86390 1
516119 99516119 1001 86380 86390 1
515902 99515902 1001 86380 86390 1
515957 99515957 1001 86380 86390 1
515934 99515934 1001 86380 86390 1
515911 99515911 1001 86380 86390 1
516624 99516624 1001 86380 86390 1
516612 99516612 1001 86380 86390 1
516561 99516561 1001 86380 86390 1
516588 99516588 1001 86380 86390 1
517304 99517304 1001 86380 86390 1
517174 99517174 1001 86380 86390 1
517290 99517290 1001 86380 86390 1
517139 99517139 1001 86380 86390 1
517297 99517297 1001 86380 86390 1
517124 99517124 1001 86380 86390 1
516807 99516807 1001 86380 86390 1
516867 99516867 1001 86380 86390 1
517449 99517449 1001 86380 86390 1
517514 99517514 1001 86380 86390 1
518020 99518020 1001 86380 86390 1
518088 99518088 1001 86380 86390 1
518050 99518050 1001 86380 86390 1
517968 99517968 1001 86380 86390 1
517804 99517804 1001 86380 86390 1
517895 99517895 1001 86380 86390 1
517940 99517940 1001 86380 86390 1
517689 99517689 1001 86380 86390 1
517716 99517716 1001 86380 86390 1
517679 99517679 1001 86380 86390 1
518366 99518366 1001 86380 86390 1
518228 99518228 1001 86380 86390 1
518255 99518255 1001 86380 86390 1
518360 99518360 1001 86380 86390 1
518364 99518364 1001 86380 86390 1
518965 99518965 1001 86380 86390 1
518936 99518936 1001 86380 86390 1
518672 99518672 1001 86380 86390 1
518699 99518699 1001 86380 86390 1
518612 99518612 1001 86380 86390 1
518587 99518587 1001 86380 86390 1
518434 99518434 1001 86380 86390 1
518399 99518399 1001 86380 86390 1
518490 99518490 1001 86380 86390 1
518454 99518454 1001 86380 86390 1
519153 99519153 1001 86380 86390 1
519181 99519181 1001 86380 86390 1
519013 99519013 1001 86380 86390 1
519055 99519055 1001 86380 86390 1
519619 99519619 1001 86380 86390 1
519585 99519585 1001 86380 86390 1
519577 99519577 1001 86380 86390 1
519284 99519284 1001 86380 86390 1
519293 99519293 1001 86380 86390 1
519243 99519243 1001 86380 86390 1
519863 99519863 1001 86380 86390 1
519994 99519994 1001 86380 86390 1
520010 99520010 1001 86380 86390 1
520608 99520608 1001 86380 86390 1
520497 99520497 1001 86380 86390 1
[truncated: 4,108,354 more chars]
