# Supplementary material for: Fast and near-optimal monitoring for healthcare acquired infection outbreaks
Source: PLoS Comput Biol. 2019 Sep 16;15(9):e1007284. doi: 10.1371/journal.pcbi.1007284 (PMC6762212; doi:10.1371/journal.pcbi.1007284)
Supplement: S2 Data — (ZIP) [file pcbi.1007284.s007.zip › MobilityLogs2/HAISE_Carilion_all_visits_day_187.txt]

#Person location Sublocation StartTime EndTime Type
409962 630 1001 52920 56697 1
534664 619 1001 37678 37777 1
400038 99400038 1001 86380 86390 1
400102 99400102 1001 86380 86390 1
400104 99400104 1001 86380 86390 1
400158 99400158 1001 86380 86390 1
400149 99400149 1001 86380 86390 1
400292 99400292 1001 86380 86390 1
400357 99400357 1001 86380 86390 1
400490 99400490 1001 86380 86390 1
400415 99400415 1001 86380 86390 1
400771 99400771 1001 86380 86390 1
400780 99400780 1001 86380 86390 1
400910 99400910 1001 86380 86390 1
400862 99400862 1001 86380 86390 1
401016 99401016 1001 86380 86390 1
401074 99401074 1001 86380 86390 1
401313 99401313 1001 86380 86390 1
401407 99401407 1001 86380 86390 1
401367 99401367 1001 86380 86390 1
401581 99401581 1001 86380 86390 1
401830 99401830 1001 86380 86390 1
402133 99402133 1001 86380 86390 1
402235 99402235 1001 86380 86390 1
402267 99402267 1001 86380 86390 1
402331 99402331 1001 86380 86390 1
402671 99402671 1001 86380 86390 1
403196 99403196 1001 86380 86390 1
403678 99403678 1001 86380 86390 1
403787 99403787 1001 86380 86390 1
403880 99403880 1001 86380 86390 1
403951 99403951 1001 86380 86390 1
403961 99403961 1001 86380 86390 1
404212 99404212 1001 86380 86390 1
404376 99404376 1001 86380 86390 1
404475 99404475 1001 86380 86390 1
404668 99404668 1001 86380 86390 1
404593 99404593 1001 86380 86390 1
404961 99404961 1001 86380 86390 1
405146 99405146 1001 86380 86390 1
405252 99405252 1001 86380 86390 1
405308 99405308 1001 86380 86390 1
405364 99405364 1001 86380 86390 1
405554 99405554 1001 86380 86390 1
405546 99405546 1001 86380 86390 1
405728 99405728 1001 86380 86390 1
405773 99405773 1001 86380 86390 1
406055 99406055 1001 86380 86390 1
406115 99406115 1001 86380 86390 1
406402 99406402 1001 86380 86390 1
406488 99406488 1001 86380 86390 1
406591 99406591 1001 86380 86390 1
406611 99406611 1001 86380 86390 1
407009 99407009 1001 86380 86390 1
407095 99407095 1001 86380 86390 1
407045 99407045 1001 86380 86390 1
407218 99407218 1001 86380 86390 1
407345 99407345 1001 86380 86390 1
407556 99407556 1001 86380 86390 1
407680 99407680 1001 86380 86390 1
407817 99407817 1001 86380 86390 1
407981 99407981 1001 86380 86390 1
407889 99407889 1001 86380 86390 1
408172 99408172 1001 86380 86390 1
408175 99408175 1001 86380 86390 1
408296 99408296 1001 86380 86390 1
408352 99408352 1001 86380 86390 1
408494 99408494 1001 86380 86390 1
408527 99408527 1001 86380 86390 1
408597 99408597 1001 86380 86390 1
408651 99408651 1001 86380 86390 1
408772 99408772 1001 86380 86390 1
409140 99409140 1001 86380 86390 1
409251 99409251 1001 86380 86390 1
409386 99409386 1001 86380 86390 1
409627 99409627 1001 86380 86390 1
409756 99409756 1001 86380 86390 1
409713 99409713 1001 86380 86390 1
409799 99409799 1001 86380 86390 1
409801 99409801 1001 86380 86390 1
410299 99410299 1001 86380 86390 1
410283 99410283 1001 86380 86390 1
410590 99410590 1001 86380 86390 1
411081 99411081 1001 86380 86390 1
411217 99411217 1001 86380 86390 1
411336 99411336 1001 86380 86390 1
411465 99411465 1001 86380 86390 1
412023 99412023 1001 86380 86390 1
412137 99412137 1001 86380 86390 1
412196 99412196 1001 86380 86390 1
412255 99412255 1001 86380 86390 1
412301 99412301 1001 86380 86390 1
412441 99412441 1001 86380 86390 1
412288 99412288 1001 86380 86390 1
412946 99412946 1001 86380 86390 1
412491 99412491 1001 86380 86390 1
412638 99412638 1001 86380 86390 1
413871 99413871 1001 86380 86390 1
414013 99414013 1001 86380 86390 1
413788 99413788 1001 86380 86390 1
413744 99413744 1001 86380 86390 1
413799 99413799 1001 86380 86390 1
414028 99414028 1001 86380 86390 1
413920 99413920 1001 86380 86390 1
415201 99415201 1001 86380 86390 1
414943 99414943 1001 86380 86390 1
415023 99415023 1001 86380 86390 1
414536 99414536 1001 86380 86390 1
414158 99414158 1001 86380 86390 1
415710 99415710 1001 86380 86390 1
415496 99415496 1001 86380 86390 1
416859 99416859 1001 86380 86390 1
416929 99416929 1001 86380 86390 1
416637 99416637 1001 86380 86390 1
416943 99416943 1001 86380 86390 1
416747 99416747 1001 86380 86390 1
416898 99416898 1001 86380 86390 1
416720 99416720 1001 86380 86390 1
416236 99416236 1001 86380 86390 1
416309 99416309 1001 86380 86390 1
416049 99416049 1001 86380 86390 1
417280 99417280 1001 86380 86390 1
417265 99417265 1001 86380 86390 1
417517 99417517 1001 86380 86390 1
418559 99418559 1001 86380 86390 1
418707 99418707 1001 86380 86390 1
418648 99418648 1001 86380 86390 1
418377 99418377 1001 86380 86390 1
418117 99418117 1001 86380 86390 1
418323 99418323 1001 86380 86390 1
418429 99418429 1001 86380 86390 1
417927 99417927 1001 86380 86390 1
417734 99417734 1001 86380 86390 1
419063 99419063 1001 86380 86390 1
419094 99419094 1001 86380 86390 1
420383 99420383 1001 86380 86390 1
420063 99420063 1001 86380 86390 1
420074 99420074 1001 86380 86390 1
419701 99419701 1001 86380 86390 1
420464 99420464 1001 86380 86390 1
420570 99420570 1001 86380 86390 1
420663 99420663 1001 86380 86390 1
420824 99420824 1001 86380 86390 1
420760 99420760 1001 86380 86390 1
420762 99420762 1001 86380 86390 1
420609 99420609 1001 86380 86390 1
420639 99420639 1001 86380 86390 1
420705 99420705 1001 86380 86390 1
421818 99421818 1001 86380 86390 1
421788 99421788 1001 86380 86390 1
421360 99421360 1001 86380 86390 1
421038 99421038 1001 86380 86390 1
422308 99422308 1001 86380 86390 1
422437 99422437 1001 86380 86390 1
422326 99422326 1001 86380 86390 1
423614 99423614 1001 86380 86390 1
423710 99423710 1001 86380 86390 1
423402 99423402 1001 86380 86390 1
423650 99423650 1001 86380 86390 1
423169 99423169 1001 86380 86390 1
423112 99423112 1001 86380 86390 1
423034 99423034 1001 86380 86390 1
423279 99423279 1001 86380 86390 1
422969 99422969 1001 86380 86390 1
423047 99423047 1001 86380 86390 1
423081 99423081 1001 86380 86390 1
422573 99422573 1001 86380 86390 1
423943 99423943 1001 86380 86390 1
423788 99423788 1001 86380 86390 1
425180 99425180 1001 86380 86390 1
425304 99425304 1001 86380 86390 1
425339 99425339 1001 86380 86390 1
425039 99425039 1001 86380 86390 1
425043 99425043 1001 86380 86390 1
425072 99425072 1001 86380 86390 1
424614 99424614 1001 86380 86390 1
424915 99424915 1001 86380 86390 1
424411 99424411 1001 86380 86390 1
424294 99424294 1001 86380 86390 1
424344 99424344 1001 86380 86390 1
424462 99424462 1001 86380 86390 1
424399 99424399 1001 86380 86390 1
424287 99424287 1001 86380 86390 1
425559 99425559 1001 86380 86390 1
425499 99425499 1001 86380 86390 1
425681 99425681 1001 86380 86390 1
425705 99425705 1001 86380 86390 1
426808 99426808 1001 86380 86390 1
426395 99426395 1001 86380 86390 1
426423 99426423 1001 86380 86390 1
426521 99426521 1001 86380 86390 1
426623 99426623 1001 86380 86390 1
426300 99426300 1001 86380 86390 1
426457 99426457 1001 86380 86390 1
425938 99425938 1001 86380 86390 1
427381 99427381 1001 86380 86390 1
427341 99427341 1001 86380 86390 1
428731 99428731 1001 86380 86390 1
428516 99428516 1001 86380 86390 1
428574 99428574 1001 86380 86390 1
428656 99428656 1001 86380 86390 1
428242 99428242 1001 86380 86390 1
427910 99427910 1001 86380 86390 1
427793 99427793 1001 86380 86390 1
429095 99429095 1001 86380 86390 1
429136 99429136 1001 86380 86390 1
428982 99428982 1001 86380 86390 1
429064 99429064 1001 86380 86390 1
430208 99430208 1001 86380 86390 1
429987 99429987 1001 86380 86390 1
430307 99430307 1001 86380 86390 1
430122 99430122 1001 86380 86390 1
430167 99430167 1001 86380 86390 1
430260 99430260 1001 86380 86390 1
430006 99430006 1001 86380 86390 1
430130 99430130 1001 86380 86390 1
429638 99429638 1001 86380 86390 1
429640 99429640 1001 86380 86390 1
429771 99429771 1001 86380 86390 1
429654 99429654 1001 86380 86390 1
429630 99429630 1001 86380 86390 1
429682 99429682 1001 86380 86390 1
429379 99429379 1001 86380 86390 1
429262 99429262 1001 86380 86390 1
430455 99430455 1001 86380 86390 1
430654 99430654 1001 86380 86390 1
432031 99432031 1001 86380 86390 1
431583 99431583 1001 86380 86390 1
431263 99431263 1001 86380 86390 1
431431 99431431 1001 86380 86390 1
431529 99431529 1001 86380 86390 1
431274 99431274 1001 86380 86390 1
431521 99431521 1001 86380 86390 1
430980 99430980 1001 86380 86390 1
431218 99431218 1001 86380 86390 1
432149 99432149 1001 86380 86390 1
432183 99432183 1001 86380 86390 1
432356 99432356 1001 86380 86390 1
433362 99433362 1001 86380 86390 1
433322 99433322 1001 86380 86390 1
433503 99433503 1001 86380 86390 1
433450 99433450 1001 86380 86390 1
433407 99433407 1001 86380 86390 1
433457 99433457 1001 86380 86390 1
433720 99433720 1001 86380 86390 1
433138 99433138 1001 86380 86390 1
433003 99433003 1001 86380 86390 1
433185 99433185 1001 86380 86390 1
433264 99433264 1001 86380 86390 1
432625 99432625 1001 86380 86390 1
432607 99432607 1001 86380 86390 1
432535 99432535 1001 86380 86390 1
433871 99433871 1001 86380 86390 1
435354 99435354 1001 86380 86390 1
435124 99435124 1001 86380 86390 1
434940 99434940 1001 86380 86390 1
434646 99434646 1001 86380 86390 1
434748 99434748 1001 86380 86390 1
434510 99434510 1001 86380 86390 1
434402 99434402 1001 86380 86390 1
434412 99434412 1001 86380 86390 1
434555 99434555 1001 86380 86390 1
434467 99434467 1001 86380 86390 1
435779 99435779 1001 86380 86390 1
436895 99436895 1001 86380 86390 1
436663 99436663 1001 86380 86390 1
436537 99436537 1001 86380 86390 1
436363 99436363 1001 86380 86390 1
436216 99436216 1001 86380 86390 1
436261 99436261 1001 86380 86390 1
300046 99300046 1001 86380 86390 1
300103 99300103 1001 86380 86390 1
437206 99437206 1001 86380 86390 1
300066 99300066 1001 86380 86390 1
300623 99300623 1001 86380 86390 1
300319 99300319 1001 86380 86390 1
300326 99300326 1001 86380 86390 1
300224 99300224 1001 86380 86390 1
300243 99300243 1001 86380 86390 1
300208 99300208 1001 86380 86390 1
300273 99300273 1001 86380 86390 1
300184 99300184 1001 86380 86390 1
300819 99300819 1001 86380 86390 1
300850 99300850 1001 86380 86390 1
301405 99301405 1001 86380 86390 1
301532 99301532 1001 86380 86390 1
301541 99301541 1001 86380 86390 1
301544 99301544 1001 86380 86390 1
301273 99301273 1001 86380 86390 1
301235 99301235 1001 86380 86390 1
301289 99301289 1001 86380 86390 1
301292 99301292 1001 86380 86390 1
301153 99301153 1001 86380 86390 1
301348 99301348 1001 86380 86390 1
300961 99300961 1001 86380 86390 1
300976 99300976 1001 86380 86390 1
300989 99300989 1001 86380 86390 1
300958 99300958 1001 86380 86390 1
301642 99301642 1001 86380 86390 1
301565 99301565 1001 86380 86390 1
301568 99301568 1001 86380 86390 1
301569 99301569 1001 86380 86390 1
301687 99301687 1001 86380 86390 1
302304 99302304 1001 86380 86390 1
302294 99302294 1001 86380 86390 1
302259 99302259 1001 86380 86390 1
302299 99302299 1001 86380 86390 1
301997 99301997 1001 86380 86390 1
301850 99301850 1001 86380 86390 1
301778 99301778 1001 86380 86390 1
301857 99301857 1001 86380 86390 1
301938 99301938 1001 86380 86390 1
301862 99301862 1001 86380 86390 1
302489 99302489 1001 86380 86390 1
302413 99302413 1001 86380 86390 1
302492 99302492 1001 86380 86390 1
303106 99303106 1001 86380 86390 1
303005 99303005 1001 86380 86390 1
302886 99302886 1001 86380 86390 1
302891 99302891 1001 86380 86390 1
302657 99302657 1001 86380 86390 1
303333 99303333 1001 86380 86390 1
303404 99303404 1001 86380 86390 1
303225 99303225 1001 86380 86390 1
303292 99303292 1001 86380 86390 1
303906 99303906 1001 86380 86390 1
303814 99303814 1001 86380 86390 1
303802 99303802 1001 86380 86390 1
303758 99303758 1001 86380 86390 1
303490 99303490 1001 86380 86390 1
303586 99303586 1001 86380 86390 1
303563 99303563 1001 86380 86390 1
303604 99303604 1001 86380 86390 1
304226 99304226 1001 86380 86390 1
304123 99304123 1001 86380 86390 1
304188 99304188 1001 86380 86390 1
304137 99304137 1001 86380 86390 1
304219 99304219 1001 86380 86390 1
304078 99304078 1001 86380 86390 1
304155 99304155 1001 86380 86390 1
304234 99304234 1001 86380 86390 1
304094 99304094 1001 86380 86390 1
304693 99304693 1001 86380 86390 1
304698 99304698 1001 86380 86390 1
304580 99304580 1001 86380 86390 1
304593 99304593 1001 86380 86390 1
304339 99304339 1001 86380 86390 1
304250 99304250 1001 86380 86390 1
304890 99304890 1001 86380 86390 1
304905 99304905 1001 86380 86390 1
305048 99305048 1001 86380 86390 1
305549 99305549 1001 86380 86390 1
305666 99305666 1001 86380 86390 1
305499 99305499 1001 86380 86390 1
305642 99305642 1001 86380 86390 1
305555 99305555 1001 86380 86390 1
305646 99305646 1001 86380 86390 1
305683 99305683 1001 86380 86390 1
305445 99305445 1001 86380 86390 1
305471 99305471 1001 86380 86390 1
305084 99305084 1001 86380 86390 1
305256 99305256 1001 86380 86390 1
305167 99305167 1001 86380 86390 1
500104 99500104 1001 86380 86390 1
500041 99500041 1001 86380 86390 1
500163 99500163 1001 86380 86390 1
500151 99500151 1001 86380 86390 1
500482 99500482 1001 86380 86390 1
500431 99500431 1001 86380 86390 1
500535 99500535 1001 86380 86390 1
500433 99500433 1001 86380 86390 1
500487 99500487 1001 86380 86390 1
500367 99500367 1001 86380 86390 1
500269 99500269 1001 86380 86390 1
500979 99500979 1001 86380 86390 1
501006 99501006 1001 86380 86390 1
500946 99500946 1001 86380 86390 1
500998 99500998 1001 86380 86390 1
500922 99500922 1001 86380 86390 1
501462 99501462 1001 86380 86390 1
501615 99501615 1001 86380 86390 1
501506 99501506 1001 86380 86390 1
501573 99501573 1001 86380 86390 1
501263 99501263 1001 86380 86390 1
501329 99501329 1001 86380 86390 1
501060 99501060 1001 86380 86390 1
501218 99501218 1001 86380 86390 1
501154 99501154 1001 86380 86390 1
501185 99501185 1001 86380 86390 1
501844 99501844 1001 86380 86390 1
501689 99501689 1001 86380 86390 1
501741 99501741 1001 86380 86390 1
501680 99501680 1001 86380 86390 1
501747 99501747 1001 86380 86390 1
502311 99502311 1001 86380 86390 1
502404 99502404 1001 86380 86390 1
502283 99502283 1001 86380 86390 1
502174 99502174 1001 86380 86390 1
502085 99502085 1001 86380 86390 1
502060 99502060 1001 86380 86390 1
502113 99502113 1001 86380 86390 1
502115 99502115 1001 86380 86390 1
502141 99502141 1001 86380 86390 1
501937 99501937 1001 86380 86390 1
501868 99501868 1001 86380 86390 1
502592 99502592 1001 86380 86390 1
502583 99502583 1001 86380 86390 1
503119 99503119 1001 86380 86390 1
503000 99503000 1001 86380 86390 1
502915 99502915 1001 86380 86390 1
502854 99502854 1001 86380 86390 1
502767 99502767 1001 86380 86390 1
502683 99502683 1001 86380 86390 1
503356 99503356 1001 86380 86390 1
503461 99503461 1001 86380 86390 1
503333 99503333 1001 86380 86390 1
503337 99503337 1001 86380 86390 1
503313 99503313 1001 86380 86390 1
504012 99504012 1001 86380 86390 1
504110 99504110 1001 86380 86390 1
503871 99503871 1001 86380 86390 1
503613 99503613 1001 86380 86390 1
503643 99503643 1001 86380 86390 1
503553 99503553 1001 86380 86390 1
504258 99504258 1001 86380 86390 1
504159 99504159 1001 86380 86390 1
504211 99504211 1001 86380 86390 1
504267 99504267 1001 86380 86390 1
504127 99504127 1001 86380 86390 1
504864 99504864 1001 86380 86390 1
504544 99504544 1001 86380 86390 1
504729 99504729 1001 86380 86390 1
504592 99504592 1001 86380 86390 1
504685 99504685 1001 86380 86390 1
504438 99504438 1001 86380 86390 1
504439 99504439 1001 86380 86390 1
505085 99505085 1001 86380 86390 1
504998 99504998 1001 86380 86390 1
505707 99505707 1001 86380 86390 1
505723 99505723 1001 86380 86390 1
505678 99505678 1001 86380 86390 1
505272 99505272 1001 86380 86390 1
505340 99505340 1001 86380 86390 1
505315 99505315 1001 86380 86390 1
505820 99505820 1001 86380 86390 1
506481 99506481 1001 86380 86390 1
506505 99506505 1001 86380 86390 1
506308 99506308 1001 86380 86390 1
506192 99506192 1001 86380 86390 1
506234 99506234 1001 86380 86390 1
506086 99506086 1001 86380 86390 1
506039 99506039 1001 86380 86390 1
506787 99506787 1001 86380 86390 1
507372 99507372 1001 86380 86390 1
507422 99507422 1001 86380 86390 1
507258 99507258 1001 86380 86390 1
507101 99507101 1001 86380 86390 1
507011 99507011 1001 86380 86390 1
507051 99507051 1001 86380 86390 1
507091 99507091 1001 86380 86390 1
507107 99507107 1001 86380 86390 1
507098 99507098 1001 86380 86390 1
506881 99506881 1001 86380 86390 1
506806 99506806 1001 86380 86390 1
506929 99506929 1001 86380 86390 1
507452 99507452 1001 86380 86390 1
508108 99508108 1001 86380 86390 1
508121 99508121 1001 86380 86390 1
508149 99508149 1001 86380 86390 1
508150 99508150 1001 86380 86390 1
508225 99508225 1001 86380 86390 1
508233 99508233 1001 86380 86390 1
508116 99508116 1001 86380 86390 1
508181 99508181 1001 86380 86390 1
508078 99508078 1001 86380 86390 1
508183 99508183 1001 86380 86390 1
508005 99508005 1001 86380 86390 1
507842 99507842 1001 86380 86390 1
507845 99507845 1001 86380 86390 1
507693 99507693 1001 86380 86390 1
507756 99507756 1001 86380 86390 1
508260 99508260 1001 86380 86390 1
508326 99508326 1001 86380 86390 1
508357 99508357 1001 86380 86390 1
508450 99508450 1001 86380 86390 1
508269 99508269 1001 86380 86390 1
508413 99508413 1001 86380 86390 1
508960 99508960 1001 86380 86390 1
509000 99509000 1001 86380 86390 1
509044 99509044 1001 86380 86390 1
509065 99509065 1001 86380 86390 1
508881 99508881 1001 86380 86390 1
508778 99508778 1001 86380 86390 1
508833 99508833 1001 86380 86390 1
508717 99508717 1001 86380 86390 1
508756 99508756 1001 86380 86390 1
508787 99508787 1001 86380 86390 1
508572 99508572 1001 86380 86390 1
508509 99508509 1001 86380 86390 1
508593 99508593 1001 86380 86390 1
508620 99508620 1001 86380 86390 1
508465 99508465 1001 86380 86390 1
509140 99509140 1001 86380 86390 1
509252 99509252 1001 86380 86390 1
509874 99509874 1001 86380 86390 1
509768 99509768 1001 86380 86390 1
509632 99509632 1001 86380 86390 1
509609 99509609 1001 86380 86390 1
509519 99509519 1001 86380 86390 1
509603 99509603 1001 86380 86390 1
509293 99509293 1001 86380 86390 1
509387 99509387 1001 86380 86390 1
509312 99509312 1001 86380 86390 1
509936 99509936 1001 86380 86390 1
510694 99510694 1001 86380 86390 1
510628 99510628 1001 86380 86390 1
510629 99510629 1001 86380 86390 1
510701 99510701 1001 86380 86390 1
510570 99510570 1001 86380 86390 1
510223 99510223 1001 86380 86390 1
510278 99510278 1001 86380 86390 1
510112 99510112 1001 86380 86390 1
510299 99510299 1001 86380 86390 1
510523 99510523 1001 86380 86390 1
510884 99510884 1001 86380 86390 1
510756 99510756 1001 86380 86390 1
511387 99511387 1001 86380 86390 1
511431 99511431 1001 86380 86390 1
511192 99511192 1001 86380 86390 1
511258 99511258 1001 86380 86390 1
511196 99511196 1001 86380 86390 1
511157 99511157 1001 86380 86390 1
511236 99511236 1001 86380 86390 1
511146 99511146 1001 86380 86390 1
510984 99510984 1001 86380 86390 1
511013 99511013 1001 86380 86390 1
510935 99510935 1001 86380 86390 1
511044 99511044 1001 86380 86390 1
511733 99511733 1001 86380 86390 1
511592 99511592 1001 86380 86390 1
511593 99511593 1001 86380 86390 1
511567 99511567 1001 86380 86390 1
511678 99511678 1001 86380 86390 1
512214 99512214 1001 86380 86390 1
512332 99512332 1001 86380 86390 1
512355 99512355 1001 86380 86390 1
512183 99512183 1001 86380 86390 1
512369 99512369 1001 86380 86390 1
512235 99512235 1001 86380 86390 1
512372 99512372 1001 86380 86390 1
512033 99512033 1001 86380 86390 1
511905 99511905 1001 86380 86390 1
511830 99511830 1001 86380 86390 1
511922 99511922 1001 86380 86390 1
511885 99511885 1001 86380 86390 1
512390 99512390 1001 86380 86390 1
512938 99512938 1001 86380 86390 1
512808 99512808 1001 86380 86390 1
512913 99512913 1001 86380 86390 1
512902 99512902 1001 86380 86390 1
512813 99512813 1001 86380 86390 1
512879 99512879 1001 86380 86390 1
512894 99512894 1001 86380 86390 1
512678 99512678 1001 86380 86390 1
512695 99512695 1001 86380 86390 1
512619 99512619 1001 86380 86390 1
513284 99513284 1001 86380 86390 1
513310 99513310 1001 86380 86390 1
513324 99513324 1001 86380 86390 1
513261 99513261 1001 86380 86390 1
513300 99513300 1001 86380 86390 1
513288 99513288 1001 86380 86390 1
513998 99513998 1001 86380 86390 1
513852 99513852 1001 86380 86390 1
514006 99514006 1001 86380 86390 1
513933 99513933 1001 86380 86390 1
513843 99513843 1001 86380 86390 1
513936 99513936 1001 86380 86390 1
513885 99513885 1001 86380 86390 1
513964 99513964 1001 86380 86390 1
513625 99513625 1001 86380 86390 1
513501 99513501 1001 86380 86390 1
513442 99513442 1001 86380 86390 1
514223 99514223 1001 86380 86390 1
514107 99514107 1001 86380 86390 1
514220 99514220 1001 86380 86390 1
514665 99514665 1001 86380 86390 1
514717 99514717 1001 86380 86390 1
514694 99514694 1001 86380 86390 1
514848 99514848 1001 86380 86390 1
514754 99514754 1001 86380 86390 1
514486 99514486 1001 86380 86390 1
514579 99514579 1001 86380 86390 1
514275 99514275 1001 86380 86390 1
514278 99514278 1001 86380 86390 1
514426 99514426 1001 86380 86390 1
514895 99514895 1001 86380 86390 1
514987 99514987 1001 86380 86390 1
515055 99515055 1001 86380 86390 1
515043 99515043 1001 86380 86390 1
515008 99515008 1001 86380 86390 1
515491 99515491 1001 86380 86390 1
515521 99515521 1001 86380 86390 1
515548 99515548 1001 86380 86390 1
515666 99515666 1001 86380 86390 1
515459 99515459 1001 86380 86390 1
515215 99515215 1001 86380 86390 1
515255 99515255 1001 86380 86390 1
515854 99515854 1001 86380 86390 1
515821 99515821 1001 86380 86390 1
515757 99515757 1001 86380 86390 1
516395 99516395 1001 86380 86390 1
516228 99516228 1001 86380 86390 1
516103 99516103 1001 86380 86390 1
516198 99516198 1001 86380 86390 1
516096 99516096 1001 86380 86390 1
515944 99515944 1001 86380 86390 1
516040 99516040 1001 86380 86390 1
516662 99516662 1001 86380 86390 1
516594 99516594 1001 86380 86390 1
517223 99517223 1001 86380 86390 1
517173 99517173 1001 86380 86390 1
517151 99517151 1001 86380 86390 1
517256 99517256 1001 86380 86390 1
517244 99517244 1001 86380 86390 1
516977 99516977 1001 86380 86390 1
517121 99517121 1001 86380 86390 1
516929 99516929 1001 86380 86390 1
516971 99516971 1001 86380 86390 1
517127 99517127 1001 86380 86390 1
516986 99516986 1001 86380 86390 1
516741 99516741 1001 86380 86390 1
516755 99516755 1001 86380 86390 1
516891 99516891 1001 86380 86390 1
516840 99516840 1001 86380 86390 1
516841 99516841 1001 86380 86390 1
516738 99516738 1001 86380 86390 1
517389 99517389 1001 86380 86390 1
517493 99517493 1001 86380 86390 1
517472 99517472 1001 86380 86390 1
517369 99517369 1001 86380 86390 1
517408 99517408 1001 86380 86390 1
517487 99517487 1001 86380 86390 1
518075 99518075 1001 86380 86390 1
518002 99518002 1001 86380 86390 1
517822 99517822 1001 86380 86390 1
517581 99517581 1001 86380 86390 1
518304 99518304 1001 86380 86390 1
518266 99518266 1001 86380 86390 1
518295 99518295 1001 86380 86390 1
518296 99518296 1001 86380 86390 1
518207 99518207 1001 86380 86390 1
518877 99518877 1001 86380 86390 1
518657 99518657 1001 86380 86390 1
518372 99518372 1001 86380 86390 1
518374 99518374 1001 86380 86390 1
518482 99518482 1001 86380 86390 1
519116 99519116 1001 86380 86390 1
519132 99519132 1001 86380 86390 1
519164 99519164 1001 86380 86390 1
519797 99519797 1001 86380 86390 1
519719 99519719 1001 86380 86390 1
519733 99519733 1001 86380 86390 1
519420 99519420 1001 86380 86390 1
519501 99519501 1001 86380 86390 1
519379 99519379 1001 86380 86390 1
519290 99519290 1001 86380 86390 1
519346 99519346 1001 86380 86390 1
519243 99519243 1001 86380 86390 1
519217 99519217 1001 86380 86390 1
519931 99519931 1001 86380 86390 1
519828 99519828 1001 86380 86390 1
519857 99519857 1001 86380 86390 1
519987 99519987 1001 86380 86390 1
520346 99520346 1001 86380 86390 1
520402 99520402 1001 86380 86390 1
520275 99520275 1001 86380 86390 1
520368 99520368 1001 86380 86390 1
520381 99520381 1001 86380 86390 1
520135 99520135 1001 86380 86390 1
520647 99520647 1001 86380 86390 1
521435 99521435 1001 86380 86390 1
521276 99521276 1001 86380 86390 1
521230 99521230 1001 86380 86390 1
520865 99520865 1001 86380 86390 1
521542 99521542 1001 86380 86390 1
521645 99521645 1001 86380 86390 1
521520 99521520 1001 86380 86390 1
521481 99521481 1001 86380 86390 1
521470 99521470 1001 86380 86390 1
522126 99522126 1001 86380 86390 1
522114 99522114 1001 86380 86390 1
522266 99522266 1001 86380 86390 1
522120 99522120 1001 86380 86390 1
522150 99522150 1001 86380 86390 1
522048 99522048 1001 86380 86390 1
521990 99521990 1001 86380 86390 1
522432 99522432 1001 86380 86390 1
522454 99522454 1001 86380 86390 1
522966 99522966 1001 86380 86390 1
522967 99522967 1001 86380 86390 1
523092 99523092 1001 86380 86390 1
523036 99523036 1001 86380 86390 1
522771 99522771 1001 86380 86390 1
522836 99522836 1001 86380 86390 1
522816 99522816 1001 86380 86390 1
522538 99522538 1001 86380 86390 1
522658 99522658 1001 86380 86390 1
522503 99522503 1001 86380 86390 1
522597 99522597 1001 86380 86390 1
522701 99522701 1001 86380 86390 1
522702 99522702 1001 86380 86390 1
522521 99522521 1001 86380 86390 1
523141 99523141 1001 86380 86390 1
523158 99523158 1001 86380 86390 1
523868 99523868 1001 86380 86390 1
523809 99523809 1001 86380 86390 1
523389 99523389 1001 86380 86390 1
523469 99523469 1001 86380 86390 1
523418 99523418 1001 86380 86390 1
523485 99523485 1001 86380 86390 1
523969 99523969 1001 86380 86390 1
524087 99524087 1001 86380 86390 1
524075 99524075 1001 86380 86390 1
524077 99524077 1001 86380 86390 1
524668 99524668 1001 86380 86390 1
524580 99524580 1001 86380 86390 1
524709 99524709 1001 86380 86390 1
524530 99524530 1001 86380 86390 1
524563 99524563 1001 86380 86390 1
524257 99524257 1001 86380 86390 1
524944 99524944 1001 86380 86390 1
525546 99525546 1001 86380 86390 1
525594 99525594 1001 86380 86390 1
525563 99525563 1001 86380 86390 1
525459 99525459 1001 86380 86390 1
525570 99525570 1001 86380 86390 1
525574 99525574 1001 86380 86390 1
525399 99525399 1001 86380 86390 1
525476 99525476 1001 86380 86390 1
525414 99525414 1001 86380 86390 1
525341 99525341 1001 86380 86390 1
525240 99525240 1001 86380 86390 1
525346 99525346 1001 86380 86390 1
525257 99525257 1001 86380 86390 1
525335 99525335 1001 86380 86390 1
525376 99525376 1001 86380 86390 1
525068 99525068 1001 86380 86390 1
525071 99525071 1001 86380 86390 1
525007 99525007 1001 86380 86390 1
525167 99525167 1001 86380 86390 1
525065 99525065 1001 86380 86390 1
525117 99525117 1001 86380 86390 1
525712 99525712 1001 86380 86390 1
525661 99525661 1001 86380 86390 1
525765 99525765 1001 86380 86390 1
525663 99525663 1001 86380 86390 1
525665 99525665 1001 86380 86390 1
525679 99525679 1001 86380 86390 1
525732 99525732 1001 86380 86390 1
525643 99525643 1001 86380 86390 1
526402 99526402 1001 86380 86390 1
526408 99526408 1001 86380 86390 1
526227 99526227 1001 86380 86390 1
526412 99526412 1001 86380 86390 1
526305 99526305 1001 86380 86390 1
526414 99526414 1001 86380 86390 1
526384 99526384 1001 86380 86390 1
526179 99526179 1001 86380 86390 1
526133 99526133 1001 86380 86390 1
526614 99526614 1001 86380 86390 1
526525 99526525 1001 86380 86390 1
526594 99526594 1001 86380 86390 1
526582 99526582 1001 86380 86390 1
526520 99526520 1001 86380 86390 1
526470 99526470 1001 86380 86390 1
527071 99527071 1001 86380 86390 1
527072 99527072 1001 86380 86390 1
527087 99527087 1001 86380 86390 1
527166 99527166 1001 86380 86390 1
527092 99527092 1001 86380 86390 1
526901 99526901 1001 86380 86390 1
526864 99526864 1001 86380 86390 1
526985 99526985 1001 86380 86390 1
526999 99526999 1001 86380 86390 1
527041 99527041 1001 86380 86390 1
526745 99526745 1001 86380 86390 1
527280 99527280 1001 86380 86390 1
527348 99527348 1001 86380 86390 1
527885 99527885 1001 86380 86390 1
528046 99528046 1001 86380 86390 1
527983 99527983 1001 86380 86390 1
527845 99527845 1001 86380 86390 1
527692 99527692 1001 86380 86390 1
527836 99527836 1001 86380 86390 1
527746 99527746 1001 86380 86390 1
527791 99527791 1001 86380 86390 1
527650 99527650 1001 86380 86390 1
527541 99527541 1001 86380 86390 1
527476 99527476 1001 86380 86390 1
528219 99528219 1001 86380 86390 1
528273 99528273 1001 86380 86390 1
528235 99528235 1001 86380 86390 1
528146 99528146 1001 86380 86390 1
528199 99528199 1001 86380 86390 1
528859 99528859 1001 86380 86390 1
528706 99528706 1001 86380 86390 1
528647 99528647 1001 86380 86390 1
528547 99528547 1001 86380 86390 1
528650 99528650 1001 86380 86390 1
528537 99528537 1001 86380 86390 1
528463 99528463 1001 86380 86390 1
528451 99528451 1001 86380 86390 1
528348 99528348 1001 86380 86390 1
528363 99528363 1001 86380 86390 1
528328 99528328 1001 86380 86390 1
528407 99528407 1001 86380 86390 1
528331 99528331 1001 86380 86390 1
528939 99528939 1001 86380 86390 1
529077 99529077 1001 86380 86390 1
528987 99528987 1001 86380 86390 1
529682 99529682 1001 86380 86390 1
529581 99529581 1001 86380 86390 1
529545 99529545 1001 86380 86390 1
529412 99529412 1001 86380 86390 1
529189 99529189 1001 86380 86390 1
529270 99529270 1001 86380 86390 1
529222 99529222 1001 86380 86390 1
529836 99529836 1001 86380 86390 1
529902 99529902 1001 86380 86390 1
530351 99530351 1001 86380 86390 1
530454 99530454 1001 86380 86390 1
530390 99530390 1001 86380 86390 1
530365 99530365 1001 86380 86390 1
530393 99530393 1001 86380 86390 1
530510 99530510 1001 86380 86390 1
530182 99530182 1001 86380 86390 1
530222 99530222 1001 86380 86390 1
530210 99530210 1001 86380 86390 1
530216 99530216 1001 86380 86390 1
530178 99530178 1001 86380 86390 1
530064 99530064 1001 86380 86390 1
530071 99530071 1001 86380 86390 1
530630 99530630 1001 86380 86390 1
530685 99530685 1001 86380 86390 1
530751 99530751 1001 86380 86390 1
531342 99531342 1001 86380 86390 1
531323 99531323 1001 86380 86390 1
531338 99531338 1001 86380 86390 1
531059 99531059 1001 86380 86390 1
531153 99531153 1001 86380 86390 1
531103 99531103 1001 86380 86390 1
530974 99530974 1001 86380 86390 1
531043 99531043 1001 86380 86390 1
530966 99530966 1001 86380 86390 1
530825 99530825 1001 86380 86390 1
530762 99530762 1001 86380 86390 1
530829 99530829 1001 86380 86390 1
530869 99530869 1001 86380 86390 1
530767 99530767 1001 86380 86390 1
531555 99531555 1001 86380 86390 1
532061 99532061 1001 86380 86390 1
532036 99532036 1001 86380 86390 1
531875 99531875 1001 86380 86390 1
531890 99531890 1001 86380 86390 1
531917 99531917 1001 86380 86390 1
531842 99531842 1001 86380 86390 1
531640 99531640 1001 86380 86390 1
532280 99532280 1001 86380 86390 1
532388 99532388 1001 86380 86390 1
532265 99532265 1001 86380 86390 1
532984 99532984 1001 86380 86390 1
533007 99533007 1001 86380 86390 1
532872 99532872 1001 86380 86390 1
532924 99532924 1001 86380 86390 1
533023 99533023 1001 86380 86390 1
532804 99532804 1001 86380 86390 1
532754 99532754 1001 86380 86390 1
532496 99532496 1001 86380 86390 1
532471 99532471 1001 86380 86390 1
532828 99532828 1001 86380 86390 1
533794 99533794 1001 86380 86390 1
533725 99533725 1001 86380 86390 1
533854 99533854 1001 86380 86390 1
533523 99533523 1001 86380 86390 1
533552 99533552 1001 86380 86390 1
533504 99533504 1001 86380 86390 1
533405 99533405 1001 86380 86390 1
533342 99533342 1001 86380 86390 1
533360 99533360 1001 86380 86390 1
533366 99533366 1001 86380 86390 1
533890 99533890 1001 86380 86390 1
534532 99534532 1001 86380 86390 1
534501 99534501 1001 86380 86390 1
534309 99534309 1001 86380 86390 1
534081 99534081 1001 86380 86390 1
534072 99534072 1001 86380 86390 1
534254 99534254 1001 86380 86390 1
534231 99534231 1001 86380 86390 1
534879 99534879 1001 86380 86390 1
534752 99534752 1001 86380 86390 1
534791 99534791 1001 86380 86390 1
535453 99535453 1001 86380 86390 1
535407 99535407 1001 86380 86390 1
535189 99535189 1001 86380 86390 1
535130 99535130 1001 86380 86390 1
535096 99535096 1001 86380 86390 1
534918 99534918 1001 86380 86390 1
534932 99534932 1001 86380 86390 1
534912 99534912 1001 86380 86390 1
534913 99534913 1001 86380 86390 1
535638 99535638 1001 86380 86390 1
535602 99535602 1001 86380 86390 1
535657 99535657 1001 86380 86390 1
535648 99535648 1001 86380 86390 1
535662 99535662 1001 86380 86390 1
536301 99536301 1001 86380 86390 1
536210 99536210 1001 86380 86390 1
536146 99536146 1001 86380 86390 1
536093 99536093 1001 86380 86390 1
535758 99535758 1001 86380 86390 1
536517 99536517 1001 86380 86390 1
536392 99536392 1001 86380 86390 1
536397 99536397 1001 86380 86390 1
537113 99537113 1001 86380 86390 1
537102 99537102 1001 86380 86390 1
536791 99536791 1001 86380 86390 1
536848 99536848 1001 86380 86390 1
536716 99536716 1001 86380 86390 1
536602 99536602 1001 86380 86390 1
536551 99536551 1001 86380 86390 1
536721 99536721 1001 86380 86390 1
536618 99536618 1001 86380 86390 1
537343 99537343 1001 86380 86390 1
537331 99537331 1001 86380 86390 1
537306 99537306 1001 86380 86390 1
537216 99537216 1001 86380 86390 1
537297 99537297 1001 86380 86390 1
537339 99537339 1001 86380 86390 1
537786 99537786 1001 86380 86390 1
537966 99537966 1001 86380 86390 1
537648 99537648 1001 86380 86390 1
537701 99537701 1001 86380 86390 1
537729 99537729 1001 86380 86390 1
537407 99537407 1001 86380 86390 1
537511 99537511 1001 86380 86390 1
537447 99537447 1001 86380 86390 1
537448 99537448 1001 86380 86390 1
537487 99537487 1001 86380 86390 1
537372 99537372 1001 86380 86390 1
537428 99537428 1001 86380 86390 1
538038 99538038 1001 86380 86390 1
538001 99538001 1001 86380 86390 1
538034 99538034 1001 86380 86390 1
538134 99538134 1001 86380 86390 1
538678 99538678 1001 86380 86390 1
538743 99538743 1001 86380 86390 1
538757 99538757 1001 86380 86390 1
538654 99538654 1001 86380 86390 1
538808 99538808 1001 86380 86390 1
538698 99538698 1001 86380 86390 1
538404 99538404 1001 86380 86390 1
538462 99538462 1001 86380 86390 1
538942 99538942 1001 86380 86390 1
538881 99538881 1001 86380 86390 1
538973 99538973 1001 86380 86390 1
538950 99538950 1001 86380 86390 1
538992 99538992 1001 86380 86390 1
539564 99539564 1001 86380 86390 1
539500 99539500 1001 86380 86390 1
539581 99539581 1001 86380 86390 1
539297 99539297 1001 86380 86390 1
539415 99539415 1001 86380 86390 1
539287 99539287 1001 86380 86390 1
539133 99539133 1001 86380 86390 1
539723 99539723 1001 86380 86390 1
540438 99540438 1001 86380 86390 1
540381 99540381 1001 86380 86390 1
540281 99540281 1001 86380 86390 1
540411 99540411 1001 86380 86390 1
540070 99540070 1001 86380 86390 1
540071 99540071 1001 86380 86390 1
540166 99540166 1001 86380 86390 1
540181 99540181 1001 86380 86390 1
540079 99540079 1001 86380 86390 1
539961 99539961 1001 86380 86390 1
540013 99540013 1001 86380 86390 1
539857 99539857 1001 86380 86390 1
540607 99540607 1001 86380 86390 1
540055 99540055 1001 86380 86390 1
540625 99540625 1001 86380 86390 1
540666 99540666 1001 86380 86390 1
540538 99540538 1001 86380 86390 1
541140 99541140 1001 86380 86390 1
541261 99541261 1001 86380 86390 1
541128 99541128 1001 86380 86390 1
541103 99541103 1001 86380 86390 1
541121 99541121 1001 86380 86390 1
541252 99541252 1001 86380 86390 1
541188 99541188 1001 86380 86390 1
541029 99541029 1001 86380 86390 1
540751 99540751 1001 86380 86390 1
540688 99540688 1001 86380 86390 1
540814 99540814 1001 86380 86390 1
541346 99541346 1001 86380 86390 1
541450 99541450 1001 86380 86390 1
541403 99541403 1001 86380 86390 1
541481 99541481 1001 86380 86390 1
542057 99542057 1001 86380 86390 1
542084 99542084 1001 86380 86390 1
541928 99541928 1001 86380 86390 1
542108 99542108 1001 86380 86390 1
541728 99541728 1001 86380 86390 1
541794 99541794 1001 86380 86390 1
541605 99541605 1001 86380 86390 1
541569 99541569 1001 86380 86390 1
541662 99541662 1001 86380 86390 1
541665 99541665 1001 86380 86390 1
542765 99542765 1001 86380 86390 1
542894 99542894 1001 86380 86390 1
542871 99542871 1001 86380 86390 1
542920 99542920 1001 86380 86390 1
542902 99542902 1001 86380 86390 1
542559 99542559 1001 86380 86390 1
542663 99542663 1001 86380 86390 1
542664 99542664 1001 86380 86390 1
542641 99542641 1001 86380 86390 1
542392 99542392 1001 86380 86390 1
542522 99542522 1001 86380 86390 1
543011 99543011 1001 86380 86390 1
543095 99543095 1001 86380 86390 1
543018 99543018 1001 86380 86390 1
543590 99543590 1001 86380 86390 1
543456 99543456 1001 86380 86390 1
543473 99543473 1001 86380 86390 1
543166 99543166 1001 86380 86390 1
543323 99543323 1001 86380 86390 1
543220 99543220 1001 86380 86390 1
543273 99543273 1001 86380 86390 1
543236 99543236 1001 86380 86390 1
543330 99543330 1001 86380 86390 1
543903 99543903 1001 86380 86390 1
543882 99543882 1001 86380 86390 1
544560 99544560 1001 86380 86390 1
544570 99544570 1001 86380 86390 1
544380 99544380 1001 86380 86390 1
544303 99544303 1001 86380 86390 1
544241 99544241 1001 86380 86390 1
544218 99544218 1001 86380 86390 1
544374 99544374 1001 86380 86390 1
544391 99544391 1001 86380 86390 1
544096 99544096 1001 86380 86390 1
544701 99544701 1001 86380 86390 1
544653 99544653 1001 86380 86390 1
421204 476 1001 60420 67257 1
529067 763 1001 46321 46621 1
540407 609 1002 31432 35389 1
400003 99400003 1001 86380 86390 1
400009 99400009 1001 86380 86390 1
400098 99400098 1001 86380 86390 1
400043 99400043 1001 86380 86390 1
400106 99400106 1001 86380 86390 1
400562 99400562 1001 86380 86390 1
400667 99400667 1001 86380 86390 1
400821 99400821 1001 86380 86390 1
400908 99400908 1001 86380 86390 1
400833 99400833 1001 86380 86390 1
400980 99400980 1001 86380 86390 1
400953 99400953 1001 86380 86390 1
400955 99400955 1001 86380 86390 1
401049 99401049 1001 86380 86390 1
401102 99401102 1001 86380 86390 1
401200 99401200 1001 86380 86390 1
401183 99401183 1001 86380 86390 1
401318 99401318 1001 86380 86390 1
401374 99401374 1001 86380 86390 1
401386 99401386 1001 86380 86390 1
401496 99401496 1001 86380 86390 1
401607 99401607 1001 86380 86390 1
402039 99402039 1001 86380 86390 1
402372 99402372 1001 86380 86390 1
402575 99402575 1001 86380 86390 1
402630 99402630 1001 86380 86390 1
402797 99402797 1001 86380 86390 1
402921 99402921 1001 86380 86390 1
403174 99403174 1001 86380 86390 1
403478 99403478 1001 86380 86390 1
403503 99403503 1001 86380 86390 1
403467 99403467 1001 86380 86390 1
403581 99403581 1001 86380 86390 1
403560 99403560 1001 86380 86390 1
403729 99403729 1001 86380 86390 1
403825 99403825 1001 86380 86390 1
403841 99403841 1001 86380 86390 1
403996 99403996 1001 86380 86390 1
404275 99404275 1001 86380 86390 1
404421 99404421 1001 86380 86390 1
404462 99404462 1001 86380 86390 1
404557 99404557 1001 86380 86390 1
404558 99404558 1001 86380 86390 1
404610 99404610 1001 86380 86390 1
404739 99404739 1001 86380 86390 1
404858 99404858 1001 86380 86390 1
405006 99405006 1001 86380 86390 1
405199 99405199 1001 86380 86390 1
405288 99405288 1001 86380 86390 1
405265 99405265 1001 86380 86390 1
405448 99405448 1001 86380 86390 1
405558 99405558 1001 86380 86390 1
405840 99405840 1001 86380 86390 1
406076 99406076 1001 86380 86390 1
406166 99406166 1001 86380 86390 1
406126 99406126 1001 86380 86390 1
406086 99406086 1001 86380 86390 1
406241 99406241 1001 86380 86390 1
406389 99406389 1001 86380 86390 1
406285 99406285 1001 86380 86390 1
406416 99406416 1001 86380 86390 1
406620 99406620 1001 86380 86390 1
406896 99406896 1001 86380 86390 1
406953 99406953 1001 86380 86390 1
406955 99406955 1001 86380 86390 1
407571 99407571 1001 86380 86390 1
407605 99407605 1001 86380 86390 1
407626 99407626 1001 86380 86390 1
407927 99407927 1001 86380 86390 1
408159 99408159 1001 86380 86390 1
408265 99408265 1001 86380 86390 1
408243 99408243 1001 86380 86390 1
408422 99408422 1001 86380 86390 1
408522 99408522 1001 86380 86390 1
408578 99408578 1001 86380 86390 1
408865 99408865 1001 86380 86390 1
408879 99408879 1001 86380 86390 1
409051 99409051 1001 86380 86390 1
409377 99409377 1001 86380 86390 1
409340 99409340 1001 86380 86390 1
409424 99409424 1001 86380 86390 1
409430 99409430 1001 86380 86390 1
409477 99409477 1001 86380 86390 1
409505 99409505 1001 86380 86390 1
409802 99409802 1001 86380 86390 1
409983 99409983 1001 86380 86390 1
409893 99409893 1001 86380 86390 1
410475 99410475 1001 86380 86390 1
410552 99410552 1001 86380 86390 1
411412 99411412 1001 86380 86390 1
411445 99411445 1001 86380 86390 1
411456 99411456 1001 86380 86390 1
411816 99411816 1001 86380 86390 1
411872 99411872 1001 86380 86390 1
411950 99411950 1001 86380 86390 1
412069 99412069 1001 86380 86390 1
412446 99412446 1001 86380 86390 1
413317 99413317 1001 86380 86390 1
413503 99413503 1001 86380 86390 1
413394 99413394 1001 86380 86390 1
412960 99412960 1001 86380 86390 1
412992 99412992 1001 86380 86390 1
412855 99412855 1001 86380 86390 1
412600 99412600 1001 86380 86390 1
413991 99413991 1001 86380 86390 1
413958 99413958 1001 86380 86390 1
413994 99413994 1001 86380 86390 1
413830 99413830 1001 86380 86390 1
415141 99415141 1001 86380 86390 1
414655 99414655 1001 86380 86390 1
414879 99414879 1001 86380 86390 1
414883 99414883 1001 86380 86390 1
414233 99414233 1001 86380 86390 1
414188 99414188 1001 86380 86390 1
415480 99415480 1001 86380 86390 1
415391 99415391 1001 86380 86390 1
415561 99415561 1001 86380 86390 1
416678 99416678 1001 86380 86390 1
416815 99416815 1001 86380 86390 1
416819 99416819 1001 86380 86390 1
416913 99416913 1001 86380 86390 1
416619 99416619 1001 86380 86390 1
416980 99416980 1001 86380 86390 1
416238 99416238 1001 86380 86390 1
416301 99416301 1001 86380 86390 1
416306 99416306 1001 86380 86390 1
416489 99416489 1001 86380 86390 1
415777 99415777 1001 86380 86390 1
415884 99415884 1001 86380 86390 1
415806 99415806 1001 86380 86390 1
417426 99417426 1001 86380 86390 1
418521 99418521 1001 86380 86390 1
418340 99418340 1001 86380 86390 1
418152 99418152 1001 86380 86390 1
417893 99417893 1001 86380 86390 1
417618 99417618 1001 86380 86390 1
417800 99417800 1001 86380 86390 1
417626 99417626 1001 86380 86390 1
418881 99418881 1001 86380 86390 1
418953 99418953 1001 86380 86390 1
420342 99420342 1001 86380 86390 1
420185 99420185 1001 86380 86390 1
420235 99420235 1001 86380 86390 1
419962 99419962 1001 86380 86390 1
419292 99419292 1001 86380 86390 1
419507 99419507 1001 86380 86390 1
419311 99419311 1001 86380 86390 1
420806 99420806 1001 86380 86390 1
420807 99420807 1001 86380 86390 1
419211 99419211 1001 86380 86390 1
420780 99420780 1001 86380 86390 1
420702 99420702 1001 86380 86390 1
422111 99422111 1001 86380 86390 1
422037 99422037 1001 86380 86390 1
421688 99421688 1001 86380 86390 1
421506 99421506 1001 86380 86390 1
421550 99421550 1001 86380 86390 1
421623 99421623 1001 86380 86390 1
421302 99421302 1001 86380 86390 1
421560 99421560 1001 86380 86390 1
421365 99421365 1001 86380 86390 1
420906 99420906 1001 86380 86390 1
422502 99422502 1001 86380 86390 1
422333 99422333 1001 86380 86390 1
422460 99422460 1001 86380 86390 1
422125 99422125 1001 86380 86390 1
422319 99422319 1001 86380 86390 1
423513 99423513 1001 86380 86390 1
423398 99423398 1001 86380 86390 1
423353 99423353 1001 86380 86390 1
423111 99423111 1001 86380 86390 1
423175 99423175 1001 86380 86390 1
423103 99423103 1001 86380 86390 1
422610 99422610 1001 86380 86390 1
422812 99422812 1001 86380 86390 1
422741 99422741 1001 86380 86390 1
422719 99422719 1001 86380 86390 1
424136 99424136 1001 86380 86390 1
423863 99423863 1001 86380 86390 1
425123 99425123 1001 86380 86390 1
424905 99424905 1001 86380 86390 1
424698 99424698 1001 86380 86390 1
424261 99424261 1001 86380 86390 1
424437 99424437 1001 86380 86390 1
424460 99424460 1001 86380 86390 1
424542 99424542 1001 86380 86390 1
425776 99425776 1001 86380 86390 1
425584 99425584 1001 86380 86390 1
425633 99425633 1001 86380 86390 1
425666 99425666 1001 86380 86390 1
425818 99425818 1001 86380 86390 1
426928 99426928 1001 86380 86390 1
426772 99426772 1001 86380 86390 1
427020 99427020 1001 86380 86390 1
426891 99426891 1001 86380 86390 1
426553 99426553 1001 86380 86390 1
426385 99426385 1001 86380 86390 1
426608 99426608 1001 86380 86390 1
426213 99426213 1001 86380 86390 1
427167 99427167 1001 86380 86390 1
427389 99427389 1001 86380 86390 1
427436 99427436 1001 86380 86390 1
427484 99427484 1001 86380 86390 1
427476 99427476 1001 86380 86390 1
428401 99428401 1001 86380 86390 1
428551 99428551 1001 86380 86390 1
428530 99428530 1001 86380 86390 1
428725 99428725 1001 86380 86390 1
428340 99428340 1001 86380 86390 1
428188 99428188 1001 86380 86390 1
428107 99428107 1001 86380 86390 1
427631 99427631 1001 86380 86390 1
427615 99427615 1001 86380 86390 1
427748 99427748 1001 86380 86390 1
428859 99428859 1001 86380 86390 1
429093 99429093 1001 86380 86390 1
430372 99430372 1001 86380 86390 1
429862 99429862 1001 86380 86390 1
429623 99429623 1001 86380 86390 1
429245 99429245 1001 86380 86390 1
429552 99429552 1001 86380 86390 1
429257 99429257 1001 86380 86390 1
429239 99429239 1001 86380 86390 1
430707 99430707 1001 86380 86390 1
430511 99430511 1001 86380 86390 1
430686 99430686 1001 86380 86390 1
430689 99430689 1001 86380 86390 1
431818 99431818 1001 86380 86390 1
432013 99432013 1001 86380 86390 1
431949 99431949 1001 86380 86390 1
431629 99431629 1001 86380 86390 1
431265 99431265 1001 86380 86390 1
431301 99431301 1001 86380 86390 1
431642 99431642 1001 86380 86390 1
431525 99431525 1001 86380 86390 1
431020 99431020 1001 86380 86390 1
431078 99431078 1001 86380 86390 1
432407 99432407 1001 86380 86390 1
432249 99432249 1001 86380 86390 1
432129 99432129 1001 86380 86390 1
432255 99432255 1001 86380 86390 1
432421 99432421 1001 86380 86390 1
432197 99432197 1001 86380 86390 1
433373 99433373 1001 86380 86390 1
433556 99433556 1001 86380 86390 1
433571 99433571 1001 86380 86390 1
433572 99433572 1001 86380 86390 1
433478 99433478 1001 86380 86390 1
433462 99433462 1001 86380 86390 1
433127 99433127 1001 86380 86390 1
433208 99433208 1001 86380 86390 1
432792 99432792 1001 86380 86390 1
434017 99434017 1001 86380 86390 1
433752 99433752 1001 86380 86390 1
434007 99434007 1001 86380 86390 1
433748 99433748 1001 86380 86390 1
435434 99435434 1001 86380 86390 1
435377 99435377 1001 86380 86390 1
434450 99434450 1001 86380 86390 1
434232 99434232 1001 86380 86390 1
434416 99434416 1001 86380 86390 1
434224 99434224 1001 86380 86390 1
435643 99435643 1001 86380 86390 1
435462 99435462 1001 86380 86390 1
435771 99435771 1001 86380 86390 1
437024 99437024 1001 86380 86390 1
436990 99436990 1001 86380 86390 1
437095 99437095 1001 86380 86390 1
436992 99436992 1001 86380 86390 1
436422 99436422 1001 86380 86390 1
436594 99436594 1001 86380 86390 1
436550 99436550 1001 86380 86390 1
436703 99436703 1001 86380 86390 1
436270 99436270 1001 86380 86390 1
435938 99435938 1001 86380 86390 1
300081 99300081 1001 86380 86390 1
300083 99300083 1001 86380 86390 1
300085 99300085 1001 86380 86390 1
437350 99437350 1001 86380 86390 1
300727 99300727 1001 86380 86390 1
300551 99300551 1001 86380 86390 1
300616 99300616 1001 86380 86390 1
300618 99300618 1001 86380 86390 1
300644 99300644 1001 86380 86390 1
300650 99300650 1001 86380 86390 1
300408 99300408 1001 86380 86390 1
300475 99300475 1001 86380 86390 1
300437 99300437 1001 86380 86390 1
300212 99300212 1001 86380 86390 1
300153 99300153 1001 86380 86390 1
300897 99300897 1001 86380 86390 1
300746 99300746 1001 86380 86390 1
300863 99300863 1001 86380 86390 1
300735 99300735 1001 86380 86390 1
300867 99300867 1001 86380 86390 1
301504 99301504 1001 86380 86390 1
301421 99301421 1001 86380 86390 1
301385 99301385 1001 86380 86390 1
301515 99301515 1001 86380 86390 1
301250 99301250 1001 86380 86390 1
301334 99301334 1001 86380 86390 1
300948 99300948 1001 86380 86390 1
301105 99301105 1001 86380 86390 1
301074 99301074 1001 86380 86390 1
301643 99301643 1001 86380 86390 1
301657 99301657 1001 86380 86390 1
301580 99301580 1001 86380 86390 1
301575 99301575 1001 86380 86390 1
302269 99302269 1001 86380 86390 1
302246 99302246 1001 86380 86390 1
302273 99302273 1001 86380 86390 1
302340 99302340 1001 86380 86390 1
302150 99302150 1001 86380 86390 1
302130 99302130 1001 86380 86390 1
302156 99302156 1001 86380 86390 1
302106 99302106 1001 86380 86390 1
301990 99301990 1001 86380 86390 1
301991 99301991 1001 86380 86390 1
302058 99302058 1001 86380 86390 1
301829 99301829 1001 86380 86390 1
301898 99301898 1001 86380 86390 1
301963 99301963 1001 86380 86390 1
301874 99301874 1001 86380 86390 1
301888 99301888 1001 86380 86390 1
302405 99302405 1001 86380 86390 1
302485 99302485 1001 86380 86390 1
302498 99302498 1001 86380 86390 1
303104 99303104 1001 86380 86390 1
303169 99303169 1001 86380 86390 1
303027 99303027 1001 86380 86390 1
303119 99303119 1001 86380 86390 1
303094 99303094 1001 86380 86390 1
303071 99303071 1001 86380 86390 1
303150 99303150 1001 86380 86390 1
303112 99303112 1001 86380 86390 1
303036 99303036 1001 86380 86390 1
303062 99303062 1001 86380 86390 1
302820 99302820 1001 86380 86390 1
302949 99302949 1001 86380 86390 1
302861 99302861 1001 86380 86390 1
302874 99302874 1001 86380 86390 1
302881 99302881 1001 86380 86390 1
302633 99302633 1001 86380 86390 1
303958 99303958 1001 86380 86390 1
303831 99303831 1001 86380 86390 1
303924 99303924 1001 86380 86390 1
303951 99303951 1001 86380 86390 1
303865 99303865 1001 86380 86390 1
303685 99303685 1001 86380 86390 1
303689 99303689 1001 86380 86390 1
303767 99303767 1001 86380 86390 1
303821 99303821 1001 86380 86390 1
303655 99303655 1001 86380 86390 1
303630 99303630 1001 86380 86390 1
303557 99303557 1001 86380 86390 1
303481 99303481 1001 86380 86390 1
303539 99303539 1001 86380 86390 1
303528 99303528 1001 86380 86390 1
304044 99304044 1001 86380 86390 1
304201 99304201 1001 86380 86390 1
304154 99304154 1001 86380 86390 1
304080 99304080 1001 86380 86390 1
304701 99304701 1001 86380 86390 1
304492 99304492 1001 86380 86390 1
304544 99304544 1001 86380 86390 1
304495 99304495 1001 86380 86390 1
304625 99304625 1001 86380 86390 1
304342 99304342 1001 86380 86390 1
304394 99304394 1001 86380 86390 1
304433 99304433 1001 86380 86390 1
304306 99304306 1001 86380 86390 1
304397 99304397 1001 86380 86390 1
304295 99304295 1001 86380 86390 1
304311 99304311 1001 86380 86390 1
305040 99305040 1001 86380 86390 1
304963 99304963 1001 86380 86390 1
304901 99304901 1001 86380 86390 1
304982 99304982 1001 86380 86390 1
304984 99304984 1001 86380 86390 1
305657 99305657 1001 86380 86390 1
305620 99305620 1001 86380 86390 1
305569 99305569 1001 86380 86390 1
305298 99305298 1001 86380 86390 1
305287 99305287 1001 86380 86390 1
305472 99305472 1001 86380 86390 1
305386 99305386 1001 86380 86390 1
305082 99305082 1001 86380 86390 1
305179 99305179 1001 86380 86390 1
500078 99500078 1001 86380 86390 1
500659 99500659 1001 86380 86390 1
500711 99500711 1001 86380 86390 1
500716 99500716 1001 86380 86390 1
500710 99500710 1001 86380 86390 1
500507 99500507 1001 86380 86390 1
500495 99500495 1001 86380 86390 1
500538 99500538 1001 86380 86390 1
500302 99500302 1001 86380 86390 1
500308 99500308 1001 86380 86390 1
500993 99500993 1001 86380 86390 1
500923 99500923 1001 86380 86390 1
501002 99501002 1001 86380 86390 1
500860 99500860 1001 86380 86390 1
501408 99501408 1001 86380 86390 1
501386 99501386 1001 86380 86390 1
501297 99501297 1001 86380 86390 1
501310 99501310 1001 86380 86390 1
501059 99501059 1001 86380 86390 1
501062 99501062 1001 86380 86390 1
501167 99501167 1001 86380 86390 1
501807 99501807 1001 86380 86390 1
501756 99501756 1001 86380 86390 1
501804 99501804 1001 86380 86390 1
502298 99502298 1001 86380 86390 1
502365 99502365 1001 86380 86390 1
502385 99502385 1001 86380 86390 1
502282 99502282 1001 86380 86390 1
502295 99502295 1001 86380 86390 1
502194 99502194 1001 86380 86390 1
501942 99501942 1001 86380 86390 1
501970 99501970 1001 86380 86390 1
501866 99501866 1001 86380 86390 1
502049 99502049 1001 86380 86390 1
502477 99502477 1001 86380 86390 1
502576 99502576 1001 86380 86390 1
503154 99503154 1001 86380 86390 1
503159 99503159 1001 86380 86390 1
503121 99503121 1001 86380 86390 1
503147 99503147 1001 86380 86390 1
502959 99502959 1001 86380 86390 1
503013 99503013 1001 86380 86390 1
502951 99502951 1001 86380 86390 1
502979 99502979 1001 86380 86390 1
503007 99503007 1001 86380 86390 1
502943 99502943 1001 86380 86390 1
502701 99502701 1001 86380 86390 1
502871 99502871 1001 86380 86390 1
502784 99502784 1001 86380 86390 1
503353 99503353 1001 86380 86390 1
503317 99503317 1001 86380 86390 1
503308 99503308 1001 86380 86390 1
503415 99503415 1001 86380 86390 1
504041 99504041 1001 86380 86390 1
504092 99504092 1001 86380 86390 1
504060 99504060 1001 86380 86390 1
503934 99503934 1001 86380 86390 1
504108 99504108 1001 86380 86390 1
503875 99503875 1001 86380 86390 1
503765 99503765 1001 86380 86390 1
503547 99503547 1001 86380 86390 1
503535 99503535 1001 86380 86390 1
504225 99504225 1001 86380 86390 1
504240 99504240 1001 86380 86390 1
504845 99504845 1001 86380 86390 1
504771 99504771 1001 86380 86390 1
504797 99504797 1001 86380 86390 1
504902 99504902 1001 86380 86390 1
504825 99504825 1001 86380 86390 1
504625 99504625 1001 86380 86390 1
504664 99504664 1001 86380 86390 1
504711 99504711 1001 86380 86390 1
504329 99504329 1001 86380 86390 1
504408 99504408 1001 86380 86390 1
505099 99505099 1001 86380 86390 1
505050 99505050 1001 86380 86390 1
505728 99505728 1001 86380 86390 1
505451 99505451 1001 86380 86390 1
505454 99505454 1001 86380 86390 1
505520 99505520 1001 86380 86390 1
505460 99505460 1001 86380 86390 1
505538 99505538 1001 86380 86390 1
505323 99505323 1001 86380 86390 1
505285 99505285 1001 86380 86390 1
505155 99505155 1001 86380 86390 1
505963 99505963 1001 86380 86390 1
505886 99505886 1001 86380 86390 1
505878 99505878 1001 86380 86390 1
506584 99506584 1001 86380 86390 1
506587 99506587 1001 86380 86390 1
506276 99506276 1001 86380 86390 1
506290 99506290 1001 86380 86390 1
506303 99506303 1001 86380 86390 1
506221 99506221 1001 86380 86390 1
506172 99506172 1001 86380 86390 1
505991 99505991 1001 86380 86390 1
506074 99506074 1001 86380 86390 1
506000 99506000 1001 86380 86390 1
506713 99506713 1001 86380 86390 1
506683 99506683 1001 86380 86390 1
507321 99507321 1001 86380 86390 1
507231 99507231 1001 86380 86390 1
507394 99507394 1001 86380 86390 1
507407 99507407 1001 86380 86390 1
507367 99507367 1001 86380 86390 1
507420 99507420 1001 86380 86390 1
507166 99507166 1001 86380 86390 1
507180 99507180 1001 86380 86390 1
507105 99507105 1001 86380 86390 1
506944 99506944 1001 86380 86390 1
506834 99506834 1001 86380 86390 1
506964 99506964 1001 86380 86390 1
507536 99507536 1001 86380 86390 1
507564 99507564 1001 86380 86390 1
507429 99507429 1001 86380 86390 1
507442 99507442 1001 86380 86390 1
508084 99508084 1001 86380 86390 1
508228 99508228 1001 86380 86390 1
508126 99508126 1001 86380 86390 1
508004 99508004 1001 86380 86390 1
507923 99507923 1001 86380 86390 1
508002 99508002 1001 86380 86390 1
507925 99507925 1001 86380 86390 1
507718 99507718 1001 86380 86390 1
507714 99507714 1001 86380 86390 1
508444 99508444 1001 86380 86390 1
508317 99508317 1001 86380 86390 1
508294 99508294 1001 86380 86390 1
508936 99508936 1001 86380 86390 1
508458 99508458 1001 86380 86390 1
509099 99509099 1001 86380 86390 1
509100 99509100 1001 86380 86390 1
509118 99509118 1001 86380 86390 1
509122 99509122 1001 86380 86390 1
509265 99509265 1001 86380 86390 1
509801 99509801 1001 86380 86390 1
509830 99509830 1001 86380 86390 1
509891 99509891 1001 86380 86390 1
509669 99509669 1001 86380 86390 1
509514 99509514 1001 86380 86390 1
509686 99509686 1001 86380 86390 1
509496 99509496 1001 86380 86390 1
509509 99509509 1001 86380 86390 1
509510 99509510 1001 86380 86390 1
509563 99509563 1001 86380 86390 1
509370 99509370 1001 86380 86390 1
510586 99510586 1001 86380 86390 1
510651 99510651 1001 86380 86390 1
510644 99510644 1001 86380 86390 1
510556 99510556 1001 86380 86390 1
510719 99510719 1001 86380 86390 1
510544 99510544 1001 86380 86390 1
510345 99510345 1001 86380 86390 1
510514 99510514 1001 86380 86390 1
510389 99510389 1001 86380 86390 1
510428 99510428 1001 86380 86390 1
510339 99510339 1001 86380 86390 1
510254 99510254 1001 86380 86390 1
510296 99510296 1001 86380 86390 1
510760 99510760 1001 86380 86390 1
511426 99511426 1001 86380 86390 1
511553 99511553 1001 86380 86390 1
511505 99511505 1001 86380 86390 1
511494 99511494 1001 86380 86390 1
511546 99511546 1001 86380 86390 1
511335 99511335 1001 86380 86390 1
511284 99511284 1001 86380 86390 1
511272 99511272 1001 86380 86390 1
511329 99511329 1001 86380 86390 1
511191 99511191 1001 86380 86390 1
511243 99511243 1001 86380 86390 1
510960 99510960 1001 86380 86390 1
510962 99510962 1001 86380 86390 1
511118 99511118 1001 86380 86390 1
510952 99510952 1001 86380 86390 1
510940 99510940 1001 86380 86390 1
511096 99511096 1001 86380 86390 1
510941 99510941 1001 86380 86390 1
510957 99510957 1001 86380 86390 1
511707 99511707 1001 86380 86390 1
511723 99511723 1001 86380 86390 1
511600 99511600 1001 86380 86390 1
511704 99511704 1001 86380 86390 1
512242 99512242 1001 86380 86390 1
512321 99512321 1001 86380 86390 1
512185 99512185 1001 86380 86390 1
512152 99512152 1001 86380 86390 1
511810 99511810 1001 86380 86390 1
512444 99512444 1001 86380 86390 1
512422 99512422 1001 86380 86390 1
512388 99512388 1001 86380 86390 1
512821 99512821 1001 86380 86390 1
512837 99512837 1001 86380 86390 1
512981 99512981 1001 86380 86390 1
512812 99512812 1001 86380 86390 1
512969 99512969 1001 86380 86390 1
512640 99512640 1001 86380 86390 1
512706 99512706 1001 86380 86390 1
512719 99512719 1001 86380 86390 1
512657 99512657 1001 86380 86390 1
512712 99512712 1001 86380 86390 1
513370 99513370 1001 86380 86390 1
513271 99513271 1001 86380 86390 1
513272 99513272 1001 86380 86390 1
513350 99513350 1001 86380 86390 1
513342 99513342 1001 86380 86390 1
513855 99513855 1001 86380 86390 1
513645 99513645 1001 86380 86390 1
513672 99513672 1001 86380 86390 1
513739 99513739 1001 86380 86390 1
513818 99513818 1001 86380 86390 1
513728 99513728 1001 86380 86390 1
513655 99513655 1001 86380 86390 1
513786 99513786 1001 86380 86390 1
513424 99513424 1001 86380 86390 1
513507 99513507 1001 86380 86390 1
513521 99513521 1001 86380 86390 1
514054 99514054 1001 86380 86390 1
514160 99514160 1001 86380 86390 1
514744 99514744 1001 86380 86390 1
514839 99514839 1001 86380 86390 1
514567 99514567 1001 86380 86390 1
514556 99514556 1001 86380 86390 1
514585 99514585 1001 86380 86390 1
514611 99514611 1001 86380 86390 1
514315 99514315 1001 86380 86390 1
514251 99514251 1001 86380 86390 1
514425 99514425 1001 86380 86390 1
514324 99514324 1001 86380 86390 1
514274 99514274 1001 86380 86390 1
515037 99515037 1001 86380 86390 1
514885 99514885 1001 86380 86390 1
515018 99515018 1001 86380 86390 1
514889 99514889 1001 86380 86390 1
515554 99515554 1001 86380 86390 1
515580 99515580 1001 86380 86390 1
515387 99515387 1001 86380 86390 1
515286 99515286 1001 86380 86390 1
515302 99515302 1001 86380 86390 1
515218 99515218 1001 86380 86390 1
515105 99515105 1001 86380 86390 1
515196 99515196 1001 86380 86390 1
515250 99515250 1001 86380 86390 1
515239 99515239 1001 86380 86390 1
515229 99515229 1001 86380 86390 1
515087 99515087 1001 86380 86390 1
516343 99516343 1001 86380 86390 1
516187 99516187 1001 86380 86390 1
516110 99516110 1001 86380 86390 1
516301 99516301 1001 86380 86390 1
516277 99516277 1001 86380 86390 1
516072 99516072 1001 86380 86390 1
516091 99516091 1001 86380 86390 1
516066 99516066 1001 86380 86390 1
516002 99516002 1001 86380 86390 1
516523 99516523 1001 86380 86390 1
517137 99517137 1001 86380 86390 1
517215 99517215 1001 86380 86390 1
517042 99517042 1001 86380 86390 1
516991 99516991 1001 86380 86390 1
516932 99516932 1001 86380 86390 1
516860 99516860 1001 86380 86390 1
516886 99516886 1001 86380 86390 1
517507 99517507 1001 86380 86390 1
517378 99517378 1001 86380 86390 1
517367 99517367 1001 86380 86390 1
517354 99517354 1001 86380 86390 1
517526 99517526 1001 86380 86390 1
518020 99518020 1001 86380 86390 1
518120 99518120 1001 86380 86390 1
518155 99518155 1001 86380 86390 1
517943 99517943 1001 86380 86390 1
517957 99517957 1001 86380 86390 1
517874 99517874 1001 86380 86390 1
517928 99517928 1001 86380 86390 1
517620 99517620 1001 86380 86390 1
517654 99517654 1001 86380 86390 1
517550 99517550 1001 86380 86390 1
518201 99518201 1001 86380 86390 1
518365 99518365 1001 86380 86390 1
518927 99518927 1001 86380 86390 1
518868 99518868 1001 86380 86390 1
518920 99518920 1001 86380 86390 1
518753 99518753 1001 86380 86390 1
518599 99518599 1001 86380 86390 1
518419 99518419 1001 86380 86390 1
518410 99518410 1001 86380 86390 1
518529 99518529 1001 86380 86390 1
518493 99518493 1001 86380 86390 1
518391 99518391 1001 86380 86390 1
519103 99519103 1001 86380 86390 1
519039 99519039 1001 86380 86390 1
519713 99519713 1001 86380 86390 1
519744 99519744 1001 86380 86390 1
519669 99519669 1001 86380 86390 1
519238 99519238 1001 86380 86390 1
519949 99519949 1001 86380 86390 1
519873 99519873 1001 86380 86390 1
520555 99520555 1001 86380 86390 1
520452 99520452 1001 86380 86390 1
520505 99520505 1001 86380 86390 1
520261 99520261 1001 86380 86390 1
520252 99520252 1001 86380 86390 1
520024 99520024 1001 86380 86390 1
520780 99520780 1001 86380 86390 1
520807 99520807 1001 86380 86390 1
520783 99520783 1001 86380 86390 1
521352 99521352 1001 86380 86390 1
521466 99521466 1001 86380 86390 1
521355 99521355 1001 86380 86390 1
521412 99521412 1001 86380 86390 1
521388 99521388 1001 86380 86390 1
521072 99521072 1001 86380 86390 1
521216 99521216 1001 86380 86390 1
521088 99521088 1001 86380 86390 1
521155 99521155 1001 86380 86390 1
521233 99521233 1001 86380 86390 1
520871 99520871 1001 86380 86390 1
520965 99520965 1001 86380 86390 1
521030 99521030 1001 86380 86390 1
520992 99520992 1001 86380 86390 1
520957 99520957 1001 86380 86390 1
520946 99520946 1001 86380 86390 1
520869 99520869 1001 86380 86390 1
521581 99521581 1001 86380 86390 1
521504 99521504 1001 86380 86390 1
522188 99522188 1001 86380 86390 1
522215 99522215 1001 86380 86390 1
522013 99522013 1001 86380 86390 1
521742 99521742 1001 86380 86390 1
521704 99521704 1001 86380 86390 1
521718 99521718 1001 86380 86390 1
521746 99521746 1001 86380 86390 1
521785 99521785 1001 86380 86390 1
522398 99522398 1001 86380 86390 1
522464 99522464 1001 86380 86390 1
522323 99522323 1001 86380 86390 1
522952 99522952 1001 86380 86390 1
523004 99523004 1001 86380 86390 1
523019 99523019 1001 86380 86390 1
523024 99523024 1001 86380 86390 1
522961 99522961 1001 86380 86390 1
522752 99522752 1001 86380 86390 1
522753 99522753 1001 86380 86390 1
522766 99522766 1001 86380 86390 1
522779 99522779 1001 86380 86390 1
522523 99522523 1001 86380 86390 1
522629 99522629 1001 86380 86390 1
522572 99522572 1001 86380 86390 1
522637 99522637 1001 86380 86390 1
522638 99522638 1001 86380 86390 1
523133 99523133 1001 86380 86390 1
523251 99523251 1001 86380 86390 1
523794 99523794 1001 86380 86390 1
523808 99523808 1001 86380 86390 1
523838 99523838 1001 86380 86390 1
523852 99523852 1001 86380 86390 1
523599 99523599 1001 86380 86390 1
523730 99523730 1001 86380 86390 1
523692 99523692 1001 86380 86390 1
523646 99523646 1001 86380 86390 1
523375 99523375 1001 86380 86390 1
523398 99523398 1001 86380 86390 1
523954 99523954 1001 86380 86390 1
524050 99524050 1001 86380 86390 1
523962 99523962 1001 86380 86390 1
524066 99524066 1001 86380 86390 1
524093 99524093 1001 86380 86390 1
524029 99524029 1001 86380 86390 1
524120 99524120 1001 86380 86390 1
524604 99524604 1001 86380 86390 1
524570 99524570 1001 86380 86390 1
524675 99524675 1001 86380 86390 1
524587 99524587 1001 86380 86390 1
524411 99524411 1001 86380 86390 1
524455 99524455 1001 86380 86390 1
524432 99524432 1001 86380 86390 1
524336 99524336 1001 86380 86390 1
524195 99524195 1001 86380 86390 1
524884 99524884 1001 86380 86390 1
525462 99525462 1001 86380 86390 1
525465 99525465 1001 86380 86390 1
525353 99525353 1001 86380 86390 1
525380 99525380 1001 86380 86390 1
525099 99525099 1001 86380 86390 1
525182 99525182 1001 86380 86390 1
525752 99525752 1001 86380 86390 1
526364 99526364 1001 86380 86390 1
526366 99526366 1001 86380 86390 1
526383 99526383 1001 86380 86390 1
526077 99526077 1001 86380 86390 1
526092 99526092 1001 86380 86390 1
526212 99526212 1001 86380 86390 1
525897 99525897 1001 86380 86390 1
525889 99525889 1001 86380 86390 1
526460 99526460 1001 86380 86390 1
526435 99526435 1001 86380 86390 1
527057 99527057 1001 86380 86390 1
527181 99527181 1001 86380 86390 1
526914 99526914 1001 86380 86390 1
527019 99527019 1001 86380 86390 1
526955 99526955 1001 86380 86390 1
527004 99527004 1001 86380 86390 1
526811 99526811 1001 86380 86390 1
526734 99526734 1001 86380 86390 1
526631 99526631 1001 86380 86390 1
526728 99526728 1001 86380 86390 1
526743 99526743 1001 86380 86390 1
527445 99527445 1001 86380 86390 1
527317 99527317 1001 86380 86390 1
527371 99527371 1001 86380 86390 1
527294 99527294 1001 86380 86390 1
527410 99527410 1001 86380 86390 1
527449 99527449 1001 86380 86390 1
527334 99527334 1001 86380 86390 1
528072 99528072 1001 86380 86390 1
528042 99528042 1001 86380 86390 1
527720 99527720 1001 86380 86390 1
527799 99527799 1001 86380 86390 1
527722 99527722 1001 86380 86390 1
527854 99527854 1001 86380 86390 1
528158 99528158 1001 86380 86390 1
528148 99528148 1001 86380 86390 1
528084 99528084 1001 86380 86390 1
528838 99528838 1001 86380 86390 1
528699 99528699 1001 86380 86390 1
528789 99528789 1001 86380 86390 1
528887 99528887 1001 86380 86390 1
528770 99528770 1001 86380 86390 1
528608 99528608 1001 86380 86390 1
528616 99528616 1001 86380 86390 1
528539 99528539 1001 86380 86390 1
528425 99528425 1001 86380 86390 1
528413 99528413 1001 86380 86390 1
528390 99528390 1001 86380 86390 1
528326 99528326 1001 86380 86390 1
528404 99528404 1001 86380 86390 1
529553 99529553 1001 86380 86390 1
529644 99529644 1001 86380 86390 1
529174 99529174 1001 86380 86390 1
529136 99529136 1001 86380 86390 1
529203 99529203 1001 86380 86390 1
529234 99529234 1001 86380 86390 1
529312 99529312 1001 86380 86390 1
529763 99529763 1001 86380 86390 1
529793 99529793 1001 86380 86390 1
529913 99529913 1001 86380 86390 1
529732 99529732 1001 86380 86390 1
529761 99529761 1001 86380 86390 1
529827 99529827 1001 86380 86390 1
530552 99530552 1001 86380 86390 1
530468 99530468 1001 86380 86390 1
530548 99530548 1001 86380 86390 1
530205 99530205 1001 86380 86390 1
530219 99530219 1001 86380 86390 1
530142 99530142 1001 86380 86390 1
530015 99530015 1001 86380 86390 1
530615 99530615 1001 86380 86390 1
530728 99530728 1001 86380 86390 1
531187 99531187 1001 86380 86390 1
531046 99531046 1001 86380 86390 1
531051 99531051 1001 86380 86390 1
530875 99530875 1001 86380 86390 1
530864 99530864 1001 86380 86390 1
530774 99530774 1001 86380 86390 1
530870 99530870 1001 86380 86390 1
531580 99531580 1001 86380 86390 1
532143 99532143 1001 86380 86390 1
532097 99532097 1001 86380 86390 1
531927 99531927 1001 86380 86390 1
531928 99531928 1001 86380 86390 1
531993 99531993 1001 86380 86390 1
531851 99531851 1001 86380 86390 1
531957 99531957 1001 86380 86390 1
531894 99531894 1001 86380 86390 1
531635 99531635 1001 86380 86390 1
532360 99532360 1001 86380 86390 1
532373 99532373 1001 86380 86390 1
532368 99532368 1001 86380 86390 1
532878 99532878 1001 86380 86390 1
532850 99532850 1001 86380 86390 1
532979 99532979 1001 86380 86390 1
532635 99532635 1001 86380 86390 1
532740 99532740 1001 86380 86390 1
532779 99532779 1001 86380 86390 1
532592 99532592 1001 86380 86390 1
532417 99532417 1001 86380 86390 1
532536 99532536 1001 86380 86390 1
532436 99532436 1001 86380 86390 1
533055 99533055 1001 86380 86390 1
533173 99533173 1001 86380 86390 1
533072 99533072 1001 86380 86390 1
533036 99533036 1001 86380 86390 1
533116 99533116 1001 86380 86390 1
533092 99533092 1001 86380 86390 1
533797 99533797 1001 86380 86390 1
533498 99533498 1001 86380 86390 1
533618 99533618 1001 86380 86390 1
533380 99533380 1001 86380 86390 1
533329 99533329 1001 86380 86390 1
533401 99533401 1001 86380 86390 1
534053 99534053 1001 86380 86390 1
533966 99533966 1001 86380 86390 1
533915 99533915 1001 86380 86390 1
534634 99534634 1001 86380 86390 1
534499 99534499 1001 86380 86390 1
534298 99534298 1001 86380 86390 1
534453 99534453 1001 86380 86390 1
534416 99534416 1001 86380 86390 1
534370 99534370 1001 86380 86390 1
534347 99534347 1001 86380 86390 1
534849 99534849 1001 86380 86390 1
534855 99534855 1001 86380 86390 1
534728 99534728 1001 86380 86390 1
535446 99535446 1001 86380 86390 1
535450 99535450 1001 86380 86390 1
535415 99535415 1001 86380 86390 1
535201 99535201 1001 86380 86390 1
534972 99534972 1001 86380 86390 1
534907 99534907 1001 86380 86390 1
535599 99535599 1001 86380 86390 1
535535 99535535 1001 86380 86390 1
535646 99535646 1001 86380 86390 1
536185 99536185 1001 86380 86390 1
536295 99536295 1001 86380 86390 1
536014 99536014 1001 86380 86390 1
536079 99536079 1001 86380 86390 1
536006 99536006 1001 86380 86390 1
535971 99535971 1001 86380 86390 1
535933 99535933 1001 86380 86390 1
536103 99536103 1001 86380 86390 1
536421 99536421 1001 86380 86390 1
536474 99536474 1001 86380 86390 1
537063 99537063 1001 86380 86390 1
537134 99537134 1001 86380 86390 1
536968 99536968 1001 86380 86390 1
537123 99537123 1001 86380 86390 1
537085 99537085 1001 86380 86390 1
536867 99536867 1001 86380 86390 1
536842 99536842 1001 86380 86390 1
536767 99536767 1001 86380 86390 1
536808 99536808 1001 86380 86390 1
536570 99536570 1001 86380 86390 1
537320 99537320 1001 86380 86390 1
537836 99537836 1001 86380 86390 1
537827 99537827 1001 86380 86390 1
537970 99537970 1001 86380 86390 1
537949 99537949 1001 86380 86390 1
537720 99537720 1001 86380 86390 1
537764 99537764 1001 86380 86390 1
537395 99537395 1001 86380 86390 1
537449 99537449 1001 86380 86390 1
538075 99538075 1001 86380 86390 1
538147 99538147 1001 86380 86390 1
538173 99538173 1001 86380 86390 1
538753 99538753 1001 86380 86390 1
538613 99538613 1001 86380 86390 1
538666 99538666 1001 86380 86390 1
538794 99538794 1001 86380 86390 1
538629 99538629 1001 86380 86390 1
538807 99538807 1001 86380 86390 1
538748 99538748 1001 86380 86390 1
538646 99538646 1001 86380 86390 1
538711 99538711 1001 86380 86390 1
538518 99538518 1001 86380 86390 1
538290 99538290 1001 86380 86390 1
538863 99538863 1001 86380 86390 1
538904 99538904 1001 86380 86390 1
538827 99538827 1001 86380 86390 1
538857 99538857 1001 86380 86390 1
538936 99538936 1001 86380 86390 1
539538 99539538 1001 86380 86390 1
539435 99539435 1001 86380 86390 1
539308 99539308 1001 86380 86390 1
539249 99539249 1001 86380 86390 1
539354 99539354 1001 86380 86390 1
539129 99539129 1001 86380 86390 1
539105 99539105 1001 86380 86390 1
539690 99539690 1001 86380 86390 1
539768 99539768 1001 86380 86390 1
539783 99539783 1001 86380 86390 1
539822 99539822 1001 86380 86390 1
539788 99539788 1001 86380 86390 1
540338 99540338 1001 86380 86390 1
540272 99540272 1001 86380 86390 1
540140 99540140 1001 86380 86390 1
540218 99540218 1001 86380 86390 1
539912 99539912 1001 86380 86390 1
539860 99539860 1001 86380 86390 1
540006 99540006 1001 86380 86390 1
540045 99540045 1001 86380 86390 1
540505 99540505 1001 86380 86390 1
540615 99540615 1001 86380 86390 1
540590 99540590 1001 86380 86390 1
540553 99540553 1001 86380 86390 1
540489 99540489 1001 86380 86390 1
541167 99541167 1001 86380 86390 1
541181 99541181 1001 86380 86390 1
541271 99541271 1001 86380 86390 1
540958 99540958 1001 86380 86390 1
540951 99540951 1001 86380 86390 1
541474 99541474 1001 86380 86390 1
541379 99541379 1001 86380 86390 1
541392 99541392 1001 86380 86390 1
542118 99542118 1001 86380 86390 1
541992 99541992 1001 86380 86390 1
541920 99541920 1001 86380 86390 1
541984 99541984 1001 86380 86390 1
541774 99541774 1001 86380 86390 1
541753 99541753 1001 86380 86390 1
541818 99541818 1001 86380 86390 1
541769 99541769 1001 86380 86390 1
541530 99541530 1001 86380 86390 1
541545 99541545 1001 86380 86390 1
541533 99541533 1001 86380 86390 1
541664 99541664 1001 86380 86390 1
541666 99541666 1001 86380 86390 1
542318 99542318 1001 86380 86390 1
542241 99542241 1001 86380 86390 1
542257 99542257 1001 86380 86390 1
542140 99542140 1001 86380 86390 1
542820 99542820 1001 86380 86390 1
542795 99542795 1001 86380 86390 1
542703 99542703 1001 86380 86390 1
542692 99542692 1001 86380 86390 1
542654 99542654 1001 86380 86390 1
542735 99542735 1001 86380 86390 1
542543 99542543 1001 86380 86390 1
542501 99542501 1001 86380 86390 1
542412 99542412 1001 86380 86390 1
543150 99543150 1001 86380 86390 1
543127 99543127 1001 86380 86390 1
542972 99542972 1001 86380 86390 1
543146 99543146 1001 86380 86390 1
542953 99542953 1001 86380 86390 1
543721 99543721 1001 86380 86390 1
543574 99543574 1001 86380 86390 1
543629 99543629 1001 86380 86390 1
543477 99543477 1001 86380 86390 1
543404 99543404 1001 86380 86390 1
543367 99543367 1001 86380 86390 1
543448 99543448 1001 86380 86390 1
543308 99543308 1001 86380 86390 1
543172 99543172 1001 86380 86390 1
543173 99543173 1001 86380 86390 1
543813 99543813 1001 86380 86390 1
543852 99543852 1001 86380 86390 1
543830 99543830 1001 86380 86390 1
544491 99544491 1001 86380 86390 1
544588 99544588 1001 86380 86390 1
544479 99544479 1001 86380 86390 1
544468 99544468 1001 86380 86390 1
544213 99544213 1001 86380 86390 1
544193 99544193 1001 86380 86390 1
543979 99543979 1001 86380 86390 1
544170 99544170 1001 86380 86390 1
544700 99544700 1001 86380 86390 1
544615 99544615 1001 86380 86390 1
427033 234 1001 56100 56457 1
504004 856 1001 35522 35822 1
529047 865 1002 27947 38801 1
531863 1068 1002 61509 70770 1
531952 848 1002 34388 40675 1
540407 609 1001 31122 31421 1
400073 99400073 1001 86380 86390 1
400215 99400215 1001 86380 86390 1
400278 99400278 1001 86380 86390 1
400420 99400420 1001 86380 86390 1
400447 99400447 1001 86380 86390 1
400680 99400680 1001 86380 86390 1
400775 99400775 1001 86380 86390 1
401041 99401041 1001 86380 86390 1
401072 99401072 1001 86380 86390 1
401189 99401189 1001 86380 86390 1
401356 99401356 1001 86380 86390 1
401522 99401522 1001 86380 86390 1
401821 99401821 1001 86380 86390 1
402418 99402418 1001 86380 86390 1
402662 99402662 1001 86380 86390 1
402640 99402640 1001 86380 86390 1
402583 99402583 1001 86380 86390 1
402722 99402722 1001 86380 86390 1
402835 99402835 1001 86380 86390 1
402985 99402985 1001 86380 86390 1
403003 99403003 1001 86380 86390 1
403004 99403004 1001 86380 86390 1
403095 99403095 1001 86380 86390 1
403312 99403312 1001 86380 86390 1
403244 99403244 1001 86380 86390 1
403613 99403613 1001 86380 86390 1
404135 99404135 1001 86380 86390 1
404082 99404082 1001 86380 86390 1
404061 99404061 1001 86380 86390 1
404274 99404274 1001 86380 86390 1
404291 99404291 1001 86380 86390 1
404471 99404471 1001 86380 86390 1
404472 99404472 1001 86380 86390 1
404402 99404402 1001 86380 86390 1
404583 99404583 1001 86380 86390 1
404664 99404664 1001 86380 86390 1
404666 99404666 1001 86380 86390 1
404790 99404790 1001 86380 86390 1
405026 99405026 1001 86380 86390 1
405148 99405148 1001 86380 86390 1
405284 99405284 1001 86380 86390 1
405238 99405238 1001 86380 86390 1
405393 99405393 1001 86380 86390 1
405627 99405627 1001 86380 86390 1
405725 99405725 1001 86380 86390 1
405704 99405704 1001 86380 86390 1
405740 99405740 1001 86380 86390 1
405943 99405943 1001 86380 86390 1
406053 99406053 1001 86380 86390 1
405991 99405991 1001 86380 86390 1
406128 99406128 1001 86380 86390 1
406400 99406400 1001 86380 86390 1
406696 99406696 1001 86380 86390 1
406922 99406922 1001 86380 86390 1
407052 99407052 1001 86380 86390 1
407298 99407298 1001 86380 86390 1
407409 99407409 1001 86380 86390 1
407456 99407456 1001 86380 86390 1
407615 99407615 1001 86380 86390 1
407672 99407672 1001 86380 86390 1
407629 99407629 1001 86380 86390 1
407919 99407919 1001 86380 86390 1
407910 99407910 1001 86380 86390 1
408087 99408087 1001 86380 86390 1
408090 99408090 1001 86380 86390 1
408045 99408045 1001 86380 86390 1
408151 99408151 1001 86380 86390 1
408289 99408289 1001 86380 86390 1
408211 99408211 1001 86380 86390 1
408377 99408377 1001 86380 86390 1
408317 99408317 1001 86380 86390 1
408524 99408524 1001 86380 86390 1
408556 99408556 1001 86380 86390 1
408915 99408915 1001 86380 86390 1
408907 99408907 1001 86380 86390 1
409126 99409126 1001 86380 86390 1
409155 99409155 1001 86380 86390 1
409202 99409202 1001 86380 86390 1
409425 99409425 1001 86380 86390 1
409565 99409565 1001 86380 86390 1
409651 99409651 1001 86380 86390 1
409689 99409689 1001 86380 86390 1
410034 99410034 1001 86380 86390 1
410101 99410101 1001 86380 86390 1
410236 99410236 1001 86380 86390 1
410460 99410460 1001 86380 86390 1
410514 99410514 1001 86380 86390 1
410496 99410496 1001 86380 86390 1
410557 99410557 1001 86380 86390 1
410804 99410804 1001 86380 86390 1
410898 99410898 1001 86380 86390 1
410815 99410815 1001 86380 86390 1
410883 99410883 1001 86380 86390 1
411007 99411007 1001 86380 86390 1
411097 99411097 1001 86380 86390 1
411087 99411087 1001 86380 86390 1
411574 99411574 1001 86380 86390 1
411651 99411651 1001 86380 86390 1
412372 99412372 1001 86380 86390 1
412379 99412379 1001 86380 86390 1
412285 99412285 1001 86380 86390 1
413695 99413695 1001 86380 86390 1
413375 99413375 1001 86380 86390 1
413457 99413457 1001 86380 86390 1
413059 99413059 1001 86380 86390 1
413171 99413171 1001 86380 86390 1
413129 99413129 1001 86380 86390 1
413254 99413254 1001 86380 86390 1
412501 99412501 1001 86380 86390 1
412781 99412781 1001 86380 86390 1
412590 99412590 1001 86380 86390 1
412815 99412815 1001 86380 86390 1
414038 99414038 1001 86380 86390 1
413738 99413738 1001 86380 86390 1
413877 99413877 1001 86380 86390 1
413796 99413796 1001 86380 86390 1
414929 99414929 1001 86380 86390 1
415179 99415179 1001 86380 86390 1
415132 99415132 1001 86380 86390 1
415312 99415312 1001 86380 86390 1
414821 99414821 1001 86380 86390 1
414570 99414570 1001 86380 86390 1
414670 99414670 1001 86380 86390 1
414700 99414700 1001 86380 86390 1
414293 99414293 1001 86380 86390 1
414296 99414296 1001 86380 86390 1
414480 99414480 1001 86380 86390 1
414387 99414387 1001 86380 86390 1
414375 99414375 1001 86380 86390 1
415720 99415720 1001 86380 86390 1
415486 99415486 1001 86380 86390 1
416791 99416791 1001 86380 86390 1
416646 99416646 1001 86380 86390 1
416717 99416717 1001 86380 86390 1
416914 99416914 1001 86380 86390 1
416600 99416600 1001 86380 86390 1
416923 99416923 1001 86380 86390 1
416992 99416992 1001 86380 86390 1
416317 99416317 1001 86380 86390 1
416139 99416139 1001 86380 86390 1
416536 99416536 1001 86380 86390 1
416463 99416463 1001 86380 86390 1
415786 99415786 1001 86380 86390 1
415869 99415869 1001 86380 86390 1
415923 99415923 1001 86380 86390 1
416131 99416131 1001 86380 86390 1
416107 99416107 1001 86380 86390 1
417051 99417051 1001 86380 86390 1
417083 99417083 1001 86380 86390 1
417248 99417248 1001 86380 86390 1
417607 99417607 1001 86380 86390 1
417563 99417563 1001 86380 86390 1
417597 99417597 1001 86380 86390 1
418697 99418697 1001 86380 86390 1
418558 99418558 1001 86380 86390 1
418659 99418659 1001 86380 86390 1
418492 99418492 1001 86380 86390 1
418288 99418288 1001 86380 86390 1
418147 99418147 1001 86380 86390 1
417890 99417890 1001 86380 86390 1
418004 99418004 1001 86380 86390 1
417647 99417647 1001 86380 86390 1
417703 99417703 1001 86380 86390 1
417704 99417704 1001 86380 86390 1
417868 99417868 1001 86380 86390 1
419006 99419006 1001 86380 86390 1
420381 99420381 1001 86380 86390 1
420372 99420372 1001 86380 86390 1
420187 99420187 1001 86380 86390 1
419745 99419745 1001 86380 86390 1
419883 99419883 1001 86380 86390 1
419714 99419714 1001 86380 86390 1
419268 99419268 1001 86380 86390 1
419596 99419596 1001 86380 86390 1
419327 99419327 1001 86380 86390 1
420751 99420751 1001 86380 86390 1
420456 99420456 1001 86380 86390 1
421700 99421700 1001 86380 86390 1
421914 99421914 1001 86380 86390 1
421592 99421592 1001 86380 86390 1
421013 99421013 1001 86380 86390 1
421147 99421147 1001 86380 86390 1
422271 99422271 1001 86380 86390 1
422142 99422142 1001 86380 86390 1
422458 99422458 1001 86380 86390 1
422459 99422459 1001 86380 86390 1
422493 99422493 1001 86380 86390 1
422270 99422270 1001 86380 86390 1
422456 99422456 1001 86380 86390 1
423601 99423601 1001 86380 86390 1
423464 99423464 1001 86380 86390 1
423022 99423022 1001 86380 86390 1
423110 99423110 1001 86380 86390 1
422944 99422944 1001 86380 86390 1
423281 99423281 1001 86380 86390 1
423183 99423183 1001 86380 86390 1
423014 99423014 1001 86380 86390 1
423120 99423120 1001 86380 86390 1
423053 99423053 1001 86380 86390 1
422604 99422604 1001 86380 86390 1
422663 99422663 1001 86380 86390 1
423846 99423846 1001 86380 86390 1
423923 99423923 1001 86380 86390 1
423998 99423998 1001 86380 86390 1
423959 99423959 1001 86380 86390 1
423838 99423838 1001 86380 86390 1
425226 99425226 1001 86380 86390 1
425186 99425186 1001 86380 86390 1
425100 99425100 1001 86380 86390 1
424809 99424809 1001 86380 86390 1
424320 99424320 1001 86380 86390 1
425495 99425495 1001 86380 86390 1
425473 99425473 1001 86380 86390 1
425727 99425727 1001 86380 86390 1
426871 99426871 1001 86380 86390 1
427012 99427012 1001 86380 86390 1
426356 99426356 1001 86380 86390 1
426434 99426434 1001 86380 86390 1
426557 99426557 1001 86380 86390 1
426288 99426288 1001 86380 86390 1
426336 99426336 1001 86380 86390 1
426414 99426414 1001 86380 86390 1
426391 99426391 1001 86380 86390 1
426319 99426319 1001 86380 86390 1
426097 99426097 1001 86380 86390 1
426129 99426129 1001 86380 86390 1
426206 99426206 1001 86380 86390 1
427376 99427376 1001 86380 86390 1
427329 99427329 1001 86380 86390 1
427446 99427446 1001 86380 86390 1
428350 99428350 1001 86380 86390 1
428410 99428410 1001 86380 86390 1
428449 99428449 1001 86380 86390 1
427970 99427970 1001 86380 86390 1
428128 99428128 1001 86380 86390 1
428218 99428218 1001 86380 86390 1
427664 99427664 1001 86380 86390 1
427696 99427696 1001 86380 86390 1
427842 99427842 1001 86380 86390 1
428810 99428810 1001 86380 86390 1
430043 99430043 1001 86380 86390 1
430328 99430328 1001 86380 86390 1
430281 99430281 1001 86380 86390 1
430125 99430125 1001 86380 86390 1
430253 99430253 1001 86380 86390 1
430204 99430204 1001 86380 86390 1
430366 99430366 1001 86380 86390 1
430240 99430240 1001 86380 86390 1
429728 99429728 1001 86380 86390 1
429411 99429411 1001 86380 86390 1
429183 99429183 1001 86380 86390 1
429185 99429185 1001 86380 86390 1
429383 99429383 1001 86380 86390 1
429458 99429458 1001 86380 86390 1
429238 99429238 1001 86380 86390 1
430554 99430554 1001 86380 86390 1
430744 99430744 1001 86380 86390 1
430798 99430798 1001 86380 86390 1
430593 99430593 1001 86380 86390 1
431664 99431664 1001 86380 86390 1
431001 99431001 1001 86380 86390 1
431091 99431091 1001 86380 86390 1
430895 99430895 1001 86380 86390 1
430987 99430987 1001 86380 86390 1
431185 99431185 1001 86380 86390 1
432289 99432289 1001 86380 86390 1
432412 99432412 1001 86380 86390 1
433657 99433657 1001 86380 86390 1
433492 99433492 1001 86380 86390 1
432946 99432946 1001 86380 86390 1
433054 99433054 1001 86380 86390 1
433056 99433056 1001 86380 86390 1
433087 99433087 1001 86380 86390 1
433239 99433239 1001 86380 86390 1
432702 99432702 1001 86380 86390 1
432585 99432585 1001 86380 86390 1
432634 99432634 1001 86380 86390 1
432590 99432590 1001 86380 86390 1
432515 99432515 1001 86380 86390 1
432891 99432891 1001 86380 86390 1
434066 99434066 1001 86380 86390 1
434001 99434001 1001 86380 86390 1
433756 99433756 1001 86380 86390 1
433927 99433927 1001 86380 86390 1
434080 99434080 1001 86380 86390 1
434109 99434109 1001 86380 86390 1
435351 99435351 1001 86380 86390 1
435392 99435392 1001 86380 86390 1
435267 99435267 1001 86380 86390 1
434683 99434683 1001 86380 86390 1
434647 99434647 1001 86380 86390 1
434692 99434692 1001 86380 86390 1
434673 99434673 1001 86380 86390 1
434802 99434802 1001 86380 86390 1
434963 99434963 1001 86380 86390 1
434169 99434169 1001 86380 86390 1
434512 99434512 1001 86380 86390 1
434408 99434408 1001 86380 86390 1
434270 99434270 1001 86380 86390 1
434242 99434242 1001 86380 86390 1
434364 99434364 1001 86380 86390 1
434255 99434255 1001 86380 86390 1
435723 99435723 1001 86380 86390 1
435566 99435566 1001 86380 86390 1
436802 99436802 1001 86380 86390 1
437153 99437153 1001 86380 86390 1
436858 99436858 1001 86380 86390 1
436874 99436874 1001 86380 86390 1
437027 99437027 1001 86380 86390 1
436878 99436878 1001 86380 86390 1
436905 99436905 1001 86380 86390 1
436865 99436865 1001 86380 86390 1
436846 99436846 1001 86380 86390 1
436628 99436628 1001 86380 86390 1
436674 99436674 1001 86380 86390 1
436509 99436509 1001 86380 86390 1
436696 99436696 1001 86380 86390 1
436438 99436438 1001 86380 86390 1
436016 99436016 1001 86380 86390 1
436320 99436320 1001 86380 86390 1
435930 99435930 1001 86380 86390 1
300005 99300005 1001 86380 86390 1
300057 99300057 1001 86380 86390 1
300087 99300087 1001 86380 86390 1
437356 99437356 1001 86380 86390 1
437285 99437285 1001 86380 86390 1
300670 99300670 1001 86380 86390 1
300649 99300649 1001 86380 86390 1
300722 99300722 1001 86380 86390 1
300413 99300413 1001 86380 86390 1
300338 99300338 1001 86380 86390 1
300137 99300137 1001 86380 86390 1
300125 99300125 1001 86380 86390 1
300308 99300308 1001 86380 86390 1
301441 99301441 1001 86380 86390 1
301483 99301483 1001 86380 86390 1
301496 99301496 1001 86380 86390 1
301398 99301398 1001 86380 86390 1
301550 99301550 1001 86380 86390 1
301160 99301160 1001 86380 86390 1
301226 99301226 1001 86380 86390 1
301178 99301178 1001 86380 86390 1
300974 99300974 1001 86380 86390 1
301131 99301131 1001 86380 86390 1
301080 99301080 1001 86380 86390 1
301049 99301049 1001 86380 86390 1
301101 99301101 1001 86380 86390 1
301617 99301617 1001 86380 86390 1
301711 99301711 1001 86380 86390 1
302322 99302322 1001 86380 86390 1
302339 99302339 1001 86380 86390 1
302328 99302328 1001 86380 86390 1
302303 99302303 1001 86380 86390 1
302033 99302033 1001 86380 86390 1
302151 99302151 1001 86380 86390 1
302141 99302141 1001 86380 86390 1
302155 99302155 1001 86380 86390 1
302055 99302055 1001 86380 86390 1
301945 99301945 1001 86380 86390 1
301831 99301831 1001 86380 86390 1
302484 99302484 1001 86380 86390 1
302499 99302499 1001 86380 86390 1
302512 99302512 1001 86380 86390 1
302400 99302400 1001 86380 86390 1
302467 99302467 1001 86380 86390 1
302416 99302416 1001 86380 86390 1
303109 99303109 1001 86380 86390 1
303085 99303085 1001 86380 86390 1
303098 99303098 1001 86380 86390 1
303197 99303197 1001 86380 86390 1
302979 99302979 1001 86380 86390 1
302910 99302910 1001 86380 86390 1
302750 99302750 1001 86380 86390 1
302676 99302676 1001 86380 86390 1
303284 99303284 1001 86380 86390 1
303251 99303251 1001 86380 86390 1
303304 99303304 1001 86380 86390 1
303397 99303397 1001 86380 86390 1
303956 99303956 1001 86380 86390 1
303974 99303974 1001 86380 86390 1
303962 99303962 1001 86380 86390 1
304019 99304019 1001 86380 86390 1
303888 99303888 1001 86380 86390 1
303750 99303750 1001 86380 86390 1
303416 99303416 1001 86380 86390 1
303533 99303533 1001 86380 86390 1
303572 99303572 1001 86380 86390 1
304046 99304046 1001 86380 86390 1
304126 99304126 1001 86380 86390 1
304205 99304205 1001 86380 86390 1
304036 99304036 1001 86380 86390 1
304051 99304051 1001 86380 86390 1
304067 99304067 1001 86380 86390 1
304770 99304770 1001 86380 86390 1
304709 99304709 1001 86380 86390 1
304722 99304722 1001 86380 86390 1
304742 99304742 1001 86380 86390 1
304566 99304566 1001 86380 86390 1
304620 99304620 1001 86380 86390 1
304547 99304547 1001 86380 86390 1
304573 99304573 1001 86380 86390 1
304613 99304613 1001 86380 86390 1
304575 99304575 1001 86380 86390 1
304614 99304614 1001 86380 86390 1
304302 99304302 1001 86380 86390 1
304897 99304897 1001 86380 86390 1
304911 99304911 1001 86380 86390 1
305519 99305519 1001 86380 86390 1
305668 99305668 1001 86380 86390 1
305342 99305342 1001 86380 86390 1
305440 99305440 1001 86380 86390 1
305093 99305093 1001 86380 86390 1
305266 99305266 1001 86380 86390 1
305258 99305258 1001 86380 86390 1
500052 99500052 1001 86380 86390 1
500161 99500161 1001 86380 86390 1
500097 99500097 1001 86380 86390 1
500074 99500074 1001 86380 86390 1
500728 99500728 1001 86380 86390 1
500720 99500720 1001 86380 86390 1
500696 99500696 1001 86380 86390 1
500422 99500422 1001 86380 86390 1
500361 99500361 1001 86380 86390 1
500195 99500195 1001 86380 86390 1
500250 99500250 1001 86380 86390 1
500380 99500380 1001 86380 86390 1
500825 99500825 1001 86380 86390 1
500853 99500853 1001 86380 86390 1
500884 99500884 1001 86380 86390 1
501596 99501596 1001 86380 86390 1
501588 99501588 1001 86380 86390 1
501366 99501366 1001 86380 86390 1
501097 99501097 1001 86380 86390 1
501112 99501112 1001 86380 86390 1
501193 99501193 1001 86380 86390 1
501116 99501116 1001 86380 86390 1
501065 99501065 1001 86380 86390 1
501198 99501198 1001 86380 86390 1
501808 99501808 1001 86380 86390 1
501722 99501722 1001 86380 86390 1
501736 99501736 1001 86380 86390 1
502393 99502393 1001 86380 86390 1
502419 99502419 1001 86380 86390 1
502456 99502456 1001 86380 86390 1
502284 99502284 1001 86380 86390 1
502250 99502250 1001 86380 86390 1
502076 99502076 1001 86380 86390 1
502104 99502104 1001 86380 86390 1
501870 99501870 1001 86380 86390 1
501935 99501935 1001 86380 86390 1
501898 99501898 1001 86380 86390 1
501911 99501911 1001 86380 86390 1
502015 99502015 1001 86380 86390 1
502568 99502568 1001 86380 86390 1
502608 99502608 1001 86380 86390 1
502572 99502572 1001 86380 86390 1
502625 99502625 1001 86380 86390 1
502669 99502669 1001 86380 86390 1
503176 99503176 1001 86380 86390 1
503166 99503166 1001 86380 86390 1
503249 99503249 1001 86380 86390 1
503211 99503211 1001 86380 86390 1
503097 99503097 1001 86380 86390 1
503098 99503098 1001 86380 86390 1
502931 99502931 1001 86380 86390 1
503078 99503078 1001 86380 86390 1
502903 99502903 1001 86380 86390 1
502826 99502826 1001 86380 86390 1
502703 99502703 1001 86380 86390 1
502863 99502863 1001 86380 86390 1
504029 99504029 1001 86380 86390 1
504090 99504090 1001 86380 86390 1
504026 99504026 1001 86380 86390 1
503866 99503866 1001 86380 86390 1
503704 99503704 1001 86380 86390 1
503666 99503666 1001 86380 86390 1
503550 99503550 1001 86380 86390 1
503556 99503556 1001 86380 86390 1
504172 99504172 1001 86380 86390 1
504134 99504134 1001 86380 86390 1
504777 99504777 1001 86380 86390 1
504803 99504803 1001 86380 86390 1
504909 99504909 1001 86380 86390 1
504806 99504806 1001 86380 86390 1
504810 99504810 1001 86380 86390 1
504837 99504837 1001 86380 86390 1
504557 99504557 1001 86380 86390 1
504704 99504704 1001 86380 86390 1
504536 99504536 1001 86380 86390 1
504581 99504581 1001 86380 86390 1
504442 99504442 1001 86380 86390 1
504432 99504432 1001 86380 86390 1
504526 99504526 1001 86380 86390 1
504501 99504501 1001 86380 86390 1
505077 99505077 1001 86380 86390 1
505767 99505767 1001 86380 86390 1
505644 99505644 1001 86380 86390 1
505750 99505750 1001 86380 86390 1
505487 99505487 1001 86380 86390 1
505385 99505385 1001 86380 86390 1
505336 99505336 1001 86380 86390 1
505355 99505355 1001 86380 86390 1
505807 99505807 1001 86380 86390 1
505943 99505943 1001 86380 86390 1
505931 99505931 1001 86380 86390 1
505789 99505789 1001 86380 86390 1
505868 99505868 1001 86380 86390 1
506509 99506509 1001 86380 86390 1
506498 99506498 1001 86380 86390 1
506517 99506517 1001 86380 86390 1
506556 99506556 1001 86380 86390 1
506479 99506479 1001 86380 86390 1
506295 99506295 1001 86380 86390 1
506118 99506118 1001 86380 86390 1
506016 99506016 1001 86380 86390 1
506104 99506104 1001 86380 86390 1
506750 99506750 1001 86380 86390 1
506623 99506623 1001 86380 86390 1
506702 99506702 1001 86380 86390 1
506657 99506657 1001 86380 86390 1
507370 99507370 1001 86380 86390 1
507129 99507129 1001 86380 86390 1
507157 99507157 1001 86380 86390 1
507120 99507120 1001 86380 86390 1
507215 99507215 1001 86380 86390 1
506983 99506983 1001 86380 86390 1
506986 99506986 1001 86380 86390 1
506851 99506851 1001 86380 86390 1
507575 99507575 1001 86380 86390 1
507584 99507584 1001 86380 86390 1
508174 99508174 1001 86380 86390 1
508110 99508110 1001 86380 86390 1
508047 99508047 1001 86380 86390 1
508144 99508144 1001 86380 86390 1
507928 99507928 1001 86380 86390 1
508007 99508007 1001 86380 86390 1
507944 99507944 1001 86380 86390 1
507844 99507844 1001 86380 86390 1
508041 99508041 1001 86380 86390 1
507733 99507733 1001 86380 86390 1
507798 99507798 1001 86380 86390 1
507683 99507683 1001 86380 86390 1
507632 99507632 1001 86380 86390 1
507724 99507724 1001 86380 86390 1
507691 99507691 1001 86380 86390 1
507769 99507769 1001 86380 86390 1
508350 99508350 1001 86380 86390 1
508339 99508339 1001 86380 86390 1
508365 99508365 1001 86380 86390 1
508262 99508262 1001 86380 86390 1
508380 99508380 1001 86380 86390 1
508278 99508278 1001 86380 86390 1
508446 99508446 1001 86380 86390 1
508281 99508281 1001 86380 86390 1
508947 99508947 1001 86380 86390 1
509048 99509048 1001 86380 86390 1
508978 99508978 1001 86380 86390 1
508940 99508940 1001 86380 86390 1
508795 99508795 1001 86380 86390 1
508860 99508860 1001 86380 86390 1
508824 99508824 1001 86380 86390 1
508866 99508866 1001 86380 86390 1
508776 99508776 1001 86380 86390 1
508498 99508498 1001 86380 86390 1
508488 99508488 1001 86380 86390 1
509259 99509259 1001 86380 86390 1
509184 99509184 1001 86380 86390 1
509225 99509225 1001 86380 86390 1
509837 99509837 1001 86380 86390 1
509751 99509751 1001 86380 86390 1
509877 99509877 1001 86380 86390 1
509896 99509896 1001 86380 86390 1
509618 99509618 1001 86380 86390 1
509685 99509685 1001 86380 86390 1
509693 99509693 1001 86380 86390 1
509308 99509308 1001 86380 86390 1
509336 99509336 1001 86380 86390 1
509917 99509917 1001 86380 86390 1
509972 99509972 1001 86380 86390 1
510611 99510611 1001 86380 86390 1
510691 99510691 1001 86380 86390 1
510686 99510686 1001 86380 86390 1
510487 99510487 1001 86380 86390 1
510179 99510179 1001 86380 86390 1
510245 99510245 1001 86380 86390 1
510155 99510155 1001 86380 86390 1
510893 99510893 1001 86380 86390 1
510920 99510920 1001 86380 86390 1
510729 99510729 1001 86380 86390 1
510769 99510769 1001 86380 86390 1
510916 99510916 1001 86380 86390 1
511385 99511385 1001 86380 86390 1
511388 99511388 1001 86380 86390 1
511231 99511231 1001 86380 86390 1
511145 99511145 1001 86380 86390 1
511302 99511302 1001 86380 86390 1
510948 99510948 1001 86380 86390 1
511099 99511099 1001 86380 86390 1
511573 99511573 1001 86380 86390 1
512348 99512348 1001 86380 86390 1
512233 99512233 1001 86380 86390 1
512096 99512096 1001 86380 86390 1
512164 99512164 1001 86380 86390 1
512024 99512024 1001 86380 86390 1
512144 99512144 1001 86380 86390 1
512015 99512015 1001 86380 86390 1
512081 99512081 1001 86380 86390 1
512133 99512133 1001 86380 86390 1
511823 99511823 1001 86380 86390 1
511787 99511787 1001 86380 86390 1
511881 99511881 1001 86380 86390 1
511778 99511778 1001 86380 86390 1
512448 99512448 1001 86380 86390 1
512478 99512478 1001 86380 86390 1
513043 99513043 1001 86380 86390 1
513134 99513134 1001 86380 86390 1
513160 99513160 1001 86380 86390 1
513070 99513070 1001 86380 86390 1
513109 99513109 1001 86380 86390 1
513010 99513010 1001 86380 86390 1
512975 99512975 1001 86380 86390 1
512947 99512947 1001 86380 86390 1
512749 99512749 1001 86380 86390 1
512647 99512647 1001 86380 86390 1
513319 99513319 1001 86380 86390 1
513282 99513282 1001 86380 86390 1
513388 99513388 1001 86380 86390 1
513339 99513339 1001 86380 86390 1
513225 99513225 1001 86380 86390 1
513356 99513356 1001 86380 86390 1
514029 99514029 1001 86380 86390 1
513751 99513751 1001 86380 86390 1
513628 99513628 1001 86380 86390 1
513772 99513772 1001 86380 86390 1
513468 99513468 1001 86380 86390 1
513444 99513444 1001 86380 86390 1
513574 99513574 1001 86380 86390 1
513523 99513523 1001 86380 86390 1
514096 99514096 1001 86380 86390 1
514097 99514097 1001 86380 86390 1
514053 99514053 1001 86380 86390 1
514763 99514763 1001 86380 86390 1
514852 99514852 1001 86380 86390 1
514590 99514590 1001 86380 86390 1
514643 99514643 1001 86380 86390 1
514416 99514416 1001 86380 86390 1
515010 99515010 1001 86380 86390 1
514868 99514868 1001 86380 86390 1
514935 99514935 1001 86380 86390 1
515026 99515026 1001 86380 86390 1
514936 99514936 1001 86380 86390 1
514964 99514964 1001 86380 86390 1
515056 99515056 1001 86380 86390 1
514876 99514876 1001 86380 86390 1
515034 99515034 1001 86380 86390 1
515569 99515569 1001 86380 86390 1
515480 99515480 1001 86380 86390 1
515573 99515573 1001 86380 86390 1
515642 99515642 1001 86380 86390 1
515328 99515328 1001 86380 86390 1
515445 99515445 1001 86380 86390 1
515462 99515462 1001 86380 86390 1
515148 99515148 1001 86380 86390 1
515071 99515071 1001 86380 86390 1
515786 99515786 1001 86380 86390 1
515846 99515846 1001 86380 86390 1
516420 99516420 1001 86380 86390 1
516396 99516396 1001 86380 86390 1
516496 99516496 1001 86380 86390 1
516113 99516113 1001 86380 86390 1
516155 99516155 1001 86380 86390 1
516288 99516288 1001 86380 86390 1
516186 99516186 1001 86380 86390 1
515993 99515993 1001 86380 86390 1
515929 99515929 1001 86380 86390 1
516033 99516033 1001 86380 86390 1
515896 99515896 1001 86380 86390 1
516521 99516521 1001 86380 86390 1
516664 99516664 1001 86380 86390 1
516613 99516613 1001 86380 86390 1
516692 99516692 1001 86380 86390 1
516511 99516511 1001 86380 86390 1
516707 99516707 1001 86380 86390 1
516596 99516596 1001 86380 86390 1
517300 99517300 1001 86380 86390 1
517235 99517235 1001 86380 86390 1
517262 99517262 1001 86380 86390 1
517312 99517312 1001 86380 86390 1
517318 99517318 1001 86380 86390 1
517280 99517280 1001 86380 86390 1
517332 99517332 1001 86380 86390 1
517130 99517130 1001 86380 86390 1
517111 99517111 1001 86380 86390 1
516983 99516983 1001 86380 86390 1
517129 99517129 1001 86380 86390 1
516948 99516948 1001 86380 86390 1
516832 99516832 1001 86380 86390 1
516814 99516814 1001 86380 86390 1
517449 99517449 1001 86380 86390 1
517404 99517404 1001 86380 86390 1
517510 99517510 1001 86380 86390 1
517435 99517435 1001 86380 86390 1
518127 99518127 1001 86380 86390 1
517904 99517904 1001 86380 86390 1
517857 99517857 1001 86380 86390 1
517873 99517873 1001 86380 86390 1
517952 99517952 1001 86380 86390 1
517852 99517852 1001 86380 86390 1
517618 99517618 1001 86380 86390 1
517633 99517633 1001 86380 86390 1
517672 99517672 1001 86380 86390 1
517597 99517597 1001 86380 86390 1
517691 99517691 1001 86380 86390 1
517653 99517653 1001 86380 86390 1
518239 99518239 1001 86380 86390 1
518165 99518165 1001 86380 86390 1
518168 99518168 1001 86380 86390 1
518261 99518261 1001 86380 86390 1
518351 99518351 1001 86380 86390 1
518952 99518952 1001 86380 86390 1
518824 99518824 1001 86380 86390 1
518865 99518865 1001 86380 86390 1
518904 99518904 1001 86380 86390 1
518946 99518946 1001 86380 86390 1
518793 99518793 1001 86380 86390 1
518730 99518730 1001 86380 86390 1
518715 99518715 1001 86380 86390 1
518625 99518625 1001 86380 86390 1
518742 99518742 1001 86380 86390 1
518383 99518383 1001 86380 86390 1
518565 99518565 1001 86380 86390 1
518449 99518449 1001 86380 86390 1
518412 99518412 1001 86380 86390 1
518543 99518543 1001 86380 86390 1
519725 99519725 1001 86380 86390 1
519726 99519726 1001 86380 86390 1
519652 99519652 1001 86380 86390 1
519653 99519653 1001 86380 86390 1
519761 99519761 1001 86380 86390 1
519429 99519429 1001 86380 86390 1
519521 99519521 1001 86380 86390 1
519249 99519249 1001 86380 86390 1
519304 99519304 1001 86380 86390 1
519203 99519203 1001 86380 86390 1
519929 99519929 1001 86380 86390 1
519816 99519816 1001 86380 86390 1
520013 99520013 1001 86380 86390 1
520637 99520637 1001 86380 86390 1
520486 99520486 1001 86380 86390 1
520448 99520448 1001 86380 86390 1
520561 99520561 1001 86380 86390 1
520374 99520374 1001 86380 86390 1
520395 99520395 1001 86380 86390 1
520060 99520060 1001 86380 86390 1
520104 99520104 1001 86380 86390 1
520211 99520211 1001 86380 86390 1
520160 99520160 1001 86380 86390 1
520844 99520844 1001 86380 86390 1
520747 99520747 1001 86380 86390 1
521283 99521283 1001 86380 86390 1
521413 99521413 1001 86380 86390 1
521323 99521323 1001 86380 86390 1
521108 99521108 1001 86380 86390 1
521217 99521217 1001 86380 86390 1
521245 99521245 1001 86380 86390 1
521570 99521570 1001 86380 86390 1
521578 99521578 1001 86380 86390 1
522256 99522256 1001 86380 86390 1
522257 99522257 1001 86380 86390 1
522179 99522179 1001 86380 86390 1
522211 99522211 1001 86380 86390 1
522025 99522025 1001 86380 86390 1
522066 99522066 1001 86380 86390 1
522017 99522017 1001 86380 86390 1
521830 99521830 1001 86380 86390 1
521772 99521772 1001 86380 86390 1
521838 99521838 1001 86380 86390 1
521748 99521748 1001 86380 86390 1
522343 99522343 1001 86380 86390 1
521880 99521880 1001 86380 86390 1
522344 99522344 1001 86380 86390 1
522372 99522372 1001 86380 86390 1
522865 99522865 1001 86380 86390 1
522715 99522715 1001 86380 86390 1
522655 99522655 1001 86380 86390 1
522580 99522580 1001 86380 86390 1
522543 99522543 1001 86380 86390 1
523219 99523219 1001 86380 86390 1
523198 99523198 1001 86380 86390 1
523291 99523291 1001 86380 86390 1
523227 99523227 1001 86380 86390 1
523151 99523151 1001 86380 86390 1
523810 99523810 1001 86380 86390 1
523776 99523776 1001 86380 86390 1
523867 99523867 1001 86380 86390 1
523683 99523683 1001 86380 86390 1
523570 99523570 1001 86380 86390 1
523410 99523410 1001 86380 86390 1
524600 99524600 1001 86380 86390 1
524438 99524438 1001 86380 86390 1
524522 99524522 1001 86380 86390 1
524523 99524523 1001 86380 86390 1
524338 99524338 1001 86380 86390 1
524251 99524251 1001 86380 86390 1
524930 99524930 1001 86380 86390 1
524818 99524818 1001 86380 86390 1
525421 99525421 1001 86380 86390 1
525451 99525451 1001 86380 86390 1
525490 99525490 1001 86380 86390 1
525466 99525466 1001 86380 86390 1
525367 99525367 1001 86380 86390 1
525317 99525317 1001 86380 86390 1
525320 99525320 1001 86380 86390 1
525203 99525203 1001 86380 86390 1
525374 99525374 1001 86380 86390 1
525310 99525310 1001 86380 86390 1
525069 99525069 1001 86380 86390 1
525111 99525111 1001 86380 86390 1
525176 99525176 1001 86380 86390 1
525181 99525181 1001 86380 86390 1
525143 99525143 1001 86380 86390 1
525776 99525776 1001 86380 86390 1
525726 99525726 1001 86380 86390 1
525722 99525722 1001 86380 86390 1
526420 99526420 1001 86380 86390 1
526267 99526267 1001 86380 86390 1
526015 99526015 1001 86380 86390 1
526438 99526438 1001 86380 86390 1
527216 99527216 1001 86380 86390 1
526966 99526966 1001 86380 86390 1
527031 99527031 1001 86380 86390 1
527021 99527021 1001 86380 86390 1
526918 99526918 1001 86380 86390 1
527000 99527000 1001 86380 86390 1
526708 99526708 1001 86380 86390 1
526725 99526725 1001 86380 86390 1
527251 99527251 1001 86380 86390 1
527357 99527357 1001 86380 86390 1
527435 99527435 1001 86380 86390 1
527986 99527986 1001 86380 86390 1
528067 99528067 1001 86380 86390 1
527707 99527707 1001 86380 86390 1
527853 99527853 1001 86380 86390 1
527672 99527672 1001 86380 86390 1
527457 99527457 1001 86380 86390 1
527489 99527489 1001 86380 86390 1
528167 99528167 1001 86380 86390 1
528237 99528237 1001 86380 86390 1
528734 99528734 1001 86380 86390 1
528853 99528853 1001 86380 86390 1
528856 99528856 1001 86380 86390 1
528809 99528809 1001 86380 86390 1
528535 99528535 1001 86380 86390 1
528488 99528488 1001 86380 86390 1
528322 99528322 1001 86380 86390 1
528389 99528389 1001 86380 86390 1
528327 99528327 1001 86380 86390 1
528382 99528382 1001 86380 86390 1
528911 99528911 1001 86380 86390 1
528914 99528914 1001 86380 86390 1
529037 99529037 1001 86380 86390 1
528907 99528907 1001 86380 86390 1
529652 99529652 1001 86380 86390 1
529340 99529340 1001 86380 86390 1
529346 99529346 1001 86380 86390 1
529363 99529363 1001 86380 86390 1
529404 99529404 1001 86380 86390 1
529172 99529172 1001 86380 86390 1
529250 99529250 1001 86380 86390 1
529263 99529263 1001 86380 86390 1
529163 99529163 1001 86380 86390 1
529752 99529752 1001 86380 86390 1
529909 99529909 1001 86380 86390 1
529858 99529858 1001 86380 86390 1
529849 99529849 1001 86380 86390 1
529914 99529914 1001 86380 86390 1
529876 99529876 1001 86380 86390 1
529825 99529825 1001 86380 86390 1
529762 99529762 1001 86380 86390 1
529801 99529801 1001 86380 86390 1
530470 99530470 1001 86380 86390 1
530356 99530356 1001 86380 86390 1
530487 99530487 1001 86380 86390 1
530257 99530257 1001 86380 86390 1
530187 99530187 1001 86380 86390 1
530345 99530345 1001 86380 86390 1
530242 99530242 1001 86380 86390 1
529973 99529973 1001 86380 86390 1
530040 99530040 1001 86380 86390 1
530055 99530055 1001 86380 86390 1
530109 99530109 1001 86380 86390 1
530135 99530135 1001 86380 86390 1
529993 99529993 1001 86380 86390 1
530567 99530567 1001 86380 86390 1
530711 99530711 1001 86380 86390 1
530561 99530561 1001 86380 86390 1
531251 99531251 1001 86380 86390 1
531149 99531149 1001 86380 86390 1
531140 99531140 1001 86380 86390 1
530914 99530914 1001 86380 86390 1
530942 99530942 1001 86380 86390 1
530917 99530917 1001 86380 86390 1
530867 99530867 1001 86380 86390 1
530855 99530855 1001 86380 86390 1
530795 99530795 1001 86380 86390 1
531398 99531398 1001 86380 86390 1
531582 99531582 1001 86380 86390 1
532056 99532056 1001 86380 86390 1
532122 99532122 1001 86380 86390 1
532187 99532187 1001 86380 86390 1
532062 99532062 1001 86380 86390 1
531913 99531913 1001 86380 86390 1
531865 99531865 1001 86380 86390 1
531958 99531958 1001 86380 86390 1
531599 99531599 1001 86380 86390 1
532385 99532385 1001 86380 86390 1
532282 99532282 1001 86380 86390 1
532390 99532390 1001 86380 86390 1
532302 99532302 1001 86380 86390 1
532213 99532213 1001 86380 86390 1
532942 99532942 1001 86380 86390 1
532982 99532982 1001 86380 86390 1
532854 99532854 1001 86380 86390 1
532894 99532894 1001 86380 86390 1
532871 99532871 1001 86380 86390 1
532898 99532898 1001 86380 86390 1
532815 99532815 1001 86380 86390 1
532732 99532732 1001 86380 86390 1
532606 99532606 1001 86380 86390 1
532595 99532595 1001 86380 86390 1
532610 99532610 1001 86380 86390 1
532585 99532585 1001 86380 86390 1
532525 99532525 1001 86380 86390 1
533210 99533210 1001 86380 86390 1
533162 99533162 1001 86380 86390 1
533060 99533060 1001 86380 86390 1
533047 99533047 1001 86380 86390 1
533166 99533166 1001 86380 86390 1
533154 99533154 1001 86380 86390 1
533078 99533078 1001 86380 86390 1
533732 99533732 1001 86380 86390 1
533798 99533798 1001 86380 86390 1
533760 99533760 1001 86380 86390 1
533843 99533843 1001 86380 86390 1
533663 99533663 1001 86380 86390 1
533565 99533565 1001 86380 86390 1
533556 99533556 1001 86380 86390 1
533509 99533509 1001 86380 86390 1
533535 99533535 1001 86380 86390 1
533278 99533278 1001 86380 86390 1
533317 99533317 1001 86380 86390 1
533318 99533318 1001 86380 86390 1
533281 99533281 1001 86380 86390 1
533333 99533333 1001 86380 86390 1
533897 99533897 1001 86380 86390 1
534517 99534517 1001 86380 86390 1
534585 99534585 1001 86380 86390 1
534536 99534536 1001 86380 86390 1
534627 99534627 1001 86380 86390 1
534565 99534565 1001 86380 86390 1
534340 99534340 1001 86380 86390 1
534413 99534413 1001 86380 86390 1
534119 99534119 1001 86380 86390 1
534094 99534094 1001 86380 86390 1
534238 99534238 1001 86380 86390 1
534772 99534772 1001 86380 86390 1
534862 99534862 1001 86380 86390 1
534889 99534889 1001 86380 86390 1
534762 99534762 1001 86380 86390 1
534854 99534854 1001 86380 86390 1
535319 99535319 1001 86380 86390 1
535326 99535326 1001 86380 86390 1
535169 99535169 1001 86380 86390 1
534987 99534987 1001 86380 86390 1
535070 99535070 1001 86380 86390 1
535533 99535533 1001 86380 86390 1
535546 99535546 1001 86380 86390 1
535703 99535703 1001 86380 86390 1
535523 99535523 1001 86380 86390 1
535688 99535688 1001 86380 86390 1
536310 99536310 1001 86380 86390 1
536315 99536315 1001 86380 86390 1
536191 99536191 1001 86380 86390 1
536143 99536143 1001 86380 86390 1
536082 99536082 1001 86380 86390 1
535941 99535941 1001 86380 86390 1
535955 99535955 1001 86380 86390 1
536024 99536024 1001 86380 86390 1
535973 99535973 1001 86380 86390 1
535772 99535772 1001 86380 86390 1
535750 99535750 1001 86380 86390 1
536438 99536438 1001 86380 86390 1
536479 99536479 1001 86380 86390 1
536483 99536483 1001 86380 86390 1
536536 99536536 1001 86380 86390 1
536394 99536394 1001 86380 86390 1
536499 99536499 1001 86380 86390 1
536959 99536959 1001 86380 86390 1
536978 99536978 1001 86380 86390 1
537122 99537122 1001 86380 86390 1
536762 99536762 1001 86380 86390 1
536742 99536742 1001 86380 86390 1
536590 99536590 1001 86380 86390 1
537250 99537250 1001 86380 86390 1
537228 99537228 1001 86380 86390 1
537273 99537273 1001 86380 86390 1
537325 99537325 1001 86380 86390 1
537274 99537274 1001 86380 86390 1
537896 99537896 1001 86380 86390 1
537751 99537751 1001 86380 86390 1
537687 99537687 1001 86380 86390 1
537550 99537550 1001 86380 86390 1
537544 99537544 1001 86380 86390 1
537405 99537405 1001 86380 86390 1
538064 99538064 1001 86380 86390 1
538079 99538079 1001 86380 86390 1
538703 99538703 1001 86380 86390 1
538626 99538626 1001 86380 86390 1
538680 99538680 1001 86380 86390 1
538630 99538630 1001 86380 86390 1
538459 99538459 1001 86380 86390 1
538578 99538578 1001 86380 86390 1
538475 99538475 1001 86380 86390 1
538553 99538553 1001 86380 86390 1
538351 99538351 1001 86380 86390 1
538200 99538200 1001 86380 86390 1
538281 99538281 1001 86380 86390 1
538985 99538985 1001 86380 86390 1
538895 99538895 1001 86380 86390 1
538820 99538820 1001 86380 86390 1
538821 99538821 1001 86380 86390 1
538927 99538927 1001 86380 86390 1
539541 99539541 1001 86380 86390 1
539451 99539451 1001 86380 86390 1
539256 99539256 1001 86380 86390 1
539246 99539246 1001 86380 86390 1
539259 99539259 1001 86380 86390 1
539301 99539301 1001 86380 86390 1
539405 99539405 1001 86380 86390 1
539266 99539266 1001 86380 86390 1
539059 99539059 1001 86380 86390 1
539154 99539154 1001 86380 86390 1
539174 99539174 1001 86380 86390 1
539809 99539809 1001 86380 86390 1
539785 99539785 1001 86380 86390 1
539643 99539643 1001 86380 86390 1
539674 99539674 1001 86380 86390 1
540312 99540312 1001 86380 86390 1
540429 99540429 1001 86380 86390 1
540313 99540313 1001 86380 86390 1
540436 99540436 1001 86380 86390 1
540371 99540371 1001 86380 86390 1
540410 99540410 1001 86380 86390 1
540324 99540324 1001 86380 86390 1
540388 99540388 1001 86380 86390 1
539970 99539970 1001 86380 86390 1
539893 99539893 1001 86380 86390 1
540050 99540050 1001 86380 86390 1
540638 99540638 1001 86380 86390 1
540579 99540579 1001 86380 86390 1
540670 99540670 1001 86380 86390 1
541090 99541090 1001 86380 86390 1
541155 99541155 1001 86380 86390 1
541094 99541094 1001 86380 86390 1
541278 99541278 1001 86380 86390 1
541172 99541172 1001 86380 86390 1
541016 99541016 1001 86380 86390 1
541019 99541019 1001 86380 86390 1
540805 99540805 1001 86380 86390 1
540820 99540820 1001 86380 86390 1
540730 99540730 1001 86380 86390 1
540810 99540810 1001 86380 86390 1
541309 99541309 1001 86380 86390 1
542081 99542081 1001 86380 86390 1
542043 99542043 1001 86380 86390 1
542106 99542106 1001 86380 86390 1
541890 99541890 1001 86380 86390 1
541709 99541709 1001 86380 86390 1
541805 99541805 1001 86380 86390 1
541731 99541731 1001 86380 86390 1
541584 99541584 1001 86380 86390 1
541548 99541548 1001 86380 86390 1
542297 99542297 1001 86380 86390 1
542227 99542227 1001 86380 86390 1
542253 99542253 1001 86380 86390 1
542178 99542178 1001 86380 86390 1
542284 99542284 1001 86380 86390 1
542749 99542749 1001 86380 86390 1
542561 99542561 1001 86380 86390 1
542548 99542548 1001 86380 86390 1
542565 99542565 1001 86380 86390 1
542452 99542452 1001 86380 86390 1
542375 99542375 1001 86380 86390 1
543124 99543124 1001 86380 86390 1
543048 99543048 1001 86380 86390 1
543142 99543142 1001 86380 86390 1
543123 99543123 1001 86380 86390 1
543630 99543630 1001 86380 86390 1
543453 99543453 1001 86380 86390 1
543389 99543389 1001 86380 86390 1
543481 99543481 1001 86380 86390 1
543347 99543347 1001 86380 86390 1
543247 99543247 1001 86380 86390 1
543937 99543937 1001 86380 86390 1
543899 99543899 1001 86380 86390 1
543909 99543909 1001 86380 86390 1
544513 99544513 1001 86380 86390 1
544357 99544357 1001 86380 86390 1
544258 99544258 1001 86380 86390 1
544300 99544300 1001 86380 86390 1
544032 99544032 1001 86380 86390 1
544072 99544072 1001 86380 86390 1
544099 99544099 1001 86380 86390 1
544050 99544050 1001 86380 86390 1
544141 99544141 1001 86380 86390 1
544603 99544603 1001 86380 86390 1
420116 296 1001 81480 82017 1
407059 208 1001 5460 6357 1
506759 678 1001 59186 59485 1
501215 1006 1002 29291 33019 1
523530 658 1001 44476 44775 1
531973 1022 1002 59749 62704 1
537505 864 1002 46897 55993 1
400218 99400218 1001 86380 86390 1
400310 99400310 1001 86380 86390 1
400253 99400253 1001 86380 86390 1
400543 99400543 1001 86380 86390 1
400789 99400789 1001 86380 86390 1
400770 99400770 1001 86380 86390 1
401576 99401576 1001 86380 86390 1
401533 99401533 1001 86380 86390 1
401647 99401647 1001 86380 86390 1
401824 99401824 1001 86380 86390 1
401770 99401770 1001 86380 86390 1
401944 99401944 1001 86380 86390 1
402021 99402021 1001 86380 86390 1
402081 99402081 1001 86380 86390 1
402146 99402146 1001 86380 86390 1
402104 99402104 1001 86380 86390 1
402234 99402234 1001 86380 86390 1
402292 99402292 1001 86380 86390 1
402327 99402327 1001 86380 86390 1
402707 99402707 1001 86380 86390 1
402830 99402830 1001 86380 86390 1
402813 99402813 1001 86380 86390 1
402858 99402858 1001 86380 86390 1
402989 99402989 1001 86380 86390 1
403068 99403068 1001 86380 86390 1
403125 99403125 1001 86380 86390 1
403121 99403121 1001 86380 86390 1
403346 99403346 1001 86380 86390 1
403434 99403434 1001 86380 86390 1
403438 99403438 1001 86380 86390 1
403761 99403761 1001 86380 86390 1
403855 99403855 1001 86380 86390 1
403879 99403879 1001 86380 86390 1
404506 99404506 1001 86380 86390 1
404710 99404710 1001 86380 86390 1
404799 99404799 1001 86380 86390 1
405210 99405210 1001 86380 86390 1
405277 99405277 1001 86380 86390 1
405259 99405259 1001 86380 86390 1
405295 99405295 1001 86380 86390 1
405331 99405331 1001 86380 86390 1
405314 99405314 1001 86380 86390 1
405377 99405377 1001 86380 86390 1
405592 99405592 1001 86380 86390 1
405661 99405661 1001 86380 86390 1
405972 99405972 1001 86380 86390 1
405975 99405975 1001 86380 86390 1
405960 99405960 1001 86380 86390 1
406088 99406088 1001 86380 86390 1
406186 99406186 1001 86380 86390 1
406281 99406281 1001 86380 86390 1
406260 99406260 1001 86380 86390 1
406240 99406240 1001 86380 86390 1
406264 99406264 1001 86380 86390 1
406310 99406310 1001 86380 86390 1
406410 99406410 1001 86380 86390 1
406664 99406664 1001 86380 86390 1
406691 99406691 1001 86380 86390 1
406793 99406793 1001 86380 86390 1
407021 99407021 1001 86380 86390 1
407058 99407058 1001 86380 86390 1
407205 99407205 1001 86380 86390 1
407152 99407152 1001 86380 86390 1
407214 99407214 1001 86380 86390 1
407385 99407385 1001 86380 86390 1
407484 99407484 1001 86380 86390 1
407759 99407759 1001 86380 86390 1
407930 99407930 1001 86380 86390 1
408014 99408014 1001 86380 86390 1
408642 99408642 1001 86380 86390 1
408609 99408609 1001 86380 86390 1
408706 99408706 1001 86380 86390 1
408847 99408847 1001 86380 86390 1
409052 99409052 1001 86380 86390 1
409121 99409121 1001 86380 86390 1
409249 99409249 1001 86380 86390 1
409330 99409330 1001 86380 86390 1
409634 99409634 1001 86380 86390 1
409772 99409772 1001 86380 86390 1
409754 99409754 1001 86380 86390 1
409877 99409877 1001 86380 86390 1
409899 99409899 1001 86380 86390 1
410127 99410127 1001 86380 86390 1
410268 99410268 1001 86380 86390 1
410246 99410246 1001 86380 86390 1
410269 99410269 1001 86380 86390 1
410219 99410219 1001 86380 86390 1
410722 99410722 1001 86380 86390 1
410800 99410800 1001 86380 86390 1
410766 99410766 1001 86380 86390 1
410864 99410864 1001 86380 86390 1
410928 99410928 1001 86380 86390 1
410991 99410991 1001 86380 86390 1
410995 99410995 1001 86380 86390 1
411025 99411025 1001 86380 86390 1
411129 99411129 1001 86380 86390 1
411249 99411249 1001 86380 86390 1
411376 99411376 1001 86380 86390 1
411740 99411740 1001 86380 86390 1
412013 99412013 1001 86380 86390 1
412200 99412200 1001 86380 86390 1
412396 99412396 1001 86380 86390 1
412472 99412472 1001 86380 86390 1
412949 99412949 1001 86380 86390 1
412625 99412625 1001 86380 86390 1
413969 99413969 1001 86380 86390 1
414012 99414012 1001 86380 86390 1
413987 99413987 1001 86380 86390 1
413817 99413817 1001 86380 86390 1
413917 99413917 1001 86380 86390 1
414004 99414004 1001 86380 86390 1
413712 99413712 1001 86380 86390 1
415099 99415099 1001 86380 86390 1
415149 99415149 1001 86380 86390 1
414543 99414543 1001 86380 86390 1
414735 99414735 1001 86380 86390 1
414376 99414376 1001 86380 86390 1
414149 99414149 1001 86380 86390 1
415376 99415376 1001 86380 86390 1
415538 99415538 1001 86380 86390 1
415618 99415618 1001 86380 86390 1
416150 99416150 1001 86380 86390 1
415905 99415905 1001 86380 86390 1
416051 99416051 1001 86380 86390 1
417141 99417141 1001 86380 86390 1
417147 99417147 1001 86380 86390 1
417181 99417181 1001 86380 86390 1
417304 99417304 1001 86380 86390 1
417423 99417423 1001 86380 86390 1
417427 99417427 1001 86380 86390 1
417562 99417562 1001 86380 86390 1
417459 99417459 1001 86380 86390 1
418467 99418467 1001 86380 86390 1
418724 99418724 1001 86380 86390 1
418011 99418011 1001 86380 86390 1
417668 99417668 1001 86380 86390 1
417752 99417752 1001 86380 86390 1
418985 99418985 1001 86380 86390 1
420100 99420100 1001 86380 86390 1
420409 99420409 1001 86380 86390 1
420184 99420184 1001 86380 86390 1
420205 99420205 1001 86380 86390 1
419968 99419968 1001 86380 86390 1
419826 99419826 1001 86380 86390 1
419862 99419862 1001 86380 86390 1
419814 99419814 1001 86380 86390 1
419470 99419470 1001 86380 86390 1
419242 99419242 1001 86380 86390 1
419325 99419325 1001 86380 86390 1
419397 99419397 1001 86380 86390 1
420560 99420560 1001 86380 86390 1
420674 99420674 1001 86380 86390 1
420773 99420773 1001 86380 86390 1
420697 99420697 1001 86380 86390 1
420679 99420679 1001 86380 86390 1
420687 99420687 1001 86380 86390 1
420460 99420460 1001 86380 86390 1
421923 99421923 1001 86380 86390 1
421454 99421454 1001 86380 86390 1
421348 99421348 1001 86380 86390 1
421646 99421646 1001 86380 86390 1
421304 99421304 1001 86380 86390 1
421308 99421308 1001 86380 86390 1
421029 99421029 1001 86380 86390 1
420849 99420849 1001 86380 86390 1
422304 99422304 1001 86380 86390 1
422143 99422143 1001 86380 86390 1
422507 99422507 1001 86380 86390 1
422387 99422387 1001 86380 86390 1
423638 99423638 1001 86380 86390 1
423424 99423424 1001 86380 86390 1
423058 99423058 1001 86380 86390 1
423033 99423033 1001 86380 86390 1
423178 99423178 1001 86380 86390 1
422648 99422648 1001 86380 86390 1
424020 99424020 1001 86380 86390 1
424042 99424042 1001 86380 86390 1
425081 99425081 1001 86380 86390 1
425153 99425153 1001 86380 86390 1
425296 99425296 1001 86380 86390 1
424754 99424754 1001 86380 86390 1
424780 99424780 1001 86380 86390 1
424787 99424787 1001 86380 86390 1
424867 99424867 1001 86380 86390 1
424655 99424655 1001 86380 86390 1
424771 99424771 1001 86380 86390 1
424456 99424456 1001 86380 86390 1
424375 99424375 1001 86380 86390 1
424199 99424199 1001 86380 86390 1
425571 99425571 1001 86380 86390 1
425703 99425703 1001 86380 86390 1
425708 99425708 1001 86380 86390 1
426767 99426767 1001 86380 86390 1
426980 99426980 1001 86380 86390 1
427111 99427111 1001 86380 86390 1
426675 99426675 1001 86380 86390 1
426566 99426566 1001 86380 86390 1
426684 99426684 1001 86380 86390 1
425946 99425946 1001 86380 86390 1
427489 99427489 1001 86380 86390 1
427212 99427212 1001 86380 86390 1
427309 99427309 1001 86380 86390 1
428566 99428566 1001 86380 86390 1
428591 99428591 1001 86380 86390 1
428456 99428456 1001 86380 86390 1
427850 99427850 1001 86380 86390 1
427901 99427901 1001 86380 86390 1
427643 99427643 1001 86380 86390 1
428782 99428782 1001 86380 86390 1
429041 99429041 1001 86380 86390 1
429071 99429071 1001 86380 86390 1
428829 99428829 1001 86380 86390 1
428886 99428886 1001 86380 86390 1
428835 99428835 1001 86380 86390 1
429994 99429994 1001 86380 86390 1
429999 99429999 1001 86380 86390 1
430356 99430356 1001 86380 86390 1
430267 99430267 1001 86380 86390 1
429937 99429937 1001 86380 86390 1
429839 99429839 1001 86380 86390 1
429605 99429605 1001 86380 86390 1
429923 99429923 1001 86380 86390 1
429514 99429514 1001 86380 86390 1
430774 99430774 1001 86380 86390 1
430564 99430564 1001 86380 86390 1
430692 99430692 1001 86380 86390 1
430816 99430816 1001 86380 86390 1
431912 99431912 1001 86380 86390 1
431904 99431904 1001 86380 86390 1
431735 99431735 1001 86380 86390 1
431708 99431708 1001 86380 86390 1
431295 99431295 1001 86380 86390 1
431451 99431451 1001 86380 86390 1
430972 99430972 1001 86380 86390 1
431243 99431243 1001 86380 86390 1
431047 99431047 1001 86380 86390 1
432123 99432123 1001 86380 86390 1
432272 99432272 1001 86380 86390 1
432327 99432327 1001 86380 86390 1
432098 99432098 1001 86380 86390 1
432312 99432312 1001 86380 86390 1
433671 99433671 1001 86380 86390 1
433416 99433416 1001 86380 86390 1
433696 99433696 1001 86380 86390 1
433212 99433212 1001 86380 86390 1
432967 99432967 1001 86380 86390 1
432553 99432553 1001 86380 86390 1
432609 99432609 1001 86380 86390 1
432762 99432762 1001 86380 86390 1
432694 99432694 1001 86380 86390 1
433828 99433828 1001 86380 86390 1
434021 99434021 1001 86380 86390 1
434023 99434023 1001 86380 86390 1
433740 99433740 1001 86380 86390 1
433804 99433804 1001 86380 86390 1
435183 99435183 1001 86380 86390 1
435039 99435039 1001 86380 86390 1
435335 99435335 1001 86380 86390 1
435419 99435419 1001 86380 86390 1
435176 99435176 1001 86380 86390 1
434681 99434681 1001 86380 86390 1
434632 99434632 1001 86380 86390 1
434699 99434699 1001 86380 86390 1
434891 99434891 1001 86380 86390 1
434228 99434228 1001 86380 86390 1
434358 99434358 1001 86380 86390 1
434531 99434531 1001 86380 86390 1
435826 99435826 1001 86380 86390 1
435830 99435830 1001 86380 86390 1
435494 99435494 1001 86380 86390 1
435699 99435699 1001 86380 86390 1
435856 99435856 1001 86380 86390 1
437074 99437074 1001 86380 86390 1
436596 99436596 1001 86380 86390 1
436540 99436540 1001 86380 86390 1
436221 99436221 1001 86380 86390 1
436308 99436308 1001 86380 86390 1
437236 99437236 1001 86380 86390 1
437250 99437250 1001 86380 86390 1
437336 99437336 1001 86380 86390 1
300093 99300093 1001 86380 86390 1
300532 99300532 1001 86380 86390 1
300394 99300394 1001 86380 86390 1
300442 99300442 1001 86380 86390 1
300354 99300354 1001 86380 86390 1
300147 99300147 1001 86380 86390 1
300183 99300183 1001 86380 86390 1
300791 99300791 1001 86380 86390 1
300925 99300925 1001 86380 86390 1
300918 99300918 1001 86380 86390 1
300931 99300931 1001 86380 86390 1
300815 99300815 1001 86380 86390 1
301523 99301523 1001 86380 86390 1
301430 99301430 1001 86380 86390 1
301431 99301431 1001 86380 86390 1
301509 99301509 1001 86380 86390 1
301370 99301370 1001 86380 86390 1
301156 99301156 1001 86380 86390 1
301172 99301172 1001 86380 86390 1
301212 99301212 1001 86380 86390 1
301218 99301218 1001 86380 86390 1
301133 99301133 1001 86380 86390 1
300965 99300965 1001 86380 86390 1
301061 99301061 1001 86380 86390 1
301616 99301616 1001 86380 86390 1
301592 99301592 1001 86380 86390 1
301756 99301756 1001 86380 86390 1
302235 99302235 1001 86380 86390 1
302375 99302375 1001 86380 86390 1
302009 99302009 1001 86380 86390 1
302011 99302011 1001 86380 86390 1
302114 99302114 1001 86380 86390 1
301941 99301941 1001 86380 86390 1
301930 99301930 1001 86380 86390 1
301933 99301933 1001 86380 86390 1
302463 99302463 1001 86380 86390 1
302570 99302570 1001 86380 86390 1
303148 99303148 1001 86380 86390 1
303164 99303164 1001 86380 86390 1
302809 99302809 1001 86380 86390 1
302889 99302889 1001 86380 86390 1
302879 99302879 1001 86380 86390 1
302905 99302905 1001 86380 86390 1
302960 99302960 1001 86380 86390 1
302717 99302717 1001 86380 86390 1
302618 99302618 1001 86380 86390 1
302789 99302789 1001 86380 86390 1
302688 99302688 1001 86380 86390 1
303295 99303295 1001 86380 86390 1
303283 99303283 1001 86380 86390 1
303335 99303335 1001 86380 86390 1
303260 99303260 1001 86380 86390 1
303300 99303300 1001 86380 86390 1
303222 99303222 1001 86380 86390 1
303392 99303392 1001 86380 86390 1
303226 99303226 1001 86380 86390 1
303409 99303409 1001 86380 86390 1
303923 99303923 1001 86380 86390 1
303950 99303950 1001 86380 86390 1
303992 99303992 1001 86380 86390 1
303795 99303795 1001 86380 86390 1
303629 99303629 1001 86380 86390 1
303798 99303798 1001 86380 86390 1
303735 99303735 1001 86380 86390 1
303544 99303544 1001 86380 86390 1
303432 99303432 1001 86380 86390 1
303488 99303488 1001 86380 86390 1
304185 99304185 1001 86380 86390 1
304208 99304208 1001 86380 86390 1
304797 99304797 1001 86380 86390 1
304773 99304773 1001 86380 86390 1
304752 99304752 1001 86380 86390 1
304849 99304849 1001 86380 86390 1
304663 99304663 1001 86380 86390 1
304766 99304766 1001 86380 86390 1
304820 99304820 1001 86380 86390 1
304448 99304448 1001 86380 86390 1
304501 99304501 1001 86380 86390 1
304579 99304579 1001 86380 86390 1
304646 99304646 1001 86380 86390 1
304536 99304536 1001 86380 86390 1
304368 99304368 1001 86380 86390 1
304294 99304294 1001 86380 86390 1
304361 99304361 1001 86380 86390 1
304377 99304377 1001 86380 86390 1
304987 99304987 1001 86380 86390 1
304953 99304953 1001 86380 86390 1
305595 99305595 1001 86380 86390 1
305626 99305626 1001 86380 86390 1
305564 99305564 1001 86380 86390 1
305619 99305619 1001 86380 86390 1
305417 99305417 1001 86380 86390 1
305448 99305448 1001 86380 86390 1
305451 99305451 1001 86380 86390 1
305169 99305169 1001 86380 86390 1
305188 99305188 1001 86380 86390 1
305100 99305100 1001 86380 86390 1
305075 99305075 1001 86380 86390 1
305481 99305481 1001 86380 86390 1
500027 99500027 1001 86380 86390 1
500171 99500171 1001 86380 86390 1
500009 99500009 1001 86380 86390 1
500718 99500718 1001 86380 86390 1
500747 99500747 1001 86380 86390 1
500559 99500559 1001 86380 86390 1
500541 99500541 1001 86380 86390 1
500490 99500490 1001 86380 86390 1
500231 99500231 1001 86380 86390 1
500246 99500246 1001 86380 86390 1
500301 99500301 1001 86380 86390 1
501018 99501018 1001 86380 86390 1
500864 99500864 1001 86380 86390 1
501017 99501017 1001 86380 86390 1
501447 99501447 1001 86380 86390 1
501436 99501436 1001 86380 86390 1
501503 99501503 1001 86380 86390 1
501580 99501580 1001 86380 86390 1
501305 99501305 1001 86380 86390 1
501374 99501374 1001 86380 86390 1
501290 99501290 1001 86380 86390 1
501214 99501214 1001 86380 86390 1
501026 99501026 1001 86380 86390 1
501199 99501199 1001 86380 86390 1
501729 99501729 1001 86380 86390 1
501768 99501768 1001 86380 86390 1
501717 99501717 1001 86380 86390 1
501821 99501821 1001 86380 86390 1
501824 99501824 1001 86380 86390 1
501709 99501709 1001 86380 86390 1
502366 99502366 1001 86380 86390 1
502341 99502341 1001 86380 86390 1
502399 99502399 1001 86380 86390 1
502296 99502296 1001 86380 86390 1
502117 99502117 1001 86380 86390 1
502109 99502109 1001 86380 86390 1
502218 99502218 1001 86380 86390 1
502064 99502064 1001 86380 86390 1
501948 99501948 1001 86380 86390 1
501936 99501936 1001 86380 86390 1
501965 99501965 1001 86380 86390 1
501875 99501875 1001 86380 86390 1
501889 99501889 1001 86380 86390 1
502515 99502515 1001 86380 86390 1
502619 99502619 1001 86380 86390 1
502556 99502556 1001 86380 86390 1
502637 99502637 1001 86380 86390 1
503215 99503215 1001 86380 86390 1
503221 99503221 1001 86380 86390 1
503224 99503224 1001 86380 86390 1
503051 99503051 1001 86380 86390 1
503079 99503079 1001 86380 86390 1
503030 99503030 1001 86380 86390 1
503043 99503043 1001 86380 86390 1
502992 99502992 1001 86380 86390 1
502677 99502677 1001 86380 86390 1
503496 99503496 1001 86380 86390 1
503448 99503448 1001 86380 86390 1
503390 99503390 1001 86380 86390 1
504055 99504055 1001 86380 86390 1
504006 99504006 1001 86380 86390 1
504034 99504034 1001 86380 86390 1
504035 99504035 1001 86380 86390 1
503862 99503862 1001 86380 86390 1
503812 99503812 1001 86380 86390 1
503906 99503906 1001 86380 86390 1
503740 99503740 1001 86380 86390 1
503714 99503714 1001 86380 86390 1
504218 99504218 1001 86380 86390 1
504231 99504231 1001 86380 86390 1
504322 99504322 1001 86380 86390 1
504263 99504263 1001 86380 86390 1
504226 99504226 1001 86380 86390 1
504175 99504175 1001 86380 86390 1
504319 99504319 1001 86380 86390 1
504776 99504776 1001 86380 86390 1
504943 99504943 1001 86380 86390 1
504811 99504811 1001 86380 86390 1
504787 99504787 1001 86380 86390 1
504826 99504826 1001 86380 86390 1
504892 99504892 1001 86380 86390 1
504598 99504598 1001 86380 86390 1
504650 99504650 1001 86380 86390 1
504619 99504619 1001 86380 86390 1
504684 99504684 1001 86380 86390 1
504556 99504556 1001 86380 86390 1
504513 99504513 1001 86380 86390 1
505146 99505146 1001 86380 86390 1
505643 99505643 1001 86380 86390 1
505614 99505614 1001 86380 86390 1
505552 99505552 1001 86380 86390 1
505426 99505426 1001 86380 86390 1
505440 99505440 1001 86380 86390 1
505466 99505466 1001 86380 86390 1
505393 99505393 1001 86380 86390 1
505154 99505154 1001 86380 86390 1
505339 99505339 1001 86380 86390 1
505277 99505277 1001 86380 86390 1
505329 99505329 1001 86380 86390 1
505871 99505871 1001 86380 86390 1
505860 99505860 1001 86380 86390 1
505825 99505825 1001 86380 86390 1
506596 99506596 1001 86380 86390 1
506432 99506432 1001 86380 86390 1
506525 99506525 1001 86380 86390 1
506501 99506501 1001 86380 86390 1
506210 99506210 1001 86380 86390 1
506092 99506092 1001 86380 86390 1
506021 99506021 1001 86380 86390 1
506034 99506034 1001 86380 86390 1
506685 99506685 1001 86380 86390 1
506652 99506652 1001 86380 86390 1
506613 99506613 1001 86380 86390 1
506731 99506731 1001 86380 86390 1
506667 99506667 1001 86380 86390 1
507338 99507338 1001 86380 86390 1
507237 99507237 1001 86380 86390 1
507054 99507054 1001 86380 86390 1
507171 99507171 1001 86380 86390 1
506960 99506960 1001 86380 86390 1
506961 99506961 1001 86380 86390 1
506979 99506979 1001 86380 86390 1
507539 99507539 1001 86380 86390 1
507581 99507581 1001 86380 86390 1
507561 99507561 1001 86380 86390 1
508072 99508072 1001 86380 86390 1
508165 99508165 1001 86380 86390 1
507941 99507941 1001 86380 86390 1
507945 99507945 1001 86380 86390 1
508001 99508001 1001 86380 86390 1
508366 99508366 1001 86380 86390 1
508923 99508923 1001 86380 86390 1
508925 99508925 1001 86380 86390 1
508667 99508667 1001 86380 86390 1
508735 99508735 1001 86380 86390 1
508596 99508596 1001 86380 86390 1
508613 99508613 1001 86380 86390 1
508526 99508526 1001 86380 86390 1
509172 99509172 1001 86380 86390 1
509264 99509264 1001 86380 86390 1
509810 99509810 1001 86380 86390 1
509849 99509849 1001 86380 86390 1
509518 99509518 1001 86380 86390 1
509623 99509623 1001 86380 86390 1
509520 99509520 1001 86380 86390 1
509537 99509537 1001 86380 86390 1
509525 99509525 1001 86380 86390 1
509424 99509424 1001 86380 86390 1
509438 99509438 1001 86380 86390 1
509378 99509378 1001 86380 86390 1
509353 99509353 1001 86380 86390 1
510054 99510054 1001 86380 86390 1
510617 99510617 1001 86380 86390 1
510528 99510528 1001 86380 86390 1
510569 99510569 1001 86380 86390 1
510423 99510423 1001 86380 86390 1
510400 99510400 1001 86380 86390 1
510415 99510415 1001 86380 86390 1
510109 99510109 1001 86380 86390 1
510834 99510834 1001 86380 86390 1
511502 99511502 1001 86380 86390 1
511376 99511376 1001 86380 86390 1
511418 99511418 1001 86380 86390 1
511447 99511447 1001 86380 86390 1
511206 99511206 1001 86380 86390 1
511340 99511340 1001 86380 86390 1
511185 99511185 1001 86380 86390 1
511268 99511268 1001 86380 86390 1
510947 99510947 1001 86380 86390 1
510977 99510977 1001 86380 86390 1
511579 99511579 1001 86380 86390 1
511677 99511677 1001 86380 86390 1
512239 99512239 1001 86380 86390 1
512313 99512313 1001 86380 86390 1
512018 99512018 1001 86380 86390 1
512162 99512162 1001 86380 86390 1
511942 99511942 1001 86380 86390 1
512430 99512430 1001 86380 86390 1
512540 99512540 1001 86380 86390 1
513118 99513118 1001 86380 86390 1
513054 99513054 1001 86380 86390 1
513056 99513056 1001 86380 86390 1
513163 99513163 1001 86380 86390 1
513127 99513127 1001 86380 86390 1
512962 99512962 1001 86380 86390 1
512823 99512823 1001 86380 86390 1
512765 99512765 1001 86380 86390 1
512650 99512650 1001 86380 86390 1
512627 99512627 1001 86380 86390 1
512731 99512731 1001 86380 86390 1
512660 99512660 1001 86380 86390 1
513409 99513409 1001 86380 86390 1
513374 99513374 1001 86380 86390 1
513909 99513909 1001 86380 86390 1
513858 99513858 1001 86380 86390 1
513816 99513816 1001 86380 86390 1
513717 99513717 1001 86380 86390 1
513744 99513744 1001 86380 86390 1
513783 99513783 1001 86380 86390 1
513732 99513732 1001 86380 86390 1
513825 99513825 1001 86380 86390 1
513617 99513617 1001 86380 86390 1
513520 99513520 1001 86380 86390 1
513573 99513573 1001 86380 86390 1
513602 99513602 1001 86380 86390 1
514224 99514224 1001 86380 86390 1
514722 99514722 1001 86380 86390 1
514660 99514660 1001 86380 86390 1
514536 99514536 1001 86380 86390 1
514542 99514542 1001 86380 86390 1
514393 99514393 1001 86380 86390 1
514270 99514270 1001 86380 86390 1
514312 99514312 1001 86380 86390 1
514352 99514352 1001 86380 86390 1
514443 99514443 1001 86380 86390 1
514906 99514906 1001 86380 86390 1
514998 99514998 1001 86380 86390 1
514898 99514898 1001 86380 86390 1
514953 99514953 1001 86380 86390 1
515031 99515031 1001 86380 86390 1
514942 99514942 1001 86380 86390 1
515510 99515510 1001 86380 86390 1
515487 99515487 1001 86380 86390 1
515564 99515564 1001 86380 86390 1
515416 99515416 1001 86380 86390 1
515358 99515358 1001 86380 86390 1
515192 99515192 1001 86380 86390 1
515205 99515205 1001 86380 86390 1
515103 99515103 1001 86380 86390 1
515171 99515171 1001 86380 86390 1
515851 99515851 1001 86380 86390 1
515766 99515766 1001 86380 86390 1
515820 99515820 1001 86380 86390 1
516317 99516317 1001 86380 86390 1
516481 99516481 1001 86380 86390 1
516413 99516413 1001 86380 86390 1
516136 99516136 1001 86380 86390 1
516166 99516166 1001 86380 86390 1
516296 99516296 1001 86380 86390 1
516302 99516302 1001 86380 86390 1
515916 99515916 1001 86380 86390 1
516047 99516047 1001 86380 86390 1
515905 99515905 1001 86380 86390 1
516053 99516053 1001 86380 86390 1
515951 99515951 1001 86380 86390 1
516584 99516584 1001 86380 86390 1
516688 99516688 1001 86380 86390 1
516682 99516682 1001 86380 86390 1
516553 99516553 1001 86380 86390 1
516631 99516631 1001 86380 86390 1
517179 99517179 1001 86380 86390 1
516928 99516928 1001 86380 86390 1
516837 99516837 1001 86380 86390 1
517401 99517401 1001 86380 86390 1
517521 99517521 1001 86380 86390 1
517960 99517960 1001 86380 86390 1
518025 99518025 1001 86380 86390 1
518071 99518071 1001 86380 86390 1
518097 99518097 1001 86380 86390 1
517866 99517866 1001 86380 86390 1
517894 99517894 1001 86380 86390 1
517752 99517752 1001 86380 86390 1
517889 99517889 1001 86380 86390 1
517606 99517606 1001 86380 86390 1
517642 99517642 1001 86380 86390 1
517565 99517565 1001 86380 86390 1
518279 99518279 1001 86380 86390 1
518231 99518231 1001 86380 86390 1
518350 99518350 1001 86380 86390 1
518832 99518832 1001 86380 86390 1
518655 99518655 1001 86380 86390 1
518736 99518736 1001 86380 86390 1
518647 99518647 1001 86380 86390 1
518751 99518751 1001 86380 86390 1
518650 99518650 1001 86380 86390 1
518541 99518541 1001 86380 86390 1
518516 99518516 1001 86380 86390 1
519193 99519193 1001 86380 86390 1
518991 99518991 1001 86380 86390 1
519019 99519019 1001 86380 86390 1
519177 99519177 1001 86380 86390 1
519190 99519190 1001 86380 86390 1
519126 99519126 1001 86380 86390 1
519634 99519634 1001 86380 86390 1
519615 99519615 1001 86380 86390 1
519801 99519801 1001 86380 86390 1
519805 99519805 1001 86380 86390 1
519482 99519482 1001 86380 86390 1
519462 99519462 1001 86380 86390 1
519206 99519206 1001 86380 86390 1
519401 99519401 1001 86380 86390 1
519305 99519305 1001 86380 86390 1
519230 99519230 1001 86380 86390 1
519973 99519973 1001 86380 86390 1
519924 99519924 1001 86380 86390 1
519821 99519821 1001 86380 86390 1
520567 99520567 1001 86380 86390 1
520580 99520580 1001 86380 86390 1
520478 99520478 1001 86380 86390 1
520443 99520443 1001 86380 86390 1
520253 99520253 1001 86380 86390 1
520305 99520305 1001 86380 86390 1
520267 99520267 1001 86380 86390 1
520399 99520399 1001 86380 86390 1
520232 99520232 1001 86380 86390 1
520097 99520097 1001 86380 86390 1
520028 99520028 1001 86380 86390 1
520095 99520095 1001 86380 86390 1
520782 99520782 1001 86380 86390 1
520758 99520758 1001 86380 86390 1
520726 99520726 1001 86380 86390 1
521415 99521415 1001 86380 86390 1
521366 99521366 1001 86380 86390 1
521445 99521445 1001 86380 86390 1
521269 99521269 1001 86380 86390 1
521398 99521398 1001 86380 86390 1
521271 99521271 1001 86380 86390 1
521260 99521260 1001 86380 86390 1
520962 99520962 1001 86380 86390 1
520854 99520854 1001 86380 86390 1
522089 99522089 1001 86380 86390 1
522207 99522207 1001 86380 86390 1
522189 99522189 1001 86380 86390 1
521904 99521904 1001 86380 86390 1
521805 99521805 1001 86380 86390 1
521860 99521860 1001 86380 86390 1
521734 99521734 1001 86380 86390 1
522421 99522421 1001 86380 86390 1
522436 99522436 1001 86380 86390 1
522414 99522414 1001 86380 86390 1
522479 99522479 1001 86380 86390 1
522299 99522299 1001 86380 86390 1
522403 99522403 1001 86380 86390 1
522352 99522352 1001 86380 86390 1
523110 99523110 1001 86380 86390 1
522976 99522976 1001 86380 86390 1
522902 99522902 1001 86380 86390 1
522602 99522602 1001 86380 86390 1
522545 99522545 1001 86380 86390 1
522675 99522675 1001 86380 86390 1
522688 99522688 1001 86380 86390 1
523312 99523312 1001 86380 86390 1
523262 99523262 1001 86380 86390 1
523305 99523305 1001 86380 86390 1
523774 99523774 1001 86380 86390 1
523787 99523787 1001 86380 86390 1
523879 99523879 1001 86380 86390 1
523705 99523705 1001 86380 86390 1
523697 99523697 1001 86380 86390 1
523518 99523518 1001 86380 86390 1
523415 99523415 1001 86380 86390 1
523494 99523494 1001 86380 86390 1
523329 99523329 1001 86380 86390 1
523434 99523434 1001 86380 86390 1
523487 99523487 1001 86380 86390 1
523500 99523500 1001 86380 86390 1
524680 99524680 1001 86380 86390 1
524684 99524684 1001 86380 86390 1
524621 99524621 1001 86380 86390 1
524691 99524691 1001 86380 86390 1
524387 99524387 1001 86380 86390 1
524164 99524164 1001 86380 86390 1
524322 99524322 1001 86380 86390 1
524297 99524297 1001 86380 86390 1
524313 99524313 1001 86380 86390 1
524199 99524199 1001 86380 86390 1
524874 99524874 1001 86380 86390 1
524862 99524862 1001 86380 86390 1
524916 99524916 1001 86380 86390 1
524879 99524879 1001 86380 86390 1
524776 99524776 1001 86380 86390 1
525481 99525481 1001 86380 86390 1
525200 99525200 1001 86380 86390 1
525306 99525306 1001 86380 86390 1
525385 99525385 1001 86380 86390 1
525285 99525285 1001 86380 86390 1
525273 99525273 1001 86380 86390 1
525390 99525390 1001 86380 86390 1
524991 99524991 1001 86380 86390 1
524992 99524992 1001 86380 86390 1
525161 99525161 1001 86380 86390 1
525801 99525801 1001 86380 86390 1
525796 99525796 1001 86380 86390 1
526251 99526251 1001 86380 86390 1
526371 99526371 1001 86380 86390 1
526076 99526076 1001 86380 86390 1
526054 99526054 1001 86380 86390 1
526184 99526184 1001 86380 86390 1
526146 99526146 1001 86380 86390 1
526056 99526056 1001 86380 86390 1
526057 99526057 1001 86380 86390 1
526113 99526113 1001 86380 86390 1
526035 99526035 1001 86380 86390 1
525959 99525959 1001 86380 86390 1
525972 99525972 1001 86380 86390 1
525860 99525860 1001 86380 86390 1
525862 99525862 1001 86380 86390 1
525968 99525968 1001 86380 86390 1
525825 99525825 1001 86380 86390 1
526526 99526526 1001 86380 86390 1
526480 99526480 1001 86380 86390 1
526441 99526441 1001 86380 86390 1
526532 99526532 1001 86380 86390 1
527249 99527249 1001 86380 86390 1
527239 99527239 1001 86380 86390 1
526969 99526969 1001 86380 86390 1
526976 99526976 1001 86380 86390 1
527042 99527042 1001 86380 86390 1
526874 99526874 1001 86380 86390 1
528027 99528027 1001 86380 86390 1
528033 99528033 1001 86380 86390 1
527982 99527982 1001 86380 86390 1
527793 99527793 1001 86380 86390 1
527794 99527794 1001 86380 86390 1
527705 99527705 1001 86380 86390 1
527822 99527822 1001 86380 86390 1
527667 99527667 1001 86380 86390 1
527785 99527785 1001 86380 86390 1
527483 99527483 1001 86380 86390 1
527525 99527525 1001 86380 86390 1
527642 99527642 1001 86380 86390 1
528228 99528228 1001 86380 86390 1
528092 99528092 1001 86380 86390 1
528236 99528236 1001 86380 86390 1
528226 99528226 1001 86380 86390 1
528898 99528898 1001 86380 86390 1
528866 99528866 1001 86380 86390 1
528793 99528793 1001 86380 86390 1
528704 99528704 1001 86380 86390 1
528744 99528744 1001 86380 86390 1
528555 99528555 1001 86380 86390 1
528545 99528545 1001 86380 86390 1
528665 99528665 1001 86380 86390 1
528307 99528307 1001 86380 86390 1
528346 99528346 1001 86380 86390 1
528378 99528378 1001 86380 86390 1
528486 99528486 1001 86380 86390 1
529096 99529096 1001 86380 86390 1
529008 99529008 1001 86380 86390 1
528970 99528970 1001 86380 86390 1
529011 99529011 1001 86380 86390 1
528988 99528988 1001 86380 86390 1
529616 99529616 1001 86380 86390 1
529701 99529701 1001 86380 86390 1
529655 99529655 1001 86380 86390 1
529528 99529528 1001 86380 86390 1
529579 99529579 1001 86380 86390 1
529531 99529531 1001 86380 86390 1
529687 99529687 1001 86380 86390 1
529514 99529514 1001 86380 86390 1
529442 99529442 1001 86380 86390 1
529269 99529269 1001 86380 86390 1
529286 99529286 1001 86380 86390 1
529782 99529782 1001 86380 86390 1
529823 99529823 1001 86380 86390 1
530518 99530518 1001 86380 86390 1
530193 99530193 1001 86380 86390 1
530149 99530149 1001 86380 86390 1
530045 99530045 1001 86380 86390 1
530648 99530648 1001 86380 86390 1
530742 99530742 1001 86380 86390 1
530744 99530744 1001 86380 86390 1
531267 99531267 1001 86380 86390 1
531208 99531208 1001 86380 86390 1
531262 99531262 1001 86380 86390 1
531058 99531058 1001 86380 86390 1
531150 99531150 1001 86380 86390 1
531052 99531052 1001 86380 86390 1
531169 99531169 1001 86380 86390 1
530975 99530975 1001 86380 86390 1
531031 99531031 1001 86380 86390 1
530797 99530797 1001 86380 86390 1
530787 99530787 1001 86380 86390 1
530898 99530898 1001 86380 86390 1
530860 99530860 1001 86380 86390 1
531402 99531402 1001 86380 86390 1
531441 99531441 1001 86380 86390 1
531446 99531446 1001 86380 86390 1
531396 99531396 1001 86380 86390 1
532040 99532040 1001 86380 86390 1
532151 99532151 1001 86380 86390 1
531832 99531832 1001 86380 86390 1
531847 99531847 1001 86380 86390 1
531943 99531943 1001 86380 86390 1
531624 99531624 1001 86380 86390 1
531679 99531679 1001 86380 86390 1
531771 99531771 1001 86380 86390 1
531607 99531607 1001 86380 86390 1
532293 99532293 1001 86380 86390 1
532253 99532253 1001 86380 86390 1
532884 99532884 1001 86380 86390 1
533015 99533015 1001 86380 86390 1
532967 99532967 1001 86380 86390 1
532647 99532647 1001 86380 86390 1
532650 99532650 1001 86380 86390 1
532694 99532694 1001 86380 86390 1
532514 99532514 1001 86380 86390 1
532608 99532608 1001 86380 86390 1
532596 99532596 1001 86380 86390 1
532558 99532558 1001 86380 86390 1
532523 99532523 1001 86380 86390 1
533147 99533147 1001 86380 86390 1
533214 99533214 1001 86380 86390 1
533177 99533177 1001 86380 86390 1
533063 99533063 1001 86380 86390 1
533206 99533206 1001 86380 86390 1
533784 99533784 1001 86380 86390 1
533670 99533670 1001 86380 86390 1
533500 99533500 1001 86380 86390 1
533604 99533604 1001 86380 86390 1
533503 99533503 1001 86380 86390 1
533455 99533455 1001 86380 86390 1
533496 99533496 1001 86380 86390 1
533251 99533251 1001 86380 86390 1
533434 99533434 1001 86380 86390 1
533253 99533253 1001 86380 86390 1
533345 99533345 1001 86380 86390 1
533320 99533320 1001 86380 86390 1
533386 99533386 1001 86380 86390 1
533257 99533257 1001 86380 86390 1
533349 99533349 1001 86380 86390 1
533415 99533415 1001 86380 86390 1
533881 99533881 1001 86380 86390 1
533997 99533997 1001 86380 86390 1
533989 99533989 1001 86380 86390 1
534506 99534506 1001 86380 86390 1
534666 99534666 1001 86380 86390 1
534553 99534553 1001 86380 86390 1
534579 99534579 1001 86380 86390 1
534350 99534350 1001 86380 86390 1
534390 99534390 1001 86380 86390 1
534365 99534365 1001 86380 86390 1
534276 99534276 1001 86380 86390 1
534308 99534308 1001 86380 86390 1
534438 99534438 1001 86380 86390 1
534452 99534452 1001 86380 86390 1
534245 99534245 1001 86380 86390 1
534104 99534104 1001 86380 86390 1
534158 99534158 1001 86380 86390 1
534216 99534216 1001 86380 86390 1
534064 99534064 1001 86380 86390 1
534872 99534872 1001 86380 86390 1
535358 99535358 1001 86380 86390 1
535350 99535350 1001 86380 86390 1
535430 99535430 1001 86380 86390 1
535191 99535191 1001 86380 86390 1
535257 99535257 1001 86380 86390 1
535193 99535193 1001 86380 86390 1
535142 99535142 1001 86380 86390 1
535048 99535048 1001 86380 86390 1
535013 99535013 1001 86380 86390 1
535694 99535694 1001 86380 86390 1
535554 99535554 1001 86380 86390 1
535594 99535594 1001 86380 86390 1
536285 99536285 1001 86380 86390 1
535969 99535969 1001 86380 86390 1
536021 99536021 1001 86380 86390 1
535727 99535727 1001 86380 86390 1
536512 99536512 1001 86380 86390 1
536435 99536435 1001 86380 86390 1
536963 99536963 1001 86380 86390 1
537005 99537005 1001 86380 86390 1
536945 99536945 1001 86380 86390 1
536608 99536608 1001 86380 86390 1
536717 99536717 1001 86380 86390 1
536631 99536631 1001 86380 86390 1
536542 99536542 1001 86380 86390 1
537330 99537330 1001 86380 86390 1
537281 99537281 1001 86380 86390 1
537256 99537256 1001 86380 86390 1
537868 99537868 1001 86380 86390 1
537897 99537897 1001 86380 86390 1
537950 99537950 1001 86380 86390 1
537605 99537605 1001 86380 86390 1
537543 99537543 1001 86380 86390 1
538051 99538051 1001 86380 86390 1
538189 99538189 1001 86380 86390 1
538138 99538138 1001 86380 86390 1
538622 99538622 1001 86380 86390 1
538804 99538804 1001 86380 86390 1
538670 99538670 1001 86380 86390 1
538763 99538763 1001 86380 86390 1
538525 99538525 1001 86380 86390 1
538450 99538450 1001 86380 86390 1
538503 99538503 1001 86380 86390 1
538402 99538402 1001 86380 86390 1
538262 99538262 1001 86380 86390 1
538905 99538905 1001 86380 86390 1
538963 99538963 1001 86380 86390 1
538873 99538873 1001 86380 86390 1
538848 99538848 1001 86380 86390 1
538837 99538837 1001 86380 86390 1
539477 99539477 1001 86380 86390 1
539521 99539521 1001 86380 86390 1
539535 99539535 1001 86380 86390 1
539391 99539391 1001 86380 86390 1
539237 99539237 1001 86380 86390 1
539188 99539188 1001 86380 86390 1
539138 99539138 1001 86380 86390 1
539178 99539178 1001 86380 86390 1
539065 99539065 1001 86380 86390 1
539091 99539091 1001 86380 86390 1
539755 99539755 1001 86380 86390 1
539820 99539820 1001 86380 86390 1
539720 99539720 1001 86380 86390 1
539695 99539695 1001 86380 86390 1
539710 99539710 1001 86380 86390 1
539647 99539647 1001 86380 86390 1
540277 99540277 1001 86380 86390 1
540305 99540305 1001 86380 86390 1
540308 99540308 1001 86380 86390 1
540401 99540401 1001 86380 86390 1
540350 99540350 1001 86380 86390 1
540402 99540402 1001 86380 86390 1
540239 99540239 1001 86380 86390 1
540193 99540193 1001 86380 86390 1
540182 99540182 1001 86380 86390 1
539864 99539864 1001 86380 86390 1
540476 99540476 1001 86380 86390 1
541243 99541243 1001 86380 86390 1
541283 99541283 1001 86380 86390 1
540933 99540933 1001 86380 86390 1
540922 99540922 1001 86380 86390 1
540926 99540926 1001 86380 86390 1
540939 99540939 1001 86380 86390 1
541004 99541004 1001 86380 86390 1
540887 99540887 1001 86380 86390 1
540916 99540916 1001 86380 86390 1
540712 99540712 1001 86380 86390 1
540790 99540790 1001 86380 86390 1
540748 99540748 1001 86380 86390 1
541329 99541329 1001 86380 86390 1
541357 99541357 1001 86380 86390 1
541400 99541400 1001 86380 86390 1
541930 99541930 1001 86380 86390 1
541999 99541999 1001 86380 86390 1
542080 99542080 1001 86380 86390 1
541797 99541797 1001 86380 86390 1
541787 99541787 1001 86380 86390 1
541859 99541859 1001 86380 86390 1
541912 99541912 1001 86380 86390 1
541616 99541616 1001 86380 86390 1
541572 99541572 1001 86380 86390 1
542272 99542272 1001 86380 86390 1
542139 99542139 1001 86380 86390 1
542676 99542676 1001 86380 86390 1
542629 99542629 1001 86380 86390 1
542694 99542694 1001 86380 86390 1
542581 99542581 1001 86380 86390 1
542711 99542711 1001 86380 86390 1
542455 99542455 1001 86380 86390 1
542334 99542334 1001 86380 86390 1
543059 99543059 1001 86380 86390 1
542977 99542977 1001 86380 86390 1
543045 99543045 1001 86380 86390 1
543687 99543687 1001 86380 86390 1
543601 99543601 1001 86380 86390 1
543358 99543358 1001 86380 86390 1
543164 99543164 1001 86380 86390 1
543153 99543153 1001 86380 86390 1
543284 99543284 1001 86380 86390 1
543169 99543169 1001 86380 86390 1
543327 99543327 1001 86380 86390 1
543341 99543341 1001 86380 86390 1
543355 99543355 1001 86380 86390 1
543974 99543974 1001 86380 86390 1
544596 99544596 1001 86380 86390 1
544581 99544581 1001 86380 86390 1
544494 99544494 1001 86380 86390 1
544328 99544328 1001 86380 86390 1
544202 99544202 1001 86380 86390 1
544206 99544206 1001 86380 86390 1
544197 99544197 1001 86380 86390 1
544160 99544160 1001 86380 86390 1
543996 99543996 1001 86380 86390 1
544168 99544168 1001 86380 86390 1
544717 99544717 1001 86380 86390 1
544640 99544640 1001 86380 86390 1
406823 213 1001 8880 9837 1
517812 1066 1001 71263 71562 1
537556 807 1002 31484 34316 1
400039 99400039 1001 86380 86390 1
400295 99400295 1001 86380 86390 1
400402 99400402 1001 86380 86390 1
400595 99400595 1001 86380 86390 1
400637 99400637 1001 86380 86390 1
400665 99400665 1001 86380 86390 1
400630 99400630 1001 86380 86390 1
401229 99401229 1001 86380 86390 1
401342 99401342 1001 86380 86390 1
401556 99401556 1001 86380 86390 1
401926 99401926 1001 86380 86390 1
402028 99402028 1001 86380 86390 1
402115 99402115 1001 86380 86390 1
402187 99402187 1001 86380 86390 1
402472 99402472 1001 86380 86390 1
402555 99402555 1001 86380 86390 1
402582 99402582 1001 86380 86390 1
402505 99402505 1001 86380 86390 1
402659 99402659 1001 86380 86390 1
402690 99402690 1001 86380 86390 1
402695 99402695 1001 86380 86390 1
402679 99402679 1001 86380 86390 1
402586 99402586 1001 86380 86390 1
402902 99402902 1001 86380 86390 1
402965 99402965 1001 86380 86390 1
403005 99403005 1001 86380 86390 1
403427 99403427 1001 86380 86390 1
403526 99403526 1001 86380 86390 1
403595 99403595 1001 86380 86390 1
403546 99403546 1001 86380 86390 1
403622 99403622 1001 86380 86390 1
403694 99403694 1001 86380 86390 1
403782 99403782 1001 86380 86390 1
404028 99404028 1001 86380 86390 1
403942 99403942 1001 86380 86390 1
404276 99404276 1001 86380 86390 1
404418 99404418 1001 86380 86390 1
404566 99404566 1001 86380 86390 1
404647 99404647 1001 86380 86390 1
405040 99405040 1001 86380 86390 1
405204 99405204 1001 86380 86390 1
405361 99405361 1001 86380 86390 1
405318 99405318 1001 86380 86390 1
405465 99405465 1001 86380 86390 1
405471 99405471 1001 86380 86390 1
405507 99405507 1001 86380 86390 1
405601 99405601 1001 86380 86390 1
405610 99405610 1001 86380 86390 1
405697 99405697 1001 86380 86390 1
405846 99405846 1001 86380 86390 1
405949 99405949 1001 86380 86390 1
406030 99406030 1001 86380 86390 1
406082 99406082 1001 86380 86390 1
406145 99406145 1001 86380 86390 1
406213 99406213 1001 86380 86390 1
406543 99406543 1001 86380 86390 1
406706 99406706 1001 86380 86390 1
406826 99406826 1001 86380 86390 1
406738 99406738 1001 86380 86390 1
407382 99407382 1001 86380 86390 1
407805 99407805 1001 86380 86390 1
407806 99407806 1001 86380 86390 1
408167 99408167 1001 86380 86390 1
408258 99408258 1001 86380 86390 1
408472 99408472 1001 86380 86390 1
408516 99408516 1001 86380 86390 1
408960 99408960 1001 86380 86390 1
409094 99409094 1001 86380 86390 1
409242 99409242 1001 86380 86390 1
409366 99409366 1001 86380 86390 1
409322 99409322 1001 86380 86390 1
409525 99409525 1001 86380 86390 1
409740 99409740 1001 86380 86390 1
409955 99409955 1001 86380 86390 1
409994 99409994 1001 86380 86390 1
410095 99410095 1001 86380 86390 1
410277 99410277 1001 86380 86390 1
410487 99410487 1001 86380 86390 1
410455 99410455 1001 86380 86390 1
410652 99410652 1001 86380 86390 1
410734 99410734 1001 86380 86390 1
410892 99410892 1001 86380 86390 1
411036 99411036 1001 86380 86390 1
411206 99411206 1001 86380 86390 1
411118 99411118 1001 86380 86390 1
411236 99411236 1001 86380 86390 1
411423 99411423 1001 86380 86390 1
411889 99411889 1001 86380 86390 1
412022 99412022 1001 86380 86390 1
412002 99412002 1001 86380 86390 1
412095 99412095 1001 86380 86390 1
412338 99412338 1001 86380 86390 1
412300 99412300 1001 86380 86390 1
413648 99413648 1001 86380 86390 1
413340 99413340 1001 86380 86390 1
413356 99413356 1001 86380 86390 1
413672 99413672 1001 86380 86390 1
413031 99413031 1001 86380 86390 1
412944 99412944 1001 86380 86390 1
412748 99412748 1001 86380 86390 1
412553 99412553 1001 86380 86390 1
412826 99412826 1001 86380 86390 1
412875 99412875 1001 86380 86390 1
412837 99412837 1001 86380 86390 1
413770 99413770 1001 86380 86390 1
414937 99414937 1001 86380 86390 1
414587 99414587 1001 86380 86390 1
414736 99414736 1001 86380 86390 1
414897 99414897 1001 86380 86390 1
414645 99414645 1001 86380 86390 1
414728 99414728 1001 86380 86390 1
414793 99414793 1001 86380 86390 1
414254 99414254 1001 86380 86390 1
414127 99414127 1001 86380 86390 1
414368 99414368 1001 86380 86390 1
415675 99415675 1001 86380 86390 1
415550 99415550 1001 86380 86390 1
415660 99415660 1001 86380 86390 1
415516 99415516 1001 86380 86390 1
415472 99415472 1001 86380 86390 1
415570 99415570 1001 86380 86390 1
416780 99416780 1001 86380 86390 1
415997 99415997 1001 86380 86390 1
415981 99415981 1001 86380 86390 1
417154 99417154 1001 86380 86390 1
417307 99417307 1001 86380 86390 1
417042 99417042 1001 86380 86390 1
417533 99417533 1001 86380 86390 1
418715 99418715 1001 86380 86390 1
418538 99418538 1001 86380 86390 1
418593 99418593 1001 86380 86390 1
418334 99418334 1001 86380 86390 1
418379 99418379 1001 86380 86390 1
417714 99417714 1001 86380 86390 1
417850 99417850 1001 86380 86390 1
418013 99418013 1001 86380 86390 1
417935 99417935 1001 86380 86390 1
417915 99417915 1001 86380 86390 1
420400 99420400 1001 86380 86390 1
420413 99420413 1001 86380 86390 1
420135 99420135 1001 86380 86390 1
420415 99420415 1001 86380 86390 1
420347 99420347 1001 86380 86390 1
419950 99419950 1001 86380 86390 1
419973 99419973 1001 86380 86390 1
420042 99420042 1001 86380 86390 1
419873 99419873 1001 86380 86390 1
419466 99419466 1001 86380 86390 1
419535 99419535 1001 86380 86390 1
419512 99419512 1001 86380 86390 1
420740 99420740 1001 86380 86390 1
420777 99420777 1001 86380 86390 1
420516 99420516 1001 86380 86390 1
420724 99420724 1001 86380 86390 1
421801 99421801 1001 86380 86390 1
421805 99421805 1001 86380 86390 1
421297 99421297 1001 86380 86390 1
420991 99420991 1001 86380 86390 1
421191 99421191 1001 86380 86390 1
421222 99421222 1001 86380 86390 1
421113 99421113 1001 86380 86390 1
421225 99421225 1001 86380 86390 1
421034 99421034 1001 86380 86390 1
422186 99422186 1001 86380 86390 1
422136 99422136 1001 86380 86390 1
423505 99423505 1001 86380 86390 1
423694 99423694 1001 86380 86390 1
423557 99423557 1001 86380 86390 1
423623 99423623 1001 86380 86390 1
423540 99423540 1001 86380 86390 1
423030 99423030 1001 86380 86390 1
423143 99423143 1001 86380 86390 1
422807 99422807 1001 86380 86390 1
422863 99422863 1001 86380 86390 1
423988 99423988 1001 86380 86390 1
423752 99423752 1001 86380 86390 1
423958 99423958 1001 86380 86390 1
423816 99423816 1001 86380 86390 1
423910 99423910 1001 86380 86390 1
425158 99425158 1001 86380 86390 1
424930 99424930 1001 86380 86390 1
424823 99424823 1001 86380 86390 1
424212 99424212 1001 86380 86390 1
424362 99424362 1001 86380 86390 1
424153 99424153 1001 86380 86390 1
425777 99425777 1001 86380 86390 1
425596 99425596 1001 86380 86390 1
425490 99425490 1001 86380 86390 1
426983 99426983 1001 86380 86390 1
426735 99426735 1001 86380 86390 1
426966 99426966 1001 86380 86390 1
426456 99426456 1001 86380 86390 1
425848 99425848 1001 86380 86390 1
426076 99426076 1001 86380 86390 1
426002 99426002 1001 86380 86390 1
427347 99427347 1001 86380 86390 1
427504 99427504 1001 86380 86390 1
428665 99428665 1001 86380 86390 1
428509 99428509 1001 86380 86390 1
428510 99428510 1001 86380 86390 1
428532 99428532 1001 86380 86390 1
428663 99428663 1001 86380 86390 1
428215 99428215 1001 86380 86390 1
428270 99428270 1001 86380 86390 1
427732 99427732 1001 86380 86390 1
427712 99427712 1001 86380 86390 1
427744 99427744 1001 86380 86390 1
429026 99429026 1001 86380 86390 1
430114 99430114 1001 86380 86390 1
429759 99429759 1001 86380 86390 1
429677 99429677 1001 86380 86390 1
429581 99429581 1001 86380 86390 1
429278 99429278 1001 86380 86390 1
430576 99430576 1001 86380 86390 1
430527 99430527 1001 86380 86390 1
430402 99430402 1001 86380 86390 1
430462 99430462 1001 86380 86390 1
430690 99430690 1001 86380 86390 1
431657 99431657 1001 86380 86390 1
431751 99431751 1001 86380 86390 1
431300 99431300 1001 86380 86390 1
430870 99430870 1001 86380 86390 1
431029 99431029 1001 86380 86390 1
431219 99431219 1001 86380 86390 1
431135 99431135 1001 86380 86390 1
430841 99430841 1001 86380 86390 1
431088 99431088 1001 86380 86390 1
430970 99430970 1001 86380 86390 1
432151 99432151 1001 86380 86390 1
432331 99432331 1001 86380 86390 1
432136 99432136 1001 86380 86390 1
432449 99432449 1001 86380 86390 1
432483 99432483 1001 86380 86390 1
433719 99433719 1001 86380 86390 1
433490 99433490 1001 86380 86390 1
433600 99433600 1001 86380 86390 1
433359 99433359 1001 86380 86390 1
433227 99433227 1001 86380 86390 1
433124 99433124 1001 86380 86390 1
432871 99432871 1001 86380 86390 1
432623 99432623 1001 86380 86390 1
432845 99432845 1001 86380 86390 1
434093 99434093 1001 86380 86390 1
433815 99433815 1001 86380 86390 1
433905 99433905 1001 86380 86390 1
435051 99435051 1001 86380 86390 1
434663 99434663 1001 86380 86390 1
434356 99434356 1001 86380 86390 1
434496 99434496 1001 86380 86390 1
435870 99435870 1001 86380 86390 1
437086 99437086 1001 86380 86390 1
437008 99437008 1001 86380 86390 1
437122 99437122 1001 86380 86390 1
436794 99436794 1001 86380 86390 1
436396 99436396 1001 86380 86390 1
436508 99436508 1001 86380 86390 1
436649 99436649 1001 86380 86390 1
436291 99436291 1001 86380 86390 1
436272 99436272 1001 86380 86390 1
436301 99436301 1001 86380 86390 1
437210 99437210 1001 86380 86390 1
300004 99300004 1001 86380 86390 1
435896 99435896 1001 86380 86390 1
300580 99300580 1001 86380 86390 1
300632 99300632 1001 86380 86390 1
300569 99300569 1001 86380 86390 1
300559 99300559 1001 86380 86390 1
300406 99300406 1001 86380 86390 1
300374 99300374 1001 86380 86390 1
300323 99300323 1001 86380 86390 1
300161 99300161 1001 86380 86390 1
300240 99300240 1001 86380 86390 1
300118 99300118 1001 86380 86390 1
300300 99300300 1001 86380 86390 1
300780 99300780 1001 86380 86390 1
300847 99300847 1001 86380 86390 1
300914 99300914 1001 86380 86390 1
301379 99301379 1001 86380 86390 1
301393 99301393 1001 86380 86390 1
301514 99301514 1001 86380 86390 1
301170 99301170 1001 86380 86390 1
301277 99301277 1001 86380 86390 1
301202 99301202 1001 86380 86390 1
301054 99301054 1001 86380 86390 1
301135 99301135 1001 86380 86390 1
301008 99301008 1001 86380 86390 1
301734 99301734 1001 86380 86390 1
301725 99301725 1001 86380 86390 1
301586 99301586 1001 86380 86390 1
301691 99301691 1001 86380 86390 1
301641 99301641 1001 86380 86390 1
301745 99301745 1001 86380 86390 1
302283 99302283 1001 86380 86390 1
302337 99302337 1001 86380 86390 1
302149 99302149 1001 86380 86390 1
302075 99302075 1001 86380 86390 1
301955 99301955 1001 86380 86390 1
301767 99301767 1001 86380 86390 1
301923 99301923 1001 86380 86390 1
301899 99301899 1001 86380 86390 1
301875 99301875 1001 86380 86390 1
302456 99302456 1001 86380 86390 1
302419 99302419 1001 86380 86390 1
302462 99302462 1001 86380 86390 1
303145 99303145 1001 86380 86390 1
303183 99303183 1001 86380 86390 1
303136 99303136 1001 86380 86390 1
302825 99302825 1001 86380 86390 1
302906 99302906 1001 86380 86390 1
302651 99302651 1001 86380 86390 1
302670 99302670 1001 86380 86390 1
302725 99302725 1001 86380 86390 1
303289 99303289 1001 86380 86390 1
303224 99303224 1001 86380 86390 1
303305 99303305 1001 86380 86390 1
304033 99304033 1001 86380 86390 1
303908 99303908 1001 86380 86390 1
303827 99303827 1001 86380 86390 1
303791 99303791 1001 86380 86390 1
303719 99303719 1001 86380 86390 1
303594 99303594 1001 86380 86390 1
303523 99303523 1001 86380 86390 1
303498 99303498 1001 86380 86390 1
303413 99303413 1001 86380 86390 1
304110 99304110 1001 86380 86390 1
304059 99304059 1001 86380 86390 1
304087 99304087 1001 86380 86390 1
304076 99304076 1001 86380 86390 1
304680 99304680 1001 86380 86390 1
304810 99304810 1001 86380 86390 1
304814 99304814 1001 86380 86390 1
304776 99304776 1001 86380 86390 1
304673 99304673 1001 86380 86390 1
304764 99304764 1001 86380 86390 1
304703 99304703 1001 86380 86390 1
304486 99304486 1001 86380 86390 1
304628 99304628 1001 86380 86390 1
304618 99304618 1001 86380 86390 1
304450 99304450 1001 86380 86390 1
304637 99304637 1001 86380 86390 1
304407 99304407 1001 86380 86390 1
304266 99304266 1001 86380 86390 1
304442 99304442 1001 86380 86390 1
305038 99305038 1001 86380 86390 1
305597 99305597 1001 86380 86390 1
305522 99305522 1001 86380 86390 1
305660 99305660 1001 86380 86390 1
305640 99305640 1001 86380 86390 1
305286 99305286 1001 86380 86390 1
305307 99305307 1001 86380 86390 1
305109 99305109 1001 86380 86390 1
305162 99305162 1001 86380 86390 1
305696 99305696 1001 86380 86390 1
500064 99500064 1001 86380 86390 1
305688 99305688 1001 86380 86390 1
500048 99500048 1001 86380 86390 1
500789 99500789 1001 86380 86390 1
500690 99500690 1001 86380 86390 1
500679 99500679 1001 86380 86390 1
500796 99500796 1001 86380 86390 1
500746 99500746 1001 86380 86390 1
500804 99500804 1001 86380 86390 1
500618 99500618 1001 86380 86390 1
500576 99500576 1001 86380 86390 1
500564 99500564 1001 86380 86390 1
500591 99500591 1001 86380 86390 1
500463 99500463 1001 86380 86390 1
500343 99500343 1001 86380 86390 1
500200 99500200 1001 86380 86390 1
500253 99500253 1001 86380 86390 1
500359 99500359 1001 86380 86390 1
500920 99500920 1001 86380 86390 1
500856 99500856 1001 86380 86390 1
501525 99501525 1001 86380 86390 1
501437 99501437 1001 86380 86390 1
501445 99501445 1001 86380 86390 1
501371 99501371 1001 86380 86390 1
501309 99501309 1001 86380 86390 1
501390 99501390 1001 86380 86390 1
501313 99501313 1001 86380 86390 1
501340 99501340 1001 86380 86390 1
501315 99501315 1001 86380 86390 1
501303 99501303 1001 86380 86390 1
501110 99501110 1001 86380 86390 1
501215 99501215 1001 86380 86390 1
501061 99501061 1001 86380 86390 1
501040 99501040 1001 86380 86390 1
501820 99501820 1001 86380 86390 1
501822 99501822 1001 86380 86390 1
501737 99501737 1001 86380 86390 1
502312 99502312 1001 86380 86390 1
502443 99502443 1001 86380 86390 1
502058 99502058 1001 86380 86390 1
502089 99502089 1001 86380 86390 1
502207 99502207 1001 86380 86390 1
501943 99501943 1001 86380 86390 1
502606 99502606 1001 86380 86390 1
502581 99502581 1001 86380 86390 1
502609 99502609 1001 86380 86390 1
502649 99502649 1001 86380 86390 1
502611 99502611 1001 86380 86390 1
502573 99502573 1001 86380 86390 1
502640 99502640 1001 86380 86390 1
503114 99503114 1001 86380 86390 1
503244 99503244 1001 86380 86390 1
503141 99503141 1001 86380 86390 1
503186 99503186 1001 86380 86390 1
502963 99502963 1001 86380 86390 1
502978 99502978 1001 86380 86390 1
502994 99502994 1001 86380 86390 1
502878 99502878 1001 86380 86390 1
502687 99502687 1001 86380 86390 1
503367 99503367 1001 86380 86390 1
503359 99503359 1001 86380 86390 1
503428 99503428 1001 86380 86390 1
503965 99503965 1001 86380 86390 1
503929 99503929 1001 86380 86390 1
503948 99503948 1001 86380 86390 1
503837 99503837 1001 86380 86390 1
503760 99503760 1001 86380 86390 1
503879 99503879 1001 86380 86390 1
503856 99503856 1001 86380 86390 1
503833 99503833 1001 86380 86390 1
503756 99503756 1001 86380 86390 1
503498 99503498 1001 86380 86390 1
503500 99503500 1001 86380 86390 1
503573 99503573 1001 86380 86390 1
504141 99504141 1001 86380 86390 1
504233 99504233 1001 86380 86390 1
503706 99503706 1001 86380 86390 1
504140 99504140 1001 86380 86390 1
504895 99504895 1001 86380 86390 1
504888 99504888 1001 86380 86390 1
504739 99504739 1001 86380 86390 1
504364 99504364 1001 86380 86390 1
504508 99504508 1001 86380 86390 1
504368 99504368 1001 86380 86390 1
504511 99504511 1001 86380 86390 1
504499 99504499 1001 86380 86390 1
505668 99505668 1001 86380 86390 1
505636 99505636 1001 86380 86390 1
505690 99505690 1001 86380 86390 1
505527 99505527 1001 86380 86390 1
505360 99505360 1001 86380 86390 1
505504 99505504 1001 86380 86390 1
505294 99505294 1001 86380 86390 1
505324 99505324 1001 86380 86390 1
505275 99505275 1001 86380 86390 1
505819 99505819 1001 86380 86390 1
505848 99505848 1001 86380 86390 1
505771 99505771 1001 86380 86390 1
505956 99505956 1001 86380 86390 1
505946 99505946 1001 86380 86390 1
506430 99506430 1001 86380 86390 1
506431 99506431 1001 86380 86390 1
506566 99506566 1001 86380 86390 1
506497 99506497 1001 86380 86390 1
506237 99506237 1001 86380 86390 1
506227 99506227 1001 86380 86390 1
506384 99506384 1001 86380 86390 1
506194 99506194 1001 86380 86390 1
506338 99506338 1001 86380 86390 1
506351 99506351 1001 86380 86390 1
506195 99506195 1001 86380 86390 1
506093 99506093 1001 86380 86390 1
506145 99506145 1001 86380 86390 1
505977 99505977 1001 86380 86390 1
506042 99506042 1001 86380 86390 1
506109 99506109 1001 86380 86390 1
506162 99506162 1001 86380 86390 1
506130 99506130 1001 86380 86390 1
506675 99506675 1001 86380 86390 1
506780 99506780 1001 86380 86390 1
506612 99506612 1001 86380 86390 1
506772 99506772 1001 86380 86390 1
507264 99507264 1001 86380 86390 1
507217 99507217 1001 86380 86390 1
507196 99507196 1001 86380 86390 1
506820 99506820 1001 86380 86390 1
507003 99507003 1001 86380 86390 1
506917 99506917 1001 86380 86390 1
507447 99507447 1001 86380 86390 1
507487 99507487 1001 86380 86390 1
507481 99507481 1001 86380 86390 1
508224 99508224 1001 86380 86390 1
508139 99508139 1001 86380 86390 1
508050 99508050 1001 86380 86390 1
507864 99507864 1001 86380 86390 1
507911 99507911 1001 86380 86390 1
507758 99507758 1001 86380 86390 1
507681 99507681 1001 86380 86390 1
507797 99507797 1001 86380 86390 1
507828 99507828 1001 86380 86390 1
507804 99507804 1001 86380 86390 1
507830 99507830 1001 86380 86390 1
507688 99507688 1001 86380 86390 1
507754 99507754 1001 86380 86390 1
507794 99507794 1001 86380 86390 1
508286 99508286 1001 86380 86390 1
508325 99508325 1001 86380 86390 1
508384 99508384 1001 86380 86390 1
508438 99508438 1001 86380 86390 1
508374 99508374 1001 86380 86390 1
508875 99508875 1001 86380 86390 1
508979 99508979 1001 86380 86390 1
508967 99508967 1001 86380 86390 1
508743 99508743 1001 86380 86390 1
508747 99508747 1001 86380 86390 1
508799 99508799 1001 86380 86390 1
508825 99508825 1001 86380 86390 1
508672 99508672 1001 86380 86390 1
508505 99508505 1001 86380 86390 1
508550 99508550 1001 86380 86390 1
508486 99508486 1001 86380 86390 1
508551 99508551 1001 86380 86390 1
508474 99508474 1001 86380 86390 1
508513 99508513 1001 86380 86390 1
508605 99508605 1001 86380 86390 1
508644 99508644 1001 86380 86390 1
508662 99508662 1001 86380 86390 1
509183 99509183 1001 86380 86390 1
509171 99509171 1001 86380 86390 1
509160 99509160 1001 86380 86390 1
509238 99509238 1001 86380 86390 1
509788 99509788 1001 86380 86390 1
509814 99509814 1001 86380 86390 1
509598 99509598 1001 86380 86390 1
509637 99509637 1001 86380 86390 1
509454 99509454 1001 86380 86390 1
509444 99509444 1001 86380 86390 1
510002 99510002 1001 86380 86390 1
510094 99510094 1001 86380 86390 1
510018 99510018 1001 86380 86390 1
510627 99510627 1001 86380 86390 1
510700 99510700 1001 86380 86390 1
510565 99510565 1001 86380 86390 1
510661 99510661 1001 86380 86390 1
510328 99510328 1001 86380 86390 1
510493 99510493 1001 86380 86390 1
510222 99510222 1001 86380 86390 1
510181 99510181 1001 86380 86390 1
510898 99510898 1001 86380 86390 1
510823 99510823 1001 86380 86390 1
511533 99511533 1001 86380 86390 1
511407 99511407 1001 86380 86390 1
511153 99511153 1001 86380 86390 1
511235 99511235 1001 86380 86390 1
511056 99511056 1001 86380 86390 1
511069 99511069 1001 86380 86390 1
511604 99511604 1001 86380 86390 1
511620 99511620 1001 86380 86390 1
511673 99511673 1001 86380 86390 1
511725 99511725 1001 86380 86390 1
512224 99512224 1001 86380 86390 1
512346 99512346 1001 86380 86390 1
512295 99512295 1001 86380 86390 1
512155 99512155 1001 86380 86390 1
512040 99512040 1001 86380 86390 1
512131 99512131 1001 86380 86390 1
511914 99511914 1001 86380 86390 1
511910 99511910 1001 86380 86390 1
511768 99511768 1001 86380 86390 1
512459 99512459 1001 86380 86390 1
512384 99512384 1001 86380 86390 1
512517 99512517 1001 86380 86390 1
513169 99513169 1001 86380 86390 1
513129 99513129 1001 86380 86390 1
513030 99513030 1001 86380 86390 1
513082 99513082 1001 86380 86390 1
513165 99513165 1001 86380 86390 1
512989 99512989 1001 86380 86390 1
512903 99512903 1001 86380 86390 1
512998 99512998 1001 86380 86390 1
512830 99512830 1001 86380 86390 1
512676 99512676 1001 86380 86390 1
512741 99512741 1001 86380 86390 1
513371 99513371 1001 86380 86390 1
513378 99513378 1001 86380 86390 1
513210 99513210 1001 86380 86390 1
513367 99513367 1001 86380 86390 1
513227 99513227 1001 86380 86390 1
513969 99513969 1001 86380 86390 1
513661 99513661 1001 86380 86390 1
513702 99513702 1001 86380 86390 1
513440 99513440 1001 86380 86390 1
513531 99513531 1001 86380 86390 1
514149 99514149 1001 86380 86390 1
514111 99514111 1001 86380 86390 1
514076 99514076 1001 86380 86390 1
514233 99514233 1001 86380 86390 1
514799 99514799 1001 86380 86390 1
514671 99514671 1001 86380 86390 1
514762 99514762 1001 86380 86390 1
514843 99514843 1001 86380 86390 1
514790 99514790 1001 86380 86390 1
514817 99514817 1001 86380 86390 1
514551 99514551 1001 86380 86390 1
514301 99514301 1001 86380 86390 1
514244 99514244 1001 86380 86390 1
514402 99514402 1001 86380 86390 1
515053 99515053 1001 86380 86390 1
514991 99514991 1001 86380 86390 1
514992 99514992 1001 86380 86390 1
515646 99515646 1001 86380 86390 1
515622 99515622 1001 86380 86390 1
515613 99515613 1001 86380 86390 1
515418 99515418 1001 86380 86390 1
515278 99515278 1001 86380 86390 1
515098 99515098 1001 86380 86390 1
515073 99515073 1001 86380 86390 1
515858 99515858 1001 86380 86390 1
515729 99515729 1001 86380 86390 1
515769 99515769 1001 86380 86390 1
516348 99516348 1001 86380 86390 1
516388 99516388 1001 86380 86390 1
516267 99516267 1001 86380 86390 1
516221 99516221 1001 86380 86390 1
516652 99516652 1001 86380 86390 1
517288 99517288 1001 86380 86390 1
517186 99517186 1001 86380 86390 1
517138 99517138 1001 86380 86390 1
517242 99517242 1001 86380 86390 1
517268 99517268 1001 86380 86390 1
517325 99517325 1001 86380 86390 1
517002 99517002 1001 86380 86390 1
516978 99516978 1001 86380 86390 1
517098 99517098 1001 86380 86390 1
516997 99516997 1001 86380 86390 1
516869 99516869 1001 86380 86390 1
517541 99517541 1001 86380 86390 1
517386 99517386 1001 86380 86390 1
517351 99517351 1001 86380 86390 1
517356 99517356 1001 86380 86390 1
517474 99517474 1001 86380 86390 1
518047 99518047 1001 86380 86390 1
518076 99518076 1001 86380 86390 1
518042 99518042 1001 86380 86390 1
518058 99518058 1001 86380 86390 1
517931 99517931 1001 86380 86390 1
517919 99517919 1001 86380 86390 1
517895 99517895 1001 86380 86390 1
517819 99517819 1001 86380 86390 1
517872 99517872 1001 86380 86390 1
517797 99517797 1001 86380 86390 1
517927 99517927 1001 86380 86390 1
517623 99517623 1001 86380 86390 1
517585 99517585 1001 86380 86390 1
518785 99518785 1001 86380 86390 1
518588 99518588 1001 86380 86390 1
518384 99518384 1001 86380 86390 1
519042 99519042 1001 86380 86390 1
519056 99519056 1001 86380 86390 1
519057 99519057 1001 86380 86390 1
519021 99519021 1001 86380 86390 1
519022 99519022 1001 86380 86390 1
518997 99518997 1001 86380 86390 1
519750 99519750 1001 86380 86390 1
519611 99519611 1001 86380 86390 1
519636 99519636 1001 86380 86390 1
519728 99519728 1001 86380 86390 1
519670 99519670 1001 86380 86390 1
519493 99519493 1001 86380 86390 1
519506 99519506 1001 86380 86390 1
519580 99519580 1001 86380 86390 1
519941 99519941 1001 86380 86390 1
519891 99519891 1001 86380 86390 1
519880 99519880 1001 86380 86390 1
519983 99519983 1001 86380 86390 1
519868 99519868 1001 86380 86390 1
519960 99519960 1001 86380 86390 1
519822 99519822 1001 86380 86390 1
519888 99519888 1001 86380 86390 1
520543 99520543 1001 86380 86390 1
520493 99520493 1001 86380 86390 1
520532 99520532 1001 86380 86390 1
520571 99520571 1001 86380 86390 1
520498 99520498 1001 86380 86390 1
520323 99520323 1001 86380 86390 1
520427 99520427 1001 86380 86390 1
520417 99520417 1001 86380 86390 1
520379 99520379 1001 86380 86390 1
520190 99520190 1001 86380 86390 1
520144 99520144 1001 86380 86390 1
520122 99520122 1001 86380 86390 1
520657 99520657 1001 86380 86390 1
521434 99521434 1001 86380 86390 1
521348 99521348 1001 86380 86390 1
521069 99521069 1001 86380 86390 1
521161 99521161 1001 86380 86390 1
521137 99521137 1001 86380 86390 1
521019 99521019 1001 86380 86390 1
520866 99520866 1001 86380 86390 1
520947 99520947 1001 86380 86390 1
521511 99521511 1001 86380 86390 1
522204 99522204 1001 86380 86390 1
522101 99522101 1001 86380 86390 1
522279 99522279 1001 86380 86390 1
522123 99522123 1001 86380 86390 1
521908 99521908 1001 86380 86390 1
521975 99521975 1001 86380 86390 1
521890 99521890 1001 86380 86390 1
521827 99521827 1001 86380 86390 1
521687 99521687 1001 86380 86390 1
521837 99521837 1001 86380 86390 1
522358 99522358 1001 86380 86390 1
522410 99522410 1001 86380 86390 1
522306 99522306 1001 86380 86390 1
523069 99523069 1001 86380 86390 1
523045 99523045 1001 86380 86390 1
522770 99522770 1001 86380 86390 1
522874 99522874 1001 86380 86390 1
522786 99522786 1001 86380 86390 1
522748 99522748 1001 86380 86390 1
522866 99522866 1001 86380 86390 1
522791 99522791 1001 86380 86390 1
522628 99522628 1001 86380 86390 1
522586 99522586 1001 86380 86390 1
522625 99522625 1001 86380 86390 1
523186 99523186 1001 86380 86390 1
523320 99523320 1001 86380 86390 1
523282 99523282 1001 86380 86390 1
523764 99523764 1001 86380 86390 1
523780 99523780 1001 86380 86390 1
523897 99523897 1001 86380 86390 1
523902 99523902 1001 86380 86390 1
523813 99523813 1001 86380 86390 1
523636 99523636 1001 86380 86390 1
523600 99523600 1001 86380 86390 1
523470 99523470 1001 86380 86390 1
523524 99523524 1001 86380 86390 1
524047 99524047 1001 86380 86390 1
523958 99523958 1001 86380 86390 1
524049 99524049 1001 86380 86390 1
524079 99524079 1001 86380 86390 1
524043 99524043 1001 86380 86390 1
524418 99524418 1001 86380 86390 1
524470 99524470 1001 86380 86390 1
524368 99524368 1001 86380 86390 1
524860 99524860 1001 86380 86390 1
524864 99524864 1001 86380 86390 1
524904 99524904 1001 86380 86390 1
525429 99525429 1001 86380 86390 1
525432 99525432 1001 86380 86390 1
525453 99525453 1001 86380 86390 1
525297 99525297 1001 86380 86390 1
525144 99525144 1001 86380 86390 1
525003 99525003 1001 86380 86390 1
525020 99525020 1001 86380 86390 1
525034 99525034 1001 86380 86390 1
525754 99525754 1001 86380 86390 1
525768 99525768 1001 86380 86390 1
525760 99525760 1001 86380 86390 1
526391 99526391 1001 86380 86390 1
526379 99526379 1001 86380 86390 1
526411 99526411 1001 86380 86390 1
526191 99526191 1001 86380 86390 1
526169 99526169 1001 86380 86390 1
526107 99526107 1001 86380 86390 1
526177 99526177 1001 86380 86390 1
525883 99525883 1001 86380 86390 1
526005 99526005 1001 86380 86390 1
525814 99525814 1001 86380 86390 1
526536 99526536 1001 86380 86390 1
526551 99526551 1001 86380 86390 1
526455 99526455 1001 86380 86390 1
526432 99526432 1001 86380 86390 1
526839 99526839 1001 86380 86390 1
526957 99526957 1001 86380 86390 1
526840 99526840 1001 86380 86390 1
526984 99526984 1001 86380 86390 1
527036 99527036 1001 86380 86390 1
526990 99526990 1001 86380 86390 1
526798 99526798 1001 86380 86390 1
526692 99526692 1001 86380 86390 1
527443 99527443 1001 86380 86390 1
527276 99527276 1001 86380 86390 1
527408 99527408 1001 86380 86390 1
527265 99527265 1001 86380 86390 1
527452 99527452 1001 86380 86390 1
527972 99527972 1001 86380 86390 1
527909 99527909 1001 86380 86390 1
527965 99527965 1001 86380 86390 1
527889 99527889 1001 86380 86390 1
528066 99528066 1001 86380 86390 1
527689 99527689 1001 86380 86390 1
527743 99527743 1001 86380 86390 1
527698 99527698 1001 86380 86390 1
527576 99527576 1001 86380 86390 1
527553 99527553 1001 86380 86390 1
527518 99527518 1001 86380 86390 1
528086 99528086 1001 86380 86390 1
528203 99528203 1001 86380 86390 1
528128 99528128 1001 86380 86390 1
528786 99528786 1001 86380 86390 1
528864 99528864 1001 86380 86390 1
528879 99528879 1001 86380 86390 1
528805 99528805 1001 86380 86390 1
528551 99528551 1001 86380 86390 1
528401 99528401 1001 86380 86390 1
528966 99528966 1001 86380 86390 1
529599 99529599 1001 86380 86390 1
529552 99529552 1001 86380 86390 1
529706 99529706 1001 86380 86390 1
529522 99529522 1001 86380 86390 1
529432 99529432 1001 86380 86390 1
529324 99529324 1001 86380 86390 1
529378 99529378 1001 86380 86390 1
529258 99529258 1001 86380 86390 1
529208 99529208 1001 86380 86390 1
529157 99529157 1001 86380 86390 1
529907 99529907 1001 86380 86390 1
529903 99529903 1001 86380 86390 1
529929 99529929 1001 86380 86390 1
529904 99529904 1001 86380 86390 1
530490 99530490 1001 86380 86390 1
530453 99530453 1001 86380 86390 1
530536 99530536 1001 86380 86390 1
530488 99530488 1001 86380 86390 1
530502 99530502 1001 86380 86390 1
530275 99530275 1001 86380 86390 1
530303 99530303 1001 86380 86390 1
531329 99531329 1001 86380 86390 1
531343 99531343 1001 86380 86390 1
531266 99531266 1001 86380 86390 1
531268 99531268 1001 86380 86390 1
531366 99531366 1001 86380 86390 1
531275 99531275 1001 86380 86390 1
531314 99531314 1001 86380 86390 1
531289 99531289 1001 86380 86390 1
531081 99531081 1001 86380 86390 1
530930 99530930 1001 86380 86390 1
530961 99530961 1001 86380 86390 1
531488 99531488 1001 86380 86390 1
531424 99531424 1001 86380 86390 1
531425 99531425 1001 86380 86390 1
532092 99532092 1001 86380 86390 1
532175 99532175 1001 86380 86390 1
532153 99532153 1001 86380 86390 1
531949 99531949 1001 86380 86390 1
531938 99531938 1001 86380 86390 1
531977 99531977 1001 86380 86390 1
531981 99531981 1001 86380 86390 1
531904 99531904 1001 86380 86390 1
531907 99531907 1001 86380 86390 1
531999 99531999 1001 86380 86390 1
531693 99531693 1001 86380 86390 1
531668 99531668 1001 86380 86390 1
531747 99531747 1001 86380 86390 1
531735 99531735 1001 86380 86390 1
531775 99531775 1001 86380 86390 1
531672 99531672 1001 86380 86390 1
532297 99532297 1001 86380 86390 1
532263 99532263 1001 86380 86390 1
532977 99532977 1001 86380 86390 1
532863 99532863 1001 86380 86390 1
532673 99532673 1001 86380 86390 1
532809 99532809 1001 86380 86390 1
532745 99532745 1001 86380 86390 1
532582 99532582 1001 86380 86390 1
532462 99532462 1001 86380 86390 1
533148 99533148 1001 86380 86390 1
533693 99533693 1001 86380 86390 1
533681 99533681 1001 86380 86390 1
533707 99533707 1001 86380 86390 1
533751 99533751 1001 86380 86390 1
533647 99533647 1001 86380 86390 1
533609 99533609 1001 86380 86390 1
533467 99533467 1001 86380 86390 1
533302 99533302 1001 86380 86390 1
534011 99534011 1001 86380 86390 1
533871 99533871 1001 86380 86390 1
533926 99533926 1001 86380 86390 1
534046 99534046 1001 86380 86390 1
533982 99533982 1001 86380 86390 1
533906 99533906 1001 86380 86390 1
534545 99534545 1001 86380 86390 1
534515 99534515 1001 86380 86390 1
534376 99534376 1001 86380 86390 1
534314 99534314 1001 86380 86390 1
534328 99534328 1001 86380 86390 1
534220 99534220 1001 86380 86390 1
534174 99534174 1001 86380 86390 1
534746 99534746 1001 86380 86390 1
534739 99534739 1001 86380 86390 1
534688 99534688 1001 86380 86390 1
534741 99534741 1001 86380 86390 1
534782 99534782 1001 86380 86390 1
535332 99535332 1001 86380 86390 1
535385 99535385 1001 86380 86390 1
535400 99535400 1001 86380 86390 1
535311 99535311 1001 86380 86390 1
535497 99535497 1001 86380 86390 1
535315 99535315 1001 86380 86390 1
535508 99535508 1001 86380 86390 1
535215 99535215 1001 86380 86390 1
535254 99535254 1001 86380 86390 1
535178 99535178 1001 86380 86390 1
535243 99535243 1001 86380 86390 1
535116 99535116 1001 86380 86390 1
535298 99535298 1001 86380 86390 1
535122 99535122 1001 86380 86390 1
534919 99534919 1001 86380 86390 1
535089 99535089 1001 86380 86390 1
535054 99535054 1001 86380 86390 1
535615 99535615 1001 86380 86390 1
535538 99535538 1001 86380 86390 1
535695 99535695 1001 86380 86390 1
535544 99535544 1001 86380 86390 1
536222 99536222 1001 86380 86390 1
536307 99536307 1001 86380 86390 1
536231 99536231 1001 86380 86390 1
536220 99536220 1001 86380 86390 1
536131 99536131 1001 86380 86390 1
535950 99535950 1001 86380 86390 1
536002 99536002 1001 86380 86390 1
535986 99535986 1001 86380 86390 1
535851 99535851 1001 86380 86390 1
535890 99535890 1001 86380 86390 1
535855 99535855 1001 86380 86390 1
535726 99535726 1001 86380 86390 1
536425 99536425 1001 86380 86390 1
536458 99536458 1001 86380 86390 1
537130 99537130 1001 86380 86390 1
537062 99537062 1001 86380 86390 1
537079 99537079 1001 86380 86390 1
537057 99537057 1001 86380 86390 1
536890 99536890 1001 86380 86390 1
536579 99536579 1001 86380 86390 1
537230 99537230 1001 86380 86390 1
537913 99537913 1001 86380 86390 1
537957 99537957 1001 86380 86390 1
537903 99537903 1001 86380 86390 1
537828 99537828 1001 86380 86390 1
537973 99537973 1001 86380 86390 1
537975 99537975 1001 86380 86390 1
537857 99537857 1001 86380 86390 1
537846 99537846 1001 86380 86390 1
537872 99537872 1001 86380 86390 1
537656 99537656 1001 86380 86390 1
537592 99537592 1001 86380 86390 1
537580 99537580 1001 86380 86390 1
537652 99537652 1001 86380 86390 1
537524 99537524 1001 86380 86390 1
537381 99537381 1001 86380 86390 1
537369 99537369 1001 86380 86390 1
537493 99537493 1001 86380 86390 1
538042 99538042 1001 86380 86390 1
538084 99538084 1001 86380 86390 1
538141 99538141 1001 86380 86390 1
538193 99538193 1001 86380 86390 1
538093 99538093 1001 86380 86390 1
538648 99538648 1001 86380 86390 1
538783 99538783 1001 86380 86390 1
538676 99538676 1001 86380 86390 1
538627 99538627 1001 86380 86390 1
538732 99538732 1001 86380 86390 1
538463 99538463 1001 86380 86390 1
538222 99538222 1001 86380 86390 1
538316 99538316 1001 86380 86390 1
538265 99538265 1001 86380 86390 1
538394 99538394 1001 86380 86390 1
538890 99538890 1001 86380 86390 1
539464 99539464 1001 86380 86390 1
539398 99539398 1001 86380 86390 1
539411 99539411 1001 86380 86390 1
539348 99539348 1001 86380 86390 1
539261 99539261 1001 86380 86390 1
539369 99539369 1001 86380 86390 1
539046 99539046 1001 86380 86390 1
539165 99539165 1001 86380 86390 1
539063 99539063 1001 86380 86390 1
539198 99539198 1001 86380 86390 1
539693 99539693 1001 86380 86390 1
539758 99539758 1001 86380 86390 1
539681 99539681 1001 86380 86390 1
540330 99540330 1001 86380 86390 1
540357 99540357 1001 86380 86390 1
540384 99540384 1001 86380 86390 1
540171 99540171 1001 86380 86390 1
540066 99540066 1001 86380 86390 1
539861 99539861 1001 86380 86390 1
539878 99539878 1001 86380 86390 1
539883 99539883 1001 86380 86390 1
540529 99540529 1001 86380 86390 1
540517 99540517 1001 86380 86390 1
540600 99540600 1001 86380 86390 1
540669 99540669 1001 86380 86390 1
540540 99540540 1001 86380 86390 1
541231 99541231 1001 86380 86390 1
541237 99541237 1001 86380 86390 1
541282 99541282 1001 86380 86390 1
541253 99541253 1001 86380 86390 1
541011 99541011 1001 86380 86390 1
540936 99540936 1001 86380 86390 1
540937 99540937 1001 86380 86390 1
541053 99541053 1001 86380 86390 1
540778 99540778 1001 86380 86390 1
540702 99540702 1001 86380 86390 1
541473 99541473 1001 86380 86390 1
541487 99541487 1001 86380 86390 1
541345 99541345 1001 86380 86390 1
542018 99542018 1001 86380 86390 1
541968 99541968 1001 86380 86390 1
541982 99541982 1001 86380 86390 1
542102 99542102 1001 86380 86390 1
542001 99542001 1001 86380 86390 1
541761 99541761 1001 86380 86390 1
541840 99541840 1001 86380 86390 1
541880 99541880 1001 86380 86390 1
541896 99541896 1001 86380 86390 1
541714 99541714 1001 86380 86390 1
541910 99541910 1001 86380 86390 1
541699 99541699 1001 86380 86390 1
542175 99542175 1001 86380 86390 1
542191 99542191 1001 86380 86390 1
542821 99542821 1001 86380 86390 1
542891 99542891 1001 86380 86390 1
542853 99542853 1001 86380 86390 1
542652 99542652 1001 86380 86390 1
542337 99542337 1001 86380 86390 1
543033 99543033 1001 86380 86390 1
543125 99543125 1001 86380 86390 1
543115 99543115 1001 86380 86390 1
542962 99542962 1001 86380 86390 1
543755 99543755 1001 86380 86390 1
543652 99543652 1001 86380 86390 1
543449 99543449 1001 86380 86390 1
543529 99543529 1001 86380 86390 1
543374 99543374 1001 86380 86390 1
543466 99543466 1001 86380 86390 1
543396 99543396 1001 86380 86390 1
543538 99543538 1001 86380 86390 1
543290 99543290 1001 86380 86390 1
543968 99543968 1001 86380 86390 1
543866 99543866 1001 86380 86390 1
543905 99543905 1001 86380 86390 1
543828 99543828 1001 86380 86390 1
543819 99543819 1001 86380 86390 1
544547 99544547 1001 86380 86390 1
544501 99544501 1001 86380 86390 1
544426 99544426 1001 86380 86390 1
544589 99544589 1001 86380 86390 1
544415 99544415 1001 86380 86390 1
544186 99544186 1001 86380 86390 1
544230 99544230 1001 86380 86390 1
544350 99544350 1001 86380 86390 1
544221 99544221 1001 86380 86390 1
544137 99544137 1001 86380 86390 1
544035 99544035 1001 86380 86390 1
544179 99544179 1001 86380 86390 1
544014 99544014 1001 86380 86390 1
544691 99544691 1001 86380 86390 1
504031 765 1002 64604 66533 1
506737 615 1002 33446 43069 1
515057 745 1001 68507 68806 1
517773 492 1002 37411 40138 1
517792 1012 1002 43017 44863 1
520494 1219 1001 61706 62005 1
400050 99400050 1001 86380 86390 1
400089 99400089 1001 86380 86390 1
400614 99400614 1001 86380 86390 1
400639 99400639 1001 86380 86390 1
400819 99400819 1001 86380 86390 1
400932 99400932 1001 86380 86390 1
400880 99400880 1001 86380 86390 1
401007 99401007 1001 86380 86390 1
401127 99401127 1001 86380 86390 1
401344 99401344 1001 86380 86390 1
401345 99401345 1001 86380 86390 1
401483 99401483 1001 86380 86390 1
401552 99401552 1001 86380 86390 1
401604 99401604 1001 86380 86390 1
401717 99401717 1001 86380 86390 1
401831 99401831 1001 86380 86390 1
402040 99402040 1001 86380 86390 1
401984 99401984 1001 86380 86390 1
402166 99402166 1001 86380 86390 1
402145 99402145 1001 86380 86390 1
402155 99402155 1001 86380 86390 1
402280 99402280 1001 86380 86390 1
402461 99402461 1001 86380 86390 1
402497 99402497 1001 86380 86390 1
402657 99402657 1001 86380 86390 1
402678 99402678 1001 86380 86390 1
402849 99402849 1001 86380 86390 1
402931 99402931 1001 86380 86390 1
402992 99402992 1001 86380 86390 1
402995 99402995 1001 86380 86390 1
403319 99403319 1001 86380 86390 1
403553 99403553 1001 86380 86390 1
403618 99403618 1001 86380 86390 1
403555 99403555 1001 86380 86390 1
403606 99403606 1001 86380 86390 1
403845 99403845 1001 86380 86390 1
403831 99403831 1001 86380 86390 1
403993 99403993 1001 86380 86390 1
404125 99404125 1001 86380 86390 1
404103 99404103 1001 86380 86390 1
404193 99404193 1001 86380 86390 1
404221 99404221 1001 86380 86390 1
404231 99404231 1001 86380 86390 1
404427 99404427 1001 86380 86390 1
404514 99404514 1001 86380 86390 1
404692 99404692 1001 86380 86390 1
404881 99404881 1001 86380 86390 1
404951 99404951 1001 86380 86390 1
405061 99405061 1001 86380 86390 1
405039 99405039 1001 86380 86390 1
405194 99405194 1001 86380 86390 1
405466 99405466 1001 86380 86390 1
405542 99405542 1001 86380 86390 1
405550 99405550 1001 86380 86390 1
405644 99405644 1001 86380 86390 1
405676 99405676 1001 86380 86390 1
405714 99405714 1001 86380 86390 1
405940 99405940 1001 86380 86390 1
406103 99406103 1001 86380 86390 1
406226 99406226 1001 86380 86390 1
406253 99406253 1001 86380 86390 1
406513 99406513 1001 86380 86390 1
406803 99406803 1001 86380 86390 1
406854 99406854 1001 86380 86390 1
407073 99407073 1001 86380 86390 1
407188 99407188 1001 86380 86390 1
407363 99407363 1001 86380 86390 1
407546 99407546 1001 86380 86390 1
407659 99407659 1001 86380 86390 1
407566 99407566 1001 86380 86390 1
407882 99407882 1001 86380 86390 1
408141 99408141 1001 86380 86390 1
408761 99408761 1001 86380 86390 1
408780 99408780 1001 86380 86390 1
408854 99408854 1001 86380 86390 1
408918 99408918 1001 86380 86390 1
409152 99409152 1001 86380 86390 1
409158 99409158 1001 86380 86390 1
409261 99409261 1001 86380 86390 1
409298 99409298 1001 86380 86390 1
409380 99409380 1001 86380 86390 1
409445 99409445 1001 86380 86390 1
409414 99409414 1001 86380 86390 1
409503 99409503 1001 86380 86390 1
409602 99409602 1001 86380 86390 1
409700 99409700 1001 86380 86390 1
409778 99409778 1001 86380 86390 1
409812 99409812 1001 86380 86390 1
410189 99410189 1001 86380 86390 1
410335 99410335 1001 86380 86390 1
410668 99410668 1001 86380 86390 1
410730 99410730 1001 86380 86390 1
410847 99410847 1001 86380 86390 1
410972 99410972 1001 86380 86390 1
411346 99411346 1001 86380 86390 1
411515 99411515 1001 86380 86390 1
411845 99411845 1001 86380 86390 1
411880 99411880 1001 86380 86390 1
411971 99411971 1001 86380 86390 1
413353 99413353 1001 86380 86390 1
413390 99413390 1001 86380 86390 1
412981 99412981 1001 86380 86390 1
412901 99412901 1001 86380 86390 1
412698 99412698 1001 86380 86390 1
412662 99412662 1001 86380 86390 1
414036 99414036 1001 86380 86390 1
414093 99414093 1001 86380 86390 1
413978 99413978 1001 86380 86390 1
414025 99414025 1001 86380 86390 1
414076 99414076 1001 86380 86390 1
415055 99415055 1001 86380 86390 1
414933 99414933 1001 86380 86390 1
414545 99414545 1001 86380 86390 1
414575 99414575 1001 86380 86390 1
414601 99414601 1001 86380 86390 1
414430 99414430 1001 86380 86390 1
414166 99414166 1001 86380 86390 1
414193 99414193 1001 86380 86390 1
414241 99414241 1001 86380 86390 1
415620 99415620 1001 86380 86390 1
415447 99415447 1001 86380 86390 1
415323 99415323 1001 86380 86390 1
415405 99415405 1001 86380 86390 1
416498 99416498 1001 86380 86390 1
416471 99416471 1001 86380 86390 1
416221 99416221 1001 86380 86390 1
416355 99416355 1001 86380 86390 1
416535 99416535 1001 86380 86390 1
416210 99416210 1001 86380 86390 1
415723 99415723 1001 86380 86390 1
415857 99415857 1001 86380 86390 1
417121 99417121 1001 86380 86390 1
417060 99417060 1001 86380 86390 1
417542 99417542 1001 86380 86390 1
418650 99418650 1001 86380 86390 1
418775 99418775 1001 86380 86390 1
418259 99418259 1001 86380 86390 1
418405 99418405 1001 86380 86390 1
417921 99417921 1001 86380 86390 1
418005 99418005 1001 86380 86390 1
417689 99417689 1001 86380 86390 1
417816 99417816 1001 86380 86390 1
419157 99419157 1001 86380 86390 1
418939 99418939 1001 86380 86390 1
418831 99418831 1001 86380 86390 1
420176 99420176 1001 86380 86390 1
419720 99419720 1001 86380 86390 1
419783 99419783 1001 86380 86390 1
419676 99419676 1001 86380 86390 1
419960 99419960 1001 86380 86390 1
419977 99419977 1001 86380 86390 1
419838 99419838 1001 86380 86390 1
420051 99420051 1001 86380 86390 1
419662 99419662 1001 86380 86390 1
419744 99419744 1001 86380 86390 1
419248 99419248 1001 86380 86390 1
419479 99419479 1001 86380 86390 1
419464 99419464 1001 86380 86390 1
419289 99419289 1001 86380 86390 1
420651 99420651 1001 86380 86390 1
420547 99420547 1001 86380 86390 1
420683 99420683 1001 86380 86390 1
421783 99421783 1001 86380 86390 1
421821 99421821 1001 86380 86390 1
421476 99421476 1001 86380 86390 1
421446 99421446 1001 86380 86390 1
421529 99421529 1001 86380 86390 1
421285 99421285 1001 86380 86390 1
421334 99421334 1001 86380 86390 1
421012 99421012 1001 86380 86390 1
421213 99421213 1001 86380 86390 1
421201 99421201 1001 86380 86390 1
422402 99422402 1001 86380 86390 1
422479 99422479 1001 86380 86390 1
422332 99422332 1001 86380 86390 1
422285 99422285 1001 86380 86390 1
422370 99422370 1001 86380 86390 1
423149 99423149 1001 86380 86390 1
423097 99423097 1001 86380 86390 1
423207 99423207 1001 86380 86390 1
423080 99423080 1001 86380 86390 1
423238 99423238 1001 86380 86390 1
422905 99422905 1001 86380 86390 1
422533 99422533 1001 86380 86390 1
422703 99422703 1001 86380 86390 1
423781 99423781 1001 86380 86390 1
425300 99425300 1001 86380 86390 1
425289 99425289 1001 86380 86390 1
424904 99424904 1001 86380 86390 1
424608 99424608 1001 86380 86390 1
424438 99424438 1001 86380 86390 1
425581 99425581 1001 86380 86390 1
425617 99425617 1001 86380 86390 1
426875 99426875 1001 86380 86390 1
426954 99426954 1001 86380 86390 1
426446 99426446 1001 86380 86390 1
426454 99426454 1001 86380 86390 1
426681 99426681 1001 86380 86390 1
425913 99425913 1001 86380 86390 1
425896 99425896 1001 86380 86390 1
426165 99426165 1001 86380 86390 1
426026 99426026 1001 86380 86390 1
427388 99427388 1001 86380 86390 1
427515 99427515 1001 86380 86390 1
427506 99427506 1001 86380 86390 1
427135 99427135 1001 86380 86390 1
428478 99428478 1001 86380 86390 1
428138 99428138 1001 86380 86390 1
427974 99427974 1001 86380 86390 1
428098 99428098 1001 86380 86390 1
428083 99428083 1001 86380 86390 1
428275 99428275 1001 86380 86390 1
427629 99427629 1001 86380 86390 1
427736 99427736 1001 86380 86390 1
427637 99427637 1001 86380 86390 1
429076 99429076 1001 86380 86390 1
429028 99429028 1001 86380 86390 1
428904 99428904 1001 86380 86390 1
430190 99430190 1001 86380 86390 1
429964 99429964 1001 86380 86390 1
430331 99430331 1001 86380 86390 1
430157 99430157 1001 86380 86390 1
430040 99430040 1001 86380 86390 1
429733 99429733 1001 86380 86390 1
429804 99429804 1001 86380 86390 1
429670 99429670 1001 86380 86390 1
429224 99429224 1001 86380 86390 1
429507 99429507 1001 86380 86390 1
430531 99430531 1001 86380 86390 1
430641 99430641 1001 86380 86390 1
430532 99430532 1001 86380 86390 1
430714 99430714 1001 86380 86390 1
430494 99430494 1001 86380 86390 1
431651 99431651 1001 86380 86390 1
431308 99431308 1001 86380 86390 1
431565 99431565 1001 86380 86390 1
431318 99431318 1001 86380 86390 1
431336 99431336 1001 86380 86390 1
431364 99431364 1001 86380 86390 1
430890 99430890 1001 86380 86390 1
430948 99430948 1001 86380 86390 1
431130 99431130 1001 86380 86390 1
432160 99432160 1001 86380 86390 1
432318 99432318 1001 86380 86390 1
433414 99433414 1001 86380 86390 1
433440 99433440 1001 86380 86390 1
433141 99433141 1001 86380 86390 1
433006 99433006 1001 86380 86390 1
433093 99433093 1001 86380 86390 1
432493 99432493 1001 86380 86390 1
432777 99432777 1001 86380 86390 1
432822 99432822 1001 86380 86390 1
432770 99432770 1001 86380 86390 1
433810 99433810 1001 86380 86390 1
434097 99434097 1001 86380 86390 1
434127 99434127 1001 86380 86390 1
433853 99433853 1001 86380 86390 1
435160 99435160 1001 86380 86390 1
435120 99435120 1001 86380 86390 1
435423 99435423 1001 86380 86390 1
434842 99434842 1001 86380 86390 1
434865 99434865 1001 86380 86390 1
434911 99434911 1001 86380 86390 1
434958 99434958 1001 86380 86390 1
434655 99434655 1001 86380 86390 1
434734 99434734 1001 86380 86390 1
434380 99434380 1001 86380 86390 1
434174 99434174 1001 86380 86390 1
434497 99434497 1001 86380 86390 1
434529 99434529 1001 86380 86390 1
435595 99435595 1001 86380 86390 1
435628 99435628 1001 86380 86390 1
435536 99435536 1001 86380 86390 1
435695 99435695 1001 86380 86390 1
435620 99435620 1001 86380 86390 1
437019 99437019 1001 86380 86390 1
436920 99436920 1001 86380 86390 1
436964 99436964 1001 86380 86390 1
436418 99436418 1001 86380 86390 1
436496 99436496 1001 86380 86390 1
436598 99436598 1001 86380 86390 1
436484 99436484 1001 86380 86390 1
436469 99436469 1001 86380 86390 1
436748 99436748 1001 86380 86390 1
436561 99436561 1001 86380 86390 1
435982 99435982 1001 86380 86390 1
436168 99436168 1001 86380 86390 1
436258 99436258 1001 86380 86390 1
300095 99300095 1001 86380 86390 1
300058 99300058 1001 86380 86390 1
300010 99300010 1001 86380 86390 1
300678 99300678 1001 86380 86390 1
300643 99300643 1001 86380 86390 1
300584 99300584 1001 86380 86390 1
300420 99300420 1001 86380 86390 1
300476 99300476 1001 86380 86390 1
300492 99300492 1001 86380 86390 1
300377 99300377 1001 86380 86390 1
300457 99300457 1001 86380 86390 1
300281 99300281 1001 86380 86390 1
300261 99300261 1001 86380 86390 1
300777 99300777 1001 86380 86390 1
300831 99300831 1001 86380 86390 1
301391 99301391 1001 86380 86390 1
301508 99301508 1001 86380 86390 1
301546 99301546 1001 86380 86390 1
301208 99301208 1001 86380 86390 1
301175 99301175 1001 86380 86390 1
301281 99301281 1001 86380 86390 1
301193 99301193 1001 86380 86390 1
301056 99301056 1001 86380 86390 1
301069 99301069 1001 86380 86390 1
301114 99301114 1001 86380 86390 1
301632 99301632 1001 86380 86390 1
301710 99301710 1001 86380 86390 1
302344 99302344 1001 86380 86390 1
302318 99302318 1001 86380 86390 1
302186 99302186 1001 86380 86390 1
302129 99302129 1001 86380 86390 1
302174 99302174 1001 86380 86390 1
301954 99301954 1001 86380 86390 1
301805 99301805 1001 86380 86390 1
302469 99302469 1001 86380 86390 1
302482 99302482 1001 86380 86390 1
302399 99302399 1001 86380 86390 1
302480 99302480 1001 86380 86390 1
303152 99303152 1001 86380 86390 1
302911 99302911 1001 86380 86390 1
302887 99302887 1001 86380 86390 1
302965 99302965 1001 86380 86390 1
302919 99302919 1001 86380 86390 1
302894 99302894 1001 86380 86390 1
302921 99302921 1001 86380 86390 1
302655 99302655 1001 86380 86390 1
302698 99302698 1001 86380 86390 1
303221 99303221 1001 86380 86390 1
303406 99303406 1001 86380 86390 1
303933 99303933 1001 86380 86390 1
303975 99303975 1001 86380 86390 1
303940 99303940 1001 86380 86390 1
303852 99303852 1001 86380 86390 1
303661 99303661 1001 86380 86390 1
303740 99303740 1001 86380 86390 1
303715 99303715 1001 86380 86390 1
303694 99303694 1001 86380 86390 1
303554 99303554 1001 86380 86390 1
303479 99303479 1001 86380 86390 1
303414 99303414 1001 86380 86390 1
304224 99304224 1001 86380 86390 1
304200 99304200 1001 86380 86390 1
304140 99304140 1001 86380 86390 1
304065 99304065 1001 86380 86390 1
304156 99304156 1001 86380 86390 1
304760 99304760 1001 86380 86390 1
304724 99304724 1001 86380 86390 1
304778 99304778 1001 86380 86390 1
304643 99304643 1001 86380 86390 1
304360 99304360 1001 86380 86390 1
304366 99304366 1001 86380 86390 1
304909 99304909 1001 86380 86390 1
305018 99305018 1001 86380 86390 1
304892 99304892 1001 86380 86390 1
305609 99305609 1001 86380 86390 1
305623 99305623 1001 86380 86390 1
305590 99305590 1001 86380 86390 1
305501 99305501 1001 86380 86390 1
305541 99305541 1001 86380 86390 1
305425 99305425 1001 86380 86390 1
305074 99305074 1001 86380 86390 1
500140 99500140 1001 86380 86390 1
500167 99500167 1001 86380 86390 1
500014 99500014 1001 86380 86390 1
500111 99500111 1001 86380 86390 1
500762 99500762 1001 86380 86390 1
500663 99500663 1001 86380 86390 1
500731 99500731 1001 86380 86390 1
500693 99500693 1001 86380 86390 1
500455 99500455 1001 86380 86390 1
500273 99500273 1001 86380 86390 1
500196 99500196 1001 86380 86390 1
500197 99500197 1001 86380 86390 1
500370 99500370 1001 86380 86390 1
500243 99500243 1001 86380 86390 1
500866 99500866 1001 86380 86390 1
500871 99500871 1001 86380 86390 1
501581 99501581 1001 86380 86390 1
501510 99501510 1001 86380 86390 1
501279 99501279 1001 86380 86390 1
501271 99501271 1001 86380 86390 1
501286 99501286 1001 86380 86390 1
501328 99501328 1001 86380 86390 1
501114 99501114 1001 86380 86390 1
501025 99501025 1001 86380 86390 1
501678 99501678 1001 86380 86390 1
501744 99501744 1001 86380 86390 1
501685 99501685 1001 86380 86390 1
502156 99502156 1001 86380 86390 1
502221 99502221 1001 86380 86390 1
502226 99502226 1001 86380 86390 1
502123 99502123 1001 86380 86390 1
501974 99501974 1001 86380 86390 1
501964 99501964 1001 86380 86390 1
501901 99501901 1001 86380 86390 1
502032 99502032 1001 86380 86390 1
501895 99501895 1001 86380 86390 1
502620 99502620 1001 86380 86390 1
502661 99502661 1001 86380 86390 1
503034 99503034 1001 86380 86390 1
503047 99503047 1001 86380 86390 1
502945 99502945 1001 86380 86390 1
502882 99502882 1001 86380 86390 1
503040 99503040 1001 86380 86390 1
502938 99502938 1001 86380 86390 1
503042 99503042 1001 86380 86390 1
502841 99502841 1001 86380 86390 1
502793 99502793 1001 86380 86390 1
502755 99502755 1001 86380 86390 1
502743 99502743 1001 86380 86390 1
503327 99503327 1001 86380 86390 1
503330 99503330 1001 86380 86390 1
503344 99503344 1001 86380 86390 1
503297 99503297 1001 86380 86390 1
503479 99503479 1001 86380 86390 1
503310 99503310 1001 86380 86390 1
503441 99503441 1001 86380 86390 1
503979 99503979 1001 86380 86390 1
503775 99503775 1001 86380 86390 1
503870 99503870 1001 86380 86390 1
503742 99503742 1001 86380 86390 1
503587 99503587 1001 86380 86390 1
503627 99503627 1001 86380 86390 1
503525 99503525 1001 86380 86390 1
503541 99503541 1001 86380 86390 1
504220 99504220 1001 86380 86390 1
504170 99504170 1001 86380 86390 1
504300 99504300 1001 86380 86390 1
504171 99504171 1001 86380 86390 1
504224 99504224 1001 86380 86390 1
504815 99504815 1001 86380 86390 1
504545 99504545 1001 86380 86390 1
504641 99504641 1001 86380 86390 1
504505 99504505 1001 86380 86390 1
504456 99504456 1001 86380 86390 1
504459 99504459 1001 86380 86390 1
504331 99504331 1001 86380 86390 1
504426 99504426 1001 86380 86390 1
505073 99505073 1001 86380 86390 1
505056 99505056 1001 86380 86390 1
504979 99504979 1001 86380 86390 1
505679 99505679 1001 86380 86390 1
505403 99505403 1001 86380 86390 1
505405 99505405 1001 86380 86390 1
505459 99505459 1001 86380 86390 1
505776 99505776 1001 86380 86390 1
506477 99506477 1001 86380 86390 1
506555 99506555 1001 86380 86390 1
506380 99506380 1001 86380 86390 1
506268 99506268 1001 86380 86390 1
506120 99506120 1001 86380 86390 1
506776 99506776 1001 86380 86390 1
507283 99507283 1001 86380 86390 1
507326 99507326 1001 86380 86390 1
507130 99507130 1001 86380 86390 1
507172 99507172 1001 86380 86390 1
507186 99507186 1001 86380 86390 1
506873 99506873 1001 86380 86390 1
506912 99506912 1001 86380 86390 1
507445 99507445 1001 86380 86390 1
507434 99507434 1001 86380 86390 1
507566 99507566 1001 86380 86390 1
507542 99507542 1001 86380 86390 1
507568 99507568 1001 86380 86390 1
507492 99507492 1001 86380 86390 1
507522 99507522 1001 86380 86390 1
507431 99507431 1001 86380 86390 1
508068 99508068 1001 86380 86390 1
508085 99508085 1001 86380 86390 1
508115 99508115 1001 86380 86390 1
508021 99508021 1001 86380 86390 1
507854 99507854 1001 86380 86390 1
507859 99507859 1001 86380 86390 1
508029 99508029 1001 86380 86390 1
507800 99507800 1001 86380 86390 1
507763 99507763 1001 86380 86390 1
508277 99508277 1001 86380 86390 1
508924 99508924 1001 86380 86390 1
508892 99508892 1001 86380 86390 1
509073 99509073 1001 86380 86390 1
508714 99508714 1001 86380 86390 1
508729 99508729 1001 86380 86390 1
508704 99508704 1001 86380 86390 1
508812 99508812 1001 86380 86390 1
508683 99508683 1001 86380 86390 1
508503 99508503 1001 86380 86390 1
508659 99508659 1001 86380 86390 1
508660 99508660 1001 86380 86390 1
509189 99509189 1001 86380 86390 1
509088 99509088 1001 86380 86390 1
509128 99509128 1001 86380 86390 1
509168 99509168 1001 86380 86390 1
509261 99509261 1001 86380 86390 1
509107 99509107 1001 86380 86390 1
509187 99509187 1001 86380 86390 1
509899 99509899 1001 86380 86390 1
509826 99509826 1001 86380 86390 1
509723 99509723 1001 86380 86390 1
509833 99509833 1001 86380 86390 1
509578 99509578 1001 86380 86390 1
509684 99509684 1001 86380 86390 1
509675 99509675 1001 86380 86390 1
509536 99509536 1001 86380 86390 1
509435 99509435 1001 86380 86390 1
509436 99509436 1001 86380 86390 1
509385 99509385 1001 86380 86390 1
509373 99509373 1001 86380 86390 1
509427 99509427 1001 86380 86390 1
509365 99509365 1001 86380 86390 1
509369 99509369 1001 86380 86390 1
509942 99509942 1001 86380 86390 1
510059 99510059 1001 86380 86390 1
509921 99509921 1001 86380 86390 1
510064 99510064 1001 86380 86390 1
510614 99510614 1001 86380 86390 1
510606 99510606 1001 86380 86390 1
510317 99510317 1001 86380 86390 1
510449 99510449 1001 86380 86390 1
510488 99510488 1001 86380 86390 1
510518 99510518 1001 86380 86390 1
510403 99510403 1001 86380 86390 1
510313 99510313 1001 86380 86390 1
510314 99510314 1001 86380 86390 1
510188 99510188 1001 86380 86390 1
510114 99510114 1001 86380 86390 1
510801 99510801 1001 86380 86390 1
510879 99510879 1001 86380 86390 1
510829 99510829 1001 86380 86390 1
510832 99510832 1001 86380 86390 1
510794 99510794 1001 86380 86390 1
510833 99510833 1001 86380 86390 1
510835 99510835 1001 86380 86390 1
510914 99510914 1001 86380 86390 1
510826 99510826 1001 86380 86390 1
511467 99511467 1001 86380 86390 1
511469 99511469 1001 86380 86390 1
511355 99511355 1001 86380 86390 1
511257 99511257 1001 86380 86390 1
511312 99511312 1001 86380 86390 1
511287 99511287 1001 86380 86390 1
511211 99511211 1001 86380 86390 1
510934 99510934 1001 86380 86390 1
511705 99511705 1001 86380 86390 1
511683 99511683 1001 86380 86390 1
512329 99512329 1001 86380 86390 1
512307 99512307 1001 86380 86390 1
512256 99512256 1001 86380 86390 1
512271 99512271 1001 86380 86390 1
512223 99512223 1001 86380 86390 1
511980 99511980 1001 86380 86390 1
512073 99512073 1001 86380 86390 1
511975 99511975 1001 86380 86390 1
512067 99512067 1001 86380 86390 1
511786 99511786 1001 86380 86390 1
511886 99511886 1001 86380 86390 1
512544 99512544 1001 86380 86390 1
512510 99512510 1001 86380 86390 1
512579 99512579 1001 86380 86390 1
513038 99513038 1001 86380 86390 1
513013 99513013 1001 86380 86390 1
513027 99513027 1001 86380 86390 1
513066 99513066 1001 86380 86390 1
513188 99513188 1001 86380 86390 1
513063 99513063 1001 86380 86390 1
512961 99512961 1001 86380 86390 1
512860 99512860 1001 86380 86390 1
512877 99512877 1001 86380 86390 1
512957 99512957 1001 86380 86390 1
512756 99512756 1001 86380 86390 1
512745 99512745 1001 86380 86390 1
512644 99512644 1001 86380 86390 1
512751 99512751 1001 86380 86390 1
513346 99513346 1001 86380 86390 1
513251 99513251 1001 86380 86390 1
513959 99513959 1001 86380 86390 1
513831 99513831 1001 86380 86390 1
513836 99513836 1001 86380 86390 1
513900 99513900 1001 86380 86390 1
513649 99513649 1001 86380 86390 1
513766 99513766 1001 86380 86390 1
513792 99513792 1001 86380 86390 1
513637 99513637 1001 86380 86390 1
513707 99513707 1001 86380 86390 1
513708 99513708 1001 86380 86390 1
513492 99513492 1001 86380 86390 1
513518 99513518 1001 86380 86390 1
513419 99513419 1001 86380 86390 1
513485 99513485 1001 86380 86390 1
514127 99514127 1001 86380 86390 1
514756 99514756 1001 86380 86390 1
514784 99514784 1001 86380 86390 1
514812 99514812 1001 86380 86390 1
514840 99514840 1001 86380 86390 1
514844 99514844 1001 86380 86390 1
514791 99514791 1001 86380 86390 1
514728 99514728 1001 86380 86390 1
514853 99514853 1001 86380 86390 1
514447 99514447 1001 86380 86390 1
514591 99514591 1001 86380 86390 1
514476 99514476 1001 86380 86390 1
514478 99514478 1001 86380 86390 1
514533 99514533 1001 86380 86390 1
514637 99514637 1001 86380 86390 1
514285 99514285 1001 86380 86390 1
514428 99514428 1001 86380 86390 1
514445 99514445 1001 86380 86390 1
514989 99514989 1001 86380 86390 1
514860 99514860 1001 86380 86390 1
514915 99514915 1001 86380 86390 1
514954 99514954 1001 86380 86390 1
514890 99514890 1001 86380 86390 1
515523 99515523 1001 86380 86390 1
515606 99515606 1001 86380 86390 1
515414 99515414 1001 86380 86390 1
515441 99515441 1001 86380 86390 1
515343 99515343 1001 86380 86390 1
515396 99515396 1001 86380 86390 1
515247 99515247 1001 86380 86390 1
515210 99515210 1001 86380 86390 1
515236 99515236 1001 86380 86390 1
515199 99515199 1001 86380 86390 1
515875 99515875 1001 86380 86390 1
515721 99515721 1001 86380 86390 1
516306 99516306 1001 86380 86390 1
516353 99516353 1001 86380 86390 1
516405 99516405 1001 86380 86390 1
516503 99516503 1001 86380 86390 1
516316 99516316 1001 86380 86390 1
516123 99516123 1001 86380 86390 1
516227 99516227 1001 86380 86390 1
516209 99516209 1001 86380 86390 1
516262 99516262 1001 86380 86390 1
515957 99515957 1001 86380 86390 1
516075 99516075 1001 86380 86390 1
516558 99516558 1001 86380 86390 1
516624 99516624 1001 86380 86390 1
516580 99516580 1001 86380 86390 1
516556 99516556 1001 86380 86390 1
517225 99517225 1001 86380 86390 1
517252 99517252 1001 86380 86390 1
517091 99517091 1001 86380 86390 1
516943 99516943 1001 86380 86390 1
517099 99517099 1001 86380 86390 1
516853 99516853 1001 86380 86390 1
516920 99516920 1001 86380 86390 1
517429 99517429 1001 86380 86390 1
517483 99517483 1001 86380 86390 1
518098 99518098 1001 86380 86390 1
517997 99517997 1001 86380 86390 1
517963 99517963 1001 86380 86390 1
518017 99518017 1001 86380 86390 1
517944 99517944 1001 86380 86390 1
517699 99517699 1001 86380 86390 1
517611 99517611 1001 86380 86390 1
517546 99517546 1001 86380 86390 1
517746 99517746 1001 86380 86390 1
518314 99518314 1001 86380 86390 1
518278 99518278 1001 86380 86390 1
518833 99518833 1001 86380 86390 1
518836 99518836 1001 86380 86390 1
518826 99518826 1001 86380 86390 1
518801 99518801 1001 86380 86390 1
518805 99518805 1001 86380 86390 1
518615 99518615 1001 86380 86390 1
518577 99518577 1001 86380 86390 1
518708 99518708 1001 86380 86390 1
518741 99518741 1001 86380 86390 1
518421 99518421 1001 86380 86390 1
518487 99518487 1001 86380 86390 1
518388 99518388 1001 86380 86390 1
519127 99519127 1001 86380 86390 1
519180 99519180 1001 86380 86390 1
519160 99519160 1001 86380 86390 1
519767 99519767 1001 86380 86390 1
519755 99519755 1001 86380 86390 1
519666 99519666 1001 86380 86390 1
519706 99519706 1001 86380 86390 1
519807 99519807 1001 86380 86390 1
519469 99519469 1001 86380 86390 1
519234 99519234 1001 86380 86390 1
519312 99519312 1001 86380 86390 1
519378 99519378 1001 86380 86390 1
519254 99519254 1001 86380 86390 1
519255 99519255 1001 86380 86390 1
519307 99519307 1001 86380 86390 1
519321 99519321 1001 86380 86390 1
519322 99519322 1001 86380 86390 1
519955 99519955 1001 86380 86390 1
519898 99519898 1001 86380 86390 1
519977 99519977 1001 86380 86390 1
520541 99520541 1001 86380 86390 1
520617 99520617 1001 86380 86390 1
520544 99520544 1001 86380 86390 1
520628 99520628 1001 86380 86390 1
520241 99520241 1001 86380 86390 1
520373 99520373 1001 86380 86390 1
520230 99520230 1001 86380 86390 1
520299 99520299 1001 86380 86390 1
520802 99520802 1001 86380 86390 1
521314 99521314 1001 86380 86390 1
521315 99521315 1001 86380 86390 1
521393 99521393 1001 86380 86390 1
521290 99521290 1001 86380 86390 1
521421 99521421 1001 86380 86390 1
521450 99521450 1001 86380 86390 1
521235 99521235 1001 86380 86390 1
521068 99521068 1001 86380 86390 1
521082 99521082 1001 86380 86390 1
521149 99521149 1001 86380 86390 1
521086 99521086 1001 86380 86390 1
521243 99521243 1001 86380 86390 1
521244 99521244 1001 86380 86390 1
520990 99520990 1001 86380 86390 1
520849 99520849 1001 86380 86390 1
521024 99521024 1001 86380 86390 1
521610 99521610 1001 86380 86390 1
521482 99521482 1001 86380 86390 1
521484 99521484 1001 86380 86390 1
522132 99522132 1001 86380 86390 1
522277 99522277 1001 86380 86390 1
522160 99522160 1001 86380 86390 1
521994 99521994 1001 86380 86390 1
521829 99521829 1001 86380 86390 1
521726 99521726 1001 86380 86390 1
521714 99521714 1001 86380 86390 1
521818 99521818 1001 86380 86390 1
521747 99521747 1001 86380 86390 1
522381 99522381 1001 86380 86390 1
522450 99522450 1001 86380 86390 1
522412 99522412 1001 86380 86390 1
522327 99522327 1001 86380 86390 1
523070 99523070 1001 86380 86390 1
522981 99522981 1001 86380 86390 1
523049 99523049 1001 86380 86390 1
522709 99522709 1001 86380 86390 1
522801 99522801 1001 86380 86390 1
522575 99522575 1001 86380 86390 1
522551 99522551 1001 86380 86390 1
522587 99522587 1001 86380 86390 1
523119 99523119 1001 86380 86390 1
523846 99523846 1001 86380 86390 1
523756 99523756 1001 86380 86390 1
523650 99523650 1001 86380 86390 1
523643 99523643 1001 86380 86390 1
523686 99523686 1001 86380 86390 1
523495 99523495 1001 86380 86390 1
524149 99524149 1001 86380 86390 1
523996 99523996 1001 86380 86390 1
524092 99524092 1001 86380 86390 1
524636 99524636 1001 86380 86390 1
524754 99524754 1001 86380 86390 1
524599 99524599 1001 86380 86390 1
524414 99524414 1001 86380 86390 1
524549 99524549 1001 86380 86390 1
524243 99524243 1001 86380 86390 1
524312 99524312 1001 86380 86390 1
524354 99524354 1001 86380 86390 1
524953 99524953 1001 86380 86390 1
524928 99524928 1001 86380 86390 1
524877 99524877 1001 86380 86390 1
524890 99524890 1001 86380 86390 1
524777 99524777 1001 86380 86390 1
524883 99524883 1001 86380 86390 1
525446 99525446 1001 86380 86390 1
525266 99525266 1001 86380 86390 1
525356 99525356 1001 86380 86390 1
525372 99525372 1001 86380 86390 1
525233 99525233 1001 86380 86390 1
525028 99525028 1001 86380 86390 1
524978 99524978 1001 86380 86390 1
525059 99525059 1001 86380 86390 1
525743 99525743 1001 86380 86390 1
525640 99525640 1001 86380 86390 1
525694 99525694 1001 86380 86390 1
525733 99525733 1001 86380 86390 1
525721 99525721 1001 86380 86390 1
525748 99525748 1001 86380 86390 1
525787 99525787 1001 86380 86390 1
526335 99526335 1001 86380 86390 1
526221 99526221 1001 86380 86390 1
526293 99526293 1001 86380 86390 1
526197 99526197 1001 86380 86390 1
526018 99526018 1001 86380 86390 1
526084 99526084 1001 86380 86390 1
526150 99526150 1001 86380 86390 1
525930 99525930 1001 86380 86390 1
525853 99525853 1001 86380 86390 1
526541 99526541 1001 86380 86390 1
526439 99526439 1001 86380 86390 1
527201 99527201 1001 86380 86390 1
527114 99527114 1001 86380 86390 1
527184 99527184 1001 86380 86390 1
526902 99526902 1001 86380 86390 1
527039 99527039 1001 86380 86390 1
527016 99527016 1001 86380 86390 1
526657 99526657 1001 86380 86390 1
526687 99526687 1001 86380 86390 1
526833 99526833 1001 86380 86390 1
526666 99526666 1001 86380 86390 1
527312 99527312 1001 86380 86390 1
527335 99527335 1001 86380 86390 1
528026 99528026 1001 86380 86390 1
527899 99527899 1001 86380 86390 1
527914 99527914 1001 86380 86390 1
528056 99528056 1001 86380 86390 1
527928 99527928 1001 86380 86390 1
528070 99528070 1001 86380 86390 1
527858 99527858 1001 86380 86390 1
527755 99527755 1001 86380 86390 1
527797 99527797 1001 86380 86390 1
527841 99527841 1001 86380 86390 1
527842 99527842 1001 86380 86390 1
527497 99527497 1001 86380 86390 1
527524 99527524 1001 86380 86390 1
527614 99527614 1001 86380 86390 1
527463 99527463 1001 86380 86390 1
527594 99527594 1001 86380 86390 1
528096 99528096 1001 86380 86390 1
528814 99528814 1001 86380 86390 1
528795 99528795 1001 86380 86390 1
528496 99528496 1001 86380 86390 1
528524 99528524 1001 86380 86390 1
528332 99528332 1001 86380 86390 1
528335 99528335 1001 86380 86390 1
528479 99528479 1001 86380 86390 1
528355 99528355 1001 86380 86390 1
529080 99529080 1001 86380 86390 1
529692 99529692 1001 86380 86390 1
529657 99529657 1001 86380 86390 1
529645 99529645 1001 86380 86390 1
529688 99529688 1001 86380 86390 1
529419 99529419 1001 86380 86390 1
529472 99529472 1001 86380 86390 1
529145 99529145 1001 86380 86390 1
529219 99529219 1001 86380 86390 1
529777 99529777 1001 86380 86390 1
529843 99529843 1001 86380 86390 1
529899 99529899 1001 86380 86390 1
529748 99529748 1001 86380 86390 1
530399 99530399 1001 86380 86390 1
530492 99530492 1001 86380 86390 1
530455 99530455 1001 86380 86390 1
530527 99530527 1001 86380 86390 1
530485 99530485 1001 86380 86390 1
530489 99530489 1001 86380 86390 1
530283 99530283 1001 86380 86390 1
530348 99530348 1001 86380 86390 1
530288 99530288 1001 86380 86390 1
530264 99530264 1001 86380 86390 1
530266 99530266 1001 86380 86390 1
530295 99530295 1001 86380 86390 1
529939 99529939 1001 86380 86390 1
530008 99530008 1001 86380 86390 1
530683 99530683 1001 86380 86390 1
530738 99530738 1001 86380 86390 1
531188 99531188 1001 86380 86390 1
531331 99531331 1001 86380 86390 1
531241 99531241 1001 86380 86390 1
531220 99531220 1001 86380 86390 1
531221 99531221 1001 86380 86390 1
531263 99531263 1001 86380 86390 1
531175 99531175 1001 86380 86390 1
531163 99531163 1001 86380 86390 1
531117 99531117 1001 86380 86390 1
531143 99531143 1001 86380 86390 1
531040 99531040 1001 86380 86390 1
531170 99531170 1001 86380 86390 1
531134 99531134 1001 86380 86390 1
530954 99530954 1001 86380 86390 1
530946 99530946 1001 86380 86390 1
531406 99531406 1001 86380 86390 1
531496 99531496 1001 86380 86390 1
531419 99531419 1001 86380 86390 1
531388 99531388 1001 86380 86390 1
531987 99531987 1001 86380 86390 1
531988 99531988 1001 86380 86390 1
531799 99531799 1001 86380 86390 1
531878 99531878 1001 86380 86390 1
531918 99531918 1001 86380 86390 1
531743 99531743 1001 86380 86390 1
531589 99531589 1001 86380 86390 1
531680 99531680 1001 86380 86390 1
531778 99531778 1001 86380 86390 1
532346 99532346 1001 86380 86390 1
532315 99532315 1001 86380 86390 1
532330 99532330 1001 86380 86390 1
533012 99533012 1001 86380 86390 1
532949 99532949 1001 86380 86390 1
532660 99532660 1001 86380 86390 1
532662 99532662 1001 86380 86390 1
532742 99532742 1001 86380 86390 1
532446 99532446 1001 86380 86390 1
532537 99532537 1001 86380 86390 1
532563 99532563 1001 86380 86390 1
532434 99532434 1001 86380 86390 1
532513 99532513 1001 86380 86390 1
533215 99533215 1001 86380 86390 1
533152 99533152 1001 86380 86390 1
533192 99533192 1001 86380 86390 1
533118 99533118 1001 86380 86390 1
533718 99533718 1001 86380 86390 1
533733 99533733 1001 86380 86390 1
533687 99533687 1001 86380 86390 1
533472 99533472 1001 86380 86390 1
533644 99533644 1001 86380 86390 1
533542 99533542 1001 86380 86390 1
533594 99533594 1001 86380 86390 1
533454 99533454 1001 86380 86390 1
533482 99533482 1001 86380 86390 1
533470 99533470 1001 86380 86390 1
533419 99533419 1001 86380 86390 1
533279 99533279 1001 86380 86390 1
533335 99533335 1001 86380 86390 1
533312 99533312 1001 86380 86390 1
533936 99533936 1001 86380 86390 1
534621 99534621 1001 86380 86390 1
534492 99534492 1001 86380 86390 1
534610 99534610 1001 86380 86390 1
534507 99534507 1001 86380 86390 1
534539 99534539 1001 86380 86390 1
534362 99534362 1001 86380 86390 1
534090 99534090 1001 86380 86390 1
534222 99534222 1001 86380 86390 1
534160 99534160 1001 86380 86390 1
534215 99534215 1001 86380 86390 1
534243 99534243 1001 86380 86390 1
534218 99534218 1001 86380 86390 1
534773 99534773 1001 86380 86390 1
534818 99534818 1001 86380 86390 1
535481 99535481 1001 86380 86390 1
535381 99535381 1001 86380 86390 1
535282 99535282 1001 86380 86390 1
535114 99535114 1001 86380 86390 1
535168 99535168 1001 86380 86390 1
535259 99535259 1001 86380 86390 1
535156 99535156 1001 86380 86390 1
535303 99535303 1001 86380 86390 1
535291 99535291 1001 86380 86390 1
534946 99534946 1001 86380 86390 1
536134 99536134 1001 86380 86390 1
536259 99536259 1001 86380 86390 1
536043 99536043 1001 86380 86390 1
536083 99536083 1001 86380 86390 1
536113 99536113 1001 86380 86390 1
536052 99536052 1001 86380 86390 1
536065 99536065 1001 86380 86390 1
535838 99535838 1001 86380 86390 1
535762 99535762 1001 86380 86390 1
535739 99535739 1001 86380 86390 1
536374 99536374 1001 86380 86390 1
536426 99536426 1001 86380 86390 1
536455 99536455 1001 86380 86390 1
536418 99536418 1001 86380 86390 1
536461 99536461 1001 86380 86390 1
536985 99536985 1001 86380 86390 1
537091 99537091 1001 86380 86390 1
537019 99537019 1001 86380 86390 1
536896 99536896 1001 86380 86390 1
536737 99536737 1001 86380 86390 1
536573 99536573 1001 86380 86390 1
536691 99536691 1001 86380 86390 1
537362 99537362 1001 86380 86390 1
537260 99537260 1001 86380 86390 1
537171 99537171 1001 86380 86390 1
537301 99537301 1001 86380 86390 1
537916 99537916 1001 86380 86390 1
537708 99537708 1001 86380 86390 1
537762 99537762 1001 86380 86390 1
537584 99537584 1001 86380 86390 1
538026 99538026 1001 86380 86390 1
538127 99538127 1001 86380 86390 1
538187 99538187 1001 86380 86390 1
538163 99538163 1001 86380 86390 1
538726 99538726 1001 86380 86390 1
538792 99538792 1001 86380 86390 1
538618 99538618 1001 86380 86390 1
538659 99538659 1001 86380 86390 1
538561 99538561 1001 86380 86390 1
538458 99538458 1001 86380 86390 1
538325 99538325 1001 86380 86390 1
538274 99538274 1001 86380 86390 1
538250 99538250 1001 86380 86390 1
538993 99538993 1001 86380 86390 1
538865 99538865 1001 86380 86390 1
538970 99538970 1001 86380 86390 1
538828 99538828 1001 86380 86390 1
539014 99539014 1001 86380 86390 1
538885 99538885 1001 86380 86390 1
538914 99538914 1001 86380 86390 1
539501 99539501 1001 86380 86390 1
539611 99539611 1001 86380 86390 1
539455 99539455 1001 86380 86390 1
539142 99539142 1001 86380 86390 1
539200 99539200 1001 86380 86390 1
539756 99539756 1001 86380 86390 1
539796 99539796 1001 86380 86390 1
539732 99539732 1001 86380 86390 1
540120 99540120 1001 86380 86390 1
540082 99540082 1001 86380 86390 1
540072 99540072 1001 86380 86390 1
540217 99540217 1001 86380 86390 1
540234 99540234 1001 86380 86390 1
539905 99539905 1001 86380 86390 1
539985 99539985 1001 86380 86390 1
540000 99540000 1001 86380 86390 1
540646 99540646 1001 86380 86390 1
540492 99540492 1001 86380 86390 1
540622 99540622 1001 86380 86390 1
540559 99540559 1001 86380 86390 1
540560 99540560 1001 86380 86390 1
541245 99541245 1001 86380 86390 1
541049 99541049 1001 86380 86390 1
540986 99540986 1001 86380 86390 1
541085 99541085 1001 86380 86390 1
540841 99540841 1001 86380 86390 1
541497 99541497 1001 86380 86390 1
541498 99541498 1001 86380 86390 1
541421 99541421 1001 86380 86390 1
541296 99541296 1001 86380 86390 1
541483 99541483 1001 86380 86390 1
541991 99541991 1001 86380 86390 1
541918 99541918 1001 86380 86390 1
542012 99542012 1001 86380 86390 1
541888 99541888 1001 86380 86390 1
541837 99541837 1001 86380 86390 1
541864 99541864 1001 86380 86390 1
541748 99541748 1001 86380 86390 1
541802 99541802 1001 86380 86390 1
541627 99541627 1001 86380 86390 1
542143 99542143 1001 86380 86390 1
542314 99542314 1001 86380 86390 1
542186 99542186 1001 86380 86390 1
542277 99542277 1001 86380 86390 1
542203 99542203 1001 86380 86390 1
542294 99542294 1001 86380 86390 1
542881 99542881 1001 86380 86390 1
542767 99542767 1001 86380 86390 1
542811 99542811 1001 86380 86390 1
542838 99542838 1001 86380 86390 1
542800 99542800 1001 86380 86390 1
542716 99542716 1001 86380 86390 1
542632 99542632 1001 86380 86390 1
542378 99542378 1001 86380 86390 1
542430 99542430 1001 86380 86390 1
542373 99542373 1001 86380 86390 1
542489 99542489 1001 86380 86390 1
542374 99542374 1001 86380 86390 1
542426 99542426 1001 86380 86390 1
542946 99542946 1001 86380 86390 1
543130 99543130 1001 86380 86390 1
543069 99543069 1001 86380 86390 1
542993 99542993 1001 86380 86390 1
543149 99543149 1001 86380 86390 1
543580 99543580 1001 86380 86390 1
543744 99543744 1001 86380 86390 1
543727 99543727 1001 86380 86390 1
543375 99543375 1001 86380 86390 1
543482 99543482 1001 86380 86390 1
543229 99543229 1001 86380 86390 1
543338 99543338 1001 86380 86390 1
543248 99543248 1001 86380 86390 1
543278 99543278 1001 86380 86390 1
543356 99543356 1001 86380 86390 1
543227 99543227 1001 86380 86390 1
543886 99543886 1001 86380 86390 1
543901 99543901 1001 86380 86390 1
543798 99543798 1001 86380 86390 1
543840 99543840 1001 86380 86390 1
544430 99544430 1001 86380 86390 1
544331 99544331 1001 86380 86390 1
544255 99544255 1001 86380 86390 1
544360 99544360 1001 86380 86390 1
544296 99544296 1001 86380 86390 1
544311 99544311 1001 86380 86390 1
544324 99544324 1001 86380 86390 1
544054 99544054 1001 86380 86390 1
544171 99544171 1001 86380 86390 1
544157 99544157 1001 86380 86390 1
544675 99544675 1001 86380 86390 1
544731 99544731 1001 86380 86390 1
436269 527 1001 82080 82797 1
509449 976 1002 39479 50823 1
543237 856 1001 49017 49316 1
400228 99400228 1001 86380 86390 1
400322 99400322 1001 86380 86390 1
400370 99400370 1001 86380 86390 1
400508 99400508 1001 86380 86390 1
400561 99400561 1001 86380 86390 1
400733 99400733 1001 86380 86390 1
400745 99400745 1001 86380 86390 1
400933 99400933 1001 86380 86390 1
400915 99400915 1001 86380 86390 1
401085 99401085 1001 86380 86390 1
402048 99402048 1001 86380 86390 1
402453 99402453 1001 86380 86390 1
402441 99402441 1001 86380 86390 1
402507 99402507 1001 86380 86390 1
402627 99402627 1001 86380 86390 1
402847 99402847 1001 86380 86390 1
402923 99402923 1001 86380 86390 1
403082 99403082 1001 86380 86390 1
403075 99403075 1001 86380 86390 1
403110 99403110 1001 86380 86390 1
403140 99403140 1001 86380 86390 1
403380 99403380 1001 86380 86390 1
403620 99403620 1001 86380 86390 1
403558 99403558 1001 86380 86390 1
403692 99403692 1001 86380 86390 1
403921 99403921 1001 86380 86390 1
404323 99404323 1001 86380 86390 1
404324 99404324 1001 86380 86390 1
404526 99404526 1001 86380 86390 1
404735 99404735 1001 86380 86390 1
404969 99404969 1001 86380 86390 1
405045 99405045 1001 86380 86390 1
405117 99405117 1001 86380 86390 1
405968 99405968 1001 86380 86390 1
405902 99405902 1001 86380 86390 1
405988 99405988 1001 86380 86390 1
406067 99406067 1001 86380 86390 1
406165 99406165 1001 86380 86390 1
406130 99406130 1001 86380 86390 1
406179 99406179 1001 86380 86390 1
406342 99406342 1001 86380 86390 1
406397 99406397 1001 86380 86390 1
406685 99406685 1001 86380 86390 1
406996 99406996 1001 86380 86390 1
407038 99407038 1001 86380 86390 1
407222 99407222 1001 86380 86390 1
407429 99407429 1001 86380 86390 1
407381 99407381 1001 86380 86390 1
407570 99407570 1001 86380 86390 1
407776 99407776 1001 86380 86390 1
407872 99407872 1001 86380 86390 1
407893 99407893 1001 86380 86390 1
408086 99408086 1001 86380 86390 1
408143 99408143 1001 86380 86390 1
408523 99408523 1001 86380 86390 1
408632 99408632 1001 86380 86390 1
408688 99408688 1001 86380 86390 1
408849 99408849 1001 86380 86390 1
408943 99408943 1001 86380 86390 1
408763 99408763 1001 86380 86390 1
408934 99408934 1001 86380 86390 1
409282 99409282 1001 86380 86390 1
409256 99409256 1001 86380 86390 1
409546 99409546 1001 86380 86390 1
409579 99409579 1001 86380 86390 1
409616 99409616 1001 86380 86390 1
409738 99409738 1001 86380 86390 1
409797 99409797 1001 86380 86390 1
409975 99409975 1001 86380 86390 1
409945 99409945 1001 86380 86390 1
410015 99410015 1001 86380 86390 1
410122 99410122 1001 86380 86390 1
410155 99410155 1001 86380 86390 1
410395 99410395 1001 86380 86390 1
410539 99410539 1001 86380 86390 1
410524 99410524 1001 86380 86390 1
410640 99410640 1001 86380 86390 1
410904 99410904 1001 86380 86390 1
410867 99410867 1001 86380 86390 1
410941 99410941 1001 86380 86390 1
411046 99411046 1001 86380 86390 1
411148 99411148 1001 86380 86390 1
411406 99411406 1001 86380 86390 1
411538 99411538 1001 86380 86390 1
411580 99411580 1001 86380 86390 1
411558 99411558 1001 86380 86390 1
411720 99411720 1001 86380 86390 1
411866 99411866 1001 86380 86390 1
411921 99411921 1001 86380 86390 1
412269 99412269 1001 86380 86390 1
412188 99412188 1001 86380 86390 1
412291 99412291 1001 86380 86390 1
412436 99412436 1001 86380 86390 1
413590 99413590 1001 86380 86390 1
413621 99413621 1001 86380 86390 1
413604 99413604 1001 86380 86390 1
413396 99413396 1001 86380 86390 1
413122 99413122 1001 86380 86390 1
413080 99413080 1001 86380 86390 1
412774 99412774 1001 86380 86390 1
412709 99412709 1001 86380 86390 1
413930 99413930 1001 86380 86390 1
414056 99414056 1001 86380 86390 1
413831 99413831 1001 86380 86390 1
415217 99415217 1001 86380 86390 1
415101 99415101 1001 86380 86390 1
414935 99414935 1001 86380 86390 1
415109 99415109 1001 86380 86390 1
414710 99414710 1001 86380 86390 1
414782 99414782 1001 86380 86390 1
414550 99414550 1001 86380 86390 1
414381 99414381 1001 86380 86390 1
414269 99414269 1001 86380 86390 1
414313 99414313 1001 86380 86390 1
415336 99415336 1001 86380 86390 1
415518 99415518 1001 86380 86390 1
416729 99416729 1001 86380 86390 1
417000 99417000 1001 86380 86390 1
416975 99416975 1001 86380 86390 1
416607 99416607 1001 86380 86390 1
416628 99416628 1001 86380 86390 1
416185 99416185 1001 86380 86390 1
416294 99416294 1001 86380 86390 1
416338 99416338 1001 86380 86390 1
416359 99416359 1001 86380 86390 1
416137 99416137 1001 86380 86390 1
417261 99417261 1001 86380 86390 1
417521 99417521 1001 86380 86390 1
417403 99417403 1001 86380 86390 1
418597 99418597 1001 86380 86390 1
418584 99418584 1001 86380 86390 1
418539 99418539 1001 86380 86390 1
418768 99418768 1001 86380 86390 1
418544 99418544 1001 86380 86390 1
418500 99418500 1001 86380 86390 1
418308 99418308 1001 86380 86390 1
417870 99417870 1001 86380 86390 1
418890 99418890 1001 86380 86390 1
419199 99419199 1001 86380 86390 1
420385 99420385 1001 86380 86390 1
420070 99420070 1001 86380 86390 1
419938 99419938 1001 86380 86390 1
419749 99419749 1001 86380 86390 1
419806 99419806 1001 86380 86390 1
419642 99419642 1001 86380 86390 1
419993 99419993 1001 86380 86390 1
419689 99419689 1001 86380 86390 1
419425 99419425 1001 86380 86390 1
419382 99419382 1001 86380 86390 1
419273 99419273 1001 86380 86390 1
419556 99419556 1001 86380 86390 1
419258 99419258 1001 86380 86390 1
419623 99419623 1001 86380 86390 1
419401 99419401 1001 86380 86390 1
420603 99420603 1001 86380 86390 1
420682 99420682 1001 86380 86390 1
420798 99420798 1001 86380 86390 1
421758 99421758 1001 86380 86390 1
421984 99421984 1001 86380 86390 1
421325 99421325 1001 86380 86390 1
421300 99421300 1001 86380 86390 1
421443 99421443 1001 86380 86390 1
421422 99421422 1001 86380 86390 1
421310 99421310 1001 86380 86390 1
421018 99421018 1001 86380 86390 1
420854 99420854 1001 86380 86390 1
420909 99420909 1001 86380 86390 1
423690 99423690 1001 86380 86390 1
423344 99423344 1001 86380 86390 1
423702 99423702 1001 86380 86390 1
423418 99423418 1001 86380 86390 1
423171 99423171 1001 86380 86390 1
423151 99423151 1001 86380 86390 1
422950 99422950 1001 86380 86390 1
422747 99422747 1001 86380 86390 1
422796 99422796 1001 86380 86390 1
422736 99422736 1001 86380 86390 1
422763 99422763 1001 86380 86390 1
422851 99422851 1001 86380 86390 1
424070 99424070 1001 86380 86390 1
423901 99423901 1001 86380 86390 1
423818 99423818 1001 86380 86390 1
425125 99425125 1001 86380 86390 1
425030 99425030 1001 86380 86390 1
425098 99425098 1001 86380 86390 1
424732 99424732 1001 86380 86390 1
424825 99424825 1001 86380 86390 1
424884 99424884 1001 86380 86390 1
424343 99424343 1001 86380 86390 1
424154 99424154 1001 86380 86390 1
424159 99424159 1001 86380 86390 1
425531 99425531 1001 86380 86390 1
425634 99425634 1001 86380 86390 1
425780 99425780 1001 86380 86390 1
425417 99425417 1001 86380 86390 1
426748 99426748 1001 86380 86390 1
426824 99426824 1001 86380 86390 1
426899 99426899 1001 86380 86390 1
426664 99426664 1001 86380 86390 1
426299 99426299 1001 86380 86390 1
426526 99426526 1001 86380 86390 1
426650 99426650 1001 86380 86390 1
426658 99426658 1001 86380 86390 1
426159 99426159 1001 86380 86390 1
427346 99427346 1001 86380 86390 1
428600 99428600 1001 86380 86390 1
427924 99427924 1001 86380 86390 1
428065 99428065 1001 86380 86390 1
428052 99428052 1001 86380 86390 1
427961 99427961 1001 86380 86390 1
427988 99427988 1001 86380 86390 1
428333 99428333 1001 86380 86390 1
427880 99427880 1001 86380 86390 1
427647 99427647 1001 86380 86390 1
428871 99428871 1001 86380 86390 1
428964 99428964 1001 86380 86390 1
427922 99427922 1001 86380 86390 1
429134 99429134 1001 86380 86390 1
428981 99428981 1001 86380 86390 1
428779 99428779 1001 86380 86390 1
430144 99430144 1001 86380 86390 1
430069 99430069 1001 86380 86390 1
430276 99430276 1001 86380 86390 1
430089 99430089 1001 86380 86390 1
429818 99429818 1001 86380 86390 1
429678 99429678 1001 86380 86390 1
429731 99429731 1001 86380 86390 1
429395 99429395 1001 86380 86390 1
429404 99429404 1001 86380 86390 1
430484 99430484 1001 86380 86390 1
430633 99430633 1001 86380 86390 1
430795 99430795 1001 86380 86390 1
430773 99430773 1001 86380 86390 1
430797 99430797 1001 86380 86390 1
430623 99430623 1001 86380 86390 1
432015 99432015 1001 86380 86390 1
431976 99431976 1001 86380 86390 1
431645 99431645 1001 86380 86390 1
431287 99431287 1001 86380 86390 1
431613 99431613 1001 86380 86390 1
431470 99431470 1001 86380 86390 1
431397 99431397 1001 86380 86390 1
430828 99430828 1001 86380 86390 1
430926 99430926 1001 86380 86390 1
430959 99430959 1001 86380 86390 1
431089 99431089 1001 86380 86390 1
431260 99431260 1001 86380 86390 1
433684 99433684 1001 86380 86390 1
433540 99433540 1001 86380 86390 1
433201 99433201 1001 86380 86390 1
433260 99433260 1001 86380 86390 1
432757 99432757 1001 86380 86390 1
432565 99432565 1001 86380 86390 1
433835 99433835 1001 86380 86390 1
434024 99434024 1001 86380 86390 1
433818 99433818 1001 86380 86390 1
433840 99433840 1001 86380 86390 1
433953 99433953 1001 86380 86390 1
433958 99433958 1001 86380 86390 1
433877 99433877 1001 86380 86390 1
435179 99435179 1001 86380 86390 1
435003 99435003 1001 86380 86390 1
435061 99435061 1001 86380 86390 1
434764 99434764 1001 86380 86390 1
434851 99434851 1001 86380 86390 1
434877 99434877 1001 86380 86390 1
434200 99434200 1001 86380 86390 1
434377 99434377 1001 86380 86390 1
434193 99434193 1001 86380 86390 1
435678 99435678 1001 86380 86390 1
436805 99436805 1001 86380 86390 1
437094 99437094 1001 86380 86390 1
436866 99436866 1001 86380 86390 1
436706 99436706 1001 86380 86390 1
436472 99436472 1001 86380 86390 1
436566 99436566 1001 86380 86390 1
436359 99436359 1001 86380 86390 1
436560 99436560 1001 86380 86390 1
435901 99435901 1001 86380 86390 1
436319 99436319 1001 86380 86390 1
436188 99436188 1001 86380 86390 1
436307 99436307 1001 86380 86390 1
300029 99300029 1001 86380 86390 1
437239 99437239 1001 86380 86390 1
300056 99300056 1001 86380 86390 1
437345 99437345 1001 86380 86390 1
300014 99300014 1001 86380 86390 1
300713 99300713 1001 86380 86390 1
300716 99300716 1001 86380 86390 1
300610 99300610 1001 86380 86390 1
300723 99300723 1001 86380 86390 1
300424 99300424 1001 86380 86390 1
300469 99300469 1001 86380 86390 1
300134 99300134 1001 86380 86390 1
300264 99300264 1001 86380 86390 1
300254 99300254 1001 86380 86390 1
300117 99300117 1001 86380 86390 1
300262 99300262 1001 86380 86390 1
300301 99300301 1001 86380 86390 1
300314 99300314 1001 86380 86390 1
300779 99300779 1001 86380 86390 1
300783 99300783 1001 86380 86390 1
300760 99300760 1001 86380 86390 1
300814 99300814 1001 86380 86390 1
301533 99301533 1001 86380 86390 1
301394 99301394 1001 86380 86390 1
301542 99301542 1001 86380 86390 1
301502 99301502 1001 86380 86390 1
301327 99301327 1001 86380 86390 1
301328 99301328 1001 86380 86390 1
301173 99301173 1001 86380 86390 1
301174 99301174 1001 86380 86390 1
301025 99301025 1001 86380 86390 1
300990 99300990 1001 86380 86390 1
300979 99300979 1001 86380 86390 1
301073 99301073 1001 86380 86390 1
301604 99301604 1001 86380 86390 1
301671 99301671 1001 86380 86390 1
301688 99301688 1001 86380 86390 1
301727 99301727 1001 86380 86390 1
301728 99301728 1001 86380 86390 1
302280 99302280 1001 86380 86390 1
302271 99302271 1001 86380 86390 1
302367 99302367 1001 86380 86390 1
301853 99301853 1001 86380 86390 1
301920 99301920 1001 86380 86390 1
301908 99301908 1001 86380 86390 1
301822 99301822 1001 86380 86390 1
301835 99301835 1001 86380 86390 1
302559 99302559 1001 86380 86390 1
302586 99302586 1001 86380 86390 1
302395 99302395 1001 86380 86390 1
302473 99302473 1001 86380 86390 1
302565 99302565 1001 86380 86390 1
302424 99302424 1001 86380 86390 1
303137 99303137 1001 86380 86390 1
302824 99302824 1001 86380 86390 1
302935 99302935 1001 86380 86390 1
302845 99302845 1001 86380 86390 1
302721 99302721 1001 86380 86390 1
302650 99302650 1001 86380 86390 1
303231 99303231 1001 86380 86390 1
303336 99303336 1001 86380 86390 1
303875 99303875 1001 86380 86390 1
303633 99303633 1001 86380 86390 1
303677 99303677 1001 86380 86390 1
303706 99303706 1001 86380 86390 1
303657 99303657 1001 86380 86390 1
303581 99303581 1001 86380 86390 1
303599 99303599 1001 86380 86390 1
304187 99304187 1001 86380 86390 1
304180 99304180 1001 86380 86390 1
304195 99304195 1001 86380 86390 1
304171 99304171 1001 86380 86390 1
304841 99304841 1001 86380 86390 1
304716 99304716 1001 86380 86390 1
304855 99304855 1001 86380 86390 1
304459 99304459 1001 86380 86390 1
304473 99304473 1001 86380 86390 1
304605 99304605 1001 86380 86390 1
304532 99304532 1001 86380 86390 1
304447 99304447 1001 86380 86390 1
304655 99304655 1001 86380 86390 1
305006 99305006 1001 86380 86390 1
305484 99305484 1001 86380 86390 1
305659 99305659 1001 86380 86390 1
305511 99305511 1001 86380 86390 1
305349 99305349 1001 86380 86390 1
305453 99305453 1001 86380 86390 1
305236 99305236 1001 86380 86390 1
305185 99305185 1001 86380 86390 1
305191 99305191 1001 86380 86390 1
500042 99500042 1001 86380 86390 1
500133 99500133 1001 86380 86390 1
500121 99500121 1001 86380 86390 1
500138 99500138 1001 86380 86390 1
500700 99500700 1001 86380 86390 1
500668 99500668 1001 86380 86390 1
500697 99500697 1001 86380 86390 1
500546 99500546 1001 86380 86390 1
500836 99500836 1001 86380 86390 1
500827 99500827 1001 86380 86390 1
500991 99500991 1001 86380 86390 1
501459 99501459 1001 86380 86390 1
501623 99501623 1001 86380 86390 1
501296 99501296 1001 86380 86390 1
501377 99501377 1001 86380 86390 1
501109 99501109 1001 86380 86390 1
501226 99501226 1001 86380 86390 1
501032 99501032 1001 86380 86390 1
501024 99501024 1001 86380 86390 1
501134 99501134 1001 86380 86390 1
501160 99501160 1001 86380 86390 1
501783 99501783 1001 86380 86390 1
501810 99501810 1001 86380 86390 1
501811 99501811 1001 86380 86390 1
501708 99501708 1001 86380 86390 1
502353 99502353 1001 86380 86390 1
502186 99502186 1001 86380 86390 1
502252 99502252 1001 86380 86390 1
502112 99502112 1001 86380 86390 1
502219 99502219 1001 86380 86390 1
502490 99502490 1001 86380 86390 1
502542 99502542 1001 86380 86390 1
502635 99502635 1001 86380 86390 1
502586 99502586 1001 86380 86390 1
502599 99502599 1001 86380 86390 1
502652 99502652 1001 86380 86390 1
502666 99502666 1001 86380 86390 1
503099 99503099 1001 86380 86390 1
503139 99503139 1001 86380 86390 1
503153 99503153 1001 86380 86390 1
503205 99503205 1001 86380 86390 1
502907 99502907 1001 86380 86390 1
503055 99503055 1001 86380 86390 1
502813 99502813 1001 86380 86390 1
502712 99502712 1001 86380 86390 1
502830 99502830 1001 86380 86390 1
502770 99502770 1001 86380 86390 1
502706 99502706 1001 86380 86390 1
502864 99502864 1001 86380 86390 1
503389 99503389 1001 86380 86390 1
503977 99503977 1001 86380 86390 1
503927 99503927 1001 86380 86390 1
504070 99504070 1001 86380 86390 1
503753 99503753 1001 86380 86390 1
503910 99503910 1001 86380 86390 1
503511 99503511 1001 86380 86390 1
503699 99503699 1001 86380 86390 1
503521 99503521 1001 86380 86390 1
504216 99504216 1001 86380 86390 1
504912 99504912 1001 86380 86390 1
504640 99504640 1001 86380 86390 1
504591 99504591 1001 86380 86390 1
504605 99504605 1001 86380 86390 1
504460 99504460 1001 86380 86390 1
504489 99504489 1001 86380 86390 1
504515 99504515 1001 86380 86390 1
505009 99505009 1001 86380 86390 1
505142 99505142 1001 86380 86390 1
505095 99505095 1001 86380 86390 1
505630 99505630 1001 86380 86390 1
505579 99505579 1001 86380 86390 1
505697 99505697 1001 86380 86390 1
505422 99505422 1001 86380 86390 1
505359 99505359 1001 86380 86390 1
505463 99505463 1001 86380 86390 1
505492 99505492 1001 86380 86390 1
505402 99505402 1001 86380 86390 1
505546 99505546 1001 86380 86390 1
505419 99505419 1001 86380 86390 1
505523 99505523 1001 86380 86390 1
505190 99505190 1001 86380 86390 1
505271 99505271 1001 86380 86390 1
505302 99505302 1001 86380 86390 1
505799 99505799 1001 86380 86390 1
505968 99505968 1001 86380 86390 1
505853 99505853 1001 86380 86390 1
506493 99506493 1001 86380 86390 1
506424 99506424 1001 86380 86390 1
506330 99506330 1001 86380 86390 1
506200 99506200 1001 86380 86390 1
506318 99506318 1001 86380 86390 1
506319 99506319 1001 86380 86390 1
506386 99506386 1001 86380 86390 1
506059 99506059 1001 86380 86390 1
506023 99506023 1001 86380 86390 1
506011 99506011 1001 86380 86390 1
506712 99506712 1001 86380 86390 1
506651 99506651 1001 86380 86390 1
506746 99506746 1001 86380 86390 1
507242 99507242 1001 86380 86390 1
507364 99507364 1001 86380 86390 1
507377 99507377 1001 86380 86390 1
507261 99507261 1001 86380 86390 1
507401 99507401 1001 86380 86390 1
507341 99507341 1001 86380 86390 1
507126 99507126 1001 86380 86390 1
507089 99507089 1001 86380 86390 1
507194 99507194 1001 86380 86390 1
506827 99506827 1001 86380 86390 1
506841 99506841 1001 86380 86390 1
506858 99506858 1001 86380 86390 1
506885 99506885 1001 86380 86390 1
506990 99506990 1001 86380 86390 1
506978 99506978 1001 86380 86390 1
506943 99506943 1001 86380 86390 1
506826 99506826 1001 86380 86390 1
507601 99507601 1001 86380 86390 1
508124 99508124 1001 86380 86390 1
508204 99508204 1001 86380 86390 1
508075 99508075 1001 86380 86390 1
508128 99508128 1001 86380 86390 1
507914 99507914 1001 86380 86390 1
508022 99508022 1001 86380 86390 1
507880 99507880 1001 86380 86390 1
507870 99507870 1001 86380 86390 1
507696 99507696 1001 86380 86390 1
508390 99508390 1001 86380 86390 1
508328 99508328 1001 86380 86390 1
508432 99508432 1001 86380 86390 1
508368 99508368 1001 86380 86390 1
508253 99508253 1001 86380 86390 1
508908 99508908 1001 86380 86390 1
508927 99508927 1001 86380 86390 1
508845 99508845 1001 86380 86390 1
508834 99508834 1001 86380 86390 1
508707 99508707 1001 86380 86390 1
508493 99508493 1001 86380 86390 1
508546 99508546 1001 86380 86390 1
509177 99509177 1001 86380 86390 1
509101 99509101 1001 86380 86390 1
509258 99509258 1001 86380 86390 1
509260 99509260 1001 86380 86390 1
509158 99509158 1001 86380 86390 1
509709 99509709 1001 86380 86390 1
509699 99509699 1001 86380 86390 1
509716 99509716 1001 86380 86390 1
509758 99509758 1001 86380 86390 1
509656 99509656 1001 86380 86390 1
509527 99509527 1001 86380 86390 1
509592 99509592 1001 86380 86390 1
509633 99509633 1001 86380 86390 1
509539 99509539 1001 86380 86390 1
509668 99509668 1001 86380 86390 1
509351 99509351 1001 86380 86390 1
509925 99509925 1001 86380 86390 1
509977 99509977 1001 86380 86390 1
509986 99509986 1001 86380 86390 1
510526 99510526 1001 86380 86390 1
510580 99510580 1001 86380 86390 1
510717 99510717 1001 86380 86390 1
510432 99510432 1001 86380 86390 1
510342 99510342 1001 86380 86390 1
510500 99510500 1001 86380 86390 1
510436 99510436 1001 86380 86390 1
510413 99510413 1001 86380 86390 1
510427 99510427 1001 86380 86390 1
510203 99510203 1001 86380 86390 1
510803 99510803 1001 86380 86390 1
510816 99510816 1001 86380 86390 1
510839 99510839 1001 86380 86390 1
511523 99511523 1001 86380 86390 1
511364 99511364 1001 86380 86390 1
511416 99511416 1001 86380 86390 1
511417 99511417 1001 86380 86390 1
511366 99511366 1001 86380 86390 1
511532 99511532 1001 86380 86390 1
511510 99511510 1001 86380 86390 1
511171 99511171 1001 86380 86390 1
511316 99511316 1001 86380 86390 1
511279 99511279 1001 86380 86390 1
511140 99511140 1001 86380 86390 1
511037 99511037 1001 86380 86390 1
511080 99511080 1001 86380 86390 1
510970 99510970 1001 86380 86390 1
511641 99511641 1001 86380 86390 1
511979 99511979 1001 86380 86390 1
511981 99511981 1001 86380 86390 1
512074 99512074 1001 86380 86390 1
511828 99511828 1001 86380 86390 1
511872 99511872 1001 86380 86390 1
512557 99512557 1001 86380 86390 1
512483 99512483 1001 86380 86390 1
512407 99512407 1001 86380 86390 1
512541 99512541 1001 86380 86390 1
512477 99512477 1001 86380 86390 1
512556 99512556 1001 86380 86390 1
513080 99513080 1001 86380 86390 1
513019 99513019 1001 86380 86390 1
512801 99512801 1001 86380 86390 1
513383 99513383 1001 86380 86390 1
513315 99513315 1001 86380 86390 1
513905 99513905 1001 86380 86390 1
513829 99513829 1001 86380 86390 1
513830 99513830 1001 86380 86390 1
513873 99513873 1001 86380 86390 1
513709 99513709 1001 86380 86390 1
513673 99513673 1001 86380 86390 1
513812 99513812 1001 86380 86390 1
513592 99513592 1001 86380 86390 1
513425 99513425 1001 86380 86390 1
513490 99513490 1001 86380 86390 1
513544 99513544 1001 86380 86390 1
513481 99513481 1001 86380 86390 1
513601 99513601 1001 86380 86390 1
514133 99514133 1001 86380 86390 1
514147 99514147 1001 86380 86390 1
513619 99513619 1001 86380 86390 1
514187 99514187 1001 86380 86390 1
514226 99514226 1001 86380 86390 1
514048 99514048 1001 86380 86390 1
514181 99514181 1001 86380 86390 1
514781 99514781 1001 86380 86390 1
514678 99514678 1001 86380 86390 1
514831 99514831 1001 86380 86390 1
514709 99514709 1001 86380 86390 1
514845 99514845 1001 86380 86390 1
514498 99514498 1001 86380 86390 1
514524 99514524 1001 86380 86390 1
514578 99514578 1001 86380 86390 1
514462 99514462 1001 86380 86390 1
514619 99514619 1001 86380 86390 1
514557 99514557 1001 86380 86390 1
514421 99514421 1001 86380 86390 1
514319 99514319 1001 86380 86390 1
514363 99514363 1001 86380 86390 1
514894 99514894 1001 86380 86390 1
514900 99514900 1001 86380 86390 1
515634 99515634 1001 86380 86390 1
515560 99515560 1001 86380 86390 1
515871 99515871 1001 86380 86390 1
516347 99516347 1001 86380 86390 1
516488 99516488 1001 86380 86390 1
516349 99516349 1001 86380 86390 1
516431 99516431 1001 86380 86390 1
516141 99516141 1001 86380 86390 1
516142 99516142 1001 86380 86390 1
516211 99516211 1001 86380 86390 1
516147 99516147 1001 86380 86390 1
516008 99516008 1001 86380 86390 1
516068 99516068 1001 86380 86390 1
516519 99516519 1001 86380 86390 1
516574 99516574 1001 86380 86390 1
516666 99516666 1001 86380 86390 1
516616 99516616 1001 86380 86390 1
516694 99516694 1001 86380 86390 1
517310 99517310 1001 86380 86390 1
517241 99517241 1001 86380 86390 1
517217 99517217 1001 86380 86390 1
517231 99517231 1001 86380 86390 1
517297 99517297 1001 86380 86390 1
517080 99517080 1001 86380 86390 1
517029 99517029 1001 86380 86390 1
517018 99517018 1001 86380 86390 1
516944 99516944 1001 86380 86390 1
516885 99516885 1001 86380 86390 1
516795 99516795 1001 86380 86390 1
516898 99516898 1001 86380 86390 1
516722 99516722 1001 86380 86390 1
516908 99516908 1001 86380 86390 1
517398 99517398 1001 86380 86390 1
516715 99516715 1001 86380 86390 1
517374 99517374 1001 86380 86390 1
517495 99517495 1001 86380 86390 1
517981 99517981 1001 86380 86390 1
518085 99518085 1001 86380 86390 1
518035 99518035 1001 86380 86390 1
518088 99518088 1001 86380 86390 1
518016 99518016 1001 86380 86390 1
517832 99517832 1001 86380 86390 1
517644 99517644 1001 86380 86390 1
517542 99517542 1001 86380 86390 1
517730 99517730 1001 86380 86390 1
518301 99518301 1001 86380 86390 1
518302 99518302 1001 86380 86390 1
518310 99518310 1001 86380 86390 1
518363 99518363 1001 86380 86390 1
518875 99518875 1001 86380 86390 1
518837 99518837 1001 86380 86390 1
518916 99518916 1001 86380 86390 1
518975 99518975 1001 86380 86390 1
518719 99518719 1001 86380 86390 1
518633 99518633 1001 86380 86390 1
518426 99518426 1001 86380 86390 1
519025 99519025 1001 86380 86390 1
519129 99519129 1001 86380 86390 1
519175 99519175 1001 86380 86390 1
519676 99519676 1001 86380 86390 1
519671 99519671 1001 86380 86390 1
519441 99519441 1001 86380 86390 1
519584 99519584 1001 86380 86390 1
519589 99519589 1001 86380 86390 1
519474 99519474 1001 86380 86390 1
519582 99519582 1001 86380 86390 1
519310 99519310 1001 86380 86390 1
519209 99519209 1001 86380 86390 1
519288 99519288 1001 86380 86390 1
519316 99519316 1001 86380 86390 1
519239 99519239 1001 86380 86390 1
519382 99519382 1001 86380 86390 1
520018 99520018 1001 86380 86390 1
519919 99519919 1001 86380 86390 1
520578 99520578 1001 86380 86390 1
520625 99520625 1001 86380 86390 1
520560 99520560 1001 86380 86390 1
520348 99520348 1001 86380 86390 1
520238 99520238 1001 86380 86390 1
520330 99520330 1001 86380 86390 1
520099 99520099 1001 86380 86390 1
520100 99520100 1001 86380 86390 1
520182 99520182 1001 86380 86390 1
520118 99520118 1001 86380 86390 1
520106 99520106 1001 86380 86390 1
520223 99520223 1001 86380 86390 1
520668 99520668 1001 86380 86390 1
520823 99520823 1001 86380 86390 1
521325 99521325 1001 86380 86390 1
521332 99521332 1001 86380 86390 1
521175 99521175 1001 86380 86390 1
521103 99521103 1001 86380 86390 1
521130 99521130 1001 86380 86390 1
521208 99521208 1001 86380 86390 1
520996 99520996 1001 86380 86390 1
521545 99521545 1001 86380 86390 1
522208 99522208 1001 86380 86390 1
522272 99522272 1001 86380 86390 1
522281 99522281 1001 86380 86390 1
522290 99522290 1001 86380 86390 1
521985 99521985 1001 86380 86390 1
521840 99521840 1001 86380 86390 1
521750 99521750 1001 86380 86390 1
521744 99521744 1001 86380 86390 1
521722 99521722 1001 86380 86390 1
521852 99521852 1001 86380 86390 1
522370 99522370 1001 86380 86390 1
522441 99522441 1001 86380 86390 1
523043 99523043 1001 86380 86390 1
522917 99522917 1001 86380 86390 1
522918 99522918 1001 86380 86390 1
522984 99522984 1001 86380 86390 1
523063 99523063 1001 86380 86390 1
523000 99523000 1001 86380 86390 1
523065 99523065 1001 86380 86390 1
522601 99522601 1001 86380 86390 1
522585 99522585 1001 86380 86390 1
523292 99523292 1001 86380 86390 1
523152 99523152 1001 86380 86390 1
523816 99523816 1001 86380 86390 1
523943 99523943 1001 86380 86390 1
523945 99523945 1001 86380 86390 1
523925 99523925 1001 86380 86390 1
523893 99523893 1001 86380 86390 1
523637 99523637 1001 86380 86390 1
523429 99523429 1001 86380 86390 1
523380 99523380 1001 86380 86390 1
523344 99523344 1001 86380 86390 1
523960 99523960 1001 86380 86390 1
524617 99524617 1001 86380 86390 1
524656 99524656 1001 86380 86390 1
524701 99524701 1001 86380 86390 1
524716 99524716 1001 86380 86390 1
524366 99524366 1001 86380 86390 1
524234 99524234 1001 86380 86390 1
524247 99524247 1001 86380 86390 1
524325 99524325 1001 86380 86390 1
524252 99524252 1001 86380 86390 1
524866 99524866 1001 86380 86390 1
524932 99524932 1001 86380 86390 1
525507 99525507 1001 86380 86390 1
525435 99525435 1001 86380 86390 1
525452 99525452 1001 86380 86390 1
525403 99525403 1001 86380 86390 1
525256 99525256 1001 86380 86390 1
525373 99525373 1001 86380 86390 1
525135 99525135 1001 86380 86390 1
525089 99525089 1001 86380 86390 1
525672 99525672 1001 86380 86390 1
525795 99525795 1001 86380 86390 1
526256 99526256 1001 86380 86390 1
526269 99526269 1001 86380 86390 1
526349 99526349 1001 86380 86390 1
526262 99526262 1001 86380 86390 1
526037 99526037 1001 86380 86390 1
526139 99526139 1001 86380 86390 1
525828 99525828 1001 86380 86390 1
525871 99525871 1001 86380 86390 1
525948 99525948 1001 86380 86390 1
525926 99525926 1001 86380 86390 1
526503 99526503 1001 86380 86390 1
526430 99526430 1001 86380 86390 1
527121 99527121 1001 86380 86390 1
527122 99527122 1001 86380 86390 1
527137 99527137 1001 86380 86390 1
527171 99527171 1001 86380 86390 1
526905 99526905 1001 86380 86390 1
526932 99526932 1001 86380 86390 1
526659 99526659 1001 86380 86390 1
526776 99526776 1001 86380 86390 1
526701 99526701 1001 86380 86390 1
527311 99527311 1001 86380 86390 1
527378 99527378 1001 86380 86390 1
527340 99527340 1001 86380 86390 1
527381 99527381 1001 86380 86390 1
527281 99527281 1001 86380 86390 1
527372 99527372 1001 86380 86390 1
527385 99527385 1001 86380 86390 1
527256 99527256 1001 86380 86390 1
527270 99527270 1001 86380 86390 1
527998 99527998 1001 86380 86390 1
527896 99527896 1001 86380 86390 1
527951 99527951 1001 86380 86390 1
527906 99527906 1001 86380 86390 1
527670 99527670 1001 86380 86390 1
527829 99527829 1001 86380 86390 1
527625 99527625 1001 86380 86390 1
527561 99527561 1001 86380 86390 1
527552 99527552 1001 86380 86390 1
527607 99527607 1001 86380 86390 1
528166 99528166 1001 86380 86390 1
528205 99528205 1001 86380 86390 1
528224 99528224 1001 86380 86390 1
528801 99528801 1001 86380 86390 1
528730 99528730 1001 86380 86390 1
528782 99528782 1001 86380 86390 1
528847 99528847 1001 86380 86390 1
528619 99528619 1001 86380 86390 1
528570 99528570 1001 86380 86390 1
528508 99528508 1001 86380 86390 1
528591 99528591 1001 86380 86390 1
528929 99528929 1001 86380 86390 1
529097 99529097 1001 86380 86390 1
529086 99529086 1001 86380 86390 1
529636 99529636 1001 86380 86390 1
529491 99529491 1001 86380 86390 1
529505 99529505 1001 86380 86390 1
529134 99529134 1001 86380 86390 1
529109 99529109 1001 86380 86390 1
529252 99529252 1001 86380 86390 1
529257 99529257 1001 86380 86390 1
529729 99529729 1001 86380 86390 1
529773 99529773 1001 86380 86390 1
530526 99530526 1001 86380 86390 1
530358 99530358 1001 86380 86390 1
530258 99530258 1001 86380 86390 1
530156 99530156 1001 86380 86390 1
530332 99530332 1001 86380 86390 1
530165 99530165 1001 86380 86390 1
530012 99530012 1001 86380 86390 1
529964 99529964 1001 86380 86390 1
530003 99530003 1001 86380 86390 1
530004 99530004 1001 86380 86390 1
529995 99529995 1001 86380 86390 1
530733 99530733 1001 86380 86390 1
530721 99530721 1001 86380 86390 1
530624 99530624 1001 86380 86390 1
530612 99530612 1001 86380 86390 1
531330 99531330 1001 86380 86390 1
531229 99531229 1001 86380 86390 1
531204 99531204 1001 86380 86390 1
531048 99531048 1001 86380 86390 1
530770 99530770 1001 86380 86390 1
530783 99530783 1001 86380 86390 1
530926 99530926 1001 86380 86390 1
531486 99531486 1001 86380 86390 1
532161 99532161 1001 86380 86390 1
531845 99531845 1001 86380 86390 1
531794 99531794 1001 86380 86390 1
531899 99531899 1001 86380 86390 1
531991 99531991 1001 86380 86390 1
531688 99531688 1001 86380 86390 1
531769 99531769 1001 86380 86390 1
531616 99531616 1001 86380 86390 1
531592 99531592 1001 86380 86390 1
531633 99531633 1001 86380 86390 1
532216 99532216 1001 86380 86390 1
532968 99532968 1001 86380 86390 1
532880 99532880 1001 86380 86390 1
532888 99532888 1001 86380 86390 1
533028 99533028 1001 86380 86390 1
532749 99532749 1001 86380 86390 1
532440 99532440 1001 86380 86390 1
533108 99533108 1001 86380 86390 1
532620 99532620 1001 86380 86390 1
533188 99533188 1001 86380 86390 1
533704 99533704 1001 86380 86390 1
533783 99533783 1001 86380 86390 1
533840 99533840 1001 86380 86390 1
533661 99533661 1001 86380 86390 1
533652 99533652 1001 86380 86390 1
533603 99533603 1001 86380 86390 1
533592 99533592 1001 86380 86390 1
533370 99533370 1001 86380 86390 1
533896 99533896 1001 86380 86390 1
533943 99533943 1001 86380 86390 1
533945 99533945 1001 86380 86390 1
534504 99534504 1001 86380 86390 1
534525 99534525 1001 86380 86390 1
534672 99534672 1001 86380 86390 1
534406 99534406 1001 86380 86390 1
534128 99534128 1001 86380 86390 1
534129 99534129 1001 86380 86390 1
534186 99534186 1001 86380 86390 1
534109 99534109 1001 86380 86390 1
534097 99534097 1001 86380 86390 1
534240 99534240 1001 86380 86390 1
534073 99534073 1001 86380 86390 1
534814 99534814 1001 86380 86390 1
534804 99534804 1001 86380 86390 1
534869 99534869 1001 86380 86390 1
534766 99534766 1001 86380 86390 1
534693 99534693 1001 86380 86390 1
535343 99535343 1001 86380 86390 1
535398 99535398 1001 86380 86390 1
535314 99535314 1001 86380 86390 1
535270 99535270 1001 86380 86390 1
535038 99535038 1001 86380 86390 1
535511 99535511 1001 86380 86390 1
535566 99535566 1001 86380 86390 1
535621 99535621 1001 86380 86390 1
536171 99536171 1001 86380 86390 1
536275 99536275 1001 86380 86390 1
536056 99536056 1001 86380 86390 1
535954 99535954 1001 86380 86390 1
535956 99535956 1001 86380 86390 1
535720 99535720 1001 86380 86390 1
536350 99536350 1001 86380 86390 1
536468 99536468 1001 86380 86390 1
536420 99536420 1001 86380 86390 1
536357 99536357 1001 86380 86390 1
537101 99537101 1001 86380 86390 1
536977 99536977 1001 86380 86390 1
537146 99537146 1001 86380 86390 1
536814 99536814 1001 86380 86390 1
536789 99536789 1001 86380 86390 1
536875 99536875 1001 86380 86390 1
536954 99536954 1001 86380 86390 1
536567 99536567 1001 86380 86390 1
536560 99536560 1001 86380 86390 1
536548 99536548 1001 86380 86390 1
536720 99536720 1001 86380 86390 1
537355 99537355 1001 86380 86390 1
537361 99537361 1001 86380 86390 1
537912 99537912 1001 86380 86390 1
537796 99537796 1001 86380 86390 1
537855 99537855 1001 86380 86390 1
537602 99537602 1001 86380 86390 1
537654 99537654 1001 86380 86390 1
537644 99537644 1001 86380 86390 1
537735 99537735 1001 86380 86390 1
537697 99537697 1001 86380 86390 1
537650 99537650 1001 86380 86390 1
537523 99537523 1001 86380 86390 1
537371 99537371 1001 86380 86390 1
537553 99537553 1001 86380 86390 1
537373 99537373 1001 86380 86390 1
537533 99537533 1001 86380 86390 1
537572 99537572 1001 86380 86390 1
538060 99538060 1001 86380 86390 1
538152 99538152 1001 86380 86390 1
538100 99538100 1001 86380 86390 1
538154 99538154 1001 86380 86390 1
538159 99538159 1001 86380 86390 1
538653 99538653 1001 86380 86390 1
538749 99538749 1001 86380 86390 1
538494 99538494 1001 86380 86390 1
538509 99538509 1001 86380 86390 1
538516 99538516 1001 86380 86390 1
538959 99538959 1001 86380 86390 1
538875 99538875 1001 86380 86390 1
539592 99539592 1001 86380 86390 1
539568 99539568 1001 86380 86390 1
539617 99539617 1001 86380 86390 1
539294 99539294 1001 86380 86390 1
539322 99539322 1001 86380 86390 1
539313 99539313 1001 86380 86390 1
539292 99539292 1001 86380 86390 1
539408 99539408 1001 86380 86390 1
539086 99539086 1001 86380 86390 1
539062 99539062 1001 86380 86390 1
539031 99539031 1001 86380 86390 1
539767 99539767 1001 86380 86390 1
539651 99539651 1001 86380 86390 1
539686 99539686 1001 86380 86390 1
539739 99539739 1001 86380 86390 1
540351 99540351 1001 86380 86390 1
540356 99540356 1001 86380 86390 1
540448 99540448 1001 86380 86390 1
540086 99540086 1001 86380 86390 1
540191 99540191 1001 86380 86390 1
540180 99540180 1001 86380 86390 1
540221 99540221 1001 86380 86390 1
539874 99539874 1001 86380 86390 1
539875 99539875 1001 86380 86390 1
540019 99540019 1001 86380 86390 1
539919 99539919 1001 86380 86390 1
540621 99540621 1001 86380 86390 1
540575 99540575 1001 86380 86390 1
540627 99540627 1001 86380 86390 1
541127 99541127 1001 86380 86390 1
541107 99541107 1001 86380 86390 1
541096 99541096 1001 86380 86390 1
541014 99541014 1001 86380 86390 1
540897 99540897 1001 86380 86390 1
541066 99541066 1001 86380 86390 1
541032 99541032 1001 86380 86390 1
540802 99540802 1001 86380 86390 1
540803 99540803 1001 86380 86390 1
540741 99540741 1001 86380 86390 1
540731 99540731 1001 86380 86390 1
541370 99541370 1001 86380 86390 1
541475 99541475 1001 86380 86390 1
541489 99541489 1001 86380 86390 1
541310 99541310 1001 86380 86390 1
542058 99542058 1001 86380 86390 1
542091 99542091 1001 86380 86390 1
541986 99541986 1001 86380 86390 1
541875 99541875 1001 86380 86390 1
541852 99541852 1001 86380 86390 1
541737 99541737 1001 86380 86390 1
541857 99541857 1001 86380 86390 1
541730 99541730 1001 86380 86390 1
541517 99541517 1001 86380 86390 1
541570 99541570 1001 86380 86390 1
541609 99541609 1001 86380 86390 1
541561 99541561 1001 86380 86390 1
542233 99542233 1001 86380 86390 1
542197 99542197 1001 86380 86390 1
542303 99542303 1001 86380 86390 1
542187 99542187 1001 86380 86390 1
542188 99542188 1001 86380 86390 1
542165 99542165 1001 86380 86390 1
542217 99542217 1001 86380 86390 1
542256 99542256 1001 86380 86390 1
542929 99542929 1001 86380 86390 1
542852 99542852 1001 86380 86390 1
542677 99542677 1001 86380 86390 1
542577 99542577 1001 86380 86390 1
542579 99542579 1001 86380 86390 1
542710 99542710 1001 86380 86390 1
542428 99542428 1001 86380 86390 1
542390 99542390 1001 86380 86390 1
542393 99542393 1001 86380 86390 1
542458 99542458 1001 86380 86390 1
543025 99543025 1001 86380 86390 1
543081 99543081 1001 86380 86390 1
543594 99543594 1001 86380 86390 1
543609 99543609 1001 86380 86390 1
543703 99543703 1001 86380 86390 1
543588 99543588 1001 86380 86390 1
543191 99543191 1001 86380 86390 1
543165 99543165 1001 86380 86390 1
543314 99543314 1001 86380 86390 1
543797 99543797 1001 86380 86390 1
543892 99543892 1001 86380 86390 1
543871 99543871 1001 86380 86390 1
544585 99544585 1001 86380 86390 1
544429 99544429 1001 86380 86390 1
544250 99544250 1001 86380 86390 1
544252 99544252 1001 86380 86390 1
544333 99544333 1001 86380 86390 1
544257 99544257 1001 86380 86390 1
544046 99544046 1001 86380 86390 1
544113 99544113 1001 86380 86390 1
544103 99544103 1001 86380 86390 1
544613 99544613 1001 86380 86390 1
544671 99544671 1001 86380 86390 1
544697 99544697 1001 86380 86390 1
418873 385 1001 19680 20157 1
421204 398 1001 67440 68037 1
537500 960 1001 36742 37041 1
537500 960 1002 37052 44995 1
540328 949 1001 52268 52567 1
400195 99400195 1001 86380 86390 1
400609 99400609 1001 86380 86390 1
400708 99400708 1001 86380 86390 1
400717 99400717 1001 86380 86390 1
400753 99400753 1001 86380 86390 1
400888 99400888 1001 86380 86390 1
401002 99401002 1001 86380 86390 1
401023 99401023 1001 86380 86390 1
401223 99401223 1001 86380 86390 1
401369 99401369 1001 86380 86390 1
402045 99402045 1001 86380 86390 1
402257 99402257 1001 86380 86390 1
402413 99402413 1001 86380 86390 1
402635 99402635 1001 86380 86390 1
402736 99402736 1001 86380 86390 1
402820 99402820 1001 86380 86390 1
402926 99402926 1001 86380 86390 1
403062 99403062 1001 86380 86390 1
403066 99403066 1001 86380 86390 1
403119 99403119 1001 86380 86390 1
403449 99403449 1001 86380 86390 1
403709 99403709 1001 86380 86390 1
403910 99403910 1001 86380 86390 1
404163 99404163 1001 86380 86390 1
404155 99404155 1001 86380 86390 1
404186 99404186 1001 86380 86390 1
404338 99404338 1001 86380 86390 1
404389 99404389 1001 86380 86390 1
404433 99404433 1001 86380 86390 1
404387 99404387 1001 86380 86390 1
404690 99404690 1001 86380 86390 1
404875 99404875 1001 86380 86390 1
404797 99404797 1001 86380 86390 1
405000 99405000 1001 86380 86390 1
405034 99405034 1001 86380 86390 1
405344 99405344 1001 86380 86390 1
405501 99405501 1001 86380 86390 1
405775 99405775 1001 86380 86390 1
405838 99405838 1001 86380 86390 1
405824 99405824 1001 86380 86390 1
405786 99405786 1001 86380 86390 1
405938 99405938 1001 86380 86390 1
406073 99406073 1001 86380 86390 1
406108 99406108 1001 86380 86390 1
406359 99406359 1001 86380 86390 1
406597 99406597 1001 86380 86390 1
406530 99406530 1001 86380 86390 1
406679 99406679 1001 86380 86390 1
406729 99406729 1001 86380 86390 1
406735 99406735 1001 86380 86390 1
406733 99406733 1001 86380 86390 1
406632 99406632 1001 86380 86390 1
406937 99406937 1001 86380 86390 1
406962 99406962 1001 86380 86390 1
407118 99407118 1001 86380 86390 1
407228 99407228 1001 86380 86390 1
407439 99407439 1001 86380 86390 1
407535 99407535 1001 86380 86390 1
407665 99407665 1001 86380 86390 1
407739 99407739 1001 86380 86390 1
407782 99407782 1001 86380 86390 1
407823 99407823 1001 86380 86390 1
408006 99408006 1001 86380 86390 1
408119 99408119 1001 86380 86390 1
408210 99408210 1001 86380 86390 1
408135 99408135 1001 86380 86390 1
408257 99408257 1001 86380 86390 1
408249 99408249 1001 86380 86390 1
408350 99408350 1001 86380 86390 1
408394 99408394 1001 86380 86390 1
408545 99408545 1001 86380 86390 1
408614 99408614 1001 86380 86390 1
408532 99408532 1001 86380 86390 1
408739 99408739 1001 86380 86390 1
409046 99409046 1001 86380 86390 1
409500 99409500 1001 86380 86390 1
409887 99409887 1001 86380 86390 1
409919 99409919 1001 86380 86390 1
410111 99410111 1001 86380 86390 1
410243 99410243 1001 86380 86390 1
410244 99410244 1001 86380 86390 1
410322 99410322 1001 86380 86390 1
410592 99410592 1001 86380 86390 1
410633 99410633 1001 86380 86390 1
410721 99410721 1001 86380 86390 1
411103 99411103 1001 86380 86390 1
411122 99411122 1001 86380 86390 1
411337 99411337 1001 86380 86390 1
411420 99411420 1001 86380 86390 1
411498 99411498 1001 86380 86390 1
411611 99411611 1001 86380 86390 1
411619 99411619 1001 86380 86390 1
411799 99411799 1001 86380 86390 1
411840 99411840 1001 86380 86390 1
411898 99411898 1001 86380 86390 1
412092 99412092 1001 86380 86390 1
412234 99412234 1001 86380 86390 1
413312 99413312 1001 86380 86390 1
413550 99413550 1001 86380 86390 1
413028 99413028 1001 86380 86390 1
413030 99413030 1001 86380 86390 1
412652 99412652 1001 86380 86390 1
413968 99413968 1001 86380 86390 1
413835 99413835 1001 86380 86390 1
413839 99413839 1001 86380 86390 1
414098 99414098 1001 86380 86390 1
413776 99413776 1001 86380 86390 1
415144 99415144 1001 86380 86390 1
415154 99415154 1001 86380 86390 1
414741 99414741 1001 86380 86390 1
414624 99414624 1001 86380 86390 1
414858 99414858 1001 86380 86390 1
414366 99414366 1001 86380 86390 1
414271 99414271 1001 86380 86390 1
415621 99415621 1001 86380 86390 1
415602 99415602 1001 86380 86390 1
416756 99416756 1001 86380 86390 1
416932 99416932 1001 86380 86390 1
416736 99416736 1001 86380 86390 1
416706 99416706 1001 86380 86390 1
416551 99416551 1001 86380 86390 1
416264 99416264 1001 86380 86390 1
416564 99416564 1001 86380 86390 1
416010 99416010 1001 86380 86390 1
415876 99415876 1001 86380 86390 1
415983 99415983 1001 86380 86390 1
416004 99416004 1001 86380 86390 1
417095 99417095 1001 86380 86390 1
417352 99417352 1001 86380 86390 1
417017 99417017 1001 86380 86390 1
417491 99417491 1001 86380 86390 1
418796 99418796 1001 86380 86390 1
418698 99418698 1001 86380 86390 1
418663 99418663 1001 86380 86390 1
418284 99418284 1001 86380 86390 1
418039 99418039 1001 86380 86390 1
418287 99418287 1001 86380 86390 1
418211 99418211 1001 86380 86390 1
418937 99418937 1001 86380 86390 1
420198 99420198 1001 86380 86390 1
420392 99420392 1001 86380 86390 1
420319 99420319 1001 86380 86390 1
420343 99420343 1001 86380 86390 1
420087 99420087 1001 86380 86390 1
420213 99420213 1001 86380 86390 1
419820 99419820 1001 86380 86390 1
420010 99420010 1001 86380 86390 1
419809 99419809 1001 86380 86390 1
419710 99419710 1001 86380 86390 1
420011 99420011 1001 86380 86390 1
420054 99420054 1001 86380 86390 1
419455 99419455 1001 86380 86390 1
419332 99419332 1001 86380 86390 1
420742 99420742 1001 86380 86390 1
420452 99420452 1001 86380 86390 1
420830 99420830 1001 86380 86390 1
421398 99421398 1001 86380 86390 1
421424 99421424 1001 86380 86390 1
420925 99420925 1001 86380 86390 1
421247 99421247 1001 86380 86390 1
421096 99421096 1001 86380 86390 1
422495 99422495 1001 86380 86390 1
422396 99422396 1001 86380 86390 1
423744 99423744 1001 86380 86390 1
423495 99423495 1001 86380 86390 1
423137 99423137 1001 86380 86390 1
423255 99423255 1001 86380 86390 1
422551 99422551 1001 86380 86390 1
422897 99422897 1001 86380 86390 1
422568 99422568 1001 86380 86390 1
423848 99423848 1001 86380 86390 1
423895 99423895 1001 86380 86390 1
425148 99425148 1001 86380 86390 1
425070 99425070 1001 86380 86390 1
424625 99424625 1001 86380 86390 1
425002 99425002 1001 86380 86390 1
424488 99424488 1001 86380 86390 1
424190 99424190 1001 86380 86390 1
424516 99424516 1001 86380 86390 1
425719 99425719 1001 86380 86390 1
426906 99426906 1001 86380 86390 1
426710 99426710 1001 86380 86390 1
426621 99426621 1001 86380 86390 1
426580 99426580 1001 86380 86390 1
426581 99426581 1001 86380 86390 1
426582 99426582 1001 86380 86390 1
425889 99425889 1001 86380 86390 1
425873 99425873 1001 86380 86390 1
427432 99427432 1001 86380 86390 1
428470 99428470 1001 86380 86390 1
428445 99428445 1001 86380 86390 1
428590 99428590 1001 86380 86390 1
428703 99428703 1001 86380 86390 1
428601 99428601 1001 86380 86390 1
428386 99428386 1001 86380 86390 1
428563 99428563 1001 86380 86390 1
428328 99428328 1001 86380 86390 1
428010 99428010 1001 86380 86390 1
427996 99427996 1001 86380 86390 1
427619 99427619 1001 86380 86390 1
429082 99429082 1001 86380 86390 1
429148 99429148 1001 86380 86390 1
430295 99430295 1001 86380 86390 1
430056 99430056 1001 86380 86390 1
430258 99430258 1001 86380 86390 1
430107 99430107 1001 86380 86390 1
430348 99430348 1001 86380 86390 1
429809 99429809 1001 86380 86390 1
429941 99429941 1001 86380 86390 1
429744 99429744 1001 86380 86390 1
429792 99429792 1001 86380 86390 1
429828 99429828 1001 86380 86390 1
429554 99429554 1001 86380 86390 1
429281 99429281 1001 86380 86390 1
429312 99429312 1001 86380 86390 1
429192 99429192 1001 86380 86390 1
429343 99429343 1001 86380 86390 1
430492 99430492 1001 86380 86390 1
431701 99431701 1001 86380 86390 1
431806 99431806 1001 86380 86390 1
431783 99431783 1001 86380 86390 1
431808 99431808 1001 86380 86390 1
431667 99431667 1001 86380 86390 1
431306 99431306 1001 86380 86390 1
431371 99431371 1001 86380 86390 1
431242 99431242 1001 86380 86390 1
431175 99431175 1001 86380 86390 1
431215 99431215 1001 86380 86390 1
430857 99430857 1001 86380 86390 1
431077 99431077 1001 86380 86390 1
430882 99430882 1001 86380 86390 1
432174 99432174 1001 86380 86390 1
432127 99432127 1001 86380 86390 1
433552 99433552 1001 86380 86390 1
433323 99433323 1001 86380 86390 1
432907 99432907 1001 86380 86390 1
433165 99433165 1001 86380 86390 1
433055 99433055 1001 86380 86390 1
433043 99433043 1001 86380 86390 1
433205 99433205 1001 86380 86390 1
432872 99432872 1001 86380 86390 1
432604 99432604 1001 86380 86390 1
433862 99433862 1001 86380 86390 1
433753 99433753 1001 86380 86390 1
434108 99434108 1001 86380 86390 1
434035 99434035 1001 86380 86390 1
435166 99435166 1001 86380 86390 1
435306 99435306 1001 86380 86390 1
435399 99435399 1001 86380 86390 1
434759 99434759 1001 86380 86390 1
434969 99434969 1001 86380 86390 1
434850 99434850 1001 86380 86390 1
434768 99434768 1001 86380 86390 1
434635 99434635 1001 86380 86390 1
434566 99434566 1001 86380 86390 1
434378 99434378 1001 86380 86390 1
434471 99434471 1001 86380 86390 1
434472 99434472 1001 86380 86390 1
434216 99434216 1001 86380 86390 1
434182 99434182 1001 86380 86390 1
434186 99434186 1001 86380 86390 1
434390 99434390 1001 86380 86390 1
435741 99435741 1001 86380 86390 1
435778 99435778 1001 86380 86390 1
435539 99435539 1001 86380 86390 1
436828 99436828 1001 86380 86390 1
437047 99437047 1001 86380 86390 1
437114 99437114 1001 86380 86390 1
435961 99435961 1001 86380 86390 1
436210 99436210 1001 86380 86390 1
436332 99436332 1001 86380 86390 1
437188 99437188 1001 86380 86390 1
437248 99437248 1001 86380 86390 1
300053 99300053 1001 86380 86390 1
300626 99300626 1001 86380 86390 1
300728 99300728 1001 86380 86390 1
300681 99300681 1001 86380 86390 1
300657 99300657 1001 86380 86390 1
300369 99300369 1001 86380 86390 1
300512 99300512 1001 86380 86390 1
300306 99300306 1001 86380 86390 1
300143 99300143 1001 86380 86390 1
300790 99300790 1001 86380 86390 1
300792 99300792 1001 86380 86390 1
300796 99300796 1001 86380 86390 1
300797 99300797 1001 86380 86390 1
300928 99300928 1001 86380 86390 1
300827 99300827 1001 86380 86390 1
300906 99300906 1001 86380 86390 1
301507 99301507 1001 86380 86390 1
301432 99301432 1001 86380 86390 1
301510 99301510 1001 86380 86390 1
301485 99301485 1001 86380 86390 1
301325 99301325 1001 86380 86390 1
301301 99301301 1001 86380 86390 1
301064 99301064 1001 86380 86390 1
300969 99300969 1001 86380 86390 1
301746 99301746 1001 86380 86390 1
300934 99300934 1001 86380 86390 1
301602 99301602 1001 86380 86390 1
301680 99301680 1001 86380 86390 1
302336 99302336 1001 86380 86390 1
302312 99302312 1001 86380 86390 1
302326 99302326 1001 86380 86390 1
302327 99302327 1001 86380 86390 1
302123 99302123 1001 86380 86390 1
302001 99302001 1001 86380 86390 1
302067 99302067 1001 86380 86390 1
302016 99302016 1001 86380 86390 1
302018 99302018 1001 86380 86390 1
301804 99301804 1001 86380 86390 1
301818 99301818 1001 86380 86390 1
301809 99301809 1001 86380 86390 1
301965 99301965 1001 86380 86390 1
302578 99302578 1001 86380 86390 1
302541 99302541 1001 86380 86390 1
303171 99303171 1001 86380 86390 1
303178 99303178 1001 86380 86390 1
303194 99303194 1001 86380 86390 1
303013 99303013 1001 86380 86390 1
302950 99302950 1001 86380 86390 1
302834 99302834 1001 86380 86390 1
302927 99302927 1001 86380 86390 1
302966 99302966 1001 86380 86390 1
302942 99302942 1001 86380 86390 1
302973 99302973 1001 86380 86390 1
302923 99302923 1001 86380 86390 1
302781 99302781 1001 86380 86390 1
302602 99302602 1001 86380 86390 1
303219 99303219 1001 86380 86390 1
303879 99303879 1001 86380 86390 1
303922 99303922 1001 86380 86390 1
303961 99303961 1001 86380 86390 1
304023 99304023 1001 86380 86390 1
303889 99303889 1001 86380 86390 1
304026 99304026 1001 86380 86390 1
303658 99303658 1001 86380 86390 1
303684 99303684 1001 86380 86390 1
303487 99303487 1001 86380 86390 1
304202 99304202 1001 86380 86390 1
304832 99304832 1001 86380 86390 1
304670 99304670 1001 86380 86390 1
304803 99304803 1001 86380 86390 1
304691 99304691 1001 86380 86390 1
304541 99304541 1001 86380 86390 1
304621 99304621 1001 86380 86390 1
304480 99304480 1001 86380 86390 1
304439 99304439 1001 86380 86390 1
304403 99304403 1001 86380 86390 1
304934 99304934 1001 86380 86390 1
305002 99305002 1001 86380 86390 1
305056 99305056 1001 86380 86390 1
305682 99305682 1001 86380 86390 1
305527 99305527 1001 86380 86390 1
305456 99305456 1001 86380 86390 1
305327 99305327 1001 86380 86390 1
305397 99305397 1001 86380 86390 1
305463 99305463 1001 86380 86390 1
305283 99305283 1001 86380 86390 1
305133 99305133 1001 86380 86390 1
305225 99305225 1001 86380 86390 1
305113 99305113 1001 86380 86390 1
500108 99500108 1001 86380 86390 1
500073 99500073 1001 86380 86390 1
500035 99500035 1001 86380 86390 1
500689 99500689 1001 86380 86390 1
500707 99500707 1001 86380 86390 1
500470 99500470 1001 86380 86390 1
500561 99500561 1001 86380 86390 1
500446 99500446 1001 86380 86390 1
500552 99500552 1001 86380 86390 1
500436 99500436 1001 86380 86390 1
500410 99500410 1001 86380 86390 1
500362 99500362 1001 86380 86390 1
500325 99500325 1001 86380 86390 1
500287 99500287 1001 86380 86390 1
500237 99500237 1001 86380 86390 1
500289 99500289 1001 86380 86390 1
500294 99500294 1001 86380 86390 1
500858 99500858 1001 86380 86390 1
501570 99501570 1001 86380 86390 1
501631 99501631 1001 86380 86390 1
501471 99501471 1001 86380 86390 1
501320 99501320 1001 86380 86390 1
501308 99501308 1001 86380 86390 1
501334 99501334 1001 86380 86390 1
501348 99501348 1001 86380 86390 1
501245 99501245 1001 86380 86390 1
501312 99501312 1001 86380 86390 1
501326 99501326 1001 86380 86390 1
501314 99501314 1001 86380 86390 1
501135 99501135 1001 86380 86390 1
501031 99501031 1001 86380 86390 1
501138 99501138 1001 86380 86390 1
501166 99501166 1001 86380 86390 1
501119 99501119 1001 86380 86390 1
501133 99501133 1001 86380 86390 1
501667 99501667 1001 86380 86390 1
501654 99501654 1001 86380 86390 1
501775 99501775 1001 86380 86390 1
501803 99501803 1001 86380 86390 1
502379 99502379 1001 86380 86390 1
502092 99502092 1001 86380 86390 1
502223 99502223 1001 86380 86390 1
502177 99502177 1001 86380 86390 1
501910 99501910 1001 86380 86390 1
501972 99501972 1001 86380 86390 1
501947 99501947 1001 86380 86390 1
502634 99502634 1001 86380 86390 1
502545 99502545 1001 86380 86390 1
502471 99502471 1001 86380 86390 1
503103 99503103 1001 86380 86390 1
503272 99503272 1001 86380 86390 1
503273 99503273 1001 86380 86390 1
503277 99503277 1001 86380 86390 1
503198 99503198 1001 86380 86390 1
503225 99503225 1001 86380 86390 1
502932 99502932 1001 86380 86390 1
503036 99503036 1001 86380 86390 1
503024 99503024 1001 86380 86390 1
502908 99502908 1001 86380 86390 1
502968 99502968 1001 86380 86390 1
502787 99502787 1001 86380 86390 1
502707 99502707 1001 86380 86390 1
504088 99504088 1001 86380 86390 1
503993 99503993 1001 86380 86390 1
504049 99504049 1001 86380 86390 1
503758 99503758 1001 86380 86390 1
503898 99503898 1001 86380 86390 1
503639 99503639 1001 86380 86390 1
503693 99503693 1001 86380 86390 1
503591 99503591 1001 86380 86390 1
503648 99503648 1001 86380 86390 1
504131 99504131 1001 86380 86390 1
504294 99504294 1001 86380 86390 1
504818 99504818 1001 86380 86390 1
504781 99504781 1001 86380 86390 1
504821 99504821 1001 86380 86390 1
504770 99504770 1001 86380 86390 1
504687 99504687 1001 86380 86390 1
504651 99504651 1001 86380 86390 1
504653 99504653 1001 86380 86390 1
504567 99504567 1001 86380 86390 1
504645 99504645 1001 86380 86390 1
504491 99504491 1001 86380 86390 1
504366 99504366 1001 86380 86390 1
504411 99504411 1001 86380 86390 1
504413 99504413 1001 86380 86390 1
505578 99505578 1001 86380 86390 1
505687 99505687 1001 86380 86390 1
505727 99505727 1001 86380 86390 1
505436 99505436 1001 86380 86390 1
505443 99505443 1001 86380 86390 1
505549 99505549 1001 86380 86390 1
505525 99505525 1001 86380 86390 1
505240 99505240 1001 86380 86390 1
505266 99505266 1001 86380 86390 1
505332 99505332 1001 86380 86390 1
505165 99505165 1001 86380 86390 1
505221 99505221 1001 86380 86390 1
506455 99506455 1001 86380 86390 1
506534 99506534 1001 86380 86390 1
506420 99506420 1001 86380 86390 1
506314 99506314 1001 86380 86390 1
506368 99506368 1001 86380 86390 1
506307 99506307 1001 86380 86390 1
506282 99506282 1001 86380 86390 1
506373 99506373 1001 86380 86390 1
506193 99506193 1001 86380 86390 1
506206 99506206 1001 86380 86390 1
506325 99506325 1001 86380 86390 1
505988 99505988 1001 86380 86390 1
506028 99506028 1001 86380 86390 1
505982 99505982 1001 86380 86390 1
506181 99506181 1001 86380 86390 1
506091 99506091 1001 86380 86390 1
506775 99506775 1001 86380 86390 1
506730 99506730 1001 86380 86390 1
506692 99506692 1001 86380 86390 1
506631 99506631 1001 86380 86390 1
506670 99506670 1001 86380 86390 1
507359 99507359 1001 86380 86390 1
507390 99507390 1001 86380 86390 1
507244 99507244 1001 86380 86390 1
507265 99507265 1001 86380 86390 1
507059 99507059 1001 86380 86390 1
506932 99506932 1001 86380 86390 1
506872 99506872 1001 86380 86390 1
506825 99506825 1001 86380 86390 1
506904 99506904 1001 86380 86390 1
507500 99507500 1001 86380 86390 1
507513 99507513 1001 86380 86390 1
507530 99507530 1001 86380 86390 1
507596 99507596 1001 86380 86390 1
507428 99507428 1001 86380 86390 1
507960 99507960 1001 86380 86390 1
508038 99508038 1001 86380 86390 1
508016 99508016 1001 86380 86390 1
507674 99507674 1001 86380 86390 1
508429 99508429 1001 86380 86390 1
508371 99508371 1001 86380 86390 1
508397 99508397 1001 86380 86390 1
508398 99508398 1001 86380 86390 1
508308 99508308 1001 86380 86390 1
509074 99509074 1001 86380 86390 1
509015 99509015 1001 86380 86390 1
508891 99508891 1001 86380 86390 1
508817 99508817 1001 86380 86390 1
508859 99508859 1001 86380 86390 1
508718 99508718 1001 86380 86390 1
508785 99508785 1001 86380 86390 1
508736 99508736 1001 86380 86390 1
508577 99508577 1001 86380 86390 1
508631 99508631 1001 86380 86390 1
508478 99508478 1001 86380 86390 1
509257 99509257 1001 86380 86390 1
509248 99509248 1001 86380 86390 1
509275 99509275 1001 86380 86390 1
509147 99509147 1001 86380 86390 1
509212 99509212 1001 86380 86390 1
509878 99509878 1001 86380 86390 1
509805 99509805 1001 86380 86390 1
509704 99509704 1001 86380 86390 1
509705 99509705 1001 86380 86390 1
509836 99509836 1001 86380 86390 1
509502 99509502 1001 86380 86390 1
509607 99509607 1001 86380 86390 1
509646 99509646 1001 86380 86390 1
509491 99509491 1001 86380 86390 1
509507 99509507 1001 86380 86390 1
509368 99509368 1001 86380 86390 1
509980 99509980 1001 86380 86390 1
510050 99510050 1001 86380 86390 1
510554 99510554 1001 86380 86390 1
510609 99510609 1001 86380 86390 1
510522 99510522 1001 86380 86390 1
510502 99510502 1001 86380 86390 1
510399 99510399 1001 86380 86390 1
510504 99510504 1001 86380 86390 1
510454 99510454 1001 86380 86390 1
510481 99510481 1001 86380 86390 1
510120 99510120 1001 86380 86390 1
510253 99510253 1001 86380 86390 1
510189 99510189 1001 86380 86390 1
510152 99510152 1001 86380 86390 1
510153 99510153 1001 86380 86390 1
510143 99510143 1001 86380 86390 1
510908 99510908 1001 86380 86390 1
510805 99510805 1001 86380 86390 1
510798 99510798 1001 86380 86390 1
510865 99510865 1001 86380 86390 1
511442 99511442 1001 86380 86390 1
511481 99511481 1001 86380 86390 1
511168 99511168 1001 86380 86390 1
511170 99511170 1001 86380 86390 1
511026 99511026 1001 86380 86390 1
511119 99511119 1001 86380 86390 1
511711 99511711 1001 86380 86390 1
511691 99511691 1001 86380 86390 1
512186 99512186 1001 86380 86390 1
512326 99512326 1001 86380 86390 1
512327 99512327 1001 86380 86390 1
512060 99512060 1001 86380 86390 1
511989 99511989 1001 86380 86390 1
511918 99511918 1001 86380 86390 1
511932 99511932 1001 86380 86390 1
512403 99512403 1001 86380 86390 1
512435 99512435 1001 86380 86390 1
513091 99513091 1001 86380 86390 1
513170 99513170 1001 86380 86390 1
513105 99513105 1001 86380 86390 1
513093 99513093 1001 86380 86390 1
513198 99513198 1001 86380 86390 1
513036 99513036 1001 86380 86390 1
512919 99512919 1001 86380 86390 1
512661 99512661 1001 86380 86390 1
513270 99513270 1001 86380 86390 1
513260 99513260 1001 86380 86390 1
513313 99513313 1001 86380 86390 1
513393 99513393 1001 86380 86390 1
514028 99514028 1001 86380 86390 1
513939 99513939 1001 86380 86390 1
513901 99513901 1001 86380 86390 1
513761 99513761 1001 86380 86390 1
513647 99513647 1001 86380 86390 1
513729 99513729 1001 86380 86390 1
513618 99513618 1001 86380 86390 1
513452 99513452 1001 86380 86390 1
513480 99513480 1001 86380 86390 1
513431 99513431 1001 86380 86390 1
513499 99513499 1001 86380 86390 1
514200 99514200 1001 86380 86390 1
514130 99514130 1001 86380 86390 1
514816 99514816 1001 86380 86390 1
514766 99514766 1001 86380 86390 1
514586 99514586 1001 86380 86390 1
514625 99514625 1001 86380 86390 1
514381 99514381 1001 86380 86390 1
514258 99514258 1001 86380 86390 1
515029 99515029 1001 86380 86390 1
514887 99514887 1001 86380 86390 1
515516 99515516 1001 86380 86390 1
515511 99515511 1001 86380 86390 1
515678 99515678 1001 86380 86390 1
515374 99515374 1001 86380 86390 1
515155 99515155 1001 86380 86390 1
515091 99515091 1001 86380 86390 1
515083 99515083 1001 86380 86390 1
515163 99515163 1001 86380 86390 1
515271 99515271 1001 86380 86390 1
515856 99515856 1001 86380 86390 1
516436 99516436 1001 86380 86390 1
516466 99516466 1001 86380 86390 1
516312 99516312 1001 86380 86390 1
516499 99516499 1001 86380 86390 1
516265 99516265 1001 86380 86390 1
516261 99516261 1001 86380 86390 1
516567 99516567 1001 86380 86390 1
517143 99517143 1001 86380 86390 1
517263 99517263 1001 86380 86390 1
517290 99517290 1001 86380 86390 1
517175 99517175 1001 86380 86390 1
517282 99517282 1001 86380 86390 1
517100 99517100 1001 86380 86390 1
517077 99517077 1001 86380 86390 1
516831 99516831 1001 86380 86390 1
516717 99516717 1001 86380 86390 1
516730 99516730 1001 86380 86390 1
516836 99516836 1001 86380 86390 1
516879 99516879 1001 86380 86390 1
516895 99516895 1001 86380 86390 1
517397 99517397 1001 86380 86390 1
517411 99517411 1001 86380 86390 1
517532 99517532 1001 86380 86390 1
517379 99517379 1001 86380 86390 1
517383 99517383 1001 86380 86390 1
518048 99518048 1001 86380 86390 1
517966 99517966 1001 86380 86390 1
518109 99518109 1001 86380 86390 1
517789 99517789 1001 86380 86390 1
517922 99517922 1001 86380 86390 1
517806 99517806 1001 86380 86390 1
517807 99517807 1001 86380 86390 1
517875 99517875 1001 86380 86390 1
517608 99517608 1001 86380 86390 1
517596 99517596 1001 86380 86390 1
517702 99517702 1001 86380 86390 1
517692 99517692 1001 86380 86390 1
517590 99517590 1001 86380 86390 1
517734 99517734 1001 86380 86390 1
518240 99518240 1001 86380 86390 1
518202 99518202 1001 86380 86390 1
518280 99518280 1001 86380 86390 1
518232 99518232 1001 86380 86390 1
518233 99518233 1001 86380 86390 1
518886 99518886 1001 86380 86390 1
518731 99518731 1001 86380 86390 1
518589 99518589 1001 86380 86390 1
518603 99518603 1001 86380 86390 1
518583 99518583 1001 86380 86390 1
518585 99518585 1001 86380 86390 1
518462 99518462 1001 86380 86390 1
518528 99518528 1001 86380 86390 1
518477 99518477 1001 86380 86390 1
519174 99519174 1001 86380 86390 1
519479 99519479 1001 86380 86390 1
519476 99519476 1001 86380 86390 1
519607 99519607 1001 86380 86390 1
519863 99519863 1001 86380 86390 1
519966 99519966 1001 86380 86390 1
519894 99519894 1001 86380 86390 1
520513 99520513 1001 86380 86390 1
520559 99520559 1001 86380 86390 1
520255 99520255 1001 86380 86390 1
520260 99520260 1001 86380 86390 1
520248 99520248 1001 86380 86390 1
520353 99520353 1001 86380 86390 1
520110 99520110 1001 86380 86390 1
520111 99520111 1001 86380 86390 1
520094 99520094 1001 86380 86390 1
520809 99520809 1001 86380 86390 1
520734 99520734 1001 86380 86390 1
520841 99520841 1001 86380 86390 1
520686 99520686 1001 86380 86390 1
520738 99520738 1001 86380 86390 1
521305 99521305 1001 86380 86390 1
521215 99521215 1001 86380 86390 1
521112 99521112 1001 86380 86390 1
521164 99521164 1001 86380 86390 1
521154 99521154 1001 86380 86390 1
521002 99521002 1001 86380 86390 1
520977 99520977 1001 86380 86390 1
520966 99520966 1001 86380 86390 1
520877 99520877 1001 86380 86390 1
521007 99521007 1001 86380 86390 1
520958 99520958 1001 86380 86390 1
521658 99521658 1001 86380 86390 1
521477 99521477 1001 86380 86390 1
521555 99521555 1001 86380 86390 1
521583 99521583 1001 86380 86390 1
521600 99521600 1001 86380 86390 1
521487 99521487 1001 86380 86390 1
522258 99522258 1001 86380 86390 1
522103 99522103 1001 86380 86390 1
522264 99522264 1001 86380 86390 1
522098 99522098 1001 86380 86390 1
522202 99522202 1001 86380 86390 1
521738 99521738 1001 86380 86390 1
521808 99521808 1001 86380 86390 1
521876 99521876 1001 86380 86390 1
521800 99521800 1001 86380 86390 1
522491 99522491 1001 86380 86390 1
522415 99522415 1001 86380 86390 1
522298 99522298 1001 86380 86390 1
522311 99522311 1001 86380 86390 1
522954 99522954 1001 86380 86390 1
522996 99522996 1001 86380 86390 1
523079 99523079 1001 86380 86390 1
522908 99522908 1001 86380 86390 1
522818 99522818 1001 86380 86390 1
522808 99522808 1001 86380 86390 1
522615 99522615 1001 86380 86390 1
522619 99522619 1001 86380 86390 1
522581 99522581 1001 86380 86390 1
522672 99522672 1001 86380 86390 1
522559 99522559 1001 86380 86390 1
523769 99523769 1001 86380 86390 1
523828 99523828 1001 86380 86390 1
523661 99523661 1001 86380 86390 1
523547 99523547 1001 86380 86390 1
523626 99523626 1001 86380 86390 1
523717 99523717 1001 86380 86390 1
523672 99523672 1001 86380 86390 1
523336 99523336 1001 86380 86390 1
523373 99523373 1001 86380 86390 1
523413 99523413 1001 86380 86390 1
524006 99524006 1001 86380 86390 1
523982 99523982 1001 86380 86390 1
524146 99524146 1001 86380 86390 1
524031 99524031 1001 86380 86390 1
524770 99524770 1001 86380 86390 1
524583 99524583 1001 86380 86390 1
524572 99524572 1001 86380 86390 1
524649 99524649 1001 86380 86390 1
524664 99524664 1001 86380 86390 1
524576 99524576 1001 86380 86390 1
524551 99524551 1001 86380 86390 1
524441 99524441 1001 86380 86390 1
524320 99524320 1001 86380 86390 1
524178 99524178 1001 86380 86390 1
524309 99524309 1001 86380 86390 1
524156 99524156 1001 86380 86390 1
524265 99524265 1001 86380 86390 1
524797 99524797 1001 86380 86390 1
524865 99524865 1001 86380 86390 1
524894 99524894 1001 86380 86390 1
525444 99525444 1001 86380 86390 1
525425 99525425 1001 86380 86390 1
525342 99525342 1001 86380 86390 1
525355 99525355 1001 86380 86390 1
525280 99525280 1001 86380 86390 1
525131 99525131 1001 86380 86390 1
524984 99524984 1001 86380 86390 1
525040 99525040 1001 86380 86390 1
525635 99525635 1001 86380 86390 1
525742 99525742 1001 86380 86390 1
526283 99526283 1001 86380 86390 1
526398 99526398 1001 86380 86390 1
526287 99526287 1001 86380 86390 1
526024 99526024 1001 86380 86390 1
526014 99526014 1001 86380 86390 1
526201 99526201 1001 86380 86390 1
526072 99526072 1001 86380 86390 1
526073 99526073 1001 86380 86390 1
526002 99526002 1001 86380 86390 1
525822 99525822 1001 86380 86390 1
526559 99526559 1001 86380 86390 1
527240 99527240 1001 86380 86390 1
526922 99526922 1001 86380 86390 1
526786 99526786 1001 86380 86390 1
526646 99526646 1001 86380 86390 1
526828 99526828 1001 86380 86390 1
526689 99526689 1001 86380 86390 1
526690 99526690 1001 86380 86390 1
526756 99526756 1001 86380 86390 1
527286 99527286 1001 86380 86390 1
527299 99527299 1001 86380 86390 1
527307 99527307 1001 86380 86390 1
527961 99527961 1001 86380 86390 1
527875 99527875 1001 86380 86390 1
527969 99527969 1001 86380 86390 1
528035 99528035 1001 86380 86390 1
527776 99527776 1001 86380 86390 1
527803 99527803 1001 86380 86390 1
527573 99527573 1001 86380 86390 1
527485 99527485 1001 86380 86390 1
527550 99527550 1001 86380 86390 1
528106 99528106 1001 86380 86390 1
528159 99528159 1001 86380 86390 1
528136 99528136 1001 86380 86390 1
528807 99528807 1001 86380 86390 1
528541 99528541 1001 86380 86390 1
528945 99528945 1001 86380 86390 1
528920 99528920 1001 86380 86390 1
528975 99528975 1001 86380 86390 1
529677 99529677 1001 86380 86390 1
529613 99529613 1001 86380 86390 1
529538 99529538 1001 86380 86390 1
529711 99529711 1001 86380 86390 1
529674 99529674 1001 86380 86390 1
529426 99529426 1001 86380 86390 1
529349 99529349 1001 86380 86390 1
529238 99529238 1001 86380 86390 1
529280 99529280 1001 86380 86390 1
529154 99529154 1001 86380 86390 1
529142 99529142 1001 86380 86390 1
529143 99529143 1001 86380 86390 1
529891 99529891 1001 86380 86390 1
529775 99529775 1001 86380 86390 1
530400 99530400 1001 86380 86390 1
530446 99530446 1001 86380 86390 1
530370 99530370 1001 86380 86390 1
530499 99530499 1001 86380 86390 1
530271 99530271 1001 86380 86390 1
530208 99530208 1001 86380 86390 1
530238 99530238 1001 86380 86390 1
530317 99530317 1001 86380 86390 1
530188 99530188 1001 86380 86390 1
529979 99529979 1001 86380 86390 1
530022 99530022 1001 86380 86390 1
530673 99530673 1001 86380 86390 1
530609 99530609 1001 86380 86390 1
530584 99530584 1001 86380 86390 1
531249 99531249 1001 86380 86390 1
531122 99531122 1001 86380 86390 1
531112 99531112 1001 86380 86390 1
531128 99531128 1001 86380 86390 1
530985 99530985 1001 86380 86390 1
530988 99530988 1001 86380 86390 1
530967 99530967 1001 86380 86390 1
530896 99530896 1001 86380 86390 1
531390 99531390 1001 86380 86390 1
531385 99531385 1001 86380 86390 1
531478 99531478 1001 86380 86390 1
532155 99532155 1001 86380 86390 1
532003 99532003 1001 86380 86390 1
532074 99532074 1001 86380 86390 1
532114 99532114 1001 86380 86390 1
532012 99532012 1001 86380 86390 1
531833 99531833 1001 86380 86390 1
531886 99531886 1001 86380 86390 1
531798 99531798 1001 86380 86390 1
531984 99531984 1001 86380 86390 1
531696 99531696 1001 86380 86390 1
532393 99532393 1001 86380 86390 1
532867 99532867 1001 86380 86390 1
532963 99532963 1001 86380 86390 1
532763 99532763 1001 86380 86390 1
532790 99532790 1001 86380 86390 1
532719 99532719 1001 86380 86390 1
532516 99532516 1001 86380 86390 1
532466 99532466 1001 86380 86390 1
532598 99532598 1001 86380 86390 1
532573 99532573 1001 86380 86390 1
532497 99532497 1001 86380 86390 1
533054 99533054 1001 86380 86390 1
533716 99533716 1001 86380 86390 1
533825 99533825 1001 86380 86390 1
533722 99533722 1001 86380 86390 1
533672 99533672 1001 86380 86390 1
533711 99533711 1001 86380 86390 1
533501 99533501 1001 86380 86390 1
533580 99533580 1001 86380 86390 1
533569 99533569 1001 86380 86390 1
533325 99533325 1001 86380 86390 1
533999 99533999 1001 86380 86390 1
534026 99534026 1001 86380 86390 1
533654 99533654 1001 86380 86390 1
534003 99534003 1001 86380 86390 1
534055 99534055 1001 86380 86390 1
534543 99534543 1001 86380 86390 1
534285 99534285 1001 86380 86390 1
534299 99534299 1001 86380 86390 1
534351 99534351 1001 86380 86390 1
534287 99534287 1001 86380 86390 1
534170 99534170 1001 86380 86390 1
534121 99534121 1001 86380 86390 1
534251 99534251 1001 86380 86390 1
534149 99534149 1001 86380 86390 1
534758 99534758 1001 86380 86390 1
535475 99535475 1001 86380 86390 1
535485 99535485 1001 86380 86390 1
535427 99535427 1001 86380 86390 1
535328 99535328 1001 86380 86390 1
535151 99535151 1001 86380 86390 1
534993 99534993 1001 86380 86390 1
535011 99535011 1001 86380 86390 1
534935 99534935 1001 86380 86390 1
534926 99534926 1001 86380 86390 1
535601 99535601 1001 86380 86390 1
535707 99535707 1001 86380 86390 1
535513 99535513 1001 86380 86390 1
535604 99535604 1001 86380 86390 1
535696 99535696 1001 86380 86390 1
535556 99535556 1001 86380 86390 1
535647 99535647 1001 86380 86390 1
535673 99535673 1001 86380 86390 1
535649 99535649 1001 86380 86390 1
536182 99536182 1001 86380 86390 1
536170 99536170 1001 86380 86390 1
536133 99536133 1001 86380 86390 1
536267 99536267 1001 86380 86390 1
536203 99536203 1001 86380 86390 1
536323 99536323 1001 86380 86390 1
536243 99536243 1001 86380 86390 1
536059 99536059 1001 86380 86390 1
536104 99536104 1001 86380 86390 1
535736 99535736 1001 86380 86390 1
535777 99535777 1001 86380 86390 1
536378 99536378 1001 86380 86390 1
536366 99536366 1001 86380 86390 1
536344 99536344 1001 86380 86390 1
536984 99536984 1001 86380 86390 1
537139 99537139 1001 86380 86390 1
536989 99536989 1001 86380 86390 1
536965 99536965 1001 86380 86390 1
536882 99536882 1001 86380 86390 1
536820 99536820 1001 86380 86390 1
536757 99536757 1001 86380 86390 1
536914 99536914 1001 86380 86390 1
536798 99536798 1001 86380 86390 1
536580 99536580 1001 86380 86390 1
536645 99536645 1001 86380 86390 1
536659 99536659 1001 86380 86390 1
536582 99536582 1001 86380 86390 1
536634 99536634 1001 86380 86390 1
536601 99536601 1001 86380 86390 1
537270 99537270 1001 86380 86390 1
537848 99537848 1001 86380 86390 1
537914 99537914 1001 86380 86390 1
537850 99537850 1001 86380 86390 1
537902 99537902 1001 86380 86390 1
537910 99537910 1001 86380 86390 1
537757 99537757 1001 86380 86390 1
537628 99537628 1001 86380 86390 1
537746 99537746 1001 86380 86390 1
537552 99537552 1001 86380 86390 1
537440 99537440 1001 86380 86390 1
537402 99537402 1001 86380 86390 1
537992 99537992 1001 86380 86390 1
538179 99538179 1001 86380 86390 1
538663 99538663 1001 86380 86390 1
538638 99538638 1001 86380 86390 1
538793 99538793 1001 86380 86390 1
538497 99538497 1001 86380 86390 1
538465 99538465 1001 86380 86390 1
538312 99538312 1001 86380 86390 1
538301 99538301 1001 86380 86390 1
538211 99538211 1001 86380 86390 1
538372 99538372 1001 86380 86390 1
538930 99538930 1001 86380 86390 1
538858 99538858 1001 86380 86390 1
538962 99538962 1001 86380 86390 1
538849 99538849 1001 86380 86390 1
539489 99539489 1001 86380 86390 1
539509 99539509 1001 86380 86390 1
539360 99539360 1001 86380 86390 1
539324 99539324 1001 86380 86390 1
539350 99539350 1001 86380 86390 1
539390 99539390 1001 86380 86390 1
539367 99539367 1001 86380 86390 1
539217 99539217 1001 86380 86390 1
539220 99539220 1001 86380 86390 1
539208 99539208 1001 86380 86390 1
539147 99539147 1001 86380 86390 1
539780 99539780 1001 86380 86390 1
539730 99539730 1001 86380 86390 1
539718 99539718 1001 86380 86390 1
539786 99539786 1001 86380 86390 1
539825 99539825 1001 86380 86390 1
539701 99539701 1001 86380 86390 1
539714 99539714 1001 86380 86390 1
540364 99540364 1001 86380 86390 1
540301 99540301 1001 86380 86390 1
540095 99540095 1001 86380 86390 1
540144 99540144 1001 86380 86390 1
540511 99540511 1001 86380 86390 1
540488 99540488 1001 86380 86390 1
541266 99541266 1001 86380 86390 1
541274 99541274 1001 86380 86390 1
541136 99541136 1001 86380 86390 1
541240 99541240 1001 86380 86390 1
541189 99541189 1001 86380 86390 1
540984 99540984 1001 86380 86390 1
541028 99541028 1001 86380 86390 1
541055 99541055 1001 86380 86390 1
541072 99541072 1001 86380 86390 1
540690 99540690 1001 86380 86390 1
540833 99540833 1001 86380 86390 1
540691 99540691 1001 86380 86390 1
540826 99540826 1001 86380 86390 1
540852 99540852 1001 86380 86390 1
541316 99541316 1001 86380 86390 1
541395 99541395 1001 86380 86390 1
541417 99541417 1001 86380 86390 1
542008 99542008 1001 86380 86390 1
542036 99542036 1001 86380 86390 1
542054 99542054 1001 86380 86390 1
541853 99541853 1001 86380 86390 1
541778 99541778 1001 86380 86390 1
541684 99541684 1001 86380 86390 1
541582 99541582 1001 86380 86390 1
541610 99541610 1001 86380 86390 1
542317 99542317 1001 86380 86390 1
542877 99542877 1001 86380 86390 1
542839 99542839 1001 86380 86390 1
542653 99542653 1001 86380 86390 1
542432 99542432 1001 86380 86390 1
542516 99542516 1001 86380 86390 1
543046 99543046 1001 86380 86390 1
542988 99542988 1001 86380 86390 1
543592 99543592 1001 86380 86390 1
543736 99543736 1001 86380 86390 1
543596 99543596 1001 86380 86390 1
543699 99543699 1001 86380 86390 1
543628 99543628 1001 86380 86390 1
543546 99543546 1001 86380 86390 1
543509 99543509 1001 86380 86390 1
543420 99543420 1001 86380 86390 1
543446 99543446 1001 86380 86390 1
543550 99543550 1001 86380 86390 1
543565 99543565 1001 86380 86390 1
543162 99543162 1001 86380 86390 1
543943 99543943 1001 86380 86390 1
543814 99543814 1001 86380 86390 1
543975 99543975 1001 86380 86390 1
544449 99544449 1001 86380 86390 1
544556 99544556 1001 86380 86390 1
544354 99544354 1001 86380 86390 1
544198 99544198 1001 86380 86390 1
544386 99544386 1001 86380 86390 1
544299 99544299 1001 86380 86390 1
544124 99544124 1001 86380 86390 1
544741 99544741 1001 86380 86390 1
544611 99544611 1001 86380 86390 1
544601 99544601 1001 86380 86390 1
544710 99544710 1001 86380 86390 1
403514 319 1001 33300 33957 1
424663 794 1001 59100 61977 1
400516 99400516 1001 86380 86390 1
400864 99400864 1001 86380 86390 1
400870 99400870 1001 86380 86390 1
400911 99400911 1001 86380 86390 1
400946 99400946 1001 86380 86390 1
400947 99400947 1001 86380 86390 1
401156 99401156 1001 86380 86390 1
401179 99401179 1001 86380 86390 1
401539 99401539 1001 86380 86390 1
401666 99401666 1001 86380 86390 1
401725 99401725 1001 86380 86390 1
401846 99401846 1001 86380 86390 1
401923 99401923 1001 86380 86390 1
401997 99401997 1001 86380 86390 1
402038 99402038 1001 86380 86390 1
402011 99402011 1001 86380 86390 1
402015 99402015 1001 86380 86390 1
402162 99402162 1001 86380 86390 1
402071 99402071 1001 86380 86390 1
402244 99402244 1001 86380 86390 1
402295 99402295 1001 86380 86390 1
402440 99402440 1001 86380 86390 1
402414 99402414 1001 86380 86390 1
402493 99402493 1001 86380 86390 1
402703 99402703 1001 86380 86390 1
402738 99402738 1001 86380 86390 1
402916 99402916 1001 86380 86390 1
403091 99403091 1001 86380 86390 1
403218 99403218 1001 86380 86390 1
403702 99403702 1001 86380 86390 1
403817 99403817 1001 86380 86390 1
403735 99403735 1001 86380 86390 1
404026 99404026 1001 86380 86390 1
404037 99404037 1001 86380 86390 1
404111 99404111 1001 86380 86390 1
404044 99404044 1001 86380 86390 1
404204 99404204 1001 86380 86390 1
404363 99404363 1001 86380 86390 1
404639 99404639 1001 86380 86390 1
404702 99404702 1001 86380 86390 1
404742 99404742 1001 86380 86390 1
405092 99405092 1001 86380 86390 1
405154 99405154 1001 86380 86390 1
405278 99405278 1001 86380 86390 1
405368 99405368 1001 86380 86390 1
405337 99405337 1001 86380 86390 1
405343 99405343 1001 86380 86390 1
405657 99405657 1001 86380 86390 1
405753 99405753 1001 86380 86390 1
405835 99405835 1001 86380 86390 1
405913 99405913 1001 86380 86390 1
406071 99406071 1001 86380 86390 1
406187 99406187 1001 86380 86390 1
406348 99406348 1001 86380 86390 1
406312 99406312 1001 86380 86390 1
406414 99406414 1001 86380 86390 1
406726 99406726 1001 86380 86390 1
406743 99406743 1001 86380 86390 1
406843 99406843 1001 86380 86390 1
406994 99406994 1001 86380 86390 1
407001 99407001 1001 86380 86390 1
407027 99407027 1001 86380 86390 1
407134 99407134 1001 86380 86390 1
407394 99407394 1001 86380 86390 1
407548 99407548 1001 86380 86390 1
407937 99407937 1001 86380 86390 1
408278 99408278 1001 86380 86390 1
408303 99408303 1001 86380 86390 1
408367 99408367 1001 86380 86390 1
408320 99408320 1001 86380 86390 1
408428 99408428 1001 86380 86390 1
408501 99408501 1001 86380 86390 1
408627 99408627 1001 86380 86390 1
408596 99408596 1001 86380 86390 1
408672 99408672 1001 86380 86390 1
409218 99409218 1001 86380 86390 1
409221 99409221 1001 86380 86390 1
409348 99409348 1001 86380 86390 1
409364 99409364 1001 86380 86390 1
409439 99409439 1001 86380 86390 1
409437 99409437 1001 86380 86390 1
409974 99409974 1001 86380 86390 1
409962 99409962 1001 86380 86390 1
410001 99410001 1001 86380 86390 1
410409 99410409 1001 86380 86390 1
410527 99410527 1001 86380 86390 1
410714 99410714 1001 86380 86390 1
410650 99410650 1001 86380 86390 1
410802 99410802 1001 86380 86390 1
410763 99410763 1001 86380 86390 1
410764 99410764 1001 86380 86390 1
410884 99410884 1001 86380 86390 1
410885 99410885 1001 86380 86390 1
410930 99410930 1001 86380 86390 1
411023 99411023 1001 86380 86390 1
411220 99411220 1001 86380 86390 1
411137 99411137 1001 86380 86390 1
411320 99411320 1001 86380 86390 1
411431 99411431 1001 86380 86390 1
411917 99411917 1001 86380 86390 1
411925 99411925 1001 86380 86390 1
411865 99411865 1001 86380 86390 1
412032 99412032 1001 86380 86390 1
412097 99412097 1001 86380 86390 1
412152 99412152 1001 86380 86390 1
412161 99412161 1001 86380 86390 1
412164 99412164 1001 86380 86390 1
412108 99412108 1001 86380 86390 1
412325 99412325 1001 86380 86390 1
412393 99412393 1001 86380 86390 1
412341 99412341 1001 86380 86390 1
412387 99412387 1001 86380 86390 1
413635 99413635 1001 86380 86390 1
413627 99413627 1001 86380 86390 1
413458 99413458 1001 86380 86390 1
413038 99413038 1001 86380 86390 1
413253 99413253 1001 86380 86390 1
412821 99412821 1001 86380 86390 1
413706 99413706 1001 86380 86390 1
413909 99413909 1001 86380 86390 1
415299 99415299 1001 86380 86390 1
414920 99414920 1001 86380 86390 1
414791 99414791 1001 86380 86390 1
414501 99414501 1001 86380 86390 1
414350 99414350 1001 86380 86390 1
415619 99415619 1001 86380 86390 1
415440 99415440 1001 86380 86390 1
416939 99416939 1001 86380 86390 1
416757 99416757 1001 86380 86390 1
416948 99416948 1001 86380 86390 1
416142 99416142 1001 86380 86390 1
416387 99416387 1001 86380 86390 1
416389 99416389 1001 86380 86390 1
416151 99416151 1001 86380 86390 1
416175 99416175 1001 86380 86390 1
416008 99416008 1001 86380 86390 1
417132 99417132 1001 86380 86390 1
417015 99417015 1001 86380 86390 1
417501 99417501 1001 86380 86390 1
417525 99417525 1001 86380 86390 1
418432 99418432 1001 86380 86390 1
418276 99418276 1001 86380 86390 1
418093 99418093 1001 86380 86390 1
418404 99418404 1001 86380 86390 1
418273 99418273 1001 86380 86390 1
417635 99417635 1001 86380 86390 1
417798 99417798 1001 86380 86390 1
417619 99417619 1001 86380 86390 1
417730 99417730 1001 86380 86390 1
417812 99417812 1001 86380 86390 1
417785 99417785 1001 86380 86390 1
417884 99417884 1001 86380 86390 1
417762 99417762 1001 86380 86390 1
419129 99419129 1001 86380 86390 1
420217 99420217 1001 86380 86390 1
420363 99420363 1001 86380 86390 1
420422 99420422 1001 86380 86390 1
420210 99420210 1001 86380 86390 1
420374 99420374 1001 86380 86390 1
419665 99419665 1001 86380 86390 1
419971 99419971 1001 86380 86390 1
419792 99419792 1001 86380 86390 1
419657 99419657 1001 86380 86390 1
420028 99420028 1001 86380 86390 1
419270 99419270 1001 86380 86390 1
419625 99419625 1001 86380 86390 1
420618 99420618 1001 86380 86390 1
420676 99420676 1001 86380 86390 1
420503 99420503 1001 86380 86390 1
420559 99420559 1001 86380 86390 1
421795 99421795 1001 86380 86390 1
421841 99421841 1001 86380 86390 1
421819 99421819 1001 86380 86390 1
421314 99421314 1001 86380 86390 1
421672 99421672 1001 86380 86390 1
421492 99421492 1001 86380 86390 1
421564 99421564 1001 86380 86390 1
421231 99421231 1001 86380 86390 1
420967 99420967 1001 86380 86390 1
420841 99420841 1001 86380 86390 1
421021 99421021 1001 86380 86390 1
421048 99421048 1001 86380 86390 1
421163 99421163 1001 86380 86390 1
422371 99422371 1001 86380 86390 1
422230 99422230 1001 86380 86390 1
422415 99422415 1001 86380 86390 1
422298 99422298 1001 86380 86390 1
422401 99422401 1001 86380 86390 1
422159 99422159 1001 86380 86390 1
423559 99423559 1001 86380 86390 1
423005 99423005 1001 86380 86390 1
422992 99422992 1001 86380 86390 1
423102 99423102 1001 86380 86390 1
422761 99422761 1001 86380 86390 1
422693 99422693 1001 86380 86390 1
422547 99422547 1001 86380 86390 1
423767 99423767 1001 86380 86390 1
423919 99423919 1001 86380 86390 1
423994 99423994 1001 86380 86390 1
424022 99424022 1001 86380 86390 1
424025 99424025 1001 86380 86390 1
423805 99423805 1001 86380 86390 1
425088 99425088 1001 86380 86390 1
425284 99425284 1001 86380 86390 1
425019 99425019 1001 86380 86390 1
424642 99424642 1001 86380 86390 1
424649 99424649 1001 86380 86390 1
424790 99424790 1001 86380 86390 1
424605 99424605 1001 86380 86390 1
424533 99424533 1001 86380 86390 1
424501 99424501 1001 86380 86390 1
424383 99424383 1001 86380 86390 1
425689 99425689 1001 86380 86390 1
425561 99425561 1001 86380 86390 1
425392 99425392 1001 86380 86390 1
425765 99425765 1001 86380 86390 1
425794 99425794 1001 86380 86390 1
425737 99425737 1001 86380 86390 1
426912 99426912 1001 86380 86390 1
426771 99426771 1001 86380 86390 1
427073 99427073 1001 86380 86390 1
426934 99426934 1001 86380 86390 1
426412 99426412 1001 86380 86390 1
426534 99426534 1001 86380 86390 1
426568 99426568 1001 86380 86390 1
425960 99425960 1001 86380 86390 1
426096 99426096 1001 86380 86390 1
426055 99426055 1001 86380 86390 1
426196 99426196 1001 86380 86390 1
426109 99426109 1001 86380 86390 1
427419 99427419 1001 86380 86390 1
427271 99427271 1001 86380 86390 1
427303 99427303 1001 86380 86390 1
427495 99427495 1001 86380 86390 1
428655 99428655 1001 86380 86390 1
428488 99428488 1001 86380 86390 1
428040 99428040 1001 86380 86390 1
428044 99428044 1001 86380 86390 1
427774 99427774 1001 86380 86390 1
428757 99428757 1001 86380 86390 1
430217 99430217 1001 86380 86390 1
429963 99429963 1001 86380 86390 1
430074 99430074 1001 86380 86390 1
430330 99430330 1001 86380 86390 1
430028 99430028 1001 86380 86390 1
429656 99429656 1001 86380 86390 1
429902 99429902 1001 86380 86390 1
429690 99429690 1001 86380 86390 1
429671 99429671 1001 86380 86390 1
429863 99429863 1001 86380 86390 1
429844 99429844 1001 86380 86390 1
429396 99429396 1001 86380 86390 1
429508 99429508 1001 86380 86390 1
429307 99429307 1001 86380 86390 1
430506 99430506 1001 86380 86390 1
430805 99430805 1001 86380 86390 1
430381 99430381 1001 86380 86390 1
430626 99430626 1001 86380 86390 1
430787 99430787 1001 86380 86390 1
430604 99430604 1001 86380 86390 1
430422 99430422 1001 86380 86390 1
431910 99431910 1001 86380 86390 1
431717 99431717 1001 86380 86390 1
431973 99431973 1001 86380 86390 1
431464 99431464 1001 86380 86390 1
431267 99431267 1001 86380 86390 1
431519 99431519 1001 86380 86390 1
431325 99431325 1001 86380 86390 1
430887 99430887 1001 86380 86390 1
432083 99432083 1001 86380 86390 1
432355 99432355 1001 86380 86390 1
432444 99432444 1001 86380 86390 1
433635 99433635 1001 86380 86390 1
433396 99433396 1001 86380 86390 1
433619 99433619 1001 86380 86390 1
433347 99433347 1001 86380 86390 1
433075 99433075 1001 86380 86390 1
432933 99432933 1001 86380 86390 1
432959 99432959 1001 86380 86390 1
433065 99433065 1001 86380 86390 1
433153 99433153 1001 86380 86390 1
432798 99432798 1001 86380 86390 1
432612 99432612 1001 86380 86390 1
433966 99433966 1001 86380 86390 1
433860 99433860 1001 86380 86390 1
434774 99434774 1001 86380 86390 1
434653 99434653 1001 86380 86390 1
434428 99434428 1001 86380 86390 1
434366 99434366 1001 86380 86390 1
434420 99434420 1001 86380 86390 1
435892 99435892 1001 86380 86390 1
435597 99435597 1001 86380 86390 1
435672 99435672 1001 86380 86390 1
437111 99437111 1001 86380 86390 1
436822 99436822 1001 86380 86390 1
437138 99437138 1001 86380 86390 1
437151 99437151 1001 86380 86390 1
436511 99436511 1001 86380 86390 1
436018 99436018 1001 86380 86390 1
436330 99436330 1001 86380 86390 1
437215 99437215 1001 86380 86390 1
437298 99437298 1001 86380 86390 1
300060 99300060 1001 86380 86390 1
300023 99300023 1001 86380 86390 1
300652 99300652 1001 86380 86390 1
300576 99300576 1001 86380 86390 1
300698 99300698 1001 86380 86390 1
300607 99300607 1001 86380 86390 1
300636 99300636 1001 86380 86390 1
300612 99300612 1001 86380 86390 1
300381 99300381 1001 86380 86390 1
300370 99300370 1001 86380 86390 1
300331 99300331 1001 86380 86390 1
300345 99300345 1001 86380 86390 1
300493 99300493 1001 86380 86390 1
300160 99300160 1001 86380 86390 1
300164 99300164 1001 86380 86390 1
300130 99300130 1001 86380 86390 1
300170 99300170 1001 86380 86390 1
300821 99300821 1001 86380 86390 1
300822 99300822 1001 86380 86390 1
300786 99300786 1001 86380 86390 1
300775 99300775 1001 86380 86390 1
300789 99300789 1001 86380 86390 1
301438 99301438 1001 86380 86390 1
301297 99301297 1001 86380 86390 1
301261 99301261 1001 86380 86390 1
301276 99301276 1001 86380 86390 1
301030 99301030 1001 86380 86390 1
300941 99300941 1001 86380 86390 1
301006 99301006 1001 86380 86390 1
301112 99301112 1001 86380 86390 1
301351 99301351 1001 86380 86390 1
301623 99301623 1001 86380 86390 1
301611 99301611 1001 86380 86390 1
301650 99301650 1001 86380 86390 1
302240 99302240 1001 86380 86390 1
302230 99302230 1001 86380 86390 1
302270 99302270 1001 86380 86390 1
302377 99302377 1001 86380 86390 1
301981 99301981 1001 86380 86390 1
302124 99302124 1001 86380 86390 1
302010 99302010 1001 86380 86390 1
302146 99302146 1001 86380 86390 1
301774 99301774 1001 86380 86390 1
302497 99302497 1001 86380 86390 1
302436 99302436 1001 86380 86390 1
302504 99302504 1001 86380 86390 1
303174 99303174 1001 86380 86390 1
303184 99303184 1001 86380 86390 1
303020 99303020 1001 86380 86390 1
302812 99302812 1001 86380 86390 1
302968 99302968 1001 86380 86390 1
302878 99302878 1001 86380 86390 1
302646 99302646 1001 86380 86390 1
302685 99302685 1001 86380 86390 1
302661 99302661 1001 86380 86390 1
302624 99302624 1001 86380 86390 1
303359 99303359 1001 86380 86390 1
303218 99303218 1001 86380 86390 1
303249 99303249 1001 86380 86390 1
303396 99303396 1001 86380 86390 1
303931 99303931 1001 86380 86390 1
303986 99303986 1001 86380 86390 1
303909 99303909 1001 86380 86390 1
303848 99303848 1001 86380 86390 1
303745 99303745 1001 86380 86390 1
303440 99303440 1001 86380 86390 1
303443 99303443 1001 86380 86390 1
303458 99303458 1001 86380 86390 1
303540 99303540 1001 86380 86390 1
303515 99303515 1001 86380 86390 1
304203 99304203 1001 86380 86390 1
304233 99304233 1001 86380 86390 1
304756 99304756 1001 86380 86390 1
304750 99304750 1001 86380 86390 1
304765 99304765 1001 86380 86390 1
304851 99304851 1001 86380 86390 1
304494 99304494 1001 86380 86390 1
304598 99304598 1001 86380 86390 1
304244 99304244 1001 86380 86390 1
304273 99304273 1001 86380 86390 1
304430 99304430 1001 86380 86390 1
305654 99305654 1001 86380 86390 1
305573 99305573 1001 86380 86390 1
305616 99305616 1001 86380 86390 1
305542 99305542 1001 86380 86390 1
305275 99305275 1001 86380 86390 1
305284 99305284 1001 86380 86390 1
305214 99305214 1001 86380 86390 1
305087 99305087 1001 86380 86390 1
305127 99305127 1001 86380 86390 1
305219 99305219 1001 86380 86390 1
500169 99500169 1001 86380 86390 1
500054 99500054 1001 86380 86390 1
305693 99305693 1001 86380 86390 1
500165 99500165 1001 86380 86390 1
500725 99500725 1001 86380 86390 1
500467 99500467 1001 86380 86390 1
500573 99500573 1001 86380 86390 1
500563 99500563 1001 86380 86390 1
500396 99500396 1001 86380 86390 1
500203 99500203 1001 86380 86390 1
500255 99500255 1001 86380 86390 1
500385 99500385 1001 86380 86390 1
501584 99501584 1001 86380 86390 1
501635 99501635 1001 86380 86390 1
501435 99501435 1001 86380 86390 1
501426 99501426 1001 86380 86390 1
501339 99501339 1001 86380 86390 1
501190 99501190 1001 86380 86390 1
501179 99501179 1001 86380 86390 1
501716 99501716 1001 86380 86390 1
501718 99501718 1001 86380 86390 1
502434 99502434 1001 86380 86390 1
502321 99502321 1001 86380 86390 1
502347 99502347 1001 86380 86390 1
502323 99502323 1001 86380 86390 1
502172 99502172 1001 86380 86390 1
502062 99502062 1001 86380 86390 1
502116 99502116 1001 86380 86390 1
501876 99501876 1001 86380 86390 1
501993 99501993 1001 86380 86390 1
502535 99502535 1001 86380 86390 1
502561 99502561 1001 86380 86390 1
502484 99502484 1001 86380 86390 1
503219 99503219 1001 86380 86390 1
503094 99503094 1001 86380 86390 1
503284 99503284 1001 86380 86390 1
502906 99502906 1001 86380 86390 1
503058 99503058 1001 86380 86390 1
503072 99503072 1001 86380 86390 1
502867 99502867 1001 86380 86390 1
502869 99502869 1001 86380 86390 1
502756 99502756 1001 86380 86390 1
502786 99502786 1001 86380 86390 1
503345 99503345 1001 86380 86390 1
503475 99503475 1001 86380 86390 1
503991 99503991 1001 86380 86390 1
504017 99504017 1001 86380 86390 1
503826 99503826 1001 86380 86390 1
503894 99503894 1001 86380 86390 1
503754 99503754 1001 86380 86390 1
503845 99503845 1001 86380 86390 1
503846 99503846 1001 86380 86390 1
503538 99503538 1001 86380 86390 1
503656 99503656 1001 86380 86390 1
503579 99503579 1001 86380 86390 1
503502 99503502 1001 86380 86390 1
503620 99503620 1001 86380 86390 1
503649 99503649 1001 86380 86390 1
504181 99504181 1001 86380 86390 1
504198 99504198 1001 86380 86390 1
504831 99504831 1001 86380 86390 1
504936 99504936 1001 86380 86390 1
504935 99504935 1001 86380 86390 1
504612 99504612 1001 86380 86390 1
504693 99504693 1001 86380 86390 1
504631 99504631 1001 86380 86390 1
504621 99504621 1001 86380 86390 1
504325 99504325 1001 86380 86390 1
504378 99504378 1001 86380 86390 1
504525 99504525 1001 86380 86390 1
505115 99505115 1001 86380 86390 1
505064 99505064 1001 86380 86390 1
505120 99505120 1001 86380 86390 1
505069 99505069 1001 86380 86390 1
505567 99505567 1001 86380 86390 1
505606 99505606 1001 86380 86390 1
505698 99505698 1001 86380 86390 1
505583 99505583 1001 86380 86390 1
505458 99505458 1001 86380 86390 1
505234 99505234 1001 86380 86390 1
505157 99505157 1001 86380 86390 1
505237 99505237 1001 86380 86390 1
505354 99505354 1001 86380 86390 1
505965 99505965 1001 86380 86390 1
505816 99505816 1001 86380 86390 1
505792 99505792 1001 86380 86390 1
506496 99506496 1001 86380 86390 1
506315 99506315 1001 86380 86390 1
506277 99506277 1001 86380 86390 1
506296 99506296 1001 86380 86390 1
506219 99506219 1001 86380 86390 1
506273 99506273 1001 86380 86390 1
506111 99506111 1001 86380 86390 1
506800 99506800 1001 86380 86390 1
506635 99506635 1001 86380 86390 1
506752 99506752 1001 86380 86390 1
506714 99506714 1001 86380 86390 1
506654 99506654 1001 86380 86390 1
506721 99506721 1001 86380 86390 1
507220 99507220 1001 86380 86390 1
507398 99507398 1001 86380 86390 1
507238 99507238 1001 86380 86390 1
507291 99507291 1001 86380 86390 1
507280 99507280 1001 86380 86390 1
507131 99507131 1001 86380 86390 1
507146 99507146 1001 86380 86390 1
507199 99507199 1001 86380 86390 1
507031 99507031 1001 86380 86390 1
507177 99507177 1001 86380 86390 1
507203 99507203 1001 86380 86390 1
506931 99506931 1001 86380 86390 1
506843 99506843 1001 86380 86390 1
506857 99506857 1001 86380 86390 1
506950 99506950 1001 86380 86390 1
507473 99507473 1001 86380 86390 1
507552 99507552 1001 86380 86390 1
508049 99508049 1001 86380 86390 1
508061 99508061 1001 86380 86390 1
508167 99508167 1001 86380 86390 1
508103 99508103 1001 86380 86390 1
508157 99508157 1001 86380 86390 1
507873 99507873 1001 86380 86390 1
507847 99507847 1001 86380 86390 1
507707 99507707 1001 86380 86390 1
507788 99507788 1001 86380 86390 1
507704 99507704 1001 86380 86390 1
508336 99508336 1001 86380 86390 1
508324 99508324 1001 86380 86390 1
508433 99508433 1001 86380 86390 1
508424 99508424 1001 86380 86390 1
508437 99508437 1001 86380 86390 1
508988 99508988 1001 86380 86390 1
508980 99508980 1001 86380 86390 1
509057 99509057 1001 86380 86390 1
508957 99508957 1001 86380 86390 1
508894 99508894 1001 86380 86390 1
508985 99508985 1001 86380 86390 1
508805 99508805 1001 86380 86390 1
508741 99508741 1001 86380 86390 1
508819 99508819 1001 86380 86390 1
508809 99508809 1001 86380 86390 1
508622 99508622 1001 86380 86390 1
508623 99508623 1001 86380 86390 1
508561 99508561 1001 86380 86390 1
508490 99508490 1001 86380 86390 1
508556 99508556 1001 86380 86390 1
509156 99509156 1001 86380 86390 1
509186 99509186 1001 86380 86390 1
509213 99509213 1001 86380 86390 1
509873 99509873 1001 86380 86390 1
509778 99509778 1001 86380 86390 1
509856 99509856 1001 86380 86390 1
509766 99509766 1001 86380 86390 1
509844 99509844 1001 86380 86390 1
509695 99509695 1001 86380 86390 1
509582 99509582 1001 86380 86390 1
509634 99509634 1001 86380 86390 1
509449 99509449 1001 86380 86390 1
509981 99509981 1001 86380 86390 1
510048 99510048 1001 86380 86390 1
510649 99510649 1001 86380 86390 1
510198 99510198 1001 86380 86390 1
510135 99510135 1001 86380 86390 1
510218 99510218 1001 86380 86390 1
510790 99510790 1001 86380 86390 1
510872 99510872 1001 86380 86390 1
511516 99511516 1001 86380 86390 1
511552 99511552 1001 86380 86390 1
511377 99511377 1001 86380 86390 1
511545 99511545 1001 86380 86390 1
511371 99511371 1001 86380 86390 1
511296 99511296 1001 86380 86390 1
511117 99511117 1001 86380 86390 1
510990 99510990 1001 86380 86390 1
511042 99511042 1001 86380 86390 1
510965 99510965 1001 86380 86390 1
511086 99511086 1001 86380 86390 1
511576 99511576 1001 86380 86390 1
511554 99511554 1001 86380 86390 1
511557 99511557 1001 86380 86390 1
511755 99511755 1001 86380 86390 1
512266 99512266 1001 86380 86390 1
512245 99512245 1001 86380 86390 1
512336 99512336 1001 86380 86390 1
512150 99512150 1001 86380 86390 1
512166 99512166 1001 86380 86390 1
512068 99512068 1001 86380 86390 1
512553 99512553 1001 86380 86390 1
512412 99512412 1001 86380 86390 1
513151 99513151 1001 86380 86390 1
512857 99512857 1001 86380 86390 1
512858 99512858 1001 86380 86390 1
512655 99512655 1001 86380 86390 1
513242 99513242 1001 86380 86390 1
513309 99513309 1001 86380 86390 1
513403 99513403 1001 86380 86390 1
513352 99513352 1001 86380 86390 1
513211 99513211 1001 86380 86390 1
513698 99513698 1001 86380 86390 1
513663 99513663 1001 86380 86390 1
513758 99513758 1001 86380 86390 1
513567 99513567 1001 86380 86390 1
513543 99513543 1001 86380 86390 1
513427 99513427 1001 86380 86390 1
513571 99513571 1001 86380 86390 1
514161 99514161 1001 86380 86390 1
514125 99514125 1001 86380 86390 1
514822 99514822 1001 86380 86390 1
514680 99514680 1001 86380 86390 1
514626 99514626 1001 86380 86390 1
514601 99514601 1001 86380 86390 1
514550 99514550 1001 86380 86390 1
514503 99514503 1001 86380 86390 1
514491 99514491 1001 86380 86390 1
514573 99514573 1001 86380 86390 1
514347 99514347 1001 86380 86390 1
514248 99514248 1001 86380 86390 1
515555 99515555 1001 86380 86390 1
515633 99515633 1001 86380 86390 1
515557 99515557 1001 86380 86390 1
515645 99515645 1001 86380 86390 1
515351 99515351 1001 86380 86390 1
515417 99515417 1001 86380 86390 1
515317 99515317 1001 86380 86390 1
515128 99515128 1001 86380 86390 1
515186 99515186 1001 86380 86390 1
515136 99515136 1001 86380 86390 1
515151 99515151 1001 86380 86390 1
515230 99515230 1001 86380 86390 1
515764 99515764 1001 86380 86390 1
515796 99515796 1001 86380 86390 1
516424 99516424 1001 86380 86390 1
516412 99516412 1001 86380 86390 1
516336 99516336 1001 86380 86390 1
516504 99516504 1001 86380 86390 1
516380 99516380 1001 86380 86390 1
516242 99516242 1001 86380 86390 1
516192 99516192 1001 86380 86390 1
516143 99516143 1001 86380 86390 1
516246 99516246 1001 86380 86390 1
515967 99515967 1001 86380 86390 1
516094 99516094 1001 86380 86390 1
516663 99516663 1001 86380 86390 1
516617 99516617 1001 86380 86390 1
517277 99517277 1001 86380 86390 1
517202 99517202 1001 86380 86390 1
517166 99517166 1001 86380 86390 1
517141 99517141 1001 86380 86390 1
517167 99517167 1001 86380 86390 1
517081 99517081 1001 86380 86390 1
517108 99517108 1001 86380 86390 1
516797 99516797 1001 86380 86390 1
516785 99516785 1001 86380 86390 1
516733 99516733 1001 86380 86390 1
516877 99516877 1001 86380 86390 1
517527 99517527 1001 86380 86390 1
517385 99517385 1001 86380 86390 1
517502 99517502 1001 86380 86390 1
517503 99517503 1001 86380 86390 1
517491 99517491 1001 86380 86390 1
517466 99517466 1001 86380 86390 1
517403 99517403 1001 86380 86390 1
517983 99517983 1001 86380 86390 1
517870 99517870 1001 86380 86390 1
517912 99517912 1001 86380 86390 1
517673 99517673 1001 86380 86390 1
517547 99517547 1001 86380 86390 1
518342 99518342 1001 86380 86390 1
518268 99518268 1001 86380 86390 1
518208 99518208 1001 86380 86390 1
518196 99518196 1001 86380 86390 1
518197 99518197 1001 86380 86390 1
518821 99518821 1001 86380 86390 1
518874 99518874 1001 86380 86390 1
518914 99518914 1001 86380 86390 1
518839 99518839 1001 86380 86390 1
518852 99518852 1001 86380 86390 1
518918 99518918 1001 86380 86390 1
518843 99518843 1001 86380 86390 1
518884 99518884 1001 86380 86390 1
518640 99518640 1001 86380 86390 1
518769 99518769 1001 86380 86390 1
518616 99518616 1001 86380 86390 1
518727 99518727 1001 86380 86390 1
518779 99518779 1001 86380 86390 1
518405 99518405 1001 86380 86390 1
519161 99519161 1001 86380 86390 1
519033 99519033 1001 86380 86390 1
519098 99519098 1001 86380 86390 1
519048 99519048 1001 86380 86390 1
519672 99519672 1001 86380 86390 1
519781 99519781 1001 86380 86390 1
519557 99519557 1001 86380 86390 1
519457 99519457 1001 86380 86390 1
519473 99519473 1001 86380 86390 1
519540 99519540 1001 86380 86390 1
519350 99519350 1001 86380 86390 1
519302 99519302 1001 86380 86390 1
519212 99519212 1001 86380 86390 1
519215 99519215 1001 86380 86390 1
519306 99519306 1001 86380 86390 1
519359 99519359 1001 86380 86390 1
519909 99519909 1001 86380 86390 1
519975 99519975 1001 86380 86390 1
519901 99519901 1001 86380 86390 1
520591 99520591 1001 86380 86390 1
520313 99520313 1001 86380 86390 1
520327 99520327 1001 86380 86390 1
520340 99520340 1001 86380 86390 1
520045 99520045 1001 86380 86390 1
520051 99520051 1001 86380 86390 1
520824 99520824 1001 86380 86390 1
520697 99520697 1001 86380 86390 1
520778 99520778 1001 86380 86390 1
520714 99520714 1001 86380 86390 1
521353 99521353 1001 86380 86390 1
521343 99521343 1001 86380 86390 1
521282 99521282 1001 86380 86390 1
521159 99521159 1001 86380 86390 1
521190 99521190 1001 86380 86390 1
520949 99520949 1001 86380 86390 1
520899 99520899 1001 86380 86390 1
521489 99521489 1001 86380 86390 1
521588 99521588 1001 86380 86390 1
521475 99521475 1001 86380 86390 1
522165 99522165 1001 86380 86390 1
522143 99522143 1001 86380 86390 1
522236 99522236 1001 86380 86390 1
522146 99522146 1001 86380 86390 1
522237 99522237 1001 86380 86390 1
522201 99522201 1001 86380 86390 1
521964 99521964 1001 86380 86390 1
522042 99522042 1001 86380 86390 1
521955 99521955 1001 86380 86390 1
521828 99521828 1001 86380 86390 1
521792 99521792 1001 86380 86390 1
521702 99521702 1001 86380 86390 1
521689 99521689 1001 86380 86390 1
521703 99521703 1001 86380 86390 1
521756 99521756 1001 86380 86390 1
521760 99521760 1001 86380 86390 1
521813 99521813 1001 86380 86390 1
522469 99522469 1001 86380 86390 1
523042 99523042 1001 86380 86390 1
523033 99523033 1001 86380 86390 1
523090 99523090 1001 86380 86390 1
523097 99523097 1001 86380 86390 1
523062 99523062 1001 86380 86390 1
523105 99523105 1001 86380 86390 1
522708 99522708 1001 86380 86390 1
522742 99522742 1001 86380 86390 1
522524 99522524 1001 86380 86390 1
522671 99522671 1001 86380 86390 1
522502 99522502 1001 86380 86390 1
522506 99522506 1001 86380 86390 1
522612 99522612 1001 86380 86390 1
523193 99523193 1001 86380 86390 1
523131 99523131 1001 86380 86390 1
523174 99523174 1001 86380 86390 1
523177 99523177 1001 86380 86390 1
523256 99523256 1001 86380 86390 1
523848 99523848 1001 86380 86390 1
523940 99523940 1001 86380 86390 1
523571 99523571 1001 86380 86390 1
523639 99523639 1001 86380 86390 1
523576 99523576 1001 86380 86390 1
523593 99523593 1001 86380 86390 1
523351 99523351 1001 86380 86390 1
523455 99523455 1001 86380 86390 1
523354 99523354 1001 86380 86390 1
523484 99523484 1001 86380 86390 1
523446 99523446 1001 86380 86390 1
523332 99523332 1001 86380 86390 1
523359 99523359 1001 86380 86390 1
523399 99523399 1001 86380 86390 1
524032 99524032 1001 86380 86390 1
524059 99524059 1001 86380 86390 1
524023 99524023 1001 86380 86390 1
524103 99524103 1001 86380 86390 1
524603 99524603 1001 86380 86390 1
524645 99524645 1001 86380 86390 1
524710 99524710 1001 86380 86390 1
524595 99524595 1001 86380 86390 1
524513 99524513 1001 86380 86390 1
524390 99524390 1001 86380 86390 1
524377 99524377 1001 86380 86390 1
524483 99524483 1001 86380 86390 1
524253 99524253 1001 86380 86390 1
524358 99524358 1001 86380 86390 1
524158 99524158 1001 86380 86390 1
524941 99524941 1001 86380 86390 1
524943 99524943 1001 86380 86390 1
524775 99524775 1001 86380 86390 1
525497 99525497 1001 86380 86390 1
525368 99525368 1001 86380 86390 1
525347 99525347 1001 86380 86390 1
525351 99525351 1001 86380 86390 1
525092 99525092 1001 86380 86390 1
525148 99525148 1001 86380 86390 1
525140 99525140 1001 86380 86390 1
525024 99525024 1001 86380 86390 1
525714 99525714 1001 86380 86390 1
525731 99525731 1001 86380 86390 1
525783 99525783 1001 86380 86390 1
525645 99525645 1001 86380 86390 1
525800 99525800 1001 86380 86390 1
526361 99526361 1001 86380 86390 1
526220 99526220 1001 86380 86390 1
526395 99526395 1001 86380 86390 1
526248 99526248 1001 86380 86390 1
526253 99526253 1001 86380 86390 1
526370 99526370 1001 86380 86390 1
525818 99525818 1001 86380 86390 1
525989 99525989 1001 86380 86390 1
526006 99526006 1001 86380 86390 1
525813 99525813 1001 86380 86390 1
526454 99526454 1001 86380 86390 1
526609 99526609 1001 86380 86390 1
526496 99526496 1001 86380 86390 1
527048 99527048 1001 86380 86390 1
527061 99527061 1001 86380 86390 1
527196 99527196 1001 86380 86390 1
526851 99526851 1001 86380 86390 1
526981 99526981 1001 86380 86390 1
526797 99526797 1001 86380 86390 1
526707 99526707 1001 86380 86390 1
526747 99526747 1001 86380 86390 1
526765 99526765 1001 86380 86390 1
526767 99526767 1001 86380 86390 1
527342 99527342 1001 86380 86390 1
527306 99527306 1001 86380 86390 1
527271 99527271 1001 86380 86390 1
528052 99528052 1001 86380 86390 1
528055 99528055 1001 86380 86390 1
527679 99527679 1001 86380 86390 1
527811 99527811 1001 86380 86390 1
527603 99527603 1001 86380 86390 1
527645 99527645 1001 86380 86390 1
528256 99528256 1001 86380 86390 1
528094 99528094 1001 86380 86390 1
528820 99528820 1001 86380 86390 1
528501 99528501 1001 86380 86390 1
528606 99528606 1001 86380 86390 1
528321 99528321 1001 86380 86390 1
528450 99528450 1001 86380 86390 1
528300 99528300 1001 86380 86390 1
528916 99528916 1001 86380 86390 1
528985 99528985 1001 86380 86390 1
528909 99528909 1001 86380 86390 1
529014 99529014 1001 86380 86390 1
529700 99529700 1001 86380 86390 1
529527 99529527 1001 86380 86390 1
529670 99529670 1001 86380 86390 1
529606 99529606 1001 86380 86390 1
529648 99529648 1001 86380 86390 1
529499 99529499 1001 86380 86390 1
529439 99529439 1001 86380 86390 1
529790 99529790 1001 86380 86390 1
529856 99529856 1001 86380 86390 1
529883 99529883 1001 86380 86390 1
529875 99529875 1001 86380 86390 1
530360 99530360 1001 86380 86390 1
530223 99530223 1001 86380 86390 1
530147 99530147 1001 86380 86390 1
530252 99530252 1001 86380 86390 1
529986 99529986 1001 86380 86390 1
530030 99530030 1001 86380 86390 1
530097 99530097 1001 86380 86390 1
530629 99530629 1001 86380 86390 1
530686 99530686 1001 86380 86390 1
530613 99530613 1001 86380 86390 1
531307 99531307 1001 86380 86390 1
531340 99531340 1001 86380 86390 1
531111 99531111 1001 86380 86390 1
530982 99530982 1001 86380 86390 1
530996 99530996 1001 86380 86390 1
531114 99531114 1001 86380 86390 1
530823 99530823 1001 86380 86390 1
530908 99530908 1001 86380 86390 1
530884 99530884 1001 86380 86390 1
531534 99531534 1001 86380 86390 1
531479 99531479 1001 86380 86390 1
532041 99532041 1001 86380 86390 1
532185 99532185 1001 86380 86390 1
532101 99532101 1001 86380 86390 1
531802 99531802 1001 86380 86390 1
531604 99531604 1001 86380 86390 1
531659 99531659 1001 86380 86390 1
531608 99531608 1001 86380 86390 1
532397 99532397 1001 86380 86390 1
532237 99532237 1001 86380 86390 1
533001 99533001 1001 86380 86390 1
533003 99533003 1001 86380 86390 1
532796 99532796 1001 86380 86390 1
532668 99532668 1001 86380 86390 1
532589 99532589 1001 86380 86390 1
532448 99532448 1001 86380 86390 1
533820 99533820 1001 86380 86390 1
533855 99533855 1001 86380 86390 1
533717 99533717 1001 86380 86390 1
533821 99533821 1001 86380 86390 1
533813 99533813 1001 86380 86390 1
533845 99533845 1001 86380 86390 1
533754 99533754 1001 86380 86390 1
533619 99533619 1001 86380 86390 1
533478 99533478 1001 86380 86390 1
533610 99533610 1001 86380 86390 1
533507 99533507 1001 86380 86390 1
533573 99533573 1001 86380 86390 1
533293 99533293 1001 86380 86390 1
533441 99533441 1001 86380 86390 1
533442 99533442 1001 86380 86390 1
533430 99533430 1001 86380 86390 1
533869 99533869 1001 86380 86390 1
533979 99533979 1001 86380 86390 1
534651 99534651 1001 86380 86390 1
534559 99534559 1001 86380 86390 1
534573 99534573 1001 86380 86390 1
534550 99534550 1001 86380 86390 1
534643 99534643 1001 86380 86390 1
534676 99534676 1001 86380 86390 1
534542 99534542 1001 86380 86390 1
534375 99534375 1001 86380 86390 1
534463 99534463 1001 86380 86390 1
534335 99534335 1001 86380 86390 1
534259 99534259 1001 86380 86390 1
534801 99534801 1001 86380 86390 1
534692 99534692 1001 86380 86390 1
535491 99535491 1001 86380 86390 1
535432 99535432 1001 86380 86390 1
535204 99535204 1001 86380 86390 1
535210 99535210 1001 86380 86390 1
535277 99535277 1001 86380 86390 1
535200 99535200 1001 86380 86390 1
535072 99535072 1001 86380 86390 1
535088 99535088 1001 86380 86390 1
535064 99535064 1001 86380 86390 1
534989 99534989 1001 86380 86390 1
535016 99535016 1001 86380 86390 1
535706 99535706 1001 86380 86390 1
536290 99536290 1001 86380 86390 1
536227 99536227 1001 86380 86390 1
536282 99536282 1001 86380 86390 1
536331 99536331 1001 86380 86390 1
536028 99536028 1001 86380 86390 1
535926 99535926 1001 86380 86390 1
536004 99536004 1001 86380 86390 1
535982 99535982 1001 86380 86390 1
535932 99535932 1001 86380 86390 1
535730 99535730 1001 86380 86390 1
535888 99535888 1001 86380 86390 1
535773 99535773 1001 86380 86390 1
536527 99536527 1001 86380 86390 1
537089 99537089 1001 86380 86390 1
537106 99537106 1001 86380 86390 1
536893 99536893 1001 86380 86390 1
536852 99536852 1001 86380 86390 1
536620 99536620 1001 86380 86390 1
537265 99537265 1001 86380 86390 1
537259 99537259 1001 86380 86390 1
537286 99537286 1001 86380 86390 1
537209 99537209 1001 86380 86390 1
537300 99537300 1001 86380 86390 1
537826 99537826 1001 86380 86390 1
537562 99537562 1001 86380 86390 1
537575 99537575 1001 86380 86390 1
537384 99537384 1001 86380 86390 1
537567 99537567 1001 86380 86390 1
537414 99537414 1001 86380 86390 1
537507 99537507 1001 86380 86390 1
537496 99537496 1001 86380 86390 1
538011 99538011 1001 86380 86390 1
538119 99538119 1001 86380 86390 1
538777 99538777 1001 86380 86390 1
538754 99538754 1001 86380 86390 1
538665 99538665 1001 86380 86390 1
538704 99538704 1001 86380 86390 1
538657 99538657 1001 86380 86390 1
538761 99538761 1001 86380 86390 1
538544 99538544 1001 86380 86390 1
538545 99538545 1001 86380 86390 1
538600 99538600 1001 86380 86390 1
538607 99538607 1001 86380 86390 1
538390 99538390 1001 86380 86390 1
538270 99538270 1001 86380 86390 1
538889 99538889 1001 86380 86390 1
538194 99538194 1001 86380 86390 1
538947 99538947 1001 86380 86390 1
538846 99538846 1001 86380 86390 1
538836 99538836 1001 86380 86390 1
539515 99539515 1001 86380 86390 1
539615 99539615 1001 86380 86390 1
539522 99539522 1001 86380 86390 1
539575 99539575 1001 86380 86390 1
539472 99539472 1001 86380 86390 1
539406 99539406 1001 86380 86390 1
539169 99539169 1001 86380 86390 1
539741 99539741 1001 86380 86390 1
540286 99540286 1001 86380 86390 1
540446 99540446 1001 86380 86390 1
540148 99540148 1001 86380 86390 1
540136 99540136 1001 86380 86390 1
540114 99540114 1001 86380 86390 1
539925 99539925 1001 86380 86390 1
539926 99539926 1001 86380 86390 1
539906 99539906 1001 86380 86390 1
540658 99540658 1001 86380 86390 1
541101 99541101 1001 86380 86390 1
541235 99541235 1001 86380 86390 1
541147 99541147 1001 86380 86390 1
540932 99540932 1001 86380 86390 1
541064 99541064 1001 86380 86390 1
541027 99541027 1001 86380 86390 1
541081 99541081 1001 86380 86390 1
540981 99540981 1001 86380 86390 1
540904 99540904 1001 86380 86390 1
540765 99540765 1001 86380 86390 1
540689 99540689 1001 86380 86390 1
540781 99540781 1001 86380 86390 1
540682 99540682 1001 86380 86390 1
540787 99540787 1001 86380 86390 1
541342 99541342 1001 86380 86390 1
542073 99542073 1001 86380 86390 1
541934 99541934 1001 86380 86390 1
541724 99541724 1001 86380 86390 1
541738 99541738 1001 86380 86390 1
541607 99541607 1001 86380 86390 1
541650 99541650 1001 86380 86390 1
542311 99542311 1001 86380 86390 1
542895 99542895 1001 86380 86390 1
542861 99542861 1001 86380 86390 1
542751 99542751 1001 86380 86390 1
542541 99542541 1001 86380 86390 1
542673 99542673 1001 86380 86390 1
542389 99542389 1001 86380 86390 1
542507 99542507 1001 86380 86390 1
542342 99542342 1001 86380 86390 1
542345 99542345 1001 86380 86390 1
542335 99542335 1001 86380 86390 1
542479 99542479 1001 86380 86390 1
543092 99543092 1001 86380 86390 1
543145 99543145 1001 86380 86390 1
543662 99543662 1001 86380 86390 1
543750 99543750 1001 86380 86390 1
543731 99543731 1001 86380 86390 1
543397 99543397 1001 86380 86390 1
543519 99543519 1001 86380 86390 1
543268 99543268 1001 86380 86390 1
543334 99543334 1001 86380 86390 1
543183 99543183 1001 86380 86390 1
543287 99543287 1001 86380 86390 1
543331 99543331 1001 86380 86390 1
543939 99543939 1001 86380 86390 1
543862 99543862 1001 86380 86390 1
543567 99543567 1001 86380 86390 1
543948 99543948 1001 86380 86390 1
543910 99543910 1001 86380 86390 1
544522 99544522 1001 86380 86390 1
544406 99544406 1001 86380 86390 1
544460 99544460 1001 86380 86390 1
544403 99544403 1001 86380 86390 1
543978 99543978 1001 86380 86390 1
543980 99543980 1001 86380 86390 1
544001 99544001 1001 86380 86390 1
544027 99544027 1001 86380 86390 1
544662 99544662 1001 86380 86390 1
544730 99544730 1001 86380 86390 1
544619 99544619 1001 86380 86390 1
411587 497 1001 20400 20757 1
406469 624 1001 53220 53637 1
504036 964 1001 67433 67732 1
504051 1016 1001 61812 61911 1
506759 678 1002 59496 61497 1
427033 794 1001 59580 63777 1
517866 749 1001 35761 36060 1
400112 99400112 1001 86380 86390 1
543226 487 1002 66562 69598 1
400109 99400109 1001 86380 86390 1
400177 99400177 1001 86380 86390 1
400204 99400204 1001 86380 86390 1
400283 99400283 1001 86380 86390 1
400332 99400332 1001 86380 86390 1
400378 99400378 1001 86380 86390 1
400405 99400405 1001 86380 86390 1
400349 99400349 1001 86380 86390 1
400612 99400612 1001 86380 86390 1
400909 99400909 1001 86380 86390 1
400832 99400832 1001 86380 86390 1
400957 99400957 1001 86380 86390 1
400963 99400963 1001 86380 86390 1
401110 99401110 1001 86380 86390 1
401159 99401159 1001 86380 86390 1
401381 99401381 1001 86380 86390 1
401478 99401478 1001 86380 86390 1
401812 99401812 1001 86380 86390 1
401839 99401839 1001 86380 86390 1
401836 99401836 1001 86380 86390 1
401967 99401967 1001 86380 86390 1
401956 99401956 1001 86380 86390 1
402093 99402093 1001 86380 86390 1
402264 99402264 1001 86380 86390 1
402523 99402523 1001 86380 86390 1
402592 99402592 1001 86380 86390 1
402759 99402759 1001 86380 86390 1
402845 99402845 1001 86380 86390 1
402824 99402824 1001 86380 86390 1
402879 99402879 1001 86380 86390 1
402986 99402986 1001 86380 86390 1
403053 99403053 1001 86380 86390 1
403195 99403195 1001 86380 86390 1
403496 99403496 1001 86380 86390 1
403599 99403599 1001 86380 86390 1
403616 99403616 1001 86380 86390 1
403739 99403739 1001 86380 86390 1
403768 99403768 1001 86380 86390 1
403755 99403755 1001 86380 86390 1
403838 99403838 1001 86380 86390 1
404018 99404018 1001 86380 86390 1
404119 99404119 1001 86380 86390 1
404214 99404214 1001 86380 86390 1
404411 99404411 1001 86380 86390 1
405075 99405075 1001 86380 86390 1
405071 99405071 1001 86380 86390 1
405228 99405228 1001 86380 86390 1
405375 99405375 1001 86380 86390 1
405446 99405446 1001 86380 86390 1
405473 99405473 1001 86380 86390 1
405440 99405440 1001 86380 86390 1
405502 99405502 1001 86380 86390 1
405694 99405694 1001 86380 86390 1
406064 99406064 1001 86380 86390 1
406155 99406155 1001 86380 86390 1
406487 99406487 1001 86380 86390 1
406672 99406672 1001 86380 86390 1
406662 99406662 1001 86380 86390 1
406689 99406689 1001 86380 86390 1
407098 99407098 1001 86380 86390 1
407078 99407078 1001 86380 86390 1
407162 99407162 1001 86380 86390 1
407306 99407306 1001 86380 86390 1
407425 99407425 1001 86380 86390 1
407527 99407527 1001 86380 86390 1
407488 99407488 1001 86380 86390 1
407637 99407637 1001 86380 86390 1
407693 99407693 1001 86380 86390 1
407815 99407815 1001 86380 86390 1
407978 99407978 1001 86380 86390 1
407968 99407968 1001 86380 86390 1
408208 99408208 1001 86380 86390 1
408252 99408252 1001 86380 86390 1
408229 99408229 1001 86380 86390 1
408309 99408309 1001 86380 86390 1
409167 99409167 1001 86380 86390 1
409318 99409318 1001 86380 86390 1
409460 99409460 1001 86380 86390 1
409478 99409478 1001 86380 86390 1
409466 99409466 1001 86380 86390 1
409618 99409618 1001 86380 86390 1
409663 99409663 1001 86380 86390 1
409664 99409664 1001 86380 86390 1
409948 99409948 1001 86380 86390 1
410077 99410077 1001 86380 86390 1
410267 99410267 1001 86380 86390 1
410226 99410226 1001 86380 86390 1
410329 99410329 1001 86380 86390 1
410879 99410879 1001 86380 86390 1
411383 99411383 1001 86380 86390 1
411493 99411493 1001 86380 86390 1
411612 99411612 1001 86380 86390 1
412041 99412041 1001 86380 86390 1
412070 99412070 1001 86380 86390 1
412114 99412114 1001 86380 86390 1
412185 99412185 1001 86380 86390 1
412233 99412233 1001 86380 86390 1
412295 99412295 1001 86380 86390 1
413599 99413599 1001 86380 86390 1
413657 99413657 1001 86380 86390 1
413058 99413058 1001 86380 86390 1
412938 99412938 1001 86380 86390 1
413045 99413045 1001 86380 86390 1
412998 99412998 1001 86380 86390 1
412549 99412549 1001 86380 86390 1
412719 99412719 1001 86380 86390 1
413888 99413888 1001 86380 86390 1
413873 99413873 1001 86380 86390 1
413934 99413934 1001 86380 86390 1
415058 99415058 1001 86380 86390 1
415122 99415122 1001 86380 86390 1
415184 99415184 1001 86380 86390 1
414511 99414511 1001 86380 86390 1
414697 99414697 1001 86380 86390 1
414754 99414754 1001 86380 86390 1
414184 99414184 1001 86380 86390 1
414144 99414144 1001 86380 86390 1
414464 99414464 1001 86380 86390 1
414488 99414488 1001 86380 86390 1
415525 99415525 1001 86380 86390 1
415426 99415426 1001 86380 86390 1
415515 99415515 1001 86380 86390 1
415355 99415355 1001 86380 86390 1
416752 99416752 1001 86380 86390 1
416906 99416906 1001 86380 86390 1
416911 99416911 1001 86380 86390 1
416718 99416718 1001 86380 86390 1
416852 99416852 1001 86380 86390 1
416160 99416160 1001 86380 86390 1
416472 99416472 1001 86380 86390 1
416240 99416240 1001 86380 86390 1
416225 99416225 1001 86380 86390 1
416343 99416343 1001 86380 86390 1
416079 99416079 1001 86380 86390 1
417116 99417116 1001 86380 86390 1
417048 99417048 1001 86380 86390 1
417219 99417219 1001 86380 86390 1
417243 99417243 1001 86380 86390 1
417269 99417269 1001 86380 86390 1
417035 99417035 1001 86380 86390 1
417474 99417474 1001 86380 86390 1
417593 99417593 1001 86380 86390 1
418504 99418504 1001 86380 86390 1
418517 99418517 1001 86380 86390 1
418394 99418394 1001 86380 86390 1
418210 99418210 1001 86380 86390 1
418409 99418409 1001 86380 86390 1
417823 99417823 1001 86380 86390 1
417826 99417826 1001 86380 86390 1
417725 99417725 1001 86380 86390 1
417844 99417844 1001 86380 86390 1
418950 99418950 1001 86380 86390 1
419075 99419075 1001 86380 86390 1
419165 99419165 1001 86380 86390 1
419034 99419034 1001 86380 86390 1
418895 99418895 1001 86380 86390 1
419151 99419151 1001 86380 86390 1
420283 99420283 1001 86380 86390 1
420101 99420101 1001 86380 86390 1
420089 99420089 1001 86380 86390 1
420170 99420170 1001 86380 86390 1
419848 99419848 1001 86380 86390 1
419807 99419807 1001 86380 86390 1
420044 99420044 1001 86380 86390 1
420027 99420027 1001 86380 86390 1
419519 99419519 1001 86380 86390 1
419457 99419457 1001 86380 86390 1
419610 99419610 1001 86380 86390 1
419414 99419414 1001 86380 86390 1
419341 99419341 1001 86380 86390 1
420677 99420677 1001 86380 86390 1
420626 99420626 1001 86380 86390 1
422116 99422116 1001 86380 86390 1
421944 99421944 1001 86380 86390 1
422060 99422060 1001 86380 86390 1
421759 99421759 1001 86380 86390 1
421730 99421730 1001 86380 86390 1
421737 99421737 1001 86380 86390 1
421456 99421456 1001 86380 86390 1
421298 99421298 1001 86380 86390 1
421275 99421275 1001 86380 86390 1
421461 99421461 1001 86380 86390 1
421121 99421121 1001 86380 86390 1
422464 99422464 1001 86380 86390 1
422348 99422348 1001 86380 86390 1
422303 99422303 1001 86380 86390 1
423403 99423403 1001 86380 86390 1
423663 99423663 1001 86380 86390 1
423747 99423747 1001 86380 86390 1
423233 99423233 1001 86380 86390 1
422657 99422657 1001 86380 86390 1
422606 99422606 1001 86380 86390 1
422843 99422843 1001 86380 86390 1
422792 99422792 1001 86380 86390 1
423964 99423964 1001 86380 86390 1
423966 99423966 1001 86380 86390 1
424145 99424145 1001 86380 86390 1
423790 99423790 1001 86380 86390 1
425007 99425007 1001 86380 86390 1
425184 99425184 1001 86380 86390 1
425207 99425207 1001 86380 86390 1
425161 99425161 1001 86380 86390 1
424821 99424821 1001 86380 86390 1
424913 99424913 1001 86380 86390 1
424870 99424870 1001 86380 86390 1
424561 99424561 1001 86380 86390 1
424416 99424416 1001 86380 86390 1
425810 99425810 1001 86380 86390 1
426951 99426951 1001 86380 86390 1
427015 99427015 1001 86380 86390 1
427061 99427061 1001 86380 86390 1
427074 99427074 1001 86380 86390 1
427025 99427025 1001 86380 86390 1
426892 99426892 1001 86380 86390 1
426642 99426642 1001 86380 86390 1
426112 99426112 1001 86380 86390 1
426119 99426119 1001 86380 86390 1
426025 99426025 1001 86380 86390 1
426168 99426168 1001 86380 86390 1
427455 99427455 1001 86380 86390 1
428734 99428734 1001 86380 86390 1
428452 99428452 1001 86380 86390 1
428434 99428434 1001 86380 86390 1
428662 99428662 1001 86380 86390 1
428458 99428458 1001 86380 86390 1
428143 99428143 1001 86380 86390 1
428164 99428164 1001 86380 86390 1
428144 99428144 1001 86380 86390 1
428222 99428222 1001 86380 86390 1
428309 99428309 1001 86380 86390 1
427740 99427740 1001 86380 86390 1
427568 99427568 1001 86380 86390 1
427550 99427550 1001 86380 86390 1
429153 99429153 1001 86380 86390 1
429020 99429020 1001 86380 86390 1
428934 99428934 1001 86380 86390 1
430283 99430283 1001 86380 86390 1
430106 99430106 1001 86380 86390 1
430343 99430343 1001 86380 86390 1
430129 99430129 1001 86380 86390 1
430185 99430185 1001 86380 86390 1
430162 99430162 1001 86380 86390 1
429933 99429933 1001 86380 86390 1
429569 99429569 1001 86380 86390 1
429916 99429916 1001 86380 86390 1
429321 99429321 1001 86380 86390 1
430458 99430458 1001 86380 86390 1
430412 99430412 1001 86380 86390 1
430597 99430597 1001 86380 86390 1
430497 99430497 1001 86380 86390 1
431961 99431961 1001 86380 86390 1
431844 99431844 1001 86380 86390 1
431333 99431333 1001 86380 86390 1
431577 99431577 1001 86380 86390 1
430868 99430868 1001 86380 86390 1
432219 99432219 1001 86380 86390 1
433615 99433615 1001 86380 86390 1
433418 99433418 1001 86380 86390 1
433358 99433358 1001 86380 86390 1
433547 99433547 1001 86380 86390 1
433098 99433098 1001 86380 86390 1
432974 99432974 1001 86380 86390 1
433154 99433154 1001 86380 86390 1
433236 99433236 1001 86380 86390 1
432829 99432829 1001 86380 86390 1
432707 99432707 1001 86380 86390 1
432587 99432587 1001 86380 86390 1
434114 99434114 1001 86380 86390 1
434050 99434050 1001 86380 86390 1
433825 99433825 1001 86380 86390 1
435227 99435227 1001 86380 86390 1
435202 99435202 1001 86380 86390 1
435066 99435066 1001 86380 86390 1
435169 99435169 1001 86380 86390 1
434629 99434629 1001 86380 86390 1
434268 99434268 1001 86380 86390 1
435574 99435574 1001 86380 86390 1
435680 99435680 1001 86380 86390 1
435444 99435444 1001 86380 86390 1
435586 99435586 1001 86380 86390 1
435637 99435637 1001 86380 86390 1
435447 99435447 1001 86380 86390 1
435452 99435452 1001 86380 86390 1
436856 99436856 1001 86380 86390 1
436970 99436970 1001 86380 86390 1
436367 99436367 1001 86380 86390 1
436356 99436356 1001 86380 86390 1
436357 99436357 1001 86380 86390 1
436264 99436264 1001 86380 86390 1
300563 99300563 1001 86380 86390 1
300589 99300589 1001 86380 86390 1
300700 99300700 1001 86380 86390 1
300583 99300583 1001 86380 86390 1
300597 99300597 1001 86380 86390 1
300611 99300611 1001 86380 86390 1
300689 99300689 1001 86380 86390 1
300510 99300510 1001 86380 86390 1
300516 99300516 1001 86380 86390 1
300517 99300517 1001 86380 86390 1
300159 99300159 1001 86380 86390 1
300185 99300185 1001 86380 86390 1
300150 99300150 1001 86380 86390 1
300202 99300202 1001 86380 86390 1
300139 99300139 1001 86380 86390 1
300309 99300309 1001 86380 86390 1
300132 99300132 1001 86380 86390 1
300764 99300764 1001 86380 86390 1
300767 99300767 1001 86380 86390 1
300886 99300886 1001 86380 86390 1
300732 99300732 1001 86380 86390 1
301363 99301363 1001 86380 86390 1
301531 99301531 1001 86380 86390 1
301472 99301472 1001 86380 86390 1
301474 99301474 1001 86380 86390 1
301285 99301285 1001 86380 86390 1
301286 99301286 1001 86380 86390 1
301227 99301227 1001 86380 86390 1
301192 99301192 1001 86380 86390 1
301038 99301038 1001 86380 86390 1
301002 99301002 1001 86380 86390 1
301041 99301041 1001 86380 86390 1
301057 99301057 1001 86380 86390 1
301136 99301136 1001 86380 86390 1
300981 99300981 1001 86380 86390 1
301613 99301613 1001 86380 86390 1
302204 99302204 1001 86380 86390 1
302357 99302357 1001 86380 86390 1
302300 99302300 1001 86380 86390 1
302026 99302026 1001 86380 86390 1
302118 99302118 1001 86380 86390 1
302031 99302031 1001 86380 86390 1
301968 99301968 1001 86380 86390 1
301858 99301858 1001 86380 86390 1
302468 99302468 1001 86380 86390 1
302385 99302385 1001 86380 86390 1
302454 99302454 1001 86380 86390 1
303052 99303052 1001 86380 86390 1
303047 99303047 1001 86380 86390 1
303101 99303101 1001 86380 86390 1
302954 99302954 1001 86380 86390 1
302715 99302715 1001 86380 86390 1
302666 99302666 1001 86380 86390 1
302668 99302668 1001 86380 86390 1
302593 99302593 1001 86380 86390 1
302686 99302686 1001 86380 86390 1
303377 99303377 1001 86380 86390 1
303345 99303345 1001 86380 86390 1
304018 99304018 1001 86380 86390 1
303634 99303634 1001 86380 86390 1
303725 99303725 1001 86380 86390 1
303817 99303817 1001 86380 86390 1
303807 99303807 1001 86380 86390 1
303756 99303756 1001 86380 86390 1
303800 99303800 1001 86380 86390 1
303813 99303813 1001 86380 86390 1
303609 99303609 1001 86380 86390 1
303435 99303435 1001 86380 86390 1
304074 99304074 1001 86380 86390 1
304206 99304206 1001 86380 86390 1
304066 99304066 1001 86380 86390 1
304782 99304782 1001 86380 86390 1
304824 99304824 1001 86380 86390 1
304831 99304831 1001 86380 86390 1
304739 99304739 1001 86380 86390 1
304717 99304717 1001 86380 86390 1
304550 99304550 1001 86380 86390 1
304645 99304645 1001 86380 86390 1
304581 99304581 1001 86380 86390 1
304505 99304505 1001 86380 86390 1
304622 99304622 1001 86380 86390 1
304508 99304508 1001 86380 86390 1
304586 99304586 1001 86380 86390 1
304241 99304241 1001 86380 86390 1
304388 99304388 1001 86380 86390 1
304340 99304340 1001 86380 86390 1
304393 99304393 1001 86380 86390 1
305014 99305014 1001 86380 86390 1
304938 99304938 1001 86380 86390 1
305020 99305020 1001 86380 86390 1
305596 99305596 1001 86380 86390 1
305589 99305589 1001 86380 86390 1
305525 99305525 1001 86380 86390 1
305671 99305671 1001 86380 86390 1
305337 99305337 1001 86380 86390 1
305461 99305461 1001 86380 86390 1
305309 99305309 1001 86380 86390 1
305400 99305400 1001 86380 86390 1
305362 99305362 1001 86380 86390 1
305414 99305414 1001 86380 86390 1
305161 99305161 1001 86380 86390 1
305125 99305125 1001 86380 86390 1
305138 99305138 1001 86380 86390 1
305088 99305088 1001 86380 86390 1
500075 99500075 1001 86380 86390 1
500176 99500176 1001 86380 86390 1
500178 99500178 1001 86380 86390 1
500813 99500813 1001 86380 86390 1
500636 99500636 1001 86380 86390 1
500730 99500730 1001 86380 86390 1
500526 99500526 1001 86380 86390 1
500374 99500374 1001 86380 86390 1
500224 99500224 1001 86380 86390 1
500328 99500328 1001 86380 86390 1
500357 99500357 1001 86380 86390 1
500966 99500966 1001 86380 86390 1
500841 99500841 1001 86380 86390 1
500912 99500912 1001 86380 86390 1
500874 99500874 1001 86380 86390 1
501473 99501473 1001 86380 86390 1
501579 99501579 1001 86380 86390 1
501477 99501477 1001 86380 86390 1
501614 99501614 1001 86380 86390 1
501479 99501479 1001 86380 86390 1
501265 99501265 1001 86380 86390 1
501319 99501319 1001 86380 86390 1
501424 99501424 1001 86380 86390 1
501088 99501088 1001 86380 86390 1
501210 99501210 1001 86380 86390 1
501792 99501792 1001 86380 86390 1
501731 99501731 1001 86380 86390 1
501771 99501771 1001 86380 86390 1
501682 99501682 1001 86380 86390 1
501739 99501739 1001 86380 86390 1
502351 99502351 1001 86380 86390 1
502314 99502314 1001 86380 86390 1
502067 99502067 1001 86380 86390 1
502215 99502215 1001 86380 86390 1
502245 99502245 1001 86380 86390 1
501883 99501883 1001 86380 86390 1
501912 99501912 1001 86380 86390 1
501930 99501930 1001 86380 86390 1
502021 99502021 1001 86380 86390 1
501879 99501879 1001 86380 86390 1
501856 99501856 1001 86380 86390 1
502553 99502553 1001 86380 86390 1
502575 99502575 1001 86380 86390 1
502487 99502487 1001 86380 86390 1
503255 99503255 1001 86380 86390 1
503259 99503259 1001 86380 86390 1
503248 99503248 1001 86380 86390 1
503239 99503239 1001 86380 86390 1
502914 99502914 1001 86380 86390 1
502739 99502739 1001 86380 86390 1
502808 99502808 1001 86380 86390 1
502772 99502772 1001 86380 86390 1
502709 99502709 1001 86380 86390 1
503392 99503392 1001 86380 86390 1
503419 99503419 1001 86380 86390 1
503446 99503446 1001 86380 86390 1
503424 99503424 1001 86380 86390 1
503464 99503464 1001 86380 86390 1
503443 99503443 1001 86380 86390 1
503301 99503301 1001 86380 86390 1
504097 99504097 1001 86380 86390 1
503746 99503746 1001 86380 86390 1
503761 99503761 1001 86380 86390 1
503829 99503829 1001 86380 86390 1
503804 99503804 1001 86380 86390 1
503600 99503600 1001 86380 86390 1
503510 99503510 1001 86380 86390 1
503694 99503694 1001 86380 86390 1
504232 99504232 1001 86380 86390 1
504245 99504245 1001 86380 86390 1
504248 99504248 1001 86380 86390 1
504315 99504315 1001 86380 86390 1
504318 99504318 1001 86380 86390 1
504124 99504124 1001 86380 86390 1
504882 99504882 1001 86380 86390 1
504838 99504838 1001 86380 86390 1
504583 99504583 1001 86380 86390 1
504624 99504624 1001 86380 86390 1
504560 99504560 1001 86380 86390 1
504690 99504690 1001 86380 86390 1
504562 99504562 1001 86380 86390 1
504730 99504730 1001 86380 86390 1
504540 99504540 1001 86380 86390 1
504392 99504392 1001 86380 86390 1
504380 99504380 1001 86380 86390 1
505070 99505070 1001 86380 86390 1
505112 99505112 1001 86380 86390 1
504740 99504740 1001 86380 86390 1
504984 99504984 1001 86380 86390 1
505103 99505103 1001 86380 86390 1
505688 99505688 1001 86380 86390 1
505574 99505574 1001 86380 86390 1
505599 99505599 1001 86380 86390 1
505612 99505612 1001 86380 86390 1
505423 99505423 1001 86380 86390 1
505514 99505514 1001 86380 86390 1
505541 99505541 1001 86380 86390 1
505533 99505533 1001 86380 86390 1
505346 99505346 1001 86380 86390 1
505204 99505204 1001 86380 86390 1
505282 99505282 1001 86380 86390 1
505233 99505233 1001 86380 86390 1
505312 99505312 1001 86380 86390 1
505806 99505806 1001 86380 86390 1
505949 99505949 1001 86380 86390 1
505885 99505885 1001 86380 86390 1
505925 99505925 1001 86380 86390 1
505952 99505952 1001 86380 86390 1
505815 99505815 1001 86380 86390 1
505896 99505896 1001 86380 86390 1
506404 99506404 1001 86380 86390 1
506408 99506408 1001 86380 86390 1
506473 99506473 1001 86380 86390 1
506526 99506526 1001 86380 86390 1
506410 99506410 1001 86380 86390 1
506375 99506375 1001 86380 86390 1
505996 99505996 1001 86380 86390 1
506180 99506180 1001 86380 86390 1
506762 99506762 1001 86380 86390 1
507233 99507233 1001 86380 86390 1
507376 99507376 1001 86380 86390 1
507223 99507223 1001 86380 86390 1
507119 99507119 1001 86380 86390 1
507121 99507121 1001 86380 86390 1
507134 99507134 1001 86380 86390 1
506828 99506828 1001 86380 86390 1
507511 99507511 1001 86380 86390 1
507486 99507486 1001 86380 86390 1
507462 99507462 1001 86380 86390 1
507580 99507580 1001 86380 86390 1
507619 99507619 1001 86380 86390 1
508111 99508111 1001 86380 86390 1
508227 99508227 1001 86380 86390 1
507855 99507855 1001 86380 86390 1
508015 99508015 1001 86380 86390 1
507813 99507813 1001 86380 86390 1
507698 99507698 1001 86380 86390 1
507742 99507742 1001 86380 86390 1
508261 99508261 1001 86380 86390 1
508391 99508391 1001 86380 86390 1
508447 99508447 1001 86380 86390 1
508989 99508989 1001 86380 86390 1
508888 99508888 1001 86380 86390 1
508917 99508917 1001 86380 86390 1
508798 99508798 1001 86380 86390 1
508851 99508851 1001 86380 86390 1
508748 99508748 1001 86380 86390 1
508763 99508763 1001 86380 86390 1
508868 99508868 1001 86380 86390 1
508637 99508637 1001 86380 86390 1
508483 99508483 1001 86380 86390 1
508639 99508639 1001 86380 86390 1
509097 99509097 1001 86380 86390 1
509106 99509106 1001 86380 86390 1
509802 99509802 1001 86380 86390 1
509530 99509530 1001 86380 86390 1
509410 99509410 1001 86380 86390 1
509337 99509337 1001 86380 86390 1
509377 99509377 1001 86380 86390 1
509467 99509467 1001 86380 86390 1
509482 99509482 1001 86380 86390 1
510015 99510015 1001 86380 86390 1
509928 99509928 1001 86380 86390 1
510591 99510591 1001 86380 86390 1
510657 99510657 1001 86380 86390 1
510708 99510708 1001 86380 86390 1
510593 99510593 1001 86380 86390 1
510723 99510723 1001 86380 86390 1
510469 99510469 1001 86380 86390 1
510301 99510301 1001 86380 86390 1
510309 99510309 1001 86380 86390 1
510234 99510234 1001 86380 86390 1
510877 99510877 1001 86380 86390 1
511519 99511519 1001 86380 86390 1
511394 99511394 1001 86380 86390 1
511183 99511183 1001 86380 86390 1
511331 99511331 1001 86380 86390 1
511332 99511332 1001 86380 86390 1
511062 99511062 1001 86380 86390 1
511107 99511107 1001 86380 86390 1
510991 99510991 1001 86380 86390 1
511121 99511121 1001 86380 86390 1
511732 99511732 1001 86380 86390 1
511559 99511559 1001 86380 86390 1
512237 99512237 1001 86380 86390 1
512032 99512032 1001 86380 86390 1
512008 99512008 1001 86380 86390 1
512156 99512156 1001 86380 86390 1
512119 99512119 1001 86380 86390 1
511877 99511877 1001 86380 86390 1
511788 99511788 1001 86380 86390 1
511780 99511780 1001 86380 86390 1
511809 99511809 1001 86380 86390 1
512495 99512495 1001 86380 86390 1
512561 99512561 1001 86380 86390 1
512449 99512449 1001 86380 86390 1
512425 99512425 1001 86380 86390 1
513089 99513089 1001 86380 86390 1
513005 99513005 1001 86380 86390 1
513190 99513190 1001 86380 86390 1
513192 99513192 1001 86380 86390 1
513022 99513022 1001 86380 86390 1
512889 99512889 1001 86380 86390 1
512827 99512827 1001 86380 86390 1
512995 99512995 1001 86380 86390 1
512960 99512960 1001 86380 86390 1
512618 99512618 1001 86380 86390 1
512737 99512737 1001 86380 86390 1
513216 99513216 1001 86380 86390 1
513294 99513294 1001 86380 86390 1
513259 99513259 1001 86380 86390 1
513301 99513301 1001 86380 86390 1
514002 99514002 1001 86380 86390 1
514004 99514004 1001 86380 86390 1
514012 99514012 1001 86380 86390 1
514018 99514018 1001 86380 86390 1
513847 99513847 1001 86380 86390 1
513911 99513911 1001 86380 86390 1
513925 99513925 1001 86380 86390 1
513977 99513977 1001 86380 86390 1
513926 99513926 1001 86380 86390 1
513863 99513863 1001 86380 86390 1
513763 99513763 1001 86380 86390 1
513725 99513725 1001 86380 86390 1
513755 99513755 1001 86380 86390 1
513568 99513568 1001 86380 86390 1
513469 99513469 1001 86380 86390 1
513588 99513588 1001 86380 86390 1
514069 99514069 1001 86380 86390 1
514734 99514734 1001 86380 86390 1
514764 99514764 1001 86380 86390 1
514777 99514777 1001 86380 86390 1
514689 99514689 1001 86380 86390 1
514238 99514238 1001 86380 86390 1
514932 99514932 1001 86380 86390 1
514984 99514984 1001 86380 86390 1
515062 99515062 1001 86380 86390 1
514865 99514865 1001 86380 86390 1
515550 99515550 1001 86380 86390 1
515455 99515455 1001 86380 86390 1
515469 99515469 1001 86380 86390 1
515275 99515275 1001 86380 86390 1
515461 99515461 1001 86380 86390 1
515076 99515076 1001 86380 86390 1
515096 99515096 1001 86380 86390 1
515849 99515849 1001 86380 86390 1
515726 99515726 1001 86380 86390 1
515716 99515716 1001 86380 86390 1
515755 99515755 1001 86380 86390 1
515744 99515744 1001 86380 86390 1
516510 99516510 1001 86380 86390 1
516425 99516425 1001 86380 86390 1
516455 99516455 1001 86380 86390 1
516443 99516443 1001 86380 86390 1
516367 99516367 1001 86380 86390 1
516162 99516162 1001 86380 86390 1
516266 99516266 1001 86380 86390 1
515914 99515914 1001 86380 86390 1
515904 99515904 1001 86380 86390 1
516034 99516034 1001 86380 86390 1
515970 99515970 1001 86380 86390 1
516023 99516023 1001 86380 86390 1
515893 99515893 1001 86380 86390 1
515986 99515986 1001 86380 86390 1
516079 99516079 1001 86380 86390 1
516655 99516655 1001 86380 86390 1
516683 99516683 1001 86380 86390 1
516632 99516632 1001 86380 86390 1
517194 99517194 1001 86380 86390 1
517309 99517309 1001 86380 86390 1
517040 99517040 1001 86380 86390 1
516937 99516937 1001 86380 86390 1
516955 99516955 1001 86380 86390 1
517010 99517010 1001 86380 86390 1
517038 99517038 1001 86380 86390 1
516757 99516757 1001 86380 86390 1
516787 99516787 1001 86380 86390 1
517515 99517515 1001 86380 86390 1
517366 99517366 1001 86380 86390 1
517395 99517395 1001 86380 86390 1
517537 99517537 1001 86380 86390 1
518089 99518089 1001 86380 86390 1
518019 99518019 1001 86380 86390 1
517892 99517892 1001 86380 86390 1
517781 99517781 1001 86380 86390 1
518291 99518291 1001 86380 86390 1
518256 99518256 1001 86380 86390 1
518171 99518171 1001 86380 86390 1
518859 99518859 1001 86380 86390 1
518795 99518795 1001 86380 86390 1
518853 99518853 1001 86380 86390 1
518977 99518977 1001 86380 86390 1
518734 99518734 1001 86380 86390 1
518620 99518620 1001 86380 86390 1
518581 99518581 1001 86380 86390 1
518767 99518767 1001 86380 86390 1
518474 99518474 1001 86380 86390 1
519166 99519166 1001 86380 86390 1
519050 99519050 1001 86380 86390 1
519013 99519013 1001 86380 86390 1
519171 99519171 1001 86380 86390 1
519094 99519094 1001 86380 86390 1
519136 99519136 1001 86380 86390 1
519074 99519074 1001 86380 86390 1
519709 99519709 1001 86380 86390 1
519488 99519488 1001 86380 86390 1
519463 99519463 1001 86380 86390 1
519244 99519244 1001 86380 86390 1
520010 99520010 1001 86380 86390 1
520538 99520538 1001 86380 86390 1
520540 99520540 1001 86380 86390 1
520466 99520466 1001 86380 86390 1
520531 99520531 1001 86380 86390 1
520444 99520444 1001 86380 86390 1
520259 99520259 1001 86380 86390 1
520285 99520285 1001 86380 86390 1
520088 99520088 1001 86380 86390 1
520181 99520181 1001 86380 86390 1
520070 99520070 1001 86380 86390 1
520228 99520228 1001 86380 86390 1
520770 99520770 1001 86380 86390 1
520797 99520797 1001 86380 86390 1
520815 99520815 1001 86380 86390 1
521286 99521286 1001 86380 86390 1
521356 99521356 1001 86380 86390 1
521449 99521449 1001 86380 86390 1
521223 99521223 1001 86380 86390 1
521127 99521127 1001 86380 86390 1
521065 99521065 1001 86380 86390 1
520851 99520851 1001 86380 86390 1
521046 99521046 1001 86380 86390 1
520857 99520857 1001 86380 86390 1
521516 99521516 1001 86380 86390 1
521647 99521647 1001 86380 86390 1
521623 99521623 1001 86380 86390 1
521534 99521534 1001 86380 86390 1
521496 99521496 1001 86380 86390 1
521574 99521574 1001 86380 86390 1
522154 99522154 1001 86380 86390 1
522276 99522276 1001 86380 86390 1
522035 99522035 1001 86380 86390 1
522049 99522049 1001 86380 86390 1
521962 99521962 1001 86380 86390 1
522055 99522055 1001 86380 86390 1
521888 99521888 1001 86380 86390 1
521868 99521868 1001 86380 86390 1
521741 99521741 1001 86380 86390 1
522331 99522331 1001 86380 86390 1
522364 99522364 1001 86380 86390 1
522405 99522405 1001 86380 86390 1
523068 99523068 1001 86380 86390 1
522959 99522959 1001 86380 86390 1
522989 99522989 1001 86380 86390 1
522876 99522876 1001 86380 86390 1
522889 99522889 1001 86380 86390 1
522716 99522716 1001 86380 86390 1
522614 99522614 1001 86380 86390 1
522566 99522566 1001 86380 86390 1
522670 99522670 1001 86380 86390 1
523122 99523122 1001 86380 86390 1
523190 99523190 1001 86380 86390 1
523140 99523140 1001 86380 86390 1
523804 99523804 1001 86380 86390 1
523806 99523806 1001 86380 86390 1
523921 99523921 1001 86380 86390 1
523875 99523875 1001 86380 86390 1
523941 99523941 1001 86380 86390 1
523535 99523535 1001 86380 86390 1
523544 99523544 1001 86380 86390 1
523505 99523505 1001 86380 86390 1
523477 99523477 1001 86380 86390 1
523348 99523348 1001 86380 86390 1
523983 99523983 1001 86380 86390 1
523971 99523971 1001 86380 86390 1
524128 99524128 1001 86380 86390 1
524014 99524014 1001 86380 86390 1
524135 99524135 1001 86380 86390 1
524736 99524736 1001 86380 86390 1
524610 99524610 1001 86380 86390 1
524714 99524714 1001 86380 86390 1
524704 99524704 1001 86380 86390 1
524449 99524449 1001 86380 86390 1
524475 99524475 1001 86380 86390 1
524400 99524400 1001 86380 86390 1
524406 99524406 1001 86380 86390 1
524165 99524165 1001 86380 86390 1
524245 99524245 1001 86380 86390 1
524287 99524287 1001 86380 86390 1
524174 99524174 1001 86380 86390 1
524897 99524897 1001 86380 86390 1
524846 99524846 1001 86380 86390 1
524965 99524965 1001 86380 86390 1
524892 99524892 1001 86380 86390 1
524790 99524790 1001 86380 86390 1
524831 99524831 1001 86380 86390 1
525512 99525512 1001 86380 86390 1
525500 99525500 1001 86380 86390 1
525423 99525423 1001 86380 86390 1
525556 99525556 1001 86380 86390 1
525480 99525480 1001 86380 86390 1
525227 99525227 1001 86380 86390 1
525023 99525023 1001 86380 86390 1
525166 99525166 1001 86380 86390 1
525050 99525050 1001 86380 86390 1
525078 99525078 1001 86380 86390 1
525700 99525700 1001 86380 86390 1
525701 99525701 1001 86380 86390 1
525708 99525708 1001 86380 86390 1
526194 99526194 1001 86380 86390 1
526148 99526148 1001 86380 86390 1
526125 99526125 1001 86380 86390 1
525842 99525842 1001 86380 86390 1
525920 99525920 1001 86380 86390 1
525895 99525895 1001 86380 86390 1
525845 99525845 1001 86380 86390 1
525910 99525910 1001 86380 86390 1
525900 99525900 1001 86380 86390 1
526597 99526597 1001 86380 86390 1
526533 99526533 1001 86380 86390 1
526522 99526522 1001 86380 86390 1
527199 99527199 1001 86380 86390 1
527193 99527193 1001 86380 86390 1
527081 99527081 1001 86380 86390 1
526903 99526903 1001 86380 86390 1
526868 99526868 1001 86380 86390 1
526908 99526908 1001 86380 86390 1
526870 99526870 1001 86380 86390 1
527013 99527013 1001 86380 86390 1
526873 99526873 1001 86380 86390 1
526671 99526671 1001 86380 86390 1
526737 99526737 1001 86380 86390 1
526753 99526753 1001 86380 86390 1
527390 99527390 1001 86380 86390 1
527266 99527266 1001 86380 86390 1
527874 99527874 1001 86380 86390 1
527926 99527926 1001 86380 86390 1
527901 99527901 1001 86380 86390 1
528020 99528020 1001 86380 86390 1
528008 99528008 1001 86380 86390 1
528034 99528034 1001 86380 86390 1
528010 99528010 1001 86380 86390 1
527783 99527783 1001 86380 86390 1
527758 99527758 1001 86380 86390 1
527840 99527840 1001 86380 86390 1
527830 99527830 1001 86380 86390 1
527469 99527469 1001 86380 86390 1
527527 99527527 1001 86380 86390 1
528126 99528126 1001 86380 86390 1
528243 99528243 1001 86380 86390 1
528095 99528095 1001 86380 86390 1
528748 99528748 1001 86380 86390 1
528717 99528717 1001 86380 86390 1
528834 99528834 1001 86380 86390 1
528732 99528732 1001 86380 86390 1
528595 99528595 1001 86380 86390 1
528674 99528674 1001 86380 86390 1
528572 99528572 1001 86380 86390 1
528521 99528521 1001 86380 86390 1
528462 99528462 1001 86380 86390 1
528283 99528283 1001 86380 86390 1
528296 99528296 1001 86380 86390 1
528353 99528353 1001 86380 86390 1
528381 99528381 1001 86380 86390 1
528924 99528924 1001 86380 86390 1
528974 99528974 1001 86380 86390 1
529524 99529524 1001 86380 86390 1
529620 99529620 1001 86380 86390 1
529661 99529661 1001 86380 86390 1
529663 99529663 1001 86380 86390 1
529388 99529388 1001 86380 86390 1
529507 99529507 1001 86380 86390 1
529185 99529185 1001 86380 86390 1
529304 99529304 1001 86380 86390 1
529882 99529882 1001 86380 86390 1
529863 99529863 1001 86380 86390 1
529918 99529918 1001 86380 86390 1
530516 99530516 1001 86380 86390 1
530363 99530363 1001 86380 86390 1
530389 99530389 1001 86380 86390 1
530533 99530533 1001 86380 86390 1
530220 99530220 1001 86380 86390 1
530277 99530277 1001 86380 86390 1
530088 99530088 1001 86380 86390 1
530102 99530102 1001 86380 86390 1
529933 99529933 1001 86380 86390 1
530636 99530636 1001 86380 86390 1
530600 99530600 1001 86380 86390 1
530627 99530627 1001 86380 86390 1
531306 99531306 1001 86380 86390 1
531353 99531353 1001 86380 86390 1
531192 99531192 1001 86380 86390 1
531327 99531327 1001 86380 86390 1
530877 99530877 1001 86380 86390 1
530958 99530958 1001 86380 86390 1
530792 99530792 1001 86380 86390 1
530831 99530831 1001 86380 86390 1
531416 99531416 1001 86380 86390 1
531511 99531511 1001 86380 86390 1
531473 99531473 1001 86380 86390 1
531530 99531530 1001 86380 86390 1
531543 99531543 1001 86380 86390 1
531453 99531453 1001 86380 86390 1
531505 99531505 1001 86380 86390 1
532006 99532006 1001 86380 86390 1
532018 99532018 1001 86380 86390 1
531810 99531810 1001 86380 86390 1
531955 99531955 1001 86380 86390 1
531891 99531891 1001 86380 86390 1
531930 99531930 1001 86380 86390 1
531841 99531841 1001 86380 86390 1
531766 99531766 1001 86380 86390 1
531716 99531716 1001 86380 86390 1
531691 99531691 1001 86380 86390 1
531685 99531685 1001 86380 86390 1
531622 99531622 1001 86380 86390 1
532996 99532996 1001 86380 86390 1
532944 99532944 1001 86380 86390 1
532788 99532788 1001 86380 86390 1
532827 99532827 1001 86380 86390 1
532688 99532688 1001 86380 86390 1
532477 99532477 1001 86380 86390 1
532452 99532452 1001 86380 86390 1
532609 99532609 1001 86380 86390 1
532472 99532472 1001 86380 86390 1
533068 99533068 1001 86380 86390 1
533224 99533224 1001 86380 86390 1
533077 99533077 1001 86380 86390 1
533709 99533709 1001 86380 86390 1
533698 99533698 1001 86380 86390 1
533530 99533530 1001 86380 86390 1
533468 99533468 1001 86380 86390 1
533305 99533305 1001 86380 86390 1
533306 99533306 1001 86380 86390 1
534010 99534010 1001 86380 86390 1
533872 99533872 1001 86380 86390 1
534609 99534609 1001 86380 86390 1
534611 99534611 1001 86380 86390 1
534378 99534378 1001 86380 86390 1
534315 99534315 1001 86380 86390 1
534446 99534446 1001 86380 86390 1
534195 99534195 1001 86380 86390 1
534247 99534247 1001 86380 86390 1
534260 99534260 1001 86380 86390 1
534093 99534093 1001 86380 86390 1
534262 99534262 1001 86380 86390 1
534178 99534178 1001 86380 86390 1
534733 99534733 1001 86380 86390 1
534723 99534723 1001 86380 86390 1
535460 99535460 1001 86380 86390 1
535412 99535412 1001 86380 86390 1
535338 99535338 1001 86380 86390 1
535365 99535365 1001 86380 86390 1
535190 99535190 1001 86380 86390 1
535299 99535299 1001 86380 86390 1
534955 99534955 1001 86380 86390 1
536158 99536158 1001 86380 86390 1
536165 99536165 1001 86380 86390 1
536271 99536271 1001 86380 86390 1
536334 99536334 1001 86380 86390 1
535810 99535810 1001 86380 86390 1
535827 99535827 1001 86380 86390 1
536530 99536530 1001 86380 86390 1
536484 99536484 1001 86380 86390 1
536384 99536384 1001 86380 86390 1
536999 99536999 1001 86380 86390 1
537067 99537067 1001 86380 86390 1
536992 99536992 1001 86380 86390 1
537157 99537157 1001 86380 86390 1
537158 99537158 1001 86380 86390 1
537072 99537072 1001 86380 86390 1
536894 99536894 1001 86380 86390 1
536723 99536723 1001 86380 86390 1
536665 99536665 1001 86380 86390 1
536566 99536566 1001 86380 86390 1
537318 99537318 1001 86380 86390 1
537319 99537319 1001 86380 86390 1
537309 99537309 1001 86380 86390 1
537272 99537272 1001 86380 86390 1
537959 99537959 1001 86380 86390 1
537865 99537865 1001 86380 86390 1
537882 99537882 1001 86380 86390 1
537578 99537578 1001 86380 86390 1
537613 99537613 1001 86380 86390 1
537587 99537587 1001 86380 86390 1
537403 99537403 1001 86380 86390 1
537456 99537456 1001 86380 86390 1
538070 99538070 1001 86380 86390 1
538105 99538105 1001 86380 86390 1
538185 99538185 1001 86380 86390 1
538135 99538135 1001 86380 86390 1
538624 99538624 1001 86380 86390 1
538755 99538755 1001 86380 86390 1
538652 99538652 1001 86380 86390 1
538746 99538746 1001 86380 86390 1
538457 99538457 1001 86380 86390 1
538562 99538562 1001 86380 86390 1
538511 99538511 1001 86380 86390 1
538501 99538501 1001 86380 86390 1
538515 99538515 1001 86380 86390 1
538554 99538554 1001 86380 86390 1
538206 99538206 1001 86380 86390 1
539376 99539376 1001 86380 86390 1
539418 99539418 1001 86380 86390 1
539115 99539115 1001 86380 86390 1
539121 99539121 1001 86380 86390 1
539728 99539728 1001 86380 86390 1
539751 99539751 1001 86380 86390 1
539752 99539752 1001 86380 86390 1
539830 99539830 1001 86380 86390 1
540391 99540391 1001 86380 86390 1
540279 99540279 1001 86380 86390 1
540320 99540320 1001 86380 86390 1
540271 99540271 1001 86380 86390 1
540083 99540083 1001 86380 86390 1
540242 99540242 1001 86380 86390 1
539865 99539865 1001 86380 86390 1
540660 99540660 1001 86380 86390 1
540545 99540545 1001 86380 86390 1
540483 99540483 1001 86380 86390 1
541116 99541116 1001 86380 86390 1
541284 99541284 1001 86380 86390 1
541112 99541112 1001 86380 86390 1
540883 99540883 1001 86380 86390 1
540913 99540913 1001 86380 86390 1
540993 99540993 1001 86380 86390 1
540982 99540982 1001 86380 86390 1
540855 99540855 1001 86380 86390 1
540770 99540770 1001 86380 86390 1
540823 99540823 1001 86380 86390 1
541432 99541432 1001 86380 86390 1
541978 99541978 1001 86380 86390 1
542047 99542047 1001 86380 86390 1
542060 99542060 1001 86380 86390 1
541958 99541958 1001 86380 86390 1
541987 99541987 1001 86380 86390 1
542014 99542014 1001 86380 86390 1
541867 99541867 1001 86380 86390 1
541727 99541727 1001 86380 86390 1
541741 99541741 1001 86380 86390 1
541874 99541874 1001 86380 86390 1
541706 99541706 1001 86380 86390 1
541512 99541512 1001 86380 86390 1
541660 99541660 1001 86380 86390 1
542142 99542142 1001 86380 86390 1
542184 99542184 1001 86380 86390 1
542863 99542863 1001 86380 86390 1
542879 99542879 1001 86380 86390 1
542803 99542803 1001 86380 86390 1
542829 99542829 1001 86380 86390 1
542717 99542717 1001 86380 86390 1
542648 99542648 1001 86380 86390 1
542469 99542469 1001 86380 86390 1
542445 99542445 1001 86380 86390 1
542370 99542370 1001 86380 86390 1
542424 99542424 1001 86380 86390 1
543077 99543077 1001 86380 86390 1
543065 99543065 1001 86380 86390 1
543119 99543119 1001 86380 86390 1
542991 99542991 1001 86380 86390 1
543717 99543717 1001 86380 86390 1
543679 99543679 1001 86380 86390 1
543360 99543360 1001 86380 86390 1
543391 99543391 1001 86380 86390 1
543536 99543536 1001 86380 86390 1
543498 99543498 1001 86380 86390 1
543511 99543511 1001 86380 86390 1
543474 99543474 1001 86380 86390 1
543335 99543335 1001 86380 86390 1
543233 99543233 1001 86380 86390 1
543926 99543926 1001 86380 86390 1
543890 99543890 1001 86380 86390 1
543829 99543829 1001 86380 86390 1
544187 99544187 1001 86380 86390 1
544261 99544261 1001 86380 86390 1
544125 99544125 1001 86380 86390 1
544181 99544181 1001 86380 86390 1
544687 99544687 1001 86380 86390 1
544733 99544733 1001 86380 86390 1
544723 99544723 1001 86380 86390 1
408830 493 1001 52200 53397 1
431218 815 1001 25740 27177 1
512302 478 1001 49128 49427 1
517773 492 1001 40365 40664 1
400111 99400111 1001 86380 86390 1
400167 99400167 1001 86380 86390 1
400210 99400210 1001 86380 86390 1
400308 99400308 1001 86380 86390 1
400436 99400436 1001 86380 86390 1
401203 99401203 1001 86380 86390 1
401431 99401431 1001 86380 86390 1
401584 99401584 1001 86380 86390 1
401746 99401746 1001 86380 86390 1
402196 99402196 1001 86380 86390 1
402226 99402226 1001 86380 86390 1
402248 99402248 1001 86380 86390 1
402227 99402227 1001 86380 86390 1
402382 99402382 1001 86380 86390 1
402512 99402512 1001 86380 86390 1
402590 99402590 1001 86380 86390 1
402591 99402591 1001 86380 86390 1
402596 99402596 1001 86380 86390 1
402795 99402795 1001 86380 86390 1
402900 99402900 1001 86380 86390 1
403638 99403638 1001 86380 86390 1
403922 99403922 1001 86380 86390 1
403847 99403847 1001 86380 86390 1
403832 99403832 1001 86380 86390 1
404520 99404520 1001 86380 86390 1
404528 99404528 1001 86380 86390 1
404685 99404685 1001 86380 86390 1
404786 99404786 1001 86380 86390 1
404757 99404757 1001 86380 86390 1
404905 99404905 1001 86380 86390 1
404825 99404825 1001 86380 86390 1
405003 99405003 1001 86380 86390 1
405196 99405196 1001 86380 86390 1
405401 99405401 1001 86380 86390 1
405390 99405390 1001 86380 86390 1
405593 99405593 1001 86380 86390 1
405746 99405746 1001 86380 86390 1
406171 99406171 1001 86380 86390 1
406131 99406131 1001 86380 86390 1
406266 99406266 1001 86380 86390 1
406413 99406413 1001 86380 86390 1
406621 99406621 1001 86380 86390 1
406622 99406622 1001 86380 86390 1
406786 99406786 1001 86380 86390 1
406760 99406760 1001 86380 86390 1
406911 99406911 1001 86380 86390 1
406977 99406977 1001 86380 86390 1
407221 99407221 1001 86380 86390 1
407392 99407392 1001 86380 86390 1
407496 99407496 1001 86380 86390 1
407502 99407502 1001 86380 86390 1
407783 99407783 1001 86380 86390 1
407918 99407918 1001 86380 86390 1
408387 99408387 1001 86380 86390 1
408603 99408603 1001 86380 86390 1
408708 99408708 1001 86380 86390 1
408817 99408817 1001 86380 86390 1
408797 99408797 1001 86380 86390 1
408983 99408983 1001 86380 86390 1
409292 99409292 1001 86380 86390 1
409398 99409398 1001 86380 86390 1
409457 99409457 1001 86380 86390 1
409476 99409476 1001 86380 86390 1
409520 99409520 1001 86380 86390 1
409753 99409753 1001 86380 86390 1
409598 99409598 1001 86380 86390 1
409757 99409757 1001 86380 86390 1
409834 99409834 1001 86380 86390 1
409926 99409926 1001 86380 86390 1
410059 99410059 1001 86380 86390 1
410022 99410022 1001 86380 86390 1
410255 99410255 1001 86380 86390 1
410365 99410365 1001 86380 86390 1
410459 99410459 1001 86380 86390 1
411102 99411102 1001 86380 86390 1
411265 99411265 1001 86380 86390 1
411714 99411714 1001 86380 86390 1
411965 99411965 1001 86380 86390 1
412183 99412183 1001 86380 86390 1
412194 99412194 1001 86380 86390 1
412206 99412206 1001 86380 86390 1
413583 99413583 1001 86380 86390 1
413415 99413415 1001 86380 86390 1
412871 99412871 1001 86380 86390 1
412691 99412691 1001 86380 86390 1
413957 99413957 1001 86380 86390 1
415008 99415008 1001 86380 86390 1
414866 99414866 1001 86380 86390 1
414667 99414667 1001 86380 86390 1
414608 99414608 1001 86380 86390 1
414221 99414221 1001 86380 86390 1
414199 99414199 1001 86380 86390 1
414201 99414201 1001 86380 86390 1
414407 99414407 1001 86380 86390 1
414410 99414410 1001 86380 86390 1
414247 99414247 1001 86380 86390 1
415526 99415526 1001 86380 86390 1
415354 99415354 1001 86380 86390 1
416640 99416640 1001 86380 86390 1
416590 99416590 1001 86380 86390 1
416955 99416955 1001 86380 86390 1
416871 99416871 1001 86380 86390 1
416806 99416806 1001 86380 86390 1
416237 99416237 1001 86380 86390 1
416557 99416557 1001 86380 86390 1
416487 99416487 1001 86380 86390 1
416181 99416181 1001 86380 86390 1
416121 99416121 1001 86380 86390 1
415784 99415784 1001 86380 86390 1
415935 99415935 1001 86380 86390 1
417397 99417397 1001 86380 86390 1
417561 99417561 1001 86380 86390 1
418716 99418716 1001 86380 86390 1
418572 99418572 1001 86380 86390 1
418116 99418116 1001 86380 86390 1
418046 99418046 1001 86380 86390 1
418068 99418068 1001 86380 86390 1
417819 99417819 1001 86380 86390 1
417620 99417620 1001 86380 86390 1
417671 99417671 1001 86380 86390 1
417961 99417961 1001 86380 86390 1
419191 99419191 1001 86380 86390 1
418907 99418907 1001 86380 86390 1
418952 99418952 1001 86380 86390 1
419003 99419003 1001 86380 86390 1
418989 99418989 1001 86380 86390 1
419113 99419113 1001 86380 86390 1
420367 99420367 1001 86380 86390 1
420160 99420160 1001 86380 86390 1
420228 99420228 1001 86380 86390 1
419939 99419939 1001 86380 86390 1
419929 99419929 1001 86380 86390 1
419652 99419652 1001 86380 86390 1
419681 99419681 1001 86380 86390 1
419743 99419743 1001 86380 86390 1
419451 99419451 1001 86380 86390 1
419576 99419576 1001 86380 86390 1
419217 99419217 1001 86380 86390 1
419250 99419250 1001 86380 86390 1
419557 99419557 1001 86380 86390 1
420487 99420487 1001 86380 86390 1
420707 99420707 1001 86380 86390 1
422097 99422097 1001 86380 86390 1
421395 99421395 1001 86380 86390 1
421378 99421378 1001 86380 86390 1
421673 99421673 1001 86380 86390 1
421675 99421675 1001 86380 86390 1
421559 99421559 1001 86380 86390 1
421580 99421580 1001 86380 86390 1
421608 99421608 1001 86380 86390 1
421448 99421448 1001 86380 86390 1
420958 99420958 1001 86380 86390 1
422121 99422121 1001 86380 86390 1
422468 99422468 1001 86380 86390 1
422520 99422520 1001 86380 86390 1
422395 99422395 1001 86380 86390 1
422214 99422214 1001 86380 86390 1
422328 99422328 1001 86380 86390 1
423605 99423605 1001 86380 86390 1
423681 99423681 1001 86380 86390 1
423309 99423309 1001 86380 86390 1
423703 99423703 1001 86380 86390 1
423661 99423661 1001 86380 86390 1
423618 99423618 1001 86380 86390 1
423054 99423054 1001 86380 86390 1
423089 99423089 1001 86380 86390 1
422882 99422882 1001 86380 86390 1
422732 99422732 1001 86380 86390 1
422560 99422560 1001 86380 86390 1
422841 99422841 1001 86380 86390 1
422735 99422735 1001 86380 86390 1
423918 99423918 1001 86380 86390 1
423847 99423847 1001 86380 86390 1
424058 99424058 1001 86380 86390 1
423766 99423766 1001 86380 86390 1
425171 99425171 1001 86380 86390 1
425283 99425283 1001 86380 86390 1
425351 99425351 1001 86380 86390 1
425040 99425040 1001 86380 86390 1
425142 99425142 1001 86380 86390 1
424623 99424623 1001 86380 86390 1
424739 99424739 1001 86380 86390 1
424807 99424807 1001 86380 86390 1
424789 99424789 1001 86380 86390 1
424994 99424994 1001 86380 86390 1
424919 99424919 1001 86380 86390 1
424314 99424314 1001 86380 86390 1
424565 99424565 1001 86380 86390 1
424331 99424331 1001 86380 86390 1
424487 99424487 1001 86380 86390 1
425478 99425478 1001 86380 86390 1
425647 99425647 1001 86380 86390 1
427004 99427004 1001 86380 86390 1
426698 99426698 1001 86380 86390 1
426747 99426747 1001 86380 86390 1
426787 99426787 1001 86380 86390 1
426577 99426577 1001 86380 86390 1
426312 99426312 1001 86380 86390 1
425868 99425868 1001 86380 86390 1
425869 99425869 1001 86380 86390 1
425995 99425995 1001 86380 86390 1
426241 99426241 1001 86380 86390 1
427288 99427288 1001 86380 86390 1
427340 99427340 1001 86380 86390 1
427196 99427196 1001 86380 86390 1
428391 99428391 1001 86380 86390 1
428696 99428696 1001 86380 86390 1
428556 99428556 1001 86380 86390 1
428262 99428262 1001 86380 86390 1
428114 99428114 1001 86380 86390 1
427943 99427943 1001 86380 86390 1
427754 99427754 1001 86380 86390 1
427567 99427567 1001 86380 86390 1
427762 99427762 1001 86380 86390 1
427868 99427868 1001 86380 86390 1
427572 99427572 1001 86380 86390 1
427674 99427674 1001 86380 86390 1
428941 99428941 1001 86380 86390 1
429129 99429129 1001 86380 86390 1
428970 99428970 1001 86380 86390 1
430093 99430093 1001 86380 86390 1
430117 99430117 1001 86380 86390 1
429628 99429628 1001 86380 86390 1
429853 99429853 1001 86380 86390 1
429409 99429409 1001 86380 86390 1
429330 99429330 1001 86380 86390 1
430466 99430466 1001 86380 86390 1
430414 99430414 1001 86380 86390 1
430393 99430393 1001 86380 86390 1
432054 99432054 1001 86380 86390 1
431745 99431745 1001 86380 86390 1
431946 99431946 1001 86380 86390 1
431702 99431702 1001 86380 86390 1
431975 99431975 1001 86380 86390 1
431607 99431607 1001 86380 86390 1
431139 99431139 1001 86380 86390 1
431165 99431165 1001 86380 86390 1
431144 99431144 1001 86380 86390 1
432242 99432242 1001 86380 86390 1
431649 99431649 1001 86380 86390 1
432420 99432420 1001 86380 86390 1
432263 99432263 1001 86380 86390 1
433402 99433402 1001 86380 86390 1
433330 99433330 1001 86380 86390 1
432938 99432938 1001 86380 86390 1
434062 99434062 1001 86380 86390 1
433892 99433892 1001 86380 86390 1
434126 99434126 1001 86380 86390 1
434051 99434051 1001 86380 86390 1
435146 99435146 1001 86380 86390 1
434819 99434819 1001 86380 86390 1
434689 99434689 1001 86380 86390 1
434690 99434690 1001 86380 86390 1
434572 99434572 1001 86380 86390 1
434417 99434417 1001 86380 86390 1
435767 99435767 1001 86380 86390 1
435878 99435878 1001 86380 86390 1
435446 99435446 1001 86380 86390 1
436893 99436893 1001 86380 86390 1
437102 99437102 1001 86380 86390 1
437016 99437016 1001 86380 86390 1
436795 99436795 1001 86380 86390 1
436517 99436517 1001 86380 86390 1
436343 99436343 1001 86380 86390 1
436615 99436615 1001 86380 86390 1
436201 99436201 1001 86380 86390 1
437305 99437305 1001 86380 86390 1
300076 99300076 1001 86380 86390 1
437176 99437176 1001 86380 86390 1
300699 99300699 1001 86380 86390 1
300629 99300629 1001 86380 86390 1
300433 99300433 1001 86380 86390 1
300395 99300395 1001 86380 86390 1
300513 99300513 1001 86380 86390 1
300514 99300514 1001 86380 86390 1
300451 99300451 1001 86380 86390 1
300324 99300324 1001 86380 86390 1
300351 99300351 1001 86380 86390 1
300165 99300165 1001 86380 86390 1
300157 99300157 1001 86380 86390 1
300754 99300754 1001 86380 86390 1
300922 99300922 1001 86380 86390 1
300889 99300889 1001 86380 86390 1
301389 99301389 1001 86380 86390 1
301457 99301457 1001 86380 86390 1
301487 99301487 1001 86380 86390 1
301197 99301197 1001 86380 86390 1
301147 99301147 1001 86380 86390 1
301102 99301102 1001 86380 86390 1
300939 99300939 1001 86380 86390 1
301122 99301122 1001 86380 86390 1
301111 99301111 1001 86380 86390 1
301695 99301695 1001 86380 86390 1
302366 99302366 1001 86380 86390 1
302372 99302372 1001 86380 86390 1
302099 99302099 1001 86380 86390 1
302053 99302053 1001 86380 86390 1
302070 99302070 1001 86380 86390 1
302096 99302096 1001 86380 86390 1
301836 99301836 1001 86380 86390 1
302421 99302421 1001 86380 86390 1
302477 99302477 1001 86380 86390 1
303117 99303117 1001 86380 86390 1
303004 99303004 1001 86380 86390 1
303099 99303099 1001 86380 86390 1
303127 99303127 1001 86380 86390 1
302813 99302813 1001 86380 86390 1
302841 99302841 1001 86380 86390 1
302854 99302854 1001 86380 86390 1
302830 99302830 1001 86380 86390 1
302818 99302818 1001 86380 86390 1
302629 99302629 1001 86380 86390 1
302784 99302784 1001 86380 86390 1
302720 99302720 1001 86380 86390 1
302760 99302760 1001 86380 86390 1
303308 99303308 1001 86380 86390 1
303297 99303297 1001 86380 86390 1
303364 99303364 1001 86380 86390 1
303932 99303932 1001 86380 86390 1
303960 99303960 1001 86380 86390 1
303832 99303832 1001 86380 86390 1
303883 99303883 1001 86380 86390 1
303935 99303935 1001 86380 86390 1
303911 99303911 1001 86380 86390 1
303861 99303861 1001 86380 86390 1
303991 99303991 1001 86380 86390 1
303646 99303646 1001 86380 86390 1
303672 99303672 1001 86380 86390 1
303776 99303776 1001 86380 86390 1
303482 99303482 1001 86380 86390 1
303561 99303561 1001 86380 86390 1
303421 99303421 1001 86380 86390 1
304190 99304190 1001 86380 86390 1
304142 99304142 1001 86380 86390 1
304222 99304222 1001 86380 86390 1
304053 99304053 1001 86380 86390 1
304809 99304809 1001 86380 86390 1
304813 99304813 1001 86380 86390 1
304725 99304725 1001 86380 86390 1
304537 99304537 1001 86380 86390 1
304561 99304561 1001 86380 86390 1
304305 99304305 1001 86380 86390 1
305004 99305004 1001 86380 86390 1
304863 99304863 1001 86380 86390 1
304958 99304958 1001 86380 86390 1
304894 99304894 1001 86380 86390 1
305561 99305561 1001 86380 86390 1
305562 99305562 1001 86380 86390 1
305601 99305601 1001 86380 86390 1
305577 99305577 1001 86380 86390 1
305441 99305441 1001 86380 86390 1
305318 99305318 1001 86380 86390 1
305321 99305321 1001 86380 86390 1
305181 99305181 1001 86380 86390 1
305197 99305197 1001 86380 86390 1
305239 99305239 1001 86380 86390 1
305086 99305086 1001 86380 86390 1
305271 99305271 1001 86380 86390 1
500154 99500154 1001 86380 86390 1
500113 99500113 1001 86380 86390 1
500780 99500780 1001 86380 86390 1
500454 99500454 1001 86380 86390 1
500327 99500327 1001 86380 86390 1
500263 99500263 1001 86380 86390 1
500954 99500954 1001 86380 86390 1
500952 99500952 1001 86380 86390 1
501449 99501449 1001 86380 86390 1
501438 99501438 1001 86380 86390 1
501567 99501567 1001 86380 86390 1
501494 99501494 1001 86380 86390 1
501469 99501469 1001 86380 86390 1
501585 99501585 1001 86380 86390 1
501633 99501633 1001 86380 86390 1
501418 99501418 1001 86380 86390 1
501238 99501238 1001 86380 86390 1
501793 99501793 1001 86380 86390 1
501651 99501651 1001 86380 86390 1
502377 99502377 1001 86380 86390 1
502392 99502392 1001 86380 86390 1
502405 99502405 1001 86380 86390 1
502278 99502278 1001 86380 86390 1
502386 99502386 1001 86380 86390 1
502136 99502136 1001 86380 86390 1
502150 99502150 1001 86380 86390 1
502176 99502176 1001 86380 86390 1
502088 99502088 1001 86380 86390 1
502114 99502114 1001 86380 86390 1
502127 99502127 1001 86380 86390 1
502205 99502205 1001 86380 86390 1
501872 99501872 1001 86380 86390 1
501924 99501924 1001 86380 86390 1
501887 99501887 1001 86380 86390 1
502004 99502004 1001 86380 86390 1
502006 99502006 1001 86380 86390 1
501969 99501969 1001 86380 86390 1
502475 99502475 1001 86380 86390 1
502659 99502659 1001 86380 86390 1
502478 99502478 1001 86380 86390 1
502664 99502664 1001 86380 86390 1
502653 99502653 1001 86380 86390 1
503112 99503112 1001 86380 86390 1
503125 99503125 1001 86380 86390 1
503133 99503133 1001 86380 86390 1
502977 99502977 1001 86380 86390 1
502697 99502697 1001 86380 86390 1
502715 99502715 1001 86380 86390 1
502717 99502717 1001 86380 86390 1
502820 99502820 1001 86380 86390 1
502812 99502812 1001 86380 86390 1
502877 99502877 1001 86380 86390 1
503397 99503397 1001 86380 86390 1
504027 99504027 1001 86380 86390 1
503723 99503723 1001 86380 86390 1
503739 99503739 1001 86380 86390 1
503857 99503857 1001 86380 86390 1
503769 99503769 1001 86380 86390 1
503690 99503690 1001 86380 86390 1
504182 99504182 1001 86380 86390 1
504203 99504203 1001 86380 86390 1
504139 99504139 1001 86380 86390 1
504269 99504269 1001 86380 86390 1
504836 99504836 1001 86380 86390 1
504628 99504628 1001 86380 86390 1
504732 99504732 1001 86380 86390 1
504681 99504681 1001 86380 86390 1
504580 99504580 1001 86380 86390 1
504389 99504389 1001 86380 86390 1
504519 99504519 1001 86380 86390 1
504390 99504390 1001 86380 86390 1
504410 99504410 1001 86380 86390 1
505116 99505116 1001 86380 86390 1
505027 99505027 1001 86380 86390 1
505670 99505670 1001 86380 86390 1
505726 99505726 1001 86380 86390 1
505703 99505703 1001 86380 86390 1
505396 99505396 1001 86380 86390 1
505508 99505508 1001 86380 86390 1
505394 99505394 1001 86380 86390 1
505179 99505179 1001 86380 86390 1
505244 99505244 1001 86380 86390 1
505248 99505248 1001 86380 86390 1
505236 99505236 1001 86380 86390 1
505341 99505341 1001 86380 86390 1
505833 99505833 1001 86380 86390 1
505899 99505899 1001 86380 86390 1
506512 99506512 1001 86380 86390 1
506491 99506491 1001 86380 86390 1
506254 99506254 1001 86380 86390 1
506333 99506333 1001 86380 86390 1
506029 99506029 1001 86380 86390 1
506159 99506159 1001 86380 86390 1
506019 99506019 1001 86380 86390 1
506175 99506175 1001 86380 86390 1
506137 99506137 1001 86380 86390 1
506060 99506060 1001 86380 86390 1
506099 99506099 1001 86380 86390 1
506112 99506112 1001 86380 86390 1
506723 99506723 1001 86380 86390 1
506734 99506734 1001 86380 86390 1
507327 99507327 1001 86380 86390 1
507079 99507079 1001 86380 86390 1
507216 99507216 1001 86380 86390 1
506889 99506889 1001 86380 86390 1
507488 99507488 1001 86380 86390 1
507490 99507490 1001 86380 86390 1
507520 99507520 1001 86380 86390 1
507624 99507624 1001 86380 86390 1
508186 99508186 1001 86380 86390 1
508155 99508155 1001 86380 86390 1
507917 99507917 1001 86380 86390 1
508025 99508025 1001 86380 86390 1
507897 99507897 1001 86380 86390 1
507731 99507731 1001 86380 86390 1
507631 99507631 1001 86380 86390 1
507660 99507660 1001 86380 86390 1
507737 99507737 1001 86380 86390 1
508428 99508428 1001 86380 86390 1
508423 99508423 1001 86380 86390 1
508283 99508283 1001 86380 86390 1
508361 99508361 1001 86380 86390 1
509011 99509011 1001 86380 86390 1
508965 99508965 1001 86380 86390 1
509055 99509055 1001 86380 86390 1
508689 99508689 1001 86380 86390 1
508481 99508481 1001 86380 86390 1
508566 99508566 1001 86380 86390 1
508515 99508515 1001 86380 86390 1
509266 99509266 1001 86380 86390 1
509089 99509089 1001 86380 86390 1
509208 99509208 1001 86380 86390 1
509079 99509079 1001 86380 86390 1
509274 99509274 1001 86380 86390 1
509250 99509250 1001 86380 86390 1
509811 99509811 1001 86380 86390 1
509721 99509721 1001 86380 86390 1
509761 99509761 1001 86380 86390 1
509818 99509818 1001 86380 86390 1
509604 99509604 1001 86380 86390 1
509561 99509561 1001 86380 86390 1
509691 99509691 1001 86380 86390 1
510043 99510043 1001 86380 86390 1
510098 99510098 1001 86380 86390 1
509932 99509932 1001 86380 86390 1
510024 99510024 1001 86380 86390 1
510706 99510706 1001 86380 86390 1
510567 99510567 1001 86380 86390 1
510712 99510712 1001 86380 86390 1
510545 99510545 1001 86380 86390 1
510675 99510675 1001 86380 86390 1
510366 99510366 1001 86380 86390 1
510419 99510419 1001 86380 86390 1
510458 99510458 1001 86380 86390 1
510451 99510451 1001 86380 86390 1
510287 99510287 1001 86380 86390 1
510250 99510250 1001 86380 86390 1
510241 99510241 1001 86380 86390 1
510282 99510282 1001 86380 86390 1
510205 99510205 1001 86380 86390 1
510779 99510779 1001 86380 86390 1
510912 99510912 1001 86380 86390 1
510744 99510744 1001 86380 86390 1
510875 99510875 1001 86380 86390 1
511373 99511373 1001 86380 86390 1
511391 99511391 1001 86380 86390 1
511513 99511513 1001 86380 86390 1
511324 99511324 1001 86380 86390 1
511338 99511338 1001 86380 86390 1
511319 99511319 1001 86380 86390 1
511255 99511255 1001 86380 86390 1
510959 99510959 1001 86380 86390 1
510967 99510967 1001 86380 86390 1
510968 99510968 1001 86380 86390 1
511111 99511111 1001 86380 86390 1
511654 99511654 1001 86380 86390 1
511629 99511629 1001 86380 86390 1
511586 99511586 1001 86380 86390 1
511627 99511627 1001 86380 86390 1
512277 99512277 1001 86380 86390 1
512187 99512187 1001 86380 86390 1
512034 99512034 1001 86380 86390 1
512036 99512036 1001 86380 86390 1
512140 99512140 1001 86380 86390 1
511985 99511985 1001 86380 86390 1
512025 99512025 1001 86380 86390 1
511987 99511987 1001 86380 86390 1
511965 99511965 1001 86380 86390 1
511940 99511940 1001 86380 86390 1
511943 99511943 1001 86380 86390 1
511762 99511762 1001 86380 86390 1
511802 99511802 1001 86380 86390 1
511880 99511880 1001 86380 86390 1
511934 99511934 1001 86380 86390 1
511806 99511806 1001 86380 86390 1
511858 99511858 1001 86380 86390 1
512507 99512507 1001 86380 86390 1
513078 99513078 1001 86380 86390 1
513117 99513117 1001 86380 86390 1
513015 99513015 1001 86380 86390 1
513016 99513016 1001 86380 86390 1
513186 99513186 1001 86380 86390 1
513085 99513085 1001 86380 86390 1
513111 99513111 1001 86380 86390 1
513197 99513197 1001 86380 86390 1
512820 99512820 1001 86380 86390 1
512861 99512861 1001 86380 86390 1
512614 99512614 1001 86380 86390 1
512720 99512720 1001 86380 86390 1
512605 99512605 1001 86380 86390 1
513306 99513306 1001 86380 86390 1
513387 99513387 1001 86380 86390 1
513864 99513864 1001 86380 86390 1
513947 99513947 1001 86380 86390 1
513913 99513913 1001 86380 86390 1
513634 99513634 1001 86380 86390 1
513689 99513689 1001 86380 86390 1
513624 99513624 1001 86380 86390 1
513626 99513626 1001 86380 86390 1
513508 99513508 1001 86380 86390 1
513524 99513524 1001 86380 86390 1
513422 99513422 1001 86380 86390 1
514080 99514080 1001 86380 86390 1
514176 99514176 1001 86380 86390 1
514177 99514177 1001 86380 86390 1
514157 99514157 1001 86380 86390 1
514813 99514813 1001 86380 86390 1
514751 99514751 1001 86380 86390 1
514714 99514714 1001 86380 86390 1
514604 99514604 1001 86380 86390 1
514633 99514633 1001 86380 86390 1
514394 99514394 1001 86380 86390 1
514305 99514305 1001 86380 86390 1
514253 99514253 1001 86380 86390 1
514269 99514269 1001 86380 86390 1
514867 99514867 1001 86380 86390 1
514862 99514862 1001 86380 86390 1
514891 99514891 1001 86380 86390 1
515047 99515047 1001 86380 86390 1
515533 99515533 1001 86380 86390 1
515534 99515534 1001 86380 86390 1
515637 99515637 1001 86380 86390 1
515671 99515671 1001 86380 86390 1
515632 99515632 1001 86380 86390 1
515420 99515420 1001 86380 86390 1
515318 99515318 1001 86380 86390 1
515397 99515397 1001 86380 86390 1
515238 99515238 1001 86380 86390 1
515217 99515217 1001 86380 86390 1
515792 99515792 1001 86380 86390 1
516325 99516325 1001 86380 86390 1
516351 99516351 1001 86380 86390 1
516404 99516404 1001 86380 86390 1
516417 99516417 1001 86380 86390 1
516283 99516283 1001 86380 86390 1
515968 99515968 1001 86380 86390 1
515985 99515985 1001 86380 86390 1
515908 99515908 1001 86380 86390 1
516676 99516676 1001 86380 86390 1
516599 99516599 1001 86380 86390 1
516615 99516615 1001 86380 86390 1
516512 99516512 1001 86380 86390 1
516527 99516527 1001 86380 86390 1
517181 99517181 1001 86380 86390 1
517289 99517289 1001 86380 86390 1
517214 99517214 1001 86380 86390 1
516988 99516988 1001 86380 86390 1
516974 99516974 1001 86380 86390 1
516753 99516753 1001 86380 86390 1
517412 99517412 1001 86380 86390 1
517415 99517415 1001 86380 86390 1
517969 99517969 1001 86380 86390 1
518087 99518087 1001 86380 86390 1
518100 99518100 1001 86380 86390 1
518038 99518038 1001 86380 86390 1
518091 99518091 1001 86380 86390 1
518094 99518094 1001 86380 86390 1
517868 99517868 1001 86380 86390 1
517882 99517882 1001 86380 86390 1
517947 99517947 1001 86380 86390 1
517782 99517782 1001 86380 86390 1
517925 99517925 1001 86380 86390 1
517863 99517863 1001 86380 86390 1
517787 99517787 1001 86380 86390 1
517774 99517774 1001 86380 86390 1
517556 99517556 1001 86380 86390 1
517641 99517641 1001 86380 86390 1
517693 99517693 1001 86380 86390 1
518228 99518228 1001 86380 86390 1
518179 99518179 1001 86380 86390 1
518955 99518955 1001 86380 86390 1
518887 99518887 1001 86380 86390 1
518866 99518866 1001 86380 86390 1
518896 99518896 1001 86380 86390 1
518772 99518772 1001 86380 86390 1
518605 99518605 1001 86380 86390 1
518632 99518632 1001 86380 86390 1
518711 99518711 1001 86380 86390 1
518523 99518523 1001 86380 86390 1
518386 99518386 1001 86380 86390 1
518517 99518517 1001 86380 86390 1
518417 99518417 1001 86380 86390 1
519156 99519156 1001 86380 86390 1
519092 99519092 1001 86380 86390 1
519086 99519086 1001 86380 86390 1
519165 99519165 1001 86380 86390 1
519712 99519712 1001 86380 86390 1
519674 99519674 1001 86380 86390 1
519787 99519787 1001 86380 86390 1
519598 99519598 1001 86380 86390 1
519433 99519433 1001 86380 86390 1
519601 99519601 1001 86380 86390 1
519424 99519424 1001 86380 86390 1
519412 99519412 1001 86380 86390 1
519298 99519298 1001 86380 86390 1
519327 99519327 1001 86380 86390 1
519353 99519353 1001 86380 86390 1
519342 99519342 1001 86380 86390 1
519384 99519384 1001 86380 86390 1
519959 99519959 1001 86380 86390 1
519817 99519817 1001 86380 86390 1
519923 99519923 1001 86380 86390 1
520016 99520016 1001 86380 86390 1
520467 99520467 1001 86380 86390 1
520292 99520292 1001 86380 86390 1
520229 99520229 1001 86380 86390 1
520308 99520308 1001 86380 86390 1
520364 99520364 1001 86380 86390 1
520098 99520098 1001 86380 86390 1
520112 99520112 1001 86380 86390 1
520076 99520076 1001 86380 86390 1
520186 99520186 1001 86380 86390 1
520767 99520767 1001 86380 86390 1
520704 99520704 1001 86380 86390 1
520705 99520705 1001 86380 86390 1
520801 99520801 1001 86380 86390 1
520805 99520805 1001 86380 86390 1
521340 99521340 1001 86380 86390 1
521310 99521310 1001 86380 86390 1
521414 99521414 1001 86380 86390 1
521138 99521138 1001 86380 86390 1
521040 99521040 1001 86380 86390 1
520940 99520940 1001 86380 86390 1
520956 99520956 1001 86380 86390 1
520894 99520894 1001 86380 86390 1
521606 99521606 1001 86380 86390 1
521533 99521533 1001 86380 86390 1
521616 99521616 1001 86380 86390 1
521618 99521618 1001 86380 86390 1
522291 99522291 1001 86380 86390 1
522244 99522244 1001 86380 86390 1
522108 99522108 1001 86380 86390 1
522161 99522161 1001 86380 86390 1
522239 99522239 1001 86380 86390 1
522136 99522136 1001 86380 86390 1
521933 99521933 1001 86380 86390 1
521976 99521976 1001 86380 86390 1
521725 99521725 1001 86380 86390 1
521834 99521834 1001 86380 86390 1
521836 99521836 1001 86380 86390 1
522319 99522319 1001 86380 86390 1
522443 99522443 1001 86380 86390 1
522990 99522990 1001 86380 86390 1
522916 99522916 1001 86380 86390 1
523026 99523026 1001 86380 86390 1
522975 99522975 1001 86380 86390 1
522765 99522765 1001 86380 86390 1
522830 99522830 1001 86380 86390 1
522741 99522741 1001 86380 86390 1
522767 99522767 1001 86380 86390 1
522616 99522616 1001 86380 86390 1
522556 99522556 1001 86380 86390 1
522633 99522633 1001 86380 86390 1
522673 99522673 1001 86380 86390 1
522704 99522704 1001 86380 86390 1
523276 99523276 1001 86380 86390 1
523214 99523214 1001 86380 86390 1
523269 99523269 1001 86380 86390 1
523926 99523926 1001 86380 86390 1
523763 99523763 1001 86380 86390 1
523560 99523560 1001 86380 86390 1
523668 99523668 1001 86380 86390 1
523657 99523657 1001 86380 86390 1
523557 99523557 1001 86380 86390 1
523475 99523475 1001 86380 86390 1
523501 99523501 1001 86380 86390 1
524084 99524084 1001 86380 86390 1
[truncated: 4,073,985 more chars]
