# Supplementary material for: Fast and near-optimal monitoring for healthcare acquired infection outbreaks
Source: PLoS Comput Biol. 2019 Sep 16;15(9):e1007284. doi: 10.1371/journal.pcbi.1007284 (PMC6762212; doi:10.1371/journal.pcbi.1007284)
Supplement: S2 Data — (ZIP) [file pcbi.1007284.s007.zip › MobilityLogs2/HAISE_Carilion_all_visits_day_188.txt]

#Person location Sublocation StartTime EndTime Type
409063 497 1001 20220 20877 1
423171 848 1001 54900 55737 1
537538 701 1001 41320 41620 1
400108 99400108 1001 86380 86390 1
400190 99400190 1001 86380 86390 1
400161 99400161 1001 86380 86390 1
400208 99400208 1001 86380 86390 1
400320 99400320 1001 86380 86390 1
400253 99400253 1001 86380 86390 1
400435 99400435 1001 86380 86390 1
400534 99400534 1001 86380 86390 1
400684 99400684 1001 86380 86390 1
400719 99400719 1001 86380 86390 1
400742 99400742 1001 86380 86390 1
400822 99400822 1001 86380 86390 1
400868 99400868 1001 86380 86390 1
401000 99401000 1001 86380 86390 1
401097 99401097 1001 86380 86390 1
401127 99401127 1001 86380 86390 1
401437 99401437 1001 86380 86390 1
401482 99401482 1001 86380 86390 1
401364 99401364 1001 86380 86390 1
401807 99401807 1001 86380 86390 1
401788 99401788 1001 86380 86390 1
401839 99401839 1001 86380 86390 1
402034 99402034 1001 86380 86390 1
402227 99402227 1001 86380 86390 1
402564 99402564 1001 86380 86390 1
402651 99402651 1001 86380 86390 1
402716 99402716 1001 86380 86390 1
402833 99402833 1001 86380 86390 1
403400 99403400 1001 86380 86390 1
403350 99403350 1001 86380 86390 1
403338 99403338 1001 86380 86390 1
403493 99403493 1001 86380 86390 1
403551 99403551 1001 86380 86390 1
403768 99403768 1001 86380 86390 1
403868 99403868 1001 86380 86390 1
404097 99404097 1001 86380 86390 1
404218 99404218 1001 86380 86390 1
404460 99404460 1001 86380 86390 1
404724 99404724 1001 86380 86390 1
404868 99404868 1001 86380 86390 1
405003 99405003 1001 86380 86390 1
405106 99405106 1001 86380 86390 1
405132 99405132 1001 86380 86390 1
405269 99405269 1001 86380 86390 1
405401 99405401 1001 86380 86390 1
405435 99405435 1001 86380 86390 1
405513 99405513 1001 86380 86390 1
405617 99405617 1001 86380 86390 1
405657 99405657 1001 86380 86390 1
405859 99405859 1001 86380 86390 1
406065 99406065 1001 86380 86390 1
406518 99406518 1001 86380 86390 1
406672 99406672 1001 86380 86390 1
406776 99406776 1001 86380 86390 1
406738 99406738 1001 86380 86390 1
406922 99406922 1001 86380 86390 1
406953 99406953 1001 86380 86390 1
407290 99407290 1001 86380 86390 1
407423 99407423 1001 86380 86390 1
407409 99407409 1001 86380 86390 1
407609 99407609 1001 86380 86390 1
407651 99407651 1001 86380 86390 1
407680 99407680 1001 86380 86390 1
407804 99407804 1001 86380 86390 1
407862 99407862 1001 86380 86390 1
408018 99408018 1001 86380 86390 1
408175 99408175 1001 86380 86390 1
408164 99408164 1001 86380 86390 1
408706 99408706 1001 86380 86390 1
408783 99408783 1001 86380 86390 1
408943 99408943 1001 86380 86390 1
408899 99408899 1001 86380 86390 1
408958 99408958 1001 86380 86390 1
409060 99409060 1001 86380 86390 1
409021 99409021 1001 86380 86390 1
409218 99409218 1001 86380 86390 1
409416 99409416 1001 86380 86390 1
409462 99409462 1001 86380 86390 1
409579 99409579 1001 86380 86390 1
409650 99409650 1001 86380 86390 1
409674 99409674 1001 86380 86390 1
409778 99409778 1001 86380 86390 1
409910 99409910 1001 86380 86390 1
410404 99410404 1001 86380 86390 1
410306 99410306 1001 86380 86390 1
410507 99410507 1001 86380 86390 1
410633 99410633 1001 86380 86390 1
410754 99410754 1001 86380 86390 1
410998 99410998 1001 86380 86390 1
410922 99410922 1001 86380 86390 1
411027 99411027 1001 86380 86390 1
411270 99411270 1001 86380 86390 1
411493 99411493 1001 86380 86390 1
411447 99411447 1001 86380 86390 1
411551 99411551 1001 86380 86390 1
411743 99411743 1001 86380 86390 1
411819 99411819 1001 86380 86390 1
411932 99411932 1001 86380 86390 1
412095 99412095 1001 86380 86390 1
412250 99412250 1001 86380 86390 1
412274 99412274 1001 86380 86390 1
412090 99412090 1001 86380 86390 1
413376 99413376 1001 86380 86390 1
413457 99413457 1001 86380 86390 1
413356 99413356 1001 86380 86390 1
412965 99412965 1001 86380 86390 1
412822 99412822 1001 86380 86390 1
412699 99412699 1001 86380 86390 1
412602 99412602 1001 86380 86390 1
412638 99412638 1001 86380 86390 1
413764 99413764 1001 86380 86390 1
413854 99413854 1001 86380 86390 1
413878 99413878 1001 86380 86390 1
414976 99414976 1001 86380 86390 1
414618 99414618 1001 86380 86390 1
414879 99414879 1001 86380 86390 1
414301 99414301 1001 86380 86390 1
414438 99414438 1001 86380 86390 1
414170 99414170 1001 86380 86390 1
414134 99414134 1001 86380 86390 1
415703 99415703 1001 86380 86390 1
415504 99415504 1001 86380 86390 1
415484 99415484 1001 86380 86390 1
416963 99416963 1001 86380 86390 1
416776 99416776 1001 86380 86390 1
416212 99416212 1001 86380 86390 1
416498 99416498 1001 86380 86390 1
416262 99416262 1001 86380 86390 1
416229 99416229 1001 86380 86390 1
416343 99416343 1001 86380 86390 1
415984 99415984 1001 86380 86390 1
415763 99415763 1001 86380 86390 1
415871 99415871 1001 86380 86390 1
417311 99417311 1001 86380 86390 1
417345 99417345 1001 86380 86390 1
417106 99417106 1001 86380 86390 1
417109 99417109 1001 86380 86390 1
417606 99417606 1001 86380 86390 1
417410 99417410 1001 86380 86390 1
417468 99417468 1001 86380 86390 1
418544 99418544 1001 86380 86390 1
418784 99418784 1001 86380 86390 1
418571 99418571 1001 86380 86390 1
418572 99418572 1001 86380 86390 1
418526 99418526 1001 86380 86390 1
418274 99418274 1001 86380 86390 1
418372 99418372 1001 86380 86390 1
418419 99418419 1001 86380 86390 1
418117 99418117 1001 86380 86390 1
417889 99417889 1001 86380 86390 1
419168 99419168 1001 86380 86390 1
418925 99418925 1001 86380 86390 1
418819 99418819 1001 86380 86390 1
419770 99419770 1001 86380 86390 1
420036 99420036 1001 86380 86390 1
419753 99419753 1001 86380 86390 1
420011 99420011 1001 86380 86390 1
419756 99419756 1001 86380 86390 1
419615 99419615 1001 86380 86390 1
419487 99419487 1001 86380 86390 1
419370 99419370 1001 86380 86390 1
420661 99420661 1001 86380 86390 1
420701 99420701 1001 86380 86390 1
420824 99420824 1001 86380 86390 1
421748 99421748 1001 86380 86390 1
421872 99421872 1001 86380 86390 1
421730 99421730 1001 86380 86390 1
420897 99420897 1001 86380 86390 1
421091 99421091 1001 86380 86390 1
420850 99420850 1001 86380 86390 1
421096 99421096 1001 86380 86390 1
422402 99422402 1001 86380 86390 1
422218 99422218 1001 86380 86390 1
422348 99422348 1001 86380 86390 1
422476 99422476 1001 86380 86390 1
423547 99423547 1001 86380 86390 1
423634 99423634 1001 86380 86390 1
423389 99423389 1001 86380 86390 1
423190 99423190 1001 86380 86390 1
423007 99423007 1001 86380 86390 1
422882 99422882 1001 86380 86390 1
422729 99422729 1001 86380 86390 1
423792 99423792 1001 86380 86390 1
423795 99423795 1001 86380 86390 1
423943 99423943 1001 86380 86390 1
424073 99424073 1001 86380 86390 1
423981 99423981 1001 86380 86390 1
424061 99424061 1001 86380 86390 1
425152 99425152 1001 86380 86390 1
424726 99424726 1001 86380 86390 1
424945 99424945 1001 86380 86390 1
424750 99424750 1001 86380 86390 1
424442 99424442 1001 86380 86390 1
424427 99424427 1001 86380 86390 1
425558 99425558 1001 86380 86390 1
425632 99425632 1001 86380 86390 1
425640 99425640 1001 86380 86390 1
425616 99425616 1001 86380 86390 1
426912 99426912 1001 86380 86390 1
426799 99426799 1001 86380 86390 1
427113 99427113 1001 86380 86390 1
426549 99426549 1001 86380 86390 1
426093 99426093 1001 86380 86390 1
426025 99426025 1001 86380 86390 1
425930 99425930 1001 86380 86390 1
426241 99426241 1001 86380 86390 1
427263 99427263 1001 86380 86390 1
427517 99427517 1001 86380 86390 1
427334 99427334 1001 86380 86390 1
427446 99427446 1001 86380 86390 1
427472 99427472 1001 86380 86390 1
427476 99427476 1001 86380 86390 1
428005 99428005 1001 86380 86390 1
428235 99428235 1001 86380 86390 1
428193 99428193 1001 86380 86390 1
428014 99428014 1001 86380 86390 1
428147 99428147 1001 86380 86390 1
427842 99427842 1001 86380 86390 1
428941 99428941 1001 86380 86390 1
429030 99429030 1001 86380 86390 1
428836 99428836 1001 86380 86390 1
428983 99428983 1001 86380 86390 1
430118 99430118 1001 86380 86390 1
430281 99430281 1001 86380 86390 1
430161 99430161 1001 86380 86390 1
429633 99429633 1001 86380 86390 1
429708 99429708 1001 86380 86390 1
429953 99429953 1001 86380 86390 1
429180 99429180 1001 86380 86390 1
429455 99429455 1001 86380 86390 1
429427 99429427 1001 86380 86390 1
430546 99430546 1001 86380 86390 1
432054 99432054 1001 86380 86390 1
431948 99431948 1001 86380 86390 1
431477 99431477 1001 86380 86390 1
431478 99431478 1001 86380 86390 1
431489 99431489 1001 86380 86390 1
431525 99431525 1001 86380 86390 1
430890 99430890 1001 86380 86390 1
431170 99431170 1001 86380 86390 1
432130 99432130 1001 86380 86390 1
432164 99432164 1001 86380 86390 1
432393 99432393 1001 86380 86390 1
433699 99433699 1001 86380 86390 1
433386 99433386 1001 86380 86390 1
433241 99433241 1001 86380 86390 1
433278 99433278 1001 86380 86390 1
432616 99432616 1001 86380 86390 1
432524 99432524 1001 86380 86390 1
433966 99433966 1001 86380 86390 1
433945 99433945 1001 86380 86390 1
433793 99433793 1001 86380 86390 1
434079 99434079 1001 86380 86390 1
433910 99433910 1001 86380 86390 1
435214 99435214 1001 86380 86390 1
434825 99434825 1001 86380 86390 1
434765 99434765 1001 86380 86390 1
434972 99434972 1001 86380 86390 1
434726 99434726 1001 86380 86390 1
434370 99434370 1001 86380 86390 1
434176 99434176 1001 86380 86390 1
434555 99434555 1001 86380 86390 1
434149 99434149 1001 86380 86390 1
434445 99434445 1001 86380 86390 1
434449 99434449 1001 86380 86390 1
435515 99435515 1001 86380 86390 1
435868 99435868 1001 86380 86390 1
435636 99435636 1001 86380 86390 1
437079 99437079 1001 86380 86390 1
436384 99436384 1001 86380 86390 1
436568 99436568 1001 86380 86390 1
436506 99436506 1001 86380 86390 1
436396 99436396 1001 86380 86390 1
436555 99436555 1001 86380 86390 1
300075 99300075 1001 86380 86390 1
300091 99300091 1001 86380 86390 1
300093 99300093 1001 86380 86390 1
300635 99300635 1001 86380 86390 1
300240 99300240 1001 86380 86390 1
300268 99300268 1001 86380 86390 1
300287 99300287 1001 86380 86390 1
300739 99300739 1001 86380 86390 1
300858 99300858 1001 86380 86390 1
301365 99301365 1001 86380 86390 1
301391 99301391 1001 86380 86390 1
301314 99301314 1001 86380 86390 1
301213 99301213 1001 86380 86390 1
301214 99301214 1001 86380 86390 1
301343 99301343 1001 86380 86390 1
301190 99301190 1001 86380 86390 1
301205 99301205 1001 86380 86390 1
300998 99300998 1001 86380 86390 1
301026 99301026 1001 86380 86390 1
301068 99301068 1001 86380 86390 1
301057 99301057 1001 86380 86390 1
301136 99301136 1001 86380 86390 1
300981 99300981 1001 86380 86390 1
301059 99301059 1001 86380 86390 1
302240 99302240 1001 86380 86390 1
302215 99302215 1001 86380 86390 1
302281 99302281 1001 86380 86390 1
302269 99302269 1001 86380 86390 1
302324 99302324 1001 86380 86390 1
302186 99302186 1001 86380 86390 1
302013 99302013 1001 86380 86390 1
302068 99302068 1001 86380 86390 1
302095 99302095 1001 86380 86390 1
302109 99302109 1001 86380 86390 1
301956 99301956 1001 86380 86390 1
301841 99301841 1001 86380 86390 1
301776 99301776 1001 86380 86390 1
302520 99302520 1001 86380 86390 1
302469 99302469 1001 86380 86390 1
302547 99302547 1001 86380 86390 1
302496 99302496 1001 86380 86390 1
302577 99302577 1001 86380 86390 1
302500 99302500 1001 86380 86390 1
302516 99302516 1001 86380 86390 1
303160 99303160 1001 86380 86390 1
303123 99303123 1001 86380 86390 1
303021 99303021 1001 86380 86390 1
303163 99303163 1001 86380 86390 1
303125 99303125 1001 86380 86390 1
303196 99303196 1001 86380 86390 1
303155 99303155 1001 86380 86390 1
302951 99302951 1001 86380 86390 1
302904 99302904 1001 86380 86390 1
302894 99302894 1001 86380 86390 1
302716 99302716 1001 86380 86390 1
302626 99302626 1001 86380 86390 1
302587 99302587 1001 86380 86390 1
302683 99302683 1001 86380 86390 1
303257 99303257 1001 86380 86390 1
303324 99303324 1001 86380 86390 1
303210 99303210 1001 86380 86390 1
303238 99303238 1001 86380 86390 1
303239 99303239 1001 86380 86390 1
303982 99303982 1001 86380 86390 1
303985 99303985 1001 86380 86390 1
303744 99303744 1001 86380 86390 1
303785 99303785 1001 86380 86390 1
303773 99303773 1001 86380 86390 1
303465 99303465 1001 86380 86390 1
303544 99303544 1001 86380 86390 1
303521 99303521 1001 86380 86390 1
304201 99304201 1001 86380 86390 1
304189 99304189 1001 86380 86390 1
304127 99304127 1001 86380 86390 1
304179 99304179 1001 86380 86390 1
304103 99304103 1001 86380 86390 1
304734 99304734 1001 86380 86390 1
304801 99304801 1001 86380 86390 1
304716 99304716 1001 86380 86390 1
304781 99304781 1001 86380 86390 1
304511 99304511 1001 86380 86390 1
304641 99304641 1001 86380 86390 1
304436 99304436 1001 86380 86390 1
304347 99304347 1001 86380 86390 1
304402 99304402 1001 86380 86390 1
304931 99304931 1001 86380 86390 1
304868 99304868 1001 86380 86390 1
305635 99305635 1001 86380 86390 1
305623 99305623 1001 86380 86390 1
305494 99305494 1001 86380 86390 1
305585 99305585 1001 86380 86390 1
305599 99305599 1001 86380 86390 1
305665 99305665 1001 86380 86390 1
305604 99305604 1001 86380 86390 1
305313 99305313 1001 86380 86390 1
305413 99305413 1001 86380 86390 1
305240 99305240 1001 86380 86390 1
305193 99305193 1001 86380 86390 1
500128 99500128 1001 86380 86390 1
500129 99500129 1001 86380 86390 1
500169 99500169 1001 86380 86390 1
500027 99500027 1001 86380 86390 1
500133 99500133 1001 86380 86390 1
500018 99500018 1001 86380 86390 1
500084 99500084 1001 86380 86390 1
500780 99500780 1001 86380 86390 1
500638 99500638 1001 86380 86390 1
500811 99500811 1001 86380 86390 1
500493 99500493 1001 86380 86390 1
500402 99500402 1001 86380 86390 1
500589 99500589 1001 86380 86390 1
500363 99500363 1001 86380 86390 1
500274 99500274 1001 86380 86390 1
500392 99500392 1001 86380 86390 1
500928 99500928 1001 86380 86390 1
500846 99500846 1001 86380 86390 1
501369 99501369 1001 86380 86390 1
501242 99501242 1001 86380 86390 1
501372 99501372 1001 86380 86390 1
501339 99501339 1001 86380 86390 1
501226 99501226 1001 86380 86390 1
501079 99501079 1001 86380 86390 1
501224 99501224 1001 86380 86390 1
501819 99501819 1001 86380 86390 1
501807 99501807 1001 86380 86390 1
501773 99501773 1001 86380 86390 1
501761 99501761 1001 86380 86390 1
502405 99502405 1001 86380 86390 1
502406 99502406 1001 86380 86390 1
502442 99502442 1001 86380 86390 1
502104 99502104 1001 86380 86390 1
501846 99501846 1001 86380 86390 1
501876 99501876 1001 86380 86390 1
502520 99502520 1001 86380 86390 1
502598 99502598 1001 86380 86390 1
502563 99502563 1001 86380 86390 1
502552 99502552 1001 86380 86390 1
503139 99503139 1001 86380 86390 1
503183 99503183 1001 86380 86390 1
503172 99503172 1001 86380 86390 1
502969 99502969 1001 86380 86390 1
502735 99502735 1001 86380 86390 1
502789 99502789 1001 86380 86390 1
502817 99502817 1001 86380 86390 1
502792 99502792 1001 86380 86390 1
502745 99502745 1001 86380 86390 1
503473 99503473 1001 86380 86390 1
503449 99503449 1001 86380 86390 1
503348 99503348 1001 86380 86390 1
503469 99503469 1001 86380 86390 1
503968 99503968 1001 86380 86390 1
503919 99503919 1001 86380 86390 1
504000 99504000 1001 86380 86390 1
503874 99503874 1001 86380 86390 1
503913 99503913 1001 86380 86390 1
503876 99503876 1001 86380 86390 1
503761 99503761 1001 86380 86390 1
503816 99503816 1001 86380 86390 1
503778 99503778 1001 86380 86390 1
503779 99503779 1001 86380 86390 1
503603 99503603 1001 86380 86390 1
503649 99503649 1001 86380 86390 1
503506 99503506 1001 86380 86390 1
504305 99504305 1001 86380 86390 1
504841 99504841 1001 86380 86390 1
504560 99504560 1001 86380 86390 1
504672 99504672 1001 86380 86390 1
504491 99504491 1001 86380 86390 1
504495 99504495 1001 86380 86390 1
504395 99504395 1001 86380 86390 1
504447 99504447 1001 86380 86390 1
505019 99505019 1001 86380 86390 1
505032 99505032 1001 86380 86390 1
505086 99505086 1001 86380 86390 1
505068 99505068 1001 86380 86390 1
504952 99504952 1001 86380 86390 1
505723 99505723 1001 86380 86390 1
505647 99505647 1001 86380 86390 1
505584 99505584 1001 86380 86390 1
505763 99505763 1001 86380 86390 1
505555 99505555 1001 86380 86390 1
505480 99505480 1001 86380 86390 1
505508 99505508 1001 86380 86390 1
505356 99505356 1001 86380 86390 1
505334 99505334 1001 86380 86390 1
505271 99505271 1001 86380 86390 1
505311 99505311 1001 86380 86390 1
505247 99505247 1001 86380 86390 1
505159 99505159 1001 86380 86390 1
505252 99505252 1001 86380 86390 1
505923 99505923 1001 86380 86390 1
505795 99505795 1001 86380 86390 1
505952 99505952 1001 86380 86390 1
505943 99505943 1001 86380 86390 1
505774 99505774 1001 86380 86390 1
505803 99505803 1001 86380 86390 1
506456 99506456 1001 86380 86390 1
506420 99506420 1001 86380 86390 1
506550 99506550 1001 86380 86390 1
506467 99506467 1001 86380 86390 1
506199 99506199 1001 86380 86390 1
506306 99506306 1001 86380 86390 1
506246 99506246 1001 86380 86390 1
506146 99506146 1001 86380 86390 1
506103 99506103 1001 86380 86390 1
506785 99506785 1001 86380 86390 1
506709 99506709 1001 86380 86390 1
507306 99507306 1001 86380 86390 1
508214 99508214 1001 86380 86390 1
508188 99508188 1001 86380 86390 1
508155 99508155 1001 86380 86390 1
508194 99508194 1001 86380 86390 1
508053 99508053 1001 86380 86390 1
508131 99508131 1001 86380 86390 1
508031 99508031 1001 86380 86390 1
507995 99507995 1001 86380 86390 1
507936 99507936 1001 86380 86390 1
507744 99507744 1001 86380 86390 1
507737 99507737 1001 86380 86390 1
508407 99508407 1001 86380 86390 1
508400 99508400 1001 86380 86390 1
508973 99508973 1001 86380 86390 1
508731 99508731 1001 86380 86390 1
508826 99508826 1001 86380 86390 1
508520 99508520 1001 86380 86390 1
509078 99509078 1001 86380 86390 1
509109 99509109 1001 86380 86390 1
509878 99509878 1001 86380 86390 1
509818 99509818 1001 86380 86390 1
509808 99509808 1001 86380 86390 1
509758 99509758 1001 86380 86390 1
509515 99509515 1001 86380 86390 1
509560 99509560 1001 86380 86390 1
509640 99509640 1001 86380 86390 1
509552 99509552 1001 86380 86390 1
509303 99509303 1001 86380 86390 1
509459 99509459 1001 86380 86390 1
510054 99510054 1001 86380 86390 1
510016 99510016 1001 86380 86390 1
509918 99509918 1001 86380 86390 1
510035 99510035 1001 86380 86390 1
510051 99510051 1001 86380 86390 1
510629 99510629 1001 86380 86390 1
510709 99510709 1001 86380 86390 1
510582 99510582 1001 86380 86390 1
510610 99510610 1001 86380 86390 1
510649 99510649 1001 86380 86390 1
510452 99510452 1001 86380 86390 1
510375 99510375 1001 86380 86390 1
510196 99510196 1001 86380 86390 1
510261 99510261 1001 86380 86390 1
510188 99510188 1001 86380 86390 1
510283 99510283 1001 86380 86390 1
510780 99510780 1001 86380 86390 1
510884 99510884 1001 86380 86390 1
510748 99510748 1001 86380 86390 1
511400 99511400 1001 86380 86390 1
511545 99511545 1001 86380 86390 1
511548 99511548 1001 86380 86390 1
511206 99511206 1001 86380 86390 1
511287 99511287 1001 86380 86390 1
511186 99511186 1001 86380 86390 1
511269 99511269 1001 86380 86390 1
511076 99511076 1001 86380 86390 1
511115 99511115 1001 86380 86390 1
510937 99510937 1001 86380 86390 1
511108 99511108 1001 86380 86390 1
511618 99511618 1001 86380 86390 1
511709 99511709 1001 86380 86390 1
511574 99511574 1001 86380 86390 1
512187 99512187 1001 86380 86390 1
512256 99512256 1001 86380 86390 1
512075 99512075 1001 86380 86390 1
512065 99512065 1001 86380 86390 1
511761 99511761 1001 86380 86390 1
511775 99511775 1001 86380 86390 1
511856 99511856 1001 86380 86390 1
511818 99511818 1001 86380 86390 1
511961 99511961 1001 86380 86390 1
511768 99511768 1001 86380 86390 1
511951 99511951 1001 86380 86390 1
511964 99511964 1001 86380 86390 1
512391 99512391 1001 86380 86390 1
512530 99512530 1001 86380 86390 1
513106 99513106 1001 86380 86390 1
513112 99513112 1001 86380 86390 1
512885 99512885 1001 86380 86390 1
512875 99512875 1001 86380 86390 1
512902 99512902 1001 86380 86390 1
512891 99512891 1001 86380 86390 1
512701 99512701 1001 86380 86390 1
512613 99512613 1001 86380 86390 1
512605 99512605 1001 86380 86390 1
512620 99512620 1001 86380 86390 1
512635 99512635 1001 86380 86390 1
513283 99513283 1001 86380 86390 1
513248 99513248 1001 86380 86390 1
513958 99513958 1001 86380 86390 1
513914 99513914 1001 86380 86390 1
513693 99513693 1001 86380 86390 1
513812 99513812 1001 86380 86390 1
513594 99513594 1001 86380 86390 1
513413 99513413 1001 86380 86390 1
513557 99513557 1001 86380 86390 1
513521 99513521 1001 86380 86390 1
514083 99514083 1001 86380 86390 1
514164 99514164 1001 86380 86390 1
514037 99514037 1001 86380 86390 1
514142 99514142 1001 86380 86390 1
514039 99514039 1001 86380 86390 1
514144 99514144 1001 86380 86390 1
514854 99514854 1001 86380 86390 1
514666 99514666 1001 86380 86390 1
514705 99514705 1001 86380 86390 1
514693 99514693 1001 86380 86390 1
514659 99514659 1001 86380 86390 1
514802 99514802 1001 86380 86390 1
514662 99514662 1001 86380 86390 1
514714 99514714 1001 86380 86390 1
514507 99514507 1001 86380 86390 1
514405 99514405 1001 86380 86390 1
514421 99514421 1001 86380 86390 1
514437 99514437 1001 86380 86390 1
514297 99514297 1001 86380 86390 1
514443 99514443 1001 86380 86390 1
514990 99514990 1001 86380 86390 1
515607 99515607 1001 86380 86390 1
515646 99515646 1001 86380 86390 1
515519 99515519 1001 86380 86390 1
515660 99515660 1001 86380 86390 1
515509 99515509 1001 86380 86390 1
515499 99515499 1001 86380 86390 1
515489 99515489 1001 86380 86390 1
515440 99515440 1001 86380 86390 1
515105 99515105 1001 86380 86390 1
515191 99515191 1001 86380 86390 1
515776 99515776 1001 86380 86390 1
515687 99515687 1001 86380 86390 1
515833 99515833 1001 86380 86390 1
516320 99516320 1001 86380 86390 1
516419 99516419 1001 86380 86390 1
516299 99516299 1001 86380 86390 1
516184 99516184 1001 86380 86390 1
516210 99516210 1001 86380 86390 1
516301 99516301 1001 86380 86390 1
515986 99515986 1001 86380 86390 1
516039 99516039 1001 86380 86390 1
515990 99515990 1001 86380 86390 1
516081 99516081 1001 86380 86390 1
516545 99516545 1001 86380 86390 1
516571 99516571 1001 86380 86390 1
516674 99516674 1001 86380 86390 1
517183 99517183 1001 86380 86390 1
517313 99517313 1001 86380 86390 1
517314 99517314 1001 86380 86390 1
517217 99517217 1001 86380 86390 1
517490 99517490 1001 86380 86390 1
517962 99517962 1001 86380 86390 1
517963 99517963 1001 86380 86390 1
517842 99517842 1001 86380 86390 1
517868 99517868 1001 86380 86390 1
517766 99517766 1001 86380 86390 1
517580 99517580 1001 86380 86390 1
517557 99517557 1001 86380 86390 1
517578 99517578 1001 86380 86390 1
518255 99518255 1001 86380 86390 1
518180 99518180 1001 86380 86390 1
518168 99518168 1001 86380 86390 1
518847 99518847 1001 86380 86390 1
518880 99518880 1001 86380 86390 1
518842 99518842 1001 86380 86390 1
518806 99518806 1001 86380 86390 1
518683 99518683 1001 86380 86390 1
518632 99518632 1001 86380 86390 1
518648 99518648 1001 86380 86390 1
518583 99518583 1001 86380 86390 1
518677 99518677 1001 86380 86390 1
518523 99518523 1001 86380 86390 1
518529 99518529 1001 86380 86390 1
518418 99518418 1001 86380 86390 1
519091 99519091 1001 86380 86390 1
519001 99519001 1001 86380 86390 1
519086 99519086 1001 86380 86390 1
519814 99519814 1001 86380 86390 1
519701 99519701 1001 86380 86390 1
519612 99519612 1001 86380 86390 1
519560 99519560 1001 86380 86390 1
519526 99519526 1001 86380 86390 1
519401 99519401 1001 86380 86390 1
519221 99519221 1001 86380 86390 1
519225 99519225 1001 86380 86390 1
519214 99519214 1001 86380 86390 1
519370 99519370 1001 86380 86390 1
519930 99519930 1001 86380 86390 1
519854 99519854 1001 86380 86390 1
519900 99519900 1001 86380 86390 1
520591 99520591 1001 86380 86390 1
520541 99520541 1001 86380 86390 1
520617 99520617 1001 86380 86390 1
520618 99520618 1001 86380 86390 1
520494 99520494 1001 86380 86390 1
520318 99520318 1001 86380 86390 1
520423 99520423 1001 86380 86390 1
520242 99520242 1001 86380 86390 1
520237 99520237 1001 86380 86390 1
520089 99520089 1001 86380 86390 1
520169 99520169 1001 86380 86390 1
520108 99520108 1001 86380 86390 1
520645 99520645 1001 86380 86390 1
520840 99520840 1001 86380 86390 1
521340 99521340 1001 86380 86390 1
521289 99521289 1001 86380 86390 1
521409 99521409 1001 86380 86390 1
521307 99521307 1001 86380 86390 1
521424 99521424 1001 86380 86390 1
521066 99521066 1001 86380 86390 1
520885 99520885 1001 86380 86390 1
520951 99520951 1001 86380 86390 1
520961 99520961 1001 86380 86390 1
521039 99521039 1001 86380 86390 1
521512 99521512 1001 86380 86390 1
522152 99522152 1001 86380 86390 1
522260 99522260 1001 86380 86390 1
522214 99522214 1001 86380 86390 1
521888 99521888 1001 86380 86390 1
521723 99521723 1001 86380 86390 1
521790 99521790 1001 86380 86390 1
521746 99521746 1001 86380 86390 1
521838 99521838 1001 86380 86390 1
522364 99522364 1001 86380 86390 1
523018 99523018 1001 86380 86390 1
522850 99522850 1001 86380 86390 1
522791 99522791 1001 86380 86390 1
522537 99522537 1001 86380 86390 1
522684 99522684 1001 86380 86390 1
522560 99522560 1001 86380 86390 1
523286 99523286 1001 86380 86390 1
523278 99523278 1001 86380 86390 1
523923 99523923 1001 86380 86390 1
523759 99523759 1001 86380 86390 1
523866 99523866 1001 86380 86390 1
523454 99523454 1001 86380 86390 1
523507 99523507 1001 86380 86390 1
523394 99523394 1001 86380 86390 1
523526 99523526 1001 86380 86390 1
524009 99524009 1001 86380 86390 1
524092 99524092 1001 86380 86390 1
524577 99524577 1001 86380 86390 1
524478 99524478 1001 86380 86390 1
524519 99524519 1001 86380 86390 1
524545 99524545 1001 86380 86390 1
524548 99524548 1001 86380 86390 1
524258 99524258 1001 86380 86390 1
524196 99524196 1001 86380 86390 1
524910 99524910 1001 86380 86390 1
524834 99524834 1001 86380 86390 1
524836 99524836 1001 86380 86390 1
524812 99524812 1001 86380 86390 1
525507 99525507 1001 86380 86390 1
525485 99525485 1001 86380 86390 1
525590 99525590 1001 86380 86390 1
525493 99525493 1001 86380 86390 1
525339 99525339 1001 86380 86390 1
525227 99525227 1001 86380 86390 1
525306 99525306 1001 86380 86390 1
525282 99525282 1001 86380 86390 1
525193 99525193 1001 86380 86390 1
525084 99525084 1001 86380 86390 1
525039 99525039 1001 86380 86390 1
525182 99525182 1001 86380 86390 1
525711 99525711 1001 86380 86390 1
525621 99525621 1001 86380 86390 1
525393 99525393 1001 86380 86390 1
525663 99525663 1001 86380 86390 1
525743 99525743 1001 86380 86390 1
526231 99526231 1001 86380 86390 1
526244 99526244 1001 86380 86390 1
526266 99526266 1001 86380 86390 1
526140 99526140 1001 86380 86390 1
526102 99526102 1001 86380 86390 1
526155 99526155 1001 86380 86390 1
526169 99526169 1001 86380 86390 1
526108 99526108 1001 86380 86390 1
525960 99525960 1001 86380 86390 1
525847 99525847 1001 86380 86390 1
525951 99525951 1001 86380 86390 1
525809 99525809 1001 86380 86390 1
525822 99525822 1001 86380 86390 1
526551 99526551 1001 86380 86390 1
526452 99526452 1001 86380 86390 1
527148 99527148 1001 86380 86390 1
527144 99527144 1001 86380 86390 1
526891 99526891 1001 86380 86390 1
526957 99526957 1001 86380 86390 1
526975 99526975 1001 86380 86390 1
526724 99526724 1001 86380 86390 1
527401 99527401 1001 86380 86390 1
527454 99527454 1001 86380 86390 1
527393 99527393 1001 86380 86390 1
527310 99527310 1001 86380 86390 1
527964 99527964 1001 86380 86390 1
528051 99528051 1001 86380 86390 1
528004 99528004 1001 86380 86390 1
527888 99527888 1001 86380 86390 1
528068 99528068 1001 86380 86390 1
527805 99527805 1001 86380 86390 1
527706 99527706 1001 86380 86390 1
527836 99527836 1001 86380 86390 1
527843 99527843 1001 86380 86390 1
527687 99527687 1001 86380 86390 1
527545 99527545 1001 86380 86390 1
528126 99528126 1001 86380 86390 1
528258 99528258 1001 86380 86390 1
528181 99528181 1001 86380 86390 1
528272 99528272 1001 86380 86390 1
528159 99528159 1001 86380 86390 1
528277 99528277 1001 86380 86390 1
528866 99528866 1001 86380 86390 1
528776 99528776 1001 86380 86390 1
528599 99528599 1001 86380 86390 1
528680 99528680 1001 86380 86390 1
528617 99528617 1001 86380 86390 1
528384 99528384 1001 86380 86390 1
528333 99528333 1001 86380 86390 1
528308 99528308 1001 86380 86390 1
528455 99528455 1001 86380 86390 1
528300 99528300 1001 86380 86390 1
528366 99528366 1001 86380 86390 1
528471 99528471 1001 86380 86390 1
529582 99529582 1001 86380 86390 1
529439 99529439 1001 86380 86390 1
529336 99529336 1001 86380 86390 1
529417 99529417 1001 86380 86390 1
529163 99529163 1001 86380 86390 1
529154 99529154 1001 86380 86390 1
529183 99529183 1001 86380 86390 1
529776 99529776 1001 86380 86390 1
529740 99529740 1001 86380 86390 1
529874 99529874 1001 86380 86390 1
529798 99529798 1001 86380 86390 1
529850 99529850 1001 86380 86390 1
529903 99529903 1001 86380 86390 1
530474 99530474 1001 86380 86390 1
530513 99530513 1001 86380 86390 1
530259 99530259 1001 86380 86390 1
530169 99530169 1001 86380 86390 1
530036 99530036 1001 86380 86390 1
529945 99529945 1001 86380 86390 1
530137 99530137 1001 86380 86390 1
531231 99531231 1001 86380 86390 1
531285 99531285 1001 86380 86390 1
531369 99531369 1001 86380 86390 1
531097 99531097 1001 86380 86390 1
531013 99531013 1001 86380 86390 1
531144 99531144 1001 86380 86390 1
531416 99531416 1001 86380 86390 1
532172 99532172 1001 86380 86390 1
532119 99532119 1001 86380 86390 1
532055 99532055 1001 86380 86390 1
532147 99532147 1001 86380 86390 1
531915 99531915 1001 86380 86390 1
531956 99531956 1001 86380 86390 1
531997 99531997 1001 86380 86390 1
531714 99531714 1001 86380 86390 1
531781 99531781 1001 86380 86390 1
531759 99531759 1001 86380 86390 1
531687 99531687 1001 86380 86390 1
532411 99532411 1001 86380 86390 1
532233 99532233 1001 86380 86390 1
532260 99532260 1001 86380 86390 1
532299 99532299 1001 86380 86390 1
532407 99532407 1001 86380 86390 1
532996 99532996 1001 86380 86390 1
532913 99532913 1001 86380 86390 1
532875 99532875 1001 86380 86390 1
532769 99532769 1001 86380 86390 1
532506 99532506 1001 86380 86390 1
532483 99532483 1001 86380 86390 1
533200 99533200 1001 86380 86390 1
533111 99533111 1001 86380 86390 1
533168 99533168 1001 86380 86390 1
533726 99533726 1001 86380 86390 1
533523 99533523 1001 86380 86390 1
533476 99533476 1001 86380 86390 1
533607 99533607 1001 86380 86390 1
533443 99533443 1001 86380 86390 1
533900 99533900 1001 86380 86390 1
533926 99533926 1001 86380 86390 1
533863 99533863 1001 86380 86390 1
533890 99533890 1001 86380 86390 1
533904 99533904 1001 86380 86390 1
533943 99533943 1001 86380 86390 1
534517 99534517 1001 86380 86390 1
534609 99534609 1001 86380 86390 1
534585 99534585 1001 86380 86390 1
534566 99534566 1001 86380 86390 1
534619 99534619 1001 86380 86390 1
534317 99534317 1001 86380 86390 1
534343 99534343 1001 86380 86390 1
534439 99534439 1001 86380 86390 1
534183 99534183 1001 86380 86390 1
534145 99534145 1001 86380 86390 1
534187 99534187 1001 86380 86390 1
534189 99534189 1001 86380 86390 1
534138 99534138 1001 86380 86390 1
534723 99534723 1001 86380 86390 1
534686 99534686 1001 86380 86390 1
534791 99534791 1001 86380 86390 1
534804 99534804 1001 86380 86390 1
534742 99534742 1001 86380 86390 1
534783 99534783 1001 86380 86390 1
535364 99535364 1001 86380 86390 1
535471 99535471 1001 86380 86390 1
535123 99535123 1001 86380 86390 1
535240 99535240 1001 86380 86390 1
535232 99535232 1001 86380 86390 1
534993 99534993 1001 86380 86390 1
535048 99535048 1001 86380 86390 1
535052 99535052 1001 86380 86390 1
535004 99535004 1001 86380 86390 1
535057 99535057 1001 86380 86390 1
535531 99535531 1001 86380 86390 1
535649 99535649 1001 86380 86390 1
536182 99536182 1001 86380 86390 1
536135 99536135 1001 86380 86390 1
536205 99536205 1001 86380 86390 1
536244 99536244 1001 86380 86390 1
535927 99535927 1001 86380 86390 1
535943 99535943 1001 86380 86390 1
535959 99535959 1001 86380 86390 1
535998 99535998 1001 86380 86390 1
535948 99535948 1001 86380 86390 1
535798 99535798 1001 86380 86390 1
535843 99535843 1001 86380 86390 1
536414 99536414 1001 86380 86390 1
536521 99536521 1001 86380 86390 1
536472 99536472 1001 86380 86390 1
536983 99536983 1001 86380 86390 1
537074 99537074 1001 86380 86390 1
537119 99537119 1001 86380 86390 1
537004 99537004 1001 86380 86390 1
537082 99537082 1001 86380 86390 1
536850 99536850 1001 86380 86390 1
536701 99536701 1001 86380 86390 1
536551 99536551 1001 86380 86390 1
536604 99536604 1001 86380 86390 1
536643 99536643 1001 86380 86390 1
536734 99536734 1001 86380 86390 1
537348 99537348 1001 86380 86390 1
537323 99537323 1001 86380 86390 1
537235 99537235 1001 86380 86390 1
537957 99537957 1001 86380 86390 1
537705 99537705 1001 86380 86390 1
537681 99537681 1001 86380 86390 1
537671 99537671 1001 86380 86390 1
537726 99537726 1001 86380 86390 1
537369 99537369 1001 86380 86390 1
538023 99538023 1001 86380 86390 1
538115 99538115 1001 86380 86390 1
538132 99538132 1001 86380 86390 1
538691 99538691 1001 86380 86390 1
538616 99538616 1001 86380 86390 1
538532 99538532 1001 86380 86390 1
538497 99538497 1001 86380 86390 1
538566 99538566 1001 86380 86390 1
538543 99538543 1001 86380 86390 1
538440 99538440 1001 86380 86390 1
538427 99538427 1001 86380 86390 1
538336 99538336 1001 86380 86390 1
538351 99538351 1001 86380 86390 1
538274 99538274 1001 86380 86390 1
538369 99538369 1001 86380 86390 1
538214 99538214 1001 86380 86390 1
538929 99538929 1001 86380 86390 1
538867 99538867 1001 86380 86390 1
538906 99538906 1001 86380 86390 1
538932 99538932 1001 86380 86390 1
538856 99538856 1001 86380 86390 1
538871 99538871 1001 86380 86390 1
539013 99539013 1001 86380 86390 1
538886 99538886 1001 86380 86390 1
539539 99539539 1001 86380 86390 1
539479 99539479 1001 86380 86390 1
539523 99539523 1001 86380 86390 1
539371 99539371 1001 86380 86390 1
539392 99539392 1001 86380 86390 1
539047 99539047 1001 86380 86390 1
539128 99539128 1001 86380 86390 1
539141 99539141 1001 86380 86390 1
539680 99539680 1001 86380 86390 1
539721 99539721 1001 86380 86390 1
539766 99539766 1001 86380 86390 1
540434 99540434 1001 86380 86390 1
540342 99540342 1001 86380 86390 1
540383 99540383 1001 86380 86390 1
540297 99540297 1001 86380 86390 1
540350 99540350 1001 86380 86390 1
540134 99540134 1001 86380 86390 1
540058 99540058 1001 86380 86390 1
540216 99540216 1001 86380 86390 1
540105 99540105 1001 86380 86390 1
539973 99539973 1001 86380 86390 1
539896 99539896 1001 86380 86390 1
540619 99540619 1001 86380 86390 1
540468 99540468 1001 86380 86390 1
541169 99541169 1001 86380 86390 1
541094 99541094 1001 86380 86390 1
541096 99541096 1001 86380 86390 1
541135 99541135 1001 86380 86390 1
541174 99541174 1001 86380 86390 1
541123 99541123 1001 86380 86390 1
541010 99541010 1001 86380 86390 1
540955 99540955 1001 86380 86390 1
540830 99540830 1001 86380 86390 1
540769 99540769 1001 86380 86390 1
540783 99540783 1001 86380 86390 1
540877 99540877 1001 86380 86390 1
540695 99540695 1001 86380 86390 1
541485 99541485 1001 86380 86390 1
541369 99541369 1001 86380 86390 1
541395 99541395 1001 86380 86390 1
541460 99541460 1001 86380 86390 1
541345 99541345 1001 86380 86390 1
541351 99541351 1001 86380 86390 1
541496 99541496 1001 86380 86390 1
541965 99541965 1001 86380 86390 1
541951 99541951 1001 86380 86390 1
541875 99541875 1001 86380 86390 1
541890 99541890 1001 86380 86390 1
541813 99541813 1001 86380 86390 1
541869 99541869 1001 86380 86390 1
541818 99541818 1001 86380 86390 1
541755 99541755 1001 86380 86390 1
541911 99541911 1001 86380 86390 1
541730 99541730 1001 86380 86390 1
541670 99541670 1001 86380 86390 1
541534 99541534 1001 86380 86390 1
541600 99541600 1001 86380 86390 1
542211 99542211 1001 86380 86390 1
542302 99542302 1001 86380 86390 1
542187 99542187 1001 86380 86390 1
542771 99542771 1001 86380 86390 1
542838 99542838 1001 86380 86390 1
542877 99542877 1001 86380 86390 1
542740 99542740 1001 86380 86390 1
542673 99542673 1001 86380 86390 1
542404 99542404 1001 86380 86390 1
542483 99542483 1001 86380 86390 1
542340 99542340 1001 86380 86390 1
542475 99542475 1001 86380 86390 1
542518 99542518 1001 86380 86390 1
543085 99543085 1001 86380 86390 1
543022 99543022 1001 86380 86390 1
543607 99543607 1001 86380 86390 1
543752 99543752 1001 86380 86390 1
543639 99543639 1001 86380 86390 1
543760 99543760 1001 86380 86390 1
543732 99543732 1001 86380 86390 1
543259 99543259 1001 86380 86390 1
543223 99543223 1001 86380 86390 1
543301 99543301 1001 86380 86390 1
543357 99543357 1001 86380 86390 1
543924 99543924 1001 86380 86390 1
543835 99543835 1001 86380 86390 1
543888 99543888 1001 86380 86390 1
543904 99543904 1001 86380 86390 1
543962 99543962 1001 86380 86390 1
544394 99544394 1001 86380 86390 1
544485 99544485 1001 86380 86390 1
544524 99544524 1001 86380 86390 1
544425 99544425 1001 86380 86390 1
544556 99544556 1001 86380 86390 1
544187 99544187 1001 86380 86390 1
544337 99544337 1001 86380 86390 1
544378 99544378 1001 86380 86390 1
544017 99544017 1001 86380 86390 1
544121 99544121 1001 86380 86390 1
544163 99544163 1001 86380 86390 1
544065 99544065 1001 86380 86390 1
544698 99544698 1001 86380 86390 1
434516 553 1001 66180 67077 1
420629 739 1001 56520 56877 1
512336 891 1002 32754 45438 1
517784 663 1002 44093 55116 1
531954 519 1002 37410 49212 1
400098 99400098 1001 86380 86390 1
400213 99400213 1001 86380 86390 1
400371 99400371 1001 86380 86390 1
400420 99400420 1001 86380 86390 1
400938 99400938 1001 86380 86390 1
401003 99401003 1001 86380 86390 1
401012 99401012 1001 86380 86390 1
401230 99401230 1001 86380 86390 1
401568 99401568 1001 86380 86390 1
401599 99401599 1001 86380 86390 1
401730 99401730 1001 86380 86390 1
401881 99401881 1001 86380 86390 1
401883 99401883 1001 86380 86390 1
402048 99402048 1001 86380 86390 1
402081 99402081 1001 86380 86390 1
402292 99402292 1001 86380 86390 1
402512 99402512 1001 86380 86390 1
402546 99402546 1001 86380 86390 1
402664 99402664 1001 86380 86390 1
402642 99402642 1001 86380 86390 1
402653 99402653 1001 86380 86390 1
402752 99402752 1001 86380 86390 1
402848 99402848 1001 86380 86390 1
402883 99402883 1001 86380 86390 1
402785 99402785 1001 86380 86390 1
402956 99402956 1001 86380 86390 1
402940 99402940 1001 86380 86390 1
403048 99403048 1001 86380 86390 1
403437 99403437 1001 86380 86390 1
403395 99403395 1001 86380 86390 1
403509 99403509 1001 86380 86390 1
403607 99403607 1001 86380 86390 1
403560 99403560 1001 86380 86390 1
403641 99403641 1001 86380 86390 1
403843 99403843 1001 86380 86390 1
403831 99403831 1001 86380 86390 1
404034 99404034 1001 86380 86390 1
404145 99404145 1001 86380 86390 1
404196 99404196 1001 86380 86390 1
404174 99404174 1001 86380 86390 1
404472 99404472 1001 86380 86390 1
404933 99404933 1001 86380 86390 1
405101 99405101 1001 86380 86390 1
405125 99405125 1001 86380 86390 1
405433 99405433 1001 86380 86390 1
405832 99405832 1001 86380 86390 1
405994 99405994 1001 86380 86390 1
406087 99406087 1001 86380 86390 1
406224 99406224 1001 86380 86390 1
406253 99406253 1001 86380 86390 1
406264 99406264 1001 86380 86390 1
406302 99406302 1001 86380 86390 1
406397 99406397 1001 86380 86390 1
406418 99406418 1001 86380 86390 1
407252 99407252 1001 86380 86390 1
407381 99407381 1001 86380 86390 1
407740 99407740 1001 86380 86390 1
408094 99408094 1001 86380 86390 1
408146 99408146 1001 86380 86390 1
408522 99408522 1001 86380 86390 1
408462 99408462 1001 86380 86390 1
408827 99408827 1001 86380 86390 1
409027 99409027 1001 86380 86390 1
409055 99409055 1001 86380 86390 1
409204 99409204 1001 86380 86390 1
409316 99409316 1001 86380 86390 1
409319 99409319 1001 86380 86390 1
409320 99409320 1001 86380 86390 1
409473 99409473 1001 86380 86390 1
409754 99409754 1001 86380 86390 1
409802 99409802 1001 86380 86390 1
409828 99409828 1001 86380 86390 1
409860 99409860 1001 86380 86390 1
409966 99409966 1001 86380 86390 1
410065 99410065 1001 86380 86390 1
410071 99410071 1001 86380 86390 1
410180 99410180 1001 86380 86390 1
410122 99410122 1001 86380 86390 1
410227 99410227 1001 86380 86390 1
410277 99410277 1001 86380 86390 1
410444 99410444 1001 86380 86390 1
410475 99410475 1001 86380 86390 1
410511 99410511 1001 86380 86390 1
410660 99410660 1001 86380 86390 1
410718 99410718 1001 86380 86390 1
410696 99410696 1001 86380 86390 1
410646 99410646 1001 86380 86390 1
410789 99410789 1001 86380 86390 1
410885 99410885 1001 86380 86390 1
410995 99410995 1001 86380 86390 1
410975 99410975 1001 86380 86390 1
411112 99411112 1001 86380 86390 1
411118 99411118 1001 86380 86390 1
411231 99411231 1001 86380 86390 1
411483 99411483 1001 86380 86390 1
411502 99411502 1001 86380 86390 1
411554 99411554 1001 86380 86390 1
411622 99411622 1001 86380 86390 1
411564 99411564 1001 86380 86390 1
411867 99411867 1001 86380 86390 1
411894 99411894 1001 86380 86390 1
411982 99411982 1001 86380 86390 1
412084 99412084 1001 86380 86390 1
412100 99412100 1001 86380 86390 1
412152 99412152 1001 86380 86390 1
412154 99412154 1001 86380 86390 1
412325 99412325 1001 86380 86390 1
412301 99412301 1001 86380 86390 1
413504 99413504 1001 86380 86390 1
412938 99412938 1001 86380 86390 1
413043 99413043 1001 86380 86390 1
413204 99413204 1001 86380 86390 1
413152 99413152 1001 86380 86390 1
412579 99412579 1001 86380 86390 1
412641 99412641 1001 86380 86390 1
413923 99413923 1001 86380 86390 1
414061 99414061 1001 86380 86390 1
413893 99413893 1001 86380 86390 1
413957 99413957 1001 86380 86390 1
413886 99413886 1001 86380 86390 1
415075 99415075 1001 86380 86390 1
415217 99415217 1001 86380 86390 1
415259 99415259 1001 86380 86390 1
415007 99415007 1001 86380 86390 1
415284 99415284 1001 86380 86390 1
414655 99414655 1001 86380 86390 1
414803 99414803 1001 86380 86390 1
414868 99414868 1001 86380 86390 1
414721 99414721 1001 86380 86390 1
414673 99414673 1001 86380 86390 1
414421 99414421 1001 86380 86390 1
414505 99414505 1001 86380 86390 1
414201 99414201 1001 86380 86390 1
414214 99414214 1001 86380 86390 1
415323 99415323 1001 86380 86390 1
415516 99415516 1001 86380 86390 1
415689 99415689 1001 86380 86390 1
415613 99415613 1001 86380 86390 1
415519 99415519 1001 86380 86390 1
416687 99416687 1001 86380 86390 1
416977 99416977 1001 86380 86390 1
416749 99416749 1001 86380 86390 1
416501 99416501 1001 86380 86390 1
416393 99416393 1001 86380 86390 1
416574 99416574 1001 86380 86390 1
416008 99416008 1001 86380 86390 1
415975 99415975 1001 86380 86390 1
416128 99416128 1001 86380 86390 1
417291 99417291 1001 86380 86390 1
417265 99417265 1001 86380 86390 1
417544 99417544 1001 86380 86390 1
417597 99417597 1001 86380 86390 1
418434 99418434 1001 86380 86390 1
418700 99418700 1001 86380 86390 1
418102 99418102 1001 86380 86390 1
418220 99418220 1001 86380 86390 1
418342 99418342 1001 86380 86390 1
418187 99418187 1001 86380 86390 1
418323 99418323 1001 86380 86390 1
417716 99417716 1001 86380 86390 1
417799 99417799 1001 86380 86390 1
417725 99417725 1001 86380 86390 1
417704 99417704 1001 86380 86390 1
419079 99419079 1001 86380 86390 1
418827 99418827 1001 86380 86390 1
419084 99419084 1001 86380 86390 1
419009 99419009 1001 86380 86390 1
419067 99419067 1001 86380 86390 1
420122 99420122 1001 86380 86390 1
420178 99420178 1001 86380 86390 1
420392 99420392 1001 86380 86390 1
419754 99419754 1001 86380 86390 1
419630 99419630 1001 86380 86390 1
419519 99419519 1001 86380 86390 1
419311 99419311 1001 86380 86390 1
420651 99420651 1001 86380 86390 1
419631 99419631 1001 86380 86390 1
420718 99420718 1001 86380 86390 1
422004 99422004 1001 86380 86390 1
421764 99421764 1001 86380 86390 1
421595 99421595 1001 86380 86390 1
420942 99420942 1001 86380 86390 1
421002 99421002 1001 86380 86390 1
421252 99421252 1001 86380 86390 1
421228 99421228 1001 86380 86390 1
422413 99422413 1001 86380 86390 1
422298 99422298 1001 86380 86390 1
423636 99423636 1001 86380 86390 1
423563 99423563 1001 86380 86390 1
423731 99423731 1001 86380 86390 1
423571 99423571 1001 86380 86390 1
423108 99423108 1001 86380 86390 1
423306 99423306 1001 86380 86390 1
422984 99422984 1001 86380 86390 1
423296 99423296 1001 86380 86390 1
423121 99423121 1001 86380 86390 1
422543 99422543 1001 86380 86390 1
423898 99423898 1001 86380 86390 1
423879 99423879 1001 86380 86390 1
424030 99424030 1001 86380 86390 1
423934 99423934 1001 86380 86390 1
423914 99423914 1001 86380 86390 1
425312 99425312 1001 86380 86390 1
425072 99425072 1001 86380 86390 1
425372 99425372 1001 86380 86390 1
425005 99425005 1001 86380 86390 1
424863 99424863 1001 86380 86390 1
424962 99424962 1001 86380 86390 1
424389 99424389 1001 86380 86390 1
424564 99424564 1001 86380 86390 1
424485 99424485 1001 86380 86390 1
425587 99425587 1001 86380 86390 1
426941 99426941 1001 86380 86390 1
427111 99427111 1001 86380 86390 1
426742 99426742 1001 86380 86390 1
426526 99426526 1001 86380 86390 1
426438 99426438 1001 86380 86390 1
426391 99426391 1001 86380 86390 1
426688 99426688 1001 86380 86390 1
425864 99425864 1001 86380 86390 1
427289 99427289 1001 86380 86390 1
428348 99428348 1001 86380 86390 1
428425 99428425 1001 86380 86390 1
428550 99428550 1001 86380 86390 1
428488 99428488 1001 86380 86390 1
428285 99428285 1001 86380 86390 1
427753 99427753 1001 86380 86390 1
427561 99427561 1001 86380 86390 1
427744 99427744 1001 86380 86390 1
429041 99429041 1001 86380 86390 1
428758 99428758 1001 86380 86390 1
430307 99430307 1001 86380 86390 1
430327 99430327 1001 86380 86390 1
429999 99429999 1001 86380 86390 1
430229 99430229 1001 86380 86390 1
430207 99430207 1001 86380 86390 1
429601 99429601 1001 86380 86390 1
429863 99429863 1001 86380 86390 1
429842 99429842 1001 86380 86390 1
429603 99429603 1001 86380 86390 1
429919 99429919 1001 86380 86390 1
430758 99430758 1001 86380 86390 1
430527 99430527 1001 86380 86390 1
430683 99430683 1001 86380 86390 1
430518 99430518 1001 86380 86390 1
431745 99431745 1001 86380 86390 1
432019 99432019 1001 86380 86390 1
432033 99432033 1001 86380 86390 1
431352 99431352 1001 86380 86390 1
431609 99431609 1001 86380 86390 1
431337 99431337 1001 86380 86390 1
431541 99431541 1001 86380 86390 1
431145 99431145 1001 86380 86390 1
431066 99431066 1001 86380 86390 1
430830 99430830 1001 86380 86390 1
432116 99432116 1001 86380 86390 1
432245 99432245 1001 86380 86390 1
432209 99432209 1001 86380 86390 1
432419 99432419 1001 86380 86390 1
432080 99432080 1001 86380 86390 1
433585 99433585 1001 86380 86390 1
433593 99433593 1001 86380 86390 1
433604 99433604 1001 86380 86390 1
433387 99433387 1001 86380 86390 1
433165 99433165 1001 86380 86390 1
432936 99432936 1001 86380 86390 1
433173 99433173 1001 86380 86390 1
432723 99432723 1001 86380 86390 1
432528 99432528 1001 86380 86390 1
432755 99432755 1001 86380 86390 1
432829 99432829 1001 86380 86390 1
432801 99432801 1001 86380 86390 1
432611 99432611 1001 86380 86390 1
432838 99432838 1001 86380 86390 1
435166 99435166 1001 86380 86390 1
435121 99435121 1001 86380 86390 1
435311 99435311 1001 86380 86390 1
434689 99434689 1001 86380 86390 1
434902 99434902 1001 86380 86390 1
434719 99434719 1001 86380 86390 1
434887 99434887 1001 86380 86390 1
434909 99434909 1001 86380 86390 1
434510 99434510 1001 86380 86390 1
435477 99435477 1001 86380 86390 1
435696 99435696 1001 86380 86390 1
435785 99435785 1001 86380 86390 1
436843 99436843 1001 86380 86390 1
436940 99436940 1001 86380 86390 1
436774 99436774 1001 86380 86390 1
436950 99436950 1001 86380 86390 1
436496 99436496 1001 86380 86390 1
436269 99436269 1001 86380 86390 1
435956 99435956 1001 86380 86390 1
435960 99435960 1001 86380 86390 1
436046 99436046 1001 86380 86390 1
437305 99437305 1001 86380 86390 1
300000 99300000 1001 86380 86390 1
300092 99300092 1001 86380 86390 1
437311 99437311 1001 86380 86390 1
437209 99437209 1001 86380 86390 1
300587 99300587 1001 86380 86390 1
300603 99300603 1001 86380 86390 1
300529 99300529 1001 86380 86390 1
300672 99300672 1001 86380 86390 1
300634 99300634 1001 86380 86390 1
300524 99300524 1001 86380 86390 1
300321 99300321 1001 86380 86390 1
300519 99300519 1001 86380 86390 1
300172 99300172 1001 86380 86390 1
300302 99300302 1001 86380 86390 1
300120 99300120 1001 86380 86390 1
300139 99300139 1001 86380 86390 1
300868 99300868 1001 86380 86390 1
300882 99300882 1001 86380 86390 1
300767 99300767 1001 86380 86390 1
300768 99300768 1001 86380 86390 1
301540 99301540 1001 86380 86390 1
301436 99301436 1001 86380 86390 1
301051 99301051 1001 86380 86390 1
300974 99300974 1001 86380 86390 1
301079 99301079 1001 86380 86390 1
301029 99301029 1001 86380 86390 1
301081 99301081 1001 86380 86390 1
301135 99301135 1001 86380 86390 1
301035 99301035 1001 86380 86390 1
300959 99300959 1001 86380 86390 1
301742 99301742 1001 86380 86390 1
302344 99302344 1001 86380 86390 1
302346 99302346 1001 86380 86390 1
302319 99302319 1001 86380 86390 1
302365 99302365 1001 86380 86390 1
301991 99301991 1001 86380 86390 1
302045 99302045 1001 86380 86390 1
301865 99301865 1001 86380 86390 1
301931 99301931 1001 86380 86390 1
301843 99301843 1001 86380 86390 1
301952 99301952 1001 86380 86390 1
302418 99302418 1001 86380 86390 1
302479 99302479 1001 86380 86390 1
303134 99303134 1001 86380 86390 1
303034 99303034 1001 86380 86390 1
303113 99303113 1001 86380 86390 1
302820 99302820 1001 86380 86390 1
302807 99302807 1001 86380 86390 1
302911 99302911 1001 86380 86390 1
302825 99302825 1001 86380 86390 1
302871 99302871 1001 86380 86390 1
302614 99302614 1001 86380 86390 1
302654 99302654 1001 86380 86390 1
302746 99302746 1001 86380 86390 1
302697 99302697 1001 86380 86390 1
302647 99302647 1001 86380 86390 1
303003 99303003 1001 86380 86390 1
303224 99303224 1001 86380 86390 1
303507 99303507 1001 86380 86390 1
303418 99303418 1001 86380 86390 1
303459 99303459 1001 86380 86390 1
304185 99304185 1001 86380 86390 1
304198 99304198 1001 86380 86390 1
304115 99304115 1001 86380 86390 1
304821 99304821 1001 86380 86390 1
304784 99304784 1001 86380 86390 1
304810 99304810 1001 86380 86390 1
304738 99304738 1001 86380 86390 1
304674 99304674 1001 86380 86390 1
304700 99304700 1001 86380 86390 1
304739 99304739 1001 86380 86390 1
304702 99304702 1001 86380 86390 1
304852 99304852 1001 86380 86390 1
304603 99304603 1001 86380 86390 1
304617 99304617 1001 86380 86390 1
304554 99304554 1001 86380 86390 1
304632 99304632 1001 86380 86390 1
304483 99304483 1001 86380 86390 1
304321 99304321 1001 86380 86390 1
304377 99304377 1001 86380 86390 1
305039 99305039 1001 86380 86390 1
304950 99304950 1001 86380 86390 1
305003 99305003 1001 86380 86390 1
304875 99304875 1001 86380 86390 1
305046 99305046 1001 86380 86390 1
304878 99304878 1001 86380 86390 1
305572 99305572 1001 86380 86390 1
305538 99305538 1001 86380 86390 1
305670 99305670 1001 86380 86390 1
305643 99305643 1001 86380 86390 1
305357 99305357 1001 86380 86390 1
305333 99305333 1001 86380 86390 1
305282 99305282 1001 86380 86390 1
305092 99305092 1001 86380 86390 1
305187 99305187 1001 86380 86390 1
305201 99305201 1001 86380 86390 1
500010 99500010 1001 86380 86390 1
305696 99305696 1001 86380 86390 1
500080 99500080 1001 86380 86390 1
500048 99500048 1001 86380 86390 1
500631 99500631 1001 86380 86390 1
500499 99500499 1001 86380 86390 1
500388 99500388 1001 86380 86390 1
500301 99500301 1001 86380 86390 1
500225 99500225 1001 86380 86390 1
500280 99500280 1001 86380 86390 1
500230 99500230 1001 86380 86390 1
500894 99500894 1001 86380 86390 1
500847 99500847 1001 86380 86390 1
500937 99500937 1001 86380 86390 1
500951 99500951 1001 86380 86390 1
500964 99500964 1001 86380 86390 1
501591 99501591 1001 86380 86390 1
501612 99501612 1001 86380 86390 1
501580 99501580 1001 86380 86390 1
501306 99501306 1001 86380 86390 1
501347 99501347 1001 86380 86390 1
501326 99501326 1001 86380 86390 1
501302 99501302 1001 86380 86390 1
501161 99501161 1001 86380 86390 1
501202 99501202 1001 86380 86390 1
501166 99501166 1001 86380 86390 1
501193 99501193 1001 86380 86390 1
501104 99501104 1001 86380 86390 1
501040 99501040 1001 86380 86390 1
502418 99502418 1001 86380 86390 1
502440 99502440 1001 86380 86390 1
502332 99502332 1001 86380 86390 1
502223 99502223 1001 86380 86390 1
502121 99502121 1001 86380 86390 1
501936 99501936 1001 86380 86390 1
501951 99501951 1001 86380 86390 1
501875 99501875 1001 86380 86390 1
501942 99501942 1001 86380 86390 1
501921 99501921 1001 86380 86390 1
502631 99502631 1001 86380 86390 1
502476 99502476 1001 86380 86390 1
502521 99502521 1001 86380 86390 1
503260 99503260 1001 86380 86390 1
503185 99503185 1001 86380 86390 1
503214 99503214 1001 86380 86390 1
503053 99503053 1001 86380 86390 1
503043 99503043 1001 86380 86390 1
502826 99502826 1001 86380 86390 1
502698 99502698 1001 86380 86390 1
503407 99503407 1001 86380 86390 1
503425 99503425 1001 86380 86390 1
503326 99503326 1001 86380 86390 1
503391 99503391 1001 86380 86390 1
504062 99504062 1001 86380 86390 1
503947 99503947 1001 86380 86390 1
503962 99503962 1001 86380 86390 1
504079 99504079 1001 86380 86390 1
503904 99503904 1001 86380 86390 1
503765 99503765 1001 86380 86390 1
503753 99503753 1001 86380 86390 1
503884 99503884 1001 86380 86390 1
503539 99503539 1001 86380 86390 1
503581 99503581 1001 86380 86390 1
503516 99503516 1001 86380 86390 1
503621 99503621 1001 86380 86390 1
503518 99503518 1001 86380 86390 1
503570 99503570 1001 86380 86390 1
503507 99503507 1001 86380 86390 1
504181 99504181 1001 86380 86390 1
504156 99504156 1001 86380 86390 1
504211 99504211 1001 86380 86390 1
504120 99504120 1001 86380 86390 1
504280 99504280 1001 86380 86390 1
504860 99504860 1001 86380 86390 1
504927 99504927 1001 86380 86390 1
504558 99504558 1001 86380 86390 1
504638 99504638 1001 86380 86390 1
504679 99504679 1001 86380 86390 1
504334 99504334 1001 86380 86390 1
505021 99505021 1001 86380 86390 1
505127 99505127 1001 86380 86390 1
505141 99505141 1001 86380 86390 1
505143 99505143 1001 86380 86390 1
505018 99505018 1001 86380 86390 1
505667 99505667 1001 86380 86390 1
505570 99505570 1001 86380 86390 1
505762 99505762 1001 86380 86390 1
505449 99505449 1001 86380 86390 1
505377 99505377 1001 86380 86390 1
505378 99505378 1001 86380 86390 1
505522 99505522 1001 86380 86390 1
505284 99505284 1001 86380 86390 1
505234 99505234 1001 86380 86390 1
505847 99505847 1001 86380 86390 1
505889 99505889 1001 86380 86390 1
506395 99506395 1001 86380 86390 1
506528 99506528 1001 86380 86390 1
506542 99506542 1001 86380 86390 1
506291 99506291 1001 86380 86390 1
506189 99506189 1001 86380 86390 1
506372 99506372 1001 86380 86390 1
506069 99506069 1001 86380 86390 1
506020 99506020 1001 86380 86390 1
506632 99506632 1001 86380 86390 1
506659 99506659 1001 86380 86390 1
506792 99506792 1001 86380 86390 1
506730 99506730 1001 86380 86390 1
506769 99506769 1001 86380 86390 1
506613 99506613 1001 86380 86390 1
506654 99506654 1001 86380 86390 1
506693 99506693 1001 86380 86390 1
506643 99506643 1001 86380 86390 1
506683 99506683 1001 86380 86390 1
507390 99507390 1001 86380 86390 1
507246 99507246 1001 86380 86390 1
507416 99507416 1001 86380 86390 1
507066 99507066 1001 86380 86390 1
507045 99507045 1001 86380 86390 1
507097 99507097 1001 86380 86390 1
507009 99507009 1001 86380 86390 1
506837 99506837 1001 86380 86390 1
507472 99507472 1001 86380 86390 1
507565 99507565 1001 86380 86390 1
507605 99507605 1001 86380 86390 1
507594 99507594 1001 86380 86390 1
507479 99507479 1001 86380 86390 1
507531 99507531 1001 86380 86390 1
507622 99507622 1001 86380 86390 1
507428 99507428 1001 86380 86390 1
507558 99507558 1001 86380 86390 1
507597 99507597 1001 86380 86390 1
508108 99508108 1001 86380 86390 1
508134 99508134 1001 86380 86390 1
508152 99508152 1001 86380 86390 1
508063 99508063 1001 86380 86390 1
507851 99507851 1001 86380 86390 1
508037 99508037 1001 86380 86390 1
507683 99507683 1001 86380 86390 1
507736 99507736 1001 86380 86390 1
507756 99507756 1001 86380 86390 1
508393 99508393 1001 86380 86390 1
508382 99508382 1001 86380 86390 1
508950 99508950 1001 86380 86390 1
508992 99508992 1001 86380 86390 1
508920 99508920 1001 86380 86390 1
509071 99509071 1001 86380 86390 1
508796 99508796 1001 86380 86390 1
508746 99508746 1001 86380 86390 1
508862 99508862 1001 86380 86390 1
508598 99508598 1001 86380 86390 1
508563 99508563 1001 86380 86390 1
508607 99508607 1001 86380 86390 1
509269 99509269 1001 86380 86390 1
509144 99509144 1001 86380 86390 1
509170 99509170 1001 86380 86390 1
509225 99509225 1001 86380 86390 1
509239 99509239 1001 86380 86390 1
509864 99509864 1001 86380 86390 1
509736 99509736 1001 86380 86390 1
509777 99509777 1001 86380 86390 1
509716 99509716 1001 86380 86390 1
509834 99509834 1001 86380 86390 1
509848 99509848 1001 86380 86390 1
509514 99509514 1001 86380 86390 1
509518 99509518 1001 86380 86390 1
509532 99509532 1001 86380 86390 1
509283 99509283 1001 86380 86390 1
509284 99509284 1001 86380 86390 1
509286 99509286 1001 86380 86390 1
509990 99509990 1001 86380 86390 1
509927 99509927 1001 86380 86390 1
509957 99509957 1001 86380 86390 1
509973 99509973 1001 86380 86390 1
510592 99510592 1001 86380 86390 1
510644 99510644 1001 86380 86390 1
510593 99510593 1001 86380 86390 1
510712 99510712 1001 86380 86390 1
510720 99510720 1001 86380 86390 1
510357 99510357 1001 86380 86390 1
510335 99510335 1001 86380 86390 1
510209 99510209 1001 86380 86390 1
510145 99510145 1001 86380 86390 1
510174 99510174 1001 86380 86390 1
510163 99510163 1001 86380 86390 1
510217 99510217 1001 86380 86390 1
510193 99510193 1001 86380 86390 1
510741 99510741 1001 86380 86390 1
510794 99510794 1001 86380 86390 1
511451 99511451 1001 86380 86390 1
511374 99511374 1001 86380 86390 1
511350 99511350 1001 86380 86390 1
511378 99511378 1001 86380 86390 1
511369 99511369 1001 86380 86390 1
511499 99511499 1001 86380 86390 1
511359 99511359 1001 86380 86390 1
511410 99511410 1001 86380 86390 1
511488 99511488 1001 86380 86390 1
511180 99511180 1001 86380 86390 1
511209 99511209 1001 86380 86390 1
511303 99511303 1001 86380 86390 1
510984 99510984 1001 86380 86390 1
511693 99511693 1001 86380 86390 1
511669 99511669 1001 86380 86390 1
511141 99511141 1001 86380 86390 1
512329 99512329 1001 86380 86390 1
512379 99512379 1001 86380 86390 1
512331 99512331 1001 86380 86390 1
512208 99512208 1001 86380 86390 1
512325 99512325 1001 86380 86390 1
511916 99511916 1001 86380 86390 1
511949 99511949 1001 86380 86390 1
511809 99511809 1001 86380 86390 1
512416 99512416 1001 86380 86390 1
512418 99512418 1001 86380 86390 1
512536 99512536 1001 86380 86390 1
513107 99513107 1001 86380 86390 1
513033 99513033 1001 86380 86390 1
513110 99513110 1001 86380 86390 1
513049 99513049 1001 86380 86390 1
512870 99512870 1001 86380 86390 1
512845 99512845 1001 86380 86390 1
512859 99512859 1001 86380 86390 1
512878 99512878 1001 86380 86390 1
512731 99512731 1001 86380 86390 1
512707 99512707 1001 86380 86390 1
512721 99512721 1001 86380 86390 1
513300 99513300 1001 86380 86390 1
513291 99513291 1001 86380 86390 1
514020 99514020 1001 86380 86390 1
513979 99513979 1001 86380 86390 1
514026 99514026 1001 86380 86390 1
513670 99513670 1001 86380 86390 1
513725 99513725 1001 86380 86390 1
513713 99513713 1001 86380 86390 1
513663 99513663 1001 86380 86390 1
513554 99513554 1001 86380 86390 1
513443 99513443 1001 86380 86390 1
513562 99513562 1001 86380 86390 1
514059 99514059 1001 86380 86390 1
514034 99514034 1001 86380 86390 1
514048 99514048 1001 86380 86390 1
514131 99514131 1001 86380 86390 1
514703 99514703 1001 86380 86390 1
514809 99514809 1001 86380 86390 1
514810 99514810 1001 86380 86390 1
514669 99514669 1001 86380 86390 1
514562 99514562 1001 86380 86390 1
514527 99514527 1001 86380 86390 1
514553 99514553 1001 86380 86390 1
514620 99514620 1001 86380 86390 1
514582 99514582 1001 86380 86390 1
514292 99514292 1001 86380 86390 1
514334 99514334 1001 86380 86390 1
514361 99514361 1001 86380 86390 1
515020 99515020 1001 86380 86390 1
515585 99515585 1001 86380 86390 1
515442 99515442 1001 86380 86390 1
515394 99515394 1001 86380 86390 1
515292 99515292 1001 86380 86390 1
515306 99515306 1001 86380 86390 1
515250 99515250 1001 86380 86390 1
515759 99515759 1001 86380 86390 1
516449 99516449 1001 86380 86390 1
516389 99516389 1001 86380 86390 1
516441 99516441 1001 86380 86390 1
516352 99516352 1001 86380 86390 1
516365 99516365 1001 86380 86390 1
516504 99516504 1001 86380 86390 1
516227 99516227 1001 86380 86390 1
516151 99516151 1001 86380 86390 1
516262 99516262 1001 86380 86390 1
516070 99516070 1001 86380 86390 1
515916 99515916 1001 86380 86390 1
515910 99515910 1001 86380 86390 1
515976 99515976 1001 86380 86390 1
516600 99516600 1001 86380 86390 1
516613 99516613 1001 86380 86390 1
516609 99516609 1001 86380 86390 1
517171 99517171 1001 86380 86390 1
517333 99517333 1001 86380 86390 1
516957 99516957 1001 86380 86390 1
516974 99516974 1001 86380 86390 1
516740 99516740 1001 86380 86390 1
517532 99517532 1001 86380 86390 1
517390 99517390 1001 86380 86390 1
517473 99517473 1001 86380 86390 1
517997 99517997 1001 86380 86390 1
517918 99517918 1001 86380 86390 1
517931 99517931 1001 86380 86390 1
517832 99517832 1001 86380 86390 1
517649 99517649 1001 86380 86390 1
518314 99518314 1001 86380 86390 1
518316 99518316 1001 86380 86390 1
518334 99518334 1001 86380 86390 1
518181 99518181 1001 86380 86390 1
518325 99518325 1001 86380 86390 1
518988 99518988 1001 86380 86390 1
518940 99518940 1001 86380 86390 1
518811 99518811 1001 86380 86390 1
518906 99518906 1001 86380 86390 1
518748 99518748 1001 86380 86390 1
518750 99518750 1001 86380 86390 1
518651 99518651 1001 86380 86390 1
518566 99518566 1001 86380 86390 1
518450 99518450 1001 86380 86390 1
519179 99519179 1001 86380 86390 1
519078 99519078 1001 86380 86390 1
519015 99519015 1001 86380 86390 1
519041 99519041 1001 86380 86390 1
519171 99519171 1001 86380 86390 1
519100 99519100 1001 86380 86390 1
519787 99519787 1001 86380 86390 1
519625 99519625 1001 86380 86390 1
519797 99519797 1001 86380 86390 1
519681 99519681 1001 86380 86390 1
519618 99519618 1001 86380 86390 1
519445 99519445 1001 86380 86390 1
519550 99519550 1001 86380 86390 1
519563 99519563 1001 86380 86390 1
519529 99519529 1001 86380 86390 1
519504 99519504 1001 86380 86390 1
519315 99519315 1001 86380 86390 1
519341 99519341 1001 86380 86390 1
519317 99519317 1001 86380 86390 1
519200 99519200 1001 86380 86390 1
519305 99519305 1001 86380 86390 1
519228 99519228 1001 86380 86390 1
519359 99519359 1001 86380 86390 1
519889 99519889 1001 86380 86390 1
519877 99519877 1001 86380 86390 1
519970 99519970 1001 86380 86390 1
520476 99520476 1001 86380 86390 1
520635 99520635 1001 86380 86390 1
520279 99520279 1001 86380 86390 1
520349 99520349 1001 86380 86390 1
520203 99520203 1001 86380 86390 1
520022 99520022 1001 86380 86390 1
520154 99520154 1001 86380 86390 1
520066 99520066 1001 86380 86390 1
520096 99520096 1001 86380 86390 1
520696 99520696 1001 86380 86390 1
520658 99520658 1001 86380 86390 1
520752 99520752 1001 86380 86390 1
521429 99521429 1001 86380 86390 1
521439 99521439 1001 86380 86390 1
521458 99521458 1001 86380 86390 1
521174 99521174 1001 86380 86390 1
521202 99521202 1001 86380 86390 1
521087 99521087 1001 86380 86390 1
521217 99521217 1001 86380 86390 1
520990 99520990 1001 86380 86390 1
520862 99520862 1001 86380 86390 1
520894 99520894 1001 86380 86390 1
521013 99521013 1001 86380 86390 1
521503 99521503 1001 86380 86390 1
522093 99522093 1001 86380 86390 1
522123 99522123 1001 86380 86390 1
521918 99521918 1001 86380 86390 1
522038 99522038 1001 86380 86390 1
521963 99521963 1001 86380 86390 1
522021 99522021 1001 86380 86390 1
521776 99521776 1001 86380 86390 1
521739 99521739 1001 86380 86390 1
521874 99521874 1001 86380 86390 1
521747 99521747 1001 86380 86390 1
522410 99522410 1001 86380 86390 1
522334 99522334 1001 86380 86390 1
522490 99522490 1001 86380 86390 1
522376 99522376 1001 86380 86390 1
522443 99522443 1001 86380 86390 1
523059 99523059 1001 86380 86390 1
523095 99523095 1001 86380 86390 1
523077 99523077 1001 86380 86390 1
522974 99522974 1001 86380 86390 1
522735 99522735 1001 86380 86390 1
522865 99522865 1001 86380 86390 1
522789 99522789 1001 86380 86390 1
522752 99522752 1001 86380 86390 1
522842 99522842 1001 86380 86390 1
522870 99522870 1001 86380 86390 1
522847 99522847 1001 86380 86390 1
522583 99522583 1001 86380 86390 1
522532 99522532 1001 86380 86390 1
522520 99522520 1001 86380 86390 1
523187 99523187 1001 86380 86390 1
523306 99523306 1001 86380 86390 1
523805 99523805 1001 86380 86390 1
523798 99523798 1001 86380 86390 1
523675 99523675 1001 86380 86390 1
523736 99523736 1001 86380 86390 1
523672 99523672 1001 86380 86390 1
523441 99523441 1001 86380 86390 1
523364 99523364 1001 86380 86390 1
523377 99523377 1001 86380 86390 1
523470 99523470 1001 86380 86390 1
523516 99523516 1001 86380 86390 1
524149 99524149 1001 86380 86390 1
523955 99523955 1001 86380 86390 1
524078 99524078 1001 86380 86390 1
524615 99524615 1001 86380 86390 1
524767 99524767 1001 86380 86390 1
524603 99524603 1001 86380 86390 1
524751 99524751 1001 86380 86390 1
524503 99524503 1001 86380 86390 1
524505 99524505 1001 86380 86390 1
524416 99524416 1001 86380 86390 1
524483 99524483 1001 86380 86390 1
524350 99524350 1001 86380 86390 1
524209 99524209 1001 86380 86390 1
524210 99524210 1001 86380 86390 1
524275 99524275 1001 86380 86390 1
524932 99524932 1001 86380 86390 1
525496 99525496 1001 86380 86390 1
525540 99525540 1001 86380 86390 1
525370 99525370 1001 86380 86390 1
525374 99525374 1001 86380 86390 1
525362 99525362 1001 86380 86390 1
525041 99525041 1001 86380 86390 1
525160 99525160 1001 86380 86390 1
525101 99525101 1001 86380 86390 1
525598 99525598 1001 86380 86390 1
525652 99525652 1001 86380 86390 1
525730 99525730 1001 86380 86390 1
525747 99525747 1001 86380 86390 1
525709 99525709 1001 86380 86390 1
525800 99525800 1001 86380 86390 1
526243 99526243 1001 86380 86390 1
526224 99526224 1001 86380 86390 1
526051 99526051 1001 86380 86390 1
526158 99526158 1001 86380 86390 1
526210 99526210 1001 86380 86390 1
526159 99526159 1001 86380 86390 1
526095 99526095 1001 86380 86390 1
526112 99526112 1001 86380 86390 1
526100 99526100 1001 86380 86390 1
525811 99525811 1001 86380 86390 1
525917 99525917 1001 86380 86390 1
526601 99526601 1001 86380 86390 1
526548 99526548 1001 86380 86390 1
527164 99527164 1001 86380 86390 1
527091 99527091 1001 86380 86390 1
527243 99527243 1001 86380 86390 1
527210 99527210 1001 86380 86390 1
526940 99526940 1001 86380 86390 1
526932 99526932 1001 86380 86390 1
526999 99526999 1001 86380 86390 1
526948 99526948 1001 86380 86390 1
526809 99526809 1001 86380 86390 1
526784 99526784 1001 86380 86390 1
526696 99526696 1001 86380 86390 1
526762 99526762 1001 86380 86390 1
526687 99526687 1001 86380 86390 1
527309 99527309 1001 86380 86390 1
527388 99527388 1001 86380 86390 1
528011 99528011 1001 86380 86390 1
527960 99527960 1001 86380 86390 1
527942 99527942 1001 86380 86390 1
527879 99527879 1001 86380 86390 1
527705 99527705 1001 86380 86390 1
527850 99527850 1001 86380 86390 1
527734 99527734 1001 86380 86390 1
527775 99527775 1001 86380 86390 1
527699 99527699 1001 86380 86390 1
527562 99527562 1001 86380 86390 1
527502 99527502 1001 86380 86390 1
528151 99528151 1001 86380 86390 1
528129 99528129 1001 86380 86390 1
528825 99528825 1001 86380 86390 1
528802 99528802 1001 86380 86390 1
528816 99528816 1001 86380 86390 1
528639 99528639 1001 86380 86390 1
528426 99528426 1001 86380 86390 1
529015 99529015 1001 86380 86390 1
529576 99529576 1001 86380 86390 1
529605 99529605 1001 86380 86390 1
529459 99529459 1001 86380 86390 1
529344 99529344 1001 86380 86390 1
529184 99529184 1001 86380 86390 1
529138 99529138 1001 86380 86390 1
529140 99529140 1001 86380 86390 1
529283 99529283 1001 86380 86390 1
529296 99529296 1001 86380 86390 1
529114 99529114 1001 86380 86390 1
529284 99529284 1001 86380 86390 1
529247 99529247 1001 86380 86390 1
529300 99529300 1001 86380 86390 1
529738 99529738 1001 86380 86390 1
529778 99529778 1001 86380 86390 1
529849 99529849 1001 86380 86390 1
530413 99530413 1001 86380 86390 1
530364 99530364 1001 86380 86390 1
530430 99530430 1001 86380 86390 1
530445 99530445 1001 86380 86390 1
530348 99530348 1001 86380 86390 1
530183 99530183 1001 86380 86390 1
530199 99530199 1001 86380 86390 1
530213 99530213 1001 86380 86390 1
530149 99530149 1001 86380 86390 1
529937 99529937 1001 86380 86390 1
530009 99530009 1001 86380 86390 1
530035 99530035 1001 86380 86390 1
530719 99530719 1001 86380 86390 1
530604 99530604 1001 86380 86390 1
531291 99531291 1001 86380 86390 1
531339 99531339 1001 86380 86390 1
531136 99531136 1001 86380 86390 1
531046 99531046 1001 86380 86390 1
531140 99531140 1001 86380 86390 1
531015 99531015 1001 86380 86390 1
531146 99531146 1001 86380 86390 1
530992 99530992 1001 86380 86390 1
530930 99530930 1001 86380 86390 1
530908 99530908 1001 86380 86390 1
531474 99531474 1001 86380 86390 1
531383 99531383 1001 86380 86390 1
532025 99532025 1001 86380 86390 1
532145 99532145 1001 86380 86390 1
532071 99532071 1001 86380 86390 1
532034 99532034 1001 86380 86390 1
532102 99532102 1001 86380 86390 1
531897 99531897 1001 86380 86390 1
531885 99531885 1001 86380 86390 1
531795 99531795 1001 86380 86390 1
531824 99531824 1001 86380 86390 1
531827 99531827 1001 86380 86390 1
531920 99531920 1001 86380 86390 1
531599 99531599 1001 86380 86390 1
531648 99531648 1001 86380 86390 1
532295 99532295 1001 86380 86390 1
532334 99532334 1001 86380 86390 1
532220 99532220 1001 86380 86390 1
532905 99532905 1001 86380 86390 1
532964 99532964 1001 86380 86390 1
532836 99532836 1001 86380 86390 1
532939 99532939 1001 86380 86390 1
532901 99532901 1001 86380 86390 1
532765 99532765 1001 86380 86390 1
532649 99532649 1001 86380 86390 1
532418 99532418 1001 86380 86390 1
532561 99532561 1001 86380 86390 1
532511 99532511 1001 86380 86390 1
532525 99532525 1001 86380 86390 1
532436 99532436 1001 86380 86390 1
533055 99533055 1001 86380 86390 1
533109 99533109 1001 86380 86390 1
533099 99533099 1001 86380 86390 1
533208 99533208 1001 86380 86390 1
533822 99533822 1001 86380 86390 1
533828 99533828 1001 86380 86390 1
533746 99533746 1001 86380 86390 1
533786 99533786 1001 86380 86390 1
533696 99533696 1001 86380 86390 1
533660 99533660 1001 86380 86390 1
533672 99533672 1001 86380 86390 1
533701 99533701 1001 86380 86390 1
533562 99533562 1001 86380 86390 1
533394 99533394 1001 86380 86390 1
534010 99534010 1001 86380 86390 1
534024 99534024 1001 86380 86390 1
533969 99533969 1001 86380 86390 1
534623 99534623 1001 86380 86390 1
534636 99534636 1001 86380 86390 1
534612 99534612 1001 86380 86390 1
534535 99534535 1001 86380 86390 1
534433 99534433 1001 86380 86390 1
534372 99534372 1001 86380 86390 1
534321 99534321 1001 86380 86390 1
534261 99534261 1001 86380 86390 1
534759 99534759 1001 86380 86390 1
534721 99534721 1001 86380 86390 1
534776 99534776 1001 86380 86390 1
534854 99534854 1001 86380 86390 1
534780 99534780 1001 86380 86390 1
535464 99535464 1001 86380 86390 1
535152 99535152 1001 86380 86390 1
535155 99535155 1001 86380 86390 1
534954 99534954 1001 86380 86390 1
534982 99534982 1001 86380 86390 1
534971 99534971 1001 86380 86390 1
535002 99535002 1001 86380 86390 1
535714 99535714 1001 86380 86390 1
536277 99536277 1001 86380 86390 1
536175 99536175 1001 86380 86390 1
536153 99536153 1001 86380 86390 1
535964 99535964 1001 86380 86390 1
536125 99536125 1001 86380 86390 1
535931 99535931 1001 86380 86390 1
535935 99535935 1001 86380 86390 1
535787 99535787 1001 86380 86390 1
535716 99535716 1001 86380 86390 1
536440 99536440 1001 86380 86390 1
536496 99536496 1001 86380 86390 1
536368 99536368 1001 86380 86390 1
536486 99536486 1001 86380 86390 1
537008 99537008 1001 86380 86390 1
536959 99536959 1001 86380 86390 1
537081 99537081 1001 86380 86390 1
537044 99537044 1001 86380 86390 1
536768 99536768 1001 86380 86390 1
536556 99536556 1001 86380 86390 1
536686 99536686 1001 86380 86390 1
536743 99536743 1001 86380 86390 1
537228 99537228 1001 86380 86390 1
537834 99537834 1001 86380 86390 1
537949 99537949 1001 86380 86390 1
537718 99537718 1001 86380 86390 1
537531 99537531 1001 86380 86390 1
537560 99537560 1001 86380 86390 1
538079 99538079 1001 86380 86390 1
538045 99538045 1001 86380 86390 1
538129 99538129 1001 86380 86390 1
538133 99538133 1001 86380 86390 1
538107 99538107 1001 86380 86390 1
538137 99538137 1001 86380 86390 1
538686 99538686 1001 86380 86390 1
538562 99538562 1001 86380 86390 1
538380 99538380 1001 86380 86390 1
538252 99538252 1001 86380 86390 1
538307 99538307 1001 86380 86390 1
538967 99538967 1001 86380 86390 1
538869 99538869 1001 86380 86390 1
539604 99539604 1001 86380 86390 1
539502 99539502 1001 86380 86390 1
539493 99539493 1001 86380 86390 1
539549 99539549 1001 86380 86390 1
539562 99539562 1001 86380 86390 1
539563 99539563 1001 86380 86390 1
539410 99539410 1001 86380 86390 1
539423 99539423 1001 86380 86390 1
539259 99539259 1001 86380 86390 1
539351 99539351 1001 86380 86390 1
539163 99539163 1001 86380 86390 1
539193 99539193 1001 86380 86390 1
539825 99539825 1001 86380 86390 1
540070 99540070 1001 86380 86390 1
540189 99540189 1001 86380 86390 1
539922 99539922 1001 86380 86390 1
540013 99540013 1001 86380 86390 1
539897 99539897 1001 86380 86390 1
540548 99540548 1001 86380 86390 1
540512 99540512 1001 86380 86390 1
541090 99541090 1001 86380 86390 1
541211 99541211 1001 86380 86390 1
541065 99541065 1001 86380 86390 1
540884 99540884 1001 86380 86390 1
540917 99540917 1001 86380 86390 1
540944 99540944 1001 86380 86390 1
540713 99540713 1001 86380 86390 1
540753 99540753 1001 86380 86390 1
540831 99540831 1001 86380 86390 1
540810 99540810 1001 86380 86390 1
540673 99540673 1001 86380 86390 1
541476 99541476 1001 86380 86390 1
541308 99541308 1001 86380 86390 1
541399 99541399 1001 86380 86390 1
541453 99541453 1001 86380 86390 1
541444 99541444 1001 86380 86390 1
542019 99542019 1001 86380 86390 1
541959 99541959 1001 86380 86390 1
542038 99542038 1001 86380 86390 1
541974 99541974 1001 86380 86390 1
542039 99542039 1001 86380 86390 1
541937 99541937 1001 86380 86390 1
541842 99541842 1001 86380 86390 1
541696 99541696 1001 86380 86390 1
541507 99541507 1001 86380 86390 1
541562 99541562 1001 86380 86390 1
542221 99542221 1001 86380 86390 1
542210 99542210 1001 86380 86390 1
542291 99542291 1001 86380 86390 1
542868 99542868 1001 86380 86390 1
542913 99542913 1001 86380 86390 1
542704 99542704 1001 86380 86390 1
542588 99542588 1001 86380 86390 1
542718 99542718 1001 86380 86390 1
542658 99542658 1001 86380 86390 1
542594 99542594 1001 86380 86390 1
542389 99542389 1001 86380 86390 1
542377 99542377 1001 86380 86390 1
542496 99542496 1001 86380 86390 1
542383 99542383 1001 86380 86390 1
543150 99543150 1001 86380 86390 1
543140 99543140 1001 86380 86390 1
543076 99543076 1001 86380 86390 1
543090 99543090 1001 86380 86390 1
543055 99543055 1001 86380 86390 1
543030 99543030 1001 86380 86390 1
543045 99543045 1001 86380 86390 1
543591 99543591 1001 86380 86390 1
543669 99543669 1001 86380 86390 1
543743 99543743 1001 86380 86390 1
543661 99543661 1001 86380 86390 1
543678 99543678 1001 86380 86390 1
543542 99543542 1001 86380 86390 1
543434 99543434 1001 86380 86390 1
543167 99543167 1001 86380 86390 1
543250 99543250 1001 86380 86390 1
543187 99543187 1001 86380 86390 1
543278 99543278 1001 86380 86390 1
543926 99543926 1001 86380 86390 1
543811 99543811 1001 86380 86390 1
543826 99543826 1001 86380 86390 1
543843 99543843 1001 86380 86390 1
543960 99543960 1001 86380 86390 1
543844 99543844 1001 86380 86390 1
544443 99544443 1001 86380 86390 1
544410 99544410 1001 86380 86390 1
544542 99544542 1001 86380 86390 1
544593 99544593 1001 86380 86390 1
544520 99544520 1001 86380 86390 1
544314 99544314 1001 86380 86390 1
544207 99544207 1001 86380 86390 1
543994 99543994 1001 86380 86390 1
544662 99544662 1001 86380 86390 1
544702 99544702 1001 86380 86390 1
512336 891 1001 32444 32743 1
515057 745 1002 30225 42470 1
531958 651 1001 69830 70129 1
540355 854 1002 49640 54483 1
400012 99400012 1001 86380 86390 1
400210 99400210 1001 86380 86390 1
400354 99400354 1001 86380 86390 1
400746 99400746 1001 86380 86390 1
400944 99400944 1001 86380 86390 1
401075 99401075 1001 86380 86390 1
401255 99401255 1001 86380 86390 1
401185 99401185 1001 86380 86390 1
401533 99401533 1001 86380 86390 1
401666 99401666 1001 86380 86390 1
401835 99401835 1001 86380 86390 1
402002 99402002 1001 86380 86390 1
402106 99402106 1001 86380 86390 1
402422 99402422 1001 86380 86390 1
402499 99402499 1001 86380 86390 1
402531 99402531 1001 86380 86390 1
402640 99402640 1001 86380 86390 1
402666 99402666 1001 86380 86390 1
402911 99402911 1001 86380 86390 1
403079 99403079 1001 86380 86390 1
403060 99403060 1001 86380 86390 1
403096 99403096 1001 86380 86390 1
403098 99403098 1001 86380 86390 1
403225 99403225 1001 86380 86390 1
403903 99403903 1001 86380 86390 1
403916 99403916 1001 86380 86390 1
404026 99404026 1001 86380 86390 1
404078 99404078 1001 86380 86390 1
404155 99404155 1001 86380 86390 1
404464 99404464 1001 86380 86390 1
404512 99404512 1001 86380 86390 1
404487 99404487 1001 86380 86390 1
404690 99404690 1001 86380 86390 1
404954 99404954 1001 86380 86390 1
405107 99405107 1001 86380 86390 1
405196 99405196 1001 86380 86390 1
405254 99405254 1001 86380 86390 1
405265 99405265 1001 86380 86390 1
405359 99405359 1001 86380 86390 1
405408 99405408 1001 86380 86390 1
405415 99405415 1001 86380 86390 1
405421 99405421 1001 86380 86390 1
405645 99405645 1001 86380 86390 1
405586 99405586 1001 86380 86390 1
405770 99405770 1001 86380 86390 1
406331 99406331 1001 86380 86390 1
406312 99406312 1001 86380 86390 1
406680 99406680 1001 86380 86390 1
407649 99407649 1001 86380 86390 1
407882 99407882 1001 86380 86390 1
407800 99407800 1001 86380 86390 1
408042 99408042 1001 86380 86390 1
408157 99408157 1001 86380 86390 1
408102 99408102 1001 86380 86390 1
408516 99408516 1001 86380 86390 1
408761 99408761 1001 86380 86390 1
408742 99408742 1001 86380 86390 1
408918 99408918 1001 86380 86390 1
409035 99409035 1001 86380 86390 1
409155 99409155 1001 86380 86390 1
409237 99409237 1001 86380 86390 1
409314 99409314 1001 86380 86390 1
409340 99409340 1001 86380 86390 1
409518 99409518 1001 86380 86390 1
409939 99409939 1001 86380 86390 1
410196 99410196 1001 86380 86390 1
410300 99410300 1001 86380 86390 1
410399 99410399 1001 86380 86390 1
411045 99411045 1001 86380 86390 1
411336 99411336 1001 86380 86390 1
411440 99411440 1001 86380 86390 1
411651 99411651 1001 86380 86390 1
411746 99411746 1001 86380 86390 1
412157 99412157 1001 86380 86390 1
412409 99412409 1001 86380 86390 1
413663 99413663 1001 86380 86390 1
413559 99413559 1001 86380 86390 1
413136 99413136 1001 86380 86390 1
413015 99413015 1001 86380 86390 1
413175 99413175 1001 86380 86390 1
413213 99413213 1001 86380 86390 1
412862 99412862 1001 86380 86390 1
412853 99412853 1001 86380 86390 1
412688 99412688 1001 86380 86390 1
413802 99413802 1001 86380 86390 1
414064 99414064 1001 86380 86390 1
413812 99413812 1001 86380 86390 1
413794 99413794 1001 86380 86390 1
415138 99415138 1001 86380 86390 1
414997 99414997 1001 86380 86390 1
415004 99415004 1001 86380 86390 1
415099 99415099 1001 86380 86390 1
414637 99414637 1001 86380 86390 1
414700 99414700 1001 86380 86390 1
414160 99414160 1001 86380 86390 1
414386 99414386 1001 86380 86390 1
414313 99414313 1001 86380 86390 1
415500 99415500 1001 86380 86390 1
415388 99415388 1001 86380 86390 1
415688 99415688 1001 86380 86390 1
416870 99416870 1001 86380 86390 1
416391 99416391 1001 86380 86390 1
416489 99416489 1001 86380 86390 1
415908 99415908 1001 86380 86390 1
415910 99415910 1001 86380 86390 1
415998 99415998 1001 86380 86390 1
415795 99415795 1001 86380 86390 1
415822 99415822 1001 86380 86390 1
415899 99415899 1001 86380 86390 1
415981 99415981 1001 86380 86390 1
417402 99417402 1001 86380 86390 1
417472 99417472 1001 86380 86390 1
417450 99417450 1001 86380 86390 1
417567 99417567 1001 86380 86390 1
417440 99417440 1001 86380 86390 1
417517 99417517 1001 86380 86390 1
418576 99418576 1001 86380 86390 1
418439 99418439 1001 86380 86390 1
418683 99418683 1001 86380 86390 1
418587 99418587 1001 86380 86390 1
418615 99418615 1001 86380 86390 1
418423 99418423 1001 86380 86390 1
418217 99418217 1001 86380 86390 1
418072 99418072 1001 86380 86390 1
417795 99417795 1001 86380 86390 1
417767 99417767 1001 86380 86390 1
417848 99417848 1001 86380 86390 1
417986 99417986 1001 86380 86390 1
418919 99418919 1001 86380 86390 1
418992 99418992 1001 86380 86390 1
418868 99418868 1001 86380 86390 1
420314 99420314 1001 86380 86390 1
420342 99420342 1001 86380 86390 1
420293 99420293 1001 86380 86390 1
420167 99420167 1001 86380 86390 1
419984 99419984 1001 86380 86390 1
419749 99419749 1001 86380 86390 1
419796 99419796 1001 86380 86390 1
419797 99419797 1001 86380 86390 1
419267 99419267 1001 86380 86390 1
419526 99419526 1001 86380 86390 1
419257 99419257 1001 86380 86390 1
419420 99419420 1001 86380 86390 1
420634 99420634 1001 86380 86390 1
420762 99420762 1001 86380 86390 1
421712 99421712 1001 86380 86390 1
421950 99421950 1001 86380 86390 1
421912 99421912 1001 86380 86390 1
421807 99421807 1001 86380 86390 1
421297 99421297 1001 86380 86390 1
421302 99421302 1001 86380 86390 1
421658 99421658 1001 86380 86390 1
421227 99421227 1001 86380 86390 1
422458 99422458 1001 86380 86390 1
422499 99422499 1001 86380 86390 1
423653 99423653 1001 86380 86390 1
423585 99423585 1001 86380 86390 1
423661 99423661 1001 86380 86390 1
423559 99423559 1001 86380 86390 1
423454 99423454 1001 86380 86390 1
423455 99423455 1001 86380 86390 1
423497 99423497 1001 86380 86390 1
423089 99423089 1001 86380 86390 1
423272 99423272 1001 86380 86390 1
423066 99423066 1001 86380 86390 1
423096 99423096 1001 86380 86390 1
422960 99422960 1001 86380 86390 1
422898 99422898 1001 86380 86390 1
424015 99424015 1001 86380 86390 1
423919 99423919 1001 86380 86390 1
424021 99424021 1001 86380 86390 1
425180 99425180 1001 86380 86390 1
424665 99424665 1001 86380 86390 1
424243 99424243 1001 86380 86390 1
424265 99424265 1001 86380 86390 1
424533 99424533 1001 86380 86390 1
424395 99424395 1001 86380 86390 1
424238 99424238 1001 86380 86390 1
424432 99424432 1001 86380 86390 1
425559 99425559 1001 86380 86390 1
425476 99425476 1001 86380 86390 1
425599 99425599 1001 86380 86390 1
427014 99427014 1001 86380 86390 1
426776 99426776 1001 86380 86390 1
426446 99426446 1001 86380 86390 1
426583 99426583 1001 86380 86390 1
426591 99426591 1001 86380 86390 1
426243 99426243 1001 86380 86390 1
425898 99425898 1001 86380 86390 1
425924 99425924 1001 86380 86390 1
426079 99426079 1001 86380 86390 1
428409 99428409 1001 86380 86390 1
428352 99428352 1001 86380 86390 1
428536 99428536 1001 86380 86390 1
428465 99428465 1001 86380 86390 1
428309 99428309 1001 86380 86390 1
427757 99427757 1001 86380 86390 1
427585 99427585 1001 86380 86390 1
427637 99427637 1001 86380 86390 1
427838 99427838 1001 86380 86390 1
427799 99427799 1001 86380 86390 1
428966 99428966 1001 86380 86390 1
429140 99429140 1001 86380 86390 1
428955 99428955 1001 86380 86390 1
429062 99429062 1001 86380 86390 1
430235 99430235 1001 86380 86390 1
430291 99430291 1001 86380 86390 1
429645 99429645 1001 86380 86390 1
429820 99429820 1001 86380 86390 1
429945 99429945 1001 86380 86390 1
429523 99429523 1001 86380 86390 1
429209 99429209 1001 86380 86390 1
430454 99430454 1001 86380 86390 1
430777 99430777 1001 86380 86390 1
430533 99430533 1001 86380 86390 1
430534 99430534 1001 86380 86390 1
430806 99430806 1001 86380 86390 1
430389 99430389 1001 86380 86390 1
431957 99431957 1001 86380 86390 1
431629 99431629 1001 86380 86390 1
431565 99431565 1001 86380 86390 1
431274 99431274 1001 86380 86390 1
430947 99430947 1001 86380 86390 1
431058 99431058 1001 86380 86390 1
432242 99432242 1001 86380 86390 1
432202 99432202 1001 86380 86390 1
432127 99432127 1001 86380 86390 1
432388 99432388 1001 86380 86390 1
432215 99432215 1001 86380 86390 1
432446 99432446 1001 86380 86390 1
432141 99432141 1001 86380 86390 1
432266 99432266 1001 86380 86390 1
433553 99433553 1001 86380 86390 1
433442 99433442 1001 86380 86390 1
433338 99433338 1001 86380 86390 1
433462 99433462 1001 86380 86390 1
433071 99433071 1001 86380 86390 1
432930 99432930 1001 86380 86390 1
432902 99432902 1001 86380 86390 1
433053 99433053 1001 86380 86390 1
433100 99433100 1001 86380 86390 1
432999 99432999 1001 86380 86390 1
432908 99432908 1001 86380 86390 1
433309 99433309 1001 86380 86390 1
433208 99433208 1001 86380 86390 1
432772 99432772 1001 86380 86390 1
432765 99432765 1001 86380 86390 1
434117 99434117 1001 86380 86390 1
434069 99434069 1001 86380 86390 1
433990 99433990 1001 86380 86390 1
434819 99434819 1001 86380 86390 1
434896 99434896 1001 86380 86390 1
434828 99434828 1001 86380 86390 1
434421 99434421 1001 86380 86390 1
434471 99434471 1001 86380 86390 1
434465 99434465 1001 86380 86390 1
435762 99435762 1001 86380 86390 1
435522 99435522 1001 86380 86390 1
435713 99435713 1001 86380 86390 1
435742 99435742 1001 86380 86390 1
436903 99436903 1001 86380 86390 1
436545 99436545 1001 86380 86390 1
436571 99436571 1001 86380 86390 1
436509 99436509 1001 86380 86390 1
436228 99436228 1001 86380 86390 1
435965 99435965 1001 86380 86390 1
436308 99436308 1001 86380 86390 1
435948 99435948 1001 86380 86390 1
437255 99437255 1001 86380 86390 1
300041 99300041 1001 86380 86390 1
300616 99300616 1001 86380 86390 1
300565 99300565 1001 86380 86390 1
300608 99300608 1001 86380 86390 1
300718 99300718 1001 86380 86390 1
300677 99300677 1001 86380 86390 1
300513 99300513 1001 86380 86390 1
300438 99300438 1001 86380 86390 1
300178 99300178 1001 86380 86390 1
300143 99300143 1001 86380 86390 1
300778 99300778 1001 86380 86390 1
300870 99300870 1001 86380 86390 1
300819 99300819 1001 86380 86390 1
300910 99300910 1001 86380 86390 1
300808 99300808 1001 86380 86390 1
300864 99300864 1001 86380 86390 1
300839 99300839 1001 86380 86390 1
300854 99300854 1001 86380 86390 1
301467 99301467 1001 86380 86390 1
301432 99301432 1001 86380 86390 1
301509 99301509 1001 86380 86390 1
301195 99301195 1001 86380 86390 1
301174 99301174 1001 86380 86390 1
301192 99301192 1001 86380 86390 1
301105 99301105 1001 86380 86390 1
301132 99301132 1001 86380 86390 1
300954 99300954 1001 86380 86390 1
300934 99300934 1001 86380 86390 1
301678 99301678 1001 86380 86390 1
302228 99302228 1001 86380 86390 1
302358 99302358 1001 86380 86390 1
302233 99302233 1001 86380 86390 1
302339 99302339 1001 86380 86390 1
302370 99302370 1001 86380 86390 1
302371 99302371 1001 86380 86390 1
302373 99302373 1001 86380 86390 1
302199 99302199 1001 86380 86390 1
301982 99301982 1001 86380 86390 1
302053 99302053 1001 86380 86390 1
302004 99302004 1001 86380 86390 1
301886 99301886 1001 86380 86390 1
302472 99302472 1001 86380 86390 1
302527 99302527 1001 86380 86390 1
302388 99302388 1001 86380 86390 1
303131 99303131 1001 86380 86390 1
303108 99303108 1001 86380 86390 1
303085 99303085 1001 86380 86390 1
303100 99303100 1001 86380 86390 1
303037 99303037 1001 86380 86390 1
303063 99303063 1001 86380 86390 1
303129 99303129 1001 86380 86390 1
302859 99302859 1001 86380 86390 1
302955 99302955 1001 86380 86390 1
302895 99302895 1001 86380 86390 1
303296 99303296 1001 86380 86390 1
303408 99303408 1001 86380 86390 1
303240 99303240 1001 86380 86390 1
303830 99303830 1001 86380 86390 1
303814 99303814 1001 86380 86390 1
303651 99303651 1001 86380 86390 1
303626 99303626 1001 86380 86390 1
303691 99303691 1001 86380 86390 1
303730 99303730 1001 86380 86390 1
303446 99303446 1001 86380 86390 1
304038 99304038 1001 86380 86390 1
304196 99304196 1001 86380 86390 1
304106 99304106 1001 86380 86390 1
304512 99304512 1001 86380 86390 1
304571 99304571 1001 86380 86390 1
304421 99304421 1001 86380 86390 1
304293 99304293 1001 86380 86390 1
304373 99304373 1001 86380 86390 1
304655 99304655 1001 86380 86390 1
304914 99304914 1001 86380 86390 1
304979 99304979 1001 86380 86390 1
304968 99304968 1001 86380 86390 1
304904 99304904 1001 86380 86390 1
305008 99305008 1001 86380 86390 1
305010 99305010 1001 86380 86390 1
305522 99305522 1001 86380 86390 1
305638 99305638 1001 86380 86390 1
305592 99305592 1001 86380 86390 1
305311 99305311 1001 86380 86390 1
305405 99305405 1001 86380 86390 1
305343 99305343 1001 86380 86390 1
305369 99305369 1001 86380 86390 1
305199 99305199 1001 86380 86390 1
305162 99305162 1001 86380 86390 1
500037 99500037 1001 86380 86390 1
500012 99500012 1001 86380 86390 1
500155 99500155 1001 86380 86390 1
500145 99500145 1001 86380 86390 1
305693 99305693 1001 86380 86390 1
500126 99500126 1001 86380 86390 1
500765 99500765 1001 86380 86390 1
500757 99500757 1001 86380 86390 1
500734 99500734 1001 86380 86390 1
500749 99500749 1001 86380 86390 1
500599 99500599 1001 86380 86390 1
500194 99500194 1001 86380 86390 1
500208 99500208 1001 86380 86390 1
500352 99500352 1001 86380 86390 1
500332 99500332 1001 86380 86390 1
500850 99500850 1001 86380 86390 1
501500 99501500 1001 86380 86390 1
501624 99501624 1001 86380 86390 1
501359 99501359 1001 86380 86390 1
501374 99501374 1001 86380 86390 1
501413 99501413 1001 86380 86390 1
501337 99501337 1001 86380 86390 1
501235 99501235 1001 86380 86390 1
501070 99501070 1001 86380 86390 1
501084 99501084 1001 86380 86390 1
501100 99501100 1001 86380 86390 1
501204 99501204 1001 86380 86390 1
501089 99501089 1001 86380 86390 1
501102 99501102 1001 86380 86390 1
501081 99501081 1001 86380 86390 1
501147 99501147 1001 86380 86390 1
501662 99501662 1001 86380 86390 1
501688 99501688 1001 86380 86390 1
502310 99502310 1001 86380 86390 1
502138 99502138 1001 86380 86390 1
502190 99502190 1001 86380 86390 1
502219 99502219 1001 86380 86390 1
501912 99501912 1001 86380 86390 1
501943 99501943 1001 86380 86390 1
501982 99501982 1001 86380 86390 1
502556 99502556 1001 86380 86390 1
502492 99502492 1001 86380 86390 1
502624 99502624 1001 86380 86390 1
502638 99502638 1001 86380 86390 1
503203 99503203 1001 86380 86390 1
503270 99503270 1001 86380 86390 1
503224 99503224 1001 86380 86390 1
502944 99502944 1001 86380 86390 1
502943 99502943 1001 86380 86390 1
502803 99502803 1001 86380 86390 1
502833 99502833 1001 86380 86390 1
502706 99502706 1001 86380 86390 1
502759 99502759 1001 86380 86390 1
503486 99503486 1001 86380 86390 1
503994 99503994 1001 86380 86390 1
504097 99504097 1001 86380 86390 1
503719 99503719 1001 86380 86390 1
503734 99503734 1001 86380 86390 1
503813 99503813 1001 86380 86390 1
503892 99503892 1001 86380 86390 1
503868 99503868 1001 86380 86390 1
503910 99503910 1001 86380 86390 1
503627 99503627 1001 86380 86390 1
503630 99503630 1001 86380 86390 1
503706 99503706 1001 86380 86390 1
504294 99504294 1001 86380 86390 1
504243 99504243 1001 86380 86390 1
504269 99504269 1001 86380 86390 1
504867 99504867 1001 86380 86390 1
504881 99504881 1001 86380 86390 1
504869 99504869 1001 86380 86390 1
504836 99504836 1001 86380 86390 1
504905 99504905 1001 86380 86390 1
504731 99504731 1001 86380 86390 1
504680 99504680 1001 86380 86390 1
504658 99504658 1001 86380 86390 1
504697 99504697 1001 86380 86390 1
504378 99504378 1001 86380 86390 1
504458 99504458 1001 86380 86390 1
504523 99504523 1001 86380 86390 1
505122 99505122 1001 86380 86390 1
505621 99505621 1001 86380 86390 1
505425 99505425 1001 86380 86390 1
505447 99505447 1001 86380 86390 1
505473 99505473 1001 86380 86390 1
505318 99505318 1001 86380 86390 1
505189 99505189 1001 86380 86390 1
505233 99505233 1001 86380 86390 1
505183 99505183 1001 86380 86390 1
505352 99505352 1001 86380 86390 1
505944 99505944 1001 86380 86390 1
505960 99505960 1001 86380 86390 1
506405 99506405 1001 86380 86390 1
506407 99506407 1001 86380 86390 1
506435 99506435 1001 86380 86390 1
506554 99506554 1001 86380 86390 1
506300 99506300 1001 86380 86390 1
506316 99506316 1001 86380 86390 1
506330 99506330 1001 86380 86390 1
506373 99506373 1001 86380 86390 1
506386 99506386 1001 86380 86390 1
506162 99506162 1001 86380 86390 1
506011 99506011 1001 86380 86390 1
506153 99506153 1001 86380 86390 1
506752 99506752 1001 86380 86390 1
506782 99506782 1001 86380 86390 1
507371 99507371 1001 86380 86390 1
507375 99507375 1001 86380 86390 1
507303 99507303 1001 86380 86390 1
507050 99507050 1001 86380 86390 1
507147 99507147 1001 86380 86390 1
506999 99506999 1001 86380 86390 1
506989 99506989 1001 86380 86390 1
506954 99506954 1001 86380 86390 1
507452 99507452 1001 86380 86390 1
507530 99507530 1001 86380 86390 1
507492 99507492 1001 86380 86390 1
507442 99507442 1001 86380 86390 1
507533 99507533 1001 86380 86390 1
507534 99507534 1001 86380 86390 1
508139 99508139 1001 86380 86390 1
508181 99508181 1001 86380 86390 1
507928 99507928 1001 86380 86390 1
507904 99507904 1001 86380 86390 1
508022 99508022 1001 86380 86390 1
507932 99507932 1001 86380 86390 1
508013 99508013 1001 86380 86390 1
507718 99507718 1001 86380 86390 1
507646 99507646 1001 86380 86390 1
507635 99507635 1001 86380 86390 1
508273 99508273 1001 86380 86390 1
508441 99508441 1001 86380 86390 1
508339 99508339 1001 86380 86390 1
508365 99508365 1001 86380 86390 1
508044 99508044 1001 86380 86390 1
508256 99508256 1001 86380 86390 1
508387 99508387 1001 86380 86390 1
509040 99509040 1001 86380 86390 1
508937 99508937 1001 86380 86390 1
508914 99508914 1001 86380 86390 1
509031 99509031 1001 86380 86390 1
508858 99508858 1001 86380 86390 1
508573 99508573 1001 86380 86390 1
509176 99509176 1001 86380 86390 1
509217 99509217 1001 86380 86390 1
509115 99509115 1001 86380 86390 1
509130 99509130 1001 86380 86390 1
509157 99509157 1001 86380 86390 1
509828 99509828 1001 86380 86390 1
509695 99509695 1001 86380 86390 1
509659 99509659 1001 86380 86390 1
509523 99509523 1001 86380 86390 1
509614 99509614 1001 86380 86390 1
509371 99509371 1001 86380 86390 1
509446 99509446 1001 86380 86390 1
510014 99510014 1001 86380 86390 1
509910 99509910 1001 86380 86390 1
509939 99509939 1001 86380 86390 1
509913 99509913 1001 86380 86390 1
510063 99510063 1001 86380 86390 1
509935 99509935 1001 86380 86390 1
510616 99510616 1001 86380 86390 1
510355 99510355 1001 86380 86390 1
510461 99510461 1001 86380 86390 1
510505 99510505 1001 86380 86390 1
510301 99510301 1001 86380 86390 1
510146 99510146 1001 86380 86390 1
510148 99510148 1001 86380 86390 1
510266 99510266 1001 86380 86390 1
510152 99510152 1001 86380 86390 1
510269 99510269 1001 86380 86390 1
510206 99510206 1001 86380 86390 1
510219 99510219 1001 86380 86390 1
510208 99510208 1001 86380 86390 1
510763 99510763 1001 86380 86390 1
510880 99510880 1001 86380 86390 1
510842 99510842 1001 86380 86390 1
510921 99510921 1001 86380 86390 1
510871 99510871 1001 86380 86390 1
510810 99510810 1001 86380 86390 1
511522 99511522 1001 86380 86390 1
511524 99511524 1001 86380 86390 1
511405 99511405 1001 86380 86390 1
511368 99511368 1001 86380 86390 1
511546 99511546 1001 86380 86390 1
511301 99511301 1001 86380 86390 1
511202 99511202 1001 86380 86390 1
511191 99511191 1001 86380 86390 1
511117 99511117 1001 86380 86390 1
511053 99511053 1001 86380 86390 1
511072 99511072 1001 86380 86390 1
511602 99511602 1001 86380 86390 1
511706 99511706 1001 86380 86390 1
511630 99511630 1001 86380 86390 1
511572 99511572 1001 86380 86390 1
512302 99512302 1001 86380 86390 1
512228 99512228 1001 86380 86390 1
512259 99512259 1001 86380 86390 1
512000 99512000 1001 86380 86390 1
512452 99512452 1001 86380 86390 1
513143 99513143 1001 86380 86390 1
513068 99513068 1001 86380 86390 1
513006 99513006 1001 86380 86390 1
513135 99513135 1001 86380 86390 1
513161 99513161 1001 86380 86390 1
513072 99513072 1001 86380 86390 1
513125 99513125 1001 86380 86390 1
512831 99512831 1001 86380 86390 1
512922 99512922 1001 86380 86390 1
512889 99512889 1001 86380 86390 1
512717 99512717 1001 86380 86390 1
512786 99512786 1001 86380 86390 1
513333 99513333 1001 86380 86390 1
513236 99513236 1001 86380 86390 1
513223 99513223 1001 86380 86390 1
513982 99513982 1001 86380 86390 1
513988 99513988 1001 86380 86390 1
514021 99514021 1001 86380 86390 1
513647 99513647 1001 86380 86390 1
513664 99513664 1001 86380 86390 1
513516 99513516 1001 86380 86390 1
513555 99513555 1001 86380 86390 1
513429 99513429 1001 86380 86390 1
513457 99513457 1001 86380 86390 1
514161 99514161 1001 86380 86390 1
514170 99514170 1001 86380 86390 1
514774 99514774 1001 86380 86390 1
514454 99514454 1001 86380 86390 1
514495 99514495 1001 86380 86390 1
514599 99514599 1001 86380 86390 1
514419 99514419 1001 86380 86390 1
514260 99514260 1001 86380 86390 1
514909 99514909 1001 86380 86390 1
514948 99514948 1001 86380 86390 1
515613 99515613 1001 86380 86390 1
515668 99515668 1001 86380 86390 1
515310 99515310 1001 86380 86390 1
515273 99515273 1001 86380 86390 1
515416 99515416 1001 86380 86390 1
515472 99515472 1001 86380 86390 1
515397 99515397 1001 86380 86390 1
515282 99515282 1001 86380 86390 1
515140 99515140 1001 86380 86390 1
515246 99515246 1001 86380 86390 1
515479 99515479 1001 86380 86390 1
516329 99516329 1001 86380 86390 1
516317 99516317 1001 86380 86390 1
516483 99516483 1001 86380 86390 1
516403 99516403 1001 86380 86390 1
516443 99516443 1001 86380 86390 1
516367 99516367 1001 86380 86390 1
516162 99516162 1001 86380 86390 1
516009 99516009 1001 86380 86390 1
516028 99516028 1001 86380 86390 1
515977 99515977 1001 86380 86390 1
516598 99516598 1001 86380 86390 1
516661 99516661 1001 86380 86390 1
517237 99517237 1001 86380 86390 1
517251 99517251 1001 86380 86390 1
517150 99517150 1001 86380 86390 1
517280 99517280 1001 86380 86390 1
517203 99517203 1001 86380 86390 1
517232 99517232 1001 86380 86390 1
516966 99516966 1001 86380 86390 1
517075 99517075 1001 86380 86390 1
517128 99517128 1001 86380 86390 1
516747 99516747 1001 86380 86390 1
516890 99516890 1001 86380 86390 1
516855 99516855 1001 86380 86390 1
517366 99517366 1001 86380 86390 1
517422 99517422 1001 86380 86390 1
518061 99518061 1001 86380 86390 1
518119 99518119 1001 86380 86390 1
517763 99517763 1001 86380 86390 1
517779 99517779 1001 86380 86390 1
517940 99517940 1001 86380 86390 1
517863 99517863 1001 86380 86390 1
517736 99517736 1001 86380 86390 1
517594 99517594 1001 86380 86390 1
517730 99517730 1001 86380 86390 1
517563 99517563 1001 86380 86390 1
518364 99518364 1001 86380 86390 1
518881 99518881 1001 86380 86390 1
518692 99518692 1001 86380 86390 1
518713 99518713 1001 86380 86390 1
518778 99518778 1001 86380 86390 1
518611 99518611 1001 86380 86390 1
518527 99518527 1001 86380 86390 1
518439 99518439 1001 86380 86390 1
518402 99518402 1001 86380 86390 1
519143 99519143 1001 86380 86390 1
519120 99519120 1001 86380 86390 1
519058 99519058 1001 86380 86390 1
519111 99519111 1001 86380 86390 1
519643 99519643 1001 86380 86390 1
519415 99519415 1001 86380 86390 1
519481 99519481 1001 86380 86390 1
519509 99519509 1001 86380 86390 1
519577 99519577 1001 86380 86390 1
519311 99519311 1001 86380 86390 1
519342 99519342 1001 86380 86390 1
519829 99519829 1001 86380 86390 1
519985 99519985 1001 86380 86390 1
519896 99519896 1001 86380 86390 1
519833 99519833 1001 86380 86390 1
519874 99519874 1001 86380 86390 1
519913 99519913 1001 86380 86390 1
520409 99520409 1001 86380 86390 1
520411 99520411 1001 86380 86390 1
520297 99520297 1001 86380 86390 1
520376 99520376 1001 86380 86390 1
520325 99520325 1001 86380 86390 1
520118 99520118 1001 86380 86390 1
520133 99520133 1001 86380 86390 1
520783 99520783 1001 86380 86390 1
520824 99520824 1001 86380 86390 1
520699 99520699 1001 86380 86390 1
521275 99521275 1001 86380 86390 1
521368 99521368 1001 86380 86390 1
521305 99521305 1001 86380 86390 1
521399 99521399 1001 86380 86390 1
521067 99521067 1001 86380 86390 1
521193 99521193 1001 86380 86390 1
520902 99520902 1001 86380 86390 1
521046 99521046 1001 86380 86390 1
520909 99520909 1001 86380 86390 1
521557 99521557 1001 86380 86390 1
521536 99521536 1001 86380 86390 1
522104 99522104 1001 86380 86390 1
522131 99522131 1001 86380 86390 1
522196 99522196 1001 86380 86390 1
522213 99522213 1001 86380 86390 1
521997 99521997 1001 86380 86390 1
522063 99522063 1001 86380 86390 1
522042 99522042 1001 86380 86390 1
522072 99522072 1001 86380 86390 1
521714 99521714 1001 86380 86390 1
521744 99521744 1001 86380 86390 1
521770 99521770 1001 86380 86390 1
521824 99521824 1001 86380 86390 1
522357 99522357 1001 86380 86390 1
522396 99522396 1001 86380 86390 1
522306 99522306 1001 86380 86390 1
522346 99522346 1001 86380 86390 1
522321 99522321 1001 86380 86390 1
522301 99522301 1001 86380 86390 1
523075 99523075 1001 86380 86390 1
522782 99522782 1001 86380 86390 1
522552 99522552 1001 86380 86390 1
523299 99523299 1001 86380 86390 1
523236 99523236 1001 86380 86390 1
523217 99523217 1001 86380 86390 1
523860 99523860 1001 86380 86390 1
523848 99523848 1001 86380 86390 1
523865 99523865 1001 86380 86390 1
523763 99523763 1001 86380 86390 1
523584 99523584 1001 86380 86390 1
523573 99523573 1001 86380 86390 1
523641 99523641 1001 86380 86390 1
523719 99523719 1001 86380 86390 1
523722 99523722 1001 86380 86390 1
523699 99523699 1001 86380 86390 1
523337 99523337 1001 86380 86390 1
523502 99523502 1001 86380 86390 1
524670 99524670 1001 86380 86390 1
524710 99524710 1001 86380 86390 1
524646 99524646 1001 86380 86390 1
524688 99524688 1001 86380 86390 1
524438 99524438 1001 86380 86390 1
524373 99524373 1001 86380 86390 1
524391 99524391 1001 86380 86390 1
524166 99524166 1001 86380 86390 1
524285 99524285 1001 86380 86390 1
524902 99524902 1001 86380 86390 1
524920 99524920 1001 86380 86390 1
525564 99525564 1001 86380 86390 1
525457 99525457 1001 86380 86390 1
525497 99525497 1001 86380 86390 1
525472 99525472 1001 86380 86390 1
525578 99525578 1001 86380 86390 1
525580 99525580 1001 86380 86390 1
525337 99525337 1001 86380 86390 1
525092 99525092 1001 86380 86390 1
525093 99525093 1001 86380 86390 1
525673 99525673 1001 86380 86390 1
525677 99525677 1001 86380 86390 1
525628 99525628 1001 86380 86390 1
526282 99526282 1001 86380 86390 1
526365 99526365 1001 86380 86390 1
526345 99526345 1001 86380 86390 1
526024 99526024 1001 86380 86390 1
526109 99526109 1001 86380 86390 1
525844 99525844 1001 86380 86390 1
525832 99525832 1001 86380 86390 1
525992 99525992 1001 86380 86390 1
526516 99526516 1001 86380 86390 1
526583 99526583 1001 86380 86390 1
526559 99526559 1001 86380 86390 1
527215 99527215 1001 86380 86390 1
527145 99527145 1001 86380 86390 1
526856 99526856 1001 86380 86390 1
526765 99526765 1001 86380 86390 1
526675 99526675 1001 86380 86390 1
526690 99526690 1001 86380 86390 1
527337 99527337 1001 86380 86390 1
527353 99527353 1001 86380 86390 1
527418 99527418 1001 86380 86390 1
527278 99527278 1001 86380 86390 1
527266 99527266 1001 86380 86390 1
527282 99527282 1001 86380 86390 1
527890 99527890 1001 86380 86390 1
527906 99527906 1001 86380 86390 1
527714 99527714 1001 86380 86390 1
527675 99527675 1001 86380 86390 1
527820 99527820 1001 86380 86390 1
527856 99527856 1001 86380 86390 1
527598 99527598 1001 86380 86390 1
527600 99527600 1001 86380 86390 1
527460 99527460 1001 86380 86390 1
527488 99527488 1001 86380 86390 1
528205 99528205 1001 86380 86390 1
528250 99528250 1001 86380 86390 1
528160 99528160 1001 86380 86390 1
528110 99528110 1001 86380 86390 1
528775 99528775 1001 86380 86390 1
528696 99528696 1001 86380 86390 1
528663 99528663 1001 86380 86390 1
528509 99528509 1001 86380 86390 1
528642 99528642 1001 86380 86390 1
528424 99528424 1001 86380 86390 1
528437 99528437 1001 86380 86390 1
529078 99529078 1001 86380 86390 1
529714 99529714 1001 86380 86390 1
529717 99529717 1001 86380 86390 1
529546 99529546 1001 86380 86390 1
529432 99529432 1001 86380 86390 1
529463 99529463 1001 86380 86390 1
529491 99529491 1001 86380 86390 1
529467 99529467 1001 86380 86390 1
529223 99529223 1001 86380 86390 1
529236 99529236 1001 86380 86390 1
529149 99529149 1001 86380 86390 1
529188 99529188 1001 86380 86390 1
529729 99529729 1001 86380 86390 1
529848 99529848 1001 86380 86390 1
529914 99529914 1001 86380 86390 1
530362 99530362 1001 86380 86390 1
530375 99530375 1001 86380 86390 1
530434 99530434 1001 86380 86390 1
530551 99530551 1001 86380 86390 1
530217 99530217 1001 86380 86390 1
530065 99530065 1001 86380 86390 1
530555 99530555 1001 86380 86390 1
530686 99530686 1001 86380 86390 1
530635 99530635 1001 86380 86390 1
531246 99531246 1001 86380 86390 1
531211 99531211 1001 86380 86390 1
531158 99531158 1001 86380 86390 1
531004 99531004 1001 86380 86390 1
531572 99531572 1001 86380 86390 1
531466 99531466 1001 86380 86390 1
532165 99532165 1001 86380 86390 1
531690 99531690 1001 86380 86390 1
531782 99531782 1001 86380 86390 1
531595 99531595 1001 86380 86390 1
531777 99531777 1001 86380 86390 1
532236 99532236 1001 86380 86390 1
532288 99532288 1001 86380 86390 1
532301 99532301 1001 86380 86390 1
532343 99532343 1001 86380 86390 1
532891 99532891 1001 86380 86390 1
532698 99532698 1001 86380 86390 1
532818 99532818 1001 86380 86390 1
532719 99532719 1001 86380 86390 1
532771 99532771 1001 86380 86390 1
532656 99532656 1001 86380 86390 1
532735 99532735 1001 86380 86390 1
532581 99532581 1001 86380 86390 1
532479 99532479 1001 86380 86390 1
532609 99532609 1001 86380 86390 1
532507 99532507 1001 86380 86390 1
532617 99532617 1001 86380 86390 1
533729 99533729 1001 86380 86390 1
533820 99533820 1001 86380 86390 1
533811 99533811 1001 86380 86390 1
533832 99533832 1001 86380 86390 1
533698 99533698 1001 86380 86390 1
533845 99533845 1001 86380 86390 1
533844 99533844 1001 86380 86390 1
533817 99533817 1001 86380 86390 1
533615 99533615 1001 86380 86390 1
533456 99533456 1001 86380 86390 1
533392 99533392 1001 86380 86390 1
533260 99533260 1001 86380 86390 1
533972 99533972 1001 86380 86390 1
533985 99533985 1001 86380 86390 1
534020 99534020 1001 86380 86390 1
533982 99533982 1001 86380 86390 1
534622 99534622 1001 86380 86390 1
534547 99534547 1001 86380 86390 1
534661 99534661 1001 86380 86390 1
534537 99534537 1001 86380 86390 1
534514 99534514 1001 86380 86390 1
534540 99534540 1001 86380 86390 1
534442 99534442 1001 86380 86390 1
534328 99534328 1001 86380 86390 1
534395 99534395 1001 86380 86390 1
534411 99534411 1001 86380 86390 1
534160 99534160 1001 86380 86390 1
534186 99534186 1001 86380 86390 1
534097 99534097 1001 86380 86390 1
534112 99534112 1001 86380 86390 1
534230 99534230 1001 86380 86390 1
534815 99534815 1001 86380 86390 1
534803 99534803 1001 86380 86390 1
534883 99534883 1001 86380 86390 1
535448 99535448 1001 86380 86390 1
535476 99535476 1001 86380 86390 1
535378 99535378 1001 86380 86390 1
535417 99535417 1001 86380 86390 1
535457 99535457 1001 86380 86390 1
535304 99535304 1001 86380 86390 1
534997 99534997 1001 86380 86390 1
535075 99535075 1001 86380 86390 1
535088 99535088 1001 86380 86390 1
535037 99535037 1001 86380 86390 1
534963 99534963 1001 86380 86390 1
534911 99534911 1001 86380 86390 1
535585 99535585 1001 86380 86390 1
535669 99535669 1001 86380 86390 1
535605 99535605 1001 86380 86390 1
535632 99535632 1001 86380 86390 1
535697 99535697 1001 86380 86390 1
536267 99536267 1001 86380 86390 1
536294 99536294 1001 86380 86390 1
536297 99536297 1001 86380 86390 1
536043 99536043 1001 86380 86390 1
536056 99536056 1001 86380 86390 1
536039 99536039 1001 86380 86390 1
535871 99535871 1001 86380 86390 1
535893 99535893 1001 86380 86390 1
535792 99535792 1001 86380 86390 1
535727 99535727 1001 86380 86390 1
536469 99536469 1001 86380 86390 1
536421 99536421 1001 86380 86390 1
537060 99537060 1001 86380 86390 1
536985 99536985 1001 86380 86390 1
537137 99537137 1001 86380 86390 1
537030 99537030 1001 86380 86390 1
537057 99537057 1001 86380 86390 1
537096 99537096 1001 86380 86390 1
537020 99537020 1001 86380 86390 1
536957 99536957 1001 86380 86390 1
536854 99536854 1001 86380 86390 1
536867 99536867 1001 86380 86390 1
536923 99536923 1001 86380 86390 1
536622 99536622 1001 86380 86390 1
536603 99536603 1001 86380 86390 1
537836 99537836 1001 86380 86390 1
537864 99537864 1001 86380 86390 1
537917 99537917 1001 86380 86390 1
537853 99537853 1001 86380 86390 1
537868 99537868 1001 86380 86390 1
537935 99537935 1001 86380 86390 1
537685 99537685 1001 86380 86390 1
537689 99537689 1001 86380 86390 1
537449 99537449 1001 86380 86390 1
537475 99537475 1001 86380 86390 1
537990 99537990 1001 86380 86390 1
538059 99538059 1001 86380 86390 1
538694 99538694 1001 86380 86390 1
538492 99538492 1001 86380 86390 1
538589 99538589 1001 86380 86390 1
538259 99538259 1001 86380 86390 1
538289 99538289 1001 86380 86390 1
538254 99538254 1001 86380 86390 1
538839 99538839 1001 86380 86390 1
538894 99538894 1001 86380 86390 1
538923 99538923 1001 86380 86390 1
538847 99538847 1001 86380 86390 1
538821 99538821 1001 86380 86390 1
539565 99539565 1001 86380 86390 1
539527 99539527 1001 86380 86390 1
539515 99539515 1001 86380 86390 1
539451 99539451 1001 86380 86390 1
539544 99539544 1001 86380 86390 1
539628 99539628 1001 86380 86390 1
539321 99539321 1001 86380 86390 1
539361 99539361 1001 86380 86390 1
539245 99539245 1001 86380 86390 1
539350 99539350 1001 86380 86390 1
539171 99539171 1001 86380 86390 1
539148 99539148 1001 86380 86390 1
539071 99539071 1001 86380 86390 1
539781 99539781 1001 86380 86390 1
539717 99539717 1001 86380 86390 1
539696 99539696 1001 86380 86390 1
540366 99540366 1001 86380 86390 1
540401 99540401 1001 86380 86390 1
540198 99540198 1001 86380 86390 1
539890 99539890 1001 86380 86390 1
539945 99539945 1001 86380 86390 1
540647 99540647 1001 86380 86390 1
540574 99540574 1001 86380 86390 1
541114 99541114 1001 86380 86390 1
541275 99541275 1001 86380 86390 1
541036 99541036 1001 86380 86390 1
540895 99540895 1001 86380 86390 1
540974 99540974 1001 86380 86390 1
541070 99541070 1001 86380 86390 1
541046 99541046 1001 86380 86390 1
540817 99540817 1001 86380 86390 1
540740 99540740 1001 86380 86390 1
540808 99540808 1001 86380 86390 1
540722 99540722 1001 86380 86390 1
540748 99540748 1001 86380 86390 1
541324 99541324 1001 86380 86390 1
541405 99541405 1001 86380 86390 1
541928 99541928 1001 86380 86390 1
541919 99541919 1001 86380 86390 1
541906 99541906 1001 86380 86390 1
541846 99541846 1001 86380 86390 1
541770 99541770 1001 86380 86390 1
541582 99541582 1001 86380 86390 1
542207 99542207 1001 86380 86390 1
542260 99542260 1001 86380 86390 1
542794 99542794 1001 86380 86390 1
542873 99542873 1001 86380 86390 1
542863 99542863 1001 86380 86390 1
542761 99542761 1001 86380 86390 1
542878 99542878 1001 86380 86390 1
542599 99542599 1001 86380 86390 1
542706 99542706 1001 86380 86390 1
542527 99542527 1001 86380 86390 1
542439 99542439 1001 86380 86390 1
543130 99543130 1001 86380 86390 1
543058 99543058 1001 86380 86390 1
543742 99543742 1001 86380 86390 1
543582 99543582 1001 86380 86390 1
543638 99543638 1001 86380 86390 1
543587 99543587 1001 86380 86390 1
543615 99543615 1001 86380 86390 1
543423 99543423 1001 86380 86390 1
543494 99543494 1001 86380 86390 1
543379 99543379 1001 86380 86390 1
543394 99543394 1001 86380 86390 1
543448 99543448 1001 86380 86390 1
543320 99543320 1001 86380 86390 1
543335 99543335 1001 86380 86390 1
543246 99543246 1001 86380 86390 1
543286 99543286 1001 86380 86390 1
543914 99543914 1001 86380 86390 1
543838 99543838 1001 86380 86390 1
543971 99543971 1001 86380 86390 1
544431 99544431 1001 86380 86390 1
544564 99544564 1001 86380 86390 1
544421 99544421 1001 86380 86390 1
544255 99544255 1001 86380 86390 1
544361 99544361 1001 86380 86390 1
544222 99544222 1001 86380 86390 1
544123 99544123 1001 86380 86390 1
544046 99544046 1001 86380 86390 1
543983 99543983 1001 86380 86390 1
544165 99544165 1001 86380 86390 1
544102 99544102 1001 86380 86390 1
544674 99544674 1001 86380 86390 1
544663 99544663 1001 86380 86390 1
544665 99544665 1001 86380 86390 1
544720 99544720 1001 86380 86390 1
531899 517 1001 43655 43954 1
537505 864 1001 60153 60452 1
540476 957 1001 43892 44191 1
400029 99400029 1001 86380 86390 1
400107 99400107 1001 86380 86390 1
400362 99400362 1001 86380 86390 1
400364 99400364 1001 86380 86390 1
400595 99400595 1001 86380 86390 1
400542 99400542 1001 86380 86390 1
400555 99400555 1001 86380 86390 1
400632 99400632 1001 86380 86390 1
400724 99400724 1001 86380 86390 1
401007 99401007 1001 86380 86390 1
401044 99401044 1001 86380 86390 1
401074 99401074 1001 86380 86390 1
401222 99401222 1001 86380 86390 1
401548 99401548 1001 86380 86390 1
401769 99401769 1001 86380 86390 1
402363 99402363 1001 86380 86390 1
402325 99402325 1001 86380 86390 1
402439 99402439 1001 86380 86390 1
402441 99402441 1001 86380 86390 1
402493 99402493 1001 86380 86390 1
402695 99402695 1001 86380 86390 1
402696 99402696 1001 86380 86390 1
402738 99402738 1001 86380 86390 1
402830 99402830 1001 86380 86390 1
403254 99403254 1001 86380 86390 1
403503 99403503 1001 86380 86390 1
403504 99403504 1001 86380 86390 1
403582 99403582 1001 86380 86390 1
403558 99403558 1001 86380 86390 1
403872 99403872 1001 86380 86390 1
403986 99403986 1001 86380 86390 1
404023 99404023 1001 86380 86390 1
404165 99404165 1001 86380 86390 1
404181 99404181 1001 86380 86390 1
404701 99404701 1001 86380 86390 1
404983 99404983 1001 86380 86390 1
405250 99405250 1001 86380 86390 1
405239 99405239 1001 86380 86390 1
405562 99405562 1001 86380 86390 1
405616 99405616 1001 86380 86390 1
405746 99405746 1001 86380 86390 1
405824 99405824 1001 86380 86390 1
405885 99405885 1001 86380 86390 1
405949 99405949 1001 86380 86390 1
405899 99405899 1001 86380 86390 1
406007 99406007 1001 86380 86390 1
406063 99406063 1001 86380 86390 1
406116 99406116 1001 86380 86390 1
406127 99406127 1001 86380 86390 1
406259 99406259 1001 86380 86390 1
406296 99406296 1001 86380 86390 1
406334 99406334 1001 86380 86390 1
406506 99406506 1001 86380 86390 1
406745 99406745 1001 86380 86390 1
406969 99406969 1001 86380 86390 1
407065 99407065 1001 86380 86390 1
407123 99407123 1001 86380 86390 1
407375 99407375 1001 86380 86390 1
407502 99407502 1001 86380 86390 1
407486 99407486 1001 86380 86390 1
407574 99407574 1001 86380 86390 1
407640 99407640 1001 86380 86390 1
407838 99407838 1001 86380 86390 1
407899 99407899 1001 86380 86390 1
407911 99407911 1001 86380 86390 1
408167 99408167 1001 86380 86390 1
408460 99408460 1001 86380 86390 1
408411 99408411 1001 86380 86390 1
408780 99408780 1001 86380 86390 1
409037 99409037 1001 86380 86390 1
409593 99409593 1001 86380 86390 1
409625 99409625 1001 86380 86390 1
409599 99409599 1001 86380 86390 1
409774 99409774 1001 86380 86390 1
409806 99409806 1001 86380 86390 1
409787 99409787 1001 86380 86390 1
410095 99410095 1001 86380 86390 1
410213 99410213 1001 86380 86390 1
410364 99410364 1001 86380 86390 1
410545 99410545 1001 86380 86390 1
410587 99410587 1001 86380 86390 1
410741 99410741 1001 86380 86390 1
410815 99410815 1001 86380 86390 1
410883 99410883 1001 86380 86390 1
411006 99411006 1001 86380 86390 1
411364 99411364 1001 86380 86390 1
411729 99411729 1001 86380 86390 1
411797 99411797 1001 86380 86390 1
411781 99411781 1001 86380 86390 1
411865 99411865 1001 86380 86390 1
412110 99412110 1001 86380 86390 1
412267 99412267 1001 86380 86390 1
412393 99412393 1001 86380 86390 1
412453 99412453 1001 86380 86390 1
412342 99412342 1001 86380 86390 1
412330 99412330 1001 86380 86390 1
412433 99412433 1001 86380 86390 1
412462 99412462 1001 86380 86390 1
412285 99412285 1001 86380 86390 1
413450 99413450 1001 86380 86390 1
413410 99413410 1001 86380 86390 1
413664 99413664 1001 86380 86390 1
413257 99413257 1001 86380 86390 1
413206 99413206 1001 86380 86390 1
412841 99412841 1001 86380 86390 1
412488 99412488 1001 86380 86390 1
412703 99412703 1001 86380 86390 1
412659 99412659 1001 86380 86390 1
412500 99412500 1001 86380 86390 1
413701 99413701 1001 86380 86390 1
414041 99414041 1001 86380 86390 1
414106 99414106 1001 86380 86390 1
415237 99415237 1001 86380 86390 1
415089 99415089 1001 86380 86390 1
414199 99414199 1001 86380 86390 1
414381 99414381 1001 86380 86390 1
414482 99414482 1001 86380 86390 1
414305 99414305 1001 86380 86390 1
414507 99414507 1001 86380 86390 1
414922 99414922 1001 86380 86390 1
415585 99415585 1001 86380 86390 1
415409 99415409 1001 86380 86390 1
416843 99416843 1001 86380 86390 1
416820 99416820 1001 86380 86390 1
416898 99416898 1001 86380 86390 1
416853 99416853 1001 86380 86390 1
416185 99416185 1001 86380 86390 1
415995 99415995 1001 86380 86390 1
415824 99415824 1001 86380 86390 1
417475 99417475 1001 86380 86390 1
418726 99418726 1001 86380 86390 1
418681 99418681 1001 86380 86390 1
418467 99418467 1001 86380 86390 1
418768 99418768 1001 86380 86390 1
418545 99418545 1001 86380 86390 1
418381 99418381 1001 86380 86390 1
418171 99418171 1001 86380 86390 1
418387 99418387 1001 86380 86390 1
417683 99417683 1001 86380 86390 1
417695 99417695 1001 86380 86390 1
419100 99419100 1001 86380 86390 1
418034 99418034 1001 86380 86390 1
419037 99419037 1001 86380 86390 1
419200 99419200 1001 86380 86390 1
420222 99420222 1001 86380 86390 1
419720 99419720 1001 86380 86390 1
419710 99419710 1001 86380 86390 1
419937 99419937 1001 86380 86390 1
419352 99419352 1001 86380 86390 1
419578 99419578 1001 86380 86390 1
422106 99422106 1001 86380 86390 1
421401 99421401 1001 86380 86390 1
421553 99421553 1001 86380 86390 1
421331 99421331 1001 86380 86390 1
421016 99421016 1001 86380 86390 1
421195 99421195 1001 86380 86390 1
420937 99420937 1001 86380 86390 1
422387 99422387 1001 86380 86390 1
422316 99422316 1001 86380 86390 1
422158 99422158 1001 86380 86390 1
423702 99423702 1001 86380 86390 1
423427 99423427 1001 86380 86390 1
423498 99423498 1001 86380 86390 1
423668 99423668 1001 86380 86390 1
423149 99423149 1001 86380 86390 1
423194 99423194 1001 86380 86390 1
423047 99423047 1001 86380 86390 1
423120 99423120 1001 86380 86390 1
422658 99422658 1001 86380 86390 1
422662 99422662 1001 86380 86390 1
422758 99422758 1001 86380 86390 1
423769 99423769 1001 86380 86390 1
423829 99423829 1001 86380 86390 1
423833 99423833 1001 86380 86390 1
424087 99424087 1001 86380 86390 1
423937 99423937 1001 86380 86390 1
425325 99425325 1001 86380 86390 1
425279 99425279 1001 86380 86390 1
425061 99425061 1001 86380 86390 1
424901 99424901 1001 86380 86390 1
424343 99424343 1001 86380 86390 1
424253 99424253 1001 86380 86390 1
424302 99424302 1001 86380 86390 1
424229 99424229 1001 86380 86390 1
424356 99424356 1001 86380 86390 1
424288 99424288 1001 86380 86390 1
425827 99425827 1001 86380 86390 1
425573 99425573 1001 86380 86390 1
425647 99425647 1001 86380 86390 1
425774 99425774 1001 86380 86390 1
426715 99426715 1001 86380 86390 1
427047 99427047 1001 86380 86390 1
426800 99426800 1001 86380 86390 1
426664 99426664 1001 86380 86390 1
426577 99426577 1001 86380 86390 1
426290 99426290 1001 86380 86390 1
425955 99425955 1001 86380 86390 1
426063 99426063 1001 86380 86390 1
426047 99426047 1001 86380 86390 1
426247 99426247 1001 86380 86390 1
425978 99425978 1001 86380 86390 1
426270 99426270 1001 86380 86390 1
427257 99427257 1001 86380 86390 1
427515 99427515 1001 86380 86390 1
427337 99427337 1001 86380 86390 1
427310 99427310 1001 86380 86390 1
428671 99428671 1001 86380 86390 1
428690 99428690 1001 86380 86390 1
428577 99428577 1001 86380 86390 1
428354 99428354 1001 86380 86390 1
428357 99428357 1001 86380 86390 1
428228 99428228 1001 86380 86390 1
427923 99427923 1001 86380 86390 1
428163 99428163 1001 86380 86390 1
428131 99428131 1001 86380 86390 1
427754 99427754 1001 86380 86390 1
427665 99427665 1001 86380 86390 1
427551 99427551 1001 86380 86390 1
429124 99429124 1001 86380 86390 1
428944 99428944 1001 86380 86390 1
428920 99428920 1001 86380 86390 1
430324 99430324 1001 86380 86390 1
430101 99430101 1001 86380 86390 1
430040 99430040 1001 86380 86390 1
429925 99429925 1001 86380 86390 1
429545 99429545 1001 86380 86390 1
429396 99429396 1001 86380 86390 1
429428 99429428 1001 86380 86390 1
429240 99429240 1001 86380 86390 1
430740 99430740 1001 86380 86390 1
430686 99430686 1001 86380 86390 1
430512 99430512 1001 86380 86390 1
430466 99430466 1001 86380 86390 1
430752 99430752 1001 86380 86390 1
431651 99431651 1001 86380 86390 1
431657 99431657 1001 86380 86390 1
431778 99431778 1001 86380 86390 1
431928 99431928 1001 86380 86390 1
432041 99432041 1001 86380 86390 1
432045 99432045 1001 86380 86390 1
431589 99431589 1001 86380 86390 1
431146 99431146 1001 86380 86390 1
431007 99431007 1001 86380 86390 1
431070 99431070 1001 86380 86390 1
431078 99431078 1001 86380 86390 1
431255 99431255 1001 86380 86390 1
431061 99431061 1001 86380 86390 1
432201 99432201 1001 86380 86390 1
432435 99432435 1001 86380 86390 1
432101 99432101 1001 86380 86390 1
432103 99432103 1001 86380 86390 1
432318 99432318 1001 86380 86390 1
433344 99433344 1001 86380 86390 1
433534 99433534 1001 86380 86390 1
433138 99433138 1001 86380 86390 1
433191 99433191 1001 86380 86390 1
432608 99432608 1001 86380 86390 1
432880 99432880 1001 86380 86390 1
432613 99432613 1001 86380 86390 1
432786 99432786 1001 86380 86390 1
432603 99432603 1001 86380 86390 1
433828 99433828 1001 86380 86390 1
433995 99433995 1001 86380 86390 1
435157 99435157 1001 86380 86390 1
435323 99435323 1001 86380 86390 1
435008 99435008 1001 86380 86390 1
435096 99435096 1001 86380 86390 1
435098 99435098 1001 86380 86390 1
435050 99435050 1001 86380 86390 1
434792 99434792 1001 86380 86390 1
434727 99434727 1001 86380 86390 1
434911 99434911 1001 86380 86390 1
434402 99434402 1001 86380 86390 1
434276 99434276 1001 86380 86390 1
434364 99434364 1001 86380 86390 1
434561 99434561 1001 86380 86390 1
435517 99435517 1001 86380 86390 1
435526 99435526 1001 86380 86390 1
435806 99435806 1001 86380 86390 1
435474 99435474 1001 86380 86390 1
435724 99435724 1001 86380 86390 1
436859 99436859 1001 86380 86390 1
436821 99436821 1001 86380 86390 1
436706 99436706 1001 86380 86390 1
436646 99436646 1001 86380 86390 1
436580 99436580 1001 86380 86390 1
436512 99436512 1001 86380 86390 1
436217 99436217 1001 86380 86390 1
436174 99436174 1001 86380 86390 1
436301 99436301 1001 86380 86390 1
436182 99436182 1001 86380 86390 1
436307 99436307 1001 86380 86390 1
437264 99437264 1001 86380 86390 1
300099 99300099 1001 86380 86390 1
437307 99437307 1001 86380 86390 1
300699 99300699 1001 86380 86390 1
300673 99300673 1001 86380 86390 1
300676 99300676 1001 86380 86390 1
300317 99300317 1001 86380 86390 1
300346 99300346 1001 86380 86390 1
300492 99300492 1001 86380 86390 1
300481 99300481 1001 86380 86390 1
300391 99300391 1001 86380 86390 1
300444 99300444 1001 86380 86390 1
300245 99300245 1001 86380 86390 1
300196 99300196 1001 86380 86390 1
300810 99300810 1001 86380 86390 1
300785 99300785 1001 86380 86390 1
301352 99301352 1001 86380 86390 1
301483 99301483 1001 86380 86390 1
301533 99301533 1001 86380 86390 1
301498 99301498 1001 86380 86390 1
301157 99301157 1001 86380 86390 1
301226 99301226 1001 86380 86390 1
301252 99301252 1001 86380 86390 1
301229 99301229 1001 86380 86390 1
301024 99301024 1001 86380 86390 1
300966 99300966 1001 86380 86390 1
301700 99301700 1001 86380 86390 1
301571 99301571 1001 86380 86390 1
301727 99301727 1001 86380 86390 1
301693 99301693 1001 86380 86390 1
302334 99302334 1001 86380 86390 1
302099 99302099 1001 86380 86390 1
302003 99302003 1001 86380 86390 1
301798 99301798 1001 86380 86390 1
302391 99302391 1001 86380 86390 1
302497 99302497 1001 86380 86390 1
302491 99302491 1001 86380 86390 1
302440 99302440 1001 86380 86390 1
303015 99303015 1001 86380 86390 1
303006 99303006 1001 86380 86390 1
303058 99303058 1001 86380 86390 1
302798 99302798 1001 86380 86390 1
302878 99302878 1001 86380 86390 1
302828 99302828 1001 86380 86390 1
302945 99302945 1001 86380 86390 1
302805 99302805 1001 86380 86390 1
302711 99302711 1001 86380 86390 1
302662 99302662 1001 86380 86390 1
302624 99302624 1001 86380 86390 1
303336 99303336 1001 86380 86390 1
303314 99303314 1001 86380 86390 1
303868 99303868 1001 86380 86390 1
304003 99304003 1001 86380 86390 1
303889 99303889 1001 86380 86390 1
303790 99303790 1001 86380 86390 1
303806 99303806 1001 86380 86390 1
303772 99303772 1001 86380 86390 1
303477 99303477 1001 86380 86390 1
303567 99303567 1001 86380 86390 1
303506 99303506 1001 86380 86390 1
303523 99303523 1001 86380 86390 1
304085 99304085 1001 86380 86390 1
304035 99304035 1001 86380 86390 1
304153 99304153 1001 86380 86390 1
304759 99304759 1001 86380 86390 1
304834 99304834 1001 86380 86390 1
304749 99304749 1001 86380 86390 1
304699 99304699 1001 86380 86390 1
304713 99304713 1001 86380 86390 1
304518 99304518 1001 86380 86390 1
304496 99304496 1001 86380 86390 1
304484 99304484 1001 86380 86390 1
304921 99304921 1001 86380 86390 1
304991 99304991 1001 86380 86390 1
305020 99305020 1001 86380 86390 1
304866 99304866 1001 86380 86390 1
305527 99305527 1001 86380 86390 1
305324 99305324 1001 86380 86390 1
305441 99305441 1001 86380 86390 1
305274 99305274 1001 86380 86390 1
305368 99305368 1001 86380 86390 1
305420 99305420 1001 86380 86390 1
305309 99305309 1001 86380 86390 1
305244 99305244 1001 86380 86390 1
500088 99500088 1001 86380 86390 1
500167 99500167 1001 86380 86390 1
500144 99500144 1001 86380 86390 1
500028 99500028 1001 86380 86390 1
500043 99500043 1001 86380 86390 1
500004 99500004 1001 86380 86390 1
500637 99500637 1001 86380 86390 1
500760 99500760 1001 86380 86390 1
500504 99500504 1001 86380 86390 1
500571 99500571 1001 86380 86390 1
500430 99500430 1001 86380 86390 1
500279 99500279 1001 86380 86390 1
500357 99500357 1001 86380 86390 1
500267 99500267 1001 86380 86390 1
500877 99500877 1001 86380 86390 1
500916 99500916 1001 86380 86390 1
500938 99500938 1001 86380 86390 1
501478 99501478 1001 86380 86390 1
501479 99501479 1001 86380 86390 1
501267 99501267 1001 86380 86390 1
501322 99501322 1001 86380 86390 1
501258 99501258 1001 86380 86390 1
501433 99501433 1001 86380 86390 1
501116 99501116 1001 86380 86390 1
501026 99501026 1001 86380 86390 1
501743 99501743 1001 86380 86390 1
501711 99501711 1001 86380 86390 1
502464 99502464 1001 86380 86390 1
502425 99502425 1001 86380 86390 1
502118 99502118 1001 86380 86390 1
502154 99502154 1001 86380 86390 1
502030 99502030 1001 86380 86390 1
501903 99501903 1001 86380 86390 1
501971 99501971 1001 86380 86390 1
502025 99502025 1001 86380 86390 1
502639 99502639 1001 86380 86390 1
502591 99502591 1001 86380 86390 1
503152 99503152 1001 86380 86390 1
503179 99503179 1001 86380 86390 1
503142 99503142 1001 86380 86390 1
503143 99503143 1001 86380 86390 1
503170 99503170 1001 86380 86390 1
503123 99503123 1001 86380 86390 1
502960 99502960 1001 86380 86390 1
502990 99502990 1001 86380 86390 1
502900 99502900 1001 86380 86390 1
502942 99502942 1001 86380 86390 1
502738 99502738 1001 86380 86390 1
502741 99502741 1001 86380 86390 1
502767 99502767 1001 86380 86390 1
502832 99502832 1001 86380 86390 1
503302 99503302 1001 86380 86390 1
503335 99503335 1001 86380 86390 1
503426 99503426 1001 86380 86390 1
503937 99503937 1001 86380 86390 1
503952 99503952 1001 86380 86390 1
504006 99504006 1001 86380 86390 1
503955 99503955 1001 86380 86390 1
504110 99504110 1001 86380 86390 1
503860 99503860 1001 86380 86390 1
503796 99503796 1001 86380 86390 1
503798 99503798 1001 86380 86390 1
503866 99503866 1001 86380 86390 1
503794 99503794 1001 86380 86390 1
503693 99503693 1001 86380 86390 1
503592 99503592 1001 86380 86390 1
503684 99503684 1001 86380 86390 1
503542 99503542 1001 86380 86390 1
503569 99503569 1001 86380 86390 1
504198 99504198 1001 86380 86390 1
504121 99504121 1001 86380 86390 1
504152 99504152 1001 86380 86390 1
504204 99504204 1001 86380 86390 1
504307 99504307 1001 86380 86390 1
504815 99504815 1001 86380 86390 1
504778 99504778 1001 86380 86390 1
504921 99504921 1001 86380 86390 1
504785 99504785 1001 86380 86390 1
504596 99504596 1001 86380 86390 1
504649 99504649 1001 86380 86390 1
504599 99504599 1001 86380 86390 1
504548 99504548 1001 86380 86390 1
504709 99504709 1001 86380 86390 1
504541 99504541 1001 86380 86390 1
504542 99504542 1001 86380 86390 1
504336 99504336 1001 86380 86390 1
504440 99504440 1001 86380 86390 1
504531 99504531 1001 86380 86390 1
504366 99504366 1001 86380 86390 1
504382 99504382 1001 86380 86390 1
504413 99504413 1001 86380 86390 1
505006 99505006 1001 86380 86390 1
505071 99505071 1001 86380 86390 1
505110 99505110 1001 86380 86390 1
505680 99505680 1001 86380 86390 1
505642 99505642 1001 86380 86390 1
505451 99505451 1001 86380 86390 1
505491 99505491 1001 86380 86390 1
505388 99505388 1001 86380 86390 1
505420 99505420 1001 86380 86390 1
505184 99505184 1001 86380 86390 1
505915 99505915 1001 86380 86390 1
505917 99505917 1001 86380 86390 1
505841 99505841 1001 86380 86390 1
505790 99505790 1001 86380 86390 1
506471 99506471 1001 86380 86390 1
506571 99506571 1001 86380 86390 1
506541 99506541 1001 86380 86390 1
506274 99506274 1001 86380 86390 1
506237 99506237 1001 86380 86390 1
506327 99506327 1001 86380 86390 1
506212 99506212 1001 86380 86390 1
506346 99506346 1001 86380 86390 1
506063 99506063 1001 86380 86390 1
506102 99506102 1001 86380 86390 1
506787 99506787 1001 86380 86390 1
506627 99506627 1001 86380 86390 1
506640 99506640 1001 86380 86390 1
506628 99506628 1001 86380 86390 1
506655 99506655 1001 86380 86390 1
506735 99506735 1001 86380 86390 1
506748 99506748 1001 86380 86390 1
507308 99507308 1001 86380 86390 1
507271 99507271 1001 86380 86390 1
507286 99507286 1001 86380 86390 1
507411 99507411 1001 86380 86390 1
507068 99507068 1001 86380 86390 1
507212 99507212 1001 86380 86390 1
507072 99507072 1001 86380 86390 1
507175 99507175 1001 86380 86390 1
507125 99507125 1001 86380 86390 1
506855 99506855 1001 86380 86390 1
507560 99507560 1001 86380 86390 1
508159 99508159 1001 86380 86390 1
508185 99508185 1001 86380 86390 1
508198 99508198 1001 86380 86390 1
508182 99508182 1001 86380 86390 1
507905 99507905 1001 86380 86390 1
508011 99508011 1001 86380 86390 1
507796 99507796 1001 86380 86390 1
507733 99507733 1001 86380 86390 1
507708 99507708 1001 86380 86390 1
507735 99507735 1001 86380 86390 1
507662 99507662 1001 86380 86390 1
508352 99508352 1001 86380 86390 1
508340 99508340 1001 86380 86390 1
508446 99508446 1001 86380 86390 1
508266 99508266 1001 86380 86390 1
508827 99508827 1001 86380 86390 1
508638 99508638 1001 86380 86390 1
508526 99508526 1001 86380 86390 1
508476 99508476 1001 86380 86390 1
508568 99508568 1001 86380 86390 1
509206 99509206 1001 86380 86390 1
509155 99509155 1001 86380 86390 1
509077 99509077 1001 86380 86390 1
509171 99509171 1001 86380 86390 1
509134 99509134 1001 86380 86390 1
509813 99509813 1001 86380 86390 1
509699 99509699 1001 86380 86390 1
509526 99509526 1001 86380 86390 1
509629 99509629 1001 86380 86390 1
509370 99509370 1001 86380 86390 1
509308 99509308 1001 86380 86390 1
509426 99509426 1001 86380 86390 1
509340 99509340 1001 86380 86390 1
509992 99509992 1001 86380 86390 1
510650 99510650 1001 86380 86390 1
510691 99510691 1001 86380 86390 1
510639 99510639 1001 86380 86390 1
510615 99510615 1001 86380 86390 1
510513 99510513 1001 86380 86390 1
510463 99510463 1001 86380 86390 1
510494 99510494 1001 86380 86390 1
510211 99510211 1001 86380 86390 1
510201 99510201 1001 86380 86390 1
510139 99510139 1001 86380 86390 1
510178 99510178 1001 86380 86390 1
510169 99510169 1001 86380 86390 1
510856 99510856 1001 86380 86390 1
510729 99510729 1001 86380 86390 1
510927 99510927 1001 86380 86390 1
510890 99510890 1001 86380 86390 1
511388 99511388 1001 86380 86390 1
511479 99511479 1001 86380 86390 1
511365 99511365 1001 86380 86390 1
511458 99511458 1001 86380 86390 1
511221 99511221 1001 86380 86390 1
511145 99511145 1001 86380 86390 1
511185 99511185 1001 86380 86390 1
511237 99511237 1001 86380 86390 1
511162 99511162 1001 86380 86390 1
511331 99511331 1001 86380 86390 1
511280 99511280 1001 86380 86390 1
511150 99511150 1001 86380 86390 1
511243 99511243 1001 86380 86390 1
511089 99511089 1001 86380 86390 1
511014 99511014 1001 86380 86390 1
511002 99511002 1001 86380 86390 1
510964 99510964 1001 86380 86390 1
511121 99511121 1001 86380 86390 1
512280 99512280 1001 86380 86390 1
512181 99512181 1001 86380 86390 1
511980 99511980 1001 86380 86390 1
511996 99511996 1001 86380 86390 1
512153 99512153 1001 86380 86390 1
511974 99511974 1001 86380 86390 1
512169 99512169 1001 86380 86390 1
512108 99512108 1001 86380 86390 1
511877 99511877 1001 86380 86390 1
511828 99511828 1001 86380 86390 1
511857 99511857 1001 86380 86390 1
512571 99512571 1001 86380 86390 1
512560 99512560 1001 86380 86390 1
512382 99512382 1001 86380 86390 1
512398 99512398 1001 86380 86390 1
512541 99512541 1001 86380 86390 1
513128 99513128 1001 86380 86390 1
513194 99513194 1001 86380 86390 1
512987 99512987 1001 86380 86390 1
512951 99512951 1001 86380 86390 1
512849 99512849 1001 86380 86390 1
512947 99512947 1001 86380 86390 1
512709 99512709 1001 86380 86390 1
513230 99513230 1001 86380 86390 1
513388 99513388 1001 86380 86390 1
513377 99513377 1001 86380 86390 1
513304 99513304 1001 86380 86390 1
513916 99513916 1001 86380 86390 1
513948 99513948 1001 86380 86390 1
514019 99514019 1001 86380 86390 1
513939 99513939 1001 86380 86390 1
513790 99513790 1001 86380 86390 1
513803 99513803 1001 86380 86390 1
513638 99513638 1001 86380 86390 1
513488 99513488 1001 86380 86390 1
513425 99513425 1001 86380 86390 1
513432 99513432 1001 86380 86390 1
513577 99513577 1001 86380 86390 1
514032 99514032 1001 86380 86390 1
514111 99514111 1001 86380 86390 1
514112 99514112 1001 86380 86390 1
514731 99514731 1001 86380 86390 1
514749 99514749 1001 86380 86390 1
514698 99514698 1001 86380 86390 1
514767 99514767 1001 86380 86390 1
514538 99514538 1001 86380 86390 1
514475 99514475 1001 86380 86390 1
514519 99514519 1001 86380 86390 1
514456 99514456 1001 86380 86390 1
514291 99514291 1001 86380 86390 1
514279 99514279 1001 86380 86390 1
514427 99514427 1001 86380 86390 1
514248 99514248 1001 86380 86390 1
514911 99514911 1001 86380 86390 1
515666 99515666 1001 86380 86390 1
515540 99515540 1001 86380 86390 1
515541 99515541 1001 86380 86390 1
515322 99515322 1001 86380 86390 1
515272 99515272 1001 86380 86390 1
515352 99515352 1001 86380 86390 1
515340 99515340 1001 86380 86390 1
515392 99515392 1001 86380 86390 1
515179 99515179 1001 86380 86390 1
515231 99515231 1001 86380 86390 1
515771 99515771 1001 86380 86390 1
515823 99515823 1001 86380 86390 1
515805 99515805 1001 86380 86390 1
516446 99516446 1001 86380 86390 1
516369 99516369 1001 86380 86390 1
516498 99516498 1001 86380 86390 1
516327 99516327 1001 86380 86390 1
516242 99516242 1001 86380 86390 1
515994 99515994 1001 86380 86390 1
515946 99515946 1001 86380 86390 1
515924 99515924 1001 86380 86390 1
516572 99516572 1001 86380 86390 1
516606 99516606 1001 86380 86390 1
516595 99516595 1001 86380 86390 1
517291 99517291 1001 86380 86390 1
516963 99516963 1001 86380 86390 1
517108 99517108 1001 86380 86390 1
516954 99516954 1001 86380 86390 1
516994 99516994 1001 86380 86390 1
516823 99516823 1001 86380 86390 1
517480 99517480 1001 86380 86390 1
517468 99517468 1001 86380 86390 1
517460 99517460 1001 86380 86390 1
517537 99517537 1001 86380 86390 1
518010 99518010 1001 86380 86390 1
517978 99517978 1001 86380 86390 1
517647 99517647 1001 86380 86390 1
517655 99517655 1001 86380 86390 1
518239 99518239 1001 86380 86390 1
518216 99518216 1001 86380 86390 1
518177 99518177 1001 86380 86390 1
518942 99518942 1001 86380 86390 1
518844 99518844 1001 86380 86390 1
518640 99518640 1001 86380 86390 1
518769 99518769 1001 86380 86390 1
518590 99518590 1001 86380 86390 1
518684 99518684 1001 86380 86390 1
518763 99518763 1001 86380 86390 1
518751 99518751 1001 86380 86390 1
518407 99518407 1001 86380 86390 1
518515 99518515 1001 86380 86390 1
519186 99519186 1001 86380 86390 1
519071 99519071 1001 86380 86390 1
519099 99519099 1001 86380 86390 1
519781 99519781 1001 86380 86390 1
519771 99519771 1001 86380 86390 1
519479 99519479 1001 86380 86390 1
519508 99519508 1001 86380 86390 1
519473 99519473 1001 86380 86390 1
519581 99519581 1001 86380 86390 1
519335 99519335 1001 86380 86390 1
519915 99519915 1001 86380 86390 1
519993 99519993 1001 86380 86390 1
520007 99520007 1001 86380 86390 1
519891 99519891 1001 86380 86390 1
519984 99519984 1001 86380 86390 1
520363 99520363 1001 86380 86390 1
520265 99520265 1001 86380 86390 1
520051 99520051 1001 86380 86390 1
520147 99520147 1001 86380 86390 1
520831 99520831 1001 86380 86390 1
520780 99520780 1001 86380 86390 1
520821 99520821 1001 86380 86390 1
520679 99520679 1001 86380 86390 1
520810 99520810 1001 86380 86390 1
521454 99521454 1001 86380 86390 1
521215 99521215 1001 86380 86390 1
521178 99521178 1001 86380 86390 1
520949 99520949 1001 86380 86390 1
521040 99521040 1001 86380 86390 1
521606 99521606 1001 86380 86390 1
521652 99521652 1001 86380 86390 1
521500 99521500 1001 86380 86390 1
521643 99521643 1001 86380 86390 1
522185 99522185 1001 86380 86390 1
522085 99522085 1001 86380 86390 1
521684 99521684 1001 86380 86390 1
522371 99522371 1001 86380 86390 1
522491 99522491 1001 86380 86390 1
523083 99523083 1001 86380 86390 1
523020 99523020 1001 86380 86390 1
522998 99522998 1001 86380 86390 1
522912 99522912 1001 86380 86390 1
522567 99522567 1001 86380 86390 1
523143 99523143 1001 86380 86390 1
523317 99523317 1001 86380 86390 1
523811 99523811 1001 86380 86390 1
523838 99523838 1001 86380 86390 1
523903 99523903 1001 86380 86390 1
523739 99523739 1001 86380 86390 1
523740 99523740 1001 86380 86390 1
523561 99523561 1001 86380 86390 1
523542 99523542 1001 86380 86390 1
523325 99523325 1001 86380 86390 1
523411 99523411 1001 86380 86390 1
524043 99524043 1001 86380 86390 1
524656 99524656 1001 86380 86390 1
524735 99524735 1001 86380 86390 1
524587 99524587 1001 86380 86390 1
524383 99524383 1001 86380 86390 1
524449 99524449 1001 86380 86390 1
524425 99524425 1001 86380 86390 1
524544 99524544 1001 86380 86390 1
524377 99524377 1001 86380 86390 1
524393 99524393 1001 86380 86390 1
524208 99524208 1001 86380 86390 1
524248 99524248 1001 86380 86390 1
524251 99524251 1001 86380 86390 1
524317 99524317 1001 86380 86390 1
524876 99524876 1001 86380 86390 1
524841 99524841 1001 86380 86390 1
525352 99525352 1001 86380 86390 1
525145 99525145 1001 86380 86390 1
524988 99524988 1001 86380 86390 1
525788 99525788 1001 86380 86390 1
525616 99525616 1001 86380 86390 1
525708 99525708 1001 86380 86390 1
526334 99526334 1001 86380 86390 1
526362 99526362 1001 86380 86390 1
526287 99526287 1001 86380 86390 1
526354 99526354 1001 86380 86390 1
526290 99526290 1001 86380 86390 1
526303 99526303 1001 86380 86390 1
526253 99526253 1001 86380 86390 1
526160 99526160 1001 86380 86390 1
526113 99526113 1001 86380 86390 1
525934 99525934 1001 86380 86390 1
525901 99525901 1001 86380 86390 1
525902 99525902 1001 86380 86390 1
525890 99525890 1001 86380 86390 1
526518 99526518 1001 86380 86390 1
526597 99526597 1001 86380 86390 1
527159 99527159 1001 86380 86390 1
527069 99527069 1001 86380 86390 1
527238 99527238 1001 86380 86390 1
527094 99527094 1001 86380 86390 1
526982 99526982 1001 86380 86390 1
526998 99526998 1001 86380 86390 1
527013 99527013 1001 86380 86390 1
527274 99527274 1001 86380 86390 1
527250 99527250 1001 86380 86390 1
527406 99527406 1001 86380 86390 1
527368 99527368 1001 86380 86390 1
527356 99527356 1001 86380 86390 1
528007 99528007 1001 86380 86390 1
527944 99527944 1001 86380 86390 1
527996 99527996 1001 86380 86390 1
528066 99528066 1001 86380 86390 1
527818 99527818 1001 86380 86390 1
527587 99527587 1001 86380 86390 1
527658 99527658 1001 86380 86390 1
528177 99528177 1001 86380 86390 1
528230 99528230 1001 86380 86390 1
528245 99528245 1001 86380 86390 1
528118 99528118 1001 86380 86390 1
528095 99528095 1001 86380 86390 1
528265 99528265 1001 86380 86390 1
528790 99528790 1001 86380 86390 1
528885 99528885 1001 86380 86390 1
528759 99528759 1001 86380 86390 1
528516 99528516 1001 86380 86390 1
528595 99528595 1001 86380 86390 1
528591 99528591 1001 86380 86390 1
528656 99528656 1001 86380 86390 1
528436 99528436 1001 86380 86390 1
528324 99528324 1001 86380 86390 1
528389 99528389 1001 86380 86390 1
528405 99528405 1001 86380 86390 1
528418 99528418 1001 86380 86390 1
528407 99528407 1001 86380 86390 1
528343 99528343 1001 86380 86390 1
529035 99529035 1001 86380 86390 1
528958 99528958 1001 86380 86390 1
529036 99529036 1001 86380 86390 1
529089 99529089 1001 86380 86390 1
529668 99529668 1001 86380 86390 1
529392 99529392 1001 86380 86390 1
529448 99529448 1001 86380 86390 1
529402 99529402 1001 86380 86390 1
529265 99529265 1001 86380 86390 1
529201 99529201 1001 86380 86390 1
529281 99529281 1001 86380 86390 1
529893 99529893 1001 86380 86390 1
529804 99529804 1001 86380 86390 1
530386 99530386 1001 86380 86390 1
530433 99530433 1001 86380 86390 1
530383 99530383 1001 86380 86390 1
530258 99530258 1001 86380 86390 1
530194 99530194 1001 86380 86390 1
530157 99530157 1001 86380 86390 1
530211 99530211 1001 86380 86390 1
529960 99529960 1001 86380 86390 1
530077 99530077 1001 86380 86390 1
529993 99529993 1001 86380 86390 1
530645 99530645 1001 86380 86390 1
531321 99531321 1001 86380 86390 1
531206 99531206 1001 86380 86390 1
531258 99531258 1001 86380 86390 1
531297 99531297 1001 86380 86390 1
531364 99531364 1001 86380 86390 1
531210 99531210 1001 86380 86390 1
531096 99531096 1001 86380 86390 1
531098 99531098 1001 86380 86390 1
531052 99531052 1001 86380 86390 1
531067 99531067 1001 86380 86390 1
531018 99531018 1001 86380 86390 1
530811 99530811 1001 86380 86390 1
530775 99530775 1001 86380 86390 1
530921 99530921 1001 86380 86390 1
530832 99530832 1001 86380 86390 1
530911 99530911 1001 86380 86390 1
531558 99531558 1001 86380 86390 1
532129 99532129 1001 86380 86390 1
531936 99531936 1001 86380 86390 1
531977 99531977 1001 86380 86390 1
531805 99531805 1001 86380 86390 1
531740 99531740 1001 86380 86390 1
531771 99531771 1001 86380 86390 1
531707 99531707 1001 86380 86390 1
531735 99531735 1001 86380 86390 1
532339 99532339 1001 86380 86390 1
532366 99532366 1001 86380 86390 1
532316 99532316 1001 86380 86390 1
532947 99532947 1001 86380 86390 1
533008 99533008 1001 86380 86390 1
532872 99532872 1001 86380 86390 1
532847 99532847 1001 86380 86390 1
532661 99532661 1001 86380 86390 1
532644 99532644 1001 86380 86390 1
532478 99532478 1001 86380 86390 1
532595 99532595 1001 86380 86390 1
532458 99532458 1001 86380 86390 1
532448 99532448 1001 86380 86390 1
533121 99533121 1001 86380 86390 1
533083 99533083 1001 86380 86390 1
533226 99533226 1001 86380 86390 1
533142 99533142 1001 86380 86390 1
533078 99533078 1001 86380 86390 1
533690 99533690 1001 86380 86390 1
533808 99533808 1001 86380 86390 1
533763 99533763 1001 86380 86390 1
533804 99533804 1001 86380 86390 1
533819 99533819 1001 86380 86390 1
533525 99533525 1001 86380 86390 1
533559 99533559 1001 86380 86390 1
533650 99533650 1001 86380 86390 1
533398 99533398 1001 86380 86390 1
533311 99533311 1001 86380 86390 1
533973 99533973 1001 86380 86390 1
533654 99533654 1001 86380 86390 1
533971 99533971 1001 86380 86390 1
534493 99534493 1001 86380 86390 1
534519 99534519 1001 86380 86390 1
534598 99534598 1001 86380 86390 1
534642 99534642 1001 86380 86390 1
534313 99534313 1001 86380 86390 1
534353 99534353 1001 86380 86390 1
534315 99534315 1001 86380 86390 1
534305 99534305 1001 86380 86390 1
534257 99534257 1001 86380 86390 1
534076 99534076 1001 86380 86390 1
534079 99534079 1001 86380 86390 1
534068 99534068 1001 86380 86390 1
534176 99534176 1001 86380 86390 1
534177 99534177 1001 86380 86390 1
534100 99534100 1001 86380 86390 1
534798 99534798 1001 86380 86390 1
534813 99534813 1001 86380 86390 1
534867 99534867 1001 86380 86390 1
534817 99534817 1001 86380 86390 1
534843 99534843 1001 86380 86390 1
535459 99535459 1001 86380 86390 1
535422 99535422 1001 86380 86390 1
535346 99535346 1001 86380 86390 1
535485 99535485 1001 86380 86390 1
535439 99535439 1001 86380 86390 1
535311 99535311 1001 86380 86390 1
535404 99535404 1001 86380 86390 1
535393 99535393 1001 86380 86390 1
535394 99535394 1001 86380 86390 1
535256 99535256 1001 86380 86390 1
535236 99535236 1001 86380 86390 1
534943 99534943 1001 86380 86390 1
534893 99534893 1001 86380 86390 1
534948 99534948 1001 86380 86390 1
534988 99534988 1001 86380 86390 1
535043 99535043 1001 86380 86390 1
535511 99535511 1001 86380 86390 1
535541 99535541 1001 86380 86390 1
535542 99535542 1001 86380 86390 1
535555 99535555 1001 86380 86390 1
536304 99536304 1001 86380 86390 1
536238 99536238 1001 86380 86390 1
536149 99536149 1001 86380 86390 1
536321 99536321 1001 86380 86390 1
536152 99536152 1001 86380 86390 1
536109 99536109 1001 86380 86390 1
535955 99535955 1001 86380 86390 1
535754 99535754 1001 86380 86390 1
535758 99535758 1001 86380 86390 1
535776 99535776 1001 86380 86390 1
536377 99536377 1001 86380 86390 1
536405 99536405 1001 86380 86390 1
536522 99536522 1001 86380 86390 1
536499 99536499 1001 86380 86390 1
537079 99537079 1001 86380 86390 1
536969 99536969 1001 86380 86390 1
536909 99536909 1001 86380 86390 1
536865 99536865 1001 86380 86390 1
536705 99536705 1001 86380 86390 1
536616 99536616 1001 86380 86390 1
537177 99537177 1001 86380 86390 1
537297 99537297 1001 86380 86390 1
537816 99537816 1001 86380 86390 1
537895 99537895 1001 86380 86390 1
537708 99537708 1001 86380 86390 1
537747 99537747 1001 86380 86390 1
537582 99537582 1001 86380 86390 1
537741 99537741 1001 86380 86390 1
537390 99537390 1001 86380 86390 1
538153 99538153 1001 86380 86390 1
538154 99538154 1001 86380 86390 1
538094 99538094 1001 86380 86390 1
538147 99538147 1001 86380 86390 1
538175 99538175 1001 86380 86390 1
538767 99538767 1001 86380 86390 1
538799 99538799 1001 86380 86390 1
538433 99538433 1001 86380 86390 1
538576 99538576 1001 86380 86390 1
538401 99538401 1001 86380 86390 1
538287 99538287 1001 86380 86390 1
538301 99538301 1001 86380 86390 1
538317 99538317 1001 86380 86390 1
538831 99538831 1001 86380 86390 1
538845 99538845 1001 86380 86390 1
538988 99538988 1001 86380 86390 1
539597 99539597 1001 86380 86390 1
539632 99539632 1001 86380 86390 1
539602 99539602 1001 86380 86390 1
539332 99539332 1001 86380 86390 1
539255 99539255 1001 86380 86390 1
539376 99539376 1001 86380 86390 1
539394 99539394 1001 86380 86390 1
539191 99539191 1001 86380 86390 1
539104 99539104 1001 86380 86390 1
539170 99539170 1001 86380 86390 1
539184 99539184 1001 86380 86390 1
539045 99539045 1001 86380 86390 1
539715 99539715 1001 86380 86390 1
539749 99539749 1001 86380 86390 1
539713 99539713 1001 86380 86390 1
540377 99540377 1001 86380 86390 1
540464 99540464 1001 86380 86390 1
540430 99540430 1001 86380 86390 1
540341 99540341 1001 86380 86390 1
540316 99540316 1001 86380 86390 1
540371 99540371 1001 86380 86390 1
540400 99540400 1001 86380 86390 1
540222 99540222 1001 86380 86390 1
540197 99540197 1001 86380 86390 1
540223 99540223 1001 86380 86390 1
540088 99540088 1001 86380 86390 1
540030 99540030 1001 86380 86390 1
539850 99539850 1001 86380 86390 1
540019 99540019 1001 86380 86390 1
539854 99539854 1001 86380 86390 1
539947 99539947 1001 86380 86390 1
539910 99539910 1001 86380 86390 1
540556 99540556 1001 86380 86390 1
540055 99540055 1001 86380 86390 1
540626 99540626 1001 86380 86390 1
541256 99541256 1001 86380 86390 1
541143 99541143 1001 86380 86390 1
541132 99541132 1001 86380 86390 1
541276 99541276 1001 86380 86390 1
541283 99541283 1001 86380 86390 1
541058 99541058 1001 86380 86390 1
540873 99540873 1001 86380 86390 1
540744 99540744 1001 86380 86390 1
540812 99540812 1001 86380 86390 1
540865 99540865 1001 86380 86390 1
541471 99541471 1001 86380 86390 1
541397 99541397 1001 86380 86390 1
541438 99541438 1001 86380 86390 1
541309 99541309 1001 86380 86390 1
541414 99541414 1001 86380 86390 1
541300 99541300 1001 86380 86390 1
541353 99541353 1001 86380 86390 1
541354 99541354 1001 86380 86390 1
541954 99541954 1001 86380 86390 1
541969 99541969 1001 86380 86390 1
541743 99541743 1001 86380 86390 1
541521 99541521 1001 86380 86390 1
541548 99541548 1001 86380 86390 1
541509 99541509 1001 86380 86390 1
542181 99542181 1001 86380 86390 1
542253 99542253 1001 86380 86390 1
542139 99542139 1001 86380 86390 1
542283 99542283 1001 86380 86390 1
542792 99542792 1001 86380 86390 1
542939 99542939 1001 86380 86390 1
542587 99542587 1001 86380 86390 1
542640 99542640 1001 86380 86390 1
542576 99542576 1001 86380 86390 1
542635 99542635 1001 86380 86390 1
542376 99542376 1001 86380 86390 1
542428 99542428 1001 86380 86390 1
542365 99542365 1001 86380 86390 1
542329 99542329 1001 86380 86390 1
542357 99542357 1001 86380 86390 1
542464 99542464 1001 86380 86390 1
542361 99542361 1001 86380 86390 1
543047 99543047 1001 86380 86390 1
543077 99543077 1001 86380 86390 1
543118 99543118 1001 86380 86390 1
543083 99543083 1001 86380 86390 1
542993 99542993 1001 86380 86390 1
543757 99543757 1001 86380 86390 1
543764 99543764 1001 86380 86390 1
543466 99543466 1001 86380 86390 1
543442 99543442 1001 86380 86390 1
543447 99543447 1001 86380 86390 1
543338 99543338 1001 86380 86390 1
543339 99543339 1001 86380 86390 1
543875 99543875 1001 86380 86390 1
543967 99543967 1001 86380 86390 1
543840 99543840 1001 86380 86390 1
544511 99544511 1001 86380 86390 1
544504 99544504 1001 86380 86390 1
544328 99544328 1001 86380 86390 1
544393 99544393 1001 86380 86390 1
544330 99544330 1001 86380 86390 1
544242 99544242 1001 86380 86390 1
544204 99544204 1001 86380 86390 1
544274 99544274 1001 86380 86390 1
544005 99544005 1001 86380 86390 1
544075 99544075 1001 86380 86390 1
544153 99544153 1001 86380 86390 1
544155 99544155 1001 86380 86390 1
544168 99544168 1001 86380 86390 1
544014 99544014 1001 86380 86390 1
544714 99544714 1001 86380 86390 1
544614 99544614 1001 86380 86390 1
544707 99544707 1001 86380 86390 1
517774 1055 1002 37645 40474 1
540369 476 1001 69112 69412 1
400078 99400078 1001 86380 86390 1
400238 99400238 1001 86380 86390 1
400232 99400232 1001 86380 86390 1
400629 99400629 1001 86380 86390 1
400753 99400753 1001 86380 86390 1
401102 99401102 1001 86380 86390 1
401237 99401237 1001 86380 86390 1
401184 99401184 1001 86380 86390 1
401165 99401165 1001 86380 86390 1
401436 99401436 1001 86380 86390 1
401374 99401374 1001 86380 86390 1
401440 99401440 1001 86380 86390 1
401431 99401431 1001 86380 86390 1
401701 99401701 1001 86380 86390 1
402181 99402181 1001 86380 86390 1
402352 99402352 1001 86380 86390 1
402436 99402436 1001 86380 86390 1
402597 99402597 1001 86380 86390 1
403116 99403116 1001 86380 86390 1
403532 99403532 1001 86380 86390 1
403453 99403453 1001 86380 86390 1
403561 99403561 1001 86380 86390 1
403777 99403777 1001 86380 86390 1
403736 99403736 1001 86380 86390 1
403836 99403836 1001 86380 86390 1
404015 99404015 1001 86380 86390 1
404074 99404074 1001 86380 86390 1
404085 99404085 1001 86380 86390 1
404300 99404300 1001 86380 86390 1
404303 99404303 1001 86380 86390 1
404369 99404369 1001 86380 86390 1
404385 99404385 1001 86380 86390 1
404437 99404437 1001 86380 86390 1
404517 99404517 1001 86380 86390 1
404557 99404557 1001 86380 86390 1
404637 99404637 1001 86380 86390 1
404659 99404659 1001 86380 86390 1
404664 99404664 1001 86380 86390 1
405026 99405026 1001 86380 86390 1
405064 99405064 1001 86380 86390 1
405045 99405045 1001 86380 86390 1
405154 99405154 1001 86380 86390 1
405264 99405264 1001 86380 86390 1
405395 99405395 1001 86380 86390 1
405465 99405465 1001 86380 86390 1
405425 99405425 1001 86380 86390 1
405515 99405515 1001 86380 86390 1
405723 99405723 1001 86380 86390 1
406033 99406033 1001 86380 86390 1
406017 99406017 1001 86380 86390 1
406391 99406391 1001 86380 86390 1
406475 99406475 1001 86380 86390 1
406620 99406620 1001 86380 86390 1
406608 99406608 1001 86380 86390 1
406715 99406715 1001 86380 86390 1
406769 99406769 1001 86380 86390 1
406854 99406854 1001 86380 86390 1
406952 99406952 1001 86380 86390 1
407185 99407185 1001 86380 86390 1
407163 99407163 1001 86380 86390 1
407194 99407194 1001 86380 86390 1
407360 99407360 1001 86380 86390 1
407479 99407479 1001 86380 86390 1
407745 99407745 1001 86380 86390 1
407737 99407737 1001 86380 86390 1
407725 99407725 1001 86380 86390 1
407783 99407783 1001 86380 86390 1
407677 99407677 1001 86380 86390 1
407857 99407857 1001 86380 86390 1
408147 99408147 1001 86380 86390 1
408280 99408280 1001 86380 86390 1
408392 99408392 1001 86380 86390 1
408329 99408329 1001 86380 86390 1
408517 99408517 1001 86380 86390 1
408421 99408421 1001 86380 86390 1
408625 99408625 1001 86380 86390 1
408749 99408749 1001 86380 86390 1
408769 99408769 1001 86380 86390 1
408879 99408879 1001 86380 86390 1
409190 99409190 1001 86380 86390 1
409236 99409236 1001 86380 86390 1
409240 99409240 1001 86380 86390 1
409565 99409565 1001 86380 86390 1
409600 99409600 1001 86380 86390 1
409742 99409742 1001 86380 86390 1
409747 99409747 1001 86380 86390 1
409975 99409975 1001 86380 86390 1
410285 99410285 1001 86380 86390 1
410341 99410341 1001 86380 86390 1
410376 99410376 1001 86380 86390 1
410463 99410463 1001 86380 86390 1
410762 99410762 1001 86380 86390 1
411026 99411026 1001 86380 86390 1
411098 99411098 1001 86380 86390 1
411293 99411293 1001 86380 86390 1
411376 99411376 1001 86380 86390 1
411459 99411459 1001 86380 86390 1
411621 99411621 1001 86380 86390 1
411804 99411804 1001 86380 86390 1
411806 99411806 1001 86380 86390 1
412041 99412041 1001 86380 86390 1
412221 99412221 1001 86380 86390 1
412208 99412208 1001 86380 86390 1
412364 99412364 1001 86380 86390 1
412369 99412369 1001 86380 86390 1
412351 99412351 1001 86380 86390 1
413322 99413322 1001 86380 86390 1
413183 99413183 1001 86380 86390 1
413017 99413017 1001 86380 86390 1
412960 99412960 1001 86380 86390 1
413098 99413098 1001 86380 86390 1
412698 99412698 1001 86380 86390 1
412701 99412701 1001 86380 86390 1
412563 99412563 1001 86380 86390 1
414113 99414113 1001 86380 86390 1
414027 99414027 1001 86380 86390 1
413801 99413801 1001 86380 86390 1
415300 99415300 1001 86380 86390 1
414992 99414992 1001 86380 86390 1
414570 99414570 1001 86380 86390 1
414881 99414881 1001 86380 86390 1
414624 99414624 1001 86380 86390 1
414889 99414889 1001 86380 86390 1
414410 99414410 1001 86380 86390 1
414352 99414352 1001 86380 86390 1
415620 99415620 1001 86380 86390 1
415336 99415336 1001 86380 86390 1
415659 99415659 1001 86380 86390 1
416930 99416930 1001 86380 86390 1
416842 99416842 1001 86380 86390 1
416844 99416844 1001 86380 86390 1
416748 99416748 1001 86380 86390 1
416184 99416184 1001 86380 86390 1
416438 99416438 1001 86380 86390 1
416291 99416291 1001 86380 86390 1
416230 99416230 1001 86380 86390 1
415861 99415861 1001 86380 86390 1
416099 99416099 1001 86380 86390 1
415926 99415926 1001 86380 86390 1
417317 99417317 1001 86380 86390 1
417387 99417387 1001 86380 86390 1
418765 99418765 1001 86380 86390 1
418058 99418058 1001 86380 86390 1
418113 99418113 1001 86380 86390 1
418093 99418093 1001 86380 86390 1
418172 99418172 1001 86380 86390 1
417659 99417659 1001 86380 86390 1
417819 99417819 1001 86380 86390 1
417870 99417870 1001 86380 86390 1
417896 99417896 1001 86380 86390 1
418911 99418911 1001 86380 86390 1
418918 99418918 1001 86380 86390 1
419148 99419148 1001 86380 86390 1
418995 99418995 1001 86380 86390 1
420228 99420228 1001 86380 86390 1
420211 99420211 1001 86380 86390 1
419811 99419811 1001 86380 86390 1
419893 99419893 1001 86380 86390 1
420048 99420048 1001 86380 86390 1
419408 99419408 1001 86380 86390 1
419325 99419325 1001 86380 86390 1
419330 99419330 1001 86380 86390 1
419479 99419479 1001 86380 86390 1
420562 99420562 1001 86380 86390 1
420653 99420653 1001 86380 86390 1
420750 99420750 1001 86380 86390 1
420452 99420452 1001 86380 86390 1
421889 99421889 1001 86380 86390 1
421791 99421791 1001 86380 86390 1
421453 99421453 1001 86380 86390 1
421478 99421478 1001 86380 86390 1
421416 99421416 1001 86380 86390 1
420846 99420846 1001 86380 86390 1
421037 99421037 1001 86380 86390 1
422162 99422162 1001 86380 86390 1
422149 99422149 1001 86380 86390 1
423685 99423685 1001 86380 86390 1
423379 99423379 1001 86380 86390 1
423724 99423724 1001 86380 86390 1
423456 99423456 1001 86380 86390 1
423004 99423004 1001 86380 86390 1
423005 99423005 1001 86380 86390 1
422952 99422952 1001 86380 86390 1
422883 99422883 1001 86380 86390 1
422694 99422694 1001 86380 86390 1
424070 99424070 1001 86380 86390 1
423798 99423798 1001 86380 86390 1
424083 99424083 1001 86380 86390 1
424146 99424146 1001 86380 86390 1
425206 99425206 1001 86380 86390 1
425189 99425189 1001 86380 86390 1
425101 99425101 1001 86380 86390 1
424994 99424994 1001 86380 86390 1
424681 99424681 1001 86380 86390 1
424914 99424914 1001 86380 86390 1
424292 99424292 1001 86380 86390 1
424190 99424190 1001 86380 86390 1
425585 99425585 1001 86380 86390 1
425483 99425483 1001 86380 86390 1
425731 99425731 1001 86380 86390 1
425625 99425625 1001 86380 86390 1
425467 99425467 1001 86380 86390 1
426860 99426860 1001 86380 86390 1
427087 99427087 1001 86380 86390 1
426638 99426638 1001 86380 86390 1
426186 99426186 1001 86380 86390 1
426189 99426189 1001 86380 86390 1
426159 99426159 1001 86380 86390 1
426196 99426196 1001 86380 86390 1
426103 99426103 1001 86380 86390 1
426004 99426004 1001 86380 86390 1
427436 99427436 1001 86380 86390 1
427135 99427135 1001 86380 86390 1
428391 99428391 1001 86380 86390 1
428694 99428694 1001 86380 86390 1
428375 99428375 1001 86380 86390 1
428432 99428432 1001 86380 86390 1
428039 99428039 1001 86380 86390 1
428188 99428188 1001 86380 86390 1
428070 99428070 1001 86380 86390 1
427569 99427569 1001 86380 86390 1
428960 99428960 1001 86380 86390 1
428907 99428907 1001 86380 86390 1
428964 99428964 1001 86380 86390 1
428767 99428767 1001 86380 86390 1
430009 99430009 1001 86380 86390 1
429638 99429638 1001 86380 86390 1
429703 99429703 1001 86380 86390 1
429895 99429895 1001 86380 86390 1
429224 99429224 1001 86380 86390 1
429397 99429397 1001 86380 86390 1
430634 99430634 1001 86380 86390 1
429961 99429961 1001 86380 86390 1
430513 99430513 1001 86380 86390 1
430408 99430408 1001 86380 86390 1
431674 99431674 1001 86380 86390 1
431842 99431842 1001 86380 86390 1
431307 99431307 1001 86380 86390 1
431528 99431528 1001 86380 86390 1
431584 99431584 1001 86380 86390 1
431358 99431358 1001 86380 86390 1
431608 99431608 1001 86380 86390 1
430977 99430977 1001 86380 86390 1
431011 99431011 1001 86380 86390 1
431054 99431054 1001 86380 86390 1
432183 99432183 1001 86380 86390 1
432098 99432098 1001 86380 86390 1
432256 99432256 1001 86380 86390 1
432426 99432426 1001 86380 86390 1
433726 99433726 1001 86380 86390 1
433322 99433322 1001 86380 86390 1
433252 99433252 1001 86380 86390 1
432954 99432954 1001 86380 86390 1
432771 99432771 1001 86380 86390 1
432707 99432707 1001 86380 86390 1
432576 99432576 1001 86380 86390 1
434119 99434119 1001 86380 86390 1
434051 99434051 1001 86380 86390 1
435282 99435282 1001 86380 86390 1
435434 99435434 1001 86380 86390 1
435134 99435134 1001 86380 86390 1
435135 99435135 1001 86380 86390 1
435360 99435360 1001 86380 86390 1
434663 99434663 1001 86380 86390 1
434745 99434745 1001 86380 86390 1
434928 99434928 1001 86380 86390 1
434769 99434769 1001 86380 86390 1
434433 99434433 1001 86380 86390 1
435677 99435677 1001 86380 86390 1
435545 99435545 1001 86380 86390 1
435733 99435733 1001 86380 86390 1
435767 99435767 1001 86380 86390 1
435564 99435564 1001 86380 86390 1
435699 99435699 1001 86380 86390 1
437000 99437000 1001 86380 86390 1
437146 99437146 1001 86380 86390 1
436913 99436913 1001 86380 86390 1
437018 99437018 1001 86380 86390 1
436669 99436669 1001 86380 86390 1
436480 99436480 1001 86380 86390 1
436721 99436721 1001 86380 86390 1
436221 99436221 1001 86380 86390 1
436247 99436247 1001 86380 86390 1
436302 99436302 1001 86380 86390 1
436280 99436280 1001 86380 86390 1
437240 99437240 1001 86380 86390 1
437267 99437267 1001 86380 86390 1
300036 99300036 1001 86380 86390 1
437336 99437336 1001 86380 86390 1
300067 99300067 1001 86380 86390 1
300106 99300106 1001 86380 86390 1
300551 99300551 1001 86380 86390 1
300621 99300621 1001 86380 86390 1
300647 99300647 1001 86380 86390 1
300661 99300661 1001 86380 86390 1
300383 99300383 1001 86380 86390 1
300502 99300502 1001 86380 86390 1
300234 99300234 1001 86380 86390 1
300915 99300915 1001 86380 86390 1
301493 99301493 1001 86380 86390 1
301390 99301390 1001 86380 86390 1
301404 99301404 1001 86380 86390 1
301457 99301457 1001 86380 86390 1
301486 99301486 1001 86380 86390 1
301438 99301438 1001 86380 86390 1
301012 99301012 1001 86380 86390 1
300987 99300987 1001 86380 86390 1
300936 99300936 1001 86380 86390 1
300964 99300964 1001 86380 86390 1
301125 99301125 1001 86380 86390 1
301592 99301592 1001 86380 86390 1
301558 99301558 1001 86380 86390 1
301729 99301729 1001 86380 86390 1
301639 99301639 1001 86380 86390 1
302200 99302200 1001 86380 86390 1
302379 99302379 1001 86380 86390 1
302326 99302326 1001 86380 86390 1
302303 99302303 1001 86380 86390 1
302023 99302023 1001 86380 86390 1
301903 99301903 1001 86380 86390 1
301773 99301773 1001 86380 86390 1
301805 99301805 1001 86380 86390 1
301896 99301896 1001 86380 86390 1
302507 99302507 1001 86380 86390 1
302457 99302457 1001 86380 86390 1
302475 99302475 1001 86380 86390 1
303204 99303204 1001 86380 86390 1
303093 99303093 1001 86380 86390 1
303042 99303042 1001 86380 86390 1
302919 99302919 1001 86380 86390 1
302996 99302996 1001 86380 86390 1
302868 99302868 1001 86380 86390 1
302961 99302961 1001 86380 86390 1
302638 99302638 1001 86380 86390 1
302690 99302690 1001 86380 86390 1
302742 99302742 1001 86380 86390 1
302693 99302693 1001 86380 86390 1
302604 99302604 1001 86380 86390 1
302710 99302710 1001 86380 86390 1
302672 99302672 1001 86380 86390 1
302740 99302740 1001 86380 86390 1
303269 99303269 1001 86380 86390 1
303400 99303400 1001 86380 86390 1
303323 99303323 1001 86380 86390 1
303885 99303885 1001 86380 86390 1
303780 99303780 1001 86380 86390 1
303771 99303771 1001 86380 86390 1
303670 99303670 1001 86380 86390 1
303452 99303452 1001 86380 86390 1
303571 99303571 1001 86380 86390 1
304089 99304089 1001 86380 86390 1
304141 99304141 1001 86380 86390 1
304051 99304051 1001 86380 86390 1
304710 99304710 1001 86380 86390 1
304517 99304517 1001 86380 86390 1
304264 99304264 1001 86380 86390 1
304429 99304429 1001 86380 86390 1
304896 99304896 1001 86380 86390 1
305053 99305053 1001 86380 86390 1
305057 99305057 1001 86380 86390 1
304967 99304967 1001 86380 86390 1
305045 99305045 1001 86380 86390 1
305533 99305533 1001 86380 86390 1
305661 99305661 1001 86380 86390 1
305512 99305512 1001 86380 86390 1
305293 99305293 1001 86380 86390 1
305465 99305465 1001 86380 86390 1
500146 99500146 1001 86380 86390 1
500058 99500058 1001 86380 86390 1
305692 99305692 1001 86380 86390 1
500793 99500793 1001 86380 86390 1
500792 99500792 1001 86380 86390 1
500709 99500709 1001 86380 86390 1
500748 99500748 1001 86380 86390 1
500556 99500556 1001 86380 86390 1
500470 99500470 1001 86380 86390 1
500576 99500576 1001 86380 86390 1
500606 99500606 1001 86380 86390 1
500568 99500568 1001 86380 86390 1
500311 99500311 1001 86380 86390 1
500356 99500356 1001 86380 86390 1
500266 99500266 1001 86380 86390 1
500307 99500307 1001 86380 86390 1
500992 99500992 1001 86380 86390 1
500906 99500906 1001 86380 86390 1
500988 99500988 1001 86380 86390 1
501603 99501603 1001 86380 86390 1
501452 99501452 1001 86380 86390 1
501330 99501330 1001 86380 86390 1
501295 99501295 1001 86380 86390 1
501432 99501432 1001 86380 86390 1
501124 99501124 1001 86380 86390 1
501153 99501153 1001 86380 86390 1
501169 99501169 1001 86380 86390 1
501831 99501831 1001 86380 86390 1
501755 99501755 1001 86380 86390 1
501799 99501799 1001 86380 86390 1
502437 99502437 1001 86380 86390 1
502290 99502290 1001 86380 86390 1
502317 99502317 1001 86380 86390 1
502308 99502308 1001 86380 86390 1
502412 99502412 1001 86380 86390 1
502193 99502193 1001 86380 86390 1
502245 99502245 1001 86380 86390 1
501924 99501924 1001 86380 86390 1
502041 99502041 1001 86380 86390 1
501957 99501957 1001 86380 86390 1
501972 99501972 1001 86380 86390 1
502635 99502635 1001 86380 86390 1
502664 99502664 1001 86380 86390 1
502562 99502562 1001 86380 86390 1
502588 99502588 1001 86380 86390 1
502615 99502615 1001 86380 86390 1
502616 99502616 1001 86380 86390 1
503261 99503261 1001 86380 86390 1
503129 99503129 1001 86380 86390 1
503227 99503227 1001 86380 86390 1
502999 99502999 1001 86380 86390 1
502980 99502980 1001 86380 86390 1
502790 99502790 1001 86380 86390 1
503369 99503369 1001 86380 86390 1
503408 99503408 1001 86380 86390 1
503967 99503967 1001 86380 86390 1
504100 99504100 1001 86380 86390 1
504113 99504113 1001 86380 86390 1
503975 99503975 1001 86380 86390 1
503825 99503825 1001 86380 86390 1
503727 99503727 1001 86380 86390 1
503555 99503555 1001 86380 86390 1
503598 99503598 1001 86380 86390 1
503664 99503664 1001 86380 86390 1
504175 99504175 1001 86380 86390 1
504906 99504906 1001 86380 86390 1
504791 99504791 1001 86380 86390 1
504810 99504810 1001 86380 86390 1
504699 99504699 1001 86380 86390 1
504546 99504546 1001 86380 86390 1
504337 99504337 1001 86380 86390 1
504377 99504377 1001 86380 86390 1
504386 99504386 1001 86380 86390 1
505087 99505087 1001 86380 86390 1
505039 99505039 1001 86380 86390 1
504966 99504966 1001 86380 86390 1
505641 99505641 1001 86380 86390 1
505700 99505700 1001 86380 86390 1
505760 99505760 1001 86380 86390 1
505761 99505761 1001 86380 86390 1
505526 99505526 1001 86380 86390 1
505559 99505559 1001 86380 86390 1
505394 99505394 1001 86380 86390 1
505357 99505357 1001 86380 86390 1
505242 99505242 1001 86380 86390 1
505210 99505210 1001 86380 86390 1
505158 99505158 1001 86380 86390 1
505948 99505948 1001 86380 86390 1
505872 99505872 1001 86380 86390 1
505836 99505836 1001 86380 86390 1
505965 99505965 1001 86380 86390 1
505799 99505799 1001 86380 86390 1
506480 99506480 1001 86380 86390 1
506525 99506525 1001 86380 86390 1
506487 99506487 1001 86380 86390 1
506400 99506400 1001 86380 86390 1
506556 99506556 1001 86380 86390 1
506378 99506378 1001 86380 86390 1
506194 99506194 1001 86380 86390 1
506107 99506107 1001 86380 86390 1
506137 99506137 1001 86380 86390 1
506008 99506008 1001 86380 86390 1
506076 99506076 1001 86380 86390 1
506089 99506089 1001 86380 86390 1
506129 99506129 1001 86380 86390 1
506714 99506714 1001 86380 86390 1
506626 99506626 1001 86380 86390 1
506602 99506602 1001 86380 86390 1
506747 99506747 1001 86380 86390 1
506604 99506604 1001 86380 86390 1
507285 99507285 1001 86380 86390 1
507228 99507228 1001 86380 86390 1
507383 99507383 1001 86380 86390 1
507139 99507139 1001 86380 86390 1
507038 99507038 1001 86380 86390 1
507042 99507042 1001 86380 86390 1
507158 99507158 1001 86380 86390 1
507199 99507199 1001 86380 86390 1
507216 99507216 1001 86380 86390 1
506932 99506932 1001 86380 86390 1
506899 99506899 1001 86380 86390 1
506916 99506916 1001 86380 86390 1
507480 99507480 1001 86380 86390 1
508124 99508124 1001 86380 86390 1
507903 99507903 1001 86380 86390 1
507956 99507956 1001 86380 86390 1
507983 99507983 1001 86380 86390 1
507682 99507682 1001 86380 86390 1
507711 99507711 1001 86380 86390 1
508389 99508389 1001 86380 86390 1
508428 99508428 1001 86380 86390 1
508447 99508447 1001 86380 86390 1
508371 99508371 1001 86380 86390 1
508991 99508991 1001 86380 86390 1
509009 99509009 1001 86380 86390 1
508726 99508726 1001 86380 86390 1
508766 99508766 1001 86380 86390 1
508849 99508849 1001 86380 86390 1
508694 99508694 1001 86380 86390 1
508775 99508775 1001 86380 86390 1
508506 99508506 1001 86380 86390 1
508495 99508495 1001 86380 86390 1
508575 99508575 1001 86380 86390 1
508485 99508485 1001 86380 86390 1
508567 99508567 1001 86380 86390 1
508504 99508504 1001 86380 86390 1
509142 99509142 1001 86380 86390 1
509220 99509220 1001 86380 86390 1
509156 99509156 1001 86380 86390 1
509800 99509800 1001 86380 86390 1
509843 99509843 1001 86380 86390 1
509706 99509706 1001 86380 86390 1
509651 99509651 1001 86380 86390 1
509400 99509400 1001 86380 86390 1
509969 99509969 1001 86380 86390 1
510100 99510100 1001 86380 86390 1
509906 99509906 1001 86380 86390 1
510076 99510076 1001 86380 86390 1
510618 99510618 1001 86380 86390 1
510672 99510672 1001 86380 86390 1
510457 99510457 1001 86380 86390 1
510483 99510483 1001 86380 86390 1
510393 99510393 1001 86380 86390 1
510512 99510512 1001 86380 86390 1
510436 99510436 1001 86380 86390 1
510373 99510373 1001 86380 86390 1
510490 99510490 1001 86380 86390 1
510441 99510441 1001 86380 86390 1
510151 99510151 1001 86380 86390 1
510191 99510191 1001 86380 86390 1
510753 99510753 1001 86380 86390 1
510731 99510731 1001 86380 86390 1
510773 99510773 1001 86380 86390 1
511399 99511399 1001 86380 86390 1
511403 99511403 1001 86380 86390 1
511447 99511447 1001 86380 86390 1
511384 99511384 1001 86380 86390 1
511275 99511275 1001 86380 86390 1
511251 99511251 1001 86380 86390 1
511293 99511293 1001 86380 86390 1
510958 99510958 1001 86380 86390 1
511061 99511061 1001 86380 86390 1
510963 99510963 1001 86380 86390 1
510980 99510980 1001 86380 86390 1
510968 99510968 1001 86380 86390 1
511592 99511592 1001 86380 86390 1
511664 99511664 1001 86380 86390 1
512216 99512216 1001 86380 86390 1
512086 99512086 1001 86380 86390 1
512026 99512026 1001 86380 86390 1
512118 99512118 1001 86380 86390 1
512082 99512082 1001 86380 86390 1
511926 99511926 1001 86380 86390 1
512469 99512469 1001 86380 86390 1
512458 99512458 1001 86380 86390 1
512472 99512472 1001 86380 86390 1
513115 99513115 1001 86380 86390 1
513172 99513172 1001 86380 86390 1
513059 99513059 1001 86380 86390 1
513022 99513022 1001 86380 86390 1
512848 99512848 1001 86380 86390 1
512914 99512914 1001 86380 86390 1
512929 99512929 1001 86380 86390 1
512768 99512768 1001 86380 86390 1
512790 99512790 1001 86380 86390 1
512793 99512793 1001 86380 86390 1
513220 99513220 1001 86380 86390 1
513389 99513389 1001 86380 86390 1
513352 99513352 1001 86380 86390 1
513289 99513289 1001 86380 86390 1
513406 99513406 1001 86380 86390 1
513957 99513957 1001 86380 86390 1
513997 99513997 1001 86380 86390 1
513984 99513984 1001 86380 86390 1
513874 99513874 1001 86380 86390 1
513723 99513723 1001 86380 86390 1
513752 99513752 1001 86380 86390 1
513793 99513793 1001 86380 86390 1
513441 99513441 1001 86380 86390 1
513558 99513558 1001 86380 86390 1
513534 99513534 1001 86380 86390 1
513575 99513575 1001 86380 86390 1
514125 99514125 1001 86380 86390 1
514194 99514194 1001 86380 86390 1
514209 99514209 1001 86380 86390 1
514793 99514793 1001 86380 86390 1
514830 99514830 1001 86380 86390 1
514694 99514694 1001 86380 86390 1
514836 99514836 1001 86380 86390 1
514684 99514684 1001 86380 86390 1
514739 99514739 1001 86380 86390 1
514765 99514765 1001 86380 86390 1
514593 99514593 1001 86380 86390 1
514238 99514238 1001 86380 86390 1
514310 99514310 1001 86380 86390 1
514259 99514259 1001 86380 86390 1
515053 99515053 1001 86380 86390 1
514951 99514951 1001 86380 86390 1
514979 99514979 1001 86380 86390 1
515021 99515021 1001 86380 86390 1
515516 99515516 1001 86380 86390 1
515549 99515549 1001 86380 86390 1
515524 99515524 1001 86380 86390 1
515669 99515669 1001 86380 86390 1
515527 99515527 1001 86380 86390 1
515430 99515430 1001 86380 86390 1
515302 99515302 1001 86380 86390 1
515360 99515360 1001 86380 86390 1
515078 99515078 1001 86380 86390 1
515204 99515204 1001 86380 86390 1
515748 99515748 1001 86380 86390 1
515800 99515800 1001 86380 86390 1
515854 99515854 1001 86380 86390 1
515754 99515754 1001 86380 86390 1
516311 99516311 1001 86380 86390 1
516427 99516427 1001 86380 86390 1
516455 99516455 1001 86380 86390 1
516380 99516380 1001 86380 86390 1
516176 99516176 1001 86380 86390 1
516077 99516077 1001 86380 86390 1
516536 99516536 1001 86380 86390 1
516580 99516580 1001 86380 86390 1
517298 99517298 1001 86380 86390 1
516951 99516951 1001 86380 86390 1
516935 99516935 1001 86380 86390 1
516922 99516922 1001 86380 86390 1
516742 99516742 1001 86380 86390 1
516784 99516784 1001 86380 86390 1
516825 99516825 1001 86380 86390 1
517423 99517423 1001 86380 86390 1
517424 99517424 1001 86380 86390 1
517477 99517477 1001 86380 86390 1
517341 99517341 1001 86380 86390 1
517344 99517344 1001 86380 86390 1
518098 99518098 1001 86380 86390 1
518162 99518162 1001 86380 86390 1
518024 99518024 1001 86380 86390 1
518050 99518050 1001 86380 86390 1
517975 99517975 1001 86380 86390 1
517964 99517964 1001 86380 86390 1
518106 99518106 1001 86380 86390 1
518081 99518081 1001 86380 86390 1
518044 99518044 1001 86380 86390 1
517751 99517751 1001 86380 86390 1
517753 99517753 1001 86380 86390 1
517923 99517923 1001 86380 86390 1
518214 99518214 1001 86380 86390 1
518358 99518358 1001 86380 86390 1
518796 99518796 1001 86380 86390 1
518849 99518849 1001 86380 86390 1
518875 99518875 1001 86380 86390 1
518927 99518927 1001 86380 86390 1
518917 99518917 1001 86380 86390 1
518655 99518655 1001 86380 86390 1
518618 99518618 1001 86380 86390 1
518685 99518685 1001 86380 86390 1
518700 99518700 1001 86380 86390 1
518538 99518538 1001 86380 86390 1
518371 99518371 1001 86380 86390 1
518502 99518502 1001 86380 86390 1
518438 99518438 1001 86380 86390 1
519754 99519754 1001 86380 86390 1
519414 99519414 1001 86380 86390 1
519571 99519571 1001 86380 86390 1
519511 99519511 1001 86380 86390 1
519539 99519539 1001 86380 86390 1
519211 99519211 1001 86380 86390 1
519279 99519279 1001 86380 86390 1
519254 99519254 1001 86380 86390 1
519281 99519281 1001 86380 86390 1
519334 99519334 1001 86380 86390 1
519957 99519957 1001 86380 86390 1
519921 99519921 1001 86380 86390 1
519887 99519887 1001 86380 86390 1
520639 99520639 1001 86380 86390 1
520501 99520501 1001 86380 86390 1
520585 99520585 1001 86380 86390 1
520469 99520469 1001 86380 86390 1
520345 99520345 1001 86380 86390 1
520244 99520244 1001 86380 86390 1
520153 99520153 1001 86380 86390 1
520119 99520119 1001 86380 86390 1
520132 99520132 1001 86380 86390 1
520694 99520694 1001 86380 86390 1
521327 99521327 1001 86380 86390 1
521371 99521371 1001 86380 86390 1
521171 99521171 1001 86380 86390 1
521068 99521068 1001 86380 86390 1
521121 99521121 1001 86380 86390 1
521163 99521163 1001 86380 86390 1
521244 99521244 1001 86380 86390 1
521104 99521104 1001 86380 86390 1
520901 99520901 1001 86380 86390 1
520852 99520852 1001 86380 86390 1
521608 99521608 1001 86380 86390 1
521626 99521626 1001 86380 86390 1
521575 99521575 1001 86380 86390 1
521605 99521605 1001 86380 86390 1
522227 99522227 1001 86380 86390 1
522290 99522290 1001 86380 86390 1
521948 99521948 1001 86380 86390 1
521974 99521974 1001 86380 86390 1
522078 99522078 1001 86380 86390 1
522015 99522015 1001 86380 86390 1
522082 99522082 1001 86380 86390 1
521865 99521865 1001 86380 86390 1
522461 99522461 1001 86380 86390 1
522384 99522384 1001 86380 86390 1
522335 99522335 1001 86380 86390 1
522916 99522916 1001 86380 86390 1
523025 99523025 1001 86380 86390 1
522949 99522949 1001 86380 86390 1
522796 99522796 1001 86380 86390 1
522848 99522848 1001 86380 86390 1
522828 99522828 1001 86380 86390 1
522808 99522808 1001 86380 86390 1
522539 99522539 1001 86380 86390 1
522671 99522671 1001 86380 86390 1
522529 99522529 1001 86380 86390 1
523310 99523310 1001 86380 86390 1
522706 99522706 1001 86380 86390 1
523123 99523123 1001 86380 86390 1
523202 99523202 1001 86380 86390 1
523804 99523804 1001 86380 86390 1
523931 99523931 1001 86380 86390 1
523839 99523839 1001 86380 86390 1
523854 99523854 1001 86380 86390 1
523652 99523652 1001 86380 86390 1
523619 99523619 1001 86380 86390 1
523698 99523698 1001 86380 86390 1
523434 99523434 1001 86380 86390 1
523449 99523449 1001 86380 86390 1
523490 99523490 1001 86380 86390 1
523439 99523439 1001 86380 86390 1
524038 99524038 1001 86380 86390 1
523952 99523952 1001 86380 86390 1
524628 99524628 1001 86380 86390 1
524696 99524696 1001 86380 86390 1
524568 99524568 1001 86380 86390 1
524606 99524606 1001 86380 86390 1
524685 99524685 1001 86380 86390 1
524538 99524538 1001 86380 86390 1
524195 99524195 1001 86380 86390 1
524263 99524263 1001 86380 86390 1
524187 99524187 1001 86380 86390 1
524161 99524161 1001 86380 86390 1
524835 99524835 1001 86380 86390 1
524875 99524875 1001 86380 86390 1
524785 99524785 1001 86380 86390 1
524971 99524971 1001 86380 86390 1
524948 99524948 1001 86380 86390 1
525560 99525560 1001 86380 86390 1
525444 99525444 1001 86380 86390 1
525445 99525445 1001 86380 86390 1
525569 99525569 1001 86380 86390 1
525396 99525396 1001 86380 86390 1
525398 99525398 1001 86380 86390 1
525465 99525465 1001 86380 86390 1
525587 99525587 1001 86380 86390 1
525274 99525274 1001 86380 86390 1
525122 99525122 1001 86380 86390 1
524993 99524993 1001 86380 86390 1
525097 99525097 1001 86380 86390 1
525064 99525064 1001 86380 86390 1
525078 99525078 1001 86380 86390 1
525751 99525751 1001 86380 86390 1
525701 99525701 1001 86380 86390 1
526423 99526423 1001 86380 86390 1
526350 99526350 1001 86380 86390 1
526326 99526326 1001 86380 86390 1
526237 99526237 1001 86380 86390 1
526407 99526407 1001 86380 86390 1
526410 99526410 1001 86380 86390 1
526356 99526356 1001 86380 86390 1
526412 99526412 1001 86380 86390 1
526267 99526267 1001 86380 86390 1
526130 99526130 1001 86380 86390 1
526182 99526182 1001 86380 86390 1
526211 99526211 1001 86380 86390 1
526071 99526071 1001 86380 86390 1
526126 99526126 1001 86380 86390 1
526139 99526139 1001 86380 86390 1
525970 99525970 1001 86380 86390 1
525958 99525958 1001 86380 86390 1
525805 99525805 1001 86380 86390 1
525924 99525924 1001 86380 86390 1
525834 99525834 1001 86380 86390 1
526502 99526502 1001 86380 86390 1
526508 99526508 1001 86380 86390 1
526523 99526523 1001 86380 86390 1
527061 99527061 1001 86380 86390 1
527100 99527100 1001 86380 86390 1
527152 99527152 1001 86380 86390 1
527228 99527228 1001 86380 86390 1
527005 99527005 1001 86380 86390 1
526884 99526884 1001 86380 86390 1
527041 99527041 1001 86380 86390 1
526925 99526925 1001 86380 86390 1
527029 99527029 1001 86380 86390 1
526860 99526860 1001 86380 86390 1
526800 99526800 1001 86380 86390 1
526686 99526686 1001 86380 86390 1
527354 99527354 1001 86380 86390 1
527280 99527280 1001 86380 86390 1
527413 99527413 1001 86380 86390 1
527974 99527974 1001 86380 86390 1
527889 99527889 1001 86380 86390 1
527904 99527904 1001 86380 86390 1
528023 99528023 1001 86380 86390 1
527741 99527741 1001 86380 86390 1
527676 99527676 1001 86380 86390 1
527759 99527759 1001 86380 86390 1
527760 99527760 1001 86380 86390 1
527483 99527483 1001 86380 86390 1
528247 99528247 1001 86380 86390 1
528236 99528236 1001 86380 86390 1
528174 99528174 1001 86380 86390 1
528097 99528097 1001 86380 86390 1
528793 99528793 1001 86380 86390 1
528566 99528566 1001 86380 86390 1
528541 99528541 1001 86380 86390 1
528530 99528530 1001 86380 86390 1
528689 99528689 1001 86380 86390 1
528449 99528449 1001 86380 86390 1
528372 99528372 1001 86380 86390 1
528468 99528468 1001 86380 86390 1
528487 99528487 1001 86380 86390 1
528966 99528966 1001 86380 86390 1
529097 99529097 1001 86380 86390 1
528905 99528905 1001 86380 86390 1
529524 99529524 1001 86380 86390 1
529601 99529601 1001 86380 86390 1
529544 99529544 1001 86380 86390 1
529485 99529485 1001 86380 86390 1
529486 99529486 1001 86380 86390 1
529373 99529373 1001 86380 86390 1
529428 99529428 1001 86380 86390 1
529324 99529324 1001 86380 86390 1
529173 99529173 1001 86380 86390 1
529306 99529306 1001 86380 86390 1
529789 99529789 1001 86380 86390 1
529808 99529808 1001 86380 86390 1
529865 99529865 1001 86380 86390 1
529878 99529878 1001 86380 86390 1
529892 99529892 1001 86380 86390 1
530526 99530526 1001 86380 86390 1
530541 99530541 1001 86380 86390 1
530448 99530448 1001 86380 86390 1
530284 99530284 1001 86380 86390 1
530184 99530184 1001 86380 86390 1
530333 99530333 1001 86380 86390 1
530090 99530090 1001 86380 86390 1
530098 99530098 1001 86380 86390 1
530675 99530675 1001 86380 86390 1
530627 99530627 1001 86380 86390 1
531201 99531201 1001 86380 86390 1
531318 99531318 1001 86380 86390 1
531216 99531216 1001 86380 86390 1
531232 99531232 1001 86380 86390 1
531367 99531367 1001 86380 86390 1
531089 99531089 1001 86380 86390 1
530865 99530865 1001 86380 86390 1
530763 99530763 1001 86380 86390 1
530868 99530868 1001 86380 86390 1
530778 99530778 1001 86380 86390 1
530845 99530845 1001 86380 86390 1
531546 99531546 1001 86380 86390 1
531459 99531459 1001 86380 86390 1
531529 99531529 1001 86380 86390 1
531388 99531388 1001 86380 86390 1
531453 99531453 1001 86380 86390 1
531583 99531583 1001 86380 86390 1
532079 99532079 1001 86380 86390 1
532178 99532178 1001 86380 86390 1
532030 99532030 1001 86380 86390 1
532069 99532069 1001 86380 86390 1
532097 99532097 1001 86380 86390 1
532049 99532049 1001 86380 86390 1
532139 99532139 1001 86380 86390 1
531910 99531910 1001 86380 86390 1
531968 99531968 1001 86380 86390 1
531947 99531947 1001 86380 86390 1
531870 99531870 1001 86380 86390 1
531655 99531655 1001 86380 86390 1
531644 99531644 1001 86380 86390 1
532270 99532270 1001 86380 86390 1
532325 99532325 1001 86380 86390 1
532315 99532315 1001 86380 86390 1
532888 99532888 1001 86380 86390 1
532966 99532966 1001 86380 86390 1
532728 99532728 1001 86380 86390 1
532413 99532413 1001 86380 86390 1
532428 99532428 1001 86380 86390 1
532519 99532519 1001 86380 86390 1
532470 99532470 1001 86380 86390 1
532539 99532539 1001 86380 86390 1
533086 99533086 1001 86380 86390 1
533152 99533152 1001 86380 86390 1
533103 99533103 1001 86380 86390 1
533703 99533703 1001 86380 86390 1
533682 99533682 1001 86380 86390 1
533500 99533500 1001 86380 86390 1
533504 99533504 1001 86380 86390 1
533649 99533649 1001 86380 86390 1
533586 99533586 1001 86380 86390 1
533369 99533369 1001 86380 86390 1
533410 99533410 1001 86380 86390 1
533439 99533439 1001 86380 86390 1
533376 99533376 1001 86380 86390 1
534015 99534015 1001 86380 86390 1
534637 99534637 1001 86380 86390 1
534662 99534662 1001 86380 86390 1
534487 99534487 1001 86380 86390 1
534538 99534538 1001 86380 86390 1
534217 99534217 1001 86380 86390 1
534775 99534775 1001 86380 86390 1
534868 99534868 1001 86380 86390 1
534832 99534832 1001 86380 86390 1
534822 99534822 1001 86380 86390 1
535356 99535356 1001 86380 86390 1
535352 99535352 1001 86380 86390 1
535157 99535157 1001 86380 86390 1
535199 99535199 1001 86380 86390 1
535045 99535045 1001 86380 86390 1
534918 99534918 1001 86380 86390 1
535093 99535093 1001 86380 86390 1
535003 99535003 1001 86380 86390 1
535711 99535711 1001 86380 86390 1
535558 99535558 1001 86380 86390 1
536170 99536170 1001 86380 86390 1
536214 99536214 1001 86380 86390 1
536181 99536181 1001 86380 86390 1
536028 99536028 1001 86380 86390 1
535928 99535928 1001 86380 86390 1
536008 99536008 1001 86380 86390 1
536052 99536052 1001 86380 86390 1
535858 99535858 1001 86380 86390 1
535861 99535861 1001 86380 86390 1
535797 99535797 1001 86380 86390 1
535890 99535890 1001 86380 86390 1
536360 99536360 1001 86380 86390 1
536468 99536468 1001 86380 86390 1
536481 99536481 1001 86380 86390 1
536366 99536366 1001 86380 86390 1
536498 99536498 1001 86380 86390 1
536460 99536460 1001 86380 86390 1
537142 99537142 1001 86380 86390 1
536964 99536964 1001 86380 86390 1
536990 99536990 1001 86380 86390 1
536918 99536918 1001 86380 86390 1
536859 99536859 1001 86380 86390 1
536848 99536848 1001 86380 86390 1
536823 99536823 1001 86380 86390 1
536813 99536813 1001 86380 86390 1
536597 99536597 1001 86380 86390 1
536545 99536545 1001 86380 86390 1
536586 99536586 1001 86380 86390 1
537292 99537292 1001 86380 86390 1
537167 99537167 1001 86380 86390 1
537220 99537220 1001 86380 86390 1
537889 99537889 1001 86380 86390 1
537918 99537918 1001 86380 86390 1
537981 99537981 1001 86380 86390 1
537924 99537924 1001 86380 86390 1
537784 99537784 1001 86380 86390 1
537630 99537630 1001 86380 86390 1
537674 99537674 1001 86380 86390 1
537676 99537676 1001 86380 86390 1
537528 99537528 1001 86380 86390 1
537386 99537386 1001 86380 86390 1
537441 99537441 1001 86380 86390 1
537561 99537561 1001 86380 86390 1
538034 99538034 1001 86380 86390 1
538781 99538781 1001 86380 86390 1
538745 99538745 1001 86380 86390 1
538750 99538750 1001 86380 86390 1
538811 99538811 1001 86380 86390 1
538436 99538436 1001 86380 86390 1
538275 99538275 1001 86380 86390 1
538265 99538265 1001 86380 86390 1
538269 99538269 1001 86380 86390 1
538360 99538360 1001 86380 86390 1
538841 99538841 1001 86380 86390 1
538983 99538983 1001 86380 86390 1
538996 99538996 1001 86380 86390 1
538972 99538972 1001 86380 86390 1
538837 99538837 1001 86380 86390 1
539453 99539453 1001 86380 86390 1
539623 99539623 1001 86380 86390 1
539311 99539311 1001 86380 86390 1
539324 99539324 1001 86380 86390 1
539417 99539417 1001 86380 86390 1
539354 99539354 1001 86380 86390 1
539330 99539330 1001 86380 86390 1
539356 99539356 1001 86380 86390 1
539382 99539382 1001 86380 86390 1
539088 99539088 1001 86380 86390 1
539210 99539210 1001 86380 86390 1
540293 99540293 1001 86380 86390 1
540415 99540415 1001 86380 86390 1
540056 99540056 1001 86380 86390 1
540062 99540062 1001 86380 86390 1
540234 99540234 1001 86380 86390 1
540029 99540029 1001 86380 86390 1
540615 99540615 1001 86380 86390 1
540603 99540603 1001 86380 86390 1
540488 99540488 1001 86380 86390 1
541109 99541109 1001 86380 86390 1
540910 99540910 1001 86380 86390 1
540950 99540950 1001 86380 86390 1
540982 99540982 1001 86380 86390 1
540868 99540868 1001 86380 86390 1
540778 99540778 1001 86380 86390 1
540688 99540688 1001 86380 86390 1
541346 99541346 1001 86380 86390 1
541334 99541334 1001 86380 86390 1
541374 99541374 1001 86380 86390 1
541481 99541481 1001 86380 86390 1
541404 99541404 1001 86380 86390 1
542003 99542003 1001 86380 86390 1
541926 99541926 1001 86380 86390 1
541865 99541865 1001 86380 86390 1
541832 99541832 1001 86380 86390 1
541552 99541552 1001 86380 86390 1
541565 99541565 1001 86380 86390 1
541623 99541623 1001 86380 86390 1
541688 99541688 1001 86380 86390 1
541689 99541689 1001 86380 86390 1
541704 99541704 1001 86380 86390 1
542199 99542199 1001 86380 86390 1
542268 99542268 1001 86380 86390 1
542282 99542282 1001 86380 86390 1
542258 99542258 1001 86380 86390 1
542844 99542844 1001 86380 86390 1
542870 99542870 1001 86380 86390 1
542797 99542797 1001 86380 86390 1
542747 99542747 1001 86380 86390 1
542772 99542772 1001 86380 86390 1
542605 99542605 1001 86380 86390 1
542618 99542618 1001 86380 86390 1
542557 99542557 1001 86380 86390 1
542350 99542350 1001 86380 86390 1
542482 99542482 1001 86380 86390 1
542524 99542524 1001 86380 86390 1
542447 99542447 1001 86380 86390 1
542453 99542453 1001 86380 86390 1
543579 99543579 1001 86380 86390 1
543674 99543674 1001 86380 86390 1
543475 99543475 1001 86380 86390 1
543426 99543426 1001 86380 86390 1
543427 99543427 1001 86380 86390 1
543453 99543453 1001 86380 86390 1
543473 99543473 1001 86380 86390 1
543254 99543254 1001 86380 86390 1
543231 99543231 1001 86380 86390 1
543310 99543310 1001 86380 86390 1
543182 99543182 1001 86380 86390 1
543937 99543937 1001 86380 86390 1
543837 99543837 1001 86380 86390 1
543866 99543866 1001 86380 86390 1
543909 99543909 1001 86380 86390 1
544408 99544408 1001 86380 86390 1
544490 99544490 1001 86380 86390 1
544404 99544404 1001 86380 86390 1
544346 99544346 1001 86380 86390 1
544297 99544297 1001 86380 86390 1
544174 99544174 1001 86380 86390 1
544008 99544008 1001 86380 86390 1
544087 99544087 1001 86380 86390 1
544664 99544664 1001 86380 86390 1
544704 99544704 1001 86380 86390 1
544629 99544629 1001 86380 86390 1
544617 99544617 1001 86380 86390 1
544605 99544605 1001 86380 86390 1
504004 856 1001 33611 33910 1
509495 1010 1002 29930 36677 1
515029 750 1001 55130 55430 1
517681 484 1002 32670 36339 1
517812 1066 1002 66354 71175 1
400647 99400647 1001 86380 86390 1
400910 99400910 1001 86380 86390 1
401022 99401022 1001 86380 86390 1
401121 99401121 1001 86380 86390 1
401236 99401236 1001 86380 86390 1
401296 99401296 1001 86380 86390 1
401740 99401740 1001 86380 86390 1
402308 99402308 1001 86380 86390 1
402357 99402357 1001 86380 86390 1
402630 99402630 1001 86380 86390 1
402619 99402619 1001 86380 86390 1
402806 99402806 1001 86380 86390 1
402816 99402816 1001 86380 86390 1
402899 99402899 1001 86380 86390 1
402958 99402958 1001 86380 86390 1
403075 99403075 1001 86380 86390 1
403174 99403174 1001 86380 86390 1
403240 99403240 1001 86380 86390 1
403546 99403546 1001 86380 86390 1
403599 99403599 1001 86380 86390 1
403731 99403731 1001 86380 86390 1
403705 99403705 1001 86380 86390 1
403714 99403714 1001 86380 86390 1
403812 99403812 1001 86380 86390 1
403798 99403798 1001 86380 86390 1
403888 99403888 1001 86380 86390 1
403871 99403871 1001 86380 86390 1
404363 99404363 1001 86380 86390 1
404675 99404675 1001 86380 86390 1
404656 99404656 1001 86380 86390 1
404747 99404747 1001 86380 86390 1
404759 99404759 1001 86380 86390 1
404978 99404978 1001 86380 86390 1
405049 99405049 1001 86380 86390 1
405346 99405346 1001 86380 86390 1
405566 99405566 1001 86380 86390 1
405607 99405607 1001 86380 86390 1
405753 99405753 1001 86380 86390 1
405709 99405709 1001 86380 86390 1
405871 99405871 1001 86380 86390 1
405945 99405945 1001 86380 86390 1
406484 99406484 1001 86380 86390 1
406447 99406447 1001 86380 86390 1
406619 99406619 1001 86380 86390 1
406731 99406731 1001 86380 86390 1
406957 99406957 1001 86380 86390 1
406983 99406983 1001 86380 86390 1
406964 99406964 1001 86380 86390 1
407094 99407094 1001 86380 86390 1
407121 99407121 1001 86380 86390 1
407149 99407149 1001 86380 86390 1
407251 99407251 1001 86380 86390 1
407414 99407414 1001 86380 86390 1
407500 99407500 1001 86380 86390 1
407608 99407608 1001 86380 86390 1
407586 99407586 1001 86380 86390 1
408335 99408335 1001 86380 86390 1
408570 99408570 1001 86380 86390 1
408782 99408782 1001 86380 86390 1
408795 99408795 1001 86380 86390 1
408796 99408796 1001 86380 86390 1
408870 99408870 1001 86380 86390 1
409041 99409041 1001 86380 86390 1
409053 99409053 1001 86380 86390 1
409033 99409033 1001 86380 86390 1
409181 99409181 1001 86380 86390 1
408980 99408980 1001 86380 86390 1
409202 99409202 1001 86380 86390 1
409219 99409219 1001 86380 86390 1
409342 99409342 1001 86380 86390 1
409300 99409300 1001 86380 86390 1
409405 99409405 1001 86380 86390 1
409955 99409955 1001 86380 86390 1
410161 99410161 1001 86380 86390 1
410143 99410143 1001 86380 86390 1
410278 99410278 1001 86380 86390 1
410268 99410268 1001 86380 86390 1
410289 99410289 1001 86380 86390 1
410422 99410422 1001 86380 86390 1
410704 99410704 1001 86380 86390 1
410889 99410889 1001 86380 86390 1
410880 99410880 1001 86380 86390 1
410904 99410904 1001 86380 86390 1
410848 99410848 1001 86380 86390 1
411023 99411023 1001 86380 86390 1
411464 99411464 1001 86380 86390 1
411963 99411963 1001 86380 86390 1
412222 99412222 1001 86380 86390 1
413440 99413440 1001 86380 86390 1
413396 99413396 1001 86380 86390 1
412931 99412931 1001 86380 86390 1
413083 99413083 1001 86380 86390 1
413216 99413216 1001 86380 86390 1
412613 99412613 1001 86380 86390 1
412694 99412694 1001 86380 86390 1
412485 99412485 1001 86380 86390 1
412717 99412717 1001 86380 86390 1
413864 99413864 1001 86380 86390 1
413840 99413840 1001 86380 86390 1
414066 99414066 1001 86380 86390 1
415034 99415034 1001 86380 86390 1
414573 99414573 1001 86380 86390 1
414647 99414647 1001 86380 86390 1
414892 99414892 1001 86380 86390 1
414166 99414166 1001 86380 86390 1
414254 99414254 1001 86380 86390 1
414197 99414197 1001 86380 86390 1
415525 99415525 1001 86380 86390 1
415600 99415600 1001 86380 86390 1
415720 99415720 1001 86380 86390 1
415399 99415399 1001 86380 86390 1
415333 99415333 1001 86380 86390 1
416861 99416861 1001 86380 86390 1
416908 99416908 1001 86380 86390 1
416757 99416757 1001 86380 86390 1
416739 99416739 1001 86380 86390 1
416869 99416869 1001 86380 86390 1
416896 99416896 1001 86380 86390 1
416747 99416747 1001 86380 86390 1
416622 99416622 1001 86380 86390 1
416352 99416352 1001 86380 86390 1
416390 99416390 1001 86380 86390 1
416458 99416458 1001 86380 86390 1
415964 99415964 1001 86380 86390 1
417067 99417067 1001 86380 86390 1
417236 99417236 1001 86380 86390 1
417366 99417366 1001 86380 86390 1
417132 99417132 1001 86380 86390 1
417396 99417396 1001 86380 86390 1
417158 99417158 1001 86380 86390 1
418303 99418303 1001 86380 86390 1
418251 99418251 1001 86380 86390 1
418314 99418314 1001 86380 86390 1
418380 99418380 1001 86380 86390 1
418213 99418213 1001 86380 86390 1
418216 99418216 1001 86380 86390 1
417921 99417921 1001 86380 86390 1
417951 99417951 1001 86380 86390 1
418026 99418026 1001 86380 86390 1
417703 99417703 1001 86380 86390 1
419075 99419075 1001 86380 86390 1
418910 99418910 1001 86380 86390 1
418830 99418830 1001 86380 86390 1
420148 99420148 1001 86380 86390 1
420083 99420083 1001 86380 86390 1
419860 99419860 1001 86380 86390 1
419903 99419903 1001 86380 86390 1
419965 99419965 1001 86380 86390 1
419474 99419474 1001 86380 86390 1
419431 99419431 1001 86380 86390 1
419590 99419590 1001 86380 86390 1
420821 99420821 1001 86380 86390 1
420784 99420784 1001 86380 86390 1
421892 99421892 1001 86380 86390 1
421368 99421368 1001 86380 86390 1
421304 99421304 1001 86380 86390 1
421419 99421419 1001 86380 86390 1
421559 99421559 1001 86380 86390 1
421038 99421038 1001 86380 86390 1
420861 99420861 1001 86380 86390 1
421100 99421100 1001 86380 86390 1
420919 99420919 1001 86380 86390 1
421223 99421223 1001 86380 86390 1
422311 99422311 1001 86380 86390 1
422226 99422226 1001 86380 86390 1
422370 99422370 1001 86380 86390 1
422324 99422324 1001 86380 86390 1
422452 99422452 1001 86380 86390 1
423651 99423651 1001 86380 86390 1
423329 99423329 1001 86380 86390 1
423008 99423008 1001 86380 86390 1
423161 99423161 1001 86380 86390 1
423081 99423081 1001 86380 86390 1
422886 99422886 1001 86380 86390 1
422561 99422561 1001 86380 86390 1
422763 99422763 1001 86380 86390 1
422768 99422768 1001 86380 86390 1
423987 99423987 1001 86380 86390 1
424042 99424042 1001 86380 86390 1
423901 99423901 1001 86380 86390 1
424028 99424028 1001 86380 86390 1
423982 99423982 1001 86380 86390 1
423790 99423790 1001 86380 86390 1
425303 99425303 1001 86380 86390 1
425287 99425287 1001 86380 86390 1
425120 99425120 1001 86380 86390 1
424715 99424715 1001 86380 86390 1
424663 99424663 1001 86380 86390 1
424923 99424923 1001 86380 86390 1
424516 99424516 1001 86380 86390 1
424450 99424450 1001 86380 86390 1
424362 99424362 1001 86380 86390 1
425495 99425495 1001 86380 86390 1
425710 99425710 1001 86380 86390 1
425800 99425800 1001 86380 86390 1
425540 99425540 1001 86380 86390 1
426717 99426717 1001 86380 86390 1
427048 99427048 1001 86380 86390 1
427083 99427083 1001 86380 86390 1
427089 99427089 1001 86380 86390 1
426326 99426326 1001 86380 86390 1
426329 99426329 1001 86380 86390 1
426670 99426670 1001 86380 86390 1
426500 99426500 1001 86380 86390 1
426258 99426258 1001 86380 86390 1
426106 99426106 1001 86380 86390 1
426061 99426061 1001 86380 86390 1
426213 99426213 1001 86380 86390 1
427391 99427391 1001 86380 86390 1
428515 99428515 1001 86380 86390 1
428388 99428388 1001 86380 86390 1
427998 99427998 1001 86380 86390 1
428337 99428337 1001 86380 86390 1
428159 99428159 1001 86380 86390 1
428216 99428216 1001 86380 86390 1
428328 99428328 1001 86380 86390 1
428196 99428196 1001 86380 86390 1
428052 99428052 1001 86380 86390 1
428087 99428087 1001 86380 86390 1
427804 99427804 1001 86380 86390 1
427911 99427911 1001 86380 86390 1
428992 99428992 1001 86380 86390 1
428924 99428924 1001 86380 86390 1
428772 99428772 1001 86380 86390 1
428981 99428981 1001 86380 86390 1
430049 99430049 1001 86380 86390 1
429974 99429974 1001 86380 86390 1
430154 99430154 1001 86380 86390 1
430206 99430206 1001 86380 86390 1
430365 99430365 1001 86380 86390 1
429887 99429887 1001 86380 86390 1
429677 99429677 1001 86380 86390 1
429410 99429410 1001 86380 86390 1
429412 99429412 1001 86380 86390 1
429536 99429536 1001 86380 86390 1
429538 99429538 1001 86380 86390 1
430505 99430505 1001 86380 86390 1
430705 99430705 1001 86380 86390 1
430743 99430743 1001 86380 86390 1
430464 99430464 1001 86380 86390 1
430625 99430625 1001 86380 86390 1
430627 99430627 1001 86380 86390 1
431963 99431963 1001 86380 86390 1
432001 99432001 1001 86380 86390 1
431306 99431306 1001 86380 86390 1
431376 99431376 1001 86380 86390 1
431490 99431490 1001 86380 86390 1
431443 99431443 1001 86380 86390 1
431498 99431498 1001 86380 86390 1
431005 99431005 1001 86380 86390 1
431092 99431092 1001 86380 86390 1
430851 99430851 1001 86380 86390 1
432287 99432287 1001 86380 86390 1
433645 99433645 1001 86380 86390 1
433474 99433474 1001 86380 86390 1
433706 99433706 1001 86380 86390 1
433031 99433031 1001 86380 86390 1
433015 99433015 1001 86380 86390 1
432607 99432607 1001 86380 86390 1
432581 99432581 1001 86380 86390 1
432738 99432738 1001 86380 86390 1
432824 99432824 1001 86380 86390 1
435281 99435281 1001 86380 86390 1
435315 99435315 1001 86380 86390 1
435367 99435367 1001 86380 86390 1
435259 99435259 1001 86380 86390 1
435046 99435046 1001 86380 86390 1
435332 99435332 1001 86380 86390 1
434648 99434648 1001 86380 86390 1
434327 99434327 1001 86380 86390 1
434313 99434313 1001 86380 86390 1
435831 99435831 1001 86380 86390 1
435465 99435465 1001 86380 86390 1
435620 99435620 1001 86380 86390 1
437080 99437080 1001 86380 86390 1
436920 99436920 1001 86380 86390 1
436795 99436795 1001 86380 86390 1
436657 99436657 1001 86380 86390 1
436709 99436709 1001 86380 86390 1
436460 99436460 1001 86380 86390 1
436477 99436477 1001 86380 86390 1
436557 99436557 1001 86380 86390 1
436381 99436381 1001 86380 86390 1
435952 99435952 1001 86380 86390 1
436043 99436043 1001 86380 86390 1
436218 99436218 1001 86380 86390 1
436204 99436204 1001 86380 86390 1
435919 99435919 1001 86380 86390 1
300101 99300101 1001 86380 86390 1
300013 99300013 1001 86380 86390 1
437235 99437235 1001 86380 86390 1
300645 99300645 1001 86380 86390 1
300345 99300345 1001 86380 86390 1
300336 99300336 1001 86380 86390 1
300210 99300210 1001 86380 86390 1
300750 99300750 1001 86380 86390 1
300789 99300789 1001 86380 86390 1
301480 99301480 1001 86380 86390 1
301458 99301458 1001 86380 86390 1
301310 99301310 1001 86380 86390 1
301307 99301307 1001 86380 86390 1
301165 99301165 1001 86380 86390 1
301309 99301309 1001 86380 86390 1
300938 99300938 1001 86380 86390 1
301590 99301590 1001 86380 86390 1
301636 99301636 1001 86380 86390 1
301624 99301624 1001 86380 86390 1
301560 99301560 1001 86380 86390 1
302330 99302330 1001 86380 86390 1
302322 99302322 1001 86380 86390 1
302063 99302063 1001 86380 86390 1
302168 99302168 1001 86380 86390 1
301871 99301871 1001 86380 86390 1
301923 99301923 1001 86380 86390 1
301820 99301820 1001 86380 86390 1
301950 99301950 1001 86380 86390 1
301797 99301797 1001 86380 86390 1
302394 99302394 1001 86380 86390 1
302411 99302411 1001 86380 86390 1
302558 99302558 1001 86380 86390 1
303027 99303027 1001 86380 86390 1
303041 99303041 1001 86380 86390 1
303107 99303107 1001 86380 86390 1
303109 99303109 1001 86380 86390 1
303148 99303148 1001 86380 86390 1
303183 99303183 1001 86380 86390 1
303126 99303126 1001 86380 86390 1
303088 99303088 1001 86380 86390 1
302981 99302981 1001 86380 86390 1
302756 99302756 1001 86380 86390 1
302640 99302640 1001 86380 86390 1
302592 99302592 1001 86380 86390 1
303354 99303354 1001 86380 86390 1
303316 99303316 1001 86380 86390 1
303369 99303369 1001 86380 86390 1
303896 99303896 1001 86380 86390 1
303861 99303861 1001 86380 86390 1
303900 99303900 1001 86380 86390 1
304021 99304021 1001 86380 86390 1
303755 99303755 1001 86380 86390 1
303794 99303794 1001 86380 86390 1
303642 99303642 1001 86380 86390 1
303826 99303826 1001 86380 86390 1
303593 99303593 1001 86380 86390 1
303444 99303444 1001 86380 86390 1
303522 99303522 1001 86380 86390 1
303471 99303471 1001 86380 86390 1
303524 99303524 1001 86380 86390 1
303486 99303486 1001 86380 86390 1
303487 99303487 1001 86380 86390 1
303526 99303526 1001 86380 86390 1
303578 99303578 1001 86380 86390 1
303829 99303829 1001 86380 86390 1
304077 99304077 1001 86380 86390 1
304105 99304105 1001 86380 86390 1
304782 99304782 1001 86380 86390 1
304798 99304798 1001 86380 86390 1
304721 99304721 1001 86380 86390 1
304791 99304791 1001 86380 86390 1
304642 99304642 1001 86380 86390 1
304613 99304613 1001 86380 86390 1
304317 99304317 1001 86380 86390 1
304345 99304345 1001 86380 86390 1
304399 99304399 1001 86380 86390 1
304250 99304250 1001 86380 86390 1
305016 99305016 1001 86380 86390 1
305030 99305030 1001 86380 86390 1
305301 99305301 1001 86380 86390 1
305353 99305353 1001 86380 86390 1
305331 99305331 1001 86380 86390 1
305306 99305306 1001 86380 86390 1
305132 99305132 1001 86380 86390 1
305108 99305108 1001 86380 86390 1
305147 99305147 1001 86380 86390 1
305188 99305188 1001 86380 86390 1
500029 99500029 1001 86380 86390 1
500019 99500019 1001 86380 86390 1
500711 99500711 1001 86380 86390 1
500703 99500703 1001 86380 86390 1
500645 99500645 1001 86380 86390 1
500595 99500595 1001 86380 86390 1
500506 99500506 1001 86380 86390 1
500551 99500551 1001 86380 86390 1
500436 99500436 1001 86380 86390 1
500437 99500437 1001 86380 86390 1
500593 99500593 1001 86380 86390 1
500361 99500361 1001 86380 86390 1
500219 99500219 1001 86380 86390 1
500400 99500400 1001 86380 86390 1
500197 99500197 1001 86380 86390 1
500198 99500198 1001 86380 86390 1
500214 99500214 1001 86380 86390 1
500228 99500228 1001 86380 86390 1
500216 99500216 1001 86380 86390 1
500295 99500295 1001 86380 86390 1
500915 99500915 1001 86380 86390 1
501524 99501524 1001 86380 86390 1
501486 99501486 1001 86380 86390 1
501589 99501589 1001 86380 86390 1
501625 99501625 1001 86380 86390 1
501360 99501360 1001 86380 86390 1
501428 99501428 1001 86380 86390 1
501234 99501234 1001 86380 86390 1
501117 99501117 1001 86380 86390 1
501066 99501066 1001 86380 86390 1
501094 99501094 1001 86380 86390 1
501693 99501693 1001 86380 86390 1
501719 99501719 1001 86380 86390 1
501685 99501685 1001 86380 86390 1
501738 99501738 1001 86380 86390 1
502286 99502286 1001 86380 86390 1
502264 99502264 1001 86380 86390 1
502333 99502333 1001 86380 86390 1
502271 99502271 1001 86380 86390 1
502117 99502117 1001 86380 86390 1
502096 99502096 1001 86380 86390 1
502227 99502227 1001 86380 86390 1
502071 99502071 1001 86380 86390 1
502085 99502085 1001 86380 86390 1
502150 99502150 1001 86380 86390 1
502088 99502088 1001 86380 86390 1
502205 99502205 1001 86380 86390 1
502115 99502115 1001 86380 86390 1
501909 99501909 1001 86380 86390 1
501990 99501990 1001 86380 86390 1
501997 99501997 1001 86380 86390 1
501845 99501845 1001 86380 86390 1
502518 99502518 1001 86380 86390 1
502558 99502558 1001 86380 86390 1
502536 99502536 1001 86380 86390 1
503262 99503262 1001 86380 86390 1
502881 99502881 1001 86380 86390 1
503014 99503014 1001 86380 86390 1
502930 99502930 1001 86380 86390 1
503046 99503046 1001 86380 86390 1
502831 99502831 1001 86380 86390 1
502857 99502857 1001 86380 86390 1
502807 99502807 1001 86380 86390 1
502848 99502848 1001 86380 86390 1
502863 99502863 1001 86380 86390 1
503303 99503303 1001 86380 86390 1
503346 99503346 1001 86380 86390 1
503476 99503476 1001 86380 86390 1
503387 99503387 1001 86380 86390 1
503300 99503300 1001 86380 86390 1
503989 99503989 1001 86380 86390 1
504116 99504116 1001 86380 86390 1
503925 99503925 1001 86380 86390 1
504021 99504021 1001 86380 86390 1
503960 99503960 1001 86380 86390 1
504038 99504038 1001 86380 86390 1
503924 99503924 1001 86380 86390 1
503786 99503786 1001 86380 86390 1
503665 99503665 1001 86380 86390 1
503704 99503704 1001 86380 86390 1
503499 99503499 1001 86380 86390 1
503668 99503668 1001 86380 86390 1
503558 99503558 1001 86380 86390 1
504142 99504142 1001 86380 86390 1
504143 99504143 1001 86380 86390 1
504187 99504187 1001 86380 86390 1
504885 99504885 1001 86380 86390 1
504661 99504661 1001 86380 86390 1
504584 99504584 1001 86380 86390 1
504553 99504553 1001 86380 86390 1
504684 99504684 1001 86380 86390 1
504686 99504686 1001 86380 86390 1
504404 99504404 1001 86380 86390 1
504497 99504497 1001 86380 86390 1
504510 99504510 1001 86380 86390 1
504384 99504384 1001 86380 86390 1
504424 99504424 1001 86380 86390 1
504464 99504464 1001 86380 86390 1
505083 99505083 1001 86380 86390 1
505036 99505036 1001 86380 86390 1
505043 99505043 1001 86380 86390 1
505655 99505655 1001 86380 86390 1
505671 99505671 1001 86380 86390 1
505595 99505595 1001 86380 86390 1
505452 99505452 1001 86380 86390 1
505151 99505151 1001 86380 86390 1
505347 99505347 1001 86380 86390 1
505325 99505325 1001 86380 86390 1
505301 99505301 1001 86380 86390 1
505277 99505277 1001 86380 86390 1
505897 99505897 1001 86380 86390 1
505966 99505966 1001 86380 86390 1
505840 99505840 1001 86380 86390 1
505945 99505945 1001 86380 86390 1
506546 99506546 1001 86380 86390 1
506261 99506261 1001 86380 86390 1
506253 99506253 1001 86380 86390 1
506318 99506318 1001 86380 86390 1
506260 99506260 1001 86380 86390 1
506170 99506170 1001 86380 86390 1
506104 99506104 1001 86380 86390 1
506130 99506130 1001 86380 86390 1
505987 99505987 1001 86380 86390 1
506660 99506660 1001 86380 86390 1
506712 99506712 1001 86380 86390 1
506742 99506742 1001 86380 86390 1
506665 99506665 1001 86380 86390 1
506796 99506796 1001 86380 86390 1
507225 99507225 1001 86380 86390 1
507380 99507380 1001 86380 86390 1
507157 99507157 1001 86380 86390 1
507149 99507149 1001 86380 86390 1
507163 99507163 1001 86380 86390 1
507021 99507021 1001 86380 86390 1
506873 99506873 1001 86380 86390 1
506981 99506981 1001 86380 86390 1
507218 99507218 1001 86380 86390 1
507518 99507518 1001 86380 86390 1
507481 99507481 1001 86380 86390 1
507522 99507522 1001 86380 86390 1
508084 99508084 1001 86380 86390 1
508230 99508230 1001 86380 86390 1
508115 99508115 1001 86380 86390 1
508238 99508238 1001 86380 86390 1
508067 99508067 1001 86380 86390 1
508009 99508009 1001 86380 86390 1
507853 99507853 1001 86380 86390 1
507986 99507986 1001 86380 86390 1
507872 99507872 1001 86380 86390 1
508028 99508028 1001 86380 86390 1
507912 99507912 1001 86380 86390 1
507676 99507676 1001 86380 86390 1
508330 99508330 1001 86380 86390 1
508412 99508412 1001 86380 86390 1
508426 99508426 1001 86380 86390 1
509074 99509074 1001 86380 86390 1
509000 99509000 1001 86380 86390 1
509043 99509043 1001 86380 86390 1
508989 99508989 1001 86380 86390 1
509028 99509028 1001 86380 86390 1
508901 99508901 1001 86380 86390 1
508941 99508941 1001 86380 86390 1
509010 99509010 1001 86380 86390 1
508682 99508682 1001 86380 86390 1
508749 99508749 1001 86380 86390 1
508776 99508776 1001 86380 86390 1
508816 99508816 1001 86380 86390 1
508623 99508623 1001 86380 86390 1
508576 99508576 1001 86380 86390 1
508604 99508604 1001 86380 86390 1
508503 99508503 1001 86380 86390 1
509219 99509219 1001 86380 86390 1
509083 99509083 1001 86380 86390 1
509832 99509832 1001 86380 86390 1
509795 99509795 1001 86380 86390 1
509606 99509606 1001 86380 86390 1
509594 99509594 1001 86380 86390 1
509596 99509596 1001 86380 86390 1
509638 99509638 1001 86380 86390 1
509664 99509664 1001 86380 86390 1
509665 99509665 1001 86380 86390 1
509602 99509602 1001 86380 86390 1
510068 99510068 1001 86380 86390 1
510072 99510072 1001 86380 86390 1
510579 99510579 1001 86380 86390 1
510594 99510594 1001 86380 86390 1
510659 99510659 1001 86380 86390 1
510718 99510718 1001 86380 86390 1
510558 99510558 1001 86380 86390 1
510198 99510198 1001 86380 86390 1
510257 99510257 1001 86380 86390 1
510270 99510270 1001 86380 86390 1
510855 99510855 1001 86380 86390 1
510833 99510833 1001 86380 86390 1
510862 99510862 1001 86380 86390 1
511356 99511356 1001 86380 86390 1
511409 99511409 1001 86380 86390 1
511448 99511448 1001 86380 86390 1
511500 99511500 1001 86380 86390 1
511168 99511168 1001 86380 86390 1
511311 99511311 1001 86380 86390 1
511288 99511288 1001 86380 86390 1
511159 99511159 1001 86380 86390 1
511016 99511016 1001 86380 86390 1
511030 99511030 1001 86380 86390 1
511723 99511723 1001 86380 86390 1
511555 99511555 1001 86380 86390 1
512199 99512199 1001 86380 86390 1
512262 99512262 1001 86380 86390 1
512032 99512032 1001 86380 86390 1
512043 99512043 1001 86380 86390 1
511950 99511950 1001 86380 86390 1
512468 99512468 1001 86380 86390 1
513041 99513041 1001 86380 86390 1
513016 99513016 1001 86380 86390 1
513196 99513196 1001 86380 86390 1
513140 99513140 1001 86380 86390 1
512978 99512978 1001 86380 86390 1
512626 99512626 1001 86380 86390 1
512704 99512704 1001 86380 86390 1
512738 99512738 1001 86380 86390 1
513270 99513270 1001 86380 86390 1
513322 99513322 1001 86380 86390 1
513301 99513301 1001 86380 86390 1
513404 99513404 1001 86380 86390 1
513316 99513316 1001 86380 86390 1
513973 99513973 1001 86380 86390 1
513722 99513722 1001 86380 86390 1
513710 99513710 1001 86380 86390 1
513699 99513699 1001 86380 86390 1
513625 99513625 1001 86380 86390 1
513758 99513758 1001 86380 86390 1
513798 99513798 1001 86380 86390 1
513529 99513529 1001 86380 86390 1
513533 99513533 1001 86380 86390 1
513613 99513613 1001 86380 86390 1
514095 99514095 1001 86380 86390 1
514085 99514085 1001 86380 86390 1
514201 99514201 1001 86380 86390 1
514680 99514680 1001 86380 86390 1
514663 99514663 1001 86380 86390 1
514616 99514616 1001 86380 86390 1
514488 99514488 1001 86380 86390 1
514540 99514540 1001 86380 86390 1
514477 99514477 1001 86380 86390 1
514608 99514608 1001 86380 86390 1
514249 99514249 1001 86380 86390 1
514329 99514329 1001 86380 86390 1
514423 99514423 1001 86380 86390 1
514430 99514430 1001 86380 86390 1
514945 99514945 1001 86380 86390 1
515538 99515538 1001 86380 86390 1
515579 99515579 1001 86380 86390 1
515346 99515346 1001 86380 86390 1
515294 99515294 1001 86380 86390 1
515239 99515239 1001 86380 86390 1
515149 99515149 1001 86380 86390 1
515836 99515836 1001 86380 86390 1
515813 99515813 1001 86380 86390 1
515750 99515750 1001 86380 86390 1
515881 99515881 1001 86380 86390 1
515831 99515831 1001 86380 86390 1
515844 99515844 1001 86380 86390 1
516330 99516330 1001 86380 86390 1
516494 99516494 1001 86380 86390 1
516159 99516159 1001 86380 86390 1
515892 99515892 1001 86380 86390 1
516048 99516048 1001 86380 86390 1
516025 99516025 1001 86380 86390 1
516082 99516082 1001 86380 86390 1
516586 99516586 1001 86380 86390 1
516524 99516524 1001 86380 86390 1
516528 99516528 1001 86380 86390 1
516713 99516713 1001 86380 86390 1
517262 99517262 1001 86380 86390 1
517159 99517159 1001 86380 86390 1
517253 99517253 1001 86380 86390 1
517079 99517079 1001 86380 86390 1
516985 99516985 1001 86380 86390 1
516769 99516769 1001 86380 86390 1
516848 99516848 1001 86380 86390 1
516816 99516816 1001 86380 86390 1
517438 99517438 1001 86380 86390 1
517529 99517529 1001 86380 86390 1
517453 99517453 1001 86380 86390 1
517393 99517393 1001 86380 86390 1
518063 99518063 1001 86380 86390 1
518027 99518027 1001 86380 86390 1
518152 99518152 1001 86380 86390 1
517943 99517943 1001 86380 86390 1
517790 99517790 1001 86380 86390 1
517858 99517858 1001 86380 86390 1
517949 99517949 1001 86380 86390 1
517898 99517898 1001 86380 86390 1
517954 99517954 1001 86380 86390 1
517786 99517786 1001 86380 86390 1
517584 99517584 1001 86380 86390 1
517677 99517677 1001 86380 86390 1
517561 99517561 1001 86380 86390 1
518201 99518201 1001 86380 86390 1
518298 99518298 1001 86380 86390 1
518929 99518929 1001 86380 86390 1
518904 99518904 1001 86380 86390 1
518589 99518589 1001 86380 86390 1
518719 99518719 1001 86380 86390 1
518694 99518694 1001 86380 86390 1
518597 99518597 1001 86380 86390 1
518535 99518535 1001 86380 86390 1
518480 99518480 1001 86380 86390 1
518482 99518482 1001 86380 86390 1
519057 99519057 1001 86380 86390 1
519048 99519048 1001 86380 86390 1
519495 99519495 1001 86380 86390 1
519535 99519535 1001 86380 86390 1
519510 99519510 1001 86380 86390 1
519449 99519449 1001 86380 86390 1
519439 99519439 1001 86380 86390 1
519274 99519274 1001 86380 86390 1
519391 99519391 1001 86380 86390 1
519340 99519340 1001 86380 86390 1
519294 99519294 1001 86380 86390 1
519908 99519908 1001 86380 86390 1
520012 99520012 1001 86380 86390 1
519909 99519909 1001 86380 86390 1
520000 99520000 1001 86380 86390 1
519949 99519949 1001 86380 86390 1
520014 99520014 1001 86380 86390 1
519924 99519924 1001 86380 86390 1
519822 99519822 1001 86380 86390 1
520539 99520539 1001 86380 86390 1
520587 99520587 1001 86380 86390 1
520676 99520676 1001 86380 86390 1
520788 99520788 1001 86380 86390 1
520778 99520778 1001 86380 86390 1
520779 99520779 1001 86380 86390 1
521274 99521274 1001 86380 86390 1
521372 99521372 1001 86380 86390 1
521460 99521460 1001 86380 86390 1
521160 99521160 1001 86380 86390 1
521071 99521071 1001 86380 86390 1
520965 99520965 1001 86380 86390 1
520861 99520861 1001 86380 86390 1
520953 99520953 1001 86380 86390 1
520867 99520867 1001 86380 86390 1
521049 99521049 1001 86380 86390 1
521490 99521490 1001 86380 86390 1
521624 99521624 1001 86380 86390 1
521549 99521549 1001 86380 86390 1
521473 99521473 1001 86380 86390 1
521501 99521501 1001 86380 86390 1
521945 99521945 1001 86380 86390 1
521899 99521899 1001 86380 86390 1
521993 99521993 1001 86380 86390 1
521855 99521855 1001 86380 86390 1
522356 99522356 1001 86380 86390 1
522369 99522369 1001 86380 86390 1
522475 99522475 1001 86380 86390 1
522412 99522412 1001 86380 86390 1
522400 99522400 1001 86380 86390 1
522339 99522339 1001 86380 86390 1
523043 99523043 1001 86380 86390 1
522966 99522966 1001 86380 86390 1
522919 99522919 1001 86380 86390 1
523111 99523111 1001 86380 86390 1
522851 99522851 1001 86380 86390 1
522779 99522779 1001 86380 86390 1
522681 99522681 1001 86380 86390 1
522632 99522632 1001 86380 86390 1
522623 99522623 1001 86380 86390 1
523134 99523134 1001 86380 86390 1
523122 99523122 1001 86380 86390 1
523267 99523267 1001 86380 86390 1
523139 99523139 1001 86380 86390 1
523816 99523816 1001 86380 86390 1
523806 99523806 1001 86380 86390 1
523768 99523768 1001 86380 86390 1
523833 99523833 1001 86380 86390 1
523648 99523648 1001 86380 86390 1
523611 99523611 1001 86380 86390 1
523600 99523600 1001 86380 86390 1
523629 99523629 1001 86380 86390 1
523617 99523617 1001 86380 86390 1
523524 99523524 1001 86380 86390 1
524046 99524046 1001 86380 86390 1
524093 99524093 1001 86380 86390 1
524709 99524709 1001 86380 86390 1
524632 99524632 1001 86380 86390 1
524595 99524595 1001 86380 86390 1
524704 99524704 1001 86380 86390 1
524560 99524560 1001 86380 86390 1
524214 99524214 1001 86380 86390 1
524267 99524267 1001 86380 86390 1
524199 99524199 1001 86380 86390 1
524867 99524867 1001 86380 86390 1
524792 99524792 1001 86380 86390 1
525433 99525433 1001 86380 86390 1
525408 99525408 1001 86380 86390 1
525460 99525460 1001 86380 86390 1
525462 99525462 1001 86380 86390 1
525249 99525249 1001 86380 86390 1
525340 99525340 1001 86380 86390 1
525320 99525320 1001 86380 86390 1
525136 99525136 1001 86380 86390 1
525013 99525013 1001 86380 86390 1
525726 99525726 1001 86380 86390 1
525623 99525623 1001 86380 86390 1
525657 99525657 1001 86380 86390 1
526240 99526240 1001 86380 86390 1
526128 99526128 1001 86380 86390 1
526152 99526152 1001 86380 86390 1
525837 99525837 1001 86380 86390 1
525889 99525889 1001 86380 86390 1
525866 99525866 1001 86380 86390 1
526539 99526539 1001 86380 86390 1
526542 99526542 1001 86380 86390 1
526544 99526544 1001 86380 86390 1
527101 99527101 1001 86380 86390 1
527035 99527035 1001 86380 86390 1
526895 99526895 1001 86380 86390 1
526857 99526857 1001 86380 86390 1
526859 99526859 1001 86380 86390 1
526698 99526698 1001 86380 86390 1
526779 99526779 1001 86380 86390 1
526744 99526744 1001 86380 86390 1
526770 99526770 1001 86380 86390 1
527389 99527389 1001 86380 86390 1
527395 99527395 1001 86380 86390 1
527306 99527306 1001 86380 86390 1
527926 99527926 1001 86380 86390 1
527929 99527929 1001 86380 86390 1
527880 99527880 1001 86380 86390 1
527779 99527779 1001 86380 86390 1
527810 99527810 1001 86380 86390 1
527837 99527837 1001 86380 86390 1
527814 99527814 1001 86380 86390 1
527636 99527636 1001 86380 86390 1
527468 99527468 1001 86380 86390 1
527627 99527627 1001 86380 86390 1
527526 99527526 1001 86380 86390 1
528189 99528189 1001 86380 86390 1
528787 99528787 1001 86380 86390 1
528762 99528762 1001 86380 86390 1
528853 99528853 1001 86380 86390 1
528854 99528854 1001 86380 86390 1
528739 99528739 1001 86380 86390 1
528843 99528843 1001 86380 86390 1
528779 99528779 1001 86380 86390 1
528893 99528893 1001 86380 86390 1
528583 99528583 1001 86380 86390 1
528466 99528466 1001 86380 86390 1
528442 99528442 1001 86380 86390 1
528303 99528303 1001 86380 86390 1
528943 99528943 1001 86380 86390 1
529023 99529023 1001 86380 86390 1
529088 99529088 1001 86380 86390 1
528919 99528919 1001 86380 86390 1
529560 99529560 1001 86380 86390 1
529597 99529597 1001 86380 86390 1
529395 99529395 1001 86380 86390 1
529383 99529383 1001 86380 86390 1
529513 99529513 1001 86380 86390 1
529241 99529241 1001 86380 86390 1
529898 99529898 1001 86380 86390 1
529889 99529889 1001 86380 86390 1
530401 99530401 1001 86380 86390 1
530377 99530377 1001 86380 86390 1
530392 99530392 1001 86380 86390 1
530460 99530460 1001 86380 86390 1
530335 99530335 1001 86380 86390 1
530331 99530331 1001 86380 86390 1
530241 99530241 1001 86380 86390 1
529936 99529936 1001 86380 86390 1
530066 99530066 1001 86380 86390 1
530082 99530082 1001 86380 86390 1
530758 99530758 1001 86380 86390 1
530565 99530565 1001 86380 86390 1
530721 99530721 1001 86380 86390 1
531264 99531264 1001 86380 86390 1
531213 99531213 1001 86380 86390 1
531259 99531259 1001 86380 86390 1
531299 99531299 1001 86380 86390 1
531313 99531313 1001 86380 86390 1
530969 99530969 1001 86380 86390 1
531009 99531009 1001 86380 86390 1
530812 99530812 1001 86380 86390 1
530760 99530760 1001 86380 86390 1
530769 99530769 1001 86380 86390 1
530951 99530951 1001 86380 86390 1
531403 99531403 1001 86380 86390 1
531533 99531533 1001 86380 86390 1
531431 99531431 1001 86380 86390 1
531552 99531552 1001 86380 86390 1
531578 99531578 1001 86380 86390 1
531397 99531397 1001 86380 86390 1
531557 99531557 1001 86380 86390 1
532038 99532038 1001 86380 86390 1
532170 99532170 1001 86380 86390 1
532186 99532186 1001 86380 86390 1
532140 99532140 1001 86380 86390 1
531872 99531872 1001 86380 86390 1
531898 99531898 1001 86380 86390 1
531963 99531963 1001 86380 86390 1
531916 99531916 1001 86380 86390 1
531748 99531748 1001 86380 86390 1
532319 99532319 1001 86380 86390 1
532232 99532232 1001 86380 86390 1
532246 99532246 1001 86380 86390 1
532275 99532275 1001 86380 86390 1
532290 99532290 1001 86380 86390 1
532368 99532368 1001 86380 86390 1
532318 99532318 1001 86380 86390 1
532228 99532228 1001 86380 86390 1
533030 99533030 1001 86380 86390 1
532972 99532972 1001 86380 86390 1
532961 99532961 1001 86380 86390 1
532977 99532977 1001 86380 86390 1
533024 99533024 1001 86380 86390 1
532677 99532677 1001 86380 86390 1
532809 99532809 1001 86380 86390 1
532772 99532772 1001 86380 86390 1
532453 99532453 1001 86380 86390 1
532573 99532573 1001 86380 86390 1
533071 99533071 1001 86380 86390 1
533084 99533084 1001 86380 86390 1
533097 99533097 1001 86380 86390 1
533040 99533040 1001 86380 86390 1
533222 99533222 1001 86380 86390 1
533235 99533235 1001 86380 86390 1
533855 99533855 1001 86380 86390 1
533798 99533798 1001 86380 86390 1
533800 99533800 1001 86380 86390 1
533740 99533740 1001 86380 86390 1
533489 99533489 1001 86380 86390 1
533407 99533407 1001 86380 86390 1
533435 99533435 1001 86380 86390 1
533352 99533352 1001 86380 86390 1
533978 99533978 1001 86380 86390 1
533958 99533958 1001 86380 86390 1
534507 99534507 1001 86380 86390 1
534576 99534576 1001 86380 86390 1
534602 99534602 1001 86380 86390 1
534603 99534603 1001 86380 86390 1
534674 99534674 1001 86380 86390 1
534516 99534516 1001 86380 86390 1
534360 99534360 1001 86380 86390 1
534066 99534066 1001 86380 86390 1
534236 99534236 1001 86380 86390 1
534110 99534110 1001 86380 86390 1
534811 99534811 1001 86380 86390 1
534837 99534837 1001 86380 86390 1
534864 99534864 1001 86380 86390 1
534064 99534064 1001 86380 86390 1
534727 99534727 1001 86380 86390 1
535472 99535472 1001 86380 86390 1
535462 99535462 1001 86380 86390 1
535437 99535437 1001 86380 86390 1
535349 99535349 1001 86380 86390 1
535353 99535353 1001 86380 86390 1
535227 99535227 1001 86380 86390 1
535163 99535163 1001 86380 86390 1
535111 99535111 1001 86380 86390 1
535275 99535275 1001 86380 86390 1
535187 99535187 1001 86380 86390 1
534928 99534928 1001 86380 86390 1
535085 99535085 1001 86380 86390 1
535038 99535038 1001 86380 86390 1
535028 99535028 1001 86380 86390 1
535533 99535533 1001 86380 86390 1
535690 99535690 1001 86380 86390 1
535557 99535557 1001 86380 86390 1
536333 99536333 1001 86380 86390 1
536234 99536234 1001 86380 86390 1
536256 99536256 1001 86380 86390 1
536246 99536246 1001 86380 86390 1
536108 99536108 1001 86380 86390 1
536103 99536103 1001 86380 86390 1
536026 99536026 1001 86380 86390 1
535793 99535793 1001 86380 86390 1
535781 99535781 1001 86380 86390 1
536438 99536438 1001 86380 86390 1
536347 99536347 1001 86380 86390 1
536392 99536392 1001 86380 86390 1
537125 99537125 1001 86380 86390 1
537002 99537002 1001 86380 86390 1
537005 99537005 1001 86380 86390 1
536942 99536942 1001 86380 86390 1
536761 99536761 1001 86380 86390 1
536943 99536943 1001 86380 86390 1
536749 99536749 1001 86380 86390 1
536634 99536634 1001 86380 86390 1
536583 99536583 1001 86380 86390 1
536718 99536718 1001 86380 86390 1
536744 99536744 1001 86380 86390 1
537278 99537278 1001 86380 86390 1
537322 99537322 1001 86380 86390 1
537312 99537312 1001 86380 86390 1
537861 99537861 1001 86380 86390 1
537989 99537989 1001 86380 86390 1
537762 99537762 1001 86380 86390 1
537594 99537594 1001 86380 86390 1
537715 99537715 1001 86380 86390 1
537382 99537382 1001 86380 86390 1
537415 99537415 1001 86380 86390 1
538071 99538071 1001 86380 86390 1
538046 99538046 1001 86380 86390 1
538179 99538179 1001 86380 86390 1
538170 99538170 1001 86380 86390 1
538148 99538148 1001 86380 86390 1
538111 99538111 1001 86380 86390 1
538660 99538660 1001 86380 86390 1
538741 99538741 1001 86380 86390 1
538668 99538668 1001 86380 86390 1
538806 99538806 1001 86380 86390 1
538480 99538480 1001 86380 86390 1
538485 99538485 1001 86380 86390 1
538241 99538241 1001 86380 86390 1
538296 99538296 1001 86380 86390 1
538825 99538825 1001 86380 86390 1
538918 99538918 1001 86380 86390 1
538819 99538819 1001 86380 86390 1
538859 99538859 1001 86380 86390 1
539473 99539473 1001 86380 86390 1
539607 99539607 1001 86380 86390 1
539547 99539547 1001 86380 86390 1
539637 99539637 1001 86380 86390 1
539390 99539390 1001 86380 86390 1
539366 99539366 1001 86380 86390 1
539054 99539054 1001 86380 86390 1
539200 99539200 1001 86380 86390 1
539695 99539695 1001 86380 86390 1
539816 99539816 1001 86380 86390 1
539752 99539752 1001 86380 86390 1
540291 99540291 1001 86380 86390 1
540294 99540294 1001 86380 86390 1
540423 99540423 1001 86380 86390 1
540458 99540458 1001 86380 86390 1
540082 99540082 1001 86380 86390 1
540251 99540251 1001 86380 86390 1
540071 99540071 1001 86380 86390 1
540077 99540077 1001 86380 86390 1
540260 99540260 1001 86380 86390 1
540209 99540209 1001 86380 86390 1
539951 99539951 1001 86380 86390 1
539990 99539990 1001 86380 86390 1
539874 99539874 1001 86380 86390 1
540004 99540004 1001 86380 86390 1
539861 99539861 1001 86380 86390 1
539969 99539969 1001 86380 86390 1
539997 99539997 1001 86380 86390 1
539869 99539869 1001 86380 86390 1
539871 99539871 1001 86380 86390 1
540477 99540477 1001 86380 86390 1
540492 99540492 1001 86380 86390 1
540629 99540629 1001 86380 86390 1
540474 99540474 1001 86380 86390 1
541116 99541116 1001 86380 86390 1
541262 99541262 1001 86380 86390 1
541272 99541272 1001 86380 86390 1
541224 99541224 1001 86380 86390 1
540894 99540894 1001 86380 86390 1
541028 99541028 1001 86380 86390 1
540843 99540843 1001 86380 86390 1
540731 99540731 1001 86380 86390 1
540839 99540839 1001 86380 86390 1
541433 99541433 1001 86380 86390 1
541359 99541359 1001 86380 86390 1
541418 99541418 1001 86380 86390 1
542004 99542004 1001 86380 86390 1
542031 99542031 1001 86380 86390 1
541972 99541972 1001 86380 86390 1
541998 99541998 1001 86380 86390 1
541988 99541988 1001 86380 86390 1
541765 99541765 1001 86380 86390 1
541896 99541896 1001 86380 86390 1
541793 99541793 1001 86380 86390 1
541897 99541897 1001 86380 86390 1
541499 99541499 1001 86380 86390 1
542910 99542910 1001 86380 86390 1
542932 99542932 1001 86380 86390 1
542584 99542584 1001 86380 86390 1
542585 99542585 1001 86380 86390 1
542613 99542613 1001 86380 86390 1
542717 99542717 1001 86380 86390 1
542731 99542731 1001 86380 86390 1
542379 99542379 1001 86380 86390 1
542516 99542516 1001 86380 86390 1
543009 99543009 1001 86380 86390 1
543133 99543133 1001 86380 86390 1
543122 99543122 1001 86380 86390 1
543084 99543084 1001 86380 86390 1
543583 99543583 1001 86380 86390 1
543586 99543586 1001 86380 86390 1
543769 99543769 1001 86380 86390 1
543408 99543408 1001 86380 86390 1
543228 99543228 1001 86380 86390 1
543192 99543192 1001 86380 86390 1
543939 99543939 1001 86380 86390 1
543973 99543973 1001 86380 86390 1
543818 99543818 1001 86380 86390 1
543793 99543793 1001 86380 86390 1
544446 99544446 1001 86380 86390 1
544434 99544434 1001 86380 86390 1
544249 99544249 1001 86380 86390 1
544276 99544276 1001 86380 86390 1
544225 99544225 1001 86380 86390 1
544310 99544310 1001 86380 86390 1
544365 99544365 1001 86380 86390 1
544082 99544082 1001 86380 86390 1
544103 99544103 1001 86380 86390 1
504012 894 1002 35482 45979 1
515051 797 1002 67583 70804 1
400039 99400039 1001 86380 86390 1
400193 99400193 1001 86380 86390 1
400347 99400347 1001 86380 86390 1
400485 99400485 1001 86380 86390 1
400565 99400565 1001 86380 86390 1
400726 99400726 1001 86380 86390 1
400870 99400870 1001 86380 86390 1
400883 99400883 1001 86380 86390 1
401103 99401103 1001 86380 86390 1
401050 99401050 1001 86380 86390 1
401263 99401263 1001 86380 86390 1
401305 99401305 1001 86380 86390 1
401411 99401411 1001 86380 86390 1
401884 99401884 1001 86380 86390 1
401831 99401831 1001 86380 86390 1
402271 99402271 1001 86380 86390 1
402835 99402835 1001 86380 86390 1
402858 99402858 1001 86380 86390 1
403057 99403057 1001 86380 86390 1
403010 99403010 1001 86380 86390 1
402995 99402995 1001 86380 86390 1
403124 99403124 1001 86380 86390 1
403772 99403772 1001 86380 86390 1
404001 99404001 1001 86380 86390 1
404137 99404137 1001 86380 86390 1
404308 99404308 1001 86380 86390 1
404423 99404423 1001 86380 86390 1
404408 99404408 1001 86380 86390 1
404561 99404561 1001 86380 86390 1
404647 99404647 1001 86380 86390 1
404765 99404765 1001 86380 86390 1
404856 99404856 1001 86380 86390 1
404926 99404926 1001 86380 86390 1
404961 99404961 1001 86380 86390 1
405259 99405259 1001 86380 86390 1
405384 99405384 1001 86380 86390 1
405350 99405350 1001 86380 86390 1
405609 99405609 1001 86380 86390 1
405725 99405725 1001 86380 86390 1
405817 99405817 1001 86380 86390 1
405821 99405821 1001 86380 86390 1
405789 99405789 1001 86380 86390 1
405853 99405853 1001 86380 86390 1
405942 99405942 1001 86380 86390 1
406030 99406030 1001 86380 86390 1
405987 99405987 1001 86380 86390 1
406088 99406088 1001 86380 86390 1
406128 99406128 1001 86380 86390 1
406231 99406231 1001 86380 86390 1
406354 99406354 1001 86380 86390 1
406747 99406747 1001 86380 86390 1
406851 99406851 1001 86380 86390 1
406932 99406932 1001 86380 86390 1
406857 99406857 1001 86380 86390 1
407152 99407152 1001 86380 86390 1
407158 99407158 1001 86380 86390 1
407221 99407221 1001 86380 86390 1
407428 99407428 1001 86380 86390 1
407756 99407756 1001 86380 86390 1
407913 99407913 1001 86380 86390 1
407976 99407976 1001 86380 86390 1
407910 99407910 1001 86380 86390 1
407912 99407912 1001 86380 86390 1
408044 99408044 1001 86380 86390 1
408456 99408456 1001 86380 86390 1
408524 99408524 1001 86380 86390 1
408312 99408312 1001 86380 86390 1
408851 99408851 1001 86380 86390 1
408964 99408964 1001 86380 86390 1
408997 99408997 1001 86380 86390 1
409153 99409153 1001 86380 86390 1
409105 99409105 1001 86380 86390 1
409131 99409131 1001 86380 86390 1
409113 99409113 1001 86380 86390 1
409339 99409339 1001 86380 86390 1
409548 99409548 1001 86380 86390 1
409639 99409639 1001 86380 86390 1
409703 99409703 1001 86380 86390 1
409807 99409807 1001 86380 86390 1
409945 99409945 1001 86380 86390 1
410058 99410058 1001 86380 86390 1
410452 99410452 1001 86380 86390 1
410598 99410598 1001 86380 86390 1
410683 99410683 1001 86380 86390 1
410653 99410653 1001 86380 86390 1
410637 99410637 1001 86380 86390 1
410671 99410671 1001 86380 86390 1
410746 99410746 1001 86380 86390 1
410749 99410749 1001 86380 86390 1
411012 99411012 1001 86380 86390 1
411089 99411089 1001 86380 86390 1
411021 99411021 1001 86380 86390 1
411136 99411136 1001 86380 86390 1
411347 99411347 1001 86380 86390 1
411380 99411380 1001 86380 86390 1
411543 99411543 1001 86380 86390 1
411879 99411879 1001 86380 86390 1
412042 99412042 1001 86380 86390 1
412065 99412065 1001 86380 86390 1
412389 99412389 1001 86380 86390 1
413543 99413543 1001 86380 86390 1
413531 99413531 1001 86380 86390 1
413390 99413390 1001 86380 86390 1
413113 99413113 1001 86380 86390 1
412940 99412940 1001 86380 86390 1
413079 99413079 1001 86380 86390 1
412997 99412997 1001 86380 86390 1
412902 99412902 1001 86380 86390 1
412820 99412820 1001 86380 86390 1
412549 99412549 1001 86380 86390 1
412680 99412680 1001 86380 86390 1
412691 99412691 1001 86380 86390 1
413785 99413785 1001 86380 86390 1
413815 99413815 1001 86380 86390 1
414044 99414044 1001 86380 86390 1
415228 99415228 1001 86380 86390 1
414984 99414984 1001 86380 86390 1
414985 99414985 1001 86380 86390 1
415054 99415054 1001 86380 86390 1
414741 99414741 1001 86380 86390 1
414699 99414699 1001 86380 86390 1
414610 99414610 1001 86380 86390 1
414919 99414919 1001 86380 86390 1
414463 99414463 1001 86380 86390 1
414174 99414174 1001 86380 86390 1
414350 99414350 1001 86380 86390 1
415526 99415526 1001 86380 86390 1
414119 99414119 1001 86380 86390 1
415453 99415453 1001 86380 86390 1
415566 99415566 1001 86380 86390 1
416587 99416587 1001 86380 86390 1
416659 99416659 1001 86380 86390 1
416899 99416899 1001 86380 86390 1
416266 99416266 1001 86380 86390 1
416535 99416535 1001 86380 86390 1
416579 99416579 1001 86380 86390 1
415958 99415958 1001 86380 86390 1
416022 99416022 1001 86380 86390 1
415769 99415769 1001 86380 86390 1
416105 99416105 1001 86380 86390 1
415742 99415742 1001 86380 86390 1
417114 99417114 1001 86380 86390 1
417169 99417169 1001 86380 86390 1
417350 99417350 1001 86380 86390 1
417157 99417157 1001 86380 86390 1
417423 99417423 1001 86380 86390 1
417521 99417521 1001 86380 86390 1
417505 99417505 1001 86380 86390 1
418548 99418548 1001 86380 86390 1
418432 99418432 1001 86380 86390 1
418107 99418107 1001 86380 86390 1
418164 99418164 1001 86380 86390 1
418091 99418091 1001 86380 86390 1
418403 99418403 1001 86380 86390 1
417964 99417964 1001 86380 86390 1
417778 99417778 1001 86380 86390 1
417946 99417946 1001 86380 86390 1
418920 99418920 1001 86380 86390 1
419014 99419014 1001 86380 86390 1
420183 99420183 1001 86380 86390 1
420265 99420265 1001 86380 86390 1
419918 99419918 1001 86380 86390 1
419925 99419925 1001 86380 86390 1
419976 99419976 1001 86380 86390 1
419491 99419491 1001 86380 86390 1
419231 99419231 1001 86380 86390 1
419592 99419592 1001 86380 86390 1
420510 99420510 1001 86380 86390 1
420603 99420603 1001 86380 86390 1
420505 99420505 1001 86380 86390 1
421817 99421817 1001 86380 86390 1
421801 99421801 1001 86380 86390 1
422051 99422051 1001 86380 86390 1
421851 99421851 1001 86380 86390 1
421363 99421363 1001 86380 86390 1
421231 99421231 1001 86380 86390 1
420858 99420858 1001 86380 86390 1
420866 99420866 1001 86380 86390 1
420845 99420845 1001 86380 86390 1
421135 99421135 1001 86380 86390 1
422385 99422385 1001 86380 86390 1
422440 99422440 1001 86380 86390 1
423705 99423705 1001 86380 86390 1
423663 99423663 1001 86380 86390 1
423524 99423524 1001 86380 86390 1
423424 99423424 1001 86380 86390 1
422999 99422999 1001 86380 86390 1
423030 99423030 1001 86380 86390 1
423019 99423019 1001 86380 86390 1
422980 99422980 1001 86380 86390 1
422663 99422663 1001 86380 86390 1
422842 99422842 1001 86380 86390 1
423876 99423876 1001 86380 86390 1
423840 99423840 1001 86380 86390 1
425232 99425232 1001 86380 86390 1
425016 99425016 1001 86380 86390 1
425266 99425266 1001 86380 86390 1
425318 99425318 1001 86380 86390 1
424930 99424930 1001 86380 86390 1
426973 99426973 1001 86380 86390 1
427030 99427030 1001 86380 86390 1
426623 99426623 1001 86380 86390 1
425940 99425940 1001 86380 86390 1
425968 99425968 1001 86380 86390 1
426097 99426097 1001 86380 86390 1
427172 99427172 1001 86380 86390 1
427450 99427450 1001 86380 86390 1
428670 99428670 1001 86380 86390 1
428573 99428573 1001 86380 86390 1
428552 99428552 1001 86380 86390 1
428623 99428623 1001 86380 86390 1
428217 99428217 1001 86380 86390 1
428010 99428010 1001 86380 86390 1
427575 99427575 1001 86380 86390 1
427712 99427712 1001 86380 86390 1
427664 99427664 1001 86380 86390 1
428917 99428917 1001 86380 86390 1
429079 99429079 1001 86380 86390 1
428795 99428795 1001 86380 86390 1
430194 99430194 1001 86380 86390 1
429765 99429765 1001 86380 86390 1
429728 99429728 1001 86380 86390 1
429849 99429849 1001 86380 86390 1
429261 99429261 1001 86380 86390 1
429493 99429493 1001 86380 86390 1
430424 99430424 1001 86380 86390 1
430707 99430707 1001 86380 86390 1
430509 99430509 1001 86380 86390 1
431714 99431714 1001 86380 86390 1
431897 99431897 1001 86380 86390 1
431754 99431754 1001 86380 86390 1
431900 99431900 1001 86380 86390 1
431265 99431265 1001 86380 86390 1
431642 99431642 1001 86380 86390 1
430995 99430995 1001 86380 86390 1
432414 99432414 1001 86380 86390 1
432467 99432467 1001 86380 86390 1
432068 99432068 1001 86380 86390 1
433592 99433592 1001 86380 86390 1
433571 99433571 1001 86380 86390 1
433137 99433137 1001 86380 86390 1
433220 99433220 1001 86380 86390 1
432730 99432730 1001 86380 86390 1
434022 99434022 1001 86380 86390 1
434097 99434097 1001 86380 86390 1
433868 99433868 1001 86380 86390 1
433798 99433798 1001 86380 86390 1
434034 99434034 1001 86380 86390 1
435138 99435138 1001 86380 86390 1
435147 99435147 1001 86380 86390 1
435105 99435105 1001 86380 86390 1
434770 99434770 1001 86380 86390 1
434957 99434957 1001 86380 86390 1
434200 99434200 1001 86380 86390 1
435460 99435460 1001 86380 86390 1
435739 99435739 1001 86380 86390 1
435694 99435694 1001 86380 86390 1
435478 99435478 1001 86380 86390 1
436983 99436983 1001 86380 86390 1
437055 99437055 1001 86380 86390 1
436864 99436864 1001 86380 86390 1
437011 99437011 1001 86380 86390 1
437134 99437134 1001 86380 86390 1
436347 99436347 1001 86380 86390 1
436377 99436377 1001 86380 86390 1
436511 99436511 1001 86380 86390 1
436583 99436583 1001 86380 86390 1
436028 99436028 1001 86380 86390 1
436212 99436212 1001 86380 86390 1
300069 99300069 1001 86380 86390 1
437243 99437243 1001 86380 86390 1
437227 99437227 1001 86380 86390 1
437286 99437286 1001 86380 86390 1
300717 99300717 1001 86380 86390 1
300724 99300724 1001 86380 86390 1
300463 99300463 1001 86380 86390 1
300452 99300452 1001 86380 86390 1
300468 99300468 1001 86380 86390 1
300430 99300430 1001 86380 86390 1
300212 99300212 1001 86380 86390 1
300264 99300264 1001 86380 86390 1
300213 99300213 1001 86380 86390 1
300248 99300248 1001 86380 86390 1
300856 99300856 1001 86380 86390 1
300922 99300922 1001 86380 86390 1
300799 99300799 1001 86380 86390 1
301547 99301547 1001 86380 86390 1
301502 99301502 1001 86380 86390 1
301209 99301209 1001 86380 86390 1
301330 99301330 1001 86380 86390 1
301244 99301244 1001 86380 86390 1
301335 99301335 1001 86380 86390 1
301141 99301141 1001 86380 86390 1
301064 99301064 1001 86380 86390 1
301013 99301013 1001 86380 86390 1
301093 99301093 1001 86380 86390 1
301126 99301126 1001 86380 86390 1
301566 99301566 1001 86380 86390 1
301736 99301736 1001 86380 86390 1
301715 99301715 1001 86380 86390 1
301716 99301716 1001 86380 86390 1
301588 99301588 1001 86380 86390 1
302266 99302266 1001 86380 86390 1
302267 99302267 1001 86380 86390 1
302332 99302332 1001 86380 86390 1
302192 99302192 1001 86380 86390 1
301973 99301973 1001 86380 86390 1
301988 99301988 1001 86380 86390 1
301917 99301917 1001 86380 86390 1
301893 99301893 1001 86380 86390 1
302471 99302471 1001 86380 86390 1
302420 99302420 1001 86380 86390 1
302582 99302582 1001 86380 86390 1
302416 99302416 1001 86380 86390 1
303053 99303053 1001 86380 86390 1
303016 99303016 1001 86380 86390 1
303135 99303135 1001 86380 86390 1
303075 99303075 1001 86380 86390 1
302800 99302800 1001 86380 86390 1
302883 99302883 1001 86380 86390 1
302665 99302665 1001 86380 86390 1
302731 99302731 1001 86380 86390 1
302712 99302712 1001 86380 86390 1
302649 99302649 1001 86380 86390 1
303411 99303411 1001 86380 86390 1
303334 99303334 1001 86380 86390 1
303384 99303384 1001 86380 86390 1
303959 99303959 1001 86380 86390 1
304004 99304004 1001 86380 86390 1
304005 99304005 1001 86380 86390 1
304022 99304022 1001 86380 86390 1
303686 99303686 1001 86380 86390 1
303699 99303699 1001 86380 86390 1
303663 99303663 1001 86380 86390 1
303715 99303715 1001 86380 86390 1
303694 99303694 1001 86380 86390 1
303530 99303530 1001 86380 86390 1
303614 99303614 1001 86380 86390 1
304199 99304199 1001 86380 86390 1
304174 99304174 1001 86380 86390 1
304131 99304131 1001 86380 86390 1
304067 99304067 1001 86380 86390 1
304842 99304842 1001 86380 86390 1
304740 99304740 1001 86380 86390 1
304755 99304755 1001 86380 86390 1
304691 99304691 1001 86380 86390 1
304604 99304604 1001 86380 86390 1
304619 99304619 1001 86380 86390 1
304478 99304478 1001 86380 86390 1
304646 99304646 1001 86380 86390 1
304479 99304479 1001 86380 86390 1
304467 99304467 1001 86380 86390 1
304267 99304267 1001 86380 86390 1
304256 99304256 1001 86380 86390 1
304297 99304297 1001 86380 86390 1
304301 99304301 1001 86380 86390 1
304951 99304951 1001 86380 86390 1
304994 99304994 1001 86380 86390 1
305685 99305685 1001 86380 86390 1
305559 99305559 1001 86380 86390 1
305485 99305485 1001 86380 86390 1
305576 99305576 1001 86380 86390 1
305530 99305530 1001 86380 86390 1
305344 99305344 1001 86380 86390 1
305295 99305295 1001 86380 86390 1
305233 99305233 1001 86380 86390 1
305078 99305078 1001 86380 86390 1
305150 99305150 1001 86380 86390 1
500076 99500076 1001 86380 86390 1
500077 99500077 1001 86380 86390 1
500081 99500081 1001 86380 86390 1
500121 99500121 1001 86380 86390 1
500610 99500610 1001 86380 86390 1
500663 99500663 1001 86380 86390 1
500692 99500692 1001 86380 86390 1
500808 99500808 1001 86380 86390 1
500574 99500574 1001 86380 86390 1
500472 99500472 1001 86380 86390 1
500537 99500537 1001 86380 86390 1
500514 99500514 1001 86380 86390 1
500503 99500503 1001 86380 86390 1
500394 99500394 1001 86380 86390 1
500226 99500226 1001 86380 86390 1
500269 99500269 1001 86380 86390 1
500842 99500842 1001 86380 86390 1
500973 99500973 1001 86380 86390 1
500873 99500873 1001 86380 86390 1
500912 99500912 1001 86380 86390 1
501476 99501476 1001 86380 86390 1
501441 99501441 1001 86380 86390 1
501324 99501324 1001 86380 86390 1
501328 99501328 1001 86380 86390 1
501141 99501141 1001 86380 86390 1
501820 99501820 1001 86380 86390 1
501808 99501808 1001 86380 86390 1
501796 99501796 1001 86380 86390 1
501835 99501835 1001 86380 86390 1
501646 99501646 1001 86380 86390 1
502466 99502466 1001 86380 86390 1
502441 99502441 1001 86380 86390 1
502170 99502170 1001 86380 86390 1
502148 99502148 1001 86380 86390 1
502165 99502165 1001 86380 86390 1
501872 99501872 1001 86380 86390 1
501877 99501877 1001 86380 86390 1
501890 99501890 1001 86380 86390 1
501929 99501929 1001 86380 86390 1
502583 99502583 1001 86380 86390 1
502637 99502637 1001 86380 86390 1
503208 99503208 1001 86380 86390 1
503250 99503250 1001 86380 86390 1
503096 99503096 1001 86380 86390 1
503252 99503252 1001 86380 86390 1
503136 99503136 1001 86380 86390 1
502961 99502961 1001 86380 86390 1
502965 99502965 1001 86380 86390 1
503069 99503069 1001 86380 86390 1
502673 99502673 1001 86380 86390 1
502797 99502797 1001 86380 86390 1
502694 99502694 1001 86380 86390 1
503470 99503470 1001 86380 86390 1
503406 99503406 1001 86380 86390 1
503448 99503448 1001 86380 86390 1
503428 99503428 1001 86380 86390 1
503976 99503976 1001 86380 86390 1
504020 99504020 1001 86380 86390 1
503922 99503922 1001 86380 86390 1
504026 99504026 1001 86380 86390 1
503873 99503873 1001 86380 86390 1
503760 99503760 1001 86380 86390 1
503881 99503881 1001 86380 86390 1
503713 99503713 1001 86380 86390 1
503608 99503608 1001 86380 86390 1
504170 99504170 1001 86380 86390 1
504276 99504276 1001 86380 86390 1
504202 99504202 1001 86380 86390 1
504894 99504894 1001 86380 86390 1
504873 99504873 1001 86380 86390 1
504725 99504725 1001 86380 86390 1
504674 99504674 1001 86380 86390 1
504676 99504676 1001 86380 86390 1
504347 99504347 1001 86380 86390 1
505111 99505111 1001 86380 86390 1
504989 99504989 1001 86380 86390 1
505002 99505002 1001 86380 86390 1
505603 99505603 1001 86380 86390 1
505743 99505743 1001 86380 86390 1
505622 99505622 1001 86380 86390 1
505751 99505751 1001 86380 86390 1
505759 99505759 1001 86380 86390 1
505461 99505461 1001 86380 86390 1
505539 99505539 1001 86380 86390 1
505552 99505552 1001 86380 86390 1
505484 99505484 1001 86380 86390 1
505551 99505551 1001 86380 86390 1
505177 99505177 1001 86380 86390 1
505218 99505218 1001 86380 86390 1
505237 99505237 1001 86380 86390 1
505250 99505250 1001 86380 86390 1
505187 99505187 1001 86380 86390 1
505963 99505963 1001 86380 86390 1
505862 99505862 1001 86380 86390 1
505931 99505931 1001 86380 86390 1
505893 99505893 1001 86380 86390 1
506437 99506437 1001 86380 86390 1
506210 99506210 1001 86380 86390 1
506332 99506332 1001 86380 86390 1
506282 99506282 1001 86380 86390 1
506192 99506192 1001 86380 86390 1
506193 99506193 1001 86380 86390 1
506053 99506053 1001 86380 86390 1
506174 99506174 1001 86380 86390 1
506711 99506711 1001 86380 86390 1
506704 99506704 1001 86380 86390 1
506656 99506656 1001 86380 86390 1
507221 99507221 1001 86380 86390 1
507237 99507237 1001 86380 86390 1
507412 99507412 1001 86380 86390 1
507331 99507331 1001 86380 86390 1
507026 99507026 1001 86380 86390 1
506881 99506881 1001 86380 86390 1
506972 99506972 1001 86380 86390 1
506818 99506818 1001 86380 86390 1
507003 99507003 1001 86380 86390 1
507589 99507589 1001 86380 86390 1
507519 99507519 1001 86380 86390 1
507572 99507572 1001 86380 86390 1
508072 99508072 1001 86380 86390 1
508163 99508163 1001 86380 86390 1
508101 99508101 1001 86380 86390 1
507901 99507901 1001 86380 86390 1
508302 99508302 1001 86380 86390 1
508265 99508265 1001 86380 86390 1
508293 99508293 1001 86380 86390 1
508986 99508986 1001 86380 86390 1
508923 99508923 1001 86380 86390 1
508936 99508936 1001 86380 86390 1
508932 99508932 1001 86380 86390 1
508780 99508780 1001 86380 86390 1
508768 99508768 1001 86380 86390 1
508737 99508737 1001 86380 86390 1
508484 99508484 1001 86380 86390 1
508512 99508512 1001 86380 86390 1
508602 99508602 1001 86380 86390 1
508473 99508473 1001 86380 86390 1
509214 99509214 1001 86380 86390 1
509226 99509226 1001 86380 86390 1
509776 99509776 1001 86380 86390 1
509516 99509516 1001 86380 86390 1
509492 99509492 1001 86380 86390 1
509653 99509653 1001 86380 86390 1
509641 99509641 1001 86380 86390 1
509499 99509499 1001 86380 86390 1
509435 99509435 1001 86380 86390 1
509398 99509398 1001 86380 86390 1
509350 99509350 1001 86380 86390 1
509378 99509378 1001 86380 86390 1
509418 99509418 1001 86380 86390 1
509937 99509937 1001 86380 86390 1
509977 99509977 1001 86380 86390 1
509914 99509914 1001 86380 86390 1
509953 99509953 1001 86380 86390 1
510096 99510096 1001 86380 86390 1
509974 99509974 1001 86380 86390 1
510653 99510653 1001 86380 86390 1
510358 99510358 1001 86380 86390 1
510365 99510365 1001 86380 86390 1
510296 99510296 1001 86380 86390 1
510258 99510258 1001 86380 86390 1
510221 99510221 1001 86380 86390 1
510870 99510870 1001 86380 86390 1
510864 99510864 1001 86380 86390 1
511489 99511489 1001 86380 86390 1
511484 99511484 1001 86380 86390 1
511544 99511544 1001 86380 86390 1
511220 99511220 1001 86380 86390 1
511233 99511233 1001 86380 86390 1
511316 99511316 1001 86380 86390 1
511304 99511304 1001 86380 86390 1
510974 99510974 1001 86380 86390 1
510935 99510935 1001 86380 86390 1
510988 99510988 1001 86380 86390 1
510979 99510979 1001 86380 86390 1
511073 99511073 1001 86380 86390 1
511642 99511642 1001 86380 86390 1
511681 99511681 1001 86380 86390 1
511632 99511632 1001 86380 86390 1
511560 99511560 1001 86380 86390 1
511588 99511588 1001 86380 86390 1
512200 99512200 1001 86380 86390 1
512273 99512273 1001 86380 86390 1
512184 99512184 1001 86380 86390 1
512339 99512339 1001 86380 86390 1
512198 99512198 1001 86380 86390 1
512138 99512138 1001 86380 86390 1
512011 99512011 1001 86380 86390 1
511827 99511827 1001 86380 86390 1
511956 99511956 1001 86380 86390 1
511842 99511842 1001 86380 86390 1
511765 99511765 1001 86380 86390 1
511873 99511873 1001 86380 86390 1
511796 99511796 1001 86380 86390 1
512402 99512402 1001 86380 86390 1
512545 99512545 1001 86380 86390 1
512521 99512521 1001 86380 86390 1
512496 99512496 1001 86380 86390 1
512408 99512408 1001 86380 86390 1
512475 99512475 1001 86380 86390 1
512515 99512515 1001 86380 86390 1
512399 99512399 1001 86380 86390 1
513037 99513037 1001 86380 86390 1
512886 99512886 1001 86380 86390 1
512977 99512977 1001 86380 86390 1
512811 99512811 1001 86380 86390 1
512812 99512812 1001 86380 86390 1
512705 99512705 1001 86380 86390 1
513287 99513287 1001 86380 86390 1
514001 99514001 1001 86380 86390 1
514002 99514002 1001 86380 86390 1
514006 99514006 1001 86380 86390 1
514010 99514010 1001 86380 86390 1
513861 99513861 1001 86380 86390 1
513992 99513992 1001 86380 86390 1
513659 99513659 1001 86380 86390 1
513816 99513816 1001 86380 86390 1
513780 99513780 1001 86380 86390 1
513480 99513480 1001 86380 86390 1
513507 99513507 1001 86380 86390 1
513565 99513565 1001 86380 86390 1
514055 99514055 1001 86380 86390 1
514200 99514200 1001 86380 86390 1
514162 99514162 1001 86380 86390 1
514687 99514687 1001 86380 86390 1
514664 99514664 1001 86380 86390 1
514853 99514853 1001 86380 86390 1
514457 99514457 1001 86380 86390 1
514299 99514299 1001 86380 86390 1
514351 99514351 1001 86380 86390 1
514442 99514442 1001 86380 86390 1
514984 99514984 1001 86380 86390 1
514920 99514920 1001 86380 86390 1
515015 99515015 1001 86380 86390 1
515029 99515029 1001 86380 86390 1
514875 99514875 1001 86380 86390 1
514930 99514930 1001 86380 86390 1
515581 99515581 1001 86380 86390 1
515635 99515635 1001 86380 86390 1
515564 99515564 1001 86380 86390 1
515616 99515616 1001 86380 86390 1
515326 99515326 1001 86380 86390 1
515448 99515448 1001 86380 86390 1
515114 99515114 1001 86380 86390 1
515258 99515258 1001 86380 86390 1
515181 99515181 1001 86380 86390 1
515194 99515194 1001 86380 86390 1
515144 99515144 1001 86380 86390 1
515790 99515790 1001 86380 86390 1
515869 99515869 1001 86380 86390 1
515714 99515714 1001 86380 86390 1
516480 99516480 1001 86380 86390 1
516399 99516399 1001 86380 86390 1
516316 99516316 1001 86380 86390 1
516136 99516136 1001 86380 86390 1
516240 99516240 1001 86380 86390 1
516285 99516285 1001 86380 86390 1
516054 99516054 1001 86380 86390 1
516512 99516512 1001 86380 86390 1
516655 99516655 1001 86380 86390 1
516517 99516517 1001 86380 86390 1
517252 99517252 1001 86380 86390 1
516952 99516952 1001 86380 86390 1
517098 99517098 1001 86380 86390 1
516833 99516833 1001 86380 86390 1
516821 99516821 1001 86380 86390 1
516723 99516723 1001 86380 86390 1
516879 99516879 1001 86380 86390 1
516789 99516789 1001 86380 86390 1
517349 99517349 1001 86380 86390 1
517497 99517497 1001 86380 86390 1
518091 99518091 1001 86380 86390 1
518121 99518121 1001 86380 86390 1
517947 99517947 1001 86380 86390 1
517808 99517808 1001 86380 86390 1
517543 99517543 1001 86380 86390 1
517700 99517700 1001 86380 86390 1
517552 99517552 1001 86380 86390 1
518223 99518223 1001 86380 86390 1
518166 99518166 1001 86380 86390 1
518950 99518950 1001 86380 86390 1
518956 99518956 1001 86380 86390 1
518914 99518914 1001 86380 86390 1
518893 99518893 1001 86380 86390 1
518792 99518792 1001 86380 86390 1
518882 99518882 1001 86380 86390 1
518698 99518698 1001 86380 86390 1
518513 99518513 1001 86380 86390 1
518504 99518504 1001 86380 86390 1
518530 99518530 1001 86380 86390 1
518557 99518557 1001 86380 86390 1
518559 99518559 1001 86380 86390 1
519137 99519137 1001 86380 86390 1
519724 99519724 1001 86380 86390 1
519738 99519738 1001 86380 86390 1
519791 99519791 1001 86380 86390 1
519614 99519614 1001 86380 86390 1
519793 99519793 1001 86380 86390 1
519450 99519450 1001 86380 86390 1
519489 99519489 1001 86380 86390 1
519390 99519390 1001 86380 86390 1
519385 99519385 1001 86380 86390 1
520530 99520530 1001 86380 86390 1
520532 99520532 1001 86380 86390 1
520634 99520634 1001 86380 86390 1
520459 99520459 1001 86380 86390 1
520292 99520292 1001 86380 86390 1
520268 99520268 1001 86380 86390 1
520373 99520373 1001 86380 86390 1
520339 99520339 1001 86380 86390 1
520248 99520248 1001 86380 86390 1
520356 99520356 1001 86380 86390 1
520162 99520162 1001 86380 86390 1
520188 99520188 1001 86380 86390 1
520820 99520820 1001 86380 86390 1
520799 99520799 1001 86380 86390 1
520826 99520826 1001 86380 86390 1
520789 99520789 1001 86380 86390 1
521277 99521277 1001 86380 86390 1
521346 99521346 1001 86380 86390 1
521254 99521254 1001 86380 86390 1
521192 99521192 1001 86380 86390 1
520978 99520978 1001 86380 86390 1
520888 99520888 1001 86380 86390 1
520993 99520993 1001 86380 86390 1
521033 99521033 1001 86380 86390 1
520931 99520931 1001 86380 86390 1
520945 99520945 1001 86380 86390 1
520946 99520946 1001 86380 86390 1
520959 99520959 1001 86380 86390 1
521670 99521670 1001 86380 86390 1
521619 99521619 1001 86380 86390 1
521610 99521610 1001 86380 86390 1
521494 99521494 1001 86380 86390 1
521559 99521559 1001 86380 86390 1
521535 99521535 1001 86380 86390 1
522108 99522108 1001 86380 86390 1
522136 99522136 1001 86380 86390 1
522022 99522022 1001 86380 86390 1
521984 99521984 1001 86380 86390 1
521883 99521883 1001 86380 86390 1
521674 99521674 1001 86380 86390 1
521707 99521707 1001 86380 86390 1
521721 99521721 1001 86380 86390 1
522342 99522342 1001 86380 86390 1
522433 99522433 1001 86380 86390 1
522372 99522372 1001 86380 86390 1
522308 99522308 1001 86380 86390 1
522438 99522438 1001 86380 86390 1
523056 99523056 1001 86380 86390 1
522928 99522928 1001 86380 86390 1
522823 99522823 1001 86380 86390 1
522904 99522904 1001 86380 86390 1
522714 99522714 1001 86380 86390 1
522729 99522729 1001 86380 86390 1
522536 99522536 1001 86380 86390 1
522658 99522658 1001 86380 86390 1
522573 99522573 1001 86380 86390 1
523131 99523131 1001 86380 86390 1
523222 99523222 1001 86380 86390 1
523199 99523199 1001 86380 86390 1
523191 99523191 1001 86380 86390 1
523127 99523127 1001 86380 86390 1
523829 99523829 1001 86380 86390 1
523945 99523945 1001 86380 86390 1
523913 99523913 1001 86380 86390 1
523926 99523926 1001 86380 86390 1
523825 99523825 1001 86380 86390 1
523939 99523939 1001 86380 86390 1
523635 99523635 1001 86380 86390 1
523598 99523598 1001 86380 86390 1
523715 99523715 1001 86380 86390 1
523656 99523656 1001 86380 86390 1
523735 99523735 1001 86380 86390 1
523521 99523521 1001 86380 86390 1
523473 99523473 1001 86380 86390 1
524011 99524011 1001 86380 86390 1
524694 99524694 1001 86380 86390 1
524635 99524635 1001 86380 86390 1
524586 99524586 1001 86380 86390 1
524664 99524664 1001 86380 86390 1
524507 99524507 1001 86380 86390 1
524189 99524189 1001 86380 86390 1
524212 99524212 1001 86380 86390 1
524160 99524160 1001 86380 86390 1
524821 99524821 1001 86380 86390 1
524901 99524901 1001 86380 86390 1
524944 99524944 1001 86380 86390 1
524842 99524842 1001 86380 86390 1
524909 99524909 1001 86380 86390 1
525455 99525455 1001 86380 86390 1
525417 99525417 1001 86380 86390 1
525541 99525541 1001 86380 86390 1
525519 99525519 1001 86380 86390 1
525365 99525365 1001 86380 86390 1
525314 99525314 1001 86380 86390 1
525381 99525381 1001 86380 86390 1
525291 99525291 1001 86380 86390 1
525345 99525345 1001 86380 86390 1
525111 99525111 1001 86380 86390 1
525164 99525164 1001 86380 86390 1
525165 99525165 1001 86380 86390 1
525065 99525065 1001 86380 86390 1
525678 99525678 1001 86380 86390 1
525731 99525731 1001 86380 86390 1
526269 99526269 1001 86380 86390 1
526257 99526257 1001 86380 86390 1
526416 99526416 1001 86380 86390 1
526090 99526090 1001 86380 86390 1
526070 99526070 1001 86380 86390 1
525907 99525907 1001 86380 86390 1
525872 99525872 1001 86380 86390 1
526627 99526627 1001 86380 86390 1
526619 99526619 1001 86380 86390 1
526519 99526519 1001 86380 86390 1
526469 99526469 1001 86380 86390 1
527133 99527133 1001 86380 86390 1
527097 99527097 1001 86380 86390 1
527060 99527060 1001 86380 86390 1
527113 99527113 1001 86380 86390 1
527126 99527126 1001 86380 86390 1
527079 99527079 1001 86380 86390 1
526867 99526867 1001 86380 86390 1
527022 99527022 1001 86380 86390 1
526924 99526924 1001 86380 86390 1
526835 99526835 1001 86380 86390 1
526682 99526682 1001 86380 86390 1
526747 99526747 1001 86380 86390 1
526834 99526834 1001 86380 86390 1
527340 99527340 1001 86380 86390 1
527370 99527370 1001 86380 86390 1
527934 99527934 1001 86380 86390 1
527884 99527884 1001 86380 86390 1
527931 99527931 1001 86380 86390 1
527881 99527881 1001 86380 86390 1
527747 99527747 1001 86380 86390 1
527774 99527774 1001 86380 86390 1
527749 99527749 1001 86380 86390 1
527816 99527816 1001 86380 86390 1
527601 99527601 1001 86380 86390 1
527602 99527602 1001 86380 86390 1
527593 99527593 1001 86380 86390 1
527517 99527517 1001 86380 86390 1
527596 99527596 1001 86380 86390 1
528124 99528124 1001 86380 86390 1
528176 99528176 1001 86380 86390 1
528231 99528231 1001 86380 86390 1
528142 99528142 1001 86380 86390 1
528750 99528750 1001 86380 86390 1
528828 99528828 1001 86380 86390 1
528570 99528570 1001 86380 86390 1
528495 99528495 1001 86380 86390 1
528667 99528667 1001 86380 86390 1
528483 99528483 1001 86380 86390 1
528367 99528367 1001 86380 86390 1
528393 99528393 1001 86380 86390 1
528381 99528381 1001 86380 86390 1
528330 99528330 1001 86380 86390 1
529017 99529017 1001 86380 86390 1
529096 99529096 1001 86380 86390 1
529058 99529058 1001 86380 86390 1
528902 99528902 1001 86380 86390 1
528982 99528982 1001 86380 86390 1
529047 99529047 1001 86380 86390 1
529022 99529022 1001 86380 86390 1
529631 99529631 1001 86380 86390 1
529723 99529723 1001 86380 86390 1
529419 99529419 1001 86380 86390 1
529512 99529512 1001 86380 86390 1
529357 99529357 1001 86380 86390 1
529396 99529396 1001 86380 86390 1
529377 99529377 1001 86380 86390 1
529325 99529325 1001 86380 86390 1
529262 99529262 1001 86380 86390 1
529124 99529124 1001 86380 86390 1
529257 99529257 1001 86380 86390 1
529182 99529182 1001 86380 86390 1
529195 99529195 1001 86380 86390 1
529764 99529764 1001 86380 86390 1
529909 99529909 1001 86380 86390 1
529814 99529814 1001 86380 86390 1
530471 99530471 1001 86380 86390 1
530357 99530357 1001 86380 86390 1
530283 99530283 1001 86380 86390 1
530303 99530303 1001 86380 86390 1
530269 99530269 1001 86380 86390 1
529958 99529958 1001 86380 86390 1
530026 99530026 1001 86380 86390 1
530041 99530041 1001 86380 86390 1
530693 99530693 1001 86380 86390 1
530697 99530697 1001 86380 86390 1
530727 99530727 1001 86380 86390 1
530573 99530573 1001 86380 86390 1
531200 99531200 1001 86380 86390 1
531177 99531177 1001 86380 86390 1
531307 99531307 1001 86380 86390 1
531175 99531175 1001 86380 86390 1
531138 99531138 1001 86380 86390 1
531051 99531051 1001 86380 86390 1
530824 99530824 1001 86380 86390 1
530789 99530789 1001 86380 86390 1
530828 99530828 1001 86380 86390 1
531484 99531484 1001 86380 86390 1
531487 99531487 1001 86380 86390 1
531413 99531413 1001 86380 86390 1
531465 99531465 1001 86380 86390 1
532144 99532144 1001 86380 86390 1
532048 99532048 1001 86380 86390 1
531874 99531874 1001 86380 86390 1
531802 99531802 1001 86380 86390 1
531828 99531828 1001 86380 86390 1
531894 99531894 1001 86380 86390 1
531743 99531743 1001 86380 86390 1
531746 99531746 1001 86380 86390 1
531606 99531606 1001 86380 86390 1
532243 99532243 1001 86380 86390 1
532920 99532920 1001 86380 86390 1
532843 99532843 1001 86380 86390 1
532948 99532948 1001 86380 86390 1
532752 99532752 1001 86380 86390 1
532744 99532744 1001 86380 86390 1
532812 99532812 1001 86380 86390 1
532528 99532528 1001 86380 86390 1
532516 99532516 1001 86380 86390 1
532550 99532550 1001 86380 86390 1
532462 99532462 1001 86380 86390 1
533051 99533051 1001 86380 86390 1
533755 99533755 1001 86380 86390 1
533829 99533829 1001 86380 86390 1
533697 99533697 1001 86380 86390 1
533471 99533471 1001 86380 86390 1
533473 99533473 1001 86380 86390 1
533529 99533529 1001 86380 86390 1
533279 99533279 1001 86380 86390 1
533280 99533280 1001 86380 86390 1
533411 99533411 1001 86380 86390 1
533270 99533270 1001 86380 86390 1
533440 99533440 1001 86380 86390 1
533273 99533273 1001 86380 86390 1
533299 99533299 1001 86380 86390 1
533974 99533974 1001 86380 86390 1
533897 99533897 1001 86380 86390 1
534027 99534027 1001 86380 86390 1
534504 99534504 1001 86380 86390 1
534658 99534658 1001 86380 86390 1
534577 99534577 1001 86380 86390 1
534378 99534378 1001 86380 86390 1
534219 99534219 1001 86380 86390 1
534223 99534223 1001 86380 86390 1
534122 99534122 1001 86380 86390 1
534231 99534231 1001 86380 86390 1
534772 99534772 1001 86380 86390 1
534781 99534781 1001 86380 86390 1
534797 99534797 1001 86380 86390 1
535434 99535434 1001 86380 86390 1
535409 99535409 1001 86380 86390 1
535327 99535327 1001 86380 86390 1
535124 99535124 1001 86380 86390 1
535202 99535202 1001 86380 86390 1
535034 99535034 1001 86380 86390 1
535036 99535036 1001 86380 86390 1
535063 99535063 1001 86380 86390 1
534910 99534910 1001 86380 86390 1
534900 99534900 1001 86380 86390 1
534992 99534992 1001 86380 86390 1
535640 99535640 1001 86380 86390 1
535564 99535564 1001 86380 86390 1
535688 99535688 1001 86380 86390 1
535532 99535532 1001 86380 86390 1
536306 99536306 1001 86380 86390 1
535950 99535950 1001 86380 86390 1
535963 99535963 1001 86380 86390 1
535982 99535982 1001 86380 86390 1
535945 99535945 1001 86380 86390 1
535732 99535732 1001 86380 86390 1
535869 99535869 1001 86380 86390 1
536463 99536463 1001 86380 86390 1
536393 99536393 1001 86380 86390 1
537075 99537075 1001 86380 86390 1
537094 99537094 1001 86380 86390 1
537031 99537031 1001 86380 86390 1
536778 99536778 1001 86380 86390 1
536907 99536907 1001 86380 86390 1
536861 99536861 1001 86380 86390 1
536587 99536587 1001 86380 86390 1
536716 99536716 1001 86380 86390 1
536720 99536720 1001 86380 86390 1
537353 99537353 1001 86380 86390 1
537960 99537960 1001 86380 86390 1
537820 99537820 1001 86380 86390 1
537732 99537732 1001 86380 86390 1
537707 99537707 1001 86380 86390 1
537759 99537759 1001 86380 86390 1
537618 99537618 1001 86380 86390 1
537622 99537622 1001 86380 86390 1
537751 99537751 1001 86380 86390 1
537500 99537500 1001 86380 86390 1
537412 99537412 1001 86380 86390 1
537490 99537490 1001 86380 86390 1
537389 99537389 1001 86380 86390 1
538011 99538011 1001 86380 86390 1
538078 99538078 1001 86380 86390 1
538058 99538058 1001 86380 86390 1
538182 99538182 1001 86380 86390 1
538131 99538131 1001 86380 86390 1
538121 99538121 1001 86380 86390 1
538647 99538647 1001 86380 86390 1
538622 99538622 1001 86380 86390 1
538650 99538650 1001 86380 86390 1
538563 99538563 1001 86380 86390 1
538608 99538608 1001 86380 86390 1
538198 99538198 1001 86380 86390 1
538200 99538200 1001 86380 86390 1
539019 99539019 1001 86380 86390 1
538968 99538968 1001 86380 86390 1
538852 99538852 1001 86380 86390 1
538970 99538970 1001 86380 86390 1
539586 99539586 1001 86380 86390 1
539374 99539374 1001 86380 86390 1
539326 99539326 1001 86380 86390 1
539301 99539301 1001 86380 86390 1
539418 99539418 1001 86380 86390 1
539152 99539152 1001 86380 86390 1
539208 99539208 1001 86380 86390 1
539145 99539145 1001 86380 86390 1
539746 99539746 1001 86380 86390 1
540419 99540419 1001 86380 86390 1
540385 99540385 1001 86380 86390 1
540462 99540462 1001 86380 86390 1
540190 99540190 1001 86380 86390 1
540257 99540257 1001 86380 86390 1
540144 99540144 1001 86380 86390 1
539849 99539849 1001 86380 86390 1
539941 99539941 1001 86380 86390 1
540010 99540010 1001 86380 86390 1
540592 99540592 1001 86380 86390 1
541263 99541263 1001 86380 86390 1
541118 99541118 1001 86380 86390 1
541196 99541196 1001 86380 86390 1
540911 99540911 1001 86380 86390 1
541034 99541034 1001 86380 86390 1
540714 99540714 1001 86380 86390 1
540675 99540675 1001 86380 86390 1
540858 99540858 1001 86380 86390 1
540679 99540679 1001 86380 86390 1
540852 99540852 1001 86380 86390 1
541446 99541446 1001 86380 86390 1
541498 99541498 1001 86380 86390 1
541344 99541344 1001 86380 86390 1
541402 99541402 1001 86380 86390 1
542000 99542000 1001 86380 86390 1
541759 99541759 1001 86380 86390 1
541854 99541854 1001 86380 86390 1
541753 99541753 1001 86380 86390 1
541754 99541754 1001 86380 86390 1
541569 99541569 1001 86380 86390 1
542252 99542252 1001 86380 86390 1
542886 99542886 1001 86380 86390 1
542770 99542770 1001 86380 86390 1
542784 99542784 1001 86380 86390 1
542650 99542650 1001 86380 86390 1
542615 99542615 1001 86380 86390 1
542578 99542578 1001 86380 86390 1
542697 99542697 1001 86380 86390 1
542381 99542381 1001 86380 86390 1
542420 99542420 1001 86380 86390 1
542478 99542478 1001 86380 86390 1
543048 99543048 1001 86380 86390 1
543145 99543145 1001 86380 86390 1
542992 99542992 1001 86380 86390 1
543721 99543721 1001 86380 86390 1
543753 99543753 1001 86380 86390 1
543664 99543664 1001 86380 86390 1
543705 99543705 1001 86380 86390 1
543515 99543515 1001 86380 86390 1
543425 99543425 1001 86380 86390 1
543430 99543430 1001 86380 86390 1
543484 99543484 1001 86380 86390 1
543293 99543293 1001 86380 86390 1
543295 99543295 1001 86380 86390 1
543772 99543772 1001 86380 86390 1
543801 99543801 1001 86380 86390 1
543827 99543827 1001 86380 86390 1
544552 99544552 1001 86380 86390 1
544437 99544437 1001 86380 86390 1
544450 99544450 1001 86380 86390 1
544372 99544372 1001 86380 86390 1
544119 99544119 1001 86380 86390 1
544133 99544133 1001 86380 86390 1
544043 99544043 1001 86380 86390 1
544031 99544031 1001 86380 86390 1
544022 99544022 1001 86380 86390 1
544638 99544638 1001 86380 86390 1
544619 99544619 1001 86380 86390 1
504072 1204 1002 39328 49834 1
509491 489 1002 31678 37431 1
526275 1106 1001 25846 26145 1
528966 982 1002 50055 55924 1
537511 1017 1002 60639 71178 1
540377 658 1002 41296 52312 1
534620 1020 1001 48320 48619 1
534639 470 1001 34635 34935 1
400195 99400195 1001 86380 86390 1
400335 99400335 1001 86380 86390 1
400394 99400394 1001 86380 86390 1
400573 99400573 1001 86380 86390 1
400634 99400634 1001 86380 86390 1
400745 99400745 1001 86380 86390 1
400888 99400888 1001 86380 86390 1
400992 99400992 1001 86380 86390 1
401062 99401062 1001 86380 86390 1
401140 99401140 1001 86380 86390 1
401200 99401200 1001 86380 86390 1
401207 99401207 1001 86380 86390 1
401360 99401360 1001 86380 86390 1
401781 99401781 1001 86380 86390 1
401926 99401926 1001 86380 86390 1
402013 99402013 1001 86380 86390 1
402045 99402045 1001 86380 86390 1
402643 99402643 1001 86380 86390 1
402583 99402583 1001 86380 86390 1
402773 99402773 1001 86380 86390 1
402733 99402733 1001 86380 86390 1
402713 99402713 1001 86380 86390 1
402987 99402987 1001 86380 86390 1
402989 99402989 1001 86380 86390 1
403036 99403036 1001 86380 86390 1
403068 99403068 1001 86380 86390 1
403250 99403250 1001 86380 86390 1
403303 99403303 1001 86380 86390 1
403512 99403512 1001 86380 86390 1
403894 99403894 1001 86380 86390 1
403832 99403832 1001 86380 86390 1
403940 99403940 1001 86380 86390 1
404192 99404192 1001 86380 86390 1
404154 99404154 1001 86380 86390 1
404429 99404429 1001 86380 86390 1
404553 99404553 1001 86380 86390 1
404509 99404509 1001 86380 86390 1
404539 99404539 1001 86380 86390 1
404865 99404865 1001 86380 86390 1
404887 99404887 1001 86380 86390 1
404948 99404948 1001 86380 86390 1
405085 99405085 1001 86380 86390 1
405128 99405128 1001 86380 86390 1
405194 99405194 1001 86380 86390 1
405855 99405855 1001 86380 86390 1
405780 99405780 1001 86380 86390 1
405879 99405879 1001 86380 86390 1
405951 99405951 1001 86380 86390 1
405996 99405996 1001 86380 86390 1
405988 99405988 1001 86380 86390 1
406328 99406328 1001 86380 86390 1
406386 99406386 1001 86380 86390 1
406431 99406431 1001 86380 86390 1
406634 99406634 1001 86380 86390 1
406796 99406796 1001 86380 86390 1
406801 99406801 1001 86380 86390 1
406818 99406818 1001 86380 86390 1
407226 99407226 1001 86380 86390 1
407439 99407439 1001 86380 86390 1
407612 99407612 1001 86380 86390 1
407729 99407729 1001 86380 86390 1
407718 99407718 1001 86380 86390 1
407779 99407779 1001 86380 86390 1
408009 99408009 1001 86380 86390 1
407992 99407992 1001 86380 86390 1
408172 99408172 1001 86380 86390 1
408213 99408213 1001 86380 86390 1
408400 99408400 1001 86380 86390 1
408372 99408372 1001 86380 86390 1
408357 99408357 1001 86380 86390 1
408556 99408556 1001 86380 86390 1
408599 99408599 1001 86380 86390 1
408747 99408747 1001 86380 86390 1
408701 99408701 1001 86380 86390 1
408856 99408856 1001 86380 86390 1
408906 99408906 1001 86380 86390 1
409449 99409449 1001 86380 86390 1
409684 99409684 1001 86380 86390 1
409670 99409670 1001 86380 86390 1
409967 99409967 1001 86380 86390 1
410290 99410290 1001 86380 86390 1
410363 99410363 1001 86380 86390 1
410416 99410416 1001 86380 86390 1
410643 99410643 1001 86380 86390 1
410854 99410854 1001 86380 86390 1
410884 99410884 1001 86380 86390 1
411048 99411048 1001 86380 86390 1
411081 99411081 1001 86380 86390 1
411169 99411169 1001 86380 86390 1
411253 99411253 1001 86380 86390 1
411259 99411259 1001 86380 86390 1
411303 99411303 1001 86380 86390 1
411349 99411349 1001 86380 86390 1
411458 99411458 1001 86380 86390 1
411508 99411508 1001 86380 86390 1
411546 99411546 1001 86380 86390 1
411723 99411723 1001 86380 86390 1
411749 99411749 1001 86380 86390 1
411792 99411792 1001 86380 86390 1
411758 99411758 1001 86380 86390 1
411913 99411913 1001 86380 86390 1
412093 99412093 1001 86380 86390 1
412137 99412137 1001 86380 86390 1
412193 99412193 1001 86380 86390 1
412232 99412232 1001 86380 86390 1
412355 99412355 1001 86380 86390 1
412470 99412470 1001 86380 86390 1
413405 99413405 1001 86380 86390 1
413657 99413657 1001 86380 86390 1
413507 99413507 1001 86380 86390 1
413260 99413260 1001 86380 86390 1
412915 99412915 1001 86380 86390 1
413072 99413072 1001 86380 86390 1
412850 99412850 1001 86380 86390 1
412531 99412531 1001 86380 86390 1
412761 99412761 1001 86380 86390 1
412857 99412857 1001 86380 86390 1
412660 99412660 1001 86380 86390 1
413834 99413834 1001 86380 86390 1
413925 99413925 1001 86380 86390 1
413762 99413762 1001 86380 86390 1
413977 99413977 1001 86380 86390 1
413798 99413798 1001 86380 86390 1
414007 99414007 1001 86380 86390 1
414950 99414950 1001 86380 86390 1
415069 99415069 1001 86380 86390 1
414826 99414826 1001 86380 86390 1
414909 99414909 1001 86380 86390 1
414834 99414834 1001 86380 86390 1
414296 99414296 1001 86380 86390 1
414276 99414276 1001 86380 86390 1
414143 99414143 1001 86380 86390 1
414437 99414437 1001 86380 86390 1
414473 99414473 1001 86380 86390 1
414220 99414220 1001 86380 86390 1
415416 99415416 1001 86380 86390 1
415652 99415652 1001 86380 86390 1
415707 99415707 1001 86380 86390 1
415713 99415713 1001 86380 86390 1
417000 99417000 1001 86380 86390 1
416718 99416718 1001 86380 86390 1
416355 99416355 1001 86380 86390 1
416543 99416543 1001 86380 86390 1
416181 99416181 1001 86380 86390 1
415808 99415808 1001 86380 86390 1
416135 99416135 1001 86380 86390 1
415748 99415748 1001 86380 86390 1
416041 99416041 1001 86380 86390 1
417319 99417319 1001 86380 86390 1
417084 99417084 1001 86380 86390 1
417397 99417397 1001 86380 86390 1
418697 99418697 1001 86380 86390 1
418758 99418758 1001 86380 86390 1
418177 99418177 1001 86380 86390 1
418335 99418335 1001 86380 86390 1
418394 99418394 1001 86380 86390 1
418101 99418101 1001 86380 86390 1
417745 99417745 1001 86380 86390 1
418953 99418953 1001 86380 86390 1
418883 99418883 1001 86380 86390 1
419112 99419112 1001 86380 86390 1
420119 99420119 1001 86380 86390 1
420363 99420363 1001 86380 86390 1
420313 99420313 1001 86380 86390 1
420324 99420324 1001 86380 86390 1
420302 99420302 1001 86380 86390 1
419800 99419800 1001 86380 86390 1
419971 99419971 1001 86380 86390 1
420027 99420027 1001 86380 86390 1
419248 99419248 1001 86380 86390 1
419401 99419401 1001 86380 86390 1
420464 99420464 1001 86380 86390 1
420749 99420749 1001 86380 86390 1
420817 99420817 1001 86380 86390 1
420477 99420477 1001 86380 86390 1
420580 99420580 1001 86380 86390 1
421779 99421779 1001 86380 86390 1
421857 99421857 1001 86380 86390 1
421341 99421341 1001 86380 86390 1
420987 99420987 1001 86380 86390 1
421258 99421258 1001 86380 86390 1
421146 99421146 1001 86380 86390 1
421212 99421212 1001 86380 86390 1
421092 99421092 1001 86380 86390 1
422251 99422251 1001 86380 86390 1
422209 99422209 1001 86380 86390 1
422132 99422132 1001 86380 86390 1
423605 99423605 1001 86380 86390 1
423489 99423489 1001 86380 86390 1
423607 99423607 1001 86380 86390 1
423496 99423496 1001 86380 86390 1
423625 99423625 1001 86380 86390 1
423017 99423017 1001 86380 86390 1
422727 99422727 1001 86380 86390 1
422906 99422906 1001 86380 86390 1
422554 99422554 1001 86380 86390 1
422546 99422546 1001 86380 86390 1
423923 99423923 1001 86380 86390 1
423848 99423848 1001 86380 86390 1
423753 99423753 1001 86380 86390 1
424135 99424135 1001 86380 86390 1
424140 99424140 1001 86380 86390 1
425300 99425300 1001 86380 86390 1
425190 99425190 1001 86380 86390 1
424641 99424641 1001 86380 86390 1
424711 99424711 1001 86380 86390 1
424829 99424829 1001 86380 86390 1
424729 99424729 1001 86380 86390 1
424226 99424226 1001 86380 86390 1
424166 99424166 1001 86380 86390 1
424451 99424451 1001 86380 86390 1
425666 99425666 1001 86380 86390 1
425785 99425785 1001 86380 86390 1
425679 99425679 1001 86380 86390 1
427004 99427004 1001 86380 86390 1
426872 99426872 1001 86380 86390 1
426459 99426459 1001 86380 86390 1
426201 99426201 1001 86380 86390 1
425855 99425855 1001 86380 86390 1
427315 99427315 1001 86380 86390 1
427437 99427437 1001 86380 86390 1
427208 99427208 1001 86380 86390 1
427410 99427410 1001 86380 86390 1
428605 99428605 1001 86380 86390 1
428254 99428254 1001 86380 86390 1
427963 99427963 1001 86380 86390 1
427901 99427901 1001 86380 86390 1
427692 99427692 1001 86380 86390 1
427868 99427868 1001 86380 86390 1
427848 99427848 1001 86380 86390 1
429007 99429007 1001 86380 86390 1
428897 99428897 1001 86380 86390 1
429064 99429064 1001 86380 86390 1
430328 99430328 1001 86380 86390 1
429764 99429764 1001 86380 86390 1
429184 99429184 1001 86380 86390 1
429404 99429404 1001 86380 86390 1
430484 99430484 1001 86380 86390 1
430549 99430549 1001 86380 86390 1
430579 99430579 1001 86380 86390 1
430685 99430685 1001 86380 86390 1
430689 99430689 1001 86380 86390 1
431946 99431946 1001 86380 86390 1
431684 99431684 1001 86380 86390 1
432047 99432047 1001 86380 86390 1
431401 99431401 1001 86380 86390 1
431433 99431433 1001 86380 86390 1
431390 99431390 1001 86380 86390 1
431577 99431577 1001 86380 86390 1
431350 99431350 1001 86380 86390 1
430994 99430994 1001 86380 86390 1
432270 99432270 1001 86380 86390 1
432166 99432166 1001 86380 86390 1
432316 99432316 1001 86380 86390 1
432217 99432217 1001 86380 86390 1
433709 99433709 1001 86380 86390 1
433720 99433720 1001 86380 86390 1
432909 99432909 1001 86380 86390 1
433124 99433124 1001 86380 86390 1
433202 99433202 1001 86380 86390 1
432920 99432920 1001 86380 86390 1
433313 99433313 1001 86380 86390 1
432674 99432674 1001 86380 86390 1
432638 99432638 1001 86380 86390 1
432873 99432873 1001 86380 86390 1
432875 99432875 1001 86380 86390 1
434016 99434016 1001 86380 86390 1
435244 99435244 1001 86380 86390 1
435193 99435193 1001 86380 86390 1
435227 99435227 1001 86380 86390 1
435011 99435011 1001 86380 86390 1
434620 99434620 1001 86380 86390 1
434852 99434852 1001 86380 86390 1
434891 99434891 1001 86380 86390 1
434377 99434377 1001 86380 86390 1
434537 99434537 1001 86380 86390 1
434218 99434218 1001 86380 86390 1
434420 99434420 1001 86380 86390 1
435577 99435577 1001 86380 86390 1
435565 99435565 1001 86380 86390 1
435640 99435640 1001 86380 86390 1
435856 99435856 1001 86380 86390 1
436785 99436785 1001 86380 86390 1
436875 99436875 1001 86380 86390 1
436847 99436847 1001 86380 86390 1
437039 99437039 1001 86380 86390 1
436425 99436425 1001 86380 86390 1
436550 99436550 1001 86380 86390 1
436397 99436397 1001 86380 86390 1
436464 99436464 1001 86380 86390 1
436746 99436746 1001 86380 86390 1
436264 99436264 1001 86380 86390 1
437259 99437259 1001 86380 86390 1
300703 99300703 1001 86380 86390 1
300704 99300704 1001 86380 86390 1
300555 99300555 1001 86380 86390 1
300374 99300374 1001 86380 86390 1
300351 99300351 1001 86380 86390 1
300494 99300494 1001 86380 86390 1
300469 99300469 1001 86380 86390 1
300111 99300111 1001 86380 86390 1
300242 99300242 1001 86380 86390 1
300192 99300192 1001 86380 86390 1
300142 99300142 1001 86380 86390 1
300301 99300301 1001 86380 86390 1
300756 99300756 1001 86380 86390 1
300757 99300757 1001 86380 86390 1
300784 99300784 1001 86380 86390 1
301491 99301491 1001 86380 86390 1
301496 99301496 1001 86380 86390 1
301424 99301424 1001 86380 86390 1
301489 99301489 1001 86380 86390 1
301287 99301287 1001 86380 86390 1
301163 99301163 1001 86380 86390 1
301334 99301334 1001 86380 86390 1
301019 99301019 1001 86380 86390 1
301123 99301123 1001 86380 86390 1
301007 99301007 1001 86380 86390 1
301685 99301685 1001 86380 86390 1
301711 99301711 1001 86380 86390 1
301556 99301556 1001 86380 86390 1
301622 99301622 1001 86380 86390 1
301635 99301635 1001 86380 86390 1
301756 99301756 1001 86380 86390 1
301680 99301680 1001 86380 86390 1
302241 99302241 1001 86380 86390 1
302321 99302321 1001 86380 86390 1
302035 99302035 1001 86380 86390 1
302044 99302044 1001 86380 86390 1
302122 99302122 1001 86380 86390 1
301786 99301786 1001 86380 86390 1
301919 99301919 1001 86380 86390 1
301842 99301842 1001 86380 86390 1
301874 99301874 1001 86380 86390 1
302559 99302559 1001 86380 86390 1
302585 99302585 1001 86380 86390 1
302512 99302512 1001 86380 86390 1
302384 99302384 1001 86380 86390 1
302463 99302463 1001 86380 86390 1
302492 99302492 1001 86380 86390 1
303054 99303054 1001 86380 86390 1
303045 99303045 1001 86380 86390 1
302939 99302939 1001 86380 86390 1
302839 99302839 1001 86380 86390 1
302651 99302651 1001 86380 86390 1
302718 99302718 1001 86380 86390 1
302632 99302632 1001 86380 86390 1
303217 99303217 1001 86380 86390 1
303373 99303373 1001 86380 86390 1
303212 99303212 1001 86380 86390 1
303290 99303290 1001 86380 86390 1
303381 99303381 1001 86380 86390 1
303946 99303946 1001 86380 86390 1
303660 99303660 1001 86380 86390 1
303815 99303815 1001 86380 86390 1
303677 99303677 1001 86380 86390 1
303781 99303781 1001 86380 86390 1
303658 99303658 1001 86380 86390 1
303591 99303591 1001 86380 86390 1
304124 99304124 1001 86380 86390 1
304176 99304176 1001 86380 86390 1
304218 99304218 1001 86380 86390 1
304693 99304693 1001 86380 86390 1
304772 99304772 1001 86380 86390 1
304552 99304552 1001 86380 86390 1
304533 99304533 1001 86380 86390 1
304401 99304401 1001 86380 86390 1
304351 99304351 1001 86380 86390 1
304287 99304287 1001 86380 86390 1
304989 99304989 1001 86380 86390 1
304881 99304881 1001 86380 86390 1
305603 99305603 1001 86380 86390 1
305501 99305501 1001 86380 86390 1
305631 99305631 1001 86380 86390 1
305471 99305471 1001 86380 86390 1
305329 99305329 1001 86380 86390 1
305105 99305105 1001 86380 86390 1
305183 99305183 1001 86380 86390 1
305261 99305261 1001 86380 86390 1
305080 99305080 1001 86380 86390 1
305094 99305094 1001 86380 86390 1
305172 99305172 1001 86380 86390 1
305134 99305134 1001 86380 86390 1
305241 99305241 1001 86380 86390 1
305076 99305076 1001 86380 86390 1
500082 99500082 1001 86380 86390 1
500137 99500137 1001 86380 86390 1
500009 99500009 1001 86380 86390 1
500635 99500635 1001 86380 86390 1
500806 99500806 1001 86380 86390 1
500658 99500658 1001 86380 86390 1
500428 99500428 1001 86380 86390 1
500592 99500592 1001 86380 86390 1
500291 99500291 1001 86380 86390 1
500240 99500240 1001 86380 86390 1
500201 99500201 1001 86380 86390 1
500215 99500215 1001 86380 86390 1
500824 99500824 1001 86380 86390 1
500891 99500891 1001 86380 86390 1
500814 99500814 1001 86380 86390 1
500946 99500946 1001 86380 86390 1
500986 99500986 1001 86380 86390 1
500922 99500922 1001 86380 86390 1
501460 99501460 1001 86380 86390 1
501503 99501503 1001 86380 86390 1
501534 99501534 1001 86380 86390 1
501317 99501317 1001 86380 86390 1
501397 99501397 1001 86380 86390 1
501311 99501311 1001 86380 86390 1
501325 99501325 1001 86380 86390 1
501351 99501351 1001 86380 86390 1
501380 99501380 1001 86380 86390 1
501419 99501419 1001 86380 86390 1
501072 99501072 1001 86380 86390 1
501143 99501143 1001 86380 86390 1
501080 99501080 1001 86380 86390 1
501715 99501715 1001 86380 86390 1
501806 99501806 1001 86380 86390 1
501838 99501838 1001 86380 86390 1
501671 99501671 1001 86380 86390 1
501698 99501698 1001 86380 86390 1
502462 99502462 1001 86380 86390 1
502340 99502340 1001 86380 86390 1
502453 99502453 1001 86380 86390 1
502110 99502110 1001 86380 86390 1
502125 99502125 1001 86380 86390 1
502091 99502091 1001 86380 86390 1
501850 99501850 1001 86380 86390 1
502035 99502035 1001 86380 86390 1
502050 99502050 1001 86380 86390 1
502483 99502483 1001 86380 86390 1
502484 99502484 1001 86380 86390 1
503202 99503202 1001 86380 86390 1
503099 99503099 1001 86380 86390 1
503292 99503292 1001 86380 86390 1
503121 99503121 1001 86380 86390 1
503289 99503289 1001 86380 86390 1
503034 99503034 1001 86380 86390 1
502993 99502993 1001 86380 86390 1
502736 99502736 1001 86380 86390 1
503394 99503394 1001 86380 86390 1
503375 99503375 1001 86380 86390 1
503927 99503927 1001 86380 86390 1
503917 99503917 1001 86380 86390 1
504098 99504098 1001 86380 86390 1
504104 99504104 1001 86380 86390 1
504078 99504078 1001 86380 86390 1
503708 99503708 1001 86380 86390 1
503736 99503736 1001 86380 86390 1
503767 99503767 1001 86380 86390 1
503667 99503667 1001 86380 86390 1
503525 99503525 1001 86380 86390 1
503637 99503637 1001 86380 86390 1
504123 99504123 1001 86380 86390 1
504292 99504292 1001 86380 86390 1
504176 99504176 1001 86380 86390 1
504744 99504744 1001 86380 86390 1
504935 99504935 1001 86380 86390 1
504728 99504728 1001 86380 86390 1
504729 99504729 1001 86380 86390 1
504555 99504555 1001 86380 86390 1
504479 99504479 1001 86380 86390 1
504429 99504429 1001 86380 86390 1
504512 99504512 1001 86380 86390 1
504502 99504502 1001 86380 86390 1
505591 99505591 1001 86380 86390 1
505613 99505613 1001 86380 86390 1
505386 99505386 1001 86380 86390 1
505494 99505494 1001 86380 86390 1
505548 99505548 1001 86380 86390 1
505459 99505459 1001 86380 86390 1
505524 99505524 1001 86380 86390 1
505343 99505343 1001 86380 86390 1
505190 99505190 1001 86380 86390 1
505249 99505249 1001 86380 86390 1
505927 99505927 1001 86380 86390 1
505906 99505906 1001 86380 86390 1
506513 99506513 1001 86380 86390 1
506439 99506439 1001 86380 86390 1
506080 99506080 1001 86380 86390 1
506120 99506120 1001 86380 86390 1
505994 99505994 1001 86380 86390 1
506039 99506039 1001 86380 86390 1
506648 99506648 1001 86380 86390 1
506603 99506603 1001 86380 86390 1
507299 99507299 1001 86380 86390 1
507305 99507305 1001 86380 86390 1
507074 99507074 1001 86380 86390 1
506819 99506819 1001 86380 86390 1
506952 99506952 1001 86380 86390 1
506822 99506822 1001 86380 86390 1
507550 99507550 1001 86380 86390 1
508187 99508187 1001 86380 86390 1
508226 99508226 1001 86380 86390 1
507838 99507838 1001 86380 86390 1
507810 99507810 1001 86380 86390 1
507774 99507774 1001 86380 86390 1
507776 99507776 1001 86380 86390 1
507779 99507779 1001 86380 86390 1
508343 99508343 1001 86380 86390 1
508320 99508320 1001 86380 86390 1
508372 99508372 1001 86380 86390 1
508976 99508976 1001 86380 86390 1
508878 99508878 1001 86380 86390 1
509007 99509007 1001 86380 86390 1
508689 99508689 1001 86380 86390 1
508471 99508471 1001 86380 86390 1
509137 99509137 1001 86380 86390 1
509229 99509229 1001 86380 86390 1
509127 99509127 1001 86380 86390 1
509167 99509167 1001 86380 86390 1
509232 99509232 1001 86380 86390 1
509119 99509119 1001 86380 86390 1
509883 99509883 1001 86380 86390 1
509887 99509887 1001 86380 86390 1
509782 99509782 1001 86380 86390 1
509618 99509618 1001 86380 86390 1
509647 99509647 1001 86380 86390 1
509660 99509660 1001 86380 86390 1
509533 99509533 1001 86380 86390 1
509508 99509508 1001 86380 86390 1
509550 99509550 1001 86380 86390 1
509344 99509344 1001 86380 86390 1
509338 99509338 1001 86380 86390 1
509978 99509978 1001 86380 86390 1
510019 99510019 1001 86380 86390 1
509905 99509905 1001 86380 86390 1
510049 99510049 1001 86380 86390 1
510529 99510529 1001 86380 86390 1
510194 99510194 1001 86380 86390 1
510118 99510118 1001 86380 86390 1
510765 99510765 1001 86380 86390 1
510795 99510795 1001 86380 86390 1
511377 99511377 1001 86380 86390 1
511416 99511416 1001 86380 86390 1
511422 99511422 1001 86380 86390 1
511435 99511435 1001 86380 86390 1
511549 99511549 1001 86380 86390 1
511211 99511211 1001 86380 86390 1
510962 99510962 1001 86380 86390 1
511095 99511095 1001 86380 86390 1
510983 99510983 1001 86380 86390 1
511620 99511620 1001 86380 86390 1
511659 99511659 1001 86380 86390 1
511724 99511724 1001 86380 86390 1
511701 99511701 1001 86380 86390 1
512298 99512298 1001 86380 86390 1
512109 99512109 1001 86380 86390 1
512073 99512073 1001 86380 86390 1
512038 99512038 1001 86380 86390 1
511773 99511773 1001 86380 86390 1
511865 99511865 1001 86380 86390 1
511763 99511763 1001 86380 86390 1
511832 99511832 1001 86380 86390 1
511898 99511898 1001 86380 86390 1
512444 99512444 1001 86380 86390 1
512576 99512576 1001 86380 86390 1
512551 99512551 1001 86380 86390 1
512463 99512463 1001 86380 86390 1
513097 99513097 1001 86380 86390 1
512939 99512939 1001 86380 86390 1
512824 99512824 1001 86380 86390 1
512920 99512920 1001 86380 86390 1
512751 99512751 1001 86380 86390 1
513293 99513293 1001 86380 86390 1
513350 99513350 1001 86380 86390 1
513235 99513235 1001 86380 86390 1
513356 99513356 1001 86380 86390 1
513978 99513978 1001 86380 86390 1
513838 99513838 1001 86380 86390 1
513814 99513814 1001 86380 86390 1
513808 99513808 1001 86380 86390 1
513605 99513605 1001 86380 86390 1
513491 99513491 1001 86380 86390 1
513434 99513434 1001 86380 86390 1
513591 99513591 1001 86380 86390 1
514132 99514132 1001 86380 86390 1
514184 99514184 1001 86380 86390 1
514173 99514173 1001 86380 86390 1
514045 99514045 1001 86380 86390 1
514152 99514152 1001 86380 86390 1
514157 99514157 1001 86380 86390 1
514781 99514781 1001 86380 86390 1
514676 99514676 1001 86380 86390 1
514483 99514483 1001 86380 86390 1
514539 99514539 1001 86380 86390 1
514530 99514530 1001 86380 86390 1
514481 99514481 1001 86380 86390 1
514521 99514521 1001 86380 86390 1
514625 99514625 1001 86380 86390 1
514418 99514418 1001 86380 86390 1
514367 99514367 1001 86380 86390 1
514394 99514394 1001 86380 86390 1
514433 99514433 1001 86380 86390 1
514266 99514266 1001 86380 86390 1
514256 99514256 1001 86380 86390 1
514258 99514258 1001 86380 86390 1
514401 99514401 1001 86380 86390 1
514988 99514988 1001 86380 86390 1
514924 99514924 1001 86380 86390 1
514941 99514941 1001 86380 86390 1
514917 99514917 1001 86380 86390 1
515545 99515545 1001 86380 86390 1
515659 99515659 1001 86380 86390 1
515287 99515287 1001 86380 86390 1
515316 99515316 1001 86380 86390 1
515293 99515293 1001 86380 86390 1
515118 99515118 1001 86380 86390 1
515888 99515888 1001 86380 86390 1
516397 99516397 1001 86380 86390 1
516468 99516468 1001 86380 86390 1
516431 99516431 1001 86380 86390 1
516432 99516432 1001 86380 86390 1
516125 99516125 1001 86380 86390 1
516100 99516100 1001 86380 86390 1
516019 99516019 1001 86380 86390 1
516534 99516534 1001 86380 86390 1
516535 99516535 1001 86380 86390 1
516696 99516696 1001 86380 86390 1
516699 99516699 1001 86380 86390 1
517225 99517225 1001 86380 86390 1
517312 99517312 1001 86380 86390 1
517175 99517175 1001 86380 86390 1
517214 99517214 1001 86380 86390 1
517120 99517120 1001 86380 86390 1
516944 99516944 1001 86380 86390 1
516766 99516766 1001 86380 86390 1
516850 99516850 1001 86380 86390 1
516752 99516752 1001 86380 86390 1
516907 99516907 1001 86380 86390 1
517373 99517373 1001 86380 86390 1
517401 99517401 1001 86380 86390 1
517406 99517406 1001 86380 86390 1
517485 99517485 1001 86380 86390 1
518129 99518129 1001 86380 86390 1
517983 99517983 1001 86380 86390 1
518128 99518128 1001 86380 86390 1
518134 99518134 1001 86380 86390 1
518026 99518026 1001 86380 86390 1
518142 99518142 1001 86380 86390 1
518153 99518153 1001 86380 86390 1
517891 99517891 1001 86380 86390 1
517930 99517930 1001 86380 86390 1
517789 99517789 1001 86380 86390 1
517841 99517841 1001 86380 86390 1
517756 99517756 1001 86380 86390 1
517758 99517758 1001 86380 86390 1
517674 99517674 1001 86380 86390 1
517636 99517636 1001 86380 86390 1
517612 99517612 1001 86380 86390 1
518341 99518341 1001 86380 86390 1
518330 99518330 1001 86380 86390 1
518349 99518349 1001 86380 86390 1
518300 99518300 1001 86380 86390 1
518812 99518812 1001 86380 86390 1
518562 99518562 1001 86380 86390 1
518555 99518555 1001 86380 86390 1
518505 99518505 1001 86380 86390 1
518508 99518508 1001 86380 86390 1
519698 99519698 1001 86380 86390 1
519777 99519777 1001 86380 86390 1
519636 99519636 1001 86380 86390 1
519788 99519788 1001 86380 86390 1
519666 99519666 1001 86380 86390 1
519735 99519735 1001 86380 86390 1
519632 99519632 1001 86380 86390 1
519587 99519587 1001 86380 86390 1
519590 99519590 1001 86380 86390 1
519328 99519328 1001 86380 86390 1
519238 99519238 1001 86380 86390 1
519824 99519824 1001 86380 86390 1
519867 99519867 1001 86380 86390 1
520542 99520542 1001 86380 86390 1
520600 99520600 1001 86380 86390 1
520305 99520305 1001 86380 86390 1
520254 99520254 1001 86380 86390 1
520281 99520281 1001 86380 86390 1
520347 99520347 1001 86380 86390 1
520426 99520426 1001 86380 86390 1
520259 99520259 1001 86380 86390 1
520362 99520362 1001 86380 86390 1
520112 99520112 1001 86380 86390 1
520146 99520146 1001 86380 86390 1
520212 99520212 1001 86380 86390 1
520122 99520122 1001 86380 86390 1
520844 99520844 1001 86380 86390 1
520809 99520809 1001 86380 86390 1
521353 99521353 1001 86380 86390 1
521265 99521265 1001 86380 86390 1
521394 99521394 1001 86380 86390 1
521336 99521336 1001 86380 86390 1
521105 99521105 1001 86380 86390 1
520971 99520971 1001 86380 86390 1
520896 99520896 1001 86380 86390 1
521581 99521581 1001 86380 86390 1
521582 99521582 1001 86380 86390 1
521576 99521576 1001 86380 86390 1
521591 99521591 1001 86380 86390 1
522127 99522127 1001 86380 86390 1
522091 99522091 1001 86380 86390 1
522168 99522168 1001 86380 86390 1
522287 99522287 1001 86380 86390 1
521892 99521892 1001 86380 86390 1
522025 99522025 1001 86380 86390 1
521961 99521961 1001 86380 86390 1
521964 99521964 1001 86380 86390 1
521926 99521926 1001 86380 86390 1
521991 99521991 1001 86380 86390 1
522073 99522073 1001 86380 86390 1
521763 99521763 1001 86380 86390 1
521691 99521691 1001 86380 86390 1
522419 99522419 1001 86380 86390 1
522359 99522359 1001 86380 86390 1
522324 99522324 1001 86380 86390 1
522952 99522952 1001 86380 86390 1
522810 99522810 1001 86380 86390 1
522721 99522721 1001 86380 86390 1
522826 99522826 1001 86380 86390 1
522788 99522788 1001 86380 86390 1
522853 99522853 1001 86380 86390 1
522908 99522908 1001 86380 86390 1
522834 99522834 1001 86380 86390 1
522676 99522676 1001 86380 86390 1
522625 99522625 1001 86380 86390 1
522613 99522613 1001 86380 86390 1
522626 99522626 1001 86380 86390 1
523194 99523194 1001 86380 86390 1
523259 99523259 1001 86380 86390 1
523251 99523251 1001 86380 86390 1
523265 99523265 1001 86380 86390 1
523266 99523266 1001 86380 86390 1
523153 99523153 1001 86380 86390 1
523922 99523922 1001 86380 86390 1
523934 99523934 1001 86380 86390 1
523774 99523774 1001 86380 86390 1
523642 99523642 1001 86380 86390 1
523694 99523694 1001 86380 86390 1
523658 99523658 1001 86380 86390 1
523379 99523379 1001 86380 86390 1
523406 99523406 1001 86380 86390 1
523460 99523460 1001 86380 86390 1
523344 99523344 1001 86380 86390 1
523463 99523463 1001 86380 86390 1
524072 99524072 1001 86380 86390 1
524098 99524098 1001 86380 86390 1
523956 99523956 1001 86380 86390 1
524014 99524014 1001 86380 86390 1
524057 99524057 1001 86380 86390 1
524740 99524740 1001 86380 86390 1
524621 99524621 1001 86380 86390 1
524729 99524729 1001 86380 86390 1
524366 99524366 1001 86380 86390 1
524201 99524201 1001 86380 86390 1
524227 99524227 1001 86380 86390 1
524296 99524296 1001 86380 86390 1
524238 99524238 1001 86380 86390 1
524924 99524924 1001 86380 86390 1
524856 99524856 1001 86380 86390 1
525522 99525522 1001 86380 86390 1
525484 99525484 1001 86380 86390 1
525568 99525568 1001 86380 86390 1
525572 99525572 1001 86380 86390 1
525397 99525397 1001 86380 86390 1
525323 99525323 1001 86380 86390 1
525159 99525159 1001 86380 86390 1
525032 99525032 1001 86380 86390 1
525050 99525050 1001 86380 86390 1
525770 99525770 1001 86380 86390 1
525668 99525668 1001 86380 86390 1
526374 99526374 1001 86380 86390 1
526278 99526278 1001 86380 86390 1
526168 99526168 1001 86380 86390 1
526028 99526028 1001 86380 86390 1
526020 99526020 1001 86380 86390 1
526138 99526138 1001 86380 86390 1
525959 99525959 1001 86380 86390 1
525988 99525988 1001 86380 86390 1
525862 99525862 1001 86380 86390 1
526603 99526603 1001 86380 86390 1
526553 99526553 1001 86380 86390 1
526571 99526571 1001 86380 86390 1
527082 99527082 1001 86380 86390 1
527177 99527177 1001 86380 86390 1
527075 99527075 1001 86380 86390 1
526886 99526886 1001 86380 86390 1
526684 99526684 1001 86380 86390 1
526727 99526727 1001 86380 86390 1
526821 99526821 1001 86380 86390 1
527376 99527376 1001 86380 86390 1
527327 99527327 1001 86380 86390 1
527279 99527279 1001 86380 86390 1
527371 99527371 1001 86380 86390 1
527449 99527449 1001 86380 86390 1
527950 99527950 1001 86380 86390 1
527927 99527927 1001 86380 86390 1
527943 99527943 1001 86380 86390 1
528067 99528067 1001 86380 86390 1
527787 99527787 1001 86380 86390 1
527867 99527867 1001 86380 86390 1
527456 99527456 1001 86380 86390 1
527641 99527641 1001 86380 86390 1
528204 99528204 1001 86380 86390 1
528140 99528140 1001 86380 86390 1
528167 99528167 1001 86380 86390 1
528091 99528091 1001 86380 86390 1
528698 99528698 1001 86380 86390 1
528877 99528877 1001 86380 86390 1
528845 99528845 1001 86380 86390 1
528644 99528644 1001 86380 86390 1
528661 99528661 1001 86380 86390 1
528687 99528687 1001 86380 86390 1
528664 99528664 1001 86380 86390 1
528526 99528526 1001 86380 86390 1
528342 99528342 1001 86380 86390 1
528435 99528435 1001 86380 86390 1
528281 99528281 1001 86380 86390 1
529004 99529004 1001 86380 86390 1
528927 99528927 1001 86380 86390 1
528917 99528917 1001 86380 86390 1
529099 99529099 1001 86380 86390 1
528957 99528957 1001 86380 86390 1
529079 99529079 1001 86380 86390 1
529599 99529599 1001 86380 86390 1
529673 99529673 1001 86380 86390 1
529718 99529718 1001 86380 86390 1
529596 99529596 1001 86380 86390 1
529385 99529385 1001 86380 86390 1
529376 99529376 1001 86380 86390 1
529211 99529211 1001 86380 86390 1
529294 99529294 1001 86380 86390 1
529282 99529282 1001 86380 86390 1
529298 99529298 1001 86380 86390 1
529773 99529773 1001 86380 86390 1
530367 99530367 1001 86380 86390 1
530543 99530543 1001 86380 86390 1
530548 99530548 1001 86380 86390 1
530423 99530423 1001 86380 86390 1
530515 99530515 1001 86380 86390 1
530232 99530232 1001 86380 86390 1
530275 99530275 1001 86380 86390 1
530251 99530251 1001 86380 86390 1
530031 99530031 1001 86380 86390 1
529954 99529954 1001 86380 86390 1
530007 99530007 1001 86380 86390 1
530617 99530617 1001 86380 86390 1
530723 99530723 1001 86380 86390 1
530609 99530609 1001 86380 86390 1
530741 99530741 1001 86380 86390 1
530587 99530587 1001 86380 86390 1
531124 99531124 1001 86380 86390 1
530904 99530904 1001 86380 86390 1
531384 99531384 1001 86380 86390 1
532077 99532077 1001 86380 86390 1
532106 99532106 1001 86380 86390 1
532150 99532150 1001 86380 86390 1
532011 99532011 1001 86380 86390 1
531800 99531800 1001 86380 86390 1
531665 99531665 1001 86380 86390 1
531721 99531721 1001 86380 86390 1
531786 99531786 1001 86380 86390 1
531592 99531592 1001 86380 86390 1
531609 99531609 1001 86380 86390 1
532335 99532335 1001 86380 86390 1
532237 99532237 1001 86380 86390 1
532328 99532328 1001 86380 86390 1
532958 99532958 1001 86380 86390 1
532953 99532953 1001 86380 86390 1
532686 99532686 1001 86380 86390 1
532626 99532626 1001 86380 86390 1
532784 99532784 1001 86380 86390 1
532657 99532657 1001 86380 86390 1
532532 99532532 1001 86380 86390 1
533070 99533070 1001 86380 86390 1
533165 99533165 1001 86380 86390 1
533679 99533679 1001 86380 86390 1
533843 99533843 1001 86380 86390 1
533640 99533640 1001 86380 86390 1
533563 99533563 1001 86380 86390 1
533447 99533447 1001 86380 86390 1
533603 99533603 1001 86380 86390 1
533527 99533527 1001 86380 86390 1
533554 99533554 1001 86380 86390 1
533547 99533547 1001 86380 86390 1
533638 99533638 1001 86380 86390 1
533379 99533379 1001 86380 86390 1
533291 99533291 1001 86380 86390 1
533378 99533378 1001 86380 86390 1
534063 99534063 1001 86380 86390 1
533896 99533896 1001 86380 86390 1
534647 99534647 1001 86380 86390 1
534627 99534627 1001 86380 86390 1
534677 99534677 1001 86380 86390 1
534390 99534390 1001 86380 86390 1
534429 99534429 1001 86380 86390 1
534342 99534342 1001 86380 86390 1
534398 99534398 1001 86380 86390 1
534210 99534210 1001 86380 86390 1
534172 99534172 1001 86380 86390 1
534198 99534198 1001 86380 86390 1
534746 99534746 1001 86380 86390 1
534735 99534735 1001 86380 86390 1
534801 99534801 1001 86380 86390 1
534724 99534724 1001 86380 86390 1
534829 99534829 1001 86380 86390 1
534872 99534872 1001 86380 86390 1
535410 99535410 1001 86380 86390 1
535449 99535449 1001 86380 86390 1
535367 99535367 1001 86380 86390 1
535203 99535203 1001 86380 86390 1
535100 99535100 1001 86380 86390 1
535222 99535222 1001 86380 86390 1
535159 99535159 1001 86380 86390 1
534995 99534995 1001 86380 86390 1
535536 99535536 1001 86380 86390 1
535530 99535530 1001 86380 86390 1
535648 99535648 1001 86380 86390 1
536268 99536268 1001 86380 86390 1
536167 99536167 1001 86380 86390 1
536126 99536126 1001 86380 86390 1
536064 99536064 1001 86380 86390 1
535742 99535742 1001 86380 86390 1
535848 99535848 1001 86380 86390 1
535746 99535746 1001 86380 86390 1
535722 99535722 1001 86380 86390 1
536407 99536407 1001 86380 86390 1
536511 99536511 1001 86380 86390 1
537009 99537009 1001 86380 86390 1
536972 99536972 1001 86380 86390 1
537105 99537105 1001 86380 86390 1
537003 99537003 1001 86380 86390 1
537018 99537018 1001 86380 86390 1
536874 99536874 1001 86380 86390 1
536913 99536913 1001 86380 86390 1
536902 99536902 1001 86380 86390 1
536620 99536620 1001 86380 86390 1
536682 99536682 1001 86380 86390 1
537290 99537290 1001 86380 86390 1
536542 99536542 1001 86380 86390 1
537227 99537227 1001 86380 86390 1
537253 99537253 1001 86380 86390 1
537255 99537255 1001 86380 86390 1
537164 99537164 1001 86380 86390 1
537204 99537204 1001 86380 86390 1
537219 99537219 1001 86380 86390 1
537182 99537182 1001 86380 86390 1
537761 99537761 1001 86380 86390 1
537394 99537394 1001 86380 86390 1
537499 99537499 1001 86380 86390 1
537383 99537383 1001 86380 86390 1
537569 99537569 1001 86380 86390 1
537404 99537404 1001 86380 86390 1
538039 99538039 1001 86380 86390 1
538044 99538044 1001 86380 86390 1
538184 99538184 1001 86380 86390 1
538146 99538146 1001 86380 86390 1
538716 99538716 1001 86380 86390 1
538760 99538760 1001 86380 86390 1
538558 99538558 1001 86380 86390 1
538423 99538423 1001 86380 86390 1
538529 99538529 1001 86380 86390 1
538394 99538394 1001 86380 86390 1
538219 99538219 1001 86380 86390 1
538877 99538877 1001 86380 86390 1
538949 99538949 1001 86380 86390 1
539018 99539018 1001 86380 86390 1
539556 99539556 1001 86380 86390 1
539546 99539546 1001 86380 86390 1
539559 99539559 1001 86380 86390 1
539598 99539598 1001 86380 86390 1
539256 99539256 1001 86380 86390 1
539095 99539095 1001 86380 86390 1
539031 99539031 1001 86380 86390 1
539736 99539736 1001 86380 86390 1
539753 99539753 1001 86380 86390 1
540467 99540467 1001 86380 86390 1
540420 99540420 1001 86380 86390 1
540330 99540330 1001 86380 86390 1
540309 99540309 1001 86380 86390 1
540087 99540087 1001 86380 86390 1
540089 99540089 1001 86380 86390 1
539962 99539962 1001 86380 86390 1
540028 99540028 1001 86380 86390 1
539968 99539968 1001 86380 86390 1
540594 99540594 1001 86380 86390 1
540646 99540646 1001 86380 86390 1
541203 99541203 1001 86380 86390 1
541216 99541216 1001 86380 86390 1
541207 99541207 1001 86380 86390 1
541238 99541238 1001 86380 86390 1
541012 99541012 1001 86380 86390 1
541069 99541069 1001 86380 86390 1
540827 99540827 1001 86380 86390 1
540802 99540802 1001 86380 86390 1
540816 99540816 1001 86380 86390 1
540727 99540727 1001 86380 86390 1
540833 99540833 1001 86380 86390 1
540761 99540761 1001 86380 86390 1
541316 99541316 1001 86380 86390 1
541459 99541459 1001 86380 86390 1
541323 99541323 1001 86380 86390 1
542081 99542081 1001 86380 86390 1
541986 99541986 1001 86380 86390 1
541766 99541766 1001 86380 86390 1
541744 99541744 1001 86380 86390 1
541500 99541500 1001 86380 86390 1
541662 99541662 1001 86380 86390 1
542872 99542872 1001 86380 86390 1
542825 99542825 1001 86380 86390 1
542890 99542890 1001 86380 86390 1
542562 99542562 1001 86380 86390 1
542550 99542550 1001 86380 86390 1
542539 99542539 1001 86380 86390 1
542709 99542709 1001 86380 86390 1
542554 99542554 1001 86380 86390 1
542685 99542685 1001 86380 86390 1
542522 99542522 1001 86380 86390 1
542462 99542462 1001 86380 86390 1
542986 99542986 1001 86380 86390 1
542980 99542980 1001 86380 86390 1
543736 99543736 1001 86380 86390 1
543716 99543716 1001 86380 86390 1
543406 99543406 1001 86380 86390 1
543510 99543510 1001 86380 86390 1
543199 99543199 1001 86380 86390 1
543201 99543201 1001 86380 86390 1
543969 99543969 1001 86380 86390 1
543814 99543814 1001 86380 86390 1
543944 99543944 1001 86380 86390 1
543922 99543922 1001 86380 86390 1
544423 99544423 1001 86380 86390 1
544306 99544306 1001 86380 86390 1
544295 99544295 1001 86380 86390 1
544375 99544375 1001 86380 86390 1
544018 99544018 1001 86380 86390 1
543996 99543996 1001 86380 86390 1
544152 99544152 1001 86380 86390 1
544685 99544685 1001 86380 86390 1
544608 99544608 1001 86380 86390 1
544670 99544670 1001 86380 86390 1
544696 99544696 1001 86380 86390 1
436277 1159 1001 39480 42537 1
419555 376 1001 20040 20637 1
504004 856 1002 33921 45533 1
509461 810 1001 50842 51141 1
515003 972 1002 56031 63614 1
400221 99400221 1001 86380 86390 1
400218 99400218 1001 86380 86390 1
400272 99400272 1001 86380 86390 1
400531 99400531 1001 86380 86390 1
400613 99400613 1001 86380 86390 1
400704 99400704 1001 86380 86390 1
400727 99400727 1001 86380 86390 1
400936 99400936 1001 86380 86390 1
400915 99400915 1001 86380 86390 1
400974 99400974 1001 86380 86390 1
401033 99401033 1001 86380 86390 1
401037 99401037 1001 86380 86390 1
401351 99401351 1001 86380 86390 1
401510 99401510 1001 86380 86390 1
401662 99401662 1001 86380 86390 1
402068 99402068 1001 86380 86390 1
402190 99402190 1001 86380 86390 1
402515 99402515 1001 86380 86390 1
402657 99402657 1001 86380 86390 1
402679 99402679 1001 86380 86390 1
402751 99402751 1001 86380 86390 1
402759 99402759 1001 86380 86390 1
402849 99402849 1001 86380 86390 1
402936 99402936 1001 86380 86390 1
402915 99402915 1001 86380 86390 1
403006 99403006 1001 86380 86390 1
403113 99403113 1001 86380 86390 1
403251 99403251 1001 86380 86390 1
403431 99403431 1001 86380 86390 1
403377 99403377 1001 86380 86390 1
403434 99403434 1001 86380 86390 1
403357 99403357 1001 86380 86390 1
403613 99403613 1001 86380 86390 1
403667 99403667 1001 86380 86390 1
403823 99403823 1001 86380 86390 1
403760 99403760 1001 86380 86390 1
403855 99403855 1001 86380 86390 1
404190 99404190 1001 86380 86390 1
404251 99404251 1001 86380 86390 1
404421 99404421 1001 86380 86390 1
404806 99404806 1001 86380 86390 1
404879 99404879 1001 86380 86390 1
404974 99404974 1001 86380 86390 1
404982 99404982 1001 86380 86390 1
404789 99404789 1001 86380 86390 1
404988 99404988 1001 86380 86390 1
405077 99405077 1001 86380 86390 1
405034 99405034 1001 86380 86390 1
405143 99405143 1001 86380 86390 1
405363 99405363 1001 86380 86390 1
405354 99405354 1001 86380 86390 1
405591 99405591 1001 86380 86390 1
405682 99405682 1001 86380 86390 1
405717 99405717 1001 86380 86390 1
405721 99405721 1001 86380 86390 1
406075 99406075 1001 86380 86390 1
405991 99405991 1001 86380 86390 1
406303 99406303 1001 86380 86390 1
406282 99406282 1001 86380 86390 1
406317 99406317 1001 86380 86390 1
406403 99406403 1001 86380 86390 1
406487 99406487 1001 86380 86390 1
406411 99406411 1001 86380 86390 1
406805 99406805 1001 86380 86390 1
407175 99407175 1001 86380 86390 1
407294 99407294 1001 86380 86390 1
407264 99407264 1001 86380 86390 1
407617 99407617 1001 86380 86390 1
407590 99407590 1001 86380 86390 1
408075 99408075 1001 86380 86390 1
408013 99408013 1001 86380 86390 1
408014 99408014 1001 86380 86390 1
408332 99408332 1001 86380 86390 1
408422 99408422 1001 86380 86390 1
408709 99408709 1001 86380 86390 1
409087 99409087 1001 86380 86390 1
409425 99409425 1001 86380 86390 1
409458 99409458 1001 86380 86390 1
409537 99409537 1001 86380 86390 1
409881 99409881 1001 86380 86390 1
409855 99409855 1001 86380 86390 1
409809 99409809 1001 86380 86390 1
410008 99410008 1001 86380 86390 1
410014 99410014 1001 86380 86390 1
410138 99410138 1001 86380 86390 1
410291 99410291 1001 86380 86390 1
410417 99410417 1001 86380 86390 1
410448 99410448 1001 86380 86390 1
410474 99410474 1001 86380 86390 1
410433 99410433 1001 86380 86390 1
410592 99410592 1001 86380 86390 1
410536 99410536 1001 86380 86390 1
410665 99410665 1001 86380 86390 1
410974 99410974 1001 86380 86390 1
411313 99411313 1001 86380 86390 1
411224 99411224 1001 86380 86390 1
411479 99411479 1001 86380 86390 1
411485 99411485 1001 86380 86390 1
411949 99411949 1001 86380 86390 1
412022 99412022 1001 86380 86390 1
411861 99411861 1001 86380 86390 1
412098 99412098 1001 86380 86390 1
412386 99412386 1001 86380 86390 1
413489 99413489 1001 86380 86390 1
412941 99412941 1001 86380 86390 1
413245 99413245 1001 86380 86390 1
413247 99413247 1001 86380 86390 1
412616 99412616 1001 86380 86390 1
412755 99412755 1001 86380 86390 1
412828 99412828 1001 86380 86390 1
413791 99413791 1001 86380 86390 1
413774 99413774 1001 86380 86390 1
415264 99415264 1001 86380 86390 1
415293 99415293 1001 86380 86390 1
415071 99415071 1001 86380 86390 1
414144 99414144 1001 86380 86390 1
414233 99414233 1001 86380 86390 1
414414 99414414 1001 86380 86390 1
414196 99414196 1001 86380 86390 1
415718 99415718 1001 86380 86390 1
415602 99415602 1001 86380 86390 1
415401 99415401 1001 86380 86390 1
415618 99415618 1001 86380 86390 1
416744 99416744 1001 86380 86390 1
416766 99416766 1001 86380 86390 1
416607 99416607 1001 86380 86390 1
416219 99416219 1001 86380 86390 1
416175 99416175 1001 86380 86390 1
415882 99415882 1001 86380 86390 1
415883 99415883 1001 86380 86390 1
416006 99416006 1001 86380 86390 1
415955 99415955 1001 86380 86390 1
415721 99415721 1001 86380 86390 1
417298 99417298 1001 86380 86390 1
417500 99417500 1001 86380 86390 1
418459 99418459 1001 86380 86390 1
418555 99418555 1001 86380 86390 1
418688 99418688 1001 86380 86390 1
418724 99418724 1001 86380 86390 1
418068 99418068 1001 86380 86390 1
418152 99418152 1001 86380 86390 1
418124 99418124 1001 86380 86390 1
418028 99418028 1001 86380 86390 1
417915 99417915 1001 86380 86390 1
418938 99418938 1001 86380 86390 1
419046 99419046 1001 86380 86390 1
420352 99420352 1001 86380 86390 1
420256 99420256 1001 86380 86390 1
420158 99420158 1001 86380 86390 1
420070 99420070 1001 86380 86390 1
419296 99419296 1001 86380 86390 1
419365 99419365 1001 86380 86390 1
420060 99420060 1001 86380 86390 1
420499 99420499 1001 86380 86390 1
420553 99420553 1001 86380 86390 1
420799 99420799 1001 86380 86390 1
422013 99422013 1001 86380 86390 1
421539 99421539 1001 86380 86390 1
421566 99421566 1001 86380 86390 1
421277 99421277 1001 86380 86390 1
421609 99421609 1001 86380 86390 1
421235 99421235 1001 86380 86390 1
421007 99421007 1001 86380 86390 1
422244 99422244 1001 86380 86390 1
422443 99422443 1001 86380 86390 1
422336 99422336 1001 86380 86390 1
422258 99422258 1001 86380 86390 1
423461 99423461 1001 86380 86390 1
423643 99423643 1001 86380 86390 1
423123 99423123 1001 86380 86390 1
423244 99423244 1001 86380 86390 1
422778 99422778 1001 86380 86390 1
422541 99422541 1001 86380 86390 1
422863 99422863 1001 86380 86390 1
422590 99422590 1001 86380 86390 1
424017 99424017 1001 86380 86390 1
423853 99423853 1001 86380 86390 1
425125 99425125 1001 86380 86390 1
425013 99425013 1001 86380 86390 1
425015 99425015 1001 86380 86390 1
424242 99424242 1001 86380 86390 1
424269 99424269 1001 86380 86390 1
424349 99424349 1001 86380 86390 1
424256 99424256 1001 86380 86390 1
425473 99425473 1001 86380 86390 1
425584 99425584 1001 86380 86390 1
425665 99425665 1001 86380 86390 1
425448 99425448 1001 86380 86390 1
425589 99425589 1001 86380 86390 1
425673 99425673 1001 86380 86390 1
425596 99425596 1001 86380 86390 1
425791 99425791 1001 86380 86390 1
425735 99425735 1001 86380 86390 1
427033 99427033 1001 86380 86390 1
426907 99426907 1001 86380 86390 1
427023 99427023 1001 86380 86390 1
427028 99427028 1001 86380 86390 1
426333 99426333 1001 86380 86390 1
426465 99426465 1001 86380 86390 1
426226 99426226 1001 86380 86390 1
425851 99425851 1001 86380 86390 1
426263 99426263 1001 86380 86390 1
428611 99428611 1001 86380 86390 1
428715 99428715 1001 86380 86390 1
428531 99428531 1001 86380 86390 1
428659 99428659 1001 86380 86390 1
428602 99428602 1001 86380 86390 1
428664 99428664 1001 86380 86390 1
427952 99427952 1001 86380 86390 1
428244 99428244 1001 86380 86390 1
427934 99427934 1001 86380 86390 1
428223 99428223 1001 86380 86390 1
428226 99428226 1001 86380 86390 1
427996 99427996 1001 86380 86390 1
428791 99428791 1001 86380 86390 1
428953 99428953 1001 86380 86390 1
428799 99428799 1001 86380 86390 1
428936 99428936 1001 86380 86390 1
430043 99430043 1001 86380 86390 1
430373 99430373 1001 86380 86390 1
429964 99429964 1001 86380 86390 1
430247 99430247 1001 86380 86390 1
429736 99429736 1001 86380 86390 1
429934 99429934 1001 86380 86390 1
429860 99429860 1001 86380 86390 1
429791 99429791 1001 86380 86390 1
429655 99429655 1001 86380 86390 1
429278 99429278 1001 86380 86390 1
431699 99431699 1001 86380 86390 1
431680 99431680 1001 86380 86390 1
431286 99431286 1001 86380 86390 1
431301 99431301 1001 86380 86390 1
431602 99431602 1001 86380 86390 1
430952 99430952 1001 86380 86390 1
431130 99431130 1001 86380 86390 1
431131 99431131 1001 86380 86390 1
432176 99432176 1001 86380 86390 1
432229 99432229 1001 86380 86390 1
432335 99432335 1001 86380 86390 1
433492 99433492 1001 86380 86390 1
433689 99433689 1001 86380 86390 1
433354 99433354 1001 86380 86390 1
433384 99433384 1001 86380 86390 1
433712 99433712 1001 86380 86390 1
432907 99432907 1001 86380 86390 1
433223 99433223 1001 86380 86390 1
432748 99432748 1001 86380 86390 1
432550 99432550 1001 86380 86390 1
434059 99434059 1001 86380 86390 1
434015 99434015 1001 86380 86390 1
435377 99435377 1001 86380 86390 1
435204 99435204 1001 86380 86390 1
435174 99435174 1001 86380 86390 1
434704 99434704 1001 86380 86390 1
434708 99434708 1001 86380 86390 1
434690 99434690 1001 86380 86390 1
434768 99434768 1001 86380 86390 1
434306 99434306 1001 86380 86390 1
434193 99434193 1001 86380 86390 1
435730 99435730 1001 86380 86390 1
435462 99435462 1001 86380 86390 1
435771 99435771 1001 86380 86390 1
436840 99436840 1001 86380 86390 1
437111 99437111 1001 86380 86390 1
436819 99436819 1001 86380 86390 1
437144 99437144 1001 86380 86390 1
436734 99436734 1001 86380 86390 1
436402 99436402 1001 86380 86390 1
436751 99436751 1001 86380 86390 1
437345 99437345 1001 86380 86390 1
300009 99300009 1001 86380 86390 1
437228 99437228 1001 86380 86390 1
300054 99300054 1001 86380 86390 1
300540 99300540 1001 86380 86390 1
300632 99300632 1001 86380 86390 1
300686 99300686 1001 86380 86390 1
300557 99300557 1001 86380 86390 1
300622 99300622 1001 86380 86390 1
300320 99300320 1001 86380 86390 1
300414 99300414 1001 86380 86390 1
300454 99300454 1001 86380 86390 1
300263 99300263 1001 86380 86390 1
300309 99300309 1001 86380 86390 1
300233 99300233 1001 86380 86390 1
300223 99300223 1001 86380 86390 1
300894 99300894 1001 86380 86390 1
300747 99300747 1001 86380 86390 1
300736 99300736 1001 86380 86390 1
301553 99301553 1001 86380 86390 1
301492 99301492 1001 86380 86390 1
301405 99301405 1001 86380 86390 1
301537 99301537 1001 86380 86390 1
301422 99301422 1001 86380 86390 1
301284 99301284 1001 86380 86390 1
301181 99301181 1001 86380 86390 1
301188 99301188 1001 86380 86390 1
301218 99301218 1001 86380 86390 1
300937 99300937 1001 86380 86390 1
300951 99300951 1001 86380 86390 1
301099 99301099 1001 86380 86390 1
301658 99301658 1001 86380 86390 1
301725 99301725 1001 86380 86390 1
301611 99301611 1001 86380 86390 1
301703 99301703 1001 86380 86390 1
302216 99302216 1001 86380 86390 1
302356 99302356 1001 86380 86390 1
302362 99302362 1001 86380 86390 1
302248 99302248 1001 86380 86390 1
302302 99302302 1001 86380 86390 1
302024 99302024 1001 86380 86390 1
302001 99302001 1001 86380 86390 1
302016 99302016 1001 86380 86390 1
302133 99302133 1001 86380 86390 1
301993 99301993 1001 86380 86390 1
301945 99301945 1001 86380 86390 1
301959 99301959 1001 86380 86390 1
301938 99301938 1001 86380 86390 1
302442 99302442 1001 86380 86390 1
302534 99302534 1001 86380 86390 1
302548 99302548 1001 86380 86390 1
302554 99302554 1001 86380 86390 1
302570 99302570 1001 86380 86390 1
302809 99302809 1001 86380 86390 1
302892 99302892 1001 86380 86390 1
302703 99302703 1001 86380 86390 1
303256 99303256 1001 86380 86390 1
303353 99303353 1001 86380 86390 1
303971 99303971 1001 86380 86390 1
303939 99303939 1001 86380 86390 1
303877 99303877 1001 86380 86390 1
303763 99303763 1001 86380 86390 1
303752 99303752 1001 86380 86390 1
303707 99303707 1001 86380 86390 1
303479 99303479 1001 86380 86390 1
303532 99303532 1001 86380 86390 1
303547 99303547 1001 86380 86390 1
304227 99304227 1001 86380 86390 1
304114 99304114 1001 86380 86390 1
304231 99304231 1001 86380 86390 1
304180 99304180 1001 86380 86390 1
304809 99304809 1001 86380 86390 1
304812 99304812 1001 86380 86390 1
304673 99304673 1001 86380 86390 1
304676 99304676 1001 86380 86390 1
304715 99304715 1001 86380 86390 1
304448 99304448 1001 86380 86390 1
304580 99304580 1001 86380 86390 1
304477 99304477 1001 86380 86390 1
304584 99304584 1001 86380 86390 1
304546 99304546 1001 86380 86390 1
304468 99304468 1001 86380 86390 1
304508 99304508 1001 86380 86390 1
304535 99304535 1001 86380 86390 1
304242 99304242 1001 86380 86390 1
304406 99304406 1001 86380 86390 1
304966 99304966 1001 86380 86390 1
304955 99304955 1001 86380 86390 1
305497 99305497 1001 86380 86390 1
305589 99305589 1001 86380 86390 1
305564 99305564 1001 86380 86390 1
305316 99305316 1001 86380 86390 1
305451 99305451 1001 86380 86390 1
305361 99305361 1001 86380 86390 1
305156 99305156 1001 86380 86390 1
305195 99305195 1001 86380 86390 1
305260 99305260 1001 86380 86390 1
305067 99305067 1001 86380 86390 1
305070 99305070 1001 86380 86390 1
305075 99305075 1001 86380 86390 1
305258 99305258 1001 86380 86390 1
500031 99500031 1001 86380 86390 1
500122 99500122 1001 86380 86390 1
500728 99500728 1001 86380 86390 1
500801 99500801 1001 86380 86390 1
500695 99500695 1001 86380 86390 1
500492 99500492 1001 86380 86390 1
500461 99500461 1001 86380 86390 1
500526 99500526 1001 86380 86390 1
500488 99500488 1001 86380 86390 1
500515 99500515 1001 86380 86390 1
500477 99500477 1001 86380 86390 1
500231 99500231 1001 86380 86390 1
501554 99501554 1001 86380 86390 1
501521 99501521 1001 86380 86390 1
501586 99501586 1001 86380 86390 1
501346 99501346 1001 86380 86390 1
501412 99501412 1001 86380 86390 1
501232 99501232 1001 86380 86390 1
501431 99501431 1001 86380 86390 1
501290 99501290 1001 86380 86390 1
501182 99501182 1001 86380 86390 1
501758 99501758 1001 86380 86390 1
501775 99501775 1001 86380 86390 1
502327 99502327 1001 86380 86390 1
502341 99502341 1001 86380 86390 1
502319 99502319 1001 86380 86390 1
502360 99502360 1001 86380 86390 1
502457 99502457 1001 86380 86390 1
502195 99502195 1001 86380 86390 1
502253 99502253 1001 86380 86390 1
501963 99501963 1001 86380 86390 1
501941 99501941 1001 86380 86390 1
502575 99502575 1001 86380 86390 1
502629 99502629 1001 86380 86390 1
503125 99503125 1001 86380 86390 1
503217 99503217 1001 86380 86390 1
503141 99503141 1001 86380 86390 1
503249 99503249 1001 86380 86390 1
502887 99502887 1001 86380 86390 1
502992 99502992 1001 86380 86390 1
502981 99502981 1001 86380 86390 1
502890 99502890 1001 86380 86390 1
502903 99502903 1001 86380 86390 1
502813 99502813 1001 86380 86390 1
502866 99502866 1001 86380 86390 1
502724 99502724 1001 86380 86390 1
502713 99502713 1001 86380 86390 1
502727 99502727 1001 86380 86390 1
502779 99502779 1001 86380 86390 1
502811 99502811 1001 86380 86390 1
503353 99503353 1001 86380 86390 1
503484 99503484 1001 86380 86390 1
503460 99503460 1001 86380 86390 1
503422 99503422 1001 86380 86390 1
503474 99503474 1001 86380 86390 1
503437 99503437 1001 86380 86390 1
503439 99503439 1001 86380 86390 1
503362 99503362 1001 86380 86390 1
503443 99503443 1001 86380 86390 1
504004 99504004 1001 86380 86390 1
504107 99504107 1001 86380 86390 1
503936 99503936 1001 86380 86390 1
503589 99503589 1001 86380 86390 1
503671 99503671 1001 86380 86390 1
503688 99503688 1001 86380 86390 1
503585 99503585 1001 86380 86390 1
503573 99503573 1001 86380 86390 1
503625 99503625 1001 86380 86390 1
503690 99503690 1001 86380 86390 1
504192 99504192 1001 86380 86390 1
504233 99504233 1001 86380 86390 1
504248 99504248 1001 86380 86390 1
504186 99504186 1001 86380 86390 1
504242 99504242 1001 86380 86390 1
504908 99504908 1001 86380 86390 1
504792 99504792 1001 86380 86390 1
504745 99504745 1001 86380 86390 1
504891 99504891 1001 86380 86390 1
504534 99504534 1001 86380 86390 1
504717 99504717 1001 86380 86390 1
504730 99504730 1001 86380 86390 1
504536 99504536 1001 86380 86390 1
504402 99504402 1001 86380 86390 1
504434 99504434 1001 86380 86390 1
504515 99504515 1001 86380 86390 1
504439 99504439 1001 86380 86390 1
505025 99505025 1001 86380 86390 1
505116 99505116 1001 86380 86390 1
505015 99505015 1001 86380 86390 1
504990 99504990 1001 86380 86390 1
505004 99505004 1001 86380 86390 1
505684 99505684 1001 86380 86390 1
505688 99505688 1001 86380 86390 1
505765 99505765 1001 86380 86390 1
505433 99505433 1001 86380 86390 1
505246 99505246 1001 86380 86390 1
505251 99505251 1001 86380 86390 1
505239 99505239 1001 86380 86390 1
505971 99505971 1001 86380 86390 1
505818 99505818 1001 86380 86390 1
506449 99506449 1001 86380 86390 1
506489 99506489 1001 86380 86390 1
506357 99506357 1001 86380 86390 1
506281 99506281 1001 86380 86390 1
506106 99506106 1001 86380 86390 1
506132 99506132 1001 86380 86390 1
505995 99505995 1001 86380 86390 1
506647 99506647 1001 86380 86390 1
506624 99506624 1001 86380 86390 1
506740 99506740 1001 86380 86390 1
507232 99507232 1001 86380 86390 1
507311 99507311 1001 86380 86390 1
507275 99507275 1001 86380 86390 1
507075 99507075 1001 86380 86390 1
507091 99507091 1001 86380 86390 1
507198 99507198 1001 86380 86390 1
507111 99507111 1001 86380 86390 1
507151 99507151 1001 86380 86390 1
506863 99506863 1001 86380 86390 1
507562 99507562 1001 86380 86390 1
507573 99507573 1001 86380 86390 1
507600 99507600 1001 86380 86390 1
508204 99508204 1001 86380 86390 1
508142 99508142 1001 86380 86390 1
508118 99508118 1001 86380 86390 1
508170 99508170 1001 86380 86390 1
507982 99507982 1001 86380 86390 1
507649 99507649 1001 86380 86390 1
508310 99508310 1001 86380 86390 1
508391 99508391 1001 86380 86390 1
508292 99508292 1001 86380 86390 1
508255 99508255 1001 86380 86390 1
508308 99508308 1001 86380 86390 1
509038 99509038 1001 86380 86390 1
508987 99508987 1001 86380 86390 1
509057 99509057 1001 86380 86390 1
508879 99508879 1001 86380 86390 1
508983 99508983 1001 86380 86390 1
508456 99508456 1001 86380 86390 1
508560 99508560 1001 86380 86390 1
508562 99508562 1001 86380 86390 1
508615 99508615 1001 86380 86390 1
508577 99508577 1001 86380 86390 1
508540 99508540 1001 86380 86390 1
508478 99508478 1001 86380 86390 1
509250 99509250 1001 86380 86390 1
509788 99509788 1001 86380 86390 1
509562 99509562 1001 86380 86390 1
509488 99509488 1001 86380 86390 1
509323 99509323 1001 86380 86390 1
509405 99509405 1001 86380 86390 1
510028 99510028 1001 86380 86390 1
509917 99509917 1001 86380 86390 1
510607 99510607 1001 86380 86390 1
510531 99510531 1001 86380 86390 1
510722 99510722 1001 86380 86390 1
510411 99510411 1001 86380 86390 1
510450 99510450 1001 86380 86390 1
510465 99510465 1001 86380 86390 1
510307 99510307 1001 86380 86390 1
510218 99510218 1001 86380 86390 1
511476 99511476 1001 86380 86390 1
511382 99511382 1001 86380 86390 1
510982 99510982 1001 86380 86390 1
510995 99510995 1001 86380 86390 1
511749 99511749 1001 86380 86390 1
511726 99511726 1001 86380 86390 1
512307 99512307 1001 86380 86390 1
512070 99512070 1001 86380 86390 1
512020 99512020 1001 86380 86390 1
512009 99512009 1001 86380 86390 1
512165 99512165 1001 86380 86390 1
512141 99512141 1001 86380 86390 1
512025 99512025 1001 86380 86390 1
512004 99512004 1001 86380 86390 1
512095 99512095 1001 86380 86390 1
511944 99511944 1001 86380 86390 1
511893 99511893 1001 86380 86390 1
511792 99511792 1001 86380 86390 1
512573 99512573 1001 86380 86390 1
512526 99512526 1001 86380 86390 1
512543 99512543 1001 86380 86390 1
513158 99513158 1001 86380 86390 1
512820 99512820 1001 86380 86390 1
512928 99512928 1001 86380 86390 1
512903 99512903 1001 86380 86390 1
512842 99512842 1001 86380 86390 1
512934 99512934 1001 86380 86390 1
512973 99512973 1001 86380 86390 1
512735 99512735 1001 86380 86390 1
512595 99512595 1001 86380 86390 1
513345 99513345 1001 86380 86390 1
513284 99513284 1001 86380 86390 1
513207 99513207 1001 86380 86390 1
513272 99513272 1001 86380 86390 1
513286 99513286 1001 86380 86390 1
513237 99513237 1001 86380 86390 1
513354 99513354 1001 86380 86390 1
513317 99513317 1001 86380 86390 1
513318 99513318 1001 86380 86390 1
513995 99513995 1001 86380 86390 1
513930 99513930 1001 86380 86390 1
514031 99514031 1001 86380 86390 1
513868 99513868 1001 86380 86390 1
513849 99513849 1001 86380 86390 1
513902 99513902 1001 86380 86390 1
513813 99513813 1001 86380 86390 1
513826 99513826 1001 86380 86390 1
513765 99513765 1001 86380 86390 1
513778 99513778 1001 86380 86390 1
513727 99513727 1001 86380 86390 1
513805 99513805 1001 86380 86390 1
513665 99513665 1001 86380 86390 1
513745 99513745 1001 86380 86390 1
513720 99513720 1001 86380 86390 1
513453 99513453 1001 86380 86390 1
513495 99513495 1001 86380 86390 1
514068 99514068 1001 86380 86390 1
514171 99514171 1001 86380 86390 1
514126 99514126 1001 86380 86390 1
514746 99514746 1001 86380 86390 1
514734 99514734 1001 86380 86390 1
514723 99514723 1001 86380 86390 1
514673 99514673 1001 86380 86390 1
514764 99514764 1001 86380 86390 1
514592 99514592 1001 86380 86390 1
514493 99514493 1001 86380 86390 1
514276 99514276 1001 86380 86390 1
514371 99514371 1001 86380 86390 1
514372 99514372 1001 86380 86390 1
514348 99514348 1001 86380 86390 1
514971 99514971 1001 86380 86390 1
514977 99514977 1001 86380 86390 1
514915 99514915 1001 86380 86390 1
515491 99515491 1001 86380 86390 1
515595 99515595 1001 86380 86390 1
515572 99515572 1001 86380 86390 1
515339 99515339 1001 86380 86390 1
515446 99515446 1001 86380 86390 1
515210 99515210 1001 86380 86390 1
515772 99515772 1001 86380 86390 1
515853 99515853 1001 86380 86390 1
515841 99515841 1001 86380 86390 1
515843 99515843 1001 86380 86390 1
516307 99516307 1001 86380 86390 1
516426 99516426 1001 86380 86390 1
516456 99516456 1001 86380 86390 1
516164 99516164 1001 86380 86390 1
516272 99516272 1001 86380 86390 1
515914 99515914 1001 86380 86390 1
515904 99515904 1001 86380 86390 1
516090 99516090 1001 86380 86390 1
516066 99516066 1001 86380 86390 1
516610 99516610 1001 86380 86390 1
516654 99516654 1001 86380 86390 1
516552 99516552 1001 86380 86390 1
516555 99516555 1001 86380 86390 1
517143 99517143 1001 86380 86390 1
517302 99517302 1001 86380 86390 1
517275 99517275 1001 86380 86390 1
517134 99517134 1001 86380 86390 1
517135 99517135 1001 86380 86390 1
517092 99517092 1001 86380 86390 1
517043 99517043 1001 86380 86390 1
517121 99517121 1001 86380 86390 1
516930 99516930 1001 86380 86390 1
517062 99517062 1001 86380 86390 1
516748 99516748 1001 86380 86390 1
516877 99516877 1001 86380 86390 1
516906 99516906 1001 86380 86390 1
516725 99516725 1001 86380 86390 1
516804 99516804 1001 86380 86390 1
517475 99517475 1001 86380 86390 1
517531 99517531 1001 86380 86390 1
517444 99517444 1001 86380 86390 1
517511 99517511 1001 86380 86390 1
518149 99518149 1001 86380 86390 1
517791 99517791 1001 86380 86390 1
517811 99517811 1001 86380 86390 1
517658 99517658 1001 86380 86390 1
517558 99517558 1001 86380 86390 1
518236 99518236 1001 86380 86390 1
518211 99518211 1001 86380 86390 1
518278 99518278 1001 86380 86390 1
518304 99518304 1001 86380 86390 1
518267 99518267 1001 86380 86390 1
518825 99518825 1001 86380 86390 1
518828 99518828 1001 86380 86390 1
518948 99518948 1001 86380 86390 1
518682 99518682 1001 86380 86390 1
518623 99518623 1001 86380 86390 1
518740 99518740 1001 86380 86390 1
518536 99518536 1001 86380 86390 1
518511 99518511 1001 86380 86390 1
519077 99519077 1001 86380 86390 1
519106 99519106 1001 86380 86390 1
519042 99519042 1001 86380 86390 1
518994 99518994 1001 86380 86390 1
519034 99519034 1001 86380 86390 1
519112 99519112 1001 86380 86390 1
519778 99519778 1001 86380 86390 1
519661 99519661 1001 86380 86390 1
519759 99519759 1001 86380 86390 1
519807 99519807 1001 86380 86390 1
519608 99519608 1001 86380 86390 1
519600 99519600 1001 86380 86390 1
519460 99519460 1001 86380 86390 1
519284 99519284 1001 86380 86390 1
519260 99519260 1001 86380 86390 1
519208 99519208 1001 86380 86390 1
519237 99519237 1001 86380 86390 1
519204 99519204 1001 86380 86390 1
519945 99519945 1001 86380 86390 1
519950 99519950 1001 86380 86390 1
520440 99520440 1001 86380 86390 1
520467 99520467 1001 86380 86390 1
520493 99520493 1001 86380 86390 1
520638 99520638 1001 86380 86390 1
520377 99520377 1001 86380 86390 1
520355 99520355 1001 86380 86390 1
520204 99520204 1001 86380 86390 1
520785 99520785 1001 86380 86390 1
520669 99520669 1001 86380 86390 1
521435 99521435 1001 86380 86390 1
521315 99521315 1001 86380 86390 1
521342 99521342 1001 86380 86390 1
521344 99521344 1001 86380 86390 1
521297 99521297 1001 86380 86390 1
521226 99521226 1001 86380 86390 1
521253 99521253 1001 86380 86390 1
521205 99521205 1001 86380 86390 1
521010 99521010 1001 86380 86390 1
520922 99520922 1001 86380 86390 1
521660 99521660 1001 86380 86390 1
521472 99521472 1001 86380 86390 1
522098 99522098 1001 86380 86390 1
521908 99521908 1001 86380 86390 1
522056 99522056 1001 86380 86390 1
521914 99521914 1001 86380 86390 1
521712 99521712 1001 86380 86390 1
521753 99521753 1001 86380 86390 1
521795 99521795 1001 86380 86390 1
522341 99522341 1001 86380 86390 1
522395 99522395 1001 86380 86390 1
522474 99522474 1001 86380 86390 1
522307 99522307 1001 86380 86390 1
523000 99523000 1001 86380 86390 1
523039 99523039 1001 86380 86390 1
522893 99522893 1001 86380 86390 1
522740 99522740 1001 86380 86390 1
522618 99522618 1001 86380 86390 1
522622 99522622 1001 86380 86390 1
522678 99522678 1001 86380 86390 1
523141 99523141 1001 86380 86390 1
523258 99523258 1001 86380 86390 1
523210 99523210 1001 86380 86390 1
523216 99523216 1001 86380 86390 1
523283 99523283 1001 86380 86390 1
523772 99523772 1001 86380 86390 1
523864 99523864 1001 86380 86390 1
523602 99523602 1001 86380 86390 1
523711 99523711 1001 86380 86390 1
523402 99523402 1001 86380 86390 1
523395 99523395 1001 86380 86390 1
523517 99523517 1001 86380 86390 1
523981 99523981 1001 86380 86390 1
524125 99524125 1001 86380 86390 1
524023 99524023 1001 86380 86390 1
524116 99524116 1001 86380 86390 1
523962 99523962 1001 86380 86390 1
524105 99524105 1001 86380 86390 1
524719 99524719 1001 86380 86390 1
524726 99524726 1001 86380 86390 1
524690 99524690 1001 86380 86390 1
524679 99524679 1001 86380 86390 1
524551 99524551 1001 86380 86390 1
524293 99524293 1001 86380 86390 1
524306 99524306 1001 86380 86390 1
524188 99524188 1001 86380 86390 1
524871 99524871 1001 86380 86390 1
524861 99524861 1001 86380 86390 1
524952 99524952 1001 86380 86390 1
524918 99524918 1001 86380 86390 1
524893 99524893 1001 86380 86390 1
524961 99524961 1001 86380 86390 1
525498 99525498 1001 86380 86390 1
525422 99525422 1001 86380 86390 1
525327 99525327 1001 86380 86390 1
525379 99525379 1001 86380 86390 1
525342 99525342 1001 86380 86390 1
525382 99525382 1001 86380 86390 1
525204 99525204 1001 86380 86390 1
525271 99525271 1001 86380 86390 1
525300 99525300 1001 86380 86390 1
525119 99525119 1001 86380 86390 1
525096 99525096 1001 86380 86390 1
525126 99525126 1001 86380 86390 1
525690 99525690 1001 86380 86390 1
526333 99526333 1001 86380 86390 1
526377 99526377 1001 86380 86390 1
526228 99526228 1001 86380 86390 1
526254 99526254 1001 86380 86390 1
526293 99526293 1001 86380 86390 1
526193 99526193 1001 86380 86390 1
526142 99526142 1001 86380 86390 1
526027 99526027 1001 86380 86390 1
526045 99526045 1001 86380 86390 1
526032 99526032 1001 86380 86390 1
526111 99526111 1001 86380 86390 1
526086 99526086 1001 86380 86390 1
525870 99525870 1001 86380 86390 1
525943 99525943 1001 86380 86390 1
526514 99526514 1001 86380 86390 1
526579 99526579 1001 86380 86390 1
527218 99527218 1001 86380 86390 1
527132 99527132 1001 86380 86390 1
526993 99526993 1001 86380 86390 1
526890 99526890 1001 86380 86390 1
526861 99526861 1001 86380 86390 1
526668 99526668 1001 86380 86390 1
526799 99526799 1001 86380 86390 1
526705 99526705 1001 86380 86390 1
527324 99527324 1001 86380 86390 1
527380 99527380 1001 86380 86390 1
527407 99527407 1001 86380 86390 1
527398 99527398 1001 86380 86390 1
527256 99527256 1001 86380 86390 1
527972 99527972 1001 86380 86390 1
527937 99527937 1001 86380 86390 1
528059 99528059 1001 86380 86390 1
527917 99527917 1001 86380 86390 1
527959 99527959 1001 86380 86390 1
527802 99527802 1001 86380 86390 1
527546 99527546 1001 86380 86390 1
527613 99527613 1001 86380 86390 1
527629 99527629 1001 86380 86390 1
528223 99528223 1001 86380 86390 1
528249 99528249 1001 86380 86390 1
528173 99528173 1001 86380 86390 1
528251 99528251 1001 86380 86390 1
528096 99528096 1001 86380 86390 1
528800 99528800 1001 86380 86390 1
528820 99528820 1001 86380 86390 1
528823 99528823 1001 86380 86390 1
528897 99528897 1001 86380 86390 1
528607 99528607 1001 86380 86390 1
528491 99528491 1001 86380 86390 1
528519 99528519 1001 86380 86390 1
528615 99528615 1001 86380 86390 1
528616 99528616 1001 86380 86390 1
528400 99528400 1001 86380 86390 1
528349 99528349 1001 86380 86390 1
528353 99528353 1001 86380 86390 1
528379 99528379 1001 86380 86390 1
528289 99528289 1001 86380 86390 1
529094 99529094 1001 86380 86390 1
529077 99529077 1001 86380 86390 1
529639 99529639 1001 86380 86390 1
529627 99529627 1001 86380 86390 1
529661 99529661 1001 86380 86390 1
529675 99529675 1001 86380 86390 1
529470 99529470 1001 86380 86390 1
529384 99529384 1001 86380 86390 1
529348 99529348 1001 86380 86390 1
529508 99529508 1001 86380 86390 1
529174 99529174 1001 86380 86390 1
529151 99529151 1001 86380 86390 1
529143 99529143 1001 86380 86390 1
529246 99529246 1001 86380 86390 1
529730 99529730 1001 86380 86390 1
530510 99530510 1001 86380 86390 1
530539 99530539 1001 86380 86390 1
530395 99530395 1001 86380 86390 1
530156 99530156 1001 86380 86390 1
530304 99530304 1001 86380 86390 1
530254 99530254 1001 86380 86390 1
530057 99530057 1001 86380 86390 1
530641 99530641 1001 86380 86390 1
530622 99530622 1001 86380 86390 1
530651 99530651 1001 86380 86390 1
530742 99530742 1001 86380 86390 1
531225 99531225 1001 86380 86390 1
531242 99531242 1001 86380 86390 1
531283 99531283 1001 86380 86390 1
531363 99531363 1001 86380 86390 1
531315 99531315 1001 86380 86390 1
531019 99531019 1001 86380 86390 1
531035 99531035 1001 86380 86390 1
531100 99531100 1001 86380 86390 1
531054 99531054 1001 86380 86390 1
530798 99530798 1001 86380 86390 1
530863 99530863 1001 86380 86390 1
530944 99530944 1001 86380 86390 1
530806 99530806 1001 86380 86390 1
530926 99530926 1001 86380 86390 1
531508 99531508 1001 86380 86390 1
531452 99531452 1001 86380 86390 1
532013 99532013 1001 86380 86390 1
532104 99532104 1001 86380 86390 1
532157 99532157 1001 86380 86390 1
532174 99532174 1001 86380 86390 1
532149 99532149 1001 86380 86390 1
532098 99532098 1001 86380 86390 1
532125 99532125 1001 86380 86390 1
531951 99531951 1001 86380 86390 1
531992 99531992 1001 86380 86390 1
531928 99531928 1001 86380 86390 1
531881 99531881 1001 86380 86390 1
531934 99531934 1001 86380 86390 1
531960 99531960 1001 86380 86390 1
532409 99532409 1001 86380 86390 1
532916 99532916 1001 86380 86390 1
532839 99532839 1001 86380 86390 1
532970 99532970 1001 86380 86390 1
532882 99532882 1001 86380 86390 1
533011 99533011 1001 86380 86390 1
532723 99532723 1001 86380 86390 1
532736 99532736 1001 86380 86390 1
532622 99532622 1001 86380 86390 1
532636 99532636 1001 86380 86390 1
532703 99532703 1001 86380 86390 1
532640 99532640 1001 86380 86390 1
532681 99532681 1001 86380 86390 1
532556 99532556 1001 86380 86390 1
532569 99532569 1001 86380 86390 1
532533 99532533 1001 86380 86390 1
532536 99532536 1001 86380 86390 1
532421 99532421 1001 86380 86390 1
533094 99533094 1001 86380 86390 1
533146 99533146 1001 86380 86390 1
533096 99533096 1001 86380 86390 1
533112 99533112 1001 86380 86390 1
533100 99533100 1001 86380 86390 1
533220 99533220 1001 86380 86390 1
533770 99533770 1001 86380 86390 1
533823 99533823 1001 86380 86390 1
533669 99533669 1001 86380 86390 1
533762 99533762 1001 86380 86390 1
533677 99533677 1001 86380 86390 1
533457 99533457 1001 86380 86390 1
533317 99533317 1001 86380 86390 1
533261 99533261 1001 86380 86390 1
533430 99533430 1001 86380 86390 1
534051 99534051 1001 86380 86390 1
533961 99533961 1001 86380 86390 1
534052 99534052 1001 86380 86390 1
533446 99533446 1001 86380 86390 1
533990 99533990 1001 86380 86390 1
534058 99534058 1001 86380 86390 1
534648 99534648 1001 86380 86390 1
534483 99534483 1001 86380 86390 1
534496 99534496 1001 86380 86390 1
534522 99534522 1001 86380 86390 1
534548 99534548 1001 86380 86390 1
534664 99534664 1001 86380 86390 1
534617 99534617 1001 86380 86390 1
534515 99534515 1001 86380 86390 1
534554 99534554 1001 86380 86390 1
534467 99534467 1001 86380 86390 1
534326 99534326 1001 86380 86390 1
534365 99534365 1001 86380 86390 1
534275 99534275 1001 86380 86390 1
534246 99534246 1001 86380 86390 1
534091 99534091 1001 86380 86390 1
534201 99534201 1001 86380 86390 1
534125 99534125 1001 86380 86390 1
534761 99534761 1001 86380 86390 1
534764 99534764 1001 86380 86390 1
534857 99534857 1001 86380 86390 1
535357 99535357 1001 86380 86390 1
535451 99535451 1001 86380 86390 1
535361 99535361 1001 86380 86390 1
535440 99535440 1001 86380 86390 1
535316 99535316 1001 86380 86390 1
535254 99535254 1001 86380 86390 1
535181 99535181 1001 86380 86390 1
535272 99535272 1001 86380 86390 1
535104 99535104 1001 86380 86390 1
534892 99534892 1001 86380 86390 1
534998 99534998 1001 86380 86390 1
534949 99534949 1001 86380 86390 1
534938 99534938 1001 86380 86390 1
535030 99535030 1001 86380 86390 1
535525 99535525 1001 86380 86390 1
535620 99535620 1001 86380 86390 1
535516 99535516 1001 86380 86390 1
535661 99535661 1001 86380 86390 1
536226 99536226 1001 86380 86390 1
536326 99536326 1001 86380 86390 1
536017 99536017 1001 86380 86390 1
535979 99535979 1001 86380 86390 1
535902 99535902 1001 86380 86390 1
535839 99535839 1001 86380 86390 1
535723 99535723 1001 86380 86390 1
536505 99536505 1001 86380 86390 1
536455 99536455 1001 86380 86390 1
536495 99536495 1001 86380 86390 1
536497 99536497 1001 86380 86390 1
536345 99536345 1001 86380 86390 1
537140 99537140 1001 86380 86390 1
536966 99536966 1001 86380 86390 1
537152 99537152 1001 86380 86390 1
536896 99536896 1001 86380 86390 1
536863 99536863 1001 86380 86390 1
536725 99536725 1001 86380 86390 1
536548 99536548 1001 86380 86390 1
537328 99537328 1001 86380 86390 1
537347 99537347 1001 86380 86390 1
537232 99537232 1001 86380 86390 1
537285 99537285 1001 86380 86390 1
537262 99537262 1001 86380 86390 1
537927 99537927 1001 86380 86390 1
537837 99537837 1001 86380 86390 1
537965 99537965 1001 86380 86390 1
537867 99537867 1001 86380 86390 1
537831 99537831 1001 86380 86390 1
537654 99537654 1001 86380 86390 1
537667 99537667 1001 86380 86390 1
537745 99537745 1001 86380 86390 1
537605 99537605 1001 86380 86390 1
537608 99537608 1001 86380 86390 1
537601 99537601 1001 86380 86390 1
537511 99537511 1001 86380 86390 1
537370 99537370 1001 86380 86390 1
537385 99537385 1001 86380 86390 1
537568 99537568 1001 86380 86390 1
537570 99537570 1001 86380 86390 1
538053 99538053 1001 86380 86390 1
538102 99538102 1001 86380 86390 1
538665 99538665 1001 86380 86390 1
538794 99538794 1001 86380 86390 1
538655 99538655 1001 86380 86390 1
538469 99538469 1001 86380 86390 1
538425 99538425 1001 86380 86390 1
538264 99538264 1001 86380 86390 1
538291 99538291 1001 86380 86390 1
538994 99538994 1001 86380 86390 1
538828 99538828 1001 86380 86390 1
538880 99538880 1001 86380 86390 1
538857 99538857 1001 86380 86390 1
539525 99539525 1001 86380 86390 1
539461 99539461 1001 86380 86390 1
539609 99539609 1001 86380 86390 1
539595 99539595 1001 86380 86390 1
539398 99539398 1001 86380 86390 1
539078 99539078 1001 86380 86390 1
539030 99539030 1001 86380 86390 1
539807 99539807 1001 86380 86390 1
539707 99539707 1001 86380 86390 1
539798 99539798 1001 86380 86390 1
539714 99539714 1001 86380 86390 1
540274 99540274 1001 86380 86390 1
540454 99540454 1001 86380 86390 1
540337 99540337 1001 86380 86390 1
539913 99539913 1001 86380 86390 1
539852 99539852 1001 86380 86390 1
540052 99540052 1001 86380 86390 1
540580 99540580 1001 86380 86390 1
540516 99540516 1001 86380 86390 1
540590 99540590 1001 86380 86390 1
540514 99540514 1001 86380 86390 1
541221 99541221 1001 86380 86390 1
541119 99541119 1001 86380 86390 1
541134 99541134 1001 86380 86390 1
540987 99540987 1001 86380 86390 1
541027 99541027 1001 86380 86390 1
540980 99540980 1001 86380 86390 1
540996 99540996 1001 86380 86390 1
540790 99540790 1001 86380 86390 1
540756 99540756 1001 86380 86390 1
540694 99540694 1001 86380 86390 1
541411 99541411 1001 86380 86390 1
541477 99541477 1001 86380 86390 1
541917 99541917 1001 86380 86390 1
542007 99542007 1001 86380 86390 1
542072 99542072 1001 86380 86390 1
541786 99541786 1001 86380 86390 1
541853 99541853 1001 86380 86390 1
541740 99541740 1001 86380 86390 1
541567 99541567 1001 86380 86390 1
541647 99541647 1001 86380 86390 1
541585 99541585 1001 86380 86390 1
542301 99542301 1001 86380 86390 1
542120 99542120 1001 86380 86390 1
542804 99542804 1001 86380 86390 1
542663 99542663 1001 86380 86390 1
542672 99542672 1001 86380 86390 1
542556 99542556 1001 86380 86390 1
542448 99542448 1001 86380 86390 1
542385 99542385 1001 86380 86390 1
542505 99542505 1001 86380 86390 1
542978 99542978 1001 86380 86390 1
543107 99543107 1001 86380 86390 1
543019 99543019 1001 86380 86390 1
543071 99543071 1001 86380 86390 1
543656 99543656 1001 86380 86390 1
543605 99543605 1001 86380 86390 1
543568 99543568 1001 86380 86390 1
543602 99543602 1001 86380 86390 1
543373 99543373 1001 86380 86390 1
543402 99543402 1001 86380 86390 1
543561 99543561 1001 86380 86390 1
543168 99543168 1001 86380 86390 1
543862 99543862 1001 86380 86390 1
543901 99543901 1001 86380 86390 1
543878 99543878 1001 86380 86390 1
543897 99543897 1001 86380 86390 1
544496 99544496 1001 86380 86390 1
544481 99544481 1001 86380 86390 1
544251 99544251 1001 86380 86390 1
544388 99544388 1001 86380 86390 1
544272 99544272 1001 86380 86390 1
544093 99544093 1001 86380 86390 1
544004 99544004 1001 86380 86390 1
544124 99544124 1001 86380 86390 1
544138 99544138 1001 86380 86390 1
544177 99544177 1001 86380 86390 1
544089 99544089 1001 86380 86390 1
544633 99544633 1001 86380 86390 1
543977 99543977 1001 86380 86390 1
544627 99544627 1001 86380 86390 1
544730 99544730 1001 86380 86390 1
544666 99544666 1001 86380 86390 1
544656 99544656 1001 86380 86390 1
432504 212 1001 52320 52857 1
515042 765 1002 25759 36817 1
523459 1008 1001 69844 70143 1
531899 517 1001 50412 50711 1
531954 519 1002 58287 65534 1
540355 854 1001 49330 49629 1
400204 99400204 1001 86380 86390 1
400283 99400283 1001 86380 86390 1
400358 99400358 1001 86380 86390 1
400529 99400529 1001 86380 86390 1
400725 99400725 1001 86380 86390 1
400922 99400922 1001 86380 86390 1
401005 99401005 1001 86380 86390 1
401119 99401119 1001 86380 86390 1
401159 99401159 1001 86380 86390 1
401478 99401478 1001 86380 86390 1
401702 99401702 1001 86380 86390 1
401646 99401646 1001 86380 86390 1
401592 99401592 1001 86380 86390 1
402053 99402053 1001 86380 86390 1
402039 99402039 1001 86380 86390 1
402043 99402043 1001 86380 86390 1
401949 99401949 1001 86380 86390 1
402783 99402783 1001 86380 86390 1
402797 99402797 1001 86380 86390 1
402842 99402842 1001 86380 86390 1
402921 99402921 1001 86380 86390 1
402923 99402923 1001 86380 86390 1
403329 99403329 1001 86380 86390 1
403223 99403223 1001 86380 86390 1
403239 99403239 1001 86380 86390 1
403440 99403440 1001 86380 86390 1
403796 99403796 1001 86380 86390 1
403967 99403967 1001 86380 86390 1
404387 99404387 1001 86380 86390 1
404748 99404748 1001 86380 86390 1
404751 99404751 1001 86380 86390 1
404713 99404713 1001 86380 86390 1
404739 99404739 1001 86380 86390 1
405080 99405080 1001 86380 86390 1
405445 99405445 1001 86380 86390 1
405452 99405452 1001 86380 86390 1
405670 99405670 1001 86380 86390 1
405839 99405839 1001 86380 86390 1
405913 99405913 1001 86380 86390 1
405973 99405973 1001 86380 86390 1
406001 99406001 1001 86380 86390 1
406020 99406020 1001 86380 86390 1
406174 99406174 1001 86380 86390 1
406257 99406257 1001 86380 86390 1
406213 99406213 1001 86380 86390 1
406401 99406401 1001 86380 86390 1
406402 99406402 1001 86380 86390 1
406423 99406423 1001 86380 86390 1
406491 99406491 1001 86380 86390 1
406474 99406474 1001 86380 86390 1
406639 99406639 1001 86380 86390 1
406693 99406693 1001 86380 86390 1
406720 99406720 1001 86380 86390 1
406698 99406698 1001 86380 86390 1
406911 99406911 1001 86380 86390 1
406891 99406891 1001 86380 86390 1
407122 99407122 1001 86380 86390 1
407050 99407050 1001 86380 86390 1
407171 99407171 1001 86380 86390 1
407297 99407297 1001 86380 86390 1
407566 99407566 1001 86380 86390 1
407752 99407752 1001 86380 86390 1
407709 99407709 1001 86380 86390 1
407678 99407678 1001 86380 86390 1
407952 99407952 1001 86380 86390 1
408019 99408019 1001 86380 86390 1
408210 99408210 1001 86380 86390 1
408406 99408406 1001 86380 86390 1
408396 99408396 1001 86380 86390 1
408520 99408520 1001 86380 86390 1
408551 99408551 1001 86380 86390 1
408708 99408708 1001 86380 86390 1
408738 99408738 1001 86380 86390 1
408824 99408824 1001 86380 86390 1
408987 99408987 1001 86380 86390 1
409180 99409180 1001 86380 86390 1
409282 99409282 1001 86380 86390 1
409259 99409259 1001 86380 86390 1
409290 99409290 1001 86380 86390 1
409299 99409299 1001 86380 86390 1
409500 99409500 1001 86380 86390 1
409567 99409567 1001 86380 86390 1
409602 99409602 1001 86380 86390 1
409765 99409765 1001 86380 86390 1
409843 99409843 1001 86380 86390 1
409916 99409916 1001 86380 86390 1
410261 99410261 1001 86380 86390 1
410303 99410303 1001 86380 86390 1
410414 99410414 1001 86380 86390 1
411426 99411426 1001 86380 86390 1
411614 99411614 1001 86380 86390 1
411664 99411664 1001 86380 86390 1
411705 99411705 1001 86380 86390 1
411785 99411785 1001 86380 86390 1
412174 99412174 1001 86380 86390 1
412257 99412257 1001 86380 86390 1
412344 99412344 1001 86380 86390 1
412347 99412347 1001 86380 86390 1
413289 99413289 1001 86380 86390 1
413006 99413006 1001 86380 86390 1
413061 99413061 1001 86380 86390 1
413212 99413212 1001 86380 86390 1
412645 99412645 1001 86380 86390 1
412756 99412756 1001 86380 86390 1
412705 99412705 1001 86380 86390 1
413862 99413862 1001 86380 86390 1
415146 99415146 1001 86380 86390 1
414638 99414638 1001 86380 86390 1
414512 99414512 1001 86380 86390 1
414694 99414694 1001 86380 86390 1
414748 99414748 1001 86380 86390 1
414326 99414326 1001 86380 86390 1
414193 99414193 1001 86380 86390 1
415509 99415509 1001 86380 86390 1
415347 99415347 1001 86380 86390 1
415589 99415589 1001 86380 86390 1
415694 99415694 1001 86380 86390 1
416701 99416701 1001 86380 86390 1
416715 99416715 1001 86380 86390 1
416971 99416971 1001 86380 86390 1
416831 99416831 1001 86380 86390 1
416464 99416464 1001 86380 86390 1
416152 99416152 1001 86380 86390 1
416033 99416033 1001 86380 86390 1
416052 99416052 1001 86380 86390 1
417057 99417057 1001 86380 86390 1
417458 99417458 1001 86380 86390 1
418059 99418059 1001 86380 86390 1
418230 99418230 1001 86380 86390 1
418298 99418298 1001 86380 86390 1
418324 99418324 1001 86380 86390 1
418154 99418154 1001 86380 86390 1
418191 99418191 1001 86380 86390 1
417709 99417709 1001 86380 86390 1
417635 99417635 1001 86380 86390 1
417966 99417966 1001 86380 86390 1
417664 99417664 1001 86380 86390 1
417944 99417944 1001 86380 86390 1
417692 99417692 1001 86380 86390 1
418806 99418806 1001 86380 86390 1
420385 99420385 1001 86380 86390 1
419667 99419667 1001 86380 86390 1
419950 99419950 1001 86380 86390 1
419975 99419975 1001 86380 86390 1
419318 99419318 1001 86380 86390 1
419568 99419568 1001 86380 86390 1
419216 99419216 1001 86380 86390 1
420493 99420493 1001 86380 86390 1
420675 99420675 1001 86380 86390 1
420506 99420506 1001 86380 86390 1
420460 99420460 1001 86380 86390 1
421839 99421839 1001 86380 86390 1
421270 99421270 1001 86380 86390 1
421582 99421582 1001 86380 86390 1
420890 99420890 1001 86380 86390 1
421011 99421011 1001 86380 86390 1
421019 99421019 1001 86380 86390 1
421217 99421217 1001 86380 86390 1
420883 99420883 1001 86380 86390 1
421168 99421168 1001 86380 86390 1
422214 99422214 1001 86380 86390 1
422141 99422141 1001 86380 86390 1
423601 99423601 1001 86380 86390 1
423709 99423709 1001 86380 86390 1
423328 99423328 1001 86380 86390 1
423567 99423567 1001 86380 86390 1
423365 99423365 1001 86380 86390 1
423252 99423252 1001 86380 86390 1
423214 99423214 1001 86380 86390 1
422677 99422677 1001 86380 86390 1
422655 99422655 1001 86380 86390 1
422578 99422578 1001 86380 86390 1
424045 99424045 1001 86380 86390 1
423930 99423930 1001 86380 86390 1
423765 99423765 1001 86380 86390 1
425248 99425248 1001 86380 86390 1
425166 99425166 1001 86380 86390 1
424869 99424869 1001 86380 86390 1
424973 99424973 1001 86380 86390 1
424899 99424899 1001 86380 86390 1
424949 99424949 1001 86380 86390 1
424338 99424338 1001 86380 86390 1
424414 99424414 1001 86380 86390 1
424274 99424274 1001 86380 86390 1
424582 99424582 1001 86380 86390 1
425649 99425649 1001 86380 86390 1
425427 99425427 1001 86380 86390 1
426948 99426948 1001 86380 86390 1
426824 99426824 1001 86380 86390 1
426890 99426890 1001 86380 86390 1
426399 99426399 1001 86380 86390 1
426356 99426356 1001 86380 86390 1
426536 99426536 1001 86380 86390 1
425948 99425948 1001 86380 86390 1
426029 99426029 1001 86380 86390 1
427145 99427145 1001 86380 86390 1
427306 99427306 1001 86380 86390 1
428732 99428732 1001 86380 86390 1
428518 99428518 1001 86380 86390 1
428643 99428643 1001 86380 86390 1
428724 99428724 1001 86380 86390 1
428044 99428044 1001 86380 86390 1
428304 99428304 1001 86380 86390 1
428135 99428135 1001 86380 86390 1
427920 99427920 1001 86380 86390 1
427626 99427626 1001 86380 86390 1
428763 99428763 1001 86380 86390 1
428855 99428855 1001 86380 86390 1
430225 99430225 1001 86380 86390 1
429650 99429650 1001 86380 86390 1
429321 99429321 1001 86380 86390 1
429312 99429312 1001 86380 86390 1
431742 99431742 1001 86380 86390 1
431716 99431716 1001 86380 86390 1
431895 99431895 1001 86380 86390 1
431816 99431816 1001 86380 86390 1
431457 99431457 1001 86380 86390 1
430907 99430907 1001 86380 86390 1
430943 99430943 1001 86380 86390 1
431236 99431236 1001 86380 86390 1
432226 99432226 1001 86380 86390 1
432210 99432210 1001 86380 86390 1
432445 99432445 1001 86380 86390 1
433381 99433381 1001 86380 86390 1
433547 99433547 1001 86380 86390 1
433609 99433609 1001 86380 86390 1
432965 99432965 1001 86380 86390 1
432967 99432967 1001 86380 86390 1
433057 99433057 1001 86380 86390 1
433146 99433146 1001 86380 86390 1
433060 99433060 1001 86380 86390 1
432962 99432962 1001 86380 86390 1
432678 99432678 1001 86380 86390 1
432574 99432574 1001 86380 86390 1
432696 99432696 1001 86380 86390 1
434134 99434134 1001 86380 86390 1
433863 99433863 1001 86380 86390 1
434029 99434029 1001 86380 86390 1
434088 99434088 1001 86380 86390 1
435083 99435083 1001 86380 86390 1
435201 99435201 1001 86380 86390 1
435233 99435233 1001 86380 86390 1
434681 99434681 1001 86380 86390 1
434640 99434640 1001 86380 86390 1
434849 99434849 1001 86380 86390 1
434753 99434753 1001 86380 86390 1
434532 99434532 1001 86380 86390 1
434381 99434381 1001 86380 86390 1
434460 99434460 1001 86380 86390 1
434248 99434248 1001 86380 86390 1
435688 99435688 1001 86380 86390 1
435446 99435446 1001 86380 86390 1
435891 99435891 1001 86380 86390 1
436873 99436873 1001 86380 86390 1
436917 99436917 1001 86380 86390 1
436727 99436727 1001 86380 86390 1
436388 99436388 1001 86380 86390 1
436476 99436476 1001 86380 86390 1
436371 99436371 1001 86380 86390 1
436581 99436581 1001 86380 86390 1
436098 99436098 1001 86380 86390 1
435907 99435907 1001 86380 86390 1
436274 99436274 1001 86380 86390 1
436083 99436083 1001 86380 86390 1
436158 99436158 1001 86380 86390 1
437321 99437321 1001 86380 86390 1
300087 99300087 1001 86380 86390 1
300037 99300037 1001 86380 86390 1
437289 99437289 1001 86380 86390 1
300669 99300669 1001 86380 86390 1
300713 99300713 1001 86380 86390 1
300572 99300572 1001 86380 86390 1
300498 99300498 1001 86380 86390 1
300382 99300382 1001 86380 86390 1
300340 99300340 1001 86380 86390 1
300211 99300211 1001 86380 86390 1
300191 99300191 1001 86380 86390 1
300296 99300296 1001 86380 86390 1
300855 99300855 1001 86380 86390 1
300899 99300899 1001 86380 86390 1
300917 99300917 1001 86380 86390 1
301395 99301395 1001 86380 86390 1
301461 99301461 1001 86380 86390 1
301247 99301247 1001 86380 86390 1
301158 99301158 1001 86380 86390 1
300965 99300965 1001 86380 86390 1
301043 99301043 1001 86380 86390 1
301738 99301738 1001 86380 86390 1
302280 99302280 1001 86380 86390 1
302181 99302181 1001 86380 86390 1
302237 99302237 1001 86380 86390 1
302315 99302315 1001 86380 86390 1
302328 99302328 1001 86380 86390 1
302080 99302080 1001 86380 86390 1
302055 99302055 1001 86380 86390 1
302173 99302173 1001 86380 86390 1
302005 99302005 1001 86380 86390 1
301891 99301891 1001 86380 86390 1
301944 99301944 1001 86380 86390 1
301932 99301932 1001 86380 86390 1
301768 99301768 1001 86380 86390 1
301811 99301811 1001 86380 86390 1
302433 99302433 1001 86380 86390 1
302551 99302551 1001 86380 86390 1
302545 99302545 1001 86380 86390 1
303079 99303079 1001 86380 86390 1
303047 99303047 1001 86380 86390 1
303151 99303151 1001 86380 86390 1
302927 99302927 1001 86380 86390 1
302810 99302810 1001 86380 86390 1
302907 99302907 1001 86380 86390 1
302717 99302717 1001 86380 86390 1
302692 99302692 1001 86380 86390 1
303245 99303245 1001 86380 86390 1
303288 99303288 1001 86380 86390 1
303280 99303280 1001 86380 86390 1
303973 99303973 1001 86380 86390 1
303870 99303870 1001 86380 86390 1
303883 99303883 1001 86380 86390 1
304013 99304013 1001 86380 86390 1
303899 99303899 1001 86380 86390 1
303875 99303875 1001 86380 86390 1
303816 99303816 1001 86380 86390 1
303662 99303662 1001 86380 86390 1
303669 99303669 1001 86380 86390 1
303683 99303683 1001 86380 86390 1
303568 99303568 1001 86380 86390 1
303582 99303582 1001 86380 86390 1
303436 99303436 1001 86380 86390 1
304226 99304226 1001 86380 86390 1
304215 99304215 1001 86380 86390 1
304152 99304152 1001 86380 86390 1
304090 99304090 1001 86380 86390 1
304078 99304078 1001 86380 86390 1
304091 99304091 1001 86380 86390 1
304236 99304236 1001 86380 86390 1
304723 99304723 1001 86380 86390 1
304675 99304675 1001 86380 86390 1
304485 99304485 1001 86380 86390 1
304539 99304539 1001 86380 86390 1
304647 99304647 1001 86380 86390 1
304637 99304637 1001 86380 86390 1
304285 99304285 1001 86380 86390 1
304391 99304391 1001 86380 86390 1
304936 99304936 1001 86380 86390 1
304944 99304944 1001 86380 86390 1
305009 99305009 1001 86380 86390 1
305535 99305535 1001 86380 86390 1
305664 99305664 1001 86380 86390 1
305578 99305578 1001 86380 86390 1
305383 99305383 1001 86380 86390 1
305297 99305297 1001 86380 86390 1
500070 99500070 1001 86380 86390 1
500085 99500085 1001 86380 86390 1
500151 99500151 1001 86380 86390 1
500633 99500633 1001 86380 86390 1
500659 99500659 1001 86380 86390 1
500724 99500724 1001 86380 86390 1
500781 99500781 1001 86380 86390 1
500615 99500615 1001 86380 86390 1
500587 99500587 1001 86380 86390 1
500564 99500564 1001 86380 86390 1
500605 99500605 1001 86380 86390 1
500464 99500464 1001 86380 86390 1
500270 99500270 1001 86380 86390 1
500253 99500253 1001 86380 86390 1
500962 99500962 1001 86380 86390 1
500975 99500975 1001 86380 86390 1
500978 99500978 1001 86380 86390 1
501527 99501527 1001 86380 86390 1
501061 99501061 1001 86380 86390 1
501165 99501165 1001 86380 86390 1
501140 99501140 1001 86380 86390 1
501092 99501092 1001 86380 86390 1
501131 99501131 1001 86380 86390 1
501054 99501054 1001 86380 86390 1
501199 99501199 1001 86380 86390 1
501654 99501654 1001 86380 86390 1
502463 99502463 1001 86380 86390 1
502130 99502130 1001 86380 86390 1
502200 99502200 1001 86380 86390 1
502014 99502014 1001 86380 86390 1
501914 99501914 1001 86380 86390 1
501862 99501862 1001 86380 86390 1
501984 99501984 1001 86380 86390 1
503177 99503177 1001 86380 86390 1
503169 99503169 1001 86380 86390 1
503272 99503272 1001 86380 86390 1
503134 99503134 1001 86380 86390 1
503201 99503201 1001 86380 86390 1
502996 99502996 1001 86380 86390 1
502933 99502933 1001 86380 86390 1
502998 99502998 1001 86380 86390 1
503055 99503055 1001 86380 86390 1
503487 99503487 1001 86380 86390 1
503397 99503397 1001 86380 86390 1
503403 99503403 1001 86380 86390 1
503941 99503941 1001 86380 86390 1
504010 99504010 1001 86380 86390 1
503748 99503748 1001 86380 86390 1
503800 99503800 1001 86380 86390 1
503841 99503841 1001 86380 86390 1
503867 99503867 1001 86380 86390 1
503845 99503845 1001 86380 86390 1
503511 99503511 1001 86380 86390 1
503696 99503696 1001 86380 86390 1
503595 99503595 1001 86380 86390 1
504180 99504180 1001 86380 86390 1
504182 99504182 1001 86380 86390 1
504264 99504264 1001 86380 86390 1
504317 99504317 1001 86380 86390 1
504240 99504240 1001 86380 86390 1
504279 99504279 1001 86380 86390 1
504189 99504189 1001 86380 86390 1
504282 99504282 1001 86380 86390 1
504790 99504790 1001 86380 86390 1
504779 99504779 1001 86380 86390 1
504758 99504758 1001 86380 86390 1
504666 99504666 1001 86380 86390 1
504707 99504707 1001 86380 86390 1
504365 99504365 1001 86380 86390 1
504498 99504498 1001 86380 86390 1
504369 99504369 1001 86380 86390 1
504969 99504969 1001 86380 86390 1
505063 99505063 1001 86380 86390 1
504959 99504959 1001 86380 86390 1
505081 99505081 1001 86380 86390 1
505654 99505654 1001 86380 86390 1
505605 99505605 1001 86380 86390 1
505477 99505477 1001 86380 86390 1
505544 99505544 1001 86380 86390 1
505304 99505304 1001 86380 86390 1
505275 99505275 1001 86380 86390 1
505340 99505340 1001 86380 86390 1
505172 99505172 1001 86380 86390 1
505910 99505910 1001 86380 86390 1
505937 99505937 1001 86380 86390 1
505892 99505892 1001 86380 86390 1
505776 99505776 1001 86380 86390 1
505880 99505880 1001 86380 86390 1
506446 99506446 1001 86380 86390 1
506409 99506409 1001 86380 86390 1
506317 99506317 1001 86380 86390 1
506227 99506227 1001 86380 86390 1
506244 99506244 1001 86380 86390 1
506068 99506068 1001 86380 86390 1
506045 99506045 1001 86380 86390 1
506697 99506697 1001 86380 86390 1
507324 99507324 1001 86380 86390 1
507313 99507313 1001 86380 86390 1
507354 99507354 1001 86380 86390 1
507088 99507088 1001 86380 86390 1
507166 99507166 1001 86380 86390 1
507180 99507180 1001 86380 86390 1
507119 99507119 1001 86380 86390 1
507132 99507132 1001 86380 86390 1
507108 99507108 1001 86380 86390 1
506958 99506958 1001 86380 86390 1
506816 99506816 1001 86380 86390 1
506909 99506909 1001 86380 86390 1
507500 99507500 1001 86380 86390 1
507561 99507561 1001 86380 86390 1
507626 99507626 1001 86380 86390 1
508213 99508213 1001 86380 86390 1
508186 99508186 1001 86380 86390 1
508129 99508129 1001 86380 86390 1
507879 99507879 1001 86380 86390 1
507971 99507971 1001 86380 86390 1
507668 99507668 1001 86380 86390 1
507632 99507632 1001 86380 86390 1
507827 99507827 1001 86380 86390 1
507686 99507686 1001 86380 86390 1
508990 99508990 1001 86380 86390 1
508913 99508913 1001 86380 86390 1
509052 99509052 1001 86380 86390 1
508902 99508902 1001 86380 86390 1
508945 99508945 1001 86380 86390 1
508818 99508818 1001 86380 86390 1
508743 99508743 1001 86380 86390 1
508822 99508822 1001 86380 86390 1
508652 99508652 1001 86380 86390 1
508579 99508579 1001 86380 86390 1
509101 99509101 1001 86380 86390 1
509140 99509140 1001 86380 86390 1
509850 99509850 1001 86380 86390 1
509750 99509750 1001 86380 86390 1
509763 99509763 1001 86380 86390 1
509634 99509634 1001 86380 86390 1
509319 99509319 1001 86380 86390 1
509347 99509347 1001 86380 86390 1
510067 99510067 1001 86380 86390 1
510004 99510004 1001 86380 86390 1
510062 99510062 1001 86380 86390 1
509998 99509998 1001 86380 86390 1
510726 99510726 1001 86380 86390 1
510632 99510632 1001 86380 86390 1
510622 99510622 1001 86380 86390 1
510517 99510517 1001 86380 86390 1
510274 99510274 1001 86380 86390 1
510234 99510234 1001 86380 86390 1
510260 99510260 1001 86380 86390 1
511515 99511515 1001 86380 86390 1
511528 99511528 1001 86380 86390 1
511429 99511429 1001 86380 86390 1
511539 99511539 1001 86380 86390 1
511153 99511153 1001 86380 86390 1
511283 99511283 1001 86380 86390 1
511339 99511339 1001 86380 86390 1
511238 99511238 1001 86380 86390 1
511227 99511227 1001 86380 86390 1
510997 99510997 1001 86380 86390 1
511081 99511081 1001 86380 86390 1
510939 99510939 1001 86380 86390 1
510966 99510966 1001 86380 86390 1
510953 99510953 1001 86380 86390 1
511098 99511098 1001 86380 86390 1
511577 99511577 1001 86380 86390 1
511645 99511645 1001 86380 86390 1
511713 99511713 1001 86380 86390 1
512247 99512247 1001 86380 86390 1
512033 99512033 1001 86380 86390 1
512046 99512046 1001 86380 86390 1
511975 99511975 1001 86380 86390 1
512144 99512144 1001 86380 86390 1
512132 99512132 1001 86380 86390 1
511958 99511958 1001 86380 86390 1
511781 99511781 1001 86380 86390 1
512544 99512544 1001 86380 86390 1
512583 99512583 1001 86380 86390 1
512584 99512584 1001 86380 86390 1
512495 99512495 1001 86380 86390 1
512395 99512395 1001 86380 86390 1
512436 99512436 1001 86380 86390 1
512580 99512580 1001 86380 86390 1
513025 99513025 1001 86380 86390 1
513083 99513083 1001 86380 86390 1
513188 99513188 1001 86380 86390 1
513189 99513189 1001 86380 86390 1
513124 99513124 1001 86380 86390 1
513151 99513151 1001 86380 86390 1
513087 99513087 1001 86380 86390 1
512975 99512975 1001 86380 86390 1
512901 99512901 1001 86380 86390 1
512789 99512789 1001 86380 86390 1
513247 99513247 1001 86380 86390 1
513252 99513252 1001 86380 86390 1
513955 99513955 1001 86380 86390 1
513884 99513884 1001 86380 86390 1
513913 99513913 1001 86380 86390 1
513618 99513618 1001 86380 86390 1
513584 99513584 1001 86380 86390 1
513509 99513509 1001 86380 86390 1
514080 99514080 1001 86380 86390 1
514084 99514084 1001 86380 86390 1
514110 99514110 1001 86380 86390 1
514190 99514190 1001 86380 86390 1
514230 99514230 1001 86380 86390 1
514768 99514768 1001 86380 86390 1
514799 99514799 1001 86380 86390 1
514790 99514790 1001 86380 86390 1
514846 99514846 1001 86380 86390 1
514652 99514652 1001 86380 86390 1
514607 99514607 1001 86380 86390 1
514380 99514380 1001 86380 86390 1
514342 99514342 1001 86380 86390 1
514255 99514255 1001 86380 86390 1
514412 99514412 1001 86380 86390 1
514244 99514244 1001 86380 86390 1
514946 99514946 1001 86380 86390 1
515051 99515051 1001 86380 86390 1
514974 99514974 1001 86380 86390 1
514870 99514870 1001 86380 86390 1
514963 99514963 1001 86380 86390 1
515059 99515059 1001 86380 86390 1
515622 99515622 1001 86380 86390 1
515584 99515584 1001 86380 86390 1
515655 99515655 1001 86380 86390 1
515349 99515349 1001 86380 86390 1
515427 99515427 1001 86380 86390 1
515431 99515431 1001 86380 86390 1
515303 99515303 1001 86380 86390 1
515474 99515474 1001 86380 86390 1
515475 99515475 1001 86380 86390 1
515684 99515684 1001 86380 86390 1
515871 99515871 1001 86380 86390 1
516485 99516485 1001 86380 86390 1
516404 99516404 1001 86380 86390 1
516392 99516392 1001 86380 86390 1
516503 99516503 1001 86380 86390 1
516231 99516231 1001 86380 86390 1
516258 99516258 1001 86380 86390 1
516093 99516093 1001 86380 86390 1
516017 99516017 1001 86380 86390 1
516614 99516614 1001 86380 86390 1
516682 99516682 1001 86380 86390 1
516583 99516583 1001 86380 86390 1
517272 99517272 1001 86380 86390 1
517201 99517201 1001 86380 86390 1
517140 99517140 1001 86380 86390 1
517119 99517119 1001 86380 86390 1
517112 99517112 1001 86380 86390 1
517090 99517090 1001 86380 86390 1
516898 99516898 1001 86380 86390 1
517501 99517501 1001 86380 86390 1
517385 99517385 1001 86380 86390 1
517440 99517440 1001 86380 86390 1
517369 99517369 1001 86380 86390 1
517866 99517866 1001 86380 86390 1
517881 99517881 1001 86380 86390 1
517778 99517778 1001 86380 86390 1
517818 99517818 1001 86380 86390 1
517834 99517834 1001 86380 86390 1
517938 99517938 1001 86380 86390 1
518179 99518179 1001 86380 86390 1
518834 99518834 1001 86380 86390 1
518963 99518963 1001 86380 86390 1
518878 99518878 1001 86380 86390 1
518930 99518930 1001 86380 86390 1
518943 99518943 1001 86380 86390 1
518969 99518969 1001 86380 86390 1
518841 99518841 1001 86380 86390 1
518819 99518819 1001 86380 86390 1
518858 99518858 1001 86380 86390 1
518617 99518617 1001 86380 86390 1
518663 99518663 1001 86380 86390 1
518428 99518428 1001 86380 86390 1
518998 99518998 1001 86380 86390 1
519121 99519121 1001 86380 86390 1
519641 99519641 1001 86380 86390 1
519746 99519746 1001 86380 86390 1
519538 99519538 1001 86380 86390 1
519350 99519350 1001 86380 86390 1
519223 99519223 1001 86380 86390 1
519327 99519327 1001 86380 86390 1
519344 99519344 1001 86380 86390 1
519242 99519242 1001 86380 86390 1
519981 99519981 1001 86380 86390 1
520537 99520537 1001 86380 86390 1
520567 99520567 1001 86380 86390 1
520458 99520458 1001 86380 86390 1
520335 99520335 1001 86380 86390 1
520375 99520375 1001 86380 86390 1
520300 99520300 1001 86380 86390 1
520301 99520301 1001 86380 86390 1
520239 99520239 1001 86380 86390 1
520152 99520152 1001 86380 86390 1
520079 99520079 1001 86380 86390 1
520106 99520106 1001 86380 86390 1
520109 99520109 1001 86380 86390 1
520819 99520819 1001 86380 86390 1
520811 99520811 1001 86380 86390 1
520801 99520801 1001 86380 86390 1
520673 99520673 1001 86380 86390 1
521122 99521122 1001 86380 86390 1
521074 99521074 1001 86380 86390 1
521076 99521076 1001 86380 86390 1
521065 99521065 1001 86380 86390 1
520936 99520936 1001 86380 86390 1
520966 99520966 1001 86380 86390 1
521031 99521031 1001 86380 86390 1
521022 99521022 1001 86380 86390 1
520933 99520933 1001 86380 86390 1
521517 99521517 1001 86380 86390 1
521505 99521505 1001 86380 86390 1
521558 99521558 1001 86380 86390 1
521507 99521507 1001 86380 86390 1
521547 99521547 1001 86380 86390 1
521665 99521665 1001 86380 86390 1
521631 99521631 1001 86380 86390 1
522241 99522241 1001 86380 86390 1
522282 99522282 1001 86380 86390 1
522037 99522037 1001 86380 86390 1
521975 99521975 1001 86380 86390 1
521913 99521913 1001 86380 86390 1
521859 99521859 1001 86380 86390 1
521708 99521708 1001 86380 86390 1
521851 99521851 1001 86380 86390 1
521839 99521839 1001 86380 86390 1
522347 99522347 1001 86380 86390 1
522467 99522467 1001 86380 86390 1
522457 99522457 1001 86380 86390 1
523031 99523031 1001 86380 86390 1
523061 99523061 1001 86380 86390 1
523101 99523101 1001 86380 86390 1
522880 99522880 1001 86380 86390 1
522857 99522857 1001 86380 86390 1
522502 99522502 1001 86380 86390 1
522545 99522545 1001 86380 86390 1
523245 99523245 1001 86380 86390 1
523129 99523129 1001 86380 86390 1
523158 99523158 1001 86380 86390 1
523119 99523119 1001 86380 86390 1
523175 99523175 1001 86380 86390 1
523163 99523163 1001 86380 86390 1
523296 99523296 1001 86380 86390 1
523762 99523762 1001 86380 86390 1
523940 99523940 1001 86380 86390 1
523625 99523625 1001 86380 86390 1
523667 99523667 1001 86380 86390 1
523519 99523519 1001 86380 86390 1
523339 99523339 1001 86380 86390 1
524111 99524111 1001 86380 86390 1
524121 99524121 1001 86380 86390 1
524626 99524626 1001 86380 86390 1
524448 99524448 1001 86380 86390 1
524370 99524370 1001 86380 86390 1
524437 99524437 1001 86380 86390 1
524496 99524496 1001 86380 86390 1
524499 99524499 1001 86380 86390 1
524345 99524345 1001 86380 86390 1
524333 99524333 1001 86380 86390 1
524151 99524151 1001 86380 86390 1
524235 99524235 1001 86380 86390 1
524225 99524225 1001 86380 86390 1
524892 99524892 1001 86380 86390 1
525405 99525405 1001 86380 86390 1
525446 99525446 1001 86380 86390 1
525582 99525582 1001 86380 86390 1
525467 99525467 1001 86380 86390 1
525262 99525262 1001 86380 86390 1
525200 99525200 1001 86380 86390 1
525195 99525195 1001 86380 86390 1
525002 99525002 1001 86380 86390 1
525175 99525175 1001 86380 86390 1
525671 99525671 1001 86380 86390 1
525802 99525802 1001 86380 86390 1
525636 99525636 1001 86380 86390 1
525719 99525719 1001 86380 86390 1
525682 99525682 1001 86380 86390 1
526227 99526227 1001 86380 86390 1
526383 99526383 1001 86380 86390 1
526178 99526178 1001 86380 86390 1
526143 99526143 1001 86380 86390 1
526156 99526156 1001 86380 86390 1
526066 99526066 1001 86380 86390 1
526057 99526057 1001 86380 86390 1
526083 99526083 1001 86380 86390 1
526110 99526110 1001 86380 86390 1
526059 99526059 1001 86380 86390 1
525854 99525854 1001 86380 86390 1
525984 99525984 1001 86380 86390 1
525923 99525923 1001 86380 86390 1
525991 99525991 1001 86380 86390 1
526602 99526602 1001 86380 86390 1
526487 99526487 1001 86380 86390 1
526475 99526475 1001 86380 86390 1
526555 99526555 1001 86380 86390 1
526608 99526608 1001 86380 86390 1
526482 99526482 1001 86380 86390 1
527216 99527216 1001 86380 86390 1
527124 99527124 1001 86380 86390 1
527089 99527089 1001 86380 86390 1
527054 99527054 1001 86380 86390 1
526921 99526921 1001 86380 86390 1
526986 99526986 1001 86380 86390 1
526695 99526695 1001 86380 86390 1
526634 99526634 1001 86380 86390 1
526713 99526713 1001 86380 86390 1
527291 99527291 1001 86380 86390 1
527357 99527357 1001 86380 86390 1
527922 99527922 1001 86380 86390 1
527831 99527831 1001 86380 86390 1
527845 99527845 1001 86380 86390 1
527722 99527722 1001 86380 86390 1
527840 99527840 1001 86380 86390 1
527578 99527578 1001 86380 86390 1
527461 99527461 1001 86380 86390 1
527631 99527631 1001 86380 86390 1
527634 99527634 1001 86380 86390 1
528137 99528137 1001 86380 86390 1
528268 99528268 1001 86380 86390 1
528240 99528240 1001 86380 86390 1
528701 99528701 1001 86380 86390 1
528568 99528568 1001 86380 86390 1
528612 99528612 1001 86380 86390 1
528496 99528496 1001 86380 86390 1
528629 99528629 1001 86380 86390 1
528410 99528410 1001 86380 86390 1
528299 99528299 1001 86380 86390 1
529072 99529072 1001 86380 86390 1
528997 99528997 1001 86380 86390 1
528933 99528933 1001 86380 86390 1
528987 99528987 1001 86380 86390 1
529052 99529052 1001 86380 86390 1
529670 99529670 1001 86380 86390 1
529340 99529340 1001 86380 86390 1
529354 99529354 1001 86380 86390 1
529469 99529469 1001 86380 86390 1
529288 99529288 1001 86380 86390 1
529112 99529112 1001 86380 86390 1
529272 99529272 1001 86380 86390 1
529780 99529780 1001 86380 86390 1
529871 99529871 1001 86380 86390 1
529771 99529771 1001 86380 86390 1
530453 99530453 1001 86380 86390 1
530159 99530159 1001 86380 86390 1
530342 99530342 1001 86380 86390 1
530293 99530293 1001 86380 86390 1
530203 99530203 1001 86380 86390 1
530334 99530334 1001 86380 86390 1
529956 99529956 1001 86380 86390 1
529970 99529970 1001 86380 86390 1
530713 99530713 1001 86380 86390 1
531358 99531358 1001 86380 86390 1
531371 99531371 1001 86380 86390 1
530980 99530980 1001 86380 86390 1
531106 99531106 1001 86380 86390 1
530901 99530901 1001 86380 86390 1
530914 99530914 1001 86380 86390 1
530929 99530929 1001 86380 86390 1
530881 99530881 1001 86380 86390 1
530961 99530961 1001 86380 86390 1
530925 99530925 1001 86380 86390 1
531493 99531493 1001 86380 86390 1
531442 99531442 1001 86380 86390 1
531398 99531398 1001 86380 86390 1
532065 99532065 1001 86380 86390 1
532138 99532138 1001 86380 86390 1
531860 99531860 1001 86380 86390 1
531900 99531900 1001 86380 86390 1
531927 99531927 1001 86380 86390 1
531918 99531918 1001 86380 86390 1
531946 99531946 1001 86380 86390 1
531817 99531817 1001 86380 86390 1
531650 99531650 1001 86380 86390 1
531691 99531691 1001 86380 86390 1
531695 99531695 1001 86380 86390 1
531622 99531622 1001 86380 86390 1
532283 99532283 1001 86380 86390 1
532389 99532389 1001 86380 86390 1
532344 99532344 1001 86380 86390 1
532907 99532907 1001 86380 86390 1
532900 99532900 1001 86380 86390 1
533025 99533025 1001 86380 86390 1
532740 99532740 1001 86380 86390 1
532755 99532755 1001 86380 86390 1
532756 99532756 1001 86380 86390 1
533090 99533090 1001 86380 86390 1
533858 99533858 1001 86380 86390 1
533741 99533741 1001 86380 86390 1
533472 99533472 1001 86380 86390 1
533515 99533515 1001 86380 86390 1
533580 99533580 1001 86380 86390 1
533361 99533361 1001 86380 86390 1
533249 99533249 1001 86380 86390 1
533910 99533910 1001 86380 86390 1
534053 99534053 1001 86380 86390 1
533939 99533939 1001 86380 86390 1
533991 99533991 1001 86380 86390 1
534006 99534006 1001 86380 86390 1
534584 99534584 1001 86380 86390 1
534314 99534314 1001 86380 86390 1
534289 99534289 1001 86380 86390 1
534460 99534460 1001 86380 86390 1
534463 99534463 1001 86380 86390 1
534400 99534400 1001 86380 86390 1
534283 99534283 1001 86380 86390 1
534190 99534190 1001 86380 86390 1
534192 99534192 1001 86380 86390 1
534856 99534856 1001 86380 86390 1
535330 99535330 1001 86380 86390 1
535408 99535408 1001 86380 86390 1
535355 99535355 1001 86380 86390 1
535204 99535204 1001 86380 86390 1
535283 99535283 1001 86380 86390 1
535260 99535260 1001 86380 86390 1
535145 99535145 1001 86380 86390 1
534903 99534903 1001 86380 86390 1
535027 99535027 1001 86380 86390 1
535079 99535079 1001 86380 86390 1
534927 99534927 1001 86380 86390 1
535613 99535613 1001 86380 86390 1
535656 99535656 1001 86380 86390 1
535670 99535670 1001 86380 86390 1
535607 99535607 1001 86380 86390 1
536133 99536133 1001 86380 86390 1
536296 99536296 1001 86380 86390 1
536259 99536259 1001 86380 86390 1
536055 99536055 1001 86380 86390 1
536094 99536094 1001 86380 86390 1
536060 99536060 1001 86380 86390 1
536013 99536013 1001 86380 86390 1
535914 99535914 1001 86380 86390 1
535749 99535749 1001 86380 86390 1
535791 99535791 1001 86380 86390 1
535896 99535896 1001 86380 86390 1
536411 99536411 1001 86380 86390 1
536480 99536480 1001 86380 86390 1
536364 99536364 1001 86380 86390 1
536397 99536397 1001 86380 86390 1
537015 99537015 1001 86380 86390 1
537157 99537157 1001 86380 86390 1
536802 99536802 1001 86380 86390 1
536798 99536798 1001 86380 86390 1
536825 99536825 1001 86380 86390 1
536580 99536580 1001 86380 86390 1
536598 99536598 1001 86380 86390 1
536750 99536750 1001 86380 86390 1
537310 99537310 1001 86380 86390 1
537875 99537875 1001 86380 86390 1
537902 99537902 1001 86380 86390 1
537961 99537961 1001 86380 86390 1
537963 99537963 1001 86380 86390 1
537804 99537804 1001 86380 86390 1
537578 99537578 1001 86380 86390 1
537684 99537684 1001 86380 86390 1
537776 99537776 1001 86380 86390 1
537778 99537778 1001 86380 86390 1
537703 99537703 1001 86380 86390 1
537525 99537525 1001 86380 86390 1
537529 99537529 1001 86380 86390 1
537504 99537504 1001 86380 86390 1
537379 99537379 1001 86380 86390 1
538074 99538074 1001 86380 86390 1
538067 99538067 1001 86380 86390 1
538117 99538117 1001 86380 86390 1
538143 99538143 1001 86380 86390 1
538123 99538123 1001 86380 86390 1
538768 99538768 1001 86380 86390 1
538756 99538756 1001 86380 86390 1
538598 99538598 1001 86380 86390 1
538418 99538418 1001 86380 86390 1
538601 99538601 1001 86380 86390 1
538498 99538498 1001 86380 86390 1
538420 99538420 1001 86380 86390 1
538552 99538552 1001 86380 86390 1
538578 99538578 1001 86380 86390 1
538272 99538272 1001 86380 86390 1
538402 99538402 1001 86380 86390 1
538221 99538221 1001 86380 86390 1
538288 99538288 1001 86380 86390 1
538227 99538227 1001 86380 86390 1
538969 99538969 1001 86380 86390 1
538905 99538905 1001 86380 86390 1
539540 99539540 1001 86380 86390 1
539438 99539438 1001 86380 86390 1
539584 99539584 1001 86380 86390 1
539520 99539520 1001 86380 86390 1
539294 99539294 1001 86380 86390 1
539336 99539336 1001 86380 86390 1
539299 99539299 1001 86380 86390 1
539209 99539209 1001 86380 86390 1
539094 99539094 1001 86380 86390 1
539767 99539767 1001 86380 86390 1
539655 99539655 1001 86380 86390 1
539773 99539773 1001 86380 86390 1
539803 99539803 1001 86380 86390 1
539792 99539792 1001 86380 86390 1
540326 99540326 1001 86380 86390 1
540268 99540268 1001 86380 86390 1
540249 99540249 1001 86380 86390 1
540203 99540203 1001 86380 86390 1
540247 99540247 1001 86380 86390 1
540092 99540092 1001 86380 86390 1
540660 99540660 1001 86380 86390 1
540546 99540546 1001 86380 86390 1
540586 99540586 1001 86380 86390 1
540482 99540482 1001 86380 86390 1
540602 99540602 1001 86380 86390 1
541204 99541204 1001 86380 86390 1
541154 99541154 1001 86380 86390 1
541232 99541232 1001 86380 86390 1
541247 99541247 1001 86380 86390 1
541170 99541170 1001 86380 86390 1
541273 99541273 1001 86380 86390 1
541278 99541278 1001 86380 86390 1
540945 99540945 1001 86380 86390 1
540991 99540991 1001 86380 86390 1
541018 99541018 1001 86380 86390 1
541371 99541371 1001 86380 86390 1
541089 99541089 1001 86380 86390 1
541375 99541375 1001 86380 86390 1
542089 99542089 1001 86380 86390 1
541943 99541943 1001 86380 86390 1
542050 99542050 1001 86380 86390 1
542001 99542001 1001 86380 86390 1
542110 99542110 1001 86380 86390 1
541963 99541963 1001 86380 86390 1
541824 99541824 1001 86380 86390 1
541837 99541837 1001 86380 86390 1
541787 99541787 1001 86380 86390 1
541738 99541738 1001 86380 86390 1
541725 99541725 1001 86380 86390 1
541868 99541868 1001 86380 86390 1
541542 99541542 1001 86380 86390 1
541581 99541581 1001 86380 86390 1
541572 99541572 1001 86380 86390 1
542224 99542224 1001 86380 86390 1
542306 99542306 1001 86380 86390 1
542179 99542179 1001 86380 86390 1
542154 99542154 1001 86380 86390 1
542920 99542920 1001 86380 86390 1
542677 99542677 1001 86380 86390 1
542692 99542692 1001 86380 86390 1
542565 99542565 1001 86380 86390 1
542630 99542630 1001 86380 86390 1
542607 99542607 1001 86380 86390 1
542481 99542481 1001 86380 86390 1
542457 99542457 1001 86380 86390 1
542449 99542449 1001 86380 86390 1
542504 99542504 1001 86380 86390 1
543088 99543088 1001 86380 86390 1
543017 99543017 1001 86380 86390 1
543644 99543644 1001 86380 86390 1
543580 99543580 1001 86380 86390 1
543658 99543658 1001 86380 86390 1
543659 99543659 1001 86380 86390 1
543750 99543750 1001 86380 86390 1
543731 99543731 1001 86380 86390 1
543374 99543374 1001 86380 86390 1
543414 99543414 1001 86380 86390 1
543533 99543533 1001 86380 86390 1
543421 99543421 1001 86380 86390 1
543165 99543165 1001 86380 86390 1
543324 99543324 1001 86380 86390 1
543175 99543175 1001 86380 86390 1
543877 99543877 1001 86380 86390 1
543906 99543906 1001 86380 86390 1
543805 99543805 1001 86380 86390 1
544510 99544510 1001 86380 86390 1
544567 99544567 1001 86380 86390 1
544449 99544449 1001 86380 86390 1
544583 99544583 1001 86380 86390 1
544327 99544327 1001 86380 86390 1
544186 99544186 1001 86380 86390 1
544188 99544188 1001 86380 86390 1
544370 99544370 1001 86380 86390 1
544345 99544345 1001 86380 86390 1
544363 99544363 1001 86380 86390 1
544194 99544194 1001 86380 86390 1
544234 99544234 1001 86380 86390 1
543989 99543989 1001 86380 86390 1
544146 99544146 1001 86380 86390 1
544160 99544160 1001 86380 86390 1
544167 99544167 1001 86380 86390 1
543986 99543986 1001 86380 86390 1
544039 99544039 1001 86380 86390 1
544637 99544637 1001 86380 86390 1
403827 873 1001 65880 69837 1
529003 824 1001 63972 64271 1
531931 806 1001 41871 42171 1
400036 99400036 1001 86380 86390 1
400212 99400212 1001 86380 86390 1
400167 99400167 1001 86380 86390 1
400225 99400225 1001 86380 86390 1
400264 99400264 1001 86380 86390 1
400345 99400345 1001 86380 86390 1
400635 99400635 1001 86380 86390 1
400639 99400639 1001 86380 86390 1
400667 99400667 1001 86380 86390 1
400864 99400864 1001 86380 86390 1
400832 99400832 1001 86380 86390 1
400988 99400988 1001 86380 86390 1
400943 99400943 1001 86380 86390 1
401253 99401253 1001 86380 86390 1
401358 99401358 1001 86380 86390 1
401292 99401292 1001 86380 86390 1
401391 99401391 1001 86380 86390 1
401396 99401396 1001 86380 86390 1
401905 99401905 1001 86380 86390 1
402114 99402114 1001 86380 86390 1
402221 99402221 1001 86380 86390 1
402280 99402280 1001 86380 86390 1
402511 99402511 1001 86380 86390 1
402636 99402636 1001 86380 86390 1
402747 99402747 1001 86380 86390 1
403033 99403033 1001 86380 86390 1
403206 99403206 1001 86380 86390 1
403356 99403356 1001 86380 86390 1
403678 99403678 1001 86380 86390 1
403963 99403963 1001 86380 86390 1
404018 99404018 1001 86380 86390 1
404177 99404177 1001 86380 86390 1
404237 99404237 1001 86380 86390 1
404453 99404453 1001 86380 86390 1
404403 99404403 1001 86380 86390 1
404482 99404482 1001 86380 86390 1
404504 99404504 1001 86380 86390 1
404536 99404536 1001 86380 86390 1
404768 99404768 1001 86380 86390 1
404843 99404843 1001 86380 86390 1
405057 99405057 1001 86380 86390 1
405016 99405016 1001 86380 86390 1
405285 99405285 1001 86380 86390 1
405556 99405556 1001 86380 86390 1
405558 99405558 1001 86380 86390 1
405618 99405618 1001 86380 86390 1
405814 99405814 1001 86380 86390 1
405779 99405779 1001 86380 86390 1
405826 99405826 1001 86380 86390 1
405767 99405767 1001 86380 86390 1
405849 99405849 1001 86380 86390 1
405912 99405912 1001 86380 86390 1
405943 99405943 1001 86380 86390 1
405895 99405895 1001 86380 86390 1
405873 99405873 1001 86380 86390 1
406186 99406186 1001 86380 86390 1
406308 99406308 1001 86380 86390 1
406424 99406424 1001 86380 86390 1
406465 99406465 1001 86380 86390 1
406870 99406870 1001 86380 86390 1
406948 99406948 1001 86380 86390 1
407069 99407069 1001 86380 86390 1
407058 99407058 1001 86380 86390 1
407222 99407222 1001 86380 86390 1
407279 99407279 1001 86380 86390 1
407346 99407346 1001 86380 86390 1
407324 99407324 1001 86380 86390 1
407367 99407367 1001 86380 86390 1
407497 99407497 1001 86380 86390 1
407753 99407753 1001 86380 86390 1
407738 99407738 1001 86380 86390 1
407971 99407971 1001 86380 86390 1
407940 99407940 1001 86380 86390 1
407991 99407991 1001 86380 86390 1
408429 99408429 1001 86380 86390 1
408754 99408754 1001 86380 86390 1
409049 99409049 1001 86380 86390 1
409318 99409318 1001 86380 86390 1
409476 99409476 1001 86380 86390 1
409689 99409689 1001 86380 86390 1
409696 99409696 1001 86380 86390 1
409699 99409699 1001 86380 86390 1
409952 99409952 1001 86380 86390 1
409919 99409919 1001 86380 86390 1
410199 99410199 1001 86380 86390 1
410193 99410193 1001 86380 86390 1
410263 99410263 1001 86380 86390 1
410373 99410373 1001 86380 86390 1
410530 99410530 1001 86380 86390 1
410686 99410686 1001 86380 86390 1
410722 99410722 1001 86380 86390 1
410929 99410929 1001 86380 86390 1
411074 99411074 1001 86380 86390 1
411153 99411153 1001 86380 86390 1
411377 99411377 1001 86380 86390 1
411588 99411588 1001 86380 86390 1
411694 99411694 1001 86380 86390 1
411805 99411805 1001 86380 86390 1
411840 99411840 1001 86380 86390 1
411862 99411862 1001 86380 86390 1
412070 99412070 1001 86380 86390 1
412135 99412135 1001 86380 86390 1
412241 99412241 1001 86380 86390 1
412269 99412269 1001 86380 86390 1
412210 99412210 1001 86380 86390 1
413579 99413579 1001 86380 86390 1
413324 99413324 1001 86380 86390 1
413091 99413091 1001 86380 86390 1
413042 99413042 1001 86380 86390 1
412998 99412998 1001 86380 86390 1
412798 99412798 1001 86380 86390 1
412804 99412804 1001 86380 86390 1
412728 99412728 1001 86380 86390 1
412707 99412707 1001 86380 86390 1
412662 99412662 1001 86380 86390 1
412883 99412883 1001 86380 86390 1
414010 99414010 1001 86380 86390 1
414065 99414065 1001 86380 86390 1
414101 99414101 1001 86380 86390 1
413982 99413982 1001 86380 86390 1
415118 99415118 1001 86380 86390 1
415142 99415142 1001 86380 86390 1
415063 99415063 1001 86380 86390 1
414797 99414797 1001 86380 86390 1
414455 99414455 1001 86380 86390 1
415426 99415426 1001 86380 86390 1
415704 99415704 1001 86380 86390 1
415535 99415535 1001 86380 86390 1
416845 99416845 1001 86380 86390 1
416773 99416773 1001 86380 86390 1
416992 99416992 1001 86380 86390 1
416160 99416160 1001 86380 86390 1
416201 99416201 1001 86380 86390 1
417501 99417501 1001 86380 86390 1
417414 99417414 1001 86380 86390 1
417604 99417604 1001 86380 86390 1
417420 99417420 1001 86380 86390 1
418483 99418483 1001 86380 86390 1
418759 99418759 1001 86380 86390 1
418334 99418334 1001 86380 86390 1
418199 99418199 1001 86380 86390 1
418257 99418257 1001 86380 86390 1
417942 99417942 1001 86380 86390 1
417668 99417668 1001 86380 86390 1
417625 99417625 1001 86380 86390 1
417630 99417630 1001 86380 86390 1
419167 99419167 1001 86380 86390 1
419185 99419185 1001 86380 86390 1
418869 99418869 1001 86380 86390 1
420062 99420062 1001 86380 86390 1
420139 99420139 1001 86380 86390 1
420208 99420208 1001 86380 86390 1
420187 99420187 1001 86380 86390 1
420270 99420270 1001 86380 86390 1
419700 99419700 1001 86380 86390 1
419962 99419962 1001 86380 86390 1
419981 99419981 1001 86380 86390 1
419533 99419533 1001 86380 86390 1
419488 99419488 1001 86380 86390 1
420516 99420516 1001 86380 86390 1
420795 99420795 1001 86380 86390 1
420458 99420458 1001 86380 86390 1
421815 99421815 1001 86380 86390 1
422077 99422077 1001 86380 86390 1
421856 99421856 1001 86380 86390 1
421455 99421455 1001 86380 86390 1
421621 99421621 1001 86380 86390 1
421604 99421604 1001 86380 86390 1
421313 99421313 1001 86380 86390 1
420859 99420859 1001 86380 86390 1
421043 99421043 1001 86380 86390 1
421150 99421150 1001 86380 86390 1
422250 99422250 1001 86380 86390 1
422504 99422504 1001 86380 86390 1
422321 99422321 1001 86380 86390 1
423471 99423471 1001 86380 86390 1
423596 99423596 1001 86380 86390 1
423650 99423650 1001 86380 86390 1
423173 99423173 1001 86380 86390 1
423274 99423274 1001 86380 86390 1
423282 99423282 1001 86380 86390 1
423185 99423185 1001 86380 86390 1
422773 99422773 1001 86380 86390 1
422630 99422630 1001 86380 86390 1
422896 99422896 1001 86380 86390 1
422690 99422690 1001 86380 86390 1
422569 99422569 1001 86380 86390 1
423780 99423780 1001 86380 86390 1
423998 99423998 1001 86380 86390 1
423978 99423978 1001 86380 86390 1
423764 99423764 1001 86380 86390 1
425192 99425192 1001 86380 86390 1
425153 99425153 1001 86380 86390 1
425238 99425238 1001 86380 86390 1
425187 99425187 1001 86380 86390 1
424888 99424888 1001 86380 86390 1
424969 99424969 1001 86380 86390 1
424765 99424765 1001 86380 86390 1
424744 99424744 1001 86380 86390 1
424727 99424727 1001 86380 86390 1
424902 99424902 1001 86380 86390 1
424474 99424474 1001 86380 86390 1
424194 99424194 1001 86380 86390 1
425765 99425765 1001 86380 86390 1
426928 99426928 1001 86380 86390 1
426875 99426875 1001 86380 86390 1
426801 99426801 1001 86380 86390 1
426625 99426625 1001 86380 86390 1
426335 99426335 1001 86380 86390 1
426066 99426066 1001 86380 86390 1
427167 99427167 1001 86380 86390 1
427361 99427361 1001 86380 86390 1
427429 99427429 1001 86380 86390 1
428374 99428374 1001 86380 86390 1
428511 99428511 1001 86380 86390 1
428582 99428582 1001 86380 86390 1
428722 99428722 1001 86380 86390 1
428512 99428512 1001 86380 86390 1
428064 99428064 1001 86380 86390 1
428239 99428239 1001 86380 86390 1
428330 99428330 1001 86380 86390 1
427897 99427897 1001 86380 86390 1
428817 99428817 1001 86380 86390 1
430371 99430371 1001 86380 86390 1
430125 99430125 1001 86380 86390 1
430185 99430185 1001 86380 86390 1
429748 99429748 1001 86380 86390 1
429179 99429179 1001 86380 86390 1
429503 99429503 1001 86380 86390 1
429232 99429232 1001 86380 86390 1
429305 99429305 1001 86380 86390 1
429561 99429561 1001 86380 86390 1
430584 99430584 1001 86380 86390 1
432032 99432032 1001 86380 86390 1
431535 99431535 1001 86380 86390 1
431550 99431550 1001 86380 86390 1
430856 99430856 1001 86380 86390 1
432143 99432143 1001 86380 86390 1
432200 99432200 1001 86380 86390 1
432268 99432268 1001 86380 86390 1
432474 99432474 1001 86380 86390 1
432236 99432236 1001 86380 86390 1
433364 99433364 1001 86380 86390 1
433377 99433377 1001 86380 86390 1
433500 99433500 1001 86380 86390 1
433405 99433405 1001 86380 86390 1
433214 99433214 1001 86380 86390 1
433272 99433272 1001 86380 86390 1
433055 99433055 1001 86380 86390 1
433185 99433185 1001 86380 86390 1
432783 99432783 1001 86380 86390 1
432515 99432515 1001 86380 86390 1
432739 99432739 1001 86380 86390 1
432789 99432789 1001 86380 86390 1
433823 99433823 1001 86380 86390 1
433826 99433826 1001 86380 86390 1
435380 99435380 1001 86380 86390 1
435390 99435390 1001 86380 86390 1
435260 99435260 1001 86380 86390 1
435169 99435169 1001 86380 86390 1
435395 99435395 1001 86380 86390 1
434774 99434774 1001 86380 86390 1
434752 99434752 1001 86380 86390 1
435704 99435704 1001 86380 86390 1
435608 99435608 1001 86380 86390 1
436828 99436828 1001 86380 86390 1
437093 99437093 1001 86380 86390 1
437102 99437102 1001 86380 86390 1
437034 99437034 1001 86380 86390 1
300584 99300584 1001 86380 86390 1
300515 99300515 1001 86380 86390 1
300386 99300386 1001 86380 86390 1
300478 99300478 1001 86380 86390 1
300379 99300379 1001 86380 86390 1
300127 99300127 1001 86380 86390 1
300806 99300806 1001 86380 86390 1
300871 99300871 1001 86380 86390 1
300769 99300769 1001 86380 86390 1
300880 99300880 1001 86380 86390 1
301366 99301366 1001 86380 86390 1
301529 99301529 1001 86380 86390 1
301323 99301323 1001 86380 86390 1
301221 99301221 1001 86380 86390 1
301055 99301055 1001 86380 86390 1
301112 99301112 1001 86380 86390 1
300956 99300956 1001 86380 86390 1
300983 99300983 1001 86380 86390 1
301088 99301088 1001 86380 86390 1
301735 99301735 1001 86380 86390 1
301671 99301671 1001 86380 86390 1
301621 99301621 1001 86380 86390 1
301641 99301641 1001 86380 86390 1
302226 99302226 1001 86380 86390 1
302354 99302354 1001 86380 86390 1
302244 99302244 1001 86380 86390 1
302301 99302301 1001 86380 86390 1
302042 99302042 1001 86380 86390 1
302032 99302032 1001 86380 86390 1
301937 99301937 1001 86380 86390 1
301808 99301808 1001 86380 86390 1
301783 99301783 1001 86380 86390 1
302456 99302456 1001 86380 86390 1
303205 99303205 1001 86380 86390 1
303028 99303028 1001 86380 86390 1
303097 99303097 1001 86380 86390 1
303139 99303139 1001 86380 86390 1
303201 99303201 1001 86380 86390 1
302843 99302843 1001 86380 86390 1
302908 99302908 1001 86380 86390 1
302896 99302896 1001 86380 86390 1
302794 99302794 1001 86380 86390 1
303387 99303387 1001 86380 86390 1
303250 99303250 1001 86380 86390 1
303355 99303355 1001 86380 86390 1
303954 99303954 1001 86380 86390 1
304029 99304029 1001 86380 86390 1
303647 99303647 1001 86380 86390 1
303649 99303649 1001 86380 86390 1
303822 99303822 1001 86380 86390 1
303494 99303494 1001 86380 86390 1
303430 99303430 1001 86380 86390 1
303612 99303612 1001 86380 86390 1
303419 99303419 1001 86380 86390 1
304098 99304098 1001 86380 86390 1
304670 99304670 1001 86380 86390 1
304736 99304736 1001 86380 86390 1
304726 99304726 1001 86380 86390 1
304753 99304753 1001 86380 86390 1
304602 99304602 1001 86380 86390 1
304461 99304461 1001 86380 86390 1
304565 99304565 1001 86380 86390 1
304528 99304528 1001 86380 86390 1
304593 99304593 1001 86380 86390 1
304452 99304452 1001 86380 86390 1
304493 99304493 1001 86380 86390 1
304650 99304650 1001 86380 86390 1
304381 99304381 1001 86380 86390 1
304361 99304361 1001 86380 86390 1
304388 99304388 1001 86380 86390 1
304340 99304340 1001 86380 86390 1
304998 99304998 1001 86380 86390 1
305682 99305682 1001 86380 86390 1
305583 99305583 1001 86380 86390 1
305629 99305629 1001 86380 86390 1
305444 99305444 1001 86380 86390 1
305476 99305476 1001 86380 86390 1
305310 99305310 1001 86380 86390 1
305388 99305388 1001 86380 86390 1
305168 99305168 1001 86380 86390 1
305182 99305182 1001 86380 86390 1
305209 99305209 1001 86380 86390 1
305160 99305160 1001 86380 86390 1
305140 99305140 1001 86380 86390 1
500049 99500049 1001 86380 86390 1
500090 99500090 1001 86380 86390 1
500105 99500105 1001 86380 86390 1
500186 99500186 1001 86380 86390 1
500634 99500634 1001 86380 86390 1
500622 99500622 1001 86380 86390 1
500611 99500611 1001 86380 86390 1
500794 99500794 1001 86380 86390 1
500682 99500682 1001 86380 86390 1
500521 99500521 1001 86380 86390 1
500553 99500553 1001 86380 86390 1
500247 99500247 1001 86380 86390 1
500369 99500369 1001 86380 86390 1
500876 99500876 1001 86380 86390 1
500947 99500947 1001 86380 86390 1
500976 99500976 1001 86380 86390 1
500861 99500861 1001 86380 86390 1
501552 99501552 1001 86380 86390 1
501437 99501437 1001 86380 86390 1
501481 99501481 1001 86380 86390 1
501575 99501575 1001 86380 86390 1
501294 99501294 1001 86380 86390 1
501296 99501296 1001 86380 86390 1
501309 99501309 1001 86380 86390 1
501404 99501404 1001 86380 86390 1
501045 99501045 1001 86380 86390 1
501177 99501177 1001 86380 86390 1
501167 99501167 1001 86380 86390 1
501753 99501753 1001 86380 86390 1
501702 99501702 1001 86380 86390 1
501653 99501653 1001 86380 86390 1
501657 99501657 1001 86380 86390 1
501687 99501687 1001 86380 86390 1
502326 99502326 1001 86380 86390 1
502314 99502314 1001 86380 86390 1
502236 99502236 1001 86380 86390 1
502122 99502122 1001 86380 86390 1
502136 99502136 1001 86380 86390 1
501884 99501884 1001 86380 86390 1
502001 99502001 1001 86380 86390 1
501991 99501991 1001 86380 86390 1
501893 99501893 1001 86380 86390 1
502623 99502623 1001 86380 86390 1
503089 99503089 1001 86380 86390 1
503238 99503238 1001 86380 86390 1
503016 99503016 1001 86380 86390 1
503070 99503070 1001 86380 86390 1
502955 99502955 1001 86380 86390 1
502917 99502917 1001 86380 86390 1
502816 99502816 1001 86380 86390 1
502758 99502758 1001 86380 86390 1
503384 99503384 1001 86380 86390 1
503373 99503373 1001 86380 86390 1
504036 99504036 1001 86380 86390 1
504103 99504103 1001 86380 86390 1
503959 99503959 1001 86380 86390 1
503790 99503790 1001 86380 86390 1
503871 99503871 1001 86380 86390 1
503705 99503705 1001 86380 86390 1
503655 99503655 1001 86380 86390 1
503593 99503593 1001 86380 86390 1
503530 99503530 1001 86380 86390 1
503543 99503543 1001 86380 86390 1
503509 99503509 1001 86380 86390 1
504210 99504210 1001 86380 86390 1
504893 99504893 1001 86380 86390 1
504919 99504919 1001 86380 86390 1
504770 99504770 1001 86380 86390 1
504771 99504771 1001 86380 86390 1
504714 99504714 1001 86380 86390 1
504587 99504587 1001 86380 86390 1
504617 99504617 1001 86380 86390 1
504711 99504711 1001 86380 86390 1
504507 99504507 1001 86380 86390 1
504353 99504353 1001 86380 86390 1
504483 99504483 1001 86380 86390 1
504489 99504489 1001 86380 86390 1
505109 99505109 1001 86380 86390 1
505058 99505058 1001 86380 86390 1
505064 99505064 1001 86380 86390 1
505725 99505725 1001 86380 86390 1
505728 99505728 1001 86380 86390 1
505766 99505766 1001 86380 86390 1
505435 99505435 1001 86380 86390 1
505310 99505310 1001 86380 86390 1
505221 99505221 1001 86380 86390 1
505315 99505315 1001 86380 86390 1
505801 99505801 1001 86380 86390 1
505788 99505788 1001 86380 86390 1
506416 99506416 1001 86380 86390 1
506569 99506569 1001 86380 86390 1
506447 99506447 1001 86380 86390 1
506529 99506529 1001 86380 86390 1
506427 99506427 1001 86380 86390 1
506186 99506186 1001 86380 86390 1
506221 99506221 1001 86380 86390 1
505981 99505981 1001 86380 86390 1
505976 99505976 1001 86380 86390 1
506765 99506765 1001 86380 86390 1
506598 99506598 1001 86380 86390 1
506689 99506689 1001 86380 86390 1
506754 99506754 1001 86380 86390 1
507422 99507422 1001 86380 86390 1
507289 99507289 1001 86380 86390 1
507191 99507191 1001 86380 86390 1
507067 99507067 1001 86380 86390 1
507123 99507123 1001 86380 86390 1
507188 99507188 1001 86380 86390 1
506840 99506840 1001 86380 86390 1
506920 99506920 1001 86380 86390 1
506887 99506887 1001 86380 86390 1
508076 99508076 1001 86380 86390 1
508001 99508001 1001 86380 86390 1
508016 99508016 1001 86380 86390 1
507770 99507770 1001 86380 86390 1
507695 99507695 1001 86380 86390 1
507825 99507825 1001 86380 86390 1
507739 99507739 1001 86380 86390 1
507833 99507833 1001 86380 86390 1
508314 99508314 1001 86380 86390 1
508398 99508398 1001 86380 86390 1
508900 99508900 1001 86380 86390 1
509017 99509017 1001 86380 86390 1
508889 99508889 1001 86380 86390 1
508944 99508944 1001 86380 86390 1
509036 99509036 1001 86380 86390 1
508496 99508496 1001 86380 86390 1
508460 99508460 1001 86380 86390 1
508454 99508454 1001 86380 86390 1
509143 99509143 1001 86380 86390 1
509223 99509223 1001 86380 86390 1
509080 99509080 1001 86380 86390 1
509160 99509160 1001 86380 86390 1
509820 99509820 1001 86380 86390 1
509670 99509670 1001 86380 86390 1
509569 99509569 1001 86380 86390 1
509600 99509600 1001 86380 86390 1
509358 99509358 1001 86380 86390 1
509300 99509300 1001 86380 86390 1
509355 99509355 1001 86380 86390 1
509317 99509317 1001 86380 86390 1
510105 99510105 1001 86380 86390 1
509904 99509904 1001 86380 86390 1
510074 99510074 1001 86380 86390 1
510676 99510676 1001 86380 86390 1
510614 99510614 1001 86380 86390 1
510683 99510683 1001 86380 86390 1
510620 99510620 1001 86380 86390 1
510675 99510675 1001 86380 86390 1
510349 99510349 1001 86380 86390 1
510507 99510507 1001 86380 86390 1
510303 99510303 1001 86380 86390 1
510149 99510149 1001 86380 86390 1
510932 99510932 1001 86380 86390 1
510806 99510806 1001 86380 86390 1
510757 99510757 1001 86380 86390 1
510771 99510771 1001 86380 86390 1
510760 99510760 1001 86380 86390 1
510839 99510839 1001 86380 86390 1
511156 99511156 1001 86380 86390 1
511302 99511302 1001 86380 86390 1
511315 99511315 1001 86380 86390 1
511204 99511204 1001 86380 86390 1
511165 99511165 1001 86380 86390 1
511041 99511041 1001 86380 86390 1
510950 99510950 1001 86380 86390 1
511071 99511071 1001 86380 86390 1
511085 99511085 1001 86380 86390 1
511138 99511138 1001 86380 86390 1
511708 99511708 1001 86380 86390 1
511673 99511673 1001 86380 86390 1
511674 99511674 1001 86380 86390 1
512343 99512343 1001 86380 86390 1
512319 99512319 1001 86380 86390 1
512358 99512358 1001 86380 86390 1
512368 99512368 1001 86380 86390 1
512079 99512079 1001 86380 86390 1
511785 99511785 1001 86380 86390 1
511789 99511789 1001 86380 86390 1
512435 99512435 1001 86380 86390 1
512578 99512578 1001 86380 86390 1
512529 99512529 1001 86380 86390 1
513038 99513038 1001 86380 86390 1
512835 99512835 1001 86380 86390 1
512958 99512958 1001 86380 86390 1
512723 99512723 1001 86380 86390 1
513241 99513241 1001 86380 86390 1
513370 99513370 1001 86380 86390 1
513410 99513410 1001 86380 86390 1
513296 99513296 1001 86380 86390 1
513313 99513313 1001 86380 86390 1
513842 99513842 1001 86380 86390 1
513947 99513947 1001 86380 86390 1
513938 99513938 1001 86380 86390 1
513742 99513742 1001 86380 86390 1
513667 99513667 1001 86380 86390 1
513799 99513799 1001 86380 86390 1
513540 99513540 1001 86380 86390 1
513503 99513503 1001 86380 86390 1
513517 99513517 1001 86380 86390 1
513609 99513609 1001 86380 86390 1
514067 99514067 1001 86380 86390 1
514224 99514224 1001 86380 86390 1
514147 99514147 1001 86380 86390 1
514075 99514075 1001 86380 86390 1
514192 99514192 1001 86380 86390 1
514794 99514794 1001 86380 86390 1
514699 99514699 1001 86380 86390 1
514517 99514517 1001 86380 86390 1
514506 99514506 1001 86380 86390 1
514317 99514317 1001 86380 86390 1
514267 99514267 1001 86380 86390 1
514374 99514374 1001 86380 86390 1
515011 99515011 1001 86380 86390 1
514991 99514991 1001 86380 86390 1
514944 99514944 1001 86380 86390 1
515650 99515650 1001 86380 86390 1
515335 99515335 1001 86380 86390 1
515385 99515385 1001 86380 86390 1
515437 99515437 1001 86380 86390 1
515089 99515089 1001 86380 86390 1
515157 99515157 1001 86380 86390 1
515098 99515098 1001 86380 86390 1
515242 99515242 1001 86380 86390 1
515217 99515217 1001 86380 86390 1
515706 99515706 1001 86380 86390 1
515848 99515848 1001 86380 86390 1
516452 99516452 1001 86380 86390 1
516350 99516350 1001 86380 86390 1
516351 99516351 1001 86380 86390 1
516471 99516471 1001 86380 86390 1
516200 99516200 1001 86380 86390 1
516124 99516124 1001 86380 86390 1
516234 99516234 1001 86380 86390 1
515955 99515955 1001 86380 86390 1
515890 99515890 1001 86380 86390 1
516038 99516038 1001 86380 86390 1
515974 99515974 1001 86380 86390 1
516001 99516001 1001 86380 86390 1
516641 99516641 1001 86380 86390 1
517301 99517301 1001 86380 86390 1
517209 99517209 1001 86380 86390 1
517325 99517325 1001 86380 86390 1
517327 99517327 1001 86380 86390 1
517035 99517035 1001 86380 86390 1
516946 99516946 1001 86380 86390 1
516771 99516771 1001 86380 86390 1
517496 99517496 1001 86380 86390 1
517972 99517972 1001 86380 86390 1
518090 99518090 1001 86380 86390 1
518000 99518000 1001 86380 86390 1
517878 99517878 1001 86380 86390 1
517814 99517814 1001 86380 86390 1
517895 99517895 1001 86380 86390 1
517847 99517847 1001 86380 86390 1
517670 99517670 1001 86380 86390 1
517712 99517712 1001 86380 86390 1
517651 99517651 1001 86380 86390 1
517627 99517627 1001 86380 86390 1
517745 99517745 1001 86380 86390 1
518271 99518271 1001 86380 86390 1
518248 99518248 1001 86380 86390 1
518287 99518287 1001 86380 86390 1
518962 99518962 1001 86380 86390 1
518919 99518919 1001 86380 86390 1
518816 99518816 1001 86380 86390 1
518868 99518868 1001 86380 86390 1
518856 99518856 1001 86380 86390 1
518794 99518794 1001 86380 86390 1
518475 99518475 1001 86380 86390 1
518491 99518491 1001 86380 86390 1
518479 99518479 1001 86380 86390 1
518405 99518405 1001 86380 86390 1
518457 99518457 1001 86380 86390 1
518547 99518547 1001 86380 86390 1
519153 99519153 1001 86380 86390 1
519716 99519716 1001 86380 86390 1
519742 99519742 1001 86380 86390 1
519639 99519639 1001 86380 86390 1
519806 99519806 1001 86380 86390 1
519631 99519631 1001 86380 86390 1
519544 99519544 1001 86380 86390 1
519570 99519570 1001 86380 86390 1
519519 99519519 1001 86380 86390 1
519406 99519406 1001 86380 86390 1
519219 99519219 1001 86380 86390 1
519374 99519374 1001 86380 86390 1
519301 99519301 1001 86380 86390 1
519290 99519290 1001 86380 86390 1
519226 99519226 1001 86380 86390 1
519330 99519330 1001 86380 86390 1
519240 99519240 1001 86380 86390 1
519893 99519893 1001 86380 86390 1
519830 99519830 1001 86380 86390 1
519871 99519871 1001 86380 86390 1
519872 99519872 1001 86380 86390 1
520015 99520015 1001 86380 86390 1
520602 99520602 1001 86380 86390 1
520499 99520499 1001 86380 86390 1
520529 99520529 1001 86380 86390 1
520267 99520267 1001 86380 86390 1
520314 99520314 1001 86380 86390 1
520033 99520033 1001 86380 86390 1
520206 99520206 1001 86380 86390 1
520129 99520129 1001 86380 86390 1
520182 99520182 1001 86380 86390 1
520797 99520797 1001 86380 86390 1
520760 99520760 1001 86380 86390 1
520774 99520774 1001 86380 86390 1
520657 99520657 1001 86380 86390 1
520675 99520675 1001 86380 86390 1
521378 99521378 1001 86380 86390 1
521288 99521288 1001 86380 86390 1
521419 99521419 1001 86380 86390 1
521408 99521408 1001 86380 86390 1
521187 99521187 1001 86380 86390 1
521070 99521070 1001 86380 86390 1
521190 99521190 1001 86380 86390 1
521101 99521101 1001 86380 86390 1
521246 99521246 1001 86380 86390 1
520911 99520911 1001 86380 86390 1
520942 99520942 1001 86380 86390 1
520892 99520892 1001 86380 86390 1
520972 99520972 1001 86380 86390 1
521567 99521567 1001 86380 86390 1
521638 99521638 1001 86380 86390 1
521483 99521483 1001 86380 86390 1
521653 99521653 1001 86380 86390 1
522112 99522112 1001 86380 86390 1
522289 99522289 1001 86380 86390 1
522257 99522257 1001 86380 86390 1
522141 99522141 1001 86380 86390 1
522095 99522095 1001 86380 86390 1
521882 99521882 1001 86380 86390 1
521840 99521840 1001 86380 86390 1
521699 99521699 1001 86380 86390 1
521728 99521728 1001 86380 86390 1
521780 99521780 1001 86380 86390 1
521693 99521693 1001 86380 86390 1
522421 99522421 1001 86380 86390 1
522373 99522373 1001 86380 86390 1
522313 99522313 1001 86380 86390 1
522417 99522417 1001 86380 86390 1
522965 99522965 1001 86380 86390 1
523033 99523033 1001 86380 86390 1
523108 99523108 1001 86380 86390 1
522988 99522988 1001 86380 86390 1
523116 99523116 1001 86380 86390 1
522771 99522771 1001 86380 86390 1
522747 99522747 1001 86380 86390 1
522825 99522825 1001 86380 86390 1
522813 99522813 1001 86380 86390 1
522717 99522717 1001 86380 86390 1
522679 99522679 1001 86380 86390 1
522510 99522510 1001 86380 86390 1
522551 99522551 1001 86380 86390 1
522593 99522593 1001 86380 86390 1
522571 99522571 1001 86380 86390 1
523818 99523818 1001 86380 86390 1
523579 99523579 1001 86380 86390 1
523356 99523356 1001 86380 86390 1
523499 99523499 1001 86380 86390 1
523347 99523347 1001 86380 86390 1
[truncated: 4,091,040 more chars]
