# Supplementary material for: Fast and near-optimal monitoring for healthcare acquired infection outbreaks
Source: PLoS Comput Biol. 2019 Sep 16;15(9):e1007284. doi: 10.1371/journal.pcbi.1007284 (PMC6762212; doi:10.1371/journal.pcbi.1007284)
Supplement: S2 Data — (ZIP) [file pcbi.1007284.s007.zip › MobilityLogs2/HAISE_Carilion_all_visits_day_189.txt]

#Person location Sublocation StartTime EndTime Type
411650 477 1001 56700 78419 1
427922 597 1001 17160 18057 1
512244 810 1001 29254 29553 1
512316 789 1002 26356 36443 1
400377 99400377 1001 86380 86390 1
400409 99400409 1001 86380 86390 1
400425 99400425 1001 86380 86390 1
400564 99400564 1001 86380 86390 1
400912 99400912 1001 86380 86390 1
401002 99401002 1001 86380 86390 1
401236 99401236 1001 86380 86390 1
401184 99401184 1001 86380 86390 1
401305 99401305 1001 86380 86390 1
401368 99401368 1001 86380 86390 1
401551 99401551 1001 86380 86390 1
401796 99401796 1001 86380 86390 1
401900 99401900 1001 86380 86390 1
401997 99401997 1001 86380 86390 1
402190 99402190 1001 86380 86390 1
402254 99402254 1001 86380 86390 1
402358 99402358 1001 86380 86390 1
402492 99402492 1001 86380 86390 1
402695 99402695 1001 86380 86390 1
402643 99402643 1001 86380 86390 1
402779 99402779 1001 86380 86390 1
402905 99402905 1001 86380 86390 1
403023 99403023 1001 86380 86390 1
403093 99403093 1001 86380 86390 1
402994 99402994 1001 86380 86390 1
403306 99403306 1001 86380 86390 1
403506 99403506 1001 86380 86390 1
403555 99403555 1001 86380 86390 1
403660 99403660 1001 86380 86390 1
403825 99403825 1001 86380 86390 1
403801 99403801 1001 86380 86390 1
403833 99403833 1001 86380 86390 1
404074 99404074 1001 86380 86390 1
404907 99404907 1001 86380 86390 1
404972 99404972 1001 86380 86390 1
404932 99404932 1001 86380 86390 1
405176 99405176 1001 86380 86390 1
405325 99405325 1001 86380 86390 1
405580 99405580 1001 86380 86390 1
405746 99405746 1001 86380 86390 1
405697 99405697 1001 86380 86390 1
405709 99405709 1001 86380 86390 1
405585 99405585 1001 86380 86390 1
405846 99405846 1001 86380 86390 1
406007 99406007 1001 86380 86390 1
406033 99406033 1001 86380 86390 1
406355 99406355 1001 86380 86390 1
406480 99406480 1001 86380 86390 1
406472 99406472 1001 86380 86390 1
406446 99406446 1001 86380 86390 1
406735 99406735 1001 86380 86390 1
406668 99406668 1001 86380 86390 1
406868 99406868 1001 86380 86390 1
406940 99406940 1001 86380 86390 1
406863 99406863 1001 86380 86390 1
406889 99406889 1001 86380 86390 1
406892 99406892 1001 86380 86390 1
406958 99406958 1001 86380 86390 1
407414 99407414 1001 86380 86390 1
407444 99407444 1001 86380 86390 1
407626 99407626 1001 86380 86390 1
407865 99407865 1001 86380 86390 1
407950 99407950 1001 86380 86390 1
408143 99408143 1001 86380 86390 1
408355 99408355 1001 86380 86390 1
408469 99408469 1001 86380 86390 1
408604 99408604 1001 86380 86390 1
408584 99408584 1001 86380 86390 1
408598 99408598 1001 86380 86390 1
408758 99408758 1001 86380 86390 1
409127 99409127 1001 86380 86390 1
409115 99409115 1001 86380 86390 1
409225 99409225 1001 86380 86390 1
409349 99409349 1001 86380 86390 1
409662 99409662 1001 86380 86390 1
409663 99409663 1001 86380 86390 1
409691 99409691 1001 86380 86390 1
409930 99409930 1001 86380 86390 1
410085 99410085 1001 86380 86390 1
410575 99410575 1001 86380 86390 1
410553 99410553 1001 86380 86390 1
410627 99410627 1001 86380 86390 1
410873 99410873 1001 86380 86390 1
410871 99410871 1001 86380 86390 1
410945 99410945 1001 86380 86390 1
411371 99411371 1001 86380 86390 1
411392 99411392 1001 86380 86390 1
411354 99411354 1001 86380 86390 1
411470 99411470 1001 86380 86390 1
411660 99411660 1001 86380 86390 1
411694 99411694 1001 86380 86390 1
412174 99412174 1001 86380 86390 1
412374 99412374 1001 86380 86390 1
412337 99412337 1001 86380 86390 1
413309 99413309 1001 86380 86390 1
412890 99412890 1001 86380 86390 1
412892 99412892 1001 86380 86390 1
412970 99412970 1001 86380 86390 1
413000 99413000 1001 86380 86390 1
412679 99412679 1001 86380 86390 1
412570 99412570 1001 86380 86390 1
413835 99413835 1001 86380 86390 1
414072 99414072 1001 86380 86390 1
413778 99413778 1001 86380 86390 1
414083 99414083 1001 86380 86390 1
414950 99414950 1001 86380 86390 1
415159 99415159 1001 86380 86390 1
414880 99414880 1001 86380 86390 1
414668 99414668 1001 86380 86390 1
414482 99414482 1001 86380 86390 1
414437 99414437 1001 86380 86390 1
414168 99414168 1001 86380 86390 1
414374 99414374 1001 86380 86390 1
414396 99414396 1001 86380 86390 1
414447 99414447 1001 86380 86390 1
415710 99415710 1001 86380 86390 1
415375 99415375 1001 86380 86390 1
415542 99415542 1001 86380 86390 1
416612 99416612 1001 86380 86390 1
416839 99416839 1001 86380 86390 1
416663 99416663 1001 86380 86390 1
416874 99416874 1001 86380 86390 1
416464 99416464 1001 86380 86390 1
416444 99416444 1001 86380 86390 1
416195 99416195 1001 86380 86390 1
416509 99416509 1001 86380 86390 1
416343 99416343 1001 86380 86390 1
417400 99417400 1001 86380 86390 1
417583 99417583 1001 86380 86390 1
417514 99417514 1001 86380 86390 1
417468 99417468 1001 86380 86390 1
418535 99418535 1001 86380 86390 1
418683 99418683 1001 86380 86390 1
418639 99418639 1001 86380 86390 1
418288 99418288 1001 86380 86390 1
418173 99418173 1001 86380 86390 1
417627 99417627 1001 86380 86390 1
417656 99417656 1001 86380 86390 1
419075 99419075 1001 86380 86390 1
419010 99419010 1001 86380 86390 1
418869 99418869 1001 86380 86390 1
419019 99419019 1001 86380 86390 1
420379 99420379 1001 86380 86390 1
420309 99420309 1001 86380 86390 1
420319 99420319 1001 86380 86390 1
420372 99420372 1001 86380 86390 1
419347 99419347 1001 86380 86390 1
419406 99419406 1001 86380 86390 1
419501 99419501 1001 86380 86390 1
419412 99419412 1001 86380 86390 1
419583 99419583 1001 86380 86390 1
419488 99419488 1001 86380 86390 1
420463 99420463 1001 86380 86390 1
420821 99420821 1001 86380 86390 1
420553 99420553 1001 86380 86390 1
422115 99422115 1001 86380 86390 1
422053 99422053 1001 86380 86390 1
421807 99421807 1001 86380 86390 1
421830 99421830 1001 86380 86390 1
421885 99421885 1001 86380 86390 1
422108 99422108 1001 86380 86390 1
422025 99422025 1001 86380 86390 1
421346 99421346 1001 86380 86390 1
421567 99421567 1001 86380 86390 1
421552 99421552 1001 86380 86390 1
421357 99421357 1001 86380 86390 1
420858 99420858 1001 86380 86390 1
420894 99420894 1001 86380 86390 1
420915 99420915 1001 86380 86390 1
421055 99421055 1001 86380 86390 1
421138 99421138 1001 86380 86390 1
422219 99422219 1001 86380 86390 1
422251 99422251 1001 86380 86390 1
422433 99422433 1001 86380 86390 1
423685 99423685 1001 86380 86390 1
423524 99423524 1001 86380 86390 1
422984 99422984 1001 86380 86390 1
423296 99423296 1001 86380 86390 1
423083 99423083 1001 86380 86390 1
422998 99422998 1001 86380 86390 1
422534 99422534 1001 86380 86390 1
422699 99422699 1001 86380 86390 1
422729 99422729 1001 86380 86390 1
422590 99422590 1001 86380 86390 1
424027 99424027 1001 86380 86390 1
423765 99423765 1001 86380 86390 1
425199 99425199 1001 86380 86390 1
425316 99425316 1001 86380 86390 1
425023 99425023 1001 86380 86390 1
424982 99424982 1001 86380 86390 1
424917 99424917 1001 86380 86390 1
424608 99424608 1001 86380 86390 1
424478 99424478 1001 86380 86390 1
425715 99425715 1001 86380 86390 1
425412 99425412 1001 86380 86390 1
426619 99426619 1001 86380 86390 1
426278 99426278 1001 86380 86390 1
426650 99426650 1001 86380 86390 1
426591 99426591 1001 86380 86390 1
426660 99426660 1001 86380 86390 1
425913 99425913 1001 86380 86390 1
425993 99425993 1001 86380 86390 1
426241 99426241 1001 86380 86390 1
427376 99427376 1001 86380 86390 1
428516 99428516 1001 86380 86390 1
428706 99428706 1001 86380 86390 1
428580 99428580 1001 86380 86390 1
428438 99428438 1001 86380 86390 1
428727 99428727 1001 86380 86390 1
428143 99428143 1001 86380 86390 1
428193 99428193 1001 86380 86390 1
428247 99428247 1001 86380 86390 1
427901 99427901 1001 86380 86390 1
427740 99427740 1001 86380 86390 1
427789 99427789 1001 86380 86390 1
427866 99427866 1001 86380 86390 1
427666 99427666 1001 86380 86390 1
427799 99427799 1001 86380 86390 1
428905 99428905 1001 86380 86390 1
428941 99428941 1001 86380 86390 1
429153 99429153 1001 86380 86390 1
429070 99429070 1001 86380 86390 1
430082 99430082 1001 86380 86390 1
430040 99430040 1001 86380 86390 1
430239 99430239 1001 86380 86390 1
430267 99430267 1001 86380 86390 1
429754 99429754 1001 86380 86390 1
429844 99429844 1001 86380 86390 1
429919 99429919 1001 86380 86390 1
429871 99429871 1001 86380 86390 1
429455 99429455 1001 86380 86390 1
429261 99429261 1001 86380 86390 1
429217 99429217 1001 86380 86390 1
429562 99429562 1001 86380 86390 1
431976 99431976 1001 86380 86390 1
431763 99431763 1001 86380 86390 1
431332 99431332 1001 86380 86390 1
431387 99431387 1001 86380 86390 1
431469 99431469 1001 86380 86390 1
431520 99431520 1001 86380 86390 1
430948 99430948 1001 86380 86390 1
431073 99431073 1001 86380 86390 1
431248 99431248 1001 86380 86390 1
431135 99431135 1001 86380 86390 1
430836 99430836 1001 86380 86390 1
430885 99430885 1001 86380 86390 1
430842 99430842 1001 86380 86390 1
432226 99432226 1001 86380 86390 1
432098 99432098 1001 86380 86390 1
432383 99432383 1001 86380 86390 1
432439 99432439 1001 86380 86390 1
432229 99432229 1001 86380 86390 1
432389 99432389 1001 86380 86390 1
432287 99432287 1001 86380 86390 1
433383 99433383 1001 86380 86390 1
433544 99433544 1001 86380 86390 1
433216 99433216 1001 86380 86390 1
433165 99433165 1001 86380 86390 1
432980 99432980 1001 86380 86390 1
433069 99433069 1001 86380 86390 1
432826 99432826 1001 86380 86390 1
432729 99432729 1001 86380 86390 1
432654 99432654 1001 86380 86390 1
432687 99432687 1001 86380 86390 1
433941 99433941 1001 86380 86390 1
434040 99434040 1001 86380 86390 1
433792 99433792 1001 86380 86390 1
433757 99433757 1001 86380 86390 1
434035 99434035 1001 86380 86390 1
434625 99434625 1001 86380 86390 1
434663 99434663 1001 86380 86390 1
434766 99434766 1001 86380 86390 1
434891 99434891 1001 86380 86390 1
434356 99434356 1001 86380 86390 1
434332 99434332 1001 86380 86390 1
434561 99434561 1001 86380 86390 1
434587 99434587 1001 86380 86390 1
435709 99435709 1001 86380 86390 1
436897 99436897 1001 86380 86390 1
436860 99436860 1001 86380 86390 1
437031 99437031 1001 86380 86390 1
437106 99437106 1001 86380 86390 1
436774 99436774 1001 86380 86390 1
437034 99437034 1001 86380 86390 1
437143 99437143 1001 86380 86390 1
436826 99436826 1001 86380 86390 1
436449 99436449 1001 86380 86390 1
436730 99436730 1001 86380 86390 1
436430 99436430 1001 86380 86390 1
436578 99436578 1001 86380 86390 1
436065 99436065 1001 86380 86390 1
437346 99437346 1001 86380 86390 1
437224 99437224 1001 86380 86390 1
300102 99300102 1001 86380 86390 1
300619 99300619 1001 86380 86390 1
300568 99300568 1001 86380 86390 1
300675 99300675 1001 86380 86390 1
300534 99300534 1001 86380 86390 1
300560 99300560 1001 86380 86390 1
300408 99300408 1001 86380 86390 1
300481 99300481 1001 86380 86390 1
300190 99300190 1001 86380 86390 1
300268 99300268 1001 86380 86390 1
300258 99300258 1001 86380 86390 1
300310 99300310 1001 86380 86390 1
300210 99300210 1001 86380 86390 1
300842 99300842 1001 86380 86390 1
300910 99300910 1001 86380 86390 1
300885 99300885 1001 86380 86390 1
300866 99300866 1001 86380 86390 1
301389 99301389 1001 86380 86390 1
301442 99301442 1001 86380 86390 1
301527 99301527 1001 86380 86390 1
301168 99301168 1001 86380 86390 1
301208 99301208 1001 86380 86390 1
301248 99301248 1001 86380 86390 1
301077 99301077 1001 86380 86390 1
301133 99301133 1001 86380 86390 1
300952 99300952 1001 86380 86390 1
300980 99300980 1001 86380 86390 1
301035 99301035 1001 86380 86390 1
301578 99301578 1001 86380 86390 1
301635 99301635 1001 86380 86390 1
302218 99302218 1001 86380 86390 1
302363 99302363 1001 86380 86390 1
301998 99301998 1001 86380 86390 1
302011 99302011 1001 86380 86390 1
301773 99301773 1001 86380 86390 1
301892 99301892 1001 86380 86390 1
301779 99301779 1001 86380 86390 1
301948 99301948 1001 86380 86390 1
301951 99301951 1001 86380 86390 1
302424 99302424 1001 86380 86390 1
303053 99303053 1001 86380 86390 1
303207 99303207 1001 86380 86390 1
303029 99303029 1001 86380 86390 1
303034 99303034 1001 86380 86390 1
303036 99303036 1001 86380 86390 1
303199 99303199 1001 86380 86390 1
302949 99302949 1001 86380 86390 1
302967 99302967 1001 86380 86390 1
302892 99302892 1001 86380 86390 1
302788 99302788 1001 86380 86390 1
302698 99302698 1001 86380 86390 1
302790 99302790 1001 86380 86390 1
303283 99303283 1001 86380 86390 1
303251 99303251 1001 86380 86390 1
303894 99303894 1001 86380 86390 1
303975 99303975 1001 86380 86390 1
303937 99303937 1001 86380 86390 1
303789 99303789 1001 86380 86390 1
303828 99303828 1001 86380 86390 1
303713 99303713 1001 86380 86390 1
303626 99303626 1001 86380 86390 1
303671 99303671 1001 86380 86390 1
303457 99303457 1001 86380 86390 1
304034 99304034 1001 86380 86390 1
304229 99304229 1001 86380 86390 1
304092 99304092 1001 86380 86390 1
304131 99304131 1001 86380 86390 1
304800 99304800 1001 86380 86390 1
304788 99304788 1001 86380 86390 1
304661 99304661 1001 86380 86390 1
304768 99304768 1001 86380 86390 1
304641 99304641 1001 86380 86390 1
304476 99304476 1001 86380 86390 1
304264 99304264 1001 86380 86390 1
304277 99304277 1001 86380 86390 1
304373 99304373 1001 86380 86390 1
304400 99304400 1001 86380 86390 1
304257 99304257 1001 86380 86390 1
304878 99304878 1001 86380 86390 1
305550 99305550 1001 86380 86390 1
305644 99305644 1001 86380 86390 1
305502 99305502 1001 86380 86390 1
305325 99305325 1001 86380 86390 1
305469 99305469 1001 86380 86390 1
305304 99305304 1001 86380 86390 1
305448 99305448 1001 86380 86390 1
305090 99305090 1001 86380 86390 1
305197 99305197 1001 86380 86390 1
500104 99500104 1001 86380 86390 1
500135 99500135 1001 86380 86390 1
500700 99500700 1001 86380 86390 1
500688 99500688 1001 86380 86390 1
500631 99500631 1001 86380 86390 1
500483 99500483 1001 86380 86390 1
500526 99500526 1001 86380 86390 1
500578 99500578 1001 86380 86390 1
500451 99500451 1001 86380 86390 1
500240 99500240 1001 86380 86390 1
500203 99500203 1001 86380 86390 1
500968 99500968 1001 86380 86390 1
500995 99500995 1001 86380 86390 1
500842 99500842 1001 86380 86390 1
500960 99500960 1001 86380 86390 1
500886 99500886 1001 86380 86390 1
501512 99501512 1001 86380 86390 1
501449 99501449 1001 86380 86390 1
501439 99501439 1001 86380 86390 1
501593 99501593 1001 86380 86390 1
501542 99501542 1001 86380 86390 1
501546 99501546 1001 86380 86390 1
501521 99501521 1001 86380 86390 1
501470 99501470 1001 86380 86390 1
501286 99501286 1001 86380 86390 1
501214 99501214 1001 86380 86390 1
501035 99501035 1001 86380 86390 1
501114 99501114 1001 86380 86390 1
501144 99501144 1001 86380 86390 1
501748 99501748 1001 86380 86390 1
502365 99502365 1001 86380 86390 1
502277 99502277 1001 86380 86390 1
502342 99502342 1001 86380 86390 1
502295 99502295 1001 86380 86390 1
502456 99502456 1001 86380 86390 1
502234 99502234 1001 86380 86390 1
502092 99502092 1001 86380 86390 1
502024 99502024 1001 86380 86390 1
502521 99502521 1001 86380 86390 1
503203 99503203 1001 86380 86390 1
503115 99503115 1001 86380 86390 1
502881 99502881 1001 86380 86390 1
503005 99503005 1001 86380 86390 1
503083 99503083 1001 86380 86390 1
502915 99502915 1001 86380 86390 1
503006 99503006 1001 86380 86390 1
502755 99502755 1001 86380 86390 1
502835 99502835 1001 86380 86390 1
503483 99503483 1001 86380 86390 1
503328 99503328 1001 86380 86390 1
503393 99503393 1001 86380 86390 1
503441 99503441 1001 86380 86390 1
503956 99503956 1001 86380 86390 1
503935 99503935 1001 86380 86390 1
503860 99503860 1001 86380 86390 1
503645 99503645 1001 86380 86390 1
504259 99504259 1001 86380 86390 1
504223 99504223 1001 86380 86390 1
504776 99504776 1001 86380 86390 1
504869 99504869 1001 86380 86390 1
504909 99504909 1001 86380 86390 1
504895 99504895 1001 86380 86390 1
504871 99504871 1001 86380 86390 1
504900 99504900 1001 86380 86390 1
504747 99504747 1001 86380 86390 1
504517 99504517 1001 86380 86390 1
504364 99504364 1001 86380 86390 1
504394 99504394 1001 86380 86390 1
504459 99504459 1001 86380 86390 1
504485 99504485 1001 86380 86390 1
504498 99504498 1001 86380 86390 1
504423 99504423 1001 86380 86390 1
504986 99504986 1001 86380 86390 1
505409 99505409 1001 86380 86390 1
505435 99505435 1001 86380 86390 1
505387 99505387 1001 86380 86390 1
505163 99505163 1001 86380 86390 1
505193 99505193 1001 86380 86390 1
505322 99505322 1001 86380 86390 1
505206 99505206 1001 86380 86390 1
505273 99505273 1001 86380 86390 1
505236 99505236 1001 86380 86390 1
505174 99505174 1001 86380 86390 1
505951 99505951 1001 86380 86390 1
505887 99505887 1001 86380 86390 1
505890 99505890 1001 86380 86390 1
506418 99506418 1001 86380 86390 1
506584 99506584 1001 86380 86390 1
506464 99506464 1001 86380 86390 1
506452 99506452 1001 86380 86390 1
506357 99506357 1001 86380 86390 1
506347 99506347 1001 86380 86390 1
506387 99506387 1001 86380 86390 1
506350 99506350 1001 86380 86390 1
506032 99506032 1001 86380 86390 1
506138 99506138 1001 86380 86390 1
506023 99506023 1001 86380 86390 1
506619 99506619 1001 86380 86390 1
506793 99506793 1001 86380 86390 1
506664 99506664 1001 86380 86390 1
507282 99507282 1001 86380 86390 1
507374 99507374 1001 86380 86390 1
507288 99507288 1001 86380 86390 1
507165 99507165 1001 86380 86390 1
507091 99507091 1001 86380 86390 1
507134 99507134 1001 86380 86390 1
507187 99507187 1001 86380 86390 1
507084 99507084 1001 86380 86390 1
507538 99507538 1001 86380 86390 1
507503 99507503 1001 86380 86390 1
507623 99507623 1001 86380 86390 1
508070 99508070 1001 86380 86390 1
508162 99508162 1001 86380 86390 1
508072 99508072 1001 86380 86390 1
508061 99508061 1001 86380 86390 1
508128 99508128 1001 86380 86390 1
507941 99507941 1001 86380 86390 1
507897 99507897 1001 86380 86390 1
507630 99507630 1001 86380 86390 1
507750 99507750 1001 86380 86390 1
507712 99507712 1001 86380 86390 1
507821 99507821 1001 86380 86390 1
507652 99507652 1001 86380 86390 1
508320 99508320 1001 86380 86390 1
508894 99508894 1001 86380 86390 1
508847 99508847 1001 86380 86390 1
508723 99508723 1001 86380 86390 1
508571 99508571 1001 86380 86390 1
508467 99508467 1001 86380 86390 1
508575 99508575 1001 86380 86390 1
508554 99508554 1001 86380 86390 1
508606 99508606 1001 86380 86390 1
509188 99509188 1001 86380 86390 1
509785 99509785 1001 86380 86390 1
509888 99509888 1001 86380 86390 1
509768 99509768 1001 86380 86390 1
509833 99509833 1001 86380 86390 1
509890 99509890 1001 86380 86390 1
509658 99509658 1001 86380 86390 1
509607 99509607 1001 86380 86390 1
509633 99509633 1001 86380 86390 1
509518 99509518 1001 86380 86390 1
509637 99509637 1001 86380 86390 1
509586 99509586 1001 86380 86390 1
509497 99509497 1001 86380 86390 1
509551 99509551 1001 86380 86390 1
509451 99509451 1001 86380 86390 1
509416 99509416 1001 86380 86390 1
509470 99509470 1001 86380 86390 1
509924 99509924 1001 86380 86390 1
509911 99509911 1001 86380 86390 1
510017 99510017 1001 86380 86390 1
509904 99509904 1001 86380 86390 1
509984 99509984 1001 86380 86390 1
510546 99510546 1001 86380 86390 1
510585 99510585 1001 86380 86390 1
510586 99510586 1001 86380 86390 1
510700 99510700 1001 86380 86390 1
510527 99510527 1001 86380 86390 1
510719 99510719 1001 86380 86390 1
510673 99510673 1001 86380 86390 1
510558 99510558 1001 86380 86390 1
510340 99510340 1001 86380 86390 1
510430 99510430 1001 86380 86390 1
510372 99510372 1001 86380 86390 1
510347 99510347 1001 86380 86390 1
510171 99510171 1001 86380 86390 1
510240 99510240 1001 86380 86390 1
510254 99510254 1001 86380 86390 1
510141 99510141 1001 86380 86390 1
510259 99510259 1001 86380 86390 1
510927 99510927 1001 86380 86390 1
511451 99511451 1001 86380 86390 1
511503 99511503 1001 86380 86390 1
511365 99511365 1001 86380 86390 1
511154 99511154 1001 86380 86390 1
511323 99511323 1001 86380 86390 1
511337 99511337 1001 86380 86390 1
511241 99511241 1001 86380 86390 1
511346 99511346 1001 86380 86390 1
510979 99510979 1001 86380 86390 1
511591 99511591 1001 86380 86390 1
511722 99511722 1001 86380 86390 1
511698 99511698 1001 86380 86390 1
511555 99511555 1001 86380 86390 1
511651 99511651 1001 86380 86390 1
512305 99512305 1001 86380 86390 1
512354 99512354 1001 86380 86390 1
512037 99512037 1001 86380 86390 1
512027 99512027 1001 86380 86390 1
512093 99512093 1001 86380 86390 1
511914 99511914 1001 86380 86390 1
511903 99511903 1001 86380 86390 1
511790 99511790 1001 86380 86390 1
511793 99511793 1001 86380 86390 1
511896 99511896 1001 86380 86390 1
511885 99511885 1001 86380 86390 1
512430 99512430 1001 86380 86390 1
512536 99512536 1001 86380 86390 1
512396 99512396 1001 86380 86390 1
512565 99512565 1001 86380 86390 1
512438 99512438 1001 86380 86390 1
512569 99512569 1001 86380 86390 1
512900 99512900 1001 86380 86390 1
512810 99512810 1001 86380 86390 1
512928 99512928 1001 86380 86390 1
512597 99512597 1001 86380 86390 1
512792 99512792 1001 86380 86390 1
512613 99512613 1001 86380 86390 1
512652 99512652 1001 86380 86390 1
512771 99512771 1001 86380 86390 1
513246 99513246 1001 86380 86390 1
513324 99513324 1001 86380 86390 1
513980 99513980 1001 86380 86390 1
513878 99513878 1001 86380 86390 1
513932 99513932 1001 86380 86390 1
513859 99513859 1001 86380 86390 1
513913 99513913 1001 86380 86390 1
513774 99513774 1001 86380 86390 1
513775 99513775 1001 86380 86390 1
513730 99513730 1001 86380 86390 1
513526 99513526 1001 86380 86390 1
514195 99514195 1001 86380 86390 1
514759 99514759 1001 86380 86390 1
514657 99514657 1001 86380 86390 1
514695 99514695 1001 86380 86390 1
514568 99514568 1001 86380 86390 1
514465 99514465 1001 86380 86390 1
514622 99514622 1001 86380 86390 1
514256 99514256 1001 86380 86390 1
514296 99514296 1001 86380 86390 1
514326 99514326 1001 86380 86390 1
514933 99514933 1001 86380 86390 1
514987 99514987 1001 86380 86390 1
515056 99515056 1001 86380 86390 1
515482 99515482 1001 86380 86390 1
515550 99515550 1001 86380 86390 1
515128 99515128 1001 86380 86390 1
515193 99515193 1001 86380 86390 1
515248 99515248 1001 86380 86390 1
515148 99515148 1001 86380 86390 1
515177 99515177 1001 86380 86390 1
515746 99515746 1001 86380 86390 1
515877 99515877 1001 86380 86390 1
515788 99515788 1001 86380 86390 1
515776 99515776 1001 86380 86390 1
515730 99515730 1001 86380 86390 1
515692 99515692 1001 86380 86390 1
516348 99516348 1001 86380 86390 1
516388 99516388 1001 86380 86390 1
516150 99516150 1001 86380 86390 1
516163 99516163 1001 86380 86390 1
516251 99516251 1001 86380 86390 1
516045 99516045 1001 86380 86390 1
515981 99515981 1001 86380 86390 1
515894 99515894 1001 86380 86390 1
515935 99515935 1001 86380 86390 1
516548 99516548 1001 86380 86390 1
516528 99516528 1001 86380 86390 1
517299 99517299 1001 86380 86390 1
517276 99517276 1001 86380 86390 1
517204 99517204 1001 86380 86390 1
517284 99517284 1001 86380 86390 1
517104 99517104 1001 86380 86390 1
516936 99516936 1001 86380 86390 1
516927 99516927 1001 86380 86390 1
516957 99516957 1001 86380 86390 1
516884 99516884 1001 86380 86390 1
516888 99516888 1001 86380 86390 1
517348 99517348 1001 86380 86390 1
517339 99517339 1001 86380 86390 1
518060 99518060 1001 86380 86390 1
517754 99517754 1001 86380 86390 1
517884 99517884 1001 86380 86390 1
517911 99517911 1001 86380 86390 1
517795 99517795 1001 86380 86390 1
517926 99517926 1001 86380 86390 1
517877 99517877 1001 86380 86390 1
517567 99517567 1001 86380 86390 1
517580 99517580 1001 86380 86390 1
517723 99517723 1001 86380 86390 1
517596 99517596 1001 86380 86390 1
517741 99517741 1001 86380 86390 1
517668 99517668 1001 86380 86390 1
518198 99518198 1001 86380 86390 1
518216 99518216 1001 86380 86390 1
518986 99518986 1001 86380 86390 1
518955 99518955 1001 86380 86390 1
518916 99518916 1001 86380 86390 1
518853 99518853 1001 86380 86390 1
518943 99518943 1001 86380 86390 1
518855 99518855 1001 86380 86390 1
518935 99518935 1001 86380 86390 1
518923 99518923 1001 86380 86390 1
518680 99518680 1001 86380 86390 1
518592 99518592 1001 86380 86390 1
518553 99518553 1001 86380 86390 1
518438 99518438 1001 86380 86390 1
518468 99518468 1001 86380 86390 1
519073 99519073 1001 86380 86390 1
519651 99519651 1001 86380 86390 1
519805 99519805 1001 86380 86390 1
519442 99519442 1001 86380 86390 1
519587 99519587 1001 86380 86390 1
519438 99519438 1001 86380 86390 1
519380 99519380 1001 86380 86390 1
519307 99519307 1001 86380 86390 1
519876 99519876 1001 86380 86390 1
519824 99519824 1001 86380 86390 1
519954 99519954 1001 86380 86390 1
519866 99519866 1001 86380 86390 1
519870 99519870 1001 86380 86390 1
519849 99519849 1001 86380 86390 1
520473 99520473 1001 86380 86390 1
520616 99520616 1001 86380 86390 1
520626 99520626 1001 86380 86390 1
520495 99520495 1001 86380 86390 1
520268 99520268 1001 86380 86390 1
520260 99520260 1001 86380 86390 1
520194 99520194 1001 86380 86390 1
520187 99520187 1001 86380 86390 1
520800 99520800 1001 86380 86390 1
520775 99520775 1001 86380 86390 1
520685 99520685 1001 86380 86390 1
520698 99520698 1001 86380 86390 1
520724 99520724 1001 86380 86390 1
520829 99520829 1001 86380 86390 1
520688 99520688 1001 86380 86390 1
520701 99520701 1001 86380 86390 1
521291 99521291 1001 86380 86390 1
521396 99521396 1001 86380 86390 1
521209 99521209 1001 86380 86390 1
521098 99521098 1001 86380 86390 1
521242 99521242 1001 86380 86390 1
521178 99521178 1001 86380 86390 1
521244 99521244 1001 86380 86390 1
521117 99521117 1001 86380 86390 1
520990 99520990 1001 86380 86390 1
520850 99520850 1001 86380 86390 1
520851 99520851 1001 86380 86390 1
521670 99521670 1001 86380 86390 1
521468 99521468 1001 86380 86390 1
522292 99522292 1001 86380 86390 1
522114 99522114 1001 86380 86390 1
522206 99522206 1001 86380 86390 1
522116 99522116 1001 86380 86390 1
522117 99522117 1001 86380 86390 1
521935 99521935 1001 86380 86390 1
521950 99521950 1001 86380 86390 1
521912 99521912 1001 86380 86390 1
522068 99522068 1001 86380 86390 1
522043 99522043 1001 86380 86390 1
521702 99521702 1001 86380 86390 1
521754 99521754 1001 86380 86390 1
521767 99521767 1001 86380 86390 1
521742 99521742 1001 86380 86390 1
521873 99521873 1001 86380 86390 1
521732 99521732 1001 86380 86390 1
522466 99522466 1001 86380 86390 1
522454 99522454 1001 86380 86390 1
522939 99522939 1001 86380 86390 1
522965 99522965 1001 86380 86390 1
523018 99523018 1001 86380 86390 1
523020 99523020 1001 86380 86390 1
523063 99523063 1001 86380 86390 1
523041 99523041 1001 86380 86390 1
522878 99522878 1001 86380 86390 1
522792 99522792 1001 86380 86390 1
522769 99522769 1001 86380 86390 1
522681 99522681 1001 86380 86390 1
522500 99522500 1001 86380 86390 1
522558 99522558 1001 86380 86390 1
523170 99523170 1001 86380 86390 1
523174 99523174 1001 86380 86390 1
523307 99523307 1001 86380 86390 1
523782 99523782 1001 86380 86390 1
523757 99523757 1001 86380 86390 1
523722 99523722 1001 86380 86390 1
523647 99523647 1001 86380 86390 1
523506 99523506 1001 86380 86390 1
523494 99523494 1001 86380 86390 1
523329 99523329 1001 86380 86390 1
523983 99523983 1001 86380 86390 1
524061 99524061 1001 86380 86390 1
524101 99524101 1001 86380 86390 1
523989 99523989 1001 86380 86390 1
524004 99524004 1001 86380 86390 1
524739 99524739 1001 86380 86390 1
524712 99524712 1001 86380 86390 1
524727 99524727 1001 86380 86390 1
524639 99524639 1001 86380 86390 1
524508 99524508 1001 86380 86390 1
524201 99524201 1001 86380 86390 1
524246 99524246 1001 86380 86390 1
524311 99524311 1001 86380 86390 1
524275 99524275 1001 86380 86390 1
524159 99524159 1001 86380 86390 1
525509 99525509 1001 86380 86390 1
525485 99525485 1001 86380 86390 1
525396 99525396 1001 86380 86390 1
525577 99525577 1001 86380 86390 1
525539 99525539 1001 86380 86390 1
525425 99525425 1001 86380 86390 1
525251 99525251 1001 86380 86390 1
525381 99525381 1001 86380 86390 1
525266 99525266 1001 86380 86390 1
525216 99525216 1001 86380 86390 1
525385 99525385 1001 86380 86390 1
525246 99525246 1001 86380 86390 1
525274 99525274 1001 86380 86390 1
525144 99525144 1001 86380 86390 1
524984 99524984 1001 86380 86390 1
525737 99525737 1001 86380 86390 1
525624 99525624 1001 86380 86390 1
526392 99526392 1001 86380 86390 1
526319 99526319 1001 86380 86390 1
526217 99526217 1001 86380 86390 1
526207 99526207 1001 86380 86390 1
526093 99526093 1001 86380 86390 1
525957 99525957 1001 86380 86390 1
525900 99525900 1001 86380 86390 1
525850 99525850 1001 86380 86390 1
526451 99526451 1001 86380 86390 1
526571 99526571 1001 86380 86390 1
527220 99527220 1001 86380 86390 1
527113 99527113 1001 86380 86390 1
527227 99527227 1001 86380 86390 1
527228 99527228 1001 86380 86390 1
527169 99527169 1001 86380 86390 1
527240 99527240 1001 86380 86390 1
526882 99526882 1001 86380 86390 1
526870 99526870 1001 86380 86390 1
526987 99526987 1001 86380 86390 1
526885 99526885 1001 86380 86390 1
526859 99526859 1001 86380 86390 1
526911 99526911 1001 86380 86390 1
526720 99526720 1001 86380 86390 1
526687 99526687 1001 86380 86390 1
526831 99526831 1001 86380 86390 1
527376 99527376 1001 86380 86390 1
528041 99528041 1001 86380 86390 1
527903 99527903 1001 86380 86390 1
528059 99528059 1001 86380 86390 1
527983 99527983 1001 86380 86390 1
527859 99527859 1001 86380 86390 1
527808 99527808 1001 86380 86390 1
527706 99527706 1001 86380 86390 1
527866 99527866 1001 86380 86390 1
527523 99527523 1001 86380 86390 1
527477 99527477 1001 86380 86390 1
528181 99528181 1001 86380 86390 1
528157 99528157 1001 86380 86390 1
528670 99528670 1001 86380 86390 1
528530 99528530 1001 86380 86390 1
528587 99528587 1001 86380 86390 1
528430 99528430 1001 86380 86390 1
528432 99528432 1001 86380 86390 1
528930 99528930 1001 86380 86390 1
529574 99529574 1001 86380 86390 1
529681 99529681 1001 86380 86390 1
529594 99529594 1001 86380 86390 1
529571 99529571 1001 86380 86390 1
529649 99529649 1001 86380 86390 1
529425 99529425 1001 86380 86390 1
529119 99529119 1001 86380 86390 1
529211 99529211 1001 86380 86390 1
529120 99529120 1001 86380 86390 1
529212 99529212 1001 86380 86390 1
529137 99529137 1001 86380 86390 1
529152 99529152 1001 86380 86390 1
529271 99529271 1001 86380 86390 1
529735 99529735 1001 86380 86390 1
530361 99530361 1001 86380 86390 1
530426 99530426 1001 86380 86390 1
530493 99530493 1001 86380 86390 1
530524 99530524 1001 86380 86390 1
530366 99530366 1001 86380 86390 1
530424 99530424 1001 86380 86390 1
530173 99530173 1001 86380 86390 1
530238 99530238 1001 86380 86390 1
530290 99530290 1001 86380 86390 1
530304 99530304 1001 86380 86390 1
530203 99530203 1001 86380 86390 1
530334 99530334 1001 86380 86390 1
530013 99530013 1001 86380 86390 1
529975 99529975 1001 86380 86390 1
530682 99530682 1001 86380 86390 1
530727 99530727 1001 86380 86390 1
530585 99530585 1001 86380 86390 1
530756 99530756 1001 86380 86390 1
530718 99530718 1001 86380 86390 1
531356 99531356 1001 86380 86390 1
531270 99531270 1001 86380 86390 1
531299 99531299 1001 86380 86390 1
531044 99531044 1001 86380 86390 1
531060 99531060 1001 86380 86390 1
530969 99530969 1001 86380 86390 1
531048 99531048 1001 86380 86390 1
531100 99531100 1001 86380 86390 1
531116 99531116 1001 86380 86390 1
530891 99530891 1001 86380 86390 1
530939 99530939 1001 86380 86390 1
531562 99531562 1001 86380 86390 1
531553 99531553 1001 86380 86390 1
531479 99531479 1001 86380 86390 1
531583 99531583 1001 86380 86390 1
532015 99532015 1001 86380 86390 1
532067 99532067 1001 86380 86390 1
532145 99532145 1001 86380 86390 1
532133 99532133 1001 86380 86390 1
532138 99532138 1001 86380 86390 1
532114 99532114 1001 86380 86390 1
532000 99532000 1001 86380 86390 1
531854 99531854 1001 86380 86390 1
531842 99531842 1001 86380 86390 1
531869 99531869 1001 86380 86390 1
532314 99532314 1001 86380 86390 1
532855 99532855 1001 86380 86390 1
532801 99532801 1001 86380 86390 1
532463 99532463 1001 86380 86390 1
532519 99532519 1001 86380 86390 1
532533 99532533 1001 86380 86390 1
532562 99532562 1001 86380 86390 1
533145 99533145 1001 86380 86390 1
533108 99533108 1001 86380 86390 1
533057 99533057 1001 86380 86390 1
533149 99533149 1001 86380 86390 1
533125 99533125 1001 86380 86390 1
533164 99533164 1001 86380 86390 1
533193 99533193 1001 86380 86390 1
533677 99533677 1001 86380 86390 1
533487 99533487 1001 86380 86390 1
533476 99533476 1001 86380 86390 1
533315 99533315 1001 86380 86390 1
533407 99533407 1001 86380 86390 1
533359 99533359 1001 86380 86390 1
533295 99533295 1001 86380 86390 1
533308 99533308 1001 86380 86390 1
533270 99533270 1001 86380 86390 1
533353 99533353 1001 86380 86390 1
534015 99534015 1001 86380 86390 1
534016 99534016 1001 86380 86390 1
534042 99534042 1001 86380 86390 1
533862 99533862 1001 86380 86390 1
534044 99534044 1001 86380 86390 1
534046 99534046 1001 86380 86390 1
534583 99534583 1001 86380 86390 1
534535 99534535 1001 86380 86390 1
534589 99534589 1001 86380 86390 1
534579 99534579 1001 86380 86390 1
534606 99534606 1001 86380 86390 1
534330 99534330 1001 86380 86390 1
534143 99534143 1001 86380 86390 1
534222 99534222 1001 86380 86390 1
534163 99534163 1001 86380 86390 1
534152 99534152 1001 86380 86390 1
534256 99534256 1001 86380 86390 1
534810 99534810 1001 86380 86390 1
535480 99535480 1001 86380 86390 1
535484 99535484 1001 86380 86390 1
535487 99535487 1001 86380 86390 1
535504 99535504 1001 86380 86390 1
535355 99535355 1001 86380 86390 1
535381 99535381 1001 86380 86390 1
535191 99535191 1001 86380 86390 1
535271 99535271 1001 86380 86390 1
535246 99535246 1001 86380 86390 1
535237 99535237 1001 86380 86390 1
535097 99535097 1001 86380 86390 1
534945 99534945 1001 86380 86390 1
535042 99535042 1001 86380 86390 1
535070 99535070 1001 86380 86390 1
535551 99535551 1001 86380 86390 1
536148 99536148 1001 86380 86390 1
536240 99536240 1001 86380 86390 1
535962 99535962 1001 86380 86390 1
535930 99535930 1001 86380 86390 1
535958 99535958 1001 86380 86390 1
536116 99536116 1001 86380 86390 1
535794 99535794 1001 86380 86390 1
535807 99535807 1001 86380 86390 1
535923 99535923 1001 86380 86390 1
535785 99535785 1001 86380 86390 1
536463 99536463 1001 86380 86390 1
536518 99536518 1001 86380 86390 1
536402 99536402 1001 86380 86390 1
536432 99536432 1001 86380 86390 1
536369 99536369 1001 86380 86390 1
536499 99536499 1001 86380 86390 1
536358 99536358 1001 86380 86390 1
537151 99537151 1001 86380 86390 1
537153 99537153 1001 86380 86390 1
537122 99537122 1001 86380 86390 1
536763 99536763 1001 86380 86390 1
536870 99536870 1001 86380 86390 1
536888 99536888 1001 86380 86390 1
536825 99536825 1001 86380 86390 1
536813 99536813 1001 86380 86390 1
536645 99536645 1001 86380 86390 1
536674 99536674 1001 86380 86390 1
536558 99536558 1001 86380 86390 1
536682 99536682 1001 86380 86390 1
537272 99537272 1001 86380 86390 1
537312 99537312 1001 86380 86390 1
537860 99537860 1001 86380 86390 1
537838 99537838 1001 86380 86390 1
537866 99537866 1001 86380 86390 1
537734 99537734 1001 86380 86390 1
537579 99537579 1001 86380 86390 1
537764 99537764 1001 86380 86390 1
537678 99537678 1001 86380 86390 1
537511 99537511 1001 86380 86390 1
537563 99537563 1001 86380 86390 1
537438 99537438 1001 86380 86390 1
537428 99537428 1001 86380 86390 1
537429 99537429 1001 86380 86390 1
537391 99537391 1001 86380 86390 1
538713 99538713 1001 86380 86390 1
538704 99538704 1001 86380 86390 1
538463 99538463 1001 86380 86390 1
538284 99538284 1001 86380 86390 1
538259 99538259 1001 86380 86390 1
538196 99538196 1001 86380 86390 1
538373 99538373 1001 86380 86390 1
538823 99538823 1001 86380 86390 1
538836 99538836 1001 86380 86390 1
539438 99539438 1001 86380 86390 1
539594 99539594 1001 86380 86390 1
539517 99539517 1001 86380 86390 1
539351 99539351 1001 86380 86390 1
539101 99539101 1001 86380 86390 1
539036 99539036 1001 86380 86390 1
539750 99539750 1001 86380 86390 1
539817 99539817 1001 86380 86390 1
539779 99539779 1001 86380 86390 1
540381 99540381 1001 86380 86390 1
540382 99540382 1001 86380 86390 1
540448 99540448 1001 86380 86390 1
540373 99540373 1001 86380 86390 1
540399 99540399 1001 86380 86390 1
540453 99540453 1001 86380 86390 1
540296 99540296 1001 86380 86390 1
540460 99540460 1001 86380 86390 1
540311 99540311 1001 86380 86390 1
540106 99540106 1001 86380 86390 1
540067 99540067 1001 86380 86390 1
540085 99540085 1001 86380 86390 1
540072 99540072 1001 86380 86390 1
540165 99540165 1001 86380 86390 1
540179 99540179 1001 86380 86390 1
540259 99540259 1001 86380 86390 1
540196 99540196 1001 86380 86390 1
540041 99540041 1001 86380 86390 1
539951 99539951 1001 86380 86390 1
539928 99539928 1001 86380 86390 1
539892 99539892 1001 86380 86390 1
540543 99540543 1001 86380 86390 1
540591 99540591 1001 86380 86390 1
541091 99541091 1001 86380 86390 1
541181 99541181 1001 86380 86390 1
541098 99541098 1001 86380 86390 1
540971 99540971 1001 86380 86390 1
541074 99541074 1001 86380 86390 1
541078 99541078 1001 86380 86390 1
540884 99540884 1001 86380 86390 1
540978 99540978 1001 86380 86390 1
540966 99540966 1001 86380 86390 1
540840 99540840 1001 86380 86390 1
540676 99540676 1001 86380 86390 1
540760 99540760 1001 86380 86390 1
541303 99541303 1001 86380 86390 1
541357 99541357 1001 86380 86390 1
541376 99541376 1001 86380 86390 1
541941 99541941 1001 86380 86390 1
542097 99542097 1001 86380 86390 1
542113 99542113 1001 86380 86390 1
542115 99542115 1001 86380 86390 1
541724 99541724 1001 86380 86390 1
541856 99541856 1001 86380 86390 1
541615 99541615 1001 86380 86390 1
542169 99542169 1001 86380 86390 1
542224 99542224 1001 86380 86390 1
542306 99542306 1001 86380 86390 1
542268 99542268 1001 86380 86390 1
542307 99542307 1001 86380 86390 1
542912 99542912 1001 86380 86390 1
542768 99542768 1001 86380 86390 1
542916 99542916 1001 86380 86390 1
542929 99542929 1001 86380 86390 1
542879 99542879 1001 86380 86390 1
542842 99542842 1001 86380 86390 1
542649 99542649 1001 86380 86390 1
542662 99542662 1001 86380 86390 1
542672 99542672 1001 86380 86390 1
542712 99542712 1001 86380 86390 1
542392 99542392 1001 86380 86390 1
542385 99542385 1001 86380 86390 1
543632 99543632 1001 86380 86390 1
543745 99543745 1001 86380 86390 1
543729 99543729 1001 86380 86390 1
543665 99543665 1001 86380 86390 1
543717 99543717 1001 86380 86390 1
543492 99543492 1001 86380 86390 1
543445 99543445 1001 86380 86390 1
543251 99543251 1001 86380 86390 1
543240 99543240 1001 86380 86390 1
543835 99543835 1001 86380 86390 1
543900 99543900 1001 86380 86390 1
543971 99543971 1001 86380 86390 1
543972 99543972 1001 86380 86390 1
543831 99543831 1001 86380 86390 1
543819 99543819 1001 86380 86390 1
544433 99544433 1001 86380 86390 1
544434 99544434 1001 86380 86390 1
544569 99544569 1001 86380 86390 1
544400 99544400 1001 86380 86390 1
544439 99544439 1001 86380 86390 1
544558 99544558 1001 86380 86390 1
544383 99544383 1001 86380 86390 1
544371 99544371 1001 86380 86390 1
544320 99544320 1001 86380 86390 1
544322 99544322 1001 86380 86390 1
544041 99544041 1001 86380 86390 1
544096 99544096 1001 86380 86390 1
544624 99544624 1001 86380 86390 1
544638 99544638 1001 86380 86390 1
544614 99544614 1001 86380 86390 1
544706 99544706 1001 86380 86390 1
406243 383 1001 70080 71037 1
526253 766 1001 67275 67574 1
400015 99400015 1001 86380 86390 1
400043 99400043 1001 86380 86390 1
400147 99400147 1001 86380 86390 1
400225 99400225 1001 86380 86390 1
400155 99400155 1001 86380 86390 1
400310 99400310 1001 86380 86390 1
400406 99400406 1001 86380 86390 1
400720 99400720 1001 86380 86390 1
400757 99400757 1001 86380 86390 1
400735 99400735 1001 86380 86390 1
400900 99400900 1001 86380 86390 1
401020 99401020 1001 86380 86390 1
401143 99401143 1001 86380 86390 1
401078 99401078 1001 86380 86390 1
401165 99401165 1001 86380 86390 1
401312 99401312 1001 86380 86390 1
401575 99401575 1001 86380 86390 1
402126 99402126 1001 86380 86390 1
402686 99402686 1001 86380 86390 1
402687 99402687 1001 86380 86390 1
402712 99402712 1001 86380 86390 1
402982 99402982 1001 86380 86390 1
402955 99402955 1001 86380 86390 1
402961 99402961 1001 86380 86390 1
403324 99403324 1001 86380 86390 1
403400 99403400 1001 86380 86390 1
403396 99403396 1001 86380 86390 1
403478 99403478 1001 86380 86390 1
403532 99403532 1001 86380 86390 1
403574 99403574 1001 86380 86390 1
403618 99403618 1001 86380 86390 1
403728 99403728 1001 86380 86390 1
404009 99404009 1001 86380 86390 1
404011 99404011 1001 86380 86390 1
404244 99404244 1001 86380 86390 1
404212 99404212 1001 86380 86390 1
404444 99404444 1001 86380 86390 1
404471 99404471 1001 86380 86390 1
404419 99404419 1001 86380 86390 1
404433 99404433 1001 86380 86390 1
404565 99404565 1001 86380 86390 1
404553 99404553 1001 86380 86390 1
404483 99404483 1001 86380 86390 1
404666 99404666 1001 86380 86390 1
405012 99405012 1001 86380 86390 1
405119 99405119 1001 86380 86390 1
405462 99405462 1001 86380 86390 1
405485 99405485 1001 86380 86390 1
405493 99405493 1001 86380 86390 1
405530 99405530 1001 86380 86390 1
405416 99405416 1001 86380 86390 1
405515 99405515 1001 86380 86390 1
405627 99405627 1001 86380 86390 1
405607 99405607 1001 86380 86390 1
405636 99405636 1001 86380 86390 1
405717 99405717 1001 86380 86390 1
405743 99405743 1001 86380 86390 1
405817 99405817 1001 86380 86390 1
405853 99405853 1001 86380 86390 1
406369 99406369 1001 86380 86390 1
406596 99406596 1001 86380 86390 1
406808 99406808 1001 86380 86390 1
406930 99406930 1001 86380 86390 1
407058 99407058 1001 86380 86390 1
407114 99407114 1001 86380 86390 1
407150 99407150 1001 86380 86390 1
407207 99407207 1001 86380 86390 1
407163 99407163 1001 86380 86390 1
407190 99407190 1001 86380 86390 1
407367 99407367 1001 86380 86390 1
407587 99407587 1001 86380 86390 1
407725 99407725 1001 86380 86390 1
408089 99408089 1001 86380 86390 1
408069 99408069 1001 86380 86390 1
408097 99408097 1001 86380 86390 1
408357 99408357 1001 86380 86390 1
408414 99408414 1001 86380 86390 1
408492 99408492 1001 86380 86390 1
408599 99408599 1001 86380 86390 1
408666 99408666 1001 86380 86390 1
408696 99408696 1001 86380 86390 1
408921 99408921 1001 86380 86390 1
408980 99408980 1001 86380 86390 1
409282 99409282 1001 86380 86390 1
409424 99409424 1001 86380 86390 1
409473 99409473 1001 86380 86390 1
409637 99409637 1001 86380 86390 1
409626 99409626 1001 86380 86390 1
409772 99409772 1001 86380 86390 1
409749 99409749 1001 86380 86390 1
409728 99409728 1001 86380 86390 1
409939 99409939 1001 86380 86390 1
410114 99410114 1001 86380 86390 1
410587 99410587 1001 86380 86390 1
410536 99410536 1001 86380 86390 1
410810 99410810 1001 86380 86390 1
410874 99410874 1001 86380 86390 1
410959 99410959 1001 86380 86390 1
410988 99410988 1001 86380 86390 1
411086 99411086 1001 86380 86390 1
411323 99411323 1001 86380 86390 1
411360 99411360 1001 86380 86390 1
411395 99411395 1001 86380 86390 1
411741 99411741 1001 86380 86390 1
411760 99411760 1001 86380 86390 1
411910 99411910 1001 86380 86390 1
412230 99412230 1001 86380 86390 1
412389 99412389 1001 86380 86390 1
412305 99412305 1001 86380 86390 1
413544 99413544 1001 86380 86390 1
413636 99413636 1001 86380 86390 1
413144 99413144 1001 86380 86390 1
413206 99413206 1001 86380 86390 1
413255 99413255 1001 86380 86390 1
412501 99412501 1001 86380 86390 1
412646 99412646 1001 86380 86390 1
412521 99412521 1001 86380 86390 1
412838 99412838 1001 86380 86390 1
413726 99413726 1001 86380 86390 1
413701 99413701 1001 86380 86390 1
413877 99413877 1001 86380 86390 1
415249 99415249 1001 86380 86390 1
414973 99414973 1001 86380 86390 1
415183 99415183 1001 86380 86390 1
414696 99414696 1001 86380 86390 1
414614 99414614 1001 86380 86390 1
414199 99414199 1001 86380 86390 1
414172 99414172 1001 86380 86390 1
414245 99414245 1001 86380 86390 1
415519 99415519 1001 86380 86390 1
416935 99416935 1001 86380 86390 1
416932 99416932 1001 86380 86390 1
416939 99416939 1001 86380 86390 1
416749 99416749 1001 86380 86390 1
416191 99416191 1001 86380 86390 1
416426 99416426 1001 86380 86390 1
415935 99415935 1001 86380 86390 1
415817 99415817 1001 86380 86390 1
415998 99415998 1001 86380 86390 1
416045 99416045 1001 86380 86390 1
416032 99416032 1001 86380 86390 1
417048 99417048 1001 86380 86390 1
417190 99417190 1001 86380 86390 1
418673 99418673 1001 86380 86390 1
418747 99418747 1001 86380 86390 1
418703 99418703 1001 86380 86390 1
418682 99418682 1001 86380 86390 1
418226 99418226 1001 86380 86390 1
418263 99418263 1001 86380 86390 1
418387 99418387 1001 86380 86390 1
417767 99417767 1001 86380 86390 1
417967 99417967 1001 86380 86390 1
417618 99417618 1001 86380 86390 1
417875 99417875 1001 86380 86390 1
418985 99418985 1001 86380 86390 1
418957 99418957 1001 86380 86390 1
420333 99420333 1001 86380 86390 1
420099 99420099 1001 86380 86390 1
420323 99420323 1001 86380 86390 1
420373 99420373 1001 86380 86390 1
419663 99419663 1001 86380 86390 1
419715 99419715 1001 86380 86390 1
419757 99419757 1001 86380 86390 1
419962 99419962 1001 86380 86390 1
419227 99419227 1001 86380 86390 1
420651 99420651 1001 86380 86390 1
420775 99420775 1001 86380 86390 1
420452 99420452 1001 86380 86390 1
420526 99420526 1001 86380 86390 1
420458 99420458 1001 86380 86390 1
420459 99420459 1001 86380 86390 1
422051 99422051 1001 86380 86390 1
421453 99421453 1001 86380 86390 1
421416 99421416 1001 86380 86390 1
421579 99421579 1001 86380 86390 1
420991 99420991 1001 86380 86390 1
421121 99421121 1001 86380 86390 1
420841 99420841 1001 86380 86390 1
420971 99420971 1001 86380 86390 1
421155 99421155 1001 86380 86390 1
422499 99422499 1001 86380 86390 1
423327 99423327 1001 86380 86390 1
422944 99422944 1001 86380 86390 1
423101 99423101 1001 86380 86390 1
423302 99423302 1001 86380 86390 1
422669 99422669 1001 86380 86390 1
424036 99424036 1001 86380 86390 1
425246 99425246 1001 86380 86390 1
425325 99425325 1001 86380 86390 1
425327 99425327 1001 86380 86390 1
425134 99425134 1001 86380 86390 1
424799 99424799 1001 86380 86390 1
424996 99424996 1001 86380 86390 1
424944 99424944 1001 86380 86390 1
424973 99424973 1001 86380 86390 1
424265 99424265 1001 86380 86390 1
424439 99424439 1001 86380 86390 1
424195 99424195 1001 86380 86390 1
424487 99424487 1001 86380 86390 1
425731 99425731 1001 86380 86390 1
425528 99425528 1001 86380 86390 1
427030 99427030 1001 86380 86390 1
427043 99427043 1001 86380 86390 1
426851 99426851 1001 86380 86390 1
426929 99426929 1001 86380 86390 1
426984 99426984 1001 86380 86390 1
427080 99427080 1001 86380 86390 1
426371 99426371 1001 86380 86390 1
426522 99426522 1001 86380 86390 1
426577 99426577 1001 86380 86390 1
426007 99426007 1001 86380 86390 1
426219 99426219 1001 86380 86390 1
426162 99426162 1001 86380 86390 1
425950 99425950 1001 86380 86390 1
427418 99427418 1001 86380 86390 1
427443 99427443 1001 86380 86390 1
427507 99427507 1001 86380 86390 1
428391 99428391 1001 86380 86390 1
428624 99428624 1001 86380 86390 1
428228 99428228 1001 86380 86390 1
427971 99427971 1001 86380 86390 1
428158 99428158 1001 86380 86390 1
428142 99428142 1001 86380 86390 1
428007 99428007 1001 86380 86390 1
428065 99428065 1001 86380 86390 1
428144 99428144 1001 86380 86390 1
428074 99428074 1001 86380 86390 1
428220 99428220 1001 86380 86390 1
427558 99427558 1001 86380 86390 1
428769 99428769 1001 86380 86390 1
430149 99430149 1001 86380 86390 1
429227 99429227 1001 86380 86390 1
429518 99429518 1001 86380 86390 1
430425 99430425 1001 86380 86390 1
430711 99430711 1001 86380 86390 1
430744 99430744 1001 86380 86390 1
431912 99431912 1001 86380 86390 1
431897 99431897 1001 86380 86390 1
431719 99431719 1001 86380 86390 1
431762 99431762 1001 86380 86390 1
430947 99430947 1001 86380 86390 1
431211 99431211 1001 86380 86390 1
430850 99430850 1001 86380 86390 1
431214 99431214 1001 86380 86390 1
431051 99431051 1001 86380 86390 1
431234 99431234 1001 86380 86390 1
431255 99431255 1001 86380 86390 1
430970 99430970 1001 86380 86390 1
432331 99432331 1001 86380 86390 1
432483 99432483 1001 86380 86390 1
433060 99433060 1001 86380 86390 1
433176 99433176 1001 86380 86390 1
433064 99433064 1001 86380 86390 1
433065 99433065 1001 86380 86390 1
433307 99433307 1001 86380 86390 1
433153 99433153 1001 86380 86390 1
432699 99432699 1001 86380 86390 1
432528 99432528 1001 86380 86390 1
432584 99432584 1001 86380 86390 1
432674 99432674 1001 86380 86390 1
432694 99432694 1001 86380 86390 1
433829 99433829 1001 86380 86390 1
434125 99434125 1001 86380 86390 1
434104 99434104 1001 86380 86390 1
433926 99433926 1001 86380 86390 1
433770 99433770 1001 86380 86390 1
434080 99434080 1001 86380 86390 1
435179 99435179 1001 86380 86390 1
435008 99435008 1001 86380 86390 1
435153 99435153 1001 86380 86390 1
434637 99434637 1001 86380 86390 1
434970 99434970 1001 86380 86390 1
434719 99434719 1001 86380 86390 1
434880 99434880 1001 86380 86390 1
434693 99434693 1001 86380 86390 1
434778 99434778 1001 86380 86390 1
434734 99434734 1001 86380 86390 1
434407 99434407 1001 86380 86390 1
434249 99434249 1001 86380 86390 1
434251 99434251 1001 86380 86390 1
435530 99435530 1001 86380 86390 1
437047 99437047 1001 86380 86390 1
436964 99436964 1001 86380 86390 1
436819 99436819 1001 86380 86390 1
437015 99437015 1001 86380 86390 1
436493 99436493 1001 86380 86390 1
436638 99436638 1001 86380 86390 1
436537 99436537 1001 86380 86390 1
436137 99436137 1001 86380 86390 1
435964 99435964 1001 86380 86390 1
435917 99435917 1001 86380 86390 1
436258 99436258 1001 86380 86390 1
300081 99300081 1001 86380 86390 1
300099 99300099 1001 86380 86390 1
437227 99437227 1001 86380 86390 1
437202 99437202 1001 86380 86390 1
300537 99300537 1001 86380 86390 1
300593 99300593 1001 86380 86390 1
300583 99300583 1001 86380 86390 1
300676 99300676 1001 86380 86390 1
300407 99300407 1001 86380 86390 1
300486 99300486 1001 86380 86390 1
300474 99300474 1001 86380 86390 1
300411 99300411 1001 86380 86390 1
300360 99300360 1001 86380 86390 1
300147 99300147 1001 86380 86390 1
300292 99300292 1001 86380 86390 1
300256 99300256 1001 86380 86390 1
300259 99300259 1001 86380 86390 1
300169 99300169 1001 86380 86390 1
300881 99300881 1001 86380 86390 1
300753 99300753 1001 86380 86390 1
300792 99300792 1001 86380 86390 1
300784 99300784 1001 86380 86390 1
300759 99300759 1001 86380 86390 1
300735 99300735 1001 86380 86390 1
301460 99301460 1001 86380 86390 1
301396 99301396 1001 86380 86390 1
301436 99301436 1001 86380 86390 1
301514 99301514 1001 86380 86390 1
301314 99301314 1001 86380 86390 1
301317 99301317 1001 86380 86390 1
301152 99301152 1001 86380 86390 1
300999 99300999 1001 86380 86390 1
301129 99301129 1001 86380 86390 1
301107 99301107 1001 86380 86390 1
301593 99301593 1001 86380 86390 1
302326 99302326 1001 86380 86390 1
302375 99302375 1001 86380 86390 1
302047 99302047 1001 86380 86390 1
301970 99301970 1001 86380 86390 1
301836 99301836 1001 86380 86390 1
302497 99302497 1001 86380 86390 1
302500 99302500 1001 86380 86390 1
302541 99302541 1001 86380 86390 1
302400 99302400 1001 86380 86390 1
303184 99303184 1001 86380 86390 1
302863 99302863 1001 86380 86390 1
302917 99302917 1001 86380 86390 1
302842 99302842 1001 86380 86390 1
302855 99302855 1001 86380 86390 1
302958 99302958 1001 86380 86390 1
302843 99302843 1001 86380 86390 1
302948 99302948 1001 86380 86390 1
302729 99302729 1001 86380 86390 1
302606 99302606 1001 86380 86390 1
303319 99303319 1001 86380 86390 1
303996 99303996 1001 86380 86390 1
303861 99303861 1001 86380 86390 1
303660 99303660 1001 86380 86390 1
303712 99303712 1001 86380 86390 1
303700 99303700 1001 86380 86390 1
303804 99303804 1001 86380 86390 1
303821 99303821 1001 86380 86390 1
303692 99303692 1001 86380 86390 1
303722 99303722 1001 86380 86390 1
303470 99303470 1001 86380 86390 1
303575 99303575 1001 86380 86390 1
304112 99304112 1001 86380 86390 1
304114 99304114 1001 86380 86390 1
304042 99304042 1001 86380 86390 1
304838 99304838 1001 86380 86390 1
304675 99304675 1001 86380 86390 1
304492 99304492 1001 86380 86390 1
304506 99304506 1001 86380 86390 1
304572 99304572 1001 86380 86390 1
304639 99304639 1001 86380 86390 1
304296 99304296 1001 86380 86390 1
304387 99304387 1001 86380 86390 1
304298 99304298 1001 86380 86390 1
304952 99304952 1001 86380 86390 1
305634 99305634 1001 86380 86390 1
305583 99305583 1001 86380 86390 1
305609 99305609 1001 86380 86390 1
305651 99305651 1001 86380 86390 1
305654 99305654 1001 86380 86390 1
305509 99305509 1001 86380 86390 1
305671 99305671 1001 86380 86390 1
305553 99305553 1001 86380 86390 1
305288 99305288 1001 86380 86390 1
305307 99305307 1001 86380 86390 1
305373 99305373 1001 86380 86390 1
305282 99305282 1001 86380 86390 1
305196 99305196 1001 86380 86390 1
305201 99305201 1001 86380 86390 1
305267 99305267 1001 86380 86390 1
500024 99500024 1001 86380 86390 1
500051 99500051 1001 86380 86390 1
500142 99500142 1001 86380 86390 1
305481 99305481 1001 86380 86390 1
500027 99500027 1001 86380 86390 1
500053 99500053 1001 86380 86390 1
500003 99500003 1001 86380 86390 1
500753 99500753 1001 86380 86390 1
500679 99500679 1001 86380 86390 1
500560 99500560 1001 86380 86390 1
500314 99500314 1001 86380 86390 1
500197 99500197 1001 86380 86390 1
500224 99500224 1001 86380 86390 1
500256 99500256 1001 86380 86390 1
501010 99501010 1001 86380 86390 1
500962 99500962 1001 86380 86390 1
500964 99500964 1001 86380 86390 1
500990 99500990 1001 86380 86390 1
501485 99501485 1001 86380 86390 1
501554 99501554 1001 86380 86390 1
501594 99501594 1001 86380 86390 1
501508 99501508 1001 86380 86390 1
501358 99501358 1001 86380 86390 1
501362 99501362 1001 86380 86390 1
501301 99501301 1001 86380 86390 1
501290 99501290 1001 86380 86390 1
501083 99501083 1001 86380 86390 1
501151 99501151 1001 86380 86390 1
501219 99501219 1001 86380 86390 1
501182 99501182 1001 86380 86390 1
501056 99501056 1001 86380 86390 1
501678 99501678 1001 86380 86390 1
501795 99501795 1001 86380 86390 1
501654 99501654 1001 86380 86390 1
501800 99501800 1001 86380 86390 1
502376 99502376 1001 86380 86390 1
502304 99502304 1001 86380 86390 1
502411 99502411 1001 86380 86390 1
502454 99502454 1001 86380 86390 1
502347 99502347 1001 86380 86390 1
502310 99502310 1001 86380 86390 1
502147 99502147 1001 86380 86390 1
502174 99502174 1001 86380 86390 1
502071 99502071 1001 86380 86390 1
501925 99501925 1001 86380 86390 1
501928 99501928 1001 86380 86390 1
501933 99501933 1001 86380 86390 1
501947 99501947 1001 86380 86390 1
502546 99502546 1001 86380 86390 1
502536 99502536 1001 86380 86390 1
503204 99503204 1001 86380 86390 1
503244 99503244 1001 86380 86390 1
503132 99503132 1001 86380 86390 1
503135 99503135 1001 86380 86390 1
502970 99502970 1001 86380 86390 1
502983 99502983 1001 86380 86390 1
503024 99503024 1001 86380 86390 1
503001 99503001 1001 86380 86390 1
503017 99503017 1001 86380 86390 1
502955 99502955 1001 86380 86390 1
502736 99502736 1001 86380 86390 1
502828 99502828 1001 86380 86390 1
502798 99502798 1001 86380 86390 1
502747 99502747 1001 86380 86390 1
503329 99503329 1001 86380 86390 1
503344 99503344 1001 86380 86390 1
503310 99503310 1001 86380 86390 1
503469 99503469 1001 86380 86390 1
504087 99504087 1001 86380 86390 1
503975 99503975 1001 86380 86390 1
504053 99504053 1001 86380 86390 1
503836 99503836 1001 86380 86390 1
503760 99503760 1001 86380 86390 1
503761 99503761 1001 86380 86390 1
503779 99503779 1001 86380 86390 1
503526 99503526 1001 86380 86390 1
504194 99504194 1001 86380 86390 1
504144 99504144 1001 86380 86390 1
504236 99504236 1001 86380 86390 1
504275 99504275 1001 86380 86390 1
504224 99504224 1001 86380 86390 1
504147 99504147 1001 86380 86390 1
504122 99504122 1001 86380 86390 1
504254 99504254 1001 86380 86390 1
504867 99504867 1001 86380 86390 1
504921 99504921 1001 86380 86390 1
504853 99504853 1001 86380 86390 1
504600 99504600 1001 86380 86390 1
504642 99504642 1001 86380 86390 1
504707 99504707 1001 86380 86390 1
505044 99505044 1001 86380 86390 1
505122 99505122 1001 86380 86390 1
505059 99505059 1001 86380 86390 1
505569 99505569 1001 86380 86390 1
505759 99505759 1001 86380 86390 1
505399 99505399 1001 86380 86390 1
505380 99505380 1001 86380 86390 1
505511 99505511 1001 86380 86390 1
505306 99505306 1001 86380 86390 1
505268 99505268 1001 86380 86390 1
505211 99505211 1001 86380 86390 1
505819 99505819 1001 86380 86390 1
505821 99505821 1001 86380 86390 1
505822 99505822 1001 86380 86390 1
505877 99505877 1001 86380 86390 1
506487 99506487 1001 86380 86390 1
506411 99506411 1001 86380 86390 1
506492 99506492 1001 86380 86390 1
506352 99506352 1001 86380 86390 1
506391 99506391 1001 86380 86390 1
506277 99506277 1001 86380 86390 1
506369 99506369 1001 86380 86390 1
506334 99506334 1001 86380 86390 1
506110 99506110 1001 86380 86390 1
506059 99506059 1001 86380 86390 1
506098 99506098 1001 86380 86390 1
505996 99505996 1001 86380 86390 1
505985 99505985 1001 86380 86390 1
506775 99506775 1001 86380 86390 1
506662 99506662 1001 86380 86390 1
506690 99506690 1001 86380 86390 1
506665 99506665 1001 86380 86390 1
506600 99506600 1001 86380 86390 1
506718 99506718 1001 86380 86390 1
507291 99507291 1001 86380 86390 1
507383 99507383 1001 86380 86390 1
507416 99507416 1001 86380 86390 1
507089 99507089 1001 86380 86390 1
507009 99507009 1001 86380 86390 1
506847 99506847 1001 86380 86390 1
506913 99506913 1001 86380 86390 1
506966 99506966 1001 86380 86390 1
506981 99506981 1001 86380 86390 1
507581 99507581 1001 86380 86390 1
508245 99508245 1001 86380 86390 1
508187 99508187 1001 86380 86390 1
508062 99508062 1001 86380 86390 1
508131 99508131 1001 86380 86390 1
507997 99507997 1001 86380 86390 1
507960 99507960 1001 86380 86390 1
507896 99507896 1001 86380 86390 1
507770 99507770 1001 86380 86390 1
507771 99507771 1001 86380 86390 1
507790 99507790 1001 86380 86390 1
508343 99508343 1001 86380 86390 1
508413 99508413 1001 86380 86390 1
509074 99509074 1001 86380 86390 1
508880 99508880 1001 86380 86390 1
508857 99508857 1001 86380 86390 1
508772 99508772 1001 86380 86390 1
508588 99508588 1001 86380 86390 1
508604 99508604 1001 86380 86390 1
508540 99508540 1001 86380 86390 1
508542 99508542 1001 86380 86390 1
509115 99509115 1001 86380 86390 1
509246 99509246 1001 86380 86390 1
509160 99509160 1001 86380 86390 1
509161 99509161 1001 86380 86390 1
509789 99509789 1001 86380 86390 1
509854 99509854 1001 86380 86390 1
509893 99509893 1001 86380 86390 1
509682 99509682 1001 86380 86390 1
509579 99509579 1001 86380 86390 1
509462 99509462 1001 86380 86390 1
509315 99509315 1001 86380 86390 1
510020 99510020 1001 86380 86390 1
510051 99510051 1001 86380 86390 1
510575 99510575 1001 86380 86390 1
510570 99510570 1001 86380 86390 1
510636 99510636 1001 86380 86390 1
510364 99510364 1001 86380 86390 1
510222 99510222 1001 86380 86390 1
510158 99510158 1001 86380 86390 1
510199 99510199 1001 86380 86390 1
510225 99510225 1001 86380 86390 1
510200 99510200 1001 86380 86390 1
510306 99510306 1001 86380 86390 1
510216 99510216 1001 86380 86390 1
510763 99510763 1001 86380 86390 1
510755 99510755 1001 86380 86390 1
510885 99510885 1001 86380 86390 1
510899 99510899 1001 86380 86390 1
510774 99510774 1001 86380 86390 1
511550 99511550 1001 86380 86390 1
511499 99511499 1001 86380 86390 1
511285 99511285 1001 86380 86390 1
511286 99511286 1001 86380 86390 1
511222 99511222 1001 86380 86390 1
511291 99511291 1001 86380 86390 1
511215 99511215 1001 86380 86390 1
511677 99511677 1001 86380 86390 1
511560 99511560 1001 86380 86390 1
512330 99512330 1001 86380 86390 1
512335 99512335 1001 86380 86390 1
512367 99512367 1001 86380 86390 1
512327 99512327 1001 86380 86390 1
512018 99512018 1001 86380 86390 1
512110 99512110 1001 86380 86390 1
512033 99512033 1001 86380 86390 1
512085 99512085 1001 86380 86390 1
511968 99511968 1001 86380 86390 1
511975 99511975 1001 86380 86390 1
511851 99511851 1001 86380 86390 1
511773 99511773 1001 86380 86390 1
511800 99511800 1001 86380 86390 1
511827 99511827 1001 86380 86390 1
511832 99511832 1001 86380 86390 1
512544 99512544 1001 86380 86390 1
512493 99512493 1001 86380 86390 1
512481 99512481 1001 86380 86390 1
512405 99512405 1001 86380 86390 1
512526 99512526 1001 86380 86390 1
512413 99512413 1001 86380 86390 1
513089 99513089 1001 86380 86390 1
513015 99513015 1001 86380 86390 1
512948 99512948 1001 86380 86390 1
512924 99512924 1001 86380 86390 1
512861 99512861 1001 86380 86390 1
512982 99512982 1001 86380 86390 1
512944 99512944 1001 86380 86390 1
512603 99512603 1001 86380 86390 1
512630 99512630 1001 86380 86390 1
512632 99512632 1001 86380 86390 1
512596 99512596 1001 86380 86390 1
513282 99513282 1001 86380 86390 1
513308 99513308 1001 86380 86390 1
513209 99513209 1001 86380 86390 1
513942 99513942 1001 86380 86390 1
513971 99513971 1001 86380 86390 1
513883 99513883 1001 86380 86390 1
513740 99513740 1001 86380 86390 1
513718 99513718 1001 86380 86390 1
513502 99513502 1001 86380 86390 1
513606 99513606 1001 86380 86390 1
513425 99513425 1001 86380 86390 1
514211 99514211 1001 86380 86390 1
514189 99514189 1001 86380 86390 1
514155 99514155 1001 86380 86390 1
514052 99514052 1001 86380 86390 1
514808 99514808 1001 86380 86390 1
514733 99514733 1001 86380 86390 1
514631 99514631 1001 86380 86390 1
514517 99514517 1001 86380 86390 1
514519 99514519 1001 86380 86390 1
514545 99514545 1001 86380 86390 1
514572 99514572 1001 86380 86390 1
514330 99514330 1001 86380 86390 1
514382 99514382 1001 86380 86390 1
514267 99514267 1001 86380 86390 1
514241 99514241 1001 86380 86390 1
514281 99514281 1001 86380 86390 1
514934 99514934 1001 86380 86390 1
514917 99514917 1001 86380 86390 1
514996 99514996 1001 86380 86390 1
515682 99515682 1001 86380 86390 1
515570 99515570 1001 86380 86390 1
515661 99515661 1001 86380 86390 1
515575 99515575 1001 86380 86390 1
515296 99515296 1001 86380 86390 1
515328 99515328 1001 86380 86390 1
515406 99515406 1001 86380 86390 1
515397 99515397 1001 86380 86390 1
515411 99515411 1001 86380 86390 1
515080 99515080 1001 86380 86390 1
515211 99515211 1001 86380 86390 1
515069 99515069 1001 86380 86390 1
515707 99515707 1001 86380 86390 1
515747 99515747 1001 86380 86390 1
515479 99515479 1001 86380 86390 1
515887 99515887 1001 86380 86390 1
516320 99516320 1001 86380 86390 1
516497 99516497 1001 86380 86390 1
516499 99516499 1001 86380 86390 1
516432 99516432 1001 86380 86390 1
516260 99516260 1001 86380 86390 1
515914 99515914 1001 86380 86390 1
515969 99515969 1001 86380 86390 1
515959 99515959 1001 86380 86390 1
516050 99516050 1001 86380 86390 1
516012 99516012 1001 86380 86390 1
515924 99515924 1001 86380 86390 1
516532 99516532 1001 86380 86390 1
516623 99516623 1001 86380 86390 1
515889 99515889 1001 86380 86390 1
516554 99516554 1001 86380 86390 1
516633 99516633 1001 86380 86390 1
517247 99517247 1001 86380 86390 1
517184 99517184 1001 86380 86390 1
517018 99517018 1001 86380 86390 1
517086 99517086 1001 86380 86390 1
517075 99517075 1001 86380 86390 1
516779 99516779 1001 86380 86390 1
516770 99516770 1001 86380 86390 1
516889 99516889 1001 86380 86390 1
516852 99516852 1001 86380 86390 1
516878 99516878 1001 86380 86390 1
516803 99516803 1001 86380 86390 1
517373 99517373 1001 86380 86390 1
517537 99517537 1001 86380 86390 1
517996 99517996 1001 86380 86390 1
518026 99518026 1001 86380 86390 1
518092 99518092 1001 86380 86390 1
517815 99517815 1001 86380 86390 1
517830 99517830 1001 86380 86390 1
517794 99517794 1001 86380 86390 1
517783 99517783 1001 86380 86390 1
517796 99517796 1001 86380 86390 1
517569 99517569 1001 86380 86390 1
517717 99517717 1001 86380 86390 1
518263 99518263 1001 86380 86390 1
518345 99518345 1001 86380 86390 1
518807 99518807 1001 86380 86390 1
518833 99518833 1001 86380 86390 1
518981 99518981 1001 86380 86390 1
518794 99518794 1001 86380 86390 1
518630 99518630 1001 86380 86390 1
518685 99518685 1001 86380 86390 1
518716 99518716 1001 86380 86390 1
518524 99518524 1001 86380 86390 1
518559 99518559 1001 86380 86390 1
519088 99519088 1001 86380 86390 1
519143 99519143 1001 86380 86390 1
519002 99519002 1001 86380 86390 1
519080 99519080 1001 86380 86390 1
519097 99519097 1001 86380 86390 1
519726 99519726 1001 86380 86390 1
519637 99519637 1001 86380 86390 1
519569 99519569 1001 86380 86390 1
519981 99519981 1001 86380 86390 1
519917 99519917 1001 86380 86390 1
519986 99519986 1001 86380 86390 1
519896 99519896 1001 86380 86390 1
520486 99520486 1001 86380 86390 1
520528 99520528 1001 86380 86390 1
520504 99520504 1001 86380 86390 1
520505 99520505 1001 86380 86390 1
520519 99520519 1001 86380 86390 1
520535 99520535 1001 86380 86390 1
520200 99520200 1001 86380 86390 1
520182 99520182 1001 86380 86390 1
520228 99520228 1001 86380 86390 1
520666 99520666 1001 86380 86390 1
520761 99520761 1001 86380 86390 1
520684 99520684 1001 86380 86390 1
520672 99520672 1001 86380 86390 1
521384 99521384 1001 86380 86390 1
521170 99521170 1001 86380 86390 1
521100 99521100 1001 86380 86390 1
520871 99520871 1001 86380 86390 1
521042 99521042 1001 86380 86390 1
521046 99521046 1001 86380 86390 1
520865 99520865 1001 86380 86390 1
521610 99521610 1001 86380 86390 1
521551 99521551 1001 86380 86390 1
522197 99522197 1001 86380 86390 1
522099 99522099 1001 86380 86390 1
522061 99522061 1001 86380 86390 1
521998 99521998 1001 86380 86390 1
521973 99521973 1001 86380 86390 1
521961 99521961 1001 86380 86390 1
522078 99522078 1001 86380 86390 1
521815 99521815 1001 86380 86390 1
521791 99521791 1001 86380 86390 1
521675 99521675 1001 86380 86390 1
522425 99522425 1001 86380 86390 1
522326 99522326 1001 86380 86390 1
523047 99523047 1001 86380 86390 1
523011 99523011 1001 86380 86390 1
523040 99523040 1001 86380 86390 1
522861 99522861 1001 86380 86390 1
522837 99522837 1001 86380 86390 1
522761 99522761 1001 86380 86390 1
522827 99522827 1001 86380 86390 1
522895 99522895 1001 86380 86390 1
522794 99522794 1001 86380 86390 1
522834 99522834 1001 86380 86390 1
522615 99522615 1001 86380 86390 1
522684 99522684 1001 86380 86390 1
522659 99522659 1001 86380 86390 1
523254 99523254 1001 86380 86390 1
523856 99523856 1001 86380 86390 1
523831 99523831 1001 86380 86390 1
523596 99523596 1001 86380 86390 1
523561 99523561 1001 86380 86390 1
523639 99523639 1001 86380 86390 1
523628 99523628 1001 86380 86390 1
523455 99523455 1001 86380 86390 1
523522 99523522 1001 86380 86390 1
523421 99523421 1001 86380 86390 1
523343 99523343 1001 86380 86390 1
523447 99523447 1001 86380 86390 1
523504 99523504 1001 86380 86390 1
524123 99524123 1001 86380 86390 1
524048 99524048 1001 86380 86390 1
524107 99524107 1001 86380 86390 1
524120 99524120 1001 86380 86390 1
524767 99524767 1001 86380 86390 1
524686 99524686 1001 86380 86390 1
524437 99524437 1001 86380 86390 1
524360 99524360 1001 86380 86390 1
524545 99524545 1001 86380 86390 1
524559 99524559 1001 86380 86390 1
524419 99524419 1001 86380 86390 1
524434 99524434 1001 86380 86390 1
524164 99524164 1001 86380 86390 1
524283 99524283 1001 86380 86390 1
524172 99524172 1001 86380 86390 1
524238 99524238 1001 86380 86390 1
524175 99524175 1001 86380 86390 1
524834 99524834 1001 86380 86390 1
525597 99525597 1001 86380 86390 1
525502 99525502 1001 86380 86390 1
525491 99525491 1001 86380 86390 1
525589 99525589 1001 86380 86390 1
525440 99525440 1001 86380 86390 1
525593 99525593 1001 86380 86390 1
525355 99525355 1001 86380 86390 1
525372 99525372 1001 86380 86390 1
525029 99525029 1001 86380 86390 1
525598 99525598 1001 86380 86390 1
525690 99525690 1001 86380 86390 1
525717 99525717 1001 86380 86390 1
525613 99525613 1001 86380 86390 1
525656 99525656 1001 86380 86390 1
525787 99525787 1001 86380 86390 1
526334 99526334 1001 86380 86390 1
526393 99526393 1001 86380 86390 1
526354 99526354 1001 86380 86390 1
526415 99526415 1001 86380 86390 1
526384 99526384 1001 86380 86390 1
526206 99526206 1001 86380 86390 1
526182 99526182 1001 86380 86390 1
526032 99526032 1001 86380 86390 1
526033 99526033 1001 86380 86390 1
525998 99525998 1001 86380 86390 1
525882 99525882 1001 86380 86390 1
525947 99525947 1001 86380 86390 1
525935 99525935 1001 86380 86390 1
526610 99526610 1001 86380 86390 1
527185 99527185 1001 86380 86390 1
527173 99527173 1001 86380 86390 1
527070 99527070 1001 86380 86390 1
527051 99527051 1001 86380 86390 1
527180 99527180 1001 86380 86390 1
527077 99527077 1001 86380 86390 1
526865 99526865 1001 86380 86390 1
526839 99526839 1001 86380 86390 1
526973 99526973 1001 86380 86390 1
526898 99526898 1001 86380 86390 1
526774 99526774 1001 86380 86390 1
526716 99526716 1001 86380 86390 1
526678 99526678 1001 86380 86390 1
526782 99526782 1001 86380 86390 1
526834 99526834 1001 86380 86390 1
527275 99527275 1001 86380 86390 1
527452 99527452 1001 86380 86390 1
527961 99527961 1001 86380 86390 1
527937 99527937 1001 86380 86390 1
528073 99528073 1001 86380 86390 1
527946 99527946 1001 86380 86390 1
527703 99527703 1001 86380 86390 1
527695 99527695 1001 86380 86390 1
527747 99527747 1001 86380 86390 1
527735 99527735 1001 86380 86390 1
527662 99527662 1001 86380 86390 1
527541 99527541 1001 86380 86390 1
528101 99528101 1001 86380 86390 1
528218 99528218 1001 86380 86390 1
528116 99528116 1001 86380 86390 1
528183 99528183 1001 86380 86390 1
528092 99528092 1001 86380 86390 1
528815 99528815 1001 86380 86390 1
528804 99528804 1001 86380 86390 1
528767 99528767 1001 86380 86390 1
528731 99528731 1001 86380 86390 1
528849 99528849 1001 86380 86390 1
528508 99528508 1001 86380 86390 1
528573 99528573 1001 86380 86390 1
528464 99528464 1001 86380 86390 1
528427 99528427 1001 86380 86390 1
528389 99528389 1001 86380 86390 1
528419 99528419 1001 86380 86390 1
528473 99528473 1001 86380 86390 1
528952 99528952 1001 86380 86390 1
529057 99529057 1001 86380 86390 1
529100 99529100 1001 86380 86390 1
528984 99528984 1001 86380 86390 1
529079 99529079 1001 86380 86390 1
529599 99529599 1001 86380 86390 1
529562 99529562 1001 86380 86390 1
529684 99529684 1001 86380 86390 1
529596 99529596 1001 86380 86390 1
529409 99529409 1001 86380 86390 1
529401 99529401 1001 86380 86390 1
529122 99529122 1001 86380 86390 1
529204 99529204 1001 86380 86390 1
529769 99529769 1001 86380 86390 1
529821 99529821 1001 86380 86390 1
530491 99530491 1001 86380 86390 1
530461 99530461 1001 86380 86390 1
530246 99530246 1001 86380 86390 1
530163 99530163 1001 86380 86390 1
530040 99530040 1001 86380 86390 1
529951 99529951 1001 86380 86390 1
530750 99530750 1001 86380 86390 1
531269 99531269 1001 86380 86390 1
531272 99531272 1001 86380 86390 1
530981 99530981 1001 86380 86390 1
531022 99531022 1001 86380 86390 1
530997 99530997 1001 86380 86390 1
531051 99531051 1001 86380 86390 1
531103 99531103 1001 86380 86390 1
531117 99531117 1001 86380 86390 1
530976 99530976 1001 86380 86390 1
530964 99530964 1001 86380 86390 1
531524 99531524 1001 86380 86390 1
531525 99531525 1001 86380 86390 1
532160 99532160 1001 86380 86390 1
532188 99532188 1001 86380 86390 1
532071 99532071 1001 86380 86390 1
531914 99531914 1001 86380 86390 1
531802 99531802 1001 86380 86390 1
531767 99531767 1001 86380 86390 1
531730 99531730 1001 86380 86390 1
531620 99531620 1001 86380 86390 1
531607 99531607 1001 86380 86390 1
531790 99531790 1001 86380 86390 1
531609 99531609 1001 86380 86390 1
532367 99532367 1001 86380 86390 1
532409 99532409 1001 86380 86390 1
533001 99533001 1001 86380 86390 1
532979 99532979 1001 86380 86390 1
532659 99532659 1001 86380 86390 1
532688 99532688 1001 86380 86390 1
532495 99532495 1001 86380 86390 1
532459 99532459 1001 86380 86390 1
532486 99532486 1001 86380 86390 1
532617 99532617 1001 86380 86390 1
533044 99533044 1001 86380 86390 1
533036 99533036 1001 86380 86390 1
533746 99533746 1001 86380 86390 1
533791 99533791 1001 86380 86390 1
533689 99533689 1001 86380 86390 1
533639 99533639 1001 86380 86390 1
533449 99533449 1001 86380 86390 1
533637 99533637 1001 86380 86390 1
533625 99533625 1001 86380 86390 1
533369 99533369 1001 86380 86390 1
533239 99533239 1001 86380 86390 1
533345 99533345 1001 86380 86390 1
533372 99533372 1001 86380 86390 1
533245 99533245 1001 86380 86390 1
533312 99533312 1001 86380 86390 1
533301 99533301 1001 86380 86390 1
533896 99533896 1001 86380 86390 1
533863 99533863 1001 86380 86390 1
533980 99533980 1001 86380 86390 1
533865 99533865 1001 86380 86390 1
534519 99534519 1001 86380 86390 1
534520 99534520 1001 86380 86390 1
534512 99534512 1001 86380 86390 1
534526 99534526 1001 86380 86390 1
534578 99534578 1001 86380 86390 1
534466 99534466 1001 86380 86390 1
534312 99534312 1001 86380 86390 1
534442 99534442 1001 86380 86390 1
534355 99534355 1001 86380 86390 1
534424 99534424 1001 86380 86390 1
534412 99534412 1001 86380 86390 1
534779 99534779 1001 86380 86390 1
535472 99535472 1001 86380 86390 1
535387 99535387 1001 86380 86390 1
535280 99535280 1001 86380 86390 1
535282 99535282 1001 86380 86390 1
535086 99535086 1001 86380 86390 1
534934 99534934 1001 86380 86390 1
534960 99534960 1001 86380 86390 1
535065 99535065 1001 86380 86390 1
535626 99535626 1001 86380 86390 1
535614 99535614 1001 86380 86390 1
535673 99535673 1001 86380 86390 1
536306 99536306 1001 86380 86390 1
536318 99536318 1001 86380 86390 1
536060 99536060 1001 86380 86390 1
535983 99535983 1001 86380 86390 1
536024 99536024 1001 86380 86390 1
535811 99535811 1001 86380 86390 1
535751 99535751 1001 86380 86390 1
535778 99535778 1001 86380 86390 1
535922 99535922 1001 86380 86390 1
536452 99536452 1001 86380 86390 1
536506 99536506 1001 86380 86390 1
536429 99536429 1001 86380 86390 1
536383 99536383 1001 86380 86390 1
537095 99537095 1001 86380 86390 1
536847 99536847 1001 86380 86390 1
536784 99536784 1001 86380 86390 1
536823 99536823 1001 86380 86390 1
536916 99536916 1001 86380 86390 1
537263 99537263 1001 86380 86390 1
537243 99537243 1001 86380 86390 1
537165 99537165 1001 86380 86390 1
537912 99537912 1001 86380 86390 1
537812 99537812 1001 86380 86390 1
537942 99537942 1001 86380 86390 1
537800 99537800 1001 86380 86390 1
537839 99537839 1001 86380 86390 1
537867 99537867 1001 86380 86390 1
537795 99537795 1001 86380 86390 1
537707 99537707 1001 86380 86390 1
537695 99537695 1001 86380 86390 1
537592 99537592 1001 86380 86390 1
537575 99537575 1001 86380 86390 1
537459 99537459 1001 86380 86390 1
537434 99537434 1001 86380 86390 1
537528 99537528 1001 86380 86390 1
538061 99538061 1001 86380 86390 1
538089 99538089 1001 86380 86390 1
538001 99538001 1001 86380 86390 1
538126 99538126 1001 86380 86390 1
538689 99538689 1001 86380 86390 1
538625 99538625 1001 86380 86390 1
538692 99538692 1001 86380 86390 1
538719 99538719 1001 86380 86390 1
538630 99538630 1001 86380 86390 1
538696 99538696 1001 86380 86390 1
538735 99538735 1001 86380 86390 1
538671 99538671 1001 86380 86390 1
538811 99538811 1001 86380 86390 1
538570 99538570 1001 86380 86390 1
538571 99538571 1001 86380 86390 1
538572 99538572 1001 86380 86390 1
538488 99538488 1001 86380 86390 1
538271 99538271 1001 86380 86390 1
538310 99538310 1001 86380 86390 1
538290 99538290 1001 86380 86390 1
538303 99538303 1001 86380 86390 1
538227 99538227 1001 86380 86390 1
538306 99538306 1001 86380 86390 1
538283 99538283 1001 86380 86390 1
539014 99539014 1001 86380 86390 1
539500 99539500 1001 86380 86390 1
539613 99539613 1001 86380 86390 1
539341 99539341 1001 86380 86390 1
539196 99539196 1001 86380 86390 1
539068 99539068 1001 86380 86390 1
539742 99539742 1001 86380 86390 1
539678 99539678 1001 86380 86390 1
539776 99539776 1001 86380 86390 1
540383 99540383 1001 86380 86390 1
540345 99540345 1001 86380 86390 1
540348 99540348 1001 86380 86390 1
540426 99540426 1001 86380 86390 1
540310 99540310 1001 86380 86390 1
540427 99540427 1001 86380 86390 1
540350 99540350 1001 86380 86390 1
540197 99540197 1001 86380 86390 1
540108 99540108 1001 86380 86390 1
540194 99540194 1001 86380 86390 1
539924 99539924 1001 86380 86390 1
539976 99539976 1001 86380 86390 1
539939 99539939 1001 86380 86390 1
539971 99539971 1001 86380 86390 1
539881 99539881 1001 86380 86390 1
540051 99540051 1001 86380 86390 1
539896 99539896 1001 86380 86390 1
539974 99539974 1001 86380 86390 1
540000 99540000 1001 86380 86390 1
540633 99540633 1001 86380 86390 1
540598 99540598 1001 86380 86390 1
540515 99540515 1001 86380 86390 1
541217 99541217 1001 86380 86390 1
541262 99541262 1001 86380 86390 1
541196 99541196 1001 86380 86390 1
541094 99541094 1001 86380 86390 1
541236 99541236 1001 86380 86390 1
541122 99541122 1001 86380 86390 1
541125 99541125 1001 86380 86390 1
540930 99540930 1001 86380 86390 1
540790 99540790 1001 86380 86390 1
541336 99541336 1001 86380 86390 1
541441 99541441 1001 86380 86390 1
541390 99541390 1001 86380 86390 1
541313 99541313 1001 86380 86390 1
541968 99541968 1001 86380 86390 1
542109 99542109 1001 86380 86390 1
541734 99541734 1001 86380 86390 1
541863 99541863 1001 86380 86390 1
541788 99541788 1001 86380 86390 1
541802 99541802 1001 86380 86390 1
541641 99541641 1001 86380 86390 1
541500 99541500 1001 86380 86390 1
541567 99541567 1001 86380 86390 1
542142 99542142 1001 86380 86390 1
542276 99542276 1001 86380 86390 1
542303 99542303 1001 86380 86390 1
542202 99542202 1001 86380 86390 1
542320 99542320 1001 86380 86390 1
542309 99542309 1001 86380 86390 1
542804 99542804 1001 86380 86390 1
542915 99542915 1001 86380 86390 1
542850 99542850 1001 86380 86390 1
542826 99542826 1001 86380 86390 1
542597 99542597 1001 86380 86390 1
542566 99542566 1001 86380 86390 1
542632 99542632 1001 86380 86390 1
542454 99542454 1001 86380 86390 1
542482 99542482 1001 86380 86390 1
542407 99542407 1001 86380 86390 1
543100 99543100 1001 86380 86390 1
543067 99543067 1001 86380 86390 1
543133 99543133 1001 86380 86390 1
543030 99543030 1001 86380 86390 1
543569 99543569 1001 86380 86390 1
543750 99543750 1001 86380 86390 1
543391 99543391 1001 86380 86390 1
543495 99543495 1001 86380 86390 1
543444 99543444 1001 86380 86390 1
543393 99543393 1001 86380 86390 1
543484 99543484 1001 86380 86390 1
543565 99543565 1001 86380 86390 1
543298 99543298 1001 86380 86390 1
543337 99543337 1001 86380 86390 1
543235 99543235 1001 86380 86390 1
543274 99543274 1001 86380 86390 1
543921 99543921 1001 86380 86390 1
543897 99543897 1001 86380 86390 1
543975 99543975 1001 86380 86390 1
544514 99544514 1001 86380 86390 1
544578 99544578 1001 86380 86390 1
544413 99544413 1001 86380 86390 1
544454 99544454 1001 86380 86390 1
544262 99544262 1001 86380 86390 1
544291 99544291 1001 86380 86390 1
544242 99544242 1001 86380 86390 1
544055 99544055 1001 86380 86390 1
544021 99544021 1001 86380 86390 1
544074 99544074 1001 86380 86390 1
544165 99544165 1001 86380 86390 1
544088 99544088 1001 86380 86390 1
544116 99544116 1001 86380 86390 1
544712 99544712 1001 86380 86390 1
544675 99544675 1001 86380 86390 1
544714 99544714 1001 86380 86390 1
544707 99544707 1001 86380 86390 1
544721 99544721 1001 86380 86390 1
436476 603 1001 11400 14397 1
416004 214 1001 32400 32997 1
400050 99400050 1001 86380 86390 1
400110 99400110 1001 86380 86390 1
400062 99400062 1001 86380 86390 1
400132 99400132 1001 86380 86390 1
400589 99400589 1001 86380 86390 1
400579 99400579 1001 86380 86390 1
400609 99400609 1001 86380 86390 1
400869 99400869 1001 86380 86390 1
400882 99400882 1001 86380 86390 1
400915 99400915 1001 86380 86390 1
400859 99400859 1001 86380 86390 1
400966 99400966 1001 86380 86390 1
400955 99400955 1001 86380 86390 1
401085 99401085 1001 86380 86390 1
401253 99401253 1001 86380 86390 1
401412 99401412 1001 86380 86390 1
401448 99401448 1001 86380 86390 1
401629 99401629 1001 86380 86390 1
401770 99401770 1001 86380 86390 1
401585 99401585 1001 86380 86390 1
402208 99402208 1001 86380 86390 1
402419 99402419 1001 86380 86390 1
402559 99402559 1001 86380 86390 1
402636 99402636 1001 86380 86390 1
402742 99402742 1001 86380 86390 1
403189 99403189 1001 86380 86390 1
403280 99403280 1001 86380 86390 1
403455 99403455 1001 86380 86390 1
403503 99403503 1001 86380 86390 1
403447 99403447 1001 86380 86390 1
403571 99403571 1001 86380 86390 1
403538 99403538 1001 86380 86390 1
403641 99403641 1001 86380 86390 1
403731 99403731 1001 86380 86390 1
403970 99403970 1001 86380 86390 1
404116 99404116 1001 86380 86390 1
404162 99404162 1001 86380 86390 1
404227 99404227 1001 86380 86390 1
404528 99404528 1001 86380 86390 1
404538 99404538 1001 86380 86390 1
404855 99404855 1001 86380 86390 1
404991 99404991 1001 86380 86390 1
405207 99405207 1001 86380 86390 1
405171 99405171 1001 86380 86390 1
405390 99405390 1001 86380 86390 1
405314 99405314 1001 86380 86390 1
405425 99405425 1001 86380 86390 1
405700 99405700 1001 86380 86390 1
405666 99405666 1001 86380 86390 1
405858 99405858 1001 86380 86390 1
406174 99406174 1001 86380 86390 1
406354 99406354 1001 86380 86390 1
406428 99406428 1001 86380 86390 1
406418 99406418 1001 86380 86390 1
406555 99406555 1001 86380 86390 1
406777 99406777 1001 86380 86390 1
406778 99406778 1001 86380 86390 1
406867 99406867 1001 86380 86390 1
406975 99406975 1001 86380 86390 1
406978 99406978 1001 86380 86390 1
407001 99407001 1001 86380 86390 1
407281 99407281 1001 86380 86390 1
407344 99407344 1001 86380 86390 1
407588 99407588 1001 86380 86390 1
407930 99407930 1001 86380 86390 1
408045 99408045 1001 86380 86390 1
408231 99408231 1001 86380 86390 1
408307 99408307 1001 86380 86390 1
408285 99408285 1001 86380 86390 1
408350 99408350 1001 86380 86390 1
408376 99408376 1001 86380 86390 1
408378 99408378 1001 86380 86390 1
408498 99408498 1001 86380 86390 1
408570 99408570 1001 86380 86390 1
408830 99408830 1001 86380 86390 1
408864 99408864 1001 86380 86390 1
408927 99408927 1001 86380 86390 1
409071 99409071 1001 86380 86390 1
409270 99409270 1001 86380 86390 1
409322 99409322 1001 86380 86390 1
409420 99409420 1001 86380 86390 1
409448 99409448 1001 86380 86390 1
409425 99409425 1001 86380 86390 1
409587 99409587 1001 86380 86390 1
409604 99409604 1001 86380 86390 1
409711 99409711 1001 86380 86390 1
409712 99409712 1001 86380 86390 1
409854 99409854 1001 86380 86390 1
410285 99410285 1001 86380 86390 1
410245 99410245 1001 86380 86390 1
410319 99410319 1001 86380 86390 1
410484 99410484 1001 86380 86390 1
410615 99410615 1001 86380 86390 1
410687 99410687 1001 86380 86390 1
410671 99410671 1001 86380 86390 1
410904 99410904 1001 86380 86390 1
411084 99411084 1001 86380 86390 1
411062 99411062 1001 86380 86390 1
411087 99411087 1001 86380 86390 1
411329 99411329 1001 86380 86390 1
411436 99411436 1001 86380 86390 1
411588 99411588 1001 86380 86390 1
411714 99411714 1001 86380 86390 1
411870 99411870 1001 86380 86390 1
411865 99411865 1001 86380 86390 1
412140 99412140 1001 86380 86390 1
412366 99412366 1001 86380 86390 1
413420 99413420 1001 86380 86390 1
413700 99413700 1001 86380 86390 1
413478 99413478 1001 86380 86390 1
413322 99413322 1001 86380 86390 1
413561 99413561 1001 86380 86390 1
413006 99413006 1001 86380 86390 1
413132 99413132 1001 86380 86390 1
412930 99412930 1001 86380 86390 1
413725 99413725 1001 86380 86390 1
414098 99414098 1001 86380 86390 1
413902 99413902 1001 86380 86390 1
415142 99415142 1001 86380 86390 1
415058 99415058 1001 86380 86390 1
415099 99415099 1001 86380 86390 1
415175 99415175 1001 86380 86390 1
415238 99415238 1001 86380 86390 1
415023 99415023 1001 86380 86390 1
414531 99414531 1001 86380 86390 1
414572 99414572 1001 86380 86390 1
414557 99414557 1001 86380 86390 1
414404 99414404 1001 86380 86390 1
414452 99414452 1001 86380 86390 1
414442 99414442 1001 86380 86390 1
414494 99414494 1001 86380 86390 1
414220 99414220 1001 86380 86390 1
415505 99415505 1001 86380 86390 1
415688 99415688 1001 86380 86390 1
415618 99415618 1001 86380 86390 1
416909 99416909 1001 86380 86390 1
416291 99416291 1001 86380 86390 1
416293 99416293 1001 86380 86390 1
416203 99416203 1001 86380 86390 1
416460 99416460 1001 86380 86390 1
416248 99416248 1001 86380 86390 1
416114 99416114 1001 86380 86390 1
416065 99416065 1001 86380 86390 1
415921 99415921 1001 86380 86390 1
415878 99415878 1001 86380 86390 1
417311 99417311 1001 86380 86390 1
417298 99417298 1001 86380 86390 1
417038 99417038 1001 86380 86390 1
418502 99418502 1001 86380 86390 1
418774 99418774 1001 86380 86390 1
418526 99418526 1001 86380 86390 1
418336 99418336 1001 86380 86390 1
418255 99418255 1001 86380 86390 1
417634 99417634 1001 86380 86390 1
417715 99417715 1001 86380 86390 1
417872 99417872 1001 86380 86390 1
417942 99417942 1001 86380 86390 1
419143 99419143 1001 86380 86390 1
419185 99419185 1001 86380 86390 1
418902 99418902 1001 86380 86390 1
420194 99420194 1001 86380 86390 1
420420 99420420 1001 86380 86390 1
419746 99419746 1001 86380 86390 1
419701 99419701 1001 86380 86390 1
419838 99419838 1001 86380 86390 1
419936 99419936 1001 86380 86390 1
419592 99419592 1001 86380 86390 1
419250 99419250 1001 86380 86390 1
419339 99419339 1001 86380 86390 1
420490 99420490 1001 86380 86390 1
420709 99420709 1001 86380 86390 1
420694 99420694 1001 86380 86390 1
420745 99420745 1001 86380 86390 1
420471 99420471 1001 86380 86390 1
421851 99421851 1001 86380 86390 1
421726 99421726 1001 86380 86390 1
421570 99421570 1001 86380 86390 1
420969 99420969 1001 86380 86390 1
421153 99421153 1001 86380 86390 1
421246 99421246 1001 86380 86390 1
420925 99420925 1001 86380 86390 1
421202 99421202 1001 86380 86390 1
422435 99422435 1001 86380 86390 1
422457 99422457 1001 86380 86390 1
422203 99422203 1001 86380 86390 1
422263 99422263 1001 86380 86390 1
423736 99423736 1001 86380 86390 1
423331 99423331 1001 86380 86390 1
423107 99423107 1001 86380 86390 1
423289 99423289 1001 86380 86390 1
423096 99423096 1001 86380 86390 1
422623 99422623 1001 86380 86390 1
422810 99422810 1001 86380 86390 1
422580 99422580 1001 86380 86390 1
422648 99422648 1001 86380 86390 1
424121 99424121 1001 86380 86390 1
424123 99424123 1001 86380 86390 1
424072 99424072 1001 86380 86390 1
425061 99425061 1001 86380 86390 1
425339 99425339 1001 86380 86390 1
425206 99425206 1001 86380 86390 1
425347 99425347 1001 86380 86390 1
425070 99425070 1001 86380 86390 1
425374 99425374 1001 86380 86390 1
424861 99424861 1001 86380 86390 1
424715 99424715 1001 86380 86390 1
424798 99424798 1001 86380 86390 1
424417 99424417 1001 86380 86390 1
424349 99424349 1001 86380 86390 1
424454 99424454 1001 86380 86390 1
424589 99424589 1001 86380 86390 1
425604 99425604 1001 86380 86390 1
425531 99425531 1001 86380 86390 1
425505 99425505 1001 86380 86390 1
425695 99425695 1001 86380 86390 1
425787 99425787 1001 86380 86390 1
425767 99425767 1001 86380 86390 1
425427 99425427 1001 86380 86390 1
426491 99426491 1001 86380 86390 1
426608 99426608 1001 86380 86390 1
426195 99426195 1001 86380 86390 1
426077 99426077 1001 86380 86390 1
427294 99427294 1001 86380 86390 1
427120 99427120 1001 86380 86390 1
427274 99427274 1001 86380 86390 1
428608 99428608 1001 86380 86390 1
428477 99428477 1001 86380 86390 1
428427 99428427 1001 86380 86390 1
428060 99428060 1001 86380 86390 1
428087 99428087 1001 86380 86390 1
427883 99427883 1001 86380 86390 1
427791 99427791 1001 86380 86390 1
429006 99429006 1001 86380 86390 1
428973 99428973 1001 86380 86390 1
429090 99429090 1001 86380 86390 1
430102 99430102 1001 86380 86390 1
430240 99430240 1001 86380 86390 1
429755 99429755 1001 86380 86390 1
429612 99429612 1001 86380 86390 1
429352 99429352 1001 86380 86390 1
429561 99429561 1001 86380 86390 1
430792 99430792 1001 86380 86390 1
430707 99430707 1001 86380 86390 1
430741 99430741 1001 86380 86390 1
430512 99430512 1001 86380 86390 1
430785 99430785 1001 86380 86390 1
431352 99431352 1001 86380 86390 1
431606 99431606 1001 86380 86390 1
431532 99431532 1001 86380 86390 1
431403 99431403 1001 86380 86390 1
431463 99431463 1001 86380 86390 1
431293 99431293 1001 86380 86390 1
431597 99431597 1001 86380 86390 1
431500 99431500 1001 86380 86390 1
431144 99431144 1001 86380 86390 1
432267 99432267 1001 86380 86390 1
432176 99432176 1001 86380 86390 1
432065 99432065 1001 86380 86390 1
432334 99432334 1001 86380 86390 1
432479 99432479 1001 86380 86390 1
433706 99433706 1001 86380 86390 1
433715 99433715 1001 86380 86390 1
433717 99433717 1001 86380 86390 1
432967 99432967 1001 86380 86390 1
433076 99433076 1001 86380 86390 1
433034 99433034 1001 86380 86390 1
432581 99432581 1001 86380 86390 1
432535 99432535 1001 86380 86390 1
432538 99432538 1001 86380 86390 1
432661 99432661 1001 86380 86390 1
432550 99432550 1001 86380 86390 1
433840 99433840 1001 86380 86390 1
433804 99433804 1001 86380 86390 1
433809 99433809 1001 86380 86390 1
435217 99435217 1001 86380 86390 1
435056 99435056 1001 86380 86390 1
435121 99435121 1001 86380 86390 1
434740 99434740 1001 86380 86390 1
434856 99434856 1001 86380 86390 1
434867 99434867 1001 86380 86390 1
434283 99434283 1001 86380 86390 1
434532 99434532 1001 86380 86390 1
434567 99434567 1001 86380 86390 1
434151 99434151 1001 86380 86390 1
434279 99434279 1001 86380 86390 1
434280 99434280 1001 86380 86390 1
434581 99434581 1001 86380 86390 1
435600 99435600 1001 86380 86390 1
435692 99435692 1001 86380 86390 1
435821 99435821 1001 86380 86390 1
436854 99436854 1001 86380 86390 1
437051 99437051 1001 86380 86390 1
437052 99437052 1001 86380 86390 1
436343 99436343 1001 86380 86390 1
436425 99436425 1001 86380 86390 1
436008 99436008 1001 86380 86390 1
435983 99435983 1001 86380 86390 1
436319 99436319 1001 86380 86390 1
436148 99436148 1001 86380 86390 1
436119 99436119 1001 86380 86390 1
436304 99436304 1001 86380 86390 1
436005 99436005 1001 86380 86390 1
437293 99437293 1001 86380 86390 1
435896 99435896 1001 86380 86390 1
300070 99300070 1001 86380 86390 1
300010 99300010 1001 86380 86390 1
300536 99300536 1001 86380 86390 1
300542 99300542 1001 86380 86390 1
300661 99300661 1001 86380 86390 1
300572 99300572 1001 86380 86390 1
300638 99300638 1001 86380 86390 1
300355 99300355 1001 86380 86390 1
300421 99300421 1001 86380 86390 1
300463 99300463 1001 86380 86390 1
300429 99300429 1001 86380 86390 1
300110 99300110 1001 86380 86390 1
300241 99300241 1001 86380 86390 1
300144 99300144 1001 86380 86390 1
300737 99300737 1001 86380 86390 1
300906 99300906 1001 86380 86390 1
301455 99301455 1001 86380 86390 1
301366 99301366 1001 86380 86390 1
301182 99301182 1001 86380 86390 1
301185 99301185 1001 86380 86390 1
301167 99301167 1001 86380 86390 1
300986 99300986 1001 86380 86390 1
301000 99301000 1001 86380 86390 1
301696 99301696 1001 86380 86390 1
301686 99301686 1001 86380 86390 1
301751 99301751 1001 86380 86390 1
301623 99301623 1001 86380 86390 1
301625 99301625 1001 86380 86390 1
301664 99301664 1001 86380 86390 1
302304 99302304 1001 86380 86390 1
302178 99302178 1001 86380 86390 1
302221 99302221 1001 86380 86390 1
302186 99302186 1001 86380 86390 1
302110 99302110 1001 86380 86390 1
301999 99301999 1001 86380 86390 1
302039 99302039 1001 86380 86390 1
302040 99302040 1001 86380 86390 1
301989 99301989 1001 86380 86390 1
302121 99302121 1001 86380 86390 1
302044 99302044 1001 86380 86390 1
301842 99301842 1001 86380 86390 1
302512 99302512 1001 86380 86390 1
303065 99303065 1001 86380 86390 1
303204 99303204 1001 86380 86390 1
303111 99303111 1001 86380 86390 1
303138 99303138 1001 86380 86390 1
302927 99302927 1001 86380 86390 1
302839 99302839 1001 86380 86390 1
302923 99302923 1001 86380 86390 1
302611 99302611 1001 86380 86390 1
303282 99303282 1001 86380 86390 1
303374 99303374 1001 86380 86390 1
303350 99303350 1001 86380 86390 1
303342 99303342 1001 86380 86390 1
303279 99303279 1001 86380 86390 1
303917 99303917 1001 86380 86390 1
303949 99303949 1001 86380 86390 1
303992 99303992 1001 86380 86390 1
303688 99303688 1001 86380 86390 1
303706 99303706 1001 86380 86390 1
303567 99303567 1001 86380 86390 1
303596 99303596 1001 86380 86390 1
303609 99303609 1001 86380 86390 1
303429 99303429 1001 86380 86390 1
303449 99303449 1001 86380 86390 1
303515 99303515 1001 86380 86390 1
304172 99304172 1001 86380 86390 1
304122 99304122 1001 86380 86390 1
304136 99304136 1001 86380 86390 1
304201 99304201 1001 86380 86390 1
304072 99304072 1001 86380 86390 1
304228 99304228 1001 86380 86390 1
304067 99304067 1001 86380 86390 1
304810 99304810 1001 86380 86390 1
304657 99304657 1001 86380 86390 1
304723 99304723 1001 86380 86390 1
304837 99304837 1001 86380 86390 1
304804 99304804 1001 86380 86390 1
304849 99304849 1001 86380 86390 1
304631 99304631 1001 86380 86390 1
304542 99304542 1001 86380 86390 1
304637 99304637 1001 86380 86390 1
304293 99304293 1001 86380 86390 1
304349 99304349 1001 86380 86390 1
304428 99304428 1001 86380 86390 1
304897 99304897 1001 86380 86390 1
304902 99304902 1001 86380 86390 1
304995 99304995 1001 86380 86390 1
305684 99305684 1001 86380 86390 1
305658 99305658 1001 86380 86390 1
305612 99305612 1001 86380 86390 1
305487 99305487 1001 86380 86390 1
305590 99305590 1001 86380 86390 1
305669 99305669 1001 86380 86390 1
305360 99305360 1001 86380 86390 1
305399 99305399 1001 86380 86390 1
305439 99305439 1001 86380 86390 1
305115 99305115 1001 86380 86390 1
305141 99305141 1001 86380 86390 1
305258 99305258 1001 86380 86390 1
305686 99305686 1001 86380 86390 1
500054 99500054 1001 86380 86390 1
500084 99500084 1001 86380 86390 1
500136 99500136 1001 86380 86390 1
500112 99500112 1001 86380 86390 1
500100 99500100 1001 86380 86390 1
500751 99500751 1001 86380 86390 1
500661 99500661 1001 86380 86390 1
500758 99500758 1001 86380 86390 1
500684 99500684 1001 86380 86390 1
500577 99500577 1001 86380 86390 1
500604 99500604 1001 86380 86390 1
500476 99500476 1001 86380 86390 1
500208 99500208 1001 86380 86390 1
500315 99500315 1001 86380 86390 1
501005 99501005 1001 86380 86390 1
500814 99500814 1001 86380 86390 1
500815 99500815 1001 86380 86390 1
501527 99501527 1001 86380 86390 1
501363 99501363 1001 86380 86390 1
501148 99501148 1001 86380 86390 1
501085 99501085 1001 86380 86390 1
501030 99501030 1001 86380 86390 1
501649 99501649 1001 86380 86390 1
501704 99501704 1001 86380 86390 1
501672 99501672 1001 86380 86390 1
502297 99502297 1001 86380 86390 1
502414 99502414 1001 86380 86390 1
502095 99502095 1001 86380 86390 1
502057 99502057 1001 86380 86390 1
502111 99502111 1001 86380 86390 1
502254 99502254 1001 86380 86390 1
502031 99502031 1001 86380 86390 1
502035 99502035 1001 86380 86390 1
502584 99502584 1001 86380 86390 1
502481 99502481 1001 86380 86390 1
502600 99502600 1001 86380 86390 1
502552 99502552 1001 86380 86390 1
503068 99503068 1001 86380 86390 1
502852 99502852 1001 86380 86390 1
502690 99502690 1001 86380 86390 1
502745 99502745 1001 86380 86390 1
502797 99502797 1001 86380 86390 1
503405 99503405 1001 86380 86390 1
503474 99503474 1001 86380 86390 1
503397 99503397 1001 86380 86390 1
503403 99503403 1001 86380 86390 1
503416 99503416 1001 86380 86390 1
503926 99503926 1001 86380 86390 1
503757 99503757 1001 86380 86390 1
503906 99503906 1001 86380 86390 1
503831 99503831 1001 86380 86390 1
503715 99503715 1001 86380 86390 1
503543 99503543 1001 86380 86390 1
503677 99503677 1001 86380 86390 1
504178 99504178 1001 86380 86390 1
504856 99504856 1001 86380 86390 1
504766 99504766 1001 86380 86390 1
504929 99504929 1001 86380 86390 1
504902 99504902 1001 86380 86390 1
504934 99504934 1001 86380 86390 1
504814 99504814 1001 86380 86390 1
504571 99504571 1001 86380 86390 1
504577 99504577 1001 86380 86390 1
504565 99504565 1001 86380 86390 1
504670 99504670 1001 86380 86390 1
504569 99504569 1001 86380 86390 1
504401 99504401 1001 86380 86390 1
504377 99504377 1001 86380 86390 1
504408 99504408 1001 86380 86390 1
504514 99504514 1001 86380 86390 1
504957 99504957 1001 86380 86390 1
504948 99504948 1001 86380 86390 1
505736 99505736 1001 86380 86390 1
505742 99505742 1001 86380 86390 1
505651 99505651 1001 86380 86390 1
505360 99505360 1001 86380 86390 1
505416 99505416 1001 86380 86390 1
505304 99505304 1001 86380 86390 1
505176 99505176 1001 86380 86390 1
505207 99505207 1001 86380 86390 1
505833 99505833 1001 86380 86390 1
506524 99506524 1001 86380 86390 1
506541 99506541 1001 86380 86390 1
506320 99506320 1001 86380 86390 1
506388 99506388 1001 86380 86390 1
506121 99506121 1001 86380 86390 1
505993 99505993 1001 86380 86390 1
506101 99506101 1001 86380 86390 1
506155 99506155 1001 86380 86390 1
506740 99506740 1001 86380 86390 1
506668 99506668 1001 86380 86390 1
507334 99507334 1001 86380 86390 1
507337 99507337 1001 86380 86390 1
507290 99507290 1001 86380 86390 1
507014 99507014 1001 86380 86390 1
507132 99507132 1001 86380 86390 1
507159 99507159 1001 86380 86390 1
507201 99507201 1001 86380 86390 1
507086 99507086 1001 86380 86390 1
506875 99506875 1001 86380 86390 1
507005 99507005 1001 86380 86390 1
506851 99506851 1001 86380 86390 1
507008 99507008 1001 86380 86390 1
507462 99507462 1001 86380 86390 1
507451 99507451 1001 86380 86390 1
507541 99507541 1001 86380 86390 1
507554 99507554 1001 86380 86390 1
507529 99507529 1001 86380 86390 1
507570 99507570 1001 86380 86390 1
508213 99508213 1001 86380 86390 1
508173 99508173 1001 86380 86390 1
508046 99508046 1001 86380 86390 1
508086 99508086 1001 86380 86390 1
508202 99508202 1001 86380 86390 1
507902 99507902 1001 86380 86390 1
508032 99508032 1001 86380 86390 1
508008 99508008 1001 86380 86390 1
507879 99507879 1001 86380 86390 1
507947 99507947 1001 86380 86390 1
507801 99507801 1001 86380 86390 1
507743 99507743 1001 86380 86390 1
508258 99508258 1001 86380 86390 1
508311 99508311 1001 86380 86390 1
508443 99508443 1001 86380 86390 1
509039 99509039 1001 86380 86390 1
508960 99508960 1001 86380 86390 1
508961 99508961 1001 86380 86390 1
508937 99508937 1001 86380 86390 1
508902 99508902 1001 86380 86390 1
508993 99508993 1001 86380 86390 1
508904 99508904 1001 86380 86390 1
508879 99508879 1001 86380 86390 1
508845 99508845 1001 86380 86390 1
508692 99508692 1001 86380 86390 1
508814 99508814 1001 86380 86390 1
508598 99508598 1001 86380 86390 1
508526 99508526 1001 86380 86390 1
508501 99508501 1001 86380 86390 1
508632 99508632 1001 86380 86390 1
508621 99508621 1001 86380 86390 1
509242 99509242 1001 86380 86390 1
509102 99509102 1001 86380 86390 1
509120 99509120 1001 86380 86390 1
509775 99509775 1001 86380 86390 1
509788 99509788 1001 86380 86390 1
509860 99509860 1001 86380 86390 1
509644 99509644 1001 86380 86390 1
509626 99509626 1001 86380 86390 1
509652 99509652 1001 86380 86390 1
509590 99509590 1001 86380 86390 1
509295 99509295 1001 86380 86390 1
509415 99509415 1001 86380 86390 1
509455 99509455 1001 86380 86390 1
509353 99509353 1001 86380 86390 1
509380 99509380 1001 86380 86390 1
509342 99509342 1001 86380 86390 1
510105 99510105 1001 86380 86390 1
509940 99509940 1001 86380 86390 1
510018 99510018 1001 86380 86390 1
510035 99510035 1001 86380 86390 1
510025 99510025 1001 86380 86390 1
510547 99510547 1001 86380 86390 1
510668 99510668 1001 86380 86390 1
510688 99510688 1001 86380 86390 1
510356 99510356 1001 86380 86390 1
510335 99510335 1001 86380 86390 1
510125 99510125 1001 86380 86390 1
510116 99510116 1001 86380 86390 1
510803 99510803 1001 86380 86390 1
510778 99510778 1001 86380 86390 1
510739 99510739 1001 86380 86390 1
510859 99510859 1001 86380 86390 1
510821 99510821 1001 86380 86390 1
510916 99510916 1001 86380 86390 1
510929 99510929 1001 86380 86390 1
511400 99511400 1001 86380 86390 1
511394 99511394 1001 86380 86390 1
511142 99511142 1001 86380 86390 1
511148 99511148 1001 86380 86390 1
511330 99511330 1001 86380 86390 1
511279 99511279 1001 86380 86390 1
511242 99511242 1001 86380 86390 1
511063 99511063 1001 86380 86390 1
511090 99511090 1001 86380 86390 1
511055 99511055 1001 86380 86390 1
510978 99510978 1001 86380 86390 1
511031 99511031 1001 86380 86390 1
511124 99511124 1001 86380 86390 1
512238 99512238 1001 86380 86390 1
512360 99512360 1001 86380 86390 1
512310 99512310 1001 86380 86390 1
511996 99511996 1001 86380 86390 1
512035 99512035 1001 86380 86390 1
511971 99511971 1001 86380 86390 1
512168 99512168 1001 86380 86390 1
512119 99512119 1001 86380 86390 1
511857 99511857 1001 86380 86390 1
511923 99511923 1001 86380 86390 1
512559 99512559 1001 86380 86390 1
512510 99512510 1001 86380 86390 1
512421 99512421 1001 86380 86390 1
512434 99512434 1001 86380 86390 1
512974 99512974 1001 86380 86390 1
512937 99512937 1001 86380 86390 1
512878 99512878 1001 86380 86390 1
512802 99512802 1001 86380 86390 1
512893 99512893 1001 86380 86390 1
512906 99512906 1001 86380 86390 1
513280 99513280 1001 86380 86390 1
513346 99513346 1001 86380 86390 1
513327 99513327 1001 86380 86390 1
513304 99513304 1001 86380 86390 1
513240 99513240 1001 86380 86390 1
513928 99513928 1001 86380 86390 1
513852 99513852 1001 86380 86390 1
513909 99513909 1001 86380 86390 1
513765 99513765 1001 86380 86390 1
513628 99513628 1001 86380 86390 1
513450 99513450 1001 86380 86390 1
513535 99513535 1001 86380 86390 1
514716 99514716 1001 86380 86390 1
514820 99514820 1001 86380 86390 1
514811 99514811 1001 86380 86390 1
514799 99514799 1001 86380 86390 1
514724 99514724 1001 86380 86390 1
514776 99514776 1001 86380 86390 1
514674 99514674 1001 86380 86390 1
514817 99514817 1001 86380 86390 1
514563 99514563 1001 86380 86390 1
514617 99514617 1001 86380 86390 1
514265 99514265 1001 86380 86390 1
514291 99514291 1001 86380 86390 1
515051 99515051 1001 86380 86390 1
514871 99514871 1001 86380 86390 1
514966 99514966 1001 86380 86390 1
514905 99514905 1001 86380 86390 1
515545 99515545 1001 86380 86390 1
515597 99515597 1001 86380 86390 1
515658 99515658 1001 86380 86390 1
515667 99515667 1001 86380 86390 1
515339 99515339 1001 86380 86390 1
515290 99515290 1001 86380 86390 1
515472 99515472 1001 86380 86390 1
515473 99515473 1001 86380 86390 1
515295 99515295 1001 86380 86390 1
515154 99515154 1001 86380 86390 1
515183 99515183 1001 86380 86390 1
515106 99515106 1001 86380 86390 1
515840 99515840 1001 86380 86390 1
515778 99515778 1001 86380 86390 1
515701 99515701 1001 86380 86390 1
515782 99515782 1001 86380 86390 1
516424 99516424 1001 86380 86390 1
516481 99516481 1001 86380 86390 1
516464 99516464 1001 86380 86390 1
516196 99516196 1001 86380 86390 1
516186 99516186 1001 86380 86390 1
515980 99515980 1001 86380 86390 1
516041 99516041 1001 86380 86390 1
516613 99516613 1001 86380 86390 1
516615 99516615 1001 86380 86390 1
516531 99516531 1001 86380 86390 1
517195 99517195 1001 86380 86390 1
517264 99517264 1001 86380 86390 1
517097 99517097 1001 86380 86390 1
517020 99517020 1001 86380 86390 1
517127 99517127 1001 86380 86390 1
517102 99517102 1001 86380 86390 1
516960 99516960 1001 86380 86390 1
516999 99516999 1001 86380 86390 1
516732 99516732 1001 86380 86390 1
516752 99516752 1001 86380 86390 1
517386 99517386 1001 86380 86390 1
517535 99517535 1001 86380 86390 1
517409 99517409 1001 86380 86390 1
517344 99517344 1001 86380 86390 1
517995 99517995 1001 86380 86390 1
518151 99518151 1001 86380 86390 1
517967 99517967 1001 86380 86390 1
518018 99518018 1001 86380 86390 1
517948 99517948 1001 86380 86390 1
517811 99517811 1001 86380 86390 1
517646 99517646 1001 86380 86390 1
518302 99518302 1001 86380 86390 1
518342 99518342 1001 86380 86390 1
518825 99518825 1001 86380 86390 1
518802 99518802 1001 86380 86390 1
518974 99518974 1001 86380 86390 1
518792 99518792 1001 86380 86390 1
518614 99518614 1001 86380 86390 1
518593 99518593 1001 86380 86390 1
518663 99518663 1001 86380 86390 1
518565 99518565 1001 86380 86390 1
518385 99518385 1001 86380 86390 1
519024 99519024 1001 86380 86390 1
519130 99519130 1001 86380 86390 1
519160 99519160 1001 86380 86390 1
519163 99519163 1001 86380 86390 1
519178 99519178 1001 86380 86390 1
519533 99519533 1001 86380 86390 1
519418 99519418 1001 86380 86390 1
519471 99519471 1001 86380 86390 1
519594 99519594 1001 86380 86390 1
519465 99519465 1001 86380 86390 1
519349 99519349 1001 86380 86390 1
519195 99519195 1001 86380 86390 1
519396 99519396 1001 86380 86390 1
519877 99519877 1001 86380 86390 1
519402 99519402 1001 86380 86390 1
519973 99519973 1001 86380 86390 1
519831 99519831 1001 86380 86390 1
519911 99519911 1001 86380 86390 1
520513 99520513 1001 86380 86390 1
520503 99520503 1001 86380 86390 1
520583 99520583 1001 86380 86390 1
520467 99520467 1001 86380 86390 1
520574 99520574 1001 86380 86390 1
520633 99520633 1001 86380 86390 1
520446 99520446 1001 86380 86390 1
520284 99520284 1001 86380 86390 1
520301 99520301 1001 86380 86390 1
520405 99520405 1001 86380 86390 1
520354 99520354 1001 86380 86390 1
520188 99520188 1001 86380 86390 1
520153 99520153 1001 86380 86390 1
520218 99520218 1001 86380 86390 1
520209 99520209 1001 86380 86390 1
520695 99520695 1001 86380 86390 1
520801 99520801 1001 86380 86390 1
521432 99521432 1001 86380 86390 1
521383 99521383 1001 86380 86390 1
521455 99521455 1001 86380 86390 1
521123 99521123 1001 86380 86390 1
521201 99521201 1001 86380 86390 1
521193 99521193 1001 86380 86390 1
520886 99520886 1001 86380 86390 1
521523 99521523 1001 86380 86390 1
522127 99522127 1001 86380 86390 1
522268 99522268 1001 86380 86390 1
522251 99522251 1001 86380 86390 1
522252 99522252 1001 86380 86390 1
521930 99521930 1001 86380 86390 1
521725 99521725 1001 86380 86390 1
521714 99521714 1001 86380 86390 1
521708 99521708 1001 86380 86390 1
521773 99521773 1001 86380 86390 1
521826 99521826 1001 86380 86390 1
521878 99521878 1001 86380 86390 1
521672 99521672 1001 86380 86390 1
522453 99522453 1001 86380 86390 1
522955 99522955 1001 86380 86390 1
522957 99522957 1001 86380 86390 1
523062 99523062 1001 86380 86390 1
522933 99522933 1001 86380 86390 1
523102 99523102 1001 86380 86390 1
522935 99522935 1001 86380 86390 1
523113 99523113 1001 86380 86390 1
522962 99522962 1001 86380 86390 1
522578 99522578 1001 86380 86390 1
522639 99522639 1001 86380 86390 1
523195 99523195 1001 86380 86390 1
523222 99523222 1001 86380 86390 1
523152 99523152 1001 86380 86390 1
523256 99523256 1001 86380 86390 1
523921 99523921 1001 86380 86390 1
523839 99523839 1001 86380 86390 1
523601 99523601 1001 86380 86390 1
523549 99523549 1001 86380 86390 1
523643 99523643 1001 86380 86390 1
523445 99523445 1001 86380 86390 1
523330 99523330 1001 86380 86390 1
523413 99523413 1001 86380 86390 1
524124 99524124 1001 86380 86390 1
524127 99524127 1001 86380 86390 1
523974 99523974 1001 86380 86390 1
524109 99524109 1001 86380 86390 1
524435 99524435 1001 86380 86390 1
524556 99524556 1001 86380 86390 1
524430 99524430 1001 86380 86390 1
524406 99524406 1001 86380 86390 1
524193 99524193 1001 86380 86390 1
524182 99524182 1001 86380 86390 1
524234 99524234 1001 86380 86390 1
524354 99524354 1001 86380 86390 1
524849 99524849 1001 86380 86390 1
525469 99525469 1001 86380 86390 1
525414 99525414 1001 86380 86390 1
525187 99525187 1001 86380 86390 1
525332 99525332 1001 86380 86390 1
524978 99524978 1001 86380 86390 1
525110 99525110 1001 86380 86390 1
525100 99525100 1001 86380 86390 1
525167 99525167 1001 86380 86390 1
524988 99524988 1001 86380 86390 1
525686 99525686 1001 86380 86390 1
525764 99525764 1001 86380 86390 1
525745 99525745 1001 86380 86390 1
525657 99525657 1001 86380 86390 1
526372 99526372 1001 86380 86390 1
526231 99526231 1001 86380 86390 1
526246 99526246 1001 86380 86390 1
526417 99526417 1001 86380 86390 1
526332 99526332 1001 86380 86390 1
526055 99526055 1001 86380 86390 1
526185 99526185 1001 86380 86390 1
526071 99526071 1001 86380 86390 1
525960 99525960 1001 86380 86390 1
525978 99525978 1001 86380 86390 1
525915 99525915 1001 86380 86390 1
526447 99526447 1001 86380 86390 1
526580 99526580 1001 86380 86390 1
526531 99526531 1001 86380 86390 1
527125 99527125 1001 86380 86390 1
527191 99527191 1001 86380 86390 1
527055 99527055 1001 86380 86390 1
526851 99526851 1001 86380 86390 1
526890 99526890 1001 86380 86390 1
526955 99526955 1001 86380 86390 1
526719 99526719 1001 86380 86390 1
526760 99526760 1001 86380 86390 1
526715 99526715 1001 86380 86390 1
528027 99528027 1001 86380 86390 1
527992 99527992 1001 86380 86390 1
527714 99527714 1001 86380 86390 1
527857 99527857 1001 86380 86390 1
527788 99527788 1001 86380 86390 1
527840 99527840 1001 86380 86390 1
527778 99527778 1001 86380 86390 1
527534 99527534 1001 86380 86390 1
527618 99527618 1001 86380 86390 1
528150 99528150 1001 86380 86390 1
528220 99528220 1001 86380 86390 1
528263 99528263 1001 86380 86390 1
528276 99528276 1001 86380 86390 1
528735 99528735 1001 86380 86390 1
528842 99528842 1001 86380 86390 1
528887 99528887 1001 86380 86390 1
528707 99528707 1001 86380 86390 1
528618 99528618 1001 86380 86390 1
528570 99528570 1001 86380 86390 1
528525 99528525 1001 86380 86390 1
528452 99528452 1001 86380 86390 1
528468 99528468 1001 86380 86390 1
528316 99528316 1001 86380 86390 1
528292 99528292 1001 86380 86390 1
529093 99529093 1001 86380 86390 1
529003 99529003 1001 86380 86390 1
529016 99529016 1001 86380 86390 1
528995 99528995 1001 86380 86390 1
528999 99528999 1001 86380 86390 1
529012 99529012 1001 86380 86390 1
529638 99529638 1001 86380 86390 1
529692 99529692 1001 86380 86390 1
529551 99529551 1001 86380 86390 1
529701 99529701 1001 86380 86390 1
529633 99529633 1001 86380 86390 1
529598 99529598 1001 86380 86390 1
529475 99529475 1001 86380 86390 1
529322 99529322 1001 86380 86390 1
529404 99529404 1001 86380 86390 1
529197 99529197 1001 86380 86390 1
529200 99529200 1001 86380 86390 1
529296 99529296 1001 86380 86390 1
529246 99529246 1001 86380 86390 1
529785 99529785 1001 86380 86390 1
529837 99529837 1001 86380 86390 1
529799 99529799 1001 86380 86390 1
529812 99529812 1001 86380 86390 1
530527 99530527 1001 86380 86390 1
530405 99530405 1001 86380 86390 1
530423 99530423 1001 86380 86390 1
530171 99530171 1001 86380 86390 1
530314 99530314 1001 86380 86390 1
530151 99530151 1001 86380 86390 1
530120 99530120 1001 86380 86390 1
529966 99529966 1001 86380 86390 1
530086 99530086 1001 86380 86390 1
530603 99530603 1001 86380 86390 1
530692 99530692 1001 86380 86390 1
531378 99531378 1001 86380 86390 1
531379 99531379 1001 86380 86390 1
531305 99531305 1001 86380 86390 1
531285 99531285 1001 86380 86390 1
531224 99531224 1001 86380 86390 1
531237 99531237 1001 86380 86390 1
531047 99531047 1001 86380 86390 1
531010 99531010 1001 86380 86390 1
531090 99531090 1001 86380 86390 1
530876 99530876 1001 86380 86390 1
530774 99530774 1001 86380 86390 1
530809 99530809 1001 86380 86390 1
531495 99531495 1001 86380 86390 1
531579 99531579 1001 86380 86390 1
531529 99531529 1001 86380 86390 1
532097 99532097 1001 86380 86390 1
532124 99532124 1001 86380 86390 1
532151 99532151 1001 86380 86390 1
531935 99531935 1001 86380 86390 1
531905 99531905 1001 86380 86390 1
531727 99531727 1001 86380 86390 1
531740 99531740 1001 86380 86390 1
531717 99531717 1001 86380 86390 1
531602 99531602 1001 86380 86390 1
531699 99531699 1001 86380 86390 1
531739 99531739 1001 86380 86390 1
532254 99532254 1001 86380 86390 1
532385 99532385 1001 86380 86390 1
532259 99532259 1001 86380 86390 1
532272 99532272 1001 86380 86390 1
532286 99532286 1001 86380 86390 1
532338 99532338 1001 86380 86390 1
532261 99532261 1001 86380 86390 1
532250 99532250 1001 86380 86390 1
532840 99532840 1001 86380 86390 1
532922 99532922 1001 86380 86390 1
532710 99532710 1001 86380 86390 1
532791 99532791 1001 86380 86390 1
532623 99532623 1001 86380 86390 1
532464 99532464 1001 86380 86390 1
533119 99533119 1001 86380 86390 1
533068 99533068 1001 86380 86390 1
533066 99533066 1001 86380 86390 1
533670 99533670 1001 86380 86390 1
533697 99533697 1001 86380 86390 1
533486 99533486 1001 86380 86390 1
533450 99533450 1001 86380 86390 1
533358 99533358 1001 86380 86390 1
533373 99533373 1001 86380 86390 1
533438 99533438 1001 86380 86390 1
533870 99533870 1001 86380 86390 1
533877 99533877 1001 86380 86390 1
533891 99533891 1001 86380 86390 1
534523 99534523 1001 86380 86390 1
534617 99534617 1001 86380 86390 1
534376 99534376 1001 86380 86390 1
534430 99534430 1001 86380 86390 1
534274 99534274 1001 86380 86390 1
534405 99534405 1001 86380 86390 1
534207 99534207 1001 86380 86390 1
534158 99534158 1001 86380 86390 1
534253 99534253 1001 86380 86390 1
534268 99534268 1001 86380 86390 1
534179 99534179 1001 86380 86390 1
534748 99534748 1001 86380 86390 1
534736 99534736 1001 86380 86390 1
535436 99535436 1001 86380 86390 1
535108 99535108 1001 86380 86390 1
535071 99535071 1001 86380 86390 1
534994 99534994 1001 86380 86390 1
535010 99535010 1001 86380 86390 1
535093 99535093 1001 86380 86390 1
535616 99535616 1001 86380 86390 1
535556 99535556 1001 86380 86390 1
535557 99535557 1001 86380 86390 1
535518 99535518 1001 86380 86390 1
535584 99535584 1001 86380 86390 1
536200 99536200 1001 86380 86390 1
536278 99536278 1001 86380 86390 1
535977 99535977 1001 86380 86390 1
536007 99536007 1001 86380 86390 1
535730 99535730 1001 86380 86390 1
535824 99535824 1001 86380 86390 1
535774 99535774 1001 86380 86390 1
535765 99535765 1001 86380 86390 1
535921 99535921 1001 86380 86390 1
536403 99536403 1001 86380 86390 1
536512 99536512 1001 86380 86390 1
536983 99536983 1001 86380 86390 1
537055 99537055 1001 86380 86390 1
536980 99536980 1001 86380 86390 1
536868 99536868 1001 86380 86390 1
536811 99536811 1001 86380 86390 1
536759 99536759 1001 86380 86390 1
536812 99536812 1001 86380 86390 1
536710 99536710 1001 86380 86390 1
536549 99536549 1001 86380 86390 1
536617 99536617 1001 86380 86390 1
537205 99537205 1001 86380 86390 1
537363 99537363 1001 86380 86390 1
537785 99537785 1001 86380 86390 1
537903 99537903 1001 86380 86390 1
537916 99537916 1001 86380 86390 1
537965 99537965 1001 86380 86390 1
537880 99537880 1001 86380 86390 1
537870 99537870 1001 86380 86390 1
537612 99537612 1001 86380 86390 1
537537 99537537 1001 86380 86390 1
537550 99537550 1001 86380 86390 1
537426 99537426 1001 86380 86390 1
537375 99537375 1001 86380 86390 1
538050 99538050 1001 86380 86390 1
538030 99538030 1001 86380 86390 1
538183 99538183 1001 86380 86390 1
538779 99538779 1001 86380 86390 1
538791 99538791 1001 86380 86390 1
538684 99538684 1001 86380 86390 1
538762 99538762 1001 86380 86390 1
538584 99538584 1001 86380 86390 1
538403 99538403 1001 86380 86390 1
538521 99538521 1001 86380 86390 1
538538 99538538 1001 86380 86390 1
538268 99538268 1001 86380 86390 1
538361 99538361 1001 86380 86390 1
538822 99538822 1001 86380 86390 1
539602 99539602 1001 86380 86390 1
539327 99539327 1001 86380 86390 1
539088 99539088 1001 86380 86390 1
539155 99539155 1001 86380 86390 1
539065 99539065 1001 86380 86390 1
539082 99539082 1001 86380 86390 1
539161 99539161 1001 86380 86390 1
539836 99539836 1001 86380 86390 1
539840 99539840 1001 86380 86390 1
540424 99540424 1001 86380 86390 1
540069 99540069 1001 86380 86390 1
540260 99540260 1001 86380 86390 1
539860 99539860 1001 86380 86390 1
539992 99539992 1001 86380 86390 1
539863 99539863 1001 86380 86390 1
540544 99540544 1001 86380 86390 1
540570 99540570 1001 86380 86390 1
540625 99540625 1001 86380 86390 1
540536 99540536 1001 86380 86390 1
541100 99541100 1001 86380 86390 1
541165 99541165 1001 86380 86390 1
541272 99541272 1001 86380 86390 1
541279 99541279 1001 86380 86390 1
541149 99541149 1001 86380 86390 1
541111 99541111 1001 86380 86390 1
540932 99540932 1001 86380 86390 1
541064 99541064 1001 86380 86390 1
540994 99540994 1001 86380 86390 1
540944 99540944 1001 86380 86390 1
540675 99540675 1001 86380 86390 1
540688 99540688 1001 86380 86390 1
540793 99540793 1001 86380 86390 1
540797 99540797 1001 86380 86390 1
540812 99540812 1001 86380 86390 1
540696 99540696 1001 86380 86390 1
541411 99541411 1001 86380 86390 1
541312 99541312 1001 86380 86390 1
541757 99541757 1001 86380 86390 1
541589 99541589 1001 86380 86390 1
541690 99541690 1001 86380 86390 1
542196 99542196 1001 86380 86390 1
542120 99542120 1001 86380 86390 1
542200 99542200 1001 86380 86390 1
542175 99542175 1001 86380 86390 1
542141 99542141 1001 86380 86390 1
542928 99542928 1001 86380 86390 1
542902 99542902 1001 86380 86390 1
542637 99542637 1001 86380 86390 1
542642 99542642 1001 86380 86390 1
542635 99542635 1001 86380 86390 1
542350 99542350 1001 86380 86390 1
542337 99542337 1001 86380 86390 1
542434 99542434 1001 86380 86390 1
542397 99542397 1001 86380 86390 1
542333 99542333 1001 86380 86390 1
542426 99542426 1001 86380 86390 1
542492 99542492 1001 86380 86390 1
542349 99542349 1001 86380 86390 1
542974 99542974 1001 86380 86390 1
543604 99543604 1001 86380 86390 1
543623 99543623 1001 86380 86390 1
543386 99543386 1001 86380 86390 1
543490 99543490 1001 86380 86390 1
543493 99543493 1001 86380 86390 1
543559 99543559 1001 86380 86390 1
543521 99543521 1001 86380 86390 1
543525 99543525 1001 86380 86390 1
543177 99543177 1001 86380 86390 1
543245 99543245 1001 86380 86390 1
543299 99543299 1001 86380 86390 1
543276 99543276 1001 86380 86390 1
543239 99543239 1001 86380 86390 1
543804 99543804 1001 86380 86390 1
543949 99543949 1001 86380 86390 1
544473 99544473 1001 86380 86390 1
544436 99544436 1001 86380 86390 1
544231 99544231 1001 86380 86390 1
544020 99544020 1001 86380 86390 1
544163 99544163 1001 86380 86390 1
544140 99544140 1001 86380 86390 1
544103 99544103 1001 86380 86390 1
544142 99544142 1001 86380 86390 1
544726 99544726 1001 86380 86390 1
544690 99544690 1001 86380 86390 1
544693 99544693 1001 86380 86390 1
425404 214 1001 44700 45957 1
436917 638 1001 52860 55737 1
506678 1014 1002 48366 59871 1
424762 554 1001 64200 67017 1
540369 476 1002 31998 36372 1
400221 99400221 1001 86380 86390 1
400200 99400200 1001 86380 86390 1
400181 99400181 1001 86380 86390 1
400376 99400376 1001 86380 86390 1
400359 99400359 1001 86380 86390 1
400326 99400326 1001 86380 86390 1
400543 99400543 1001 86380 86390 1
400637 99400637 1001 86380 86390 1
400632 99400632 1001 86380 86390 1
400907 99400907 1001 86380 86390 1
400722 99400722 1001 86380 86390 1
401300 99401300 1001 86380 86390 1
401541 99401541 1001 86380 86390 1
401491 99401491 1001 86380 86390 1
402125 99402125 1001 86380 86390 1
402273 99402273 1001 86380 86390 1
402289 99402289 1001 86380 86390 1
402347 99402347 1001 86380 86390 1
402447 99402447 1001 86380 86390 1
402462 99402462 1001 86380 86390 1
402734 99402734 1001 86380 86390 1
402718 99402718 1001 86380 86390 1
402818 99402818 1001 86380 86390 1
402809 99402809 1001 86380 86390 1
402839 99402839 1001 86380 86390 1
402894 99402894 1001 86380 86390 1
403016 99403016 1001 86380 86390 1
403250 99403250 1001 86380 86390 1
403377 99403377 1001 86380 86390 1
403383 99403383 1001 86380 86390 1
403495 99403495 1001 86380 86390 1
403553 99403553 1001 86380 86390 1
403658 99403658 1001 86380 86390 1
403906 99403906 1001 86380 86390 1
403872 99403872 1001 86380 86390 1
403883 99403883 1001 86380 86390 1
404251 99404251 1001 86380 86390 1
404379 99404379 1001 86380 86390 1
404292 99404292 1001 86380 86390 1
404571 99404571 1001 86380 86390 1
404733 99404733 1001 86380 86390 1
404763 99404763 1001 86380 86390 1
404881 99404881 1001 86380 86390 1
404926 99404926 1001 86380 86390 1
405236 99405236 1001 86380 86390 1
405460 99405460 1001 86380 86390 1
405683 99405683 1001 86380 86390 1
405740 99405740 1001 86380 86390 1
405843 99405843 1001 86380 86390 1
405917 99405917 1001 86380 86390 1
405996 99405996 1001 86380 86390 1
406209 99406209 1001 86380 86390 1
406213 99406213 1001 86380 86390 1
406422 99406422 1001 86380 86390 1
406404 99406404 1001 86380 86390 1
406620 99406620 1001 86380 86390 1
406630 99406630 1001 86380 86390 1
406500 99406500 1001 86380 86390 1
406709 99406709 1001 86380 86390 1
406750 99406750 1001 86380 86390 1
406783 99406783 1001 86380 86390 1
406995 99406995 1001 86380 86390 1
407026 99407026 1001 86380 86390 1
407091 99407091 1001 86380 86390 1
407092 99407092 1001 86380 86390 1
407345 99407345 1001 86380 86390 1
407671 99407671 1001 86380 86390 1
407729 99407729 1001 86380 86390 1
407758 99407758 1001 86380 86390 1
407835 99407835 1001 86380 86390 1
408396 99408396 1001 86380 86390 1
408377 99408377 1001 86380 86390 1
408547 99408547 1001 86380 86390 1
408688 99408688 1001 86380 86390 1
409094 99409094 1001 86380 86390 1
409180 99409180 1001 86380 86390 1
409217 99409217 1001 86380 86390 1
409348 99409348 1001 86380 86390 1
409489 99409489 1001 86380 86390 1
409508 99409508 1001 86380 86390 1
409527 99409527 1001 86380 86390 1
409696 99409696 1001 86380 86390 1
409725 99409725 1001 86380 86390 1
409754 99409754 1001 86380 86390 1
409872 99409872 1001 86380 86390 1
410192 99410192 1001 86380 86390 1
410111 99410111 1001 86380 86390 1
410145 99410145 1001 86380 86390 1
410236 99410236 1001 86380 86390 1
410287 99410287 1001 86380 86390 1
410335 99410335 1001 86380 86390 1
410452 99410452 1001 86380 86390 1
410590 99410590 1001 86380 86390 1
410641 99410641 1001 86380 86390 1
410891 99410891 1001 86380 86390 1
410845 99410845 1001 86380 86390 1
410931 99410931 1001 86380 86390 1
411144 99411144 1001 86380 86390 1
411508 99411508 1001 86380 86390 1
411700 99411700 1001 86380 86390 1
411742 99411742 1001 86380 86390 1
411867 99411867 1001 86380 86390 1
411949 99411949 1001 86380 86390 1
412220 99412220 1001 86380 86390 1
412445 99412445 1001 86380 86390 1
413399 99413399 1001 86380 86390 1
413590 99413590 1001 86380 86390 1
413334 99413334 1001 86380 86390 1
413403 99413403 1001 86380 86390 1
413321 99413321 1001 86380 86390 1
413612 99413612 1001 86380 86390 1
413308 99413308 1001 86380 86390 1
412931 99412931 1001 86380 86390 1
412932 99412932 1001 86380 86390 1
413161 99413161 1001 86380 86390 1
413071 99413071 1001 86380 86390 1
413045 99413045 1001 86380 86390 1
412946 99412946 1001 86380 86390 1
413153 99413153 1001 86380 86390 1
413254 99413254 1001 86380 86390 1
412529 99412529 1001 86380 86390 1
412827 99412827 1001 86380 86390 1
412557 99412557 1001 86380 86390 1
412758 99412758 1001 86380 86390 1
412659 99412659 1001 86380 86390 1
412633 99412633 1001 86380 86390 1
413756 99413756 1001 86380 86390 1
413758 99413758 1001 86380 86390 1
414038 99414038 1001 86380 86390 1
413928 99413928 1001 86380 86390 1
414100 99414100 1001 86380 86390 1
415266 99415266 1001 86380 86390 1
414932 99414932 1001 86380 86390 1
415180 99415180 1001 86380 86390 1
414943 99414943 1001 86380 86390 1
414740 99414740 1001 86380 86390 1
414710 99414710 1001 86380 86390 1
414828 99414828 1001 86380 86390 1
414561 99414561 1001 86380 86390 1
414889 99414889 1001 86380 86390 1
414633 99414633 1001 86380 86390 1
414565 99414565 1001 86380 86390 1
414332 99414332 1001 86380 86390 1
414410 99414410 1001 86380 86390 1
414334 99414334 1001 86380 86390 1
414171 99414171 1001 86380 86390 1
415575 99415575 1001 86380 86390 1
416905 99416905 1001 86380 86390 1
416815 99416815 1001 86380 86390 1
416891 99416891 1001 86380 86390 1
416748 99416748 1001 86380 86390 1
416240 99416240 1001 86380 86390 1
416429 99416429 1001 86380 86390 1
415790 99415790 1001 86380 86390 1
417223 99417223 1001 86380 86390 1
417089 99417089 1001 86380 86390 1
418691 99418691 1001 86380 86390 1
418712 99418712 1001 86380 86390 1
418710 99418710 1001 86380 86390 1
418725 99418725 1001 86380 86390 1
418375 99418375 1001 86380 86390 1
418037 99418037 1001 86380 86390 1
417870 99417870 1001 86380 86390 1
417849 99417849 1001 86380 86390 1
417669 99417669 1001 86380 86390 1
417936 99417936 1001 86380 86390 1
418941 99418941 1001 86380 86390 1
418832 99418832 1001 86380 86390 1
418896 99418896 1001 86380 86390 1
420391 99420391 1001 86380 86390 1
419770 99419770 1001 86380 86390 1
419984 99419984 1001 86380 86390 1
420044 99420044 1001 86380 86390 1
419741 99419741 1001 86380 86390 1
419540 99419540 1001 86380 86390 1
419544 99419544 1001 86380 86390 1
419324 99419324 1001 86380 86390 1
419472 99419472 1001 86380 86390 1
419311 99419311 1001 86380 86390 1
420725 99420725 1001 86380 86390 1
420453 99420453 1001 86380 86390 1
420738 99420738 1001 86380 86390 1
420690 99420690 1001 86380 86390 1
420787 99420787 1001 86380 86390 1
421866 99421866 1001 86380 86390 1
422048 99422048 1001 86380 86390 1
421700 99421700 1001 86380 86390 1
421915 99421915 1001 86380 86390 1
421937 99421937 1001 86380 86390 1
421322 99421322 1001 86380 86390 1
421008 99421008 1001 86380 86390 1
421034 99421034 1001 86380 86390 1
421168 99421168 1001 86380 86390 1
422282 99422282 1001 86380 86390 1
422156 99422156 1001 86380 86390 1
423608 99423608 1001 86380 86390 1
423690 99423690 1001 86380 86390 1
423004 99423004 1001 86380 86390 1
423217 99423217 1001 86380 86390 1
423273 99423273 1001 86380 86390 1
423062 99423062 1001 86380 86390 1
423094 99423094 1001 86380 86390 1
423115 99423115 1001 86380 86390 1
422678 99422678 1001 86380 86390 1
422834 99422834 1001 86380 86390 1
422605 99422605 1001 86380 86390 1
422702 99422702 1001 86380 86390 1
422559 99422559 1001 86380 86390 1
422736 99422736 1001 86380 86390 1
423848 99423848 1001 86380 86390 1
423927 99423927 1001 86380 86390 1
425225 99425225 1001 86380 86390 1
425336 99425336 1001 86380 86390 1
425346 99425346 1001 86380 86390 1
425018 99425018 1001 86380 86390 1
425139 99425139 1001 86380 86390 1
424826 99424826 1001 86380 86390 1
424593 99424593 1001 86380 86390 1
424596 99424596 1001 86380 86390 1
424992 99424992 1001 86380 86390 1
424788 99424788 1001 86380 86390 1
424655 99424655 1001 86380 86390 1
424157 99424157 1001 86380 86390 1
424336 99424336 1001 86380 86390 1
424182 99424182 1001 86380 86390 1
425576 99425576 1001 86380 86390 1
425703 99425703 1001 86380 86390 1
426824 99426824 1001 86380 86390 1
426853 99426853 1001 86380 86390 1
426806 99426806 1001 86380 86390 1
426713 99426713 1001 86380 86390 1
426316 99426316 1001 86380 86390 1
426337 99426337 1001 86380 86390 1
426070 99426070 1001 86380 86390 1
425930 99425930 1001 86380 86390 1
426109 99426109 1001 86380 86390 1
426213 99426213 1001 86380 86390 1
427256 99427256 1001 86380 86390 1
427526 99427526 1001 86380 86390 1
427410 99427410 1001 86380 86390 1
428672 99428672 1001 86380 86390 1
428583 99428583 1001 86380 86390 1
428285 99428285 1001 86380 86390 1
428266 99428266 1001 86380 86390 1
427569 99427569 1001 86380 86390 1
427869 99427869 1001 86380 86390 1
428920 99428920 1001 86380 86390 1
428807 99428807 1001 86380 86390 1
430163 99430163 1001 86380 86390 1
430343 99430343 1001 86380 86390 1
430181 99430181 1001 86380 86390 1
430344 99430344 1001 86380 86390 1
429907 99429907 1001 86380 86390 1
429665 99429665 1001 86380 86390 1
429795 99429795 1001 86380 86390 1
429826 99429826 1001 86380 86390 1
429366 99429366 1001 86380 86390 1
429228 99429228 1001 86380 86390 1
429530 99429530 1001 86380 86390 1
429234 99429234 1001 86380 86390 1
430401 99430401 1001 86380 86390 1
430376 99430376 1001 86380 86390 1
430555 99430555 1001 86380 86390 1
430521 99430521 1001 86380 86390 1
430756 99430756 1001 86380 86390 1
432002 99432002 1001 86380 86390 1
431456 99431456 1001 86380 86390 1
431571 99431571 1001 86380 86390 1
431510 99431510 1001 86380 86390 1
431536 99431536 1001 86380 86390 1
431303 99431303 1001 86380 86390 1
431170 99431170 1001 86380 86390 1
431015 99431015 1001 86380 86390 1
432397 99432397 1001 86380 86390 1
432084 99432084 1001 86380 86390 1
432221 99432221 1001 86380 86390 1
432151 99432151 1001 86380 86390 1
432436 99432436 1001 86380 86390 1
433675 99433675 1001 86380 86390 1
433329 99433329 1001 86380 86390 1
433545 99433545 1001 86380 86390 1
433430 99433430 1001 86380 86390 1
433214 99433214 1001 86380 86390 1
433141 99433141 1001 86380 86390 1
433003 99433003 1001 86380 86390 1
433031 99433031 1001 86380 86390 1
433043 99433043 1001 86380 86390 1
433154 99433154 1001 86380 86390 1
433134 99433134 1001 86380 86390 1
432651 99432651 1001 86380 86390 1
432803 99432803 1001 86380 86390 1
432823 99432823 1001 86380 86390 1
433972 99433972 1001 86380 86390 1
434069 99434069 1001 86380 86390 1
433868 99433868 1001 86380 86390 1
434007 99434007 1001 86380 86390 1
433957 99433957 1001 86380 86390 1
435244 99435244 1001 86380 86390 1
435315 99435315 1001 86380 86390 1
435282 99435282 1001 86380 86390 1
435318 99435318 1001 86380 86390 1
435009 99435009 1001 86380 86390 1
435046 99435046 1001 86380 86390 1
435051 99435051 1001 86380 86390 1
434718 99434718 1001 86380 86390 1
434199 99434199 1001 86380 86390 1
434169 99434169 1001 86380 86390 1
434423 99434423 1001 86380 86390 1
434324 99434324 1001 86380 86390 1
434327 99434327 1001 86380 86390 1
434571 99434571 1001 86380 86390 1
434562 99434562 1001 86380 86390 1
435002 99435002 1001 86380 86390 1
435735 99435735 1001 86380 86390 1
435526 99435526 1001 86380 86390 1
436835 99436835 1001 86380 86390 1
437092 99437092 1001 86380 86390 1
437028 99437028 1001 86380 86390 1
436821 99436821 1001 86380 86390 1
436592 99436592 1001 86380 86390 1
436456 99436456 1001 86380 86390 1
436270 99436270 1001 86380 86390 1
436107 99436107 1001 86380 86390 1
300554 99300554 1001 86380 86390 1
300707 99300707 1001 86380 86390 1
300649 99300649 1001 86380 86390 1
300664 99300664 1001 86380 86390 1
300345 99300345 1001 86380 86390 1
300386 99300386 1001 86380 86390 1
300321 99300321 1001 86380 86390 1
300253 99300253 1001 86380 86390 1
300295 99300295 1001 86380 86390 1
300205 99300205 1001 86380 86390 1
300197 99300197 1001 86380 86390 1
300249 99300249 1001 86380 86390 1
300740 99300740 1001 86380 86390 1
300799 99300799 1001 86380 86390 1
301426 99301426 1001 86380 86390 1
301372 99301372 1001 86380 86390 1
301503 99301503 1001 86380 86390 1
301323 99301323 1001 86380 86390 1
301186 99301186 1001 86380 86390 1
301277 99301277 1001 86380 86390 1
301105 99301105 1001 86380 86390 1
301081 99301081 1001 86380 86390 1
301023 99301023 1001 86380 86390 1
301579 99301579 1001 86380 86390 1
301592 99301592 1001 86380 86390 1
301631 99301631 1001 86380 86390 1
301573 99301573 1001 86380 86390 1
302282 99302282 1001 86380 86390 1
302308 99302308 1001 86380 86390 1
302246 99302246 1001 86380 86390 1
302324 99302324 1001 86380 86390 1
302367 99302367 1001 86380 86390 1
302290 99302290 1001 86380 86390 1
301865 99301865 1001 86380 86390 1
301841 99301841 1001 86380 86390 1
301957 99301957 1001 86380 86390 1
301844 99301844 1001 86380 86390 1
301820 99301820 1001 86380 86390 1
302563 99302563 1001 86380 86390 1
302461 99302461 1001 86380 86390 1
302492 99302492 1001 86380 86390 1
302506 99302506 1001 86380 86390 1
303026 99303026 1001 86380 86390 1
303205 99303205 1001 86380 86390 1
303028 99303028 1001 86380 86390 1
302835 99302835 1001 86380 86390 1
302853 99302853 1001 86380 86390 1
302896 99302896 1001 86380 86390 1
302758 99302758 1001 86380 86390 1
302669 99302669 1001 86380 86390 1
302658 99302658 1001 86380 86390 1
303277 99303277 1001 86380 86390 1
303409 99303409 1001 86380 86390 1
303306 99303306 1001 86380 86390 1
303397 99303397 1001 86380 86390 1
303943 99303943 1001 86380 86390 1
303982 99303982 1001 86380 86390 1
303921 99303921 1001 86380 86390 1
303780 99303780 1001 86380 86390 1
303681 99303681 1001 86380 86390 1
303582 99303582 1001 86380 86390 1
303440 99303440 1001 86380 86390 1
304227 99304227 1001 86380 86390 1
304086 99304086 1001 86380 86390 1
304037 99304037 1001 86380 86390 1
304107 99304107 1001 86380 86390 1
304770 99304770 1001 86380 86390 1
304729 99304729 1001 86380 86390 1
304654 99304654 1001 86380 86390 1
304608 99304608 1001 86380 86390 1
304583 99304583 1001 86380 86390 1
304532 99304532 1001 86380 86390 1
304650 99304650 1001 86380 86390 1
304432 99304432 1001 86380 86390 1
304251 99304251 1001 86380 86390 1
304285 99304285 1001 86380 86390 1
304286 99304286 1001 86380 86390 1
304327 99304327 1001 86380 86390 1
304899 99304899 1001 86380 86390 1
305647 99305647 1001 86380 86390 1
305657 99305657 1001 86380 86390 1
305607 99305607 1001 86380 86390 1
305330 99305330 1001 86380 86390 1
305476 99305476 1001 86380 86390 1
305212 99305212 1001 86380 86390 1
500163 99500163 1001 86380 86390 1
500764 99500764 1001 86380 86390 1
500610 99500610 1001 86380 86390 1
500630 99500630 1001 86380 86390 1
500619 99500619 1001 86380 86390 1
500439 99500439 1001 86380 86390 1
500569 99500569 1001 86380 86390 1
500492 99500492 1001 86380 86390 1
500432 99500432 1001 86380 86390 1
500497 99500497 1001 86380 86390 1
500407 99500407 1001 86380 86390 1
500424 99500424 1001 86380 86390 1
500336 99500336 1001 86380 86390 1
500375 99500375 1001 86380 86390 1
500379 99500379 1001 86380 86390 1
500396 99500396 1001 86380 86390 1
500866 99500866 1001 86380 86390 1
500854 99500854 1001 86380 86390 1
500893 99500893 1001 86380 86390 1
500846 99500846 1001 86380 86390 1
500847 99500847 1001 86380 86390 1
501591 99501591 1001 86380 86390 1
501530 99501530 1001 86380 86390 1
501492 99501492 1001 86380 86390 1
501496 99501496 1001 86380 86390 1
501410 99501410 1001 86380 86390 1
501256 99501256 1001 86380 86390 1
501402 99501402 1001 86380 86390 1
501084 99501084 1001 86380 86390 1
501225 99501225 1001 86380 86390 1
501808 99501808 1001 86380 86390 1
501799 99501799 1001 86380 86390 1
502328 99502328 1001 86380 86390 1
502196 99502196 1001 86380 86390 1
502211 99502211 1001 86380 86390 1
502173 99502173 1001 86380 86390 1
502065 99502065 1001 86380 86390 1
502013 99502013 1001 86380 86390 1
501908 99501908 1001 86380 86390 1
501921 99501921 1001 86380 86390 1
502663 99502663 1001 86380 86390 1
502590 99502590 1001 86380 86390 1
503169 99503169 1001 86380 86390 1
503208 99503208 1001 86380 86390 1
503183 99503183 1001 86380 86390 1
503276 99503276 1001 86380 86390 1
503227 99503227 1001 86380 86390 1
502982 99502982 1001 86380 86390 1
502923 99502923 1001 86380 86390 1
502898 99502898 1001 86380 86390 1
503045 99503045 1001 86380 86390 1
502929 99502929 1001 86380 86390 1
502840 99502840 1001 86380 86390 1
502713 99502713 1001 86380 86390 1
502808 99502808 1001 86380 86390 1
503380 99503380 1001 86380 86390 1
503471 99503471 1001 86380 86390 1
503316 99503316 1001 86380 86390 1
503928 99503928 1001 86380 86390 1
504093 99504093 1001 86380 86390 1
503716 99503716 1001 86380 86390 1
503643 99503643 1001 86380 86390 1
503702 99503702 1001 86380 86390 1
504271 99504271 1001 86380 86390 1
504211 99504211 1001 86380 86390 1
504819 99504819 1001 86380 86390 1
504928 99504928 1001 86380 86390 1
504813 99504813 1001 86380 86390 1
504750 99504750 1001 86380 86390 1
504700 99504700 1001 86380 86390 1
504713 99504713 1001 86380 86390 1
504727 99504727 1001 86380 86390 1
504585 99504585 1001 86380 86390 1
504637 99504637 1001 86380 86390 1
504588 99504588 1001 86380 86390 1
504564 99504564 1001 86380 86390 1
504629 99504629 1001 86380 86390 1
504734 99504734 1001 86380 86390 1
504593 99504593 1001 86380 86390 1
504325 99504325 1001 86380 86390 1
504500 99504500 1001 86380 86390 1
505075 99505075 1001 86380 86390 1
504972 99504972 1001 86380 86390 1
505621 99505621 1001 86380 86390 1
505624 99505624 1001 86380 86390 1
505760 99505760 1001 86380 86390 1
505423 99505423 1001 86380 86390 1
505425 99505425 1001 86380 86390 1
505561 99505561 1001 86380 86390 1
505294 99505294 1001 86380 86390 1
505872 99505872 1001 86380 86390 1
505926 99505926 1001 86380 86390 1
505939 99505939 1001 86380 86390 1
505844 99505844 1001 86380 86390 1
506443 99506443 1001 86380 86390 1
506462 99506462 1001 86380 86390 1
506491 99506491 1001 86380 86390 1
506587 99506587 1001 86380 86390 1
506594 99506594 1001 86380 86390 1
506354 99506354 1001 86380 86390 1
506254 99506254 1001 86380 86390 1
506384 99506384 1001 86380 86390 1
506244 99506244 1001 86380 86390 1
506325 99506325 1001 86380 86390 1
506724 99506724 1001 86380 86390 1
506663 99506663 1001 86380 86390 1
507307 99507307 1001 86380 86390 1
507308 99507308 1001 86380 86390 1
507397 99507397 1001 86380 86390 1
507400 99507400 1001 86380 86390 1
507052 99507052 1001 86380 86390 1
507183 99507183 1001 86380 86390 1
507452 99507452 1001 86380 86390 1
507625 99507625 1001 86380 86390 1
507470 99507470 1001 86380 86390 1
508247 99508247 1001 86380 86390 1
508231 99508231 1001 86380 86390 1
507893 99507893 1001 86380 86390 1
507672 99507672 1001 86380 86390 1
508376 99508376 1001 86380 86390 1
508044 99508044 1001 86380 86390 1
508422 99508422 1001 86380 86390 1
508358 99508358 1001 86380 86390 1
508934 99508934 1001 86380 86390 1
509000 99509000 1001 86380 86390 1
508978 99508978 1001 86380 86390 1
508890 99508890 1001 86380 86390 1
508918 99508918 1001 86380 86390 1
508804 99508804 1001 86380 86390 1
508826 99508826 1001 86380 86390 1
508597 99508597 1001 86380 86390 1
508624 99508624 1001 86380 86390 1
508653 99508653 1001 86380 86390 1
508476 99508476 1001 86380 86390 1
509141 99509141 1001 86380 86390 1
509104 99509104 1001 86380 86390 1
509117 99509117 1001 86380 86390 1
509200 99509200 1001 86380 86390 1
509848 99509848 1001 86380 86390 1
509528 99509528 1001 86380 86390 1
509543 99509543 1001 86380 86390 1
509571 99509571 1001 86380 86390 1
509536 99509536 1001 86380 86390 1
509397 99509397 1001 86380 86390 1
509389 99509389 1001 86380 86390 1
509936 99509936 1001 86380 86390 1
509979 99509979 1001 86380 86390 1
509945 99509945 1001 86380 86390 1
510559 99510559 1001 86380 86390 1
510567 99510567 1001 86380 86390 1
510366 99510366 1001 86380 86390 1
510354 99510354 1001 86380 86390 1
510510 99510510 1001 86380 86390 1
510447 99510447 1001 86380 86390 1
510409 99510409 1001 86380 86390 1
510493 99510493 1001 86380 86390 1
510288 99510288 1001 86380 86390 1
510314 99510314 1001 86380 86390 1
510237 99510237 1001 86380 86390 1
510160 99510160 1001 86380 86390 1
510242 99510242 1001 86380 86390 1
510117 99510117 1001 86380 86390 1
510829 99510829 1001 86380 86390 1
510791 99510791 1001 86380 86390 1
510843 99510843 1001 86380 86390 1
510732 99510732 1001 86380 86390 1
510836 99510836 1001 86380 86390 1
510917 99510917 1001 86380 86390 1
511362 99511362 1001 86380 86390 1
511506 99511506 1001 86380 86390 1
511232 99511232 1001 86380 86390 1
511189 99511189 1001 86380 86390 1
510937 99510937 1001 86380 86390 1
511057 99511057 1001 86380 86390 1
511720 99511720 1001 86380 86390 1
512192 99512192 1001 86380 86390 1
512220 99512220 1001 86380 86390 1
512044 99512044 1001 86380 86390 1
512163 99512163 1001 86380 86390 1
512013 99512013 1001 86380 86390 1
512172 99512172 1001 86380 86390 1
511939 99511939 1001 86380 86390 1
511931 99511931 1001 86380 86390 1
512541 99512541 1001 86380 86390 1
512530 99512530 1001 86380 86390 1
513025 99513025 1001 86380 86390 1
513019 99513019 1001 86380 86390 1
513009 99513009 1001 86380 86390 1
512599 99512599 1001 86380 86390 1
512627 99512627 1001 86380 86390 1
512589 99512589 1001 86380 86390 1
512629 99512629 1001 86380 86390 1
512684 99512684 1001 86380 86390 1
512789 99512789 1001 86380 86390 1
513398 99513398 1001 86380 86390 1
512793 99512793 1001 86380 86390 1
513232 99513232 1001 86380 86390 1
513329 99513329 1001 86380 86390 1
513395 99513395 1001 86380 86390 1
514025 99514025 1001 86380 86390 1
514029 99514029 1001 86380 86390 1
513700 99513700 1001 86380 86390 1
513462 99513462 1001 86380 86390 1
513429 99513429 1001 86380 86390 1
513417 99513417 1001 86380 86390 1
514150 99514150 1001 86380 86390 1
514099 99514099 1001 86380 86390 1
514221 99514221 1001 86380 86390 1
514079 99514079 1001 86380 86390 1
514170 99514170 1001 86380 86390 1
514807 99514807 1001 86380 86390 1
514679 99514679 1001 86380 86390 1
514659 99514659 1001 86380 86390 1
514814 99514814 1001 86380 86390 1
514844 99514844 1001 86380 86390 1
514699 99514699 1001 86380 86390 1
514845 99514845 1001 86380 86390 1
514509 99514509 1001 86380 86390 1
514487 99514487 1001 86380 86390 1
514585 99514585 1001 86380 86390 1
514302 99514302 1001 86380 86390 1
514259 99514259 1001 86380 86390 1
514260 99514260 1001 86380 86390 1
514429 99514429 1001 86380 86390 1
514313 99514313 1001 86380 86390 1
514984 99514984 1001 86380 86390 1
514920 99514920 1001 86380 86390 1
515039 99515039 1001 86380 86390 1
514978 99514978 1001 86380 86390 1
515004 99515004 1001 86380 86390 1
515019 99515019 1001 86380 86390 1
515008 99515008 1001 86380 86390 1
515021 99515021 1001 86380 86390 1
515035 99515035 1001 86380 86390 1
515607 99515607 1001 86380 86390 1
515595 99515595 1001 86380 86390 1
515655 99515655 1001 86380 86390 1
515614 99515614 1001 86380 86390 1
515679 99515679 1001 86380 86390 1
515567 99515567 1001 86380 86390 1
515410 99515410 1001 86380 86390 1
515166 99515166 1001 86380 86390 1
515246 99515246 1001 86380 86390 1
515144 99515144 1001 86380 86390 1
515150 99515150 1001 86380 86390 1
515189 99515189 1001 86380 86390 1
515824 99515824 1001 86380 86390 1
515703 99515703 1001 86380 86390 1
516508 99516508 1001 86380 86390 1
516480 99516480 1001 86380 86390 1
516308 99516308 1001 86380 86390 1
516341 99516341 1001 86380 86390 1
516192 99516192 1001 86380 86390 1
516297 99516297 1001 86380 86390 1
516116 99516116 1001 86380 86390 1
516143 99516143 1001 86380 86390 1
516156 99516156 1001 86380 86390 1
516131 99516131 1001 86380 86390 1
516006 99516006 1001 86380 86390 1
515932 99515932 1001 86380 86390 1
516052 99516052 1001 86380 86390 1
515923 99515923 1001 86380 86390 1
516002 99516002 1001 86380 86390 1
516598 99516598 1001 86380 86390 1
516562 99516562 1001 86380 86390 1
516666 99516666 1001 86380 86390 1
516631 99516631 1001 86380 86390 1
516606 99516606 1001 86380 86390 1
516632 99516632 1001 86380 86390 1
516582 99516582 1001 86380 86390 1
516700 99516700 1001 86380 86390 1
517292 99517292 1001 86380 86390 1
516994 99516994 1001 86380 86390 1
517085 99517085 1001 86380 86390 1
517384 99517384 1001 86380 86390 1
517453 99517453 1001 86380 86390 1
517497 99517497 1001 86380 86390 1
518022 99518022 1001 86380 86390 1
518139 99518139 1001 86380 86390 1
517892 99517892 1001 86380 86390 1
517780 99517780 1001 86380 86390 1
517611 99517611 1001 86380 86390 1
518164 99518164 1001 86380 86390 1
518258 99518258 1001 86380 86390 1
518181 99518181 1001 86380 86390 1
518197 99518197 1001 86380 86390 1
518979 99518979 1001 86380 86390 1
518670 99518670 1001 86380 86390 1
518420 99518420 1001 86380 86390 1
518526 99518526 1001 86380 86390 1
518514 99518514 1001 86380 86390 1
519052 99519052 1001 86380 86390 1
519083 99519083 1001 86380 86390 1
519751 99519751 1001 86380 86390 1
519665 99519665 1001 86380 86390 1
519707 99519707 1001 86380 86390 1
519759 99519759 1001 86380 86390 1
519427 99519427 1001 86380 86390 1
519466 99519466 1001 86380 86390 1
519403 99519403 1001 86380 86390 1
519598 99519598 1001 86380 86390 1
519338 99519338 1001 86380 86390 1
519211 99519211 1001 86380 86390 1
519282 99519282 1001 86380 86390 1
519919 99519919 1001 86380 86390 1
519974 99519974 1001 86380 86390 1
519901 99519901 1001 86380 86390 1
520463 99520463 1001 86380 86390 1
520580 99520580 1001 86380 86390 1
520621 99520621 1001 86380 86390 1
520443 99520443 1001 86380 86390 1
520546 99520546 1001 86380 86390 1
520600 99520600 1001 86380 86390 1
520229 99520229 1001 86380 86390 1
520373 99520373 1001 86380 86390 1
520271 99520271 1001 86380 86390 1
520275 99520275 1001 86380 86390 1
520125 99520125 1001 86380 86390 1
520077 99520077 1001 86380 86390 1
520119 99520119 1001 86380 86390 1
520158 99520158 1001 86380 86390 1
520771 99520771 1001 86380 86390 1
520837 99520837 1001 86380 86390 1
520671 99520671 1001 86380 86390 1
520687 99520687 1001 86380 86390 1
521343 99521343 1001 86380 86390 1
521450 99521450 1001 86380 86390 1
521372 99521372 1001 86380 86390 1
521068 99521068 1001 86380 86390 1
521109 99521109 1001 86380 86390 1
521122 99521122 1001 86380 86390 1
521135 99521135 1001 86380 86390 1
520988 99520988 1001 86380 86390 1
520860 99520860 1001 86380 86390 1
520978 99520978 1001 86380 86390 1
520931 99520931 1001 86380 86390 1
520894 99520894 1001 86380 86390 1
520883 99520883 1001 86380 86390 1
521026 99521026 1001 86380 86390 1
521573 99521573 1001 86380 86390 1
521548 99521548 1001 86380 86390 1
522254 99522254 1001 86380 86390 1
522291 99522291 1001 86380 86390 1
522115 99522115 1001 86380 86390 1
521968 99521968 1001 86380 86390 1
521717 99521717 1001 86380 86390 1
521756 99521756 1001 86380 86390 1
521770 99521770 1001 86380 86390 1
521850 99521850 1001 86380 86390 1
521813 99521813 1001 86380 86390 1
522410 99522410 1001 86380 86390 1
522333 99522333 1001 86380 86390 1
522452 99522452 1001 86380 86390 1
522401 99522401 1001 86380 86390 1
523030 99523030 1001 86380 86390 1
522946 99522946 1001 86380 86390 1
522913 99522913 1001 86380 86390 1
522882 99522882 1001 86380 86390 1
522582 99522582 1001 86380 86390 1
522635 99522635 1001 86380 86390 1
522584 99522584 1001 86380 86390 1
522572 99522572 1001 86380 86390 1
522561 99522561 1001 86380 86390 1
523162 99523162 1001 86380 86390 1
523151 99523151 1001 86380 86390 1
523834 99523834 1001 86380 86390 1
523929 99523929 1001 86380 86390 1
523906 99523906 1001 86380 86390 1
523610 99523610 1001 86380 86390 1
523577 99523577 1001 86380 86390 1
523525 99523525 1001 86380 86390 1
523387 99523387 1001 86380 86390 1
523324 99523324 1001 86380 86390 1
524039 99524039 1001 86380 86390 1
524656 99524656 1001 86380 86390 1
524584 99524584 1001 86380 86390 1
524753 99524753 1001 86380 86390 1
524555 99524555 1001 86380 86390 1
524544 99524544 1001 86380 86390 1
524557 99524557 1001 86380 86390 1
524560 99524560 1001 86380 86390 1
524510 99524510 1001 86380 86390 1
524253 99524253 1001 86380 86390 1
524191 99524191 1001 86380 86390 1
524295 99524295 1001 86380 86390 1
524836 99524836 1001 86380 86390 1
524815 99524815 1001 86380 86390 1
524971 99524971 1001 86380 86390 1
524857 99524857 1001 86380 86390 1
525419 99525419 1001 86380 86390 1
525538 99525538 1001 86380 86390 1
525450 99525450 1001 86380 86390 1
525249 99525249 1001 86380 86390 1
525330 99525330 1001 86380 86390 1
525271 99525271 1001 86380 86390 1
525336 99525336 1001 86380 86390 1
525194 99525194 1001 86380 86390 1
525057 99525057 1001 86380 86390 1
525163 99525163 1001 86380 86390 1
524985 99524985 1001 86380 86390 1
525077 99525077 1001 86380 86390 1
525599 99525599 1001 86380 86390 1
525691 99525691 1001 86380 86390 1
525734 99525734 1001 86380 86390 1
526422 99526422 1001 86380 86390 1
526374 99526374 1001 86380 86390 1
526274 99526274 1001 86380 86390 1
526140 99526140 1001 86380 86390 1
526065 99526065 1001 86380 86390 1
526162 99526162 1001 86380 86390 1
526112 99526112 1001 86380 86390 1
525991 99525991 1001 86380 86390 1
525956 99525956 1001 86380 86390 1
526614 99526614 1001 86380 86390 1
526461 99526461 1001 86380 86390 1
526427 99526427 1001 86380 86390 1
526467 99526467 1001 86380 86390 1
527048 99527048 1001 86380 86390 1
527114 99527114 1001 86380 86390 1
527089 99527089 1001 86380 86390 1
527206 99527206 1001 86380 86390 1
526877 99526877 1001 86380 86390 1
526934 99526934 1001 86380 86390 1
526811 99526811 1001 86380 86390 1
526684 99526684 1001 86380 86390 1
526789 99526789 1001 86380 86390 1
527250 99527250 1001 86380 86390 1
527263 99527263 1001 86380 86390 1
527281 99527281 1001 86380 86390 1
527361 99527361 1001 86380 86390 1
527964 99527964 1001 86380 86390 1
527968 99527968 1001 86380 86390 1
527996 99527996 1001 86380 86390 1
527734 99527734 1001 86380 86390 1
527672 99527672 1001 86380 86390 1
527738 99527738 1001 86380 86390 1
527558 99527558 1001 86380 86390 1
527587 99527587 1001 86380 86390 1
527596 99527596 1001 86380 86390 1
528192 99528192 1001 86380 86390 1
528078 99528078 1001 86380 86390 1
528261 99528261 1001 86380 86390 1
528852 99528852 1001 86380 86390 1
528878 99528878 1001 86380 86390 1
528555 99528555 1001 86380 86390 1
528558 99528558 1001 86380 86390 1
528591 99528591 1001 86380 86390 1
528669 99528669 1001 86380 86390 1
528348 99528348 1001 86380 86390 1
528291 99528291 1001 86380 86390 1
528383 99528383 1001 86380 86390 1
528924 99528924 1001 86380 86390 1
529015 99529015 1001 86380 86390 1
529048 99529048 1001 86380 86390 1
528960 99528960 1001 86380 86390 1
528921 99528921 1001 86380 86390 1
529539 99529539 1001 86380 86390 1
529343 99529343 1001 86380 86390 1
529333 99529333 1001 86380 86390 1
529518 99529518 1001 86380 86390 1
529416 99529416 1001 86380 86390 1
529325 99529325 1001 86380 86390 1
529138 99529138 1001 86380 86390 1
529156 99529156 1001 86380 86390 1
529755 99529755 1001 86380 86390 1
530478 99530478 1001 86380 86390 1
530378 99530378 1001 86380 86390 1
530383 99530383 1001 86380 86390 1
530436 99530436 1001 86380 86390 1
530197 99530197 1001 86380 86390 1
530328 99530328 1001 86380 86390 1
530342 99530342 1001 86380 86390 1
530308 99530308 1001 86380 86390 1
530091 99530091 1001 86380 86390 1
530118 99530118 1001 86380 86390 1
530107 99530107 1001 86380 86390 1
530034 99530034 1001 86380 86390 1
530074 99530074 1001 86380 86390 1
530732 99530732 1001 86380 86390 1
530629 99530629 1001 86380 86390 1
530709 99530709 1001 86380 86390 1
530567 99530567 1001 86380 86390 1
530581 99530581 1001 86380 86390 1
530610 99530610 1001 86380 86390 1
531342 99531342 1001 86380 86390 1
531279 99531279 1001 86380 86390 1
531195 99531195 1001 86380 86390 1
531007 99531007 1001 86380 86390 1
531034 99531034 1001 86380 86390 1
530984 99530984 1001 86380 86390 1
531089 99531089 1001 86380 86390 1
531013 99531013 1001 86380 86390 1
531042 99531042 1001 86380 86390 1
530966 99530966 1001 86380 86390 1
530900 99530900 1001 86380 86390 1
531482 99531482 1001 86380 86390 1
532201 99532201 1001 86380 86390 1
531964 99531964 1001 86380 86390 1
531817 99531817 1001 86380 86390 1
531601 99531601 1001 86380 86390 1
531655 99531655 1001 86380 86390 1
531643 99531643 1001 86380 86390 1
532352 99532352 1001 86380 86390 1
532354 99532354 1001 86380 86390 1
532831 99532831 1001 86380 86390 1
532915 99532915 1001 86380 86390 1
532671 99532671 1001 86380 86390 1
532622 99532622 1001 86380 86390 1
532689 99532689 1001 86380 86390 1
532460 99532460 1001 86380 86390 1
532538 99532538 1001 86380 86390 1
532461 99532461 1001 86380 86390 1
533236 99533236 1001 86380 86390 1
533094 99533094 1001 86380 86390 1
533135 99533135 1001 86380 86390 1
533140 99533140 1001 86380 86390 1
533077 99533077 1001 86380 86390 1
533735 99533735 1001 86380 86390 1
533653 99533653 1001 86380 86390 1
533632 99533632 1001 86380 86390 1
533521 99533521 1001 86380 86390 1
533560 99533560 1001 86380 86390 1
533599 99533599 1001 86380 86390 1
533331 99533331 1001 86380 86390 1
533348 99533348 1001 86380 86390 1
533311 99533311 1001 86380 86390 1
533885 99533885 1001 86380 86390 1
534057 99534057 1001 86380 86390 1
533954 99533954 1001 86380 86390 1
534628 99534628 1001 86380 86390 1
534479 99534479 1001 86380 86390 1
534392 99534392 1001 86380 86390 1
534341 99534341 1001 86380 86390 1
534394 99534394 1001 86380 86390 1
534434 99534434 1001 86380 86390 1
534385 99534385 1001 86380 86390 1
534400 99534400 1001 86380 86390 1
534194 99534194 1001 86380 86390 1
534157 99534157 1001 86380 86390 1
534188 99534188 1001 86380 86390 1
534111 99534111 1001 86380 86390 1
534254 99534254 1001 86380 86390 1
534708 99534708 1001 86380 86390 1
534799 99534799 1001 86380 86390 1
534722 99534722 1001 86380 86390 1
534789 99534789 1001 86380 86390 1
534688 99534688 1001 86380 86390 1
535399 99535399 1001 86380 86390 1
535379 99535379 1001 86380 86390 1
535418 99535418 1001 86380 86390 1
535195 99535195 1001 86380 86390 1
535221 99535221 1001 86380 86390 1
535172 99535172 1001 86380 86390 1
535289 99535289 1001 86380 86390 1
534941 99534941 1001 86380 86390 1
535598 99535598 1001 86380 86390 1
534890 99534890 1001 86380 86390 1
535549 99535549 1001 86380 86390 1
535656 99535656 1001 86380 86390 1
535645 99535645 1001 86380 86390 1
535555 99535555 1001 86380 86390 1
535635 99535635 1001 86380 86390 1
535700 99535700 1001 86380 86390 1
536261 99536261 1001 86380 86390 1
536289 99536289 1001 86380 86390 1
536190 99536190 1001 86380 86390 1
536296 99536296 1001 86380 86390 1
536085 99536085 1001 86380 86390 1
535758 99535758 1001 86380 86390 1
535777 99535777 1001 86380 86390 1
535779 99535779 1001 86380 86390 1
536346 99536346 1001 86380 86390 1
536428 99536428 1001 86380 86390 1
536338 99536338 1001 86380 86390 1
536367 99536367 1001 86380 86390 1
536421 99536421 1001 86380 86390 1
536343 99536343 1001 86380 86390 1
536449 99536449 1001 86380 86390 1
536965 99536965 1001 86380 86390 1
536788 99536788 1001 86380 86390 1
536792 99536792 1001 86380 86390 1
536871 99536871 1001 86380 86390 1
536923 99536923 1001 86380 86390 1
536671 99536671 1001 86380 86390 1
536620 99536620 1001 86380 86390 1
536608 99536608 1001 86380 86390 1
536597 99536597 1001 86380 86390 1
537330 99537330 1001 86380 86390 1
537356 99537356 1001 86380 86390 1
537230 99537230 1001 86380 86390 1
537348 99537348 1001 86380 86390 1
537350 99537350 1001 86380 86390 1
537969 99537969 1001 86380 86390 1
537881 99537881 1001 86380 86390 1
537922 99537922 1001 86380 86390 1
537911 99537911 1001 86380 86390 1
537712 99537712 1001 86380 86390 1
537613 99537613 1001 86380 86390 1
537422 99537422 1001 86380 86390 1
537540 99537540 1001 86380 86390 1
537548 99537548 1001 86380 86390 1
538190 99538190 1001 86380 86390 1
538128 99538128 1001 86380 86390 1
538675 99538675 1001 86380 86390 1
538679 99538679 1001 86380 86390 1
538495 99538495 1001 86380 86390 1
538446 99538446 1001 86380 86390 1
538426 99538426 1001 86380 86390 1
538427 99538427 1001 86380 86390 1
538313 99538313 1001 86380 86390 1
538308 99538308 1001 86380 86390 1
538833 99538833 1001 86380 86390 1
538873 99538873 1001 86380 86390 1
539017 99539017 1001 86380 86390 1
539469 99539469 1001 86380 86390 1
539073 99539073 1001 86380 86390 1
539078 99539078 1001 86380 86390 1
539132 99539132 1001 86380 86390 1
539767 99539767 1001 86380 86390 1
539807 99539807 1001 86380 86390 1
539787 99539787 1001 86380 86390 1
539762 99539762 1001 86380 86390 1
539753 99539753 1001 86380 86390 1
540299 99540299 1001 86380 86390 1
540466 99540466 1001 86380 86390 1
540393 99540393 1001 86380 86390 1
540372 99540372 1001 86380 86390 1
540298 99540298 1001 86380 86390 1
540324 99540324 1001 86380 86390 1
540246 99540246 1001 86380 86390 1
540029 99540029 1001 86380 86390 1
539913 99539913 1001 86380 86390 1
539980 99539980 1001 86380 86390 1
539958 99539958 1001 86380 86390 1
540518 99540518 1001 86380 86390 1
540576 99540576 1001 86380 86390 1
541255 99541255 1001 86380 86390 1
541261 99541261 1001 86380 86390 1
541194 99541194 1001 86380 86390 1
541220 99541220 1001 86380 86390 1
541171 99541171 1001 86380 86390 1
541278 99541278 1001 86380 86390 1
541134 99541134 1001 86380 86390 1
541174 99541174 1001 86380 86390 1
541124 99541124 1001 86380 86390 1
541065 99541065 1001 86380 86390 1
541017 99541017 1001 86380 86390 1
541057 99541057 1001 86380 86390 1
541007 99541007 1001 86380 86390 1
540707 99540707 1001 86380 86390 1
541486 99541486 1001 86380 86390 1
540881 99540881 1001 86380 86390 1
541319 99541319 1001 86380 86390 1
541320 99541320 1001 86380 86390 1
541323 99541323 1001 86380 86390 1
541364 99541364 1001 86380 86390 1
541404 99541404 1001 86380 86390 1
542101 99542101 1001 86380 86390 1
542103 99542103 1001 86380 86390 1
541986 99541986 1001 86380 86390 1
541914 99541914 1001 86380 86390 1
541876 99541876 1001 86380 86390 1
541751 99541751 1001 86380 86390 1
541893 99541893 1001 86380 86390 1
541659 99541659 1001 86380 86390 1
541509 99541509 1001 86380 86390 1
542156 99542156 1001 86380 86390 1
542211 99542211 1001 86380 86390 1
542188 99542188 1001 86380 86390 1
542267 99542267 1001 86380 86390 1
542281 99542281 1001 86380 86390 1
542153 99542153 1001 86380 86390 1
542794 99542794 1001 86380 86390 1
542807 99542807 1001 86380 86390 1
542876 99542876 1001 86380 86390 1
542943 99542943 1001 86380 86390 1
542574 99542574 1001 86380 86390 1
542697 99542697 1001 86380 86390 1
542711 99542711 1001 86380 86390 1
542687 99542687 1001 86380 86390 1
542700 99542700 1001 86380 86390 1
542447 99542447 1001 86380 86390 1
542423 99542423 1001 86380 86390 1
542451 99542451 1001 86380 86390 1
542956 99542956 1001 86380 86390 1
543000 99543000 1001 86380 86390 1
543091 99543091 1001 86380 86390 1
543630 99543630 1001 86380 86390 1
543697 99543697 1001 86380 86390 1
543598 99543598 1001 86380 86390 1
543679 99543679 1001 86380 86390 1
543450 99543450 1001 86380 86390 1
543480 99543480 1001 86380 86390 1
543404 99543404 1001 86380 86390 1
543551 99543551 1001 86380 86390 1
543302 99543302 1001 86380 86390 1
543898 99543898 1001 86380 86390 1
543924 99543924 1001 86380 86390 1
543925 99543925 1001 86380 86390 1
543775 99543775 1001 86380 86390 1
543895 99543895 1001 86380 86390 1
544562 99544562 1001 86380 86390 1
544401 99544401 1001 86380 86390 1
544519 99544519 1001 86380 86390 1
544356 99544356 1001 86380 86390 1
544292 99544292 1001 86380 86390 1
544358 99544358 1001 86380 86390 1
544216 99544216 1001 86380 86390 1
544048 99544048 1001 86380 86390 1
543986 99543986 1001 86380 86390 1
544183 99544183 1001 86380 86390 1
544621 99544621 1001 86380 86390 1
544719 99544719 1001 86380 86390 1
544602 99544602 1001 86380 86390 1
544734 99544734 1001 86380 86390 1
404391 816 1001 62640 63897 1
400495 99400495 1001 86380 86390 1
400436 99400436 1001 86380 86390 1
400664 99400664 1001 86380 86390 1
400986 99400986 1001 86380 86390 1
401076 99401076 1001 86380 86390 1
401531 99401531 1001 86380 86390 1
401567 99401567 1001 86380 86390 1
401858 99401858 1001 86380 86390 1
402177 99402177 1001 86380 86390 1
402463 99402463 1001 86380 86390 1
402464 99402464 1001 86380 86390 1
402853 99402853 1001 86380 86390 1
402915 99402915 1001 86380 86390 1
403048 99403048 1001 86380 86390 1
403004 99403004 1001 86380 86390 1
403213 99403213 1001 86380 86390 1
403265 99403265 1001 86380 86390 1
403554 99403554 1001 86380 86390 1
404085 99404085 1001 86380 86390 1
403934 99403934 1001 86380 86390 1
404363 99404363 1001 86380 86390 1
404275 99404275 1001 86380 86390 1
404432 99404432 1001 86380 86390 1
404490 99404490 1001 86380 86390 1
404578 99404578 1001 86380 86390 1
404383 99404383 1001 86380 86390 1
404797 99404797 1001 86380 86390 1
404923 99404923 1001 86380 86390 1
404965 99404965 1001 86380 86390 1
405065 99405065 1001 86380 86390 1
405206 99405206 1001 86380 86390 1
405252 99405252 1001 86380 86390 1
405723 99405723 1001 86380 86390 1
405793 99405793 1001 86380 86390 1
405775 99405775 1001 86380 86390 1
405873 99405873 1001 86380 86390 1
406154 99406154 1001 86380 86390 1
406186 99406186 1001 86380 86390 1
406517 99406517 1001 86380 86390 1
406806 99406806 1001 86380 86390 1
406739 99406739 1001 86380 86390 1
406741 99406741 1001 86380 86390 1
407062 99407062 1001 86380 86390 1
407045 99407045 1001 86380 86390 1
407059 99407059 1001 86380 86390 1
407154 99407154 1001 86380 86390 1
407222 99407222 1001 86380 86390 1
407423 99407423 1001 86380 86390 1
407355 99407355 1001 86380 86390 1
407496 99407496 1001 86380 86390 1
407746 99407746 1001 86380 86390 1
407957 99407957 1001 86380 86390 1
407912 99407912 1001 86380 86390 1
408210 99408210 1001 86380 86390 1
408522 99408522 1001 86380 86390 1
408611 99408611 1001 86380 86390 1
408865 99408865 1001 86380 86390 1
408769 99408769 1001 86380 86390 1
408915 99408915 1001 86380 86390 1
409281 99409281 1001 86380 86390 1
409243 99409243 1001 86380 86390 1
409518 99409518 1001 86380 86390 1
409529 99409529 1001 86380 86390 1
409926 99409926 1001 86380 86390 1
410160 99410160 1001 86380 86390 1
410465 99410465 1001 86380 86390 1
410546 99410546 1001 86380 86390 1
410527 99410527 1001 86380 86390 1
410554 99410554 1001 86380 86390 1
410683 99410683 1001 86380 86390 1
410986 99410986 1001 86380 86390 1
410993 99410993 1001 86380 86390 1
411135 99411135 1001 86380 86390 1
411628 99411628 1001 86380 86390 1
412040 99412040 1001 86380 86390 1
412285 99412285 1001 86380 86390 1
412352 99412352 1001 86380 86390 1
413457 99413457 1001 86380 86390 1
413214 99413214 1001 86380 86390 1
413043 99413043 1001 86380 86390 1
412548 99412548 1001 86380 86390 1
412865 99412865 1001 86380 86390 1
412726 99412726 1001 86380 86390 1
412497 99412497 1001 86380 86390 1
412860 99412860 1001 86380 86390 1
415190 99415190 1001 86380 86390 1
415259 99415259 1001 86380 86390 1
415036 99415036 1001 86380 86390 1
414887 99414887 1001 86380 86390 1
414225 99414225 1001 86380 86390 1
414232 99414232 1001 86380 86390 1
415464 99415464 1001 86380 86390 1
415408 99415408 1001 86380 86390 1
415570 99415570 1001 86380 86390 1
415363 99415363 1001 86380 86390 1
417000 99417000 1001 86380 86390 1
416869 99416869 1001 86380 86390 1
416870 99416870 1001 86380 86390 1
416687 99416687 1001 86380 86390 1
416975 99416975 1001 86380 86390 1
416580 99416580 1001 86380 86390 1
416487 99416487 1001 86380 86390 1
416357 99416357 1001 86380 86390 1
416229 99416229 1001 86380 86390 1
416513 99416513 1001 86380 86390 1
416008 99416008 1001 86380 86390 1
415910 99415910 1001 86380 86390 1
415989 99415989 1001 86380 86390 1
416076 99416076 1001 86380 86390 1
416079 99416079 1001 86380 86390 1
417138 99417138 1001 86380 86390 1
417384 99417384 1001 86380 86390 1
417499 99417499 1001 86380 86390 1
417451 99417451 1001 86380 86390 1
417478 99417478 1001 86380 86390 1
417427 99417427 1001 86380 86390 1
418766 99418766 1001 86380 86390 1
418688 99418688 1001 86380 86390 1
418389 99418389 1001 86380 86390 1
418278 99418278 1001 86380 86390 1
418092 99418092 1001 86380 86390 1
417644 99417644 1001 86380 86390 1
417973 99417973 1001 86380 86390 1
417783 99417783 1001 86380 86390 1
418873 99418873 1001 86380 86390 1
418931 99418931 1001 86380 86390 1
418826 99418826 1001 86380 86390 1
420318 99420318 1001 86380 86390 1
419987 99419987 1001 86380 86390 1
419752 99419752 1001 86380 86390 1
419791 99419791 1001 86380 86390 1
419876 99419876 1001 86380 86390 1
419577 99419577 1001 86380 86390 1
419310 99419310 1001 86380 86390 1
419370 99419370 1001 86380 86390 1
419489 99419489 1001 86380 86390 1
420675 99420675 1001 86380 86390 1
420790 99420790 1001 86380 86390 1
420610 99420610 1001 86380 86390 1
421778 99421778 1001 86380 86390 1
421840 99421840 1001 86380 86390 1
422012 99422012 1001 86380 86390 1
422075 99422075 1001 86380 86390 1
421548 99421548 1001 86380 86390 1
421417 99421417 1001 86380 86390 1
421581 99421581 1001 86380 86390 1
421448 99421448 1001 86380 86390 1
421661 99421661 1001 86380 86390 1
420942 99420942 1001 86380 86390 1
421243 99421243 1001 86380 86390 1
420920 99420920 1001 86380 86390 1
420952 99420952 1001 86380 86390 1
421062 99421062 1001 86380 86390 1
422272 99422272 1001 86380 86390 1
422232 99422232 1001 86380 86390 1
423505 99423505 1001 86380 86390 1
423737 99423737 1001 86380 86390 1
423365 99423365 1001 86380 86390 1
423006 99423006 1001 86380 86390 1
422993 99422993 1001 86380 86390 1
423185 99423185 1001 86380 86390 1
423081 99423081 1001 86380 86390 1
422885 99422885 1001 86380 86390 1
422840 99422840 1001 86380 86390 1
422867 99422867 1001 86380 86390 1
423795 99423795 1001 86380 86390 1
423886 99423886 1001 86380 86390 1
423876 99423876 1001 86380 86390 1
424116 99424116 1001 86380 86390 1
425331 99425331 1001 86380 86390 1
424867 99424867 1001 86380 86390 1
424808 99424808 1001 86380 86390 1
424652 99424652 1001 86380 86390 1
424590 99424590 1001 86380 86390 1
424403 99424403 1001 86380 86390 1
424383 99424383 1001 86380 86390 1
424166 99424166 1001 86380 86390 1
425591 99425591 1001 86380 86390 1
425677 99425677 1001 86380 86390 1
427039 99427039 1001 86380 86390 1
426991 99426991 1001 86380 86390 1
427113 99427113 1001 86380 86390 1
426622 99426622 1001 86380 86390 1
426553 99426553 1001 86380 86390 1
426061 99426061 1001 86380 86390 1
427312 99427312 1001 86380 86390 1
427210 99427210 1001 86380 86390 1
427366 99427366 1001 86380 86390 1
428731 99428731 1001 86380 86390 1
428632 99428632 1001 86380 86390 1
428436 99428436 1001 86380 86390 1
428189 99428189 1001 86380 86390 1
428164 99428164 1001 86380 86390 1
427955 99427955 1001 86380 86390 1
427921 99427921 1001 86380 86390 1
427596 99427596 1001 86380 86390 1
429174 99429174 1001 86380 86390 1
429021 99429021 1001 86380 86390 1
428947 99428947 1001 86380 86390 1
428852 99428852 1001 86380 86390 1
429085 99429085 1001 86380 86390 1
429121 99429121 1001 86380 86390 1
428758 99428758 1001 86380 86390 1
430166 99430166 1001 86380 86390 1
429976 99429976 1001 86380 86390 1
430006 99430006 1001 86380 86390 1
430109 99430109 1001 86380 86390 1
430261 99430261 1001 86380 86390 1
430237 99430237 1001 86380 86390 1
429859 99429859 1001 86380 86390 1
429701 99429701 1001 86380 86390 1
429334 99429334 1001 86380 86390 1
430775 99430775 1001 86380 86390 1
430462 99430462 1001 86380 86390 1
430731 99430731 1001 86380 86390 1
431863 99431863 1001 86380 86390 1
431925 99431925 1001 86380 86390 1
431687 99431687 1001 86380 86390 1
431644 99431644 1001 86380 86390 1
431423 99431423 1001 86380 86390 1
431054 99431054 1001 86380 86390 1
430968 99430968 1001 86380 86390 1
430969 99430969 1001 86380 86390 1
432323 99432323 1001 86380 86390 1
432304 99432304 1001 86380 86390 1
432330 99432330 1001 86380 86390 1
432312 99432312 1001 86380 86390 1
432260 99432260 1001 86380 86390 1
432335 99432335 1001 86380 86390 1
432219 99432219 1001 86380 86390 1
433159 99433159 1001 86380 86390 1
433021 99433021 1001 86380 86390 1
433309 99433309 1001 86380 86390 1
432611 99432611 1001 86380 86390 1
432630 99432630 1001 86380 86390 1
432577 99432577 1001 86380 86390 1
432744 99432744 1001 86380 86390 1
432524 99432524 1001 86380 86390 1
434134 99434134 1001 86380 86390 1
434038 99434038 1001 86380 86390 1
433835 99433835 1001 86380 86390 1
434004 99434004 1001 86380 86390 1
433793 99433793 1001 86380 86390 1
433737 99433737 1001 86380 86390 1
433880 99433880 1001 86380 86390 1
433995 99433995 1001 86380 86390 1
434620 99434620 1001 86380 86390 1
434149 99434149 1001 86380 86390 1
435545 99435545 1001 86380 86390 1
435578 99435578 1001 86380 86390 1
435586 99435586 1001 86380 86390 1
435476 99435476 1001 86380 86390 1
435672 99435672 1001 86380 86390 1
436953 99436953 1001 86380 86390 1
436878 99436878 1001 86380 86390 1
437130 99437130 1001 86380 86390 1
436637 99436637 1001 86380 86390 1
436602 99436602 1001 86380 86390 1
436463 99436463 1001 86380 86390 1
436737 99436737 1001 86380 86390 1
436192 99436192 1001 86380 86390 1
436036 99436036 1001 86380 86390 1
436072 99436072 1001 86380 86390 1
436149 99436149 1001 86380 86390 1
435940 99435940 1001 86380 86390 1
437290 99437290 1001 86380 86390 1
437176 99437176 1001 86380 86390 1
437286 99437286 1001 86380 86390 1
300726 99300726 1001 86380 86390 1
300523 99300523 1001 86380 86390 1
300372 99300372 1001 86380 86390 1
300201 99300201 1001 86380 86390 1
300202 99300202 1001 86380 86390 1
300271 99300271 1001 86380 86390 1
300196 99300196 1001 86380 86390 1
300236 99300236 1001 86380 86390 1
300855 99300855 1001 86380 86390 1
301376 99301376 1001 86380 86390 1
301534 99301534 1001 86380 86390 1
301512 99301512 1001 86380 86390 1
301423 99301423 1001 86380 86390 1
301490 99301490 1001 86380 86390 1
301329 99301329 1001 86380 86390 1
301176 99301176 1001 86380 86390 1
301294 99301294 1001 86380 86390 1
301320 99301320 1001 86380 86390 1
301096 99301096 1001 86380 86390 1
301020 99301020 1001 86380 86390 1
301140 99301140 1001 86380 86390 1
301617 99301617 1001 86380 86390 1
301735 99301735 1001 86380 86390 1
301673 99301673 1001 86380 86390 1
301755 99301755 1001 86380 86390 1
301704 99301704 1001 86380 86390 1
301589 99301589 1001 86380 86390 1
301576 99301576 1001 86380 86390 1
302379 99302379 1001 86380 86390 1
302201 99302201 1001 86380 86390 1
302294 99302294 1001 86380 86390 1
302192 99302192 1001 86380 86390 1
302261 99302261 1001 86380 86390 1
302376 99302376 1001 86380 86390 1
301968 99301968 1001 86380 86390 1
301853 99301853 1001 86380 86390 1
301932 99301932 1001 86380 86390 1
302391 99302391 1001 86380 86390 1
302487 99302487 1001 86380 86390 1
302528 99302528 1001 86380 86390 1
302465 99302465 1001 86380 86390 1
303014 99303014 1001 86380 86390 1
303200 99303200 1001 86380 86390 1
302950 99302950 1001 86380 86390 1
302847 99302847 1001 86380 86390 1
302978 99302978 1001 86380 86390 1
302798 99302798 1001 86380 86390 1
302799 99302799 1001 86380 86390 1
302932 99302932 1001 86380 86390 1
302756 99302756 1001 86380 86390 1
302718 99302718 1001 86380 86390 1
302589 99302589 1001 86380 86390 1
302786 99302786 1001 86380 86390 1
302632 99302632 1001 86380 86390 1
303300 99303300 1001 86380 86390 1
303293 99303293 1001 86380 86390 1
303653 99303653 1001 86380 86390 1
303667 99303667 1001 86380 86390 1
303707 99303707 1001 86380 86390 1
303414 99303414 1001 86380 86390 1
303416 99303416 1001 86380 86390 1
304074 99304074 1001 86380 86390 1
304050 99304050 1001 86380 86390 1
304692 99304692 1001 86380 86390 1
304767 99304767 1001 86380 86390 1
304616 99304616 1001 86380 86390 1
304274 99304274 1001 86380 86390 1
304963 99304963 1001 86380 86390 1
305058 99305058 1001 86380 86390 1
305008 99305008 1001 86380 86390 1
304907 99304907 1001 86380 86390 1
305613 99305613 1001 86380 86390 1
305631 99305631 1001 86380 86390 1
305554 99305554 1001 86380 86390 1
305619 99305619 1001 86380 86390 1
305676 99305676 1001 86380 86390 1
305403 99305403 1001 86380 86390 1
305459 99305459 1001 86380 86390 1
305387 99305387 1001 86380 86390 1
305068 99305068 1001 86380 86390 1
305121 99305121 1001 86380 86390 1
305135 99305135 1001 86380 86390 1
305231 99305231 1001 86380 86390 1
305065 99305065 1001 86380 86390 1
500082 99500082 1001 86380 86390 1
500070 99500070 1001 86380 86390 1
500174 99500174 1001 86380 86390 1
500175 99500175 1001 86380 86390 1
500047 99500047 1001 86380 86390 1
500060 99500060 1001 86380 86390 1
500125 99500125 1001 86380 86390 1
500646 99500646 1001 86380 86390 1
500660 99500660 1001 86380 86390 1
500760 99500760 1001 86380 86390 1
500459 99500459 1001 86380 86390 1
500498 99500498 1001 86380 86390 1
500592 99500592 1001 86380 86390 1
500515 99500515 1001 86380 86390 1
500516 99500516 1001 86380 86390 1
500581 99500581 1001 86380 86390 1
500322 99500322 1001 86380 86390 1
500361 99500361 1001 86380 86390 1
500298 99500298 1001 86380 86390 1
500378 99500378 1001 86380 86390 1
500214 99500214 1001 86380 86390 1
500384 99500384 1001 86380 86390 1
500295 99500295 1001 86380 86390 1
500930 99500930 1001 86380 86390 1
500841 99500841 1001 86380 86390 1
500912 99500912 1001 86380 86390 1
500861 99500861 1001 86380 86390 1
501476 99501476 1001 86380 86390 1
501597 99501597 1001 86380 86390 1
501162 99501162 1001 86380 86390 1
501164 99501164 1001 86380 86390 1
501052 99501052 1001 86380 86390 1
501065 99501065 1001 86380 86390 1
501156 99501156 1001 86380 86390 1
501080 99501080 1001 86380 86390 1
501172 99501172 1001 86380 86390 1
501806 99501806 1001 86380 86390 1
501756 99501756 1001 86380 86390 1
501722 99501722 1001 86380 86390 1
502367 99502367 1001 86380 86390 1
502294 99502294 1001 86380 86390 1
502412 99502412 1001 86380 86390 1
502283 99502283 1001 86380 86390 1
502335 99502335 1001 86380 86390 1
502100 99502100 1001 86380 86390 1
502257 99502257 1001 86380 86390 1
502003 99502003 1001 86380 86390 1
501913 99501913 1001 86380 86390 1
502043 99502043 1001 86380 86390 1
502049 99502049 1001 86380 86390 1
502486 99502486 1001 86380 86390 1
503152 99503152 1001 86380 86390 1
503166 99503166 1001 86380 86390 1
503279 99503279 1001 86380 86390 1
503225 99503225 1001 86380 86390 1
503149 99503149 1001 86380 86390 1
503065 99503065 1001 86380 86390 1
503032 99503032 1001 86380 86390 1
502916 99502916 1001 86380 86390 1
502800 99502800 1001 86380 86390 1
502814 99502814 1001 86380 86390 1
502780 99502780 1001 86380 86390 1
502679 99502679 1001 86380 86390 1
503345 99503345 1001 86380 86390 1
503450 99503450 1001 86380 86390 1
503413 99503413 1001 86380 86390 1
503453 99503453 1001 86380 86390 1
503325 99503325 1001 86380 86390 1
503468 99503468 1001 86380 86390 1
503494 99503494 1001 86380 86390 1
503314 99503314 1001 86380 86390 1
504115 99504115 1001 86380 86390 1
503970 99503970 1001 86380 86390 1
504048 99504048 1001 86380 86390 1
503720 99503720 1001 86380 86390 1
503737 99503737 1001 86380 86390 1
503871 99503871 1001 86380 86390 1
503846 99503846 1001 86380 86390 1
503642 99503642 1001 86380 86390 1
503700 99503700 1001 86380 86390 1
503662 99503662 1001 86380 86390 1
503585 99503585 1001 86380 86390 1
503676 99503676 1001 86380 86390 1
504282 99504282 1001 86380 86390 1
504806 99504806 1001 86380 86390 1
504714 99504714 1001 86380 86390 1
504559 99504559 1001 86380 86390 1
504630 99504630 1001 86380 86390 1
504478 99504478 1001 86380 86390 1
504431 99504431 1001 86380 86390 1
504331 99504331 1001 86380 86390 1
504462 99504462 1001 86380 86390 1
505045 99505045 1001 86380 86390 1
504955 99504955 1001 86380 86390 1
505770 99505770 1001 86380 86390 1
505710 99505710 1001 86380 86390 1
505650 99505650 1001 86380 86390 1
505454 99505454 1001 86380 86390 1
505180 99505180 1001 86380 86390 1
505246 99505246 1001 86380 86390 1
505975 99505975 1001 86380 86390 1
506417 99506417 1001 86380 86390 1
506445 99506445 1001 86380 86390 1
506488 99506488 1001 86380 86390 1
506489 99506489 1001 86380 86390 1
506528 99506528 1001 86380 86390 1
506477 99506477 1001 86380 86390 1
506557 99506557 1001 86380 86390 1
506196 99506196 1001 86380 86390 1
506382 99506382 1001 86380 86390 1
506297 99506297 1001 86380 86390 1
506071 99506071 1001 86380 86390 1
506701 99506701 1001 86380 86390 1
506610 99506610 1001 86380 86390 1
506637 99506637 1001 86380 86390 1
506639 99506639 1001 86380 86390 1
506772 99506772 1001 86380 86390 1
507359 99507359 1001 86380 86390 1
507350 99507350 1001 86380 86390 1
507328 99507328 1001 86380 86390 1
507381 99507381 1001 86380 86390 1
507344 99507344 1001 86380 86390 1
507370 99507370 1001 86380 86390 1
507267 99507267 1001 86380 86390 1
507061 99507061 1001 86380 86390 1
507204 99507204 1001 86380 86390 1
507038 99507038 1001 86380 86390 1
507172 99507172 1001 86380 86390 1
506971 99506971 1001 86380 86390 1
506934 99506934 1001 86380 86390 1
506948 99506948 1001 86380 86390 1
506863 99506863 1001 86380 86390 1
506928 99506928 1001 86380 86390 1
507589 99507589 1001 86380 86390 1
508019 99508019 1001 86380 86390 1
507840 99507840 1001 86380 86390 1
507841 99507841 1001 86380 86390 1
508023 99508023 1001 86380 86390 1
507933 99507933 1001 86380 86390 1
507974 99507974 1001 86380 86390 1
507962 99507962 1001 86380 86390 1
507822 99507822 1001 86380 86390 1
507667 99507667 1001 86380 86390 1
507721 99507721 1001 86380 86390 1
507677 99507677 1001 86380 86390 1
507768 99507768 1001 86380 86390 1
507730 99507730 1001 86380 86390 1
508440 99508440 1001 86380 86390 1
508393 99508393 1001 86380 86390 1
508886 99508886 1001 86380 86390 1
508970 99508970 1001 86380 86390 1
508756 99508756 1001 86380 86390 1
508834 99508834 1001 86380 86390 1
508823 99508823 1001 86380 86390 1
508683 99508683 1001 86380 86390 1
508509 99508509 1001 86380 86390 1
508486 99508486 1001 86380 86390 1
508475 99508475 1001 86380 86390 1
508477 99508477 1001 86380 86390 1
508646 99508646 1001 86380 86390 1
509216 99509216 1001 86380 86390 1
509087 99509087 1001 86380 86390 1
509168 99509168 1001 86380 86390 1
509720 99509720 1001 86380 86390 1
509733 99509733 1001 86380 86390 1
509867 99509867 1001 86380 86390 1
509711 99509711 1001 86380 86390 1
509715 99509715 1001 86380 86390 1
509820 99509820 1001 86380 86390 1
509796 99509796 1001 86380 86390 1
509745 99509745 1001 86380 86390 1
509605 99509605 1001 86380 86390 1
509501 99509501 1001 86380 86390 1
509515 99509515 1001 86380 86390 1
509520 99509520 1001 86380 86390 1
509495 99509495 1001 86380 86390 1
509396 99509396 1001 86380 86390 1
509362 99509362 1001 86380 86390 1
509379 99509379 1001 86380 86390 1
510061 99510061 1001 86380 86390 1
510036 99510036 1001 86380 86390 1
510727 99510727 1001 86380 86390 1
510367 99510367 1001 86380 86390 1
510368 99510368 1001 86380 86390 1
510333 99510333 1001 86380 86390 1
510375 99510375 1001 86380 86390 1
510401 99510401 1001 86380 86390 1
510442 99510442 1001 86380 86390 1
510325 99510325 1001 86380 86390 1
510227 99510227 1001 86380 86390 1
510827 99510827 1001 86380 86390 1
510804 99510804 1001 86380 86390 1
510831 99510831 1001 86380 86390 1
510729 99510729 1001 86380 86390 1
510863 99510863 1001 86380 86390 1
510915 99510915 1001 86380 86390 1
511360 99511360 1001 86380 86390 1
511519 99511519 1001 86380 86390 1
511461 99511461 1001 86380 86390 1
511501 99511501 1001 86380 86390 1
511284 99511284 1001 86380 86390 1
511181 99511181 1001 86380 86390 1
511276 99511276 1001 86380 86390 1
511280 99511280 1001 86380 86390 1
511080 99511080 1001 86380 86390 1
511667 99511667 1001 86380 86390 1
511630 99511630 1001 86380 86390 1
511734 99511734 1001 86380 86390 1
511696 99511696 1001 86380 86390 1
511714 99511714 1001 86380 86390 1
512333 99512333 1001 86380 86390 1
512244 99512244 1001 86380 86390 1
512210 99512210 1001 86380 86390 1
512159 99512159 1001 86380 86390 1
511761 99511761 1001 86380 86390 1
511893 99511893 1001 86380 86390 1
511946 99511946 1001 86380 86390 1
511848 99511848 1001 86380 86390 1
512546 99512546 1001 86380 86390 1
512457 99512457 1001 86380 86390 1
512549 99512549 1001 86380 86390 1
512567 99512567 1001 86380 86390 1
513073 99513073 1001 86380 86390 1
512986 99512986 1001 86380 86390 1
512639 99512639 1001 86380 86390 1
512700 99512700 1001 86380 86390 1
513254 99513254 1001 86380 86390 1
513389 99513389 1001 86380 86390 1
513317 99513317 1001 86380 86390 1
513330 99513330 1001 86380 86390 1
513839 99513839 1001 86380 86390 1
513915 99513915 1001 86380 86390 1
513650 99513650 1001 86380 86390 1
513680 99513680 1001 86380 86390 1
513656 99513656 1001 86380 86390 1
513463 99513463 1001 86380 86390 1
513531 99513531 1001 86380 86390 1
513507 99513507 1001 86380 86390 1
513533 99513533 1001 86380 86390 1
513508 99513508 1001 86380 86390 1
513587 99513587 1001 86380 86390 1
514203 99514203 1001 86380 86390 1
514758 99514758 1001 86380 86390 1
514707 99514707 1001 86380 86390 1
514708 99514708 1001 86380 86390 1
514498 99514498 1001 86380 86390 1
514415 99514415 1001 86380 86390 1
514416 99514416 1001 86380 86390 1
514882 99514882 1001 86380 86390 1
514998 99514998 1001 86380 86390 1
514875 99514875 1001 86380 86390 1
515660 99515660 1001 86380 86390 1
515417 99515417 1001 86380 86390 1
515450 99515450 1001 86380 86390 1
515120 99515120 1001 86380 86390 1
515084 99515084 1001 86380 86390 1
515098 99515098 1001 86380 86390 1
515733 99515733 1001 86380 86390 1
515838 99515838 1001 86380 86390 1
515787 99515787 1001 86380 86390 1
515727 99515727 1001 86380 86390 1
515715 99515715 1001 86380 86390 1
516395 99516395 1001 86380 86390 1
516494 99516494 1001 86380 86390 1
516174 99516174 1001 86380 86390 1
516164 99516164 1001 86380 86390 1
516259 99516259 1001 86380 86390 1
516157 99516157 1001 86380 86390 1
516276 99516276 1001 86380 86390 1
516021 99516021 1001 86380 86390 1
516034 99516034 1001 86380 86390 1
516013 99516013 1001 86380 86390 1
516523 99516523 1001 86380 86390 1
516541 99516541 1001 86380 86390 1
516595 99516595 1001 86380 86390 1
516583 99516583 1001 86380 86390 1
517290 99517290 1001 86380 86390 1
517219 99517219 1001 86380 86390 1
517072 99517072 1001 86380 86390 1
517125 99517125 1001 86380 86390 1
516984 99516984 1001 86380 86390 1
516986 99516986 1001 86380 86390 1
516861 99516861 1001 86380 86390 1
516837 99516837 1001 86380 86390 1
516826 99516826 1001 86380 86390 1
516801 99516801 1001 86380 86390 1
517374 99517374 1001 86380 86390 1
517343 99517343 1001 86380 86390 1
517383 99517383 1001 86380 86390 1
517396 99517396 1001 86380 86390 1
517973 99517973 1001 86380 86390 1
517964 99517964 1001 86380 86390 1
517965 99517965 1001 86380 86390 1
517865 99517865 1001 86380 86390 1
517777 99517777 1001 86380 86390 1
517757 99517757 1001 86380 86390 1
517565 99517565 1001 86380 86390 1
518213 99518213 1001 86380 86390 1
518348 99518348 1001 86380 86390 1
518820 99518820 1001 86380 86390 1
518938 99518938 1001 86380 86390 1
518848 99518848 1001 86380 86390 1
518789 99518789 1001 86380 86390 1
518970 99518970 1001 86380 86390 1
518969 99518969 1001 86380 86390 1
518828 99518828 1001 86380 86390 1
518883 99518883 1001 86380 86390 1
518896 99518896 1001 86380 86390 1
518982 99518982 1001 86380 86390 1
518731 99518731 1001 86380 86390 1
518643 99518643 1001 86380 86390 1
518609 99518609 1001 86380 86390 1
518701 99518701 1001 86380 86390 1
518419 99518419 1001 86380 86390 1
518444 99518444 1001 86380 86390 1
519090 99519090 1001 86380 86390 1
519650 99519650 1001 86380 86390 1
519643 99519643 1001 86380 86390 1
519773 99519773 1001 86380 86390 1
519684 99519684 1001 86380 86390 1
519557 99519557 1001 86380 86390 1
519596 99519596 1001 86380 86390 1
519559 99519559 1001 86380 86390 1
519589 99519589 1001 86380 86390 1
519577 99519577 1001 86380 86390 1
519390 99519390 1001 86380 86390 1
519352 99519352 1001 86380 86390 1
519277 99519277 1001 86380 86390 1
519194 99519194 1001 86380 86390 1
520460 99520460 1001 86380 86390 1
520613 99520613 1001 86380 86390 1
520624 99520624 1001 86380 86390 1
520630 99520630 1001 86380 86390 1
520242 99520242 1001 86380 86390 1
520412 99520412 1001 86380 86390 1
520231 99520231 1001 86380 86390 1
520047 99520047 1001 86380 86390 1
520717 99520717 1001 86380 86390 1
521389 99521389 1001 86380 86390 1
521340 99521340 1001 86380 86390 1
521278 99521278 1001 86380 86390 1
521295 99521295 1001 86380 86390 1
521118 99521118 1001 86380 86390 1
521213 99521213 1001 86380 86390 1
521163 99521163 1001 86380 86390 1
521141 99521141 1001 86380 86390 1
521245 99521245 1001 86380 86390 1
520876 99520876 1001 86380 86390 1
520971 99520971 1001 86380 86390 1
521583 99521583 1001 86380 86390 1
521534 99521534 1001 86380 86390 1
521586 99521586 1001 86380 86390 1
521550 99521550 1001 86380 86390 1
522113 99522113 1001 86380 86390 1
522231 99522231 1001 86380 86390 1
522119 99522119 1001 86380 86390 1
521931 99521931 1001 86380 86390 1
521894 99521894 1001 86380 86390 1
522038 99522038 1001 86380 86390 1
521952 99521952 1001 86380 86390 1
521991 99521991 1001 86380 86390 1
521847 99521847 1001 86380 86390 1
521838 99521838 1001 86380 86390 1
521877 99521877 1001 86380 86390 1
521722 99521722 1001 86380 86390 1
522315 99522315 1001 86380 86390 1
522355 99522355 1001 86380 86390 1
522757 99522757 1001 86380 86390 1
522764 99522764 1001 86380 86390 1
522881 99522881 1001 86380 86390 1
522768 99522768 1001 86380 86390 1
522795 99522795 1001 86380 86390 1
522524 99522524 1001 86380 86390 1
522543 99522543 1001 86380 86390 1
522687 99522687 1001 86380 86390 1
522571 99522571 1001 86380 86390 1
522626 99522626 1001 86380 86390 1
523193 99523193 1001 86380 86390 1
523214 99523214 1001 86380 86390 1
523280 99523280 1001 86380 86390 1
523293 99523293 1001 86380 86390 1
523125 99523125 1001 86380 86390 1
523816 99523816 1001 86380 86390 1
523941 99523941 1001 86380 86390 1
523943 99523943 1001 86380 86390 1
523794 99523794 1001 86380 86390 1
523862 99523862 1001 86380 86390 1
523775 99523775 1001 86380 86390 1
523676 99523676 1001 86380 86390 1
523631 99523631 1001 86380 86390 1
523365 99523365 1001 86380 86390 1
523523 99523523 1001 86380 86390 1
523410 99523410 1001 86380 86390 1
524149 99524149 1001 86380 86390 1
524068 99524068 1001 86380 86390 1
524121 99524121 1001 86380 86390 1
524694 99524694 1001 86380 86390 1
524676 99524676 1001 86380 86390 1
524370 99524370 1001 86380 86390 1
524449 99524449 1001 86380 86390 1
524400 99524400 1001 86380 86390 1
524562 99524562 1001 86380 86390 1
524256 99524256 1001 86380 86390 1
524269 99524269 1001 86380 86390 1
524170 99524170 1001 86380 86390 1
524303 99524303 1001 86380 86390 1
524923 99524923 1001 86380 86390 1
524912 99524912 1001 86380 86390 1
524851 99524851 1001 86380 86390 1
524960 99524960 1001 86380 86390 1
525432 99525432 1001 86380 86390 1
525587 99525587 1001 86380 86390 1
525545 99525545 1001 86380 86390 1
525375 99525375 1001 86380 86390 1
525377 99525377 1001 86380 86390 1
525079 99525079 1001 86380 86390 1
525021 99525021 1001 86380 86390 1
525073 99525073 1001 86380 86390 1
525711 99525711 1001 86380 86390 1
525663 99525663 1001 86380 86390 1
525728 99525728 1001 86380 86390 1
526310 99526310 1001 86380 86390 1
526222 99526222 1001 86380 86390 1
526179 99526179 1001 86380 86390 1
526121 99526121 1001 86380 86390 1
526073 99526073 1001 86380 86390 1
526177 99526177 1001 86380 86390 1
525843 99525843 1001 86380 86390 1
525965 99525965 1001 86380 86390 1
525811 99525811 1001 86380 86390 1
525877 99525877 1001 86380 86390 1
527187 99527187 1001 86380 86390 1
527219 99527219 1001 86380 86390 1
527073 99527073 1001 86380 86390 1
527061 99527061 1001 86380 86390 1
527140 99527140 1001 86380 86390 1
527130 99527130 1001 86380 86390 1
526646 99526646 1001 86380 86390 1
526649 99526649 1001 86380 86390 1
526820 99526820 1001 86380 86390 1
526717 99526717 1001 86380 86390 1
528009 99528009 1001 86380 86390 1
527753 99527753 1001 86380 86390 1
527780 99527780 1001 86380 86390 1
527756 99527756 1001 86380 86390 1
527693 99527693 1001 86380 86390 1
527733 99527733 1001 86380 86390 1
527785 99527785 1001 86380 86390 1
527799 99527799 1001 86380 86390 1
527737 99527737 1001 86380 86390 1
527725 99527725 1001 86380 86390 1
527602 99527602 1001 86380 86390 1
527513 99527513 1001 86380 86390 1
527476 99527476 1001 86380 86390 1
528254 99528254 1001 86380 86390 1
528257 99528257 1001 86380 86390 1
528821 99528821 1001 86380 86390 1
528745 99528745 1001 86380 86390 1
528557 99528557 1001 86380 86390 1
528506 99528506 1001 86380 86390 1
528552 99528552 1001 86380 86390 1
528428 99528428 1001 86380 86390 1
528467 99528467 1001 86380 86390 1
529022 99529022 1001 86380 86390 1
529062 99529062 1001 86380 86390 1
528907 99528907 1001 86380 86390 1
529593 99529593 1001 86380 86390 1
529584 99529584 1001 86380 86390 1
529424 99529424 1001 86380 86390 1
529414 99529414 1001 86380 86390 1
529275 99529275 1001 86380 86390 1
529231 99529231 1001 86380 86390 1
529107 99529107 1001 86380 86390 1
529805 99529805 1001 86380 86390 1
529914 99529914 1001 86380 86390 1
529916 99529916 1001 86380 86390 1
530530 99530530 1001 86380 86390 1
530236 99530236 1001 86380 86390 1
530187 99530187 1001 86380 86390 1
530201 99530201 1001 86380 86390 1
530178 99530178 1001 86380 86390 1
530165 99530165 1001 86380 86390 1
529982 99529982 1001 86380 86390 1
530564 99530564 1001 86380 86390 1
530632 99530632 1001 86380 86390 1
530623 99530623 1001 86380 86390 1
530613 99530613 1001 86380 86390 1
531251 99531251 1001 86380 86390 1
531348 99531348 1001 86380 86390 1
531073 99531073 1001 86380 86390 1
531082 99531082 1001 86380 86390 1
530801 99530801 1001 86380 86390 1
530777 99530777 1001 86380 86390 1
530909 99530909 1001 86380 86390 1
532170 99532170 1001 86380 86390 1
532159 99532159 1001 86380 86390 1
532185 99532185 1001 86380 86390 1
532110 99532110 1001 86380 86390 1
532137 99532137 1001 86380 86390 1
532153 99532153 1001 86380 86390 1
531766 99531766 1001 86380 86390 1
531702 99531702 1001 86380 86390 1
531780 99531780 1001 86380 86390 1
532410 99532410 1001 86380 86390 1
532309 99532309 1001 86380 86390 1
532884 99532884 1001 86380 86390 1
532992 99532992 1001 86380 86390 1
532716 99532716 1001 86380 86390 1
532769 99532769 1001 86380 86390 1
532812 99532812 1001 86380 86390 1
532451 99532451 1001 86380 86390 1
532586 99532586 1001 86380 86390 1
532483 99532483 1001 86380 86390 1
533110 99533110 1001 86380 86390 1
533729 99533729 1001 86380 86390 1
533756 99533756 1001 86380 86390 1
533783 99533783 1001 86380 86390 1
533833 99533833 1001 86380 86390 1
533659 99533659 1001 86380 86390 1
533588 99533588 1001 86380 86390 1
533453 99533453 1001 86380 86390 1
533649 99533649 1001 86380 86390 1
533559 99533559 1001 86380 86390 1
533624 99533624 1001 86380 86390 1
533650 99533650 1001 86380 86390 1
533495 99533495 1001 86380 86390 1
533547 99533547 1001 86380 86390 1
533375 99533375 1001 86380 86390 1
533339 99533339 1001 86380 86390 1
533976 99533976 1001 86380 86390 1
534008 99534008 1001 86380 86390 1
533931 99533931 1001 86380 86390 1
533932 99533932 1001 86380 86390 1
534607 99534607 1001 86380 86390 1
534610 99534610 1001 86380 86390 1
534525 99534525 1001 86380 86390 1
534441 99534441 1001 86380 86390 1
534432 99534432 1001 86380 86390 1
534329 99534329 1001 86380 86390 1
534199 99534199 1001 86380 86390 1
534204 99534204 1001 86380 86390 1
534862 99534862 1001 86380 86390 1
534837 99534837 1001 86380 86390 1
534864 99534864 1001 86380 86390 1
534064 99534064 1001 86380 86390 1
534761 99534761 1001 86380 86390 1
535448 99535448 1001 86380 86390 1
535372 99535372 1001 86380 86390 1
535151 99535151 1001 86380 86390 1
535181 99535181 1001 86380 86390 1
535182 99535182 1001 86380 86390 1
535248 99535248 1001 86380 86390 1
535109 99535109 1001 86380 86390 1
535003 99535003 1001 86380 86390 1
535708 99535708 1001 86380 86390 1
535698 99535698 1001 86380 86390 1
535711 99535711 1001 86380 86390 1
536169 99536169 1001 86380 86390 1
536300 99536300 1001 86380 86390 1
536224 99536224 1001 86380 86390 1
536138 99536138 1001 86380 86390 1
536331 99536331 1001 86380 86390 1
536181 99536181 1001 86380 86390 1
535991 99535991 1001 86380 86390 1
536005 99536005 1001 86380 86390 1
535927 99535927 1001 86380 86390 1
535954 99535954 1001 86380 86390 1
536123 99536123 1001 86380 86390 1
536038 99536038 1001 86380 86390 1
536090 99536090 1001 86380 86390 1
536013 99536013 1001 86380 86390 1
535859 99535859 1001 86380 86390 1
535885 99535885 1001 86380 86390 1
535889 99535889 1001 86380 86390 1
535867 99535867 1001 86380 86390 1
535907 99535907 1001 86380 86390 1
536427 99536427 1001 86380 86390 1
536479 99536479 1001 86380 86390 1
536363 99536363 1001 86380 86390 1
536469 99536469 1001 86380 86390 1
536495 99536495 1001 86380 86390 1
536483 99536483 1001 86380 86390 1
536395 99536395 1001 86380 86390 1
537161 99537161 1001 86380 86390 1
537011 99537011 1001 86380 86390 1
537052 99537052 1001 86380 86390 1
537043 99537043 1001 86380 86390 1
536778 99536778 1001 86380 86390 1
536760 99536760 1001 86380 86390 1
536852 99536852 1001 86380 86390 1
536740 99536740 1001 86380 86390 1
536612 99536612 1001 86380 86390 1
537225 99537225 1001 86380 86390 1
537194 99537194 1001 86380 86390 1
537168 99537168 1001 86380 86390 1
537182 99537182 1001 86380 86390 1
537910 99537910 1001 86380 86390 1
537641 99537641 1001 86380 86390 1
537710 99537710 1001 86380 86390 1
537717 99537717 1001 86380 86390 1
537445 99537445 1001 86380 86390 1
537485 99537485 1001 86380 86390 1
537524 99537524 1001 86380 86390 1
537525 99537525 1001 86380 86390 1
538193 99538193 1001 86380 86390 1
538705 99538705 1001 86380 86390 1
538794 99538794 1001 86380 86390 1
538586 99538586 1001 86380 86390 1
538524 99538524 1001 86380 86390 1
538473 99538473 1001 86380 86390 1
538245 99538245 1001 86380 86390 1
538325 99538325 1001 86380 86390 1
538351 99538351 1001 86380 86390 1
538397 99538397 1001 86380 86390 1
538218 99538218 1001 86380 86390 1
538839 99538839 1001 86380 86390 1
538826 99538826 1001 86380 86390 1
538816 99538816 1001 86380 86390 1
538830 99538830 1001 86380 86390 1
539487 99539487 1001 86380 86390 1
539566 99539566 1001 86380 86390 1
539482 99539482 1001 86380 86390 1
539575 99539575 1001 86380 86390 1
539136 99539136 1001 86380 86390 1
539102 99539102 1001 86380 86390 1
539025 99539025 1001 86380 86390 1
539170 99539170 1001 86380 86390 1
539821 99539821 1001 86380 86390 1
539823 99539823 1001 86380 86390 1
539694 99539694 1001 86380 86390 1
540338 99540338 1001 86380 86390 1
540356 99540356 1001 86380 86390 1
540450 99540450 1001 86380 86390 1
540058 99540058 1001 86380 86390 1
540062 99540062 1001 86380 86390 1
540205 99540205 1001 86380 86390 1
540076 99540076 1001 86380 86390 1
539972 99539972 1001 86380 86390 1
540506 99540506 1001 86380 86390 1
540657 99540657 1001 86380 86390 1
541102 99541102 1001 86380 86390 1
541130 99541130 1001 86380 86390 1
541209 99541209 1001 86380 86390 1
541285 99541285 1001 86380 86390 1
540911 99540911 1001 86380 86390 1
540964 99540964 1001 86380 86390 1
540816 99540816 1001 86380 86390 1
540713 99540713 1001 86380 86390 1
540768 99540768 1001 86380 86390 1
540769 99540769 1001 86380 86390 1
540798 99540798 1001 86380 86390 1
541408 99541408 1001 86380 86390 1
541990 99541990 1001 86380 86390 1
541935 99541935 1001 86380 86390 1
542014 99542014 1001 86380 86390 1
541566 99541566 1001 86380 86390 1
541607 99541607 1001 86380 86390 1
541686 99541686 1001 86380 86390 1
541622 99541622 1001 86380 86390 1
541652 99541652 1001 86380 86390 1
542273 99542273 1001 86380 86390 1
542295 99542295 1001 86380 86390 1
542756 99542756 1001 86380 86390 1
542759 99542759 1001 86380 86390 1
542773 99542773 1001 86380 86390 1
542936 99542936 1001 86380 86390 1
542763 99542763 1001 86380 86390 1
542815 99542815 1001 86380 86390 1
542614 99542614 1001 86380 86390 1
542550 99542550 1001 86380 86390 1
542590 99542590 1001 86380 86390 1
542630 99542630 1001 86380 86390 1
542347 99542347 1001 86380 86390 1
543047 99543047 1001 86380 86390 1
543139 99543139 1001 86380 86390 1
543141 99543141 1001 86380 86390 1
542966 99542966 1001 86380 86390 1
543710 99543710 1001 86380 86390 1
543742 99543742 1001 86380 86390 1
543752 99543752 1001 86380 86390 1
543462 99543462 1001 86380 86390 1
543502 99543502 1001 86380 86390 1
543451 99543451 1001 86380 86390 1
543378 99543378 1001 86380 86390 1
543511 99543511 1001 86380 86390 1
543487 99543487 1001 86380 86390 1
543513 99543513 1001 86380 86390 1
543294 99543294 1001 86380 86390 1
543270 99543270 1001 86380 86390 1
543272 99543272 1001 86380 86390 1
543350 99543350 1001 86380 86390 1
543338 99543338 1001 86380 86390 1
543313 99543313 1001 86380 86390 1
543862 99543862 1001 86380 86390 1
543919 99543919 1001 86380 86390 1
544447 99544447 1001 86380 86390 1
544577 99544577 1001 86380 86390 1
544542 99544542 1001 86380 86390 1
544440 99544440 1001 86380 86390 1
544533 99544533 1001 86380 86390 1
544276 99544276 1001 86380 86390 1
544283 99544283 1001 86380 86390 1
544310 99544310 1001 86380 86390 1
544326 99544326 1001 86380 86390 1
544171 99544171 1001 86380 86390 1
544056 99544056 1001 86380 86390 1
543994 99543994 1001 86380 86390 1
544014 99544014 1001 86380 86390 1
544698 99544698 1001 86380 86390 1
544625 99544625 1001 86380 86390 1
544677 99544677 1001 86380 86390 1
544733 99544733 1001 86380 86390 1
434217 522 1001 10560 15837 1
512246 983 1002 59301 63519 1
512305 473 1002 63481 69994 1
531968 992 1002 35850 40160 1
400243 99400243 1001 86380 86390 1
400402 99400402 1001 86380 86390 1
400626 99400626 1001 86380 86390 1
400719 99400719 1001 86380 86390 1
400648 99400648 1001 86380 86390 1
401246 99401246 1001 86380 86390 1
401302 99401302 1001 86380 86390 1
401288 99401288 1001 86380 86390 1
401496 99401496 1001 86380 86390 1
401620 99401620 1001 86380 86390 1
401960 99401960 1001 86380 86390 1
401970 99401970 1001 86380 86390 1
401984 99401984 1001 86380 86390 1
402146 99402146 1001 86380 86390 1
402280 99402280 1001 86380 86390 1
402549 99402549 1001 86380 86390 1
402497 99402497 1001 86380 86390 1
402498 99402498 1001 86380 86390 1
402707 99402707 1001 86380 86390 1
402829 99402829 1001 86380 86390 1
402985 99402985 1001 86380 86390 1
403084 99403084 1001 86380 86390 1
403434 99403434 1001 86380 86390 1
403703 99403703 1001 86380 86390 1
403918 99403918 1001 86380 86390 1
404265 99404265 1001 86380 86390 1
404302 99404302 1001 86380 86390 1
404537 99404537 1001 86380 86390 1
404688 99404688 1001 86380 86390 1
404739 99404739 1001 86380 86390 1
404948 99404948 1001 86380 86390 1
405002 99405002 1001 86380 86390 1
405199 99405199 1001 86380 86390 1
405284 99405284 1001 86380 86390 1
405469 99405469 1001 86380 86390 1
405616 99405616 1001 86380 86390 1
405753 99405753 1001 86380 86390 1
405870 99405870 1001 86380 86390 1
406024 99406024 1001 86380 86390 1
406130 99406130 1001 86380 86390 1
406219 99406219 1001 86380 86390 1
406424 99406424 1001 86380 86390 1
406887 99406887 1001 86380 86390 1
406980 99406980 1001 86380 86390 1
407385 99407385 1001 86380 86390 1
407394 99407394 1001 86380 86390 1
407559 99407559 1001 86380 86390 1
407557 99407557 1001 86380 86390 1
407745 99407745 1001 86380 86390 1
407932 99407932 1001 86380 86390 1
408126 99408126 1001 86380 86390 1
408280 99408280 1001 86380 86390 1
408456 99408456 1001 86380 86390 1
408539 99408539 1001 86380 86390 1
408578 99408578 1001 86380 86390 1
408579 99408579 1001 86380 86390 1
409171 99409171 1001 86380 86390 1
409169 99409169 1001 86380 86390 1
409198 99409198 1001 86380 86390 1
409250 99409250 1001 86380 86390 1
409271 99409271 1001 86380 86390 1
409353 99409353 1001 86380 86390 1
409379 99409379 1001 86380 86390 1
409453 99409453 1001 86380 86390 1
409640 99409640 1001 86380 86390 1
410012 99410012 1001 86380 86390 1
410127 99410127 1001 86380 86390 1
410655 99410655 1001 86380 86390 1
410747 99410747 1001 86380 86390 1
410865 99410865 1001 86380 86390 1
411044 99411044 1001 86380 86390 1
411173 99411173 1001 86380 86390 1
411133 99411133 1001 86380 86390 1
411196 99411196 1001 86380 86390 1
411340 99411340 1001 86380 86390 1
411623 99411623 1001 86380 86390 1
411720 99411720 1001 86380 86390 1
412338 99412338 1001 86380 86390 1
412429 99412429 1001 86380 86390 1
413447 99413447 1001 86380 86390 1
413489 99413489 1001 86380 86390 1
413101 99413101 1001 86380 86390 1
412549 99412549 1001 86380 86390 1
412701 99412701 1001 86380 86390 1
413290 99413290 1001 86380 86390 1
413933 99413933 1001 86380 86390 1
414968 99414968 1001 86380 86390 1
414587 99414587 1001 86380 86390 1
414655 99414655 1001 86380 86390 1
414863 99414863 1001 86380 86390 1
414693 99414693 1001 86380 86390 1
414891 99414891 1001 86380 86390 1
414651 99414651 1001 86380 86390 1
414221 99414221 1001 86380 86390 1
414421 99414421 1001 86380 86390 1
414234 99414234 1001 86380 86390 1
414280 99414280 1001 86380 86390 1
414134 99414134 1001 86380 86390 1
415381 99415381 1001 86380 86390 1
416609 99416609 1001 86380 86390 1
416639 99416639 1001 86380 86390 1
416676 99416676 1001 86380 86390 1
416679 99416679 1001 86380 86390 1
416720 99416720 1001 86380 86390 1
416919 99416919 1001 86380 86390 1
416776 99416776 1001 86380 86390 1
416992 99416992 1001 86380 86390 1
416140 99416140 1001 86380 86390 1
416196 99416196 1001 86380 86390 1
416228 99416228 1001 86380 86390 1
416052 99416052 1001 86380 86390 1
415847 99415847 1001 86380 86390 1
415857 99415857 1001 86380 86390 1
417354 99417354 1001 86380 86390 1
417235 99417235 1001 86380 86390 1
417147 99417147 1001 86380 86390 1
417105 99417105 1001 86380 86390 1
417183 99417183 1001 86380 86390 1
417605 99417605 1001 86380 86390 1
417545 99417545 1001 86380 86390 1
418512 99418512 1001 86380 86390 1
418767 99418767 1001 86380 86390 1
418303 99418303 1001 86380 86390 1
418219 99418219 1001 86380 86390 1
418206 99418206 1001 86380 86390 1
418117 99418117 1001 86380 86390 1
418171 99418171 1001 86380 86390 1
417745 99417745 1001 86380 86390 1
417846 99417846 1001 86380 86390 1
418911 99418911 1001 86380 86390 1
418829 99418829 1001 86380 86390 1
418975 99418975 1001 86380 86390 1
419017 99419017 1001 86380 86390 1
419097 99419097 1001 86380 86390 1
420226 99420226 1001 86380 86390 1
420164 99420164 1001 86380 86390 1
420031 99420031 1001 86380 86390 1
419823 99419823 1001 86380 86390 1
419749 99419749 1001 86380 86390 1
419918 99419918 1001 86380 86390 1
419726 99419726 1001 86380 86390 1
419678 99419678 1001 86380 86390 1
419607 99419607 1001 86380 86390 1
419477 99419477 1001 86380 86390 1
419512 99419512 1001 86380 86390 1
420464 99420464 1001 86380 86390 1
420677 99420677 1001 86380 86390 1
420518 99420518 1001 86380 86390 1
420826 99420826 1001 86380 86390 1
420668 99420668 1001 86380 86390 1
421759 99421759 1001 86380 86390 1
421504 99421504 1001 86380 86390 1
421360 99421360 1001 86380 86390 1
421465 99421465 1001 86380 86390 1
421653 99421653 1001 86380 86390 1
421285 99421285 1001 86380 86390 1
421099 99421099 1001 86380 86390 1
422332 99422332 1001 86380 86390 1
422527 99422527 1001 86380 86390 1
422360 99422360 1001 86380 86390 1
422394 99422394 1001 86380 86390 1
422449 99422449 1001 86380 86390 1
422395 99422395 1001 86380 86390 1
422427 99422427 1001 86380 86390 1
422454 99422454 1001 86380 86390 1
422456 99422456 1001 86380 86390 1
423750 99423750 1001 86380 86390 1
423494 99423494 1001 86380 86390 1
423089 99423089 1001 86380 86390 1
423033 99423033 1001 86380 86390 1
423080 99423080 1001 86380 86390 1
422813 99422813 1001 86380 86390 1
422815 99422815 1001 86380 86390 1
423845 99423845 1001 86380 86390 1
423770 99423770 1001 86380 86390 1
423874 99423874 1001 86380 86390 1
424025 99424025 1001 86380 86390 1
424053 99424053 1001 86380 86390 1
424065 99424065 1001 86380 86390 1
425192 99425192 1001 86380 86390 1
425052 99425052 1001 86380 86390 1
425245 99425245 1001 86380 86390 1
424665 99424665 1001 86380 86390 1
424782 99424782 1001 86380 86390 1
424667 99424667 1001 86380 86390 1
424787 99424787 1001 86380 86390 1
424765 99424765 1001 86380 86390 1
424813 99424813 1001 86380 86390 1
424637 99424637 1001 86380 86390 1
424902 99424902 1001 86380 86390 1
424344 99424344 1001 86380 86390 1
424156 99424156 1001 86380 86390 1
424273 99424273 1001 86380 86390 1
424274 99424274 1001 86380 86390 1
424158 99424158 1001 86380 86390 1
424331 99424331 1001 86380 86390 1
425471 99425471 1001 86380 86390 1
425649 99425649 1001 86380 86390 1
425823 99425823 1001 86380 86390 1
425684 99425684 1001 86380 86390 1
427014 99427014 1001 86380 86390 1
427060 99427060 1001 86380 86390 1
426739 99426739 1001 86380 86390 1
426890 99426890 1001 86380 86390 1
426892 99426892 1001 86380 86390 1
426518 99426518 1001 86380 86390 1
426300 99426300 1001 86380 86390 1
426634 99426634 1001 86380 86390 1
426638 99426638 1001 86380 86390 1
426388 99426388 1001 86380 86390 1
426686 99426686 1001 86380 86390 1
425889 99425889 1001 86380 86390 1
425959 99425959 1001 86380 86390 1
425896 99425896 1001 86380 86390 1
426226 99426226 1001 86380 86390 1
426231 99426231 1001 86380 86390 1
427353 99427353 1001 86380 86390 1
427311 99427311 1001 86380 86390 1
427506 99427506 1001 86380 86390 1
428508 99428508 1001 86380 86390 1
428414 99428414 1001 86380 86390 1
428659 99428659 1001 86380 86390 1
428724 99428724 1001 86380 86390 1
428243 99428243 1001 86380 86390 1
428207 99428207 1001 86380 86390 1
428056 99428056 1001 86380 86390 1
427850 99427850 1001 86380 86390 1
427554 99427554 1001 86380 86390 1
427828 99427828 1001 86380 86390 1
427544 99427544 1001 86380 86390 1
427727 99427727 1001 86380 86390 1
428960 99428960 1001 86380 86390 1
428993 99428993 1001 86380 86390 1
429003 99429003 1001 86380 86390 1
429008 99429008 1001 86380 86390 1
428772 99428772 1001 86380 86390 1
428930 99428930 1001 86380 86390 1
429991 99429991 1001 86380 86390 1
429994 99429994 1001 86380 86390 1
430125 99430125 1001 86380 86390 1
430263 99430263 1001 86380 86390 1
430135 99430135 1001 86380 86390 1
430161 99430161 1001 86380 86390 1
430207 99430207 1001 86380 86390 1
429576 99429576 1001 86380 86390 1
429729 99429729 1001 86380 86390 1
429752 99429752 1001 86380 86390 1
429393 99429393 1001 86380 86390 1
429348 99429348 1001 86380 86390 1
430549 99430549 1001 86380 86390 1
430796 99430796 1001 86380 86390 1
430746 99430746 1001 86380 86390 1
430483 99430483 1001 86380 86390 1
430788 99430788 1001 86380 86390 1
431798 99431798 1001 86380 86390 1
431785 99431785 1001 86380 86390 1
431450 99431450 1001 86380 86390 1
431550 99431550 1001 86380 86390 1
430987 99430987 1001 86380 86390 1
432486 99432486 1001 86380 86390 1
432245 99432245 1001 86380 86390 1
431260 99431260 1001 86380 86390 1
433373 99433373 1001 86380 86390 1
433416 99433416 1001 86380 86390 1
433446 99433446 1001 86380 86390 1
433577 99433577 1001 86380 86390 1
432902 99432902 1001 86380 86390 1
432947 99432947 1001 86380 86390 1
433167 99433167 1001 86380 86390 1
433255 99433255 1001 86380 86390 1
433264 99433264 1001 86380 86390 1
433236 99433236 1001 86380 86390 1
432578 99432578 1001 86380 86390 1
432675 99432675 1001 86380 86390 1
432533 99432533 1001 86380 86390 1
435364 99435364 1001 86380 86390 1
435174 99435174 1001 86380 86390 1
434829 99434829 1001 86380 86390 1
434769 99434769 1001 86380 86390 1
434885 99434885 1001 86380 86390 1
434798 99434798 1001 86380 86390 1
434727 99434727 1001 86380 86390 1
434266 99434266 1001 86380 86390 1
434570 99434570 1001 86380 86390 1
434146 99434146 1001 86380 86390 1
435892 99435892 1001 86380 86390 1
435457 99435457 1001 86380 86390 1
435830 99435830 1001 86380 86390 1
435879 99435879 1001 86380 86390 1
436856 99436856 1001 86380 86390 1
436933 99436933 1001 86380 86390 1
436879 99436879 1001 86380 86390 1
437136 99437136 1001 86380 86390 1
436795 99436795 1001 86380 86390 1
436394 99436394 1001 86380 86390 1
436573 99436573 1001 86380 86390 1
436715 99436715 1001 86380 86390 1
436649 99436649 1001 86380 86390 1
436680 99436680 1001 86380 86390 1
436140 99436140 1001 86380 86390 1
436196 99436196 1001 86380 86390 1
436019 99436019 1001 86380 86390 1
436246 99436246 1001 86380 86390 1
300550 99300550 1001 86380 86390 1
300634 99300634 1001 86380 86390 1
300570 99300570 1001 86380 86390 1
300432 99300432 1001 86380 86390 1
300410 99300410 1001 86380 86390 1
300390 99300390 1001 86380 86390 1
300286 99300286 1001 86380 86390 1
300839 99300839 1001 86380 86390 1
301354 99301354 1001 86380 86390 1
301419 99301419 1001 86380 86390 1
301369 99301369 1001 86380 86390 1
301540 99301540 1001 86380 86390 1
301475 99301475 1001 86380 86390 1
301337 99301337 1001 86380 86390 1
301237 99301237 1001 86380 86390 1
301328 99301328 1001 86380 86390 1
301175 99301175 1001 86380 86390 1
301269 99301269 1001 86380 86390 1
301231 99301231 1001 86380 86390 1
300967 99300967 1001 86380 86390 1
301060 99301060 1001 86380 86390 1
301351 99301351 1001 86380 86390 1
302337 99302337 1001 86380 86390 1
302185 99302185 1001 86380 86390 1
302303 99302303 1001 86380 86390 1
302097 99302097 1001 86380 86390 1
302118 99302118 1001 86380 86390 1
301893 99301893 1001 86380 86390 1
301962 99301962 1001 86380 86390 1
301784 99301784 1001 86380 86390 1
302432 99302432 1001 86380 86390 1
302540 99302540 1001 86380 86390 1
303079 99303079 1001 86380 86390 1
303178 99303178 1001 86380 86390 1
302821 99302821 1001 86380 86390 1
302861 99302861 1001 86380 86390 1
302979 99302979 1001 86380 86390 1
302972 99302972 1001 86380 86390 1
302741 99302741 1001 86380 86390 1
302628 99302628 1001 86380 86390 1
302641 99302641 1001 86380 86390 1
302761 99302761 1001 86380 86390 1
302765 99302765 1001 86380 86390 1
303257 99303257 1001 86380 86390 1
303338 99303338 1001 86380 86390 1
303214 99303214 1001 86380 86390 1
304033 99304033 1001 86380 86390 1
303908 99303908 1001 86380 86390 1
303896 99303896 1001 86380 86390 1
303912 99303912 1001 86380 86390 1
303877 99303877 1001 86380 86390 1
303814 99303814 1001 86380 86390 1
303718 99303718 1001 86380 86390 1
303761 99303761 1001 86380 86390 1
303477 99303477 1001 86380 86390 1
303592 99303592 1001 86380 86390 1
304135 99304135 1001 86380 86390 1
304146 99304146 1001 86380 86390 1
304771 99304771 1001 86380 86390 1
304776 99304776 1001 86380 86390 1
304805 99304805 1001 86380 86390 1
304755 99304755 1001 86380 86390 1
304565 99304565 1001 86380 86390 1
304529 99304529 1001 86380 86390 1
304466 99304466 1001 86380 86390 1
304357 99304357 1001 86380 86390 1
304412 99304412 1001 86380 86390 1
304287 99304287 1001 86380 86390 1
304444 99304444 1001 86380 86390 1
304908 99304908 1001 86380 86390 1
304985 99304985 1001 86380 86390 1
305585 99305585 1001 86380 86390 1
305672 99305672 1001 86380 86390 1
305366 99305366 1001 86380 86390 1
305457 99305457 1001 86380 86390 1
305426 99305426 1001 86380 86390 1
305129 99305129 1001 86380 86390 1
305255 99305255 1001 86380 86390 1
305243 99305243 1001 86380 86390 1
500078 99500078 1001 86380 86390 1
500106 99500106 1001 86380 86390 1
500776 99500776 1001 86380 86390 1
500781 99500781 1001 86380 86390 1
500638 99500638 1001 86380 86390 1
500734 99500734 1001 86380 86390 1
500452 99500452 1001 86380 86390 1
500447 99500447 1001 86380 86390 1
500257 99500257 1001 86380 86390 1
500219 99500219 1001 86380 86390 1
500278 99500278 1001 86380 86390 1
500824 99500824 1001 86380 86390 1
500825 99500825 1001 86380 86390 1
500918 99500918 1001 86380 86390 1
501602 99501602 1001 86380 86390 1
501610 99501610 1001 86380 86390 1
501544 99501544 1001 86380 86390 1
501245 99501245 1001 86380 86390 1
501260 99501260 1001 86380 86390 1
501200 99501200 1001 86380 86390 1
501139 99501139 1001 86380 86390 1
501101 99501101 1001 86380 86390 1
501218 99501218 1001 86380 86390 1
501207 99501207 1001 86380 86390 1
501027 99501027 1001 86380 86390 1
501650 99501650 1001 86380 86390 1
501677 99501677 1001 86380 86390 1
501794 99501794 1001 86380 86390 1
501719 99501719 1001 86380 86390 1
501760 99501760 1001 86380 86390 1
501751 99501751 1001 86380 86390 1
502462 99502462 1001 86380 86390 1
502338 99502338 1001 86380 86390 1
502300 99502300 1001 86380 86390 1
502315 99502315 1001 86380 86390 1
502443 99502443 1001 86380 86390 1
502370 99502370 1001 86380 86390 1
502450 99502450 1001 86380 86390 1
502452 99502452 1001 86380 86390 1
502200 99502200 1001 86380 86390 1
501896 99501896 1001 86380 86390 1
501956 99501956 1001 86380 86390 1
502048 99502048 1001 86380 86390 1
502566 99502566 1001 86380 86390 1
502477 99502477 1001 86380 86390 1
503153 99503153 1001 86380 86390 1
503261 99503261 1001 86380 86390 1
503104 99503104 1001 86380 86390 1
503275 99503275 1001 86380 86390 1
503172 99503172 1001 86380 86390 1
503052 99503052 1001 86380 86390 1
503014 99503014 1001 86380 86390 1
503079 99503079 1001 86380 86390 1
502884 99502884 1001 86380 86390 1
502911 99502911 1001 86380 86390 1
502684 99502684 1001 86380 86390 1
502715 99502715 1001 86380 86390 1
503433 99503433 1001 86380 86390 1
504047 99504047 1001 86380 86390 1
503996 99503996 1001 86380 86390 1
504109 99504109 1001 86380 86390 1
503780 99503780 1001 86380 86390 1
503833 99503833 1001 86380 86390 1
503588 99503588 1001 86380 86390 1
503619 99503619 1001 86380 86390 1
503518 99503518 1001 86380 86390 1
503571 99503571 1001 86380 86390 1
503559 99503559 1001 86380 86390 1
503547 99503547 1001 86380 86390 1
503612 99503612 1001 86380 86390 1
504317 99504317 1001 86380 86390 1
504308 99504308 1001 86380 86390 1
504816 99504816 1001 86380 86390 1
504855 99504855 1001 86380 86390 1
504787 99504787 1001 86380 86390 1
504530 99504530 1001 86380 86390 1
504456 99504456 1001 86380 86390 1
504444 99504444 1001 86380 86390 1
504458 99504458 1001 86380 86390 1
504472 99504472 1001 86380 86390 1
504374 99504374 1001 86380 86390 1
505124 99505124 1001 86380 86390 1
505062 99505062 1001 86380 86390 1
504999 99504999 1001 86380 86390 1
505665 99505665 1001 86380 86390 1
505679 99505679 1001 86380 86390 1
505692 99505692 1001 86380 86390 1
505501 99505501 1001 86380 86390 1
505386 99505386 1001 86380 86390 1
505441 99505441 1001 86380 86390 1
505317 99505317 1001 86380 86390 1
505235 99505235 1001 86380 86390 1
505303 99505303 1001 86380 86390 1
505861 99505861 1001 86380 86390 1
506404 99506404 1001 86380 86390 1
506423 99506423 1001 86380 86390 1
506476 99506476 1001 86380 86390 1
506275 99506275 1001 86380 86390 1
506302 99506302 1001 86380 86390 1
506096 99506096 1001 86380 86390 1
506671 99506671 1001 86380 86390 1
505976 99505976 1001 86380 86390 1
506184 99506184 1001 86380 86390 1
506624 99506624 1001 86380 86390 1
507278 99507278 1001 86380 86390 1
507139 99507139 1001 86380 86390 1
507012 99507012 1001 86380 86390 1
507143 99507143 1001 86380 86390 1
507196 99507196 1001 86380 86390 1
507135 99507135 1001 86380 86390 1
507085 99507085 1001 86380 86390 1
506815 99506815 1001 86380 86390 1
506937 99506937 1001 86380 86390 1
506942 99506942 1001 86380 86390 1
507526 99507526 1001 86380 86390 1
507464 99507464 1001 86380 86390 1
507478 99507478 1001 86380 86390 1
507493 99507493 1001 86380 86390 1
508159 99508159 1001 86380 86390 1
508087 99508087 1001 86380 86390 1
507948 99507948 1001 86380 86390 1
507950 99507950 1001 86380 86390 1
507792 99507792 1001 86380 86390 1
507636 99507636 1001 86380 86390 1
507663 99507663 1001 86380 86390 1
508313 99508313 1001 86380 86390 1
508431 99508431 1001 86380 86390 1
508380 99508380 1001 86380 86390 1
508306 99508306 1001 86380 86390 1
508371 99508371 1001 86380 86390 1
508385 99508385 1001 86380 86390 1
509014 99509014 1001 86380 86390 1
509002 99509002 1001 86380 86390 1
508874 99508874 1001 86380 86390 1
508675 99508675 1001 86380 86390 1
508699 99508699 1001 86380 86390 1
508656 99508656 1001 86380 86390 1
508556 99508556 1001 86380 86390 1
509229 99509229 1001 86380 86390 1
509221 99509221 1001 86380 86390 1
509264 99509264 1001 86380 86390 1
509278 99509278 1001 86380 86390 1
509701 99509701 1001 86380 86390 1
509843 99509843 1001 86380 86390 1
509880 99509880 1001 86380 86390 1
509859 99509859 1001 86380 86390 1
509566 99509566 1001 86380 86390 1
509636 99509636 1001 86380 86390 1
509611 99509611 1001 86380 86390 1
509422 99509422 1001 86380 86390 1
509359 99509359 1001 86380 86390 1
509301 99509301 1001 86380 86390 1
509963 99509963 1001 86380 86390 1
510095 99510095 1001 86380 86390 1
510059 99510059 1001 86380 86390 1
510548 99510548 1001 86380 86390 1
510537 99510537 1001 86380 86390 1
510591 99510591 1001 86380 86390 1
510604 99510604 1001 86380 86390 1
510444 99510444 1001 86380 86390 1
510485 99510485 1001 86380 86390 1
510426 99510426 1001 86380 86390 1
510402 99510402 1001 86380 86390 1
510467 99510467 1001 86380 86390 1
510326 99510326 1001 86380 86390 1
510287 99510287 1001 86380 86390 1
510252 99510252 1001 86380 86390 1
510280 99510280 1001 86380 86390 1
510868 99510868 1001 86380 86390 1
510523 99510523 1001 86380 86390 1
510862 99510862 1001 86380 86390 1
511388 99511388 1001 86380 86390 1
511406 99511406 1001 86380 86390 1
511434 99511434 1001 86380 86390 1
511473 99511473 1001 86380 86390 1
511359 99511359 1001 86380 86390 1
511207 99511207 1001 86380 86390 1
510947 99510947 1001 86380 86390 1
511653 99511653 1001 86380 86390 1
511660 99511660 1001 86380 86390 1
511597 99511597 1001 86380 86390 1
512346 99512346 1001 86380 86390 1
512379 99512379 1001 86380 86390 1
512193 99512193 1001 86380 86390 1
512045 99512045 1001 86380 86390 1
512123 99512123 1001 86380 86390 1
512059 99512059 1001 86380 86390 1
511913 99511913 1001 86380 86390 1
511928 99511928 1001 86380 86390 1
511815 99511815 1001 86380 86390 1
511841 99511841 1001 86380 86390 1
511910 99511910 1001 86380 86390 1
512462 99512462 1001 86380 86390 1
512411 99512411 1001 86380 86390 1
512579 99512579 1001 86380 86390 1
512490 99512490 1001 86380 86390 1
512386 99512386 1001 86380 86390 1
513013 99513013 1001 86380 86390 1
512939 99512939 1001 86380 86390 1
512953 99512953 1001 86380 86390 1
512920 99512920 1001 86380 86390 1
512600 99512600 1001 86380 86390 1
512782 99512782 1001 86380 86390 1
512686 99512686 1001 86380 86390 1
512609 99512609 1001 86380 86390 1
513262 99513262 1001 86380 86390 1
513982 99513982 1001 86380 86390 1
513869 99513869 1001 86380 86390 1
513735 99513735 1001 86380 86390 1
513826 99513826 1001 86380 86390 1
513741 99513741 1001 86380 86390 1
513793 99513793 1001 86380 86390 1
513819 99513819 1001 86380 86390 1
513743 99513743 1001 86380 86390 1
513452 99513452 1001 86380 86390 1
513544 99513544 1001 86380 86390 1
513536 99513536 1001 86380 86390 1
513472 99513472 1001 86380 86390 1
514094 99514094 1001 86380 86390 1
513411 99513411 1001 86380 86390 1
514179 99514179 1001 86380 86390 1
514196 99514196 1001 86380 86390 1
514665 99514665 1001 86380 86390 1
514681 99514681 1001 86380 86390 1
514834 99514834 1001 86380 86390 1
514723 99514723 1001 86380 86390 1
514726 99514726 1001 86380 86390 1
514791 99514791 1001 86380 86390 1
514435 99514435 1001 86380 86390 1
514423 99514423 1001 86380 86390 1
514398 99514398 1001 86380 86390 1
514427 99514427 1001 86380 86390 1
514964 99514964 1001 86380 86390 1
515493 99515493 1001 86380 86390 1
515636 99515636 1001 86380 86390 1
515537 99515537 1001 86380 86390 1
515580 99515580 1001 86380 86390 1
515283 99515283 1001 86380 86390 1
515333 99515333 1001 86380 86390 1
515412 99515412 1001 86380 86390 1
515238 99515238 1001 86380 86390 1
515687 99515687 1001 86380 86390 1
515846 99515846 1001 86380 86390 1
515718 99515718 1001 86380 86390 1
516423 99516423 1001 86380 86390 1
516337 99516337 1001 86380 86390 1
516216 99516216 1001 86380 86390 1
516218 99516218 1001 86380 86390 1
516212 99516212 1001 86380 86390 1
515927 99515927 1001 86380 86390 1
516096 99516096 1001 86380 86390 1
516022 99516022 1001 86380 86390 1
515986 99515986 1001 86380 86390 1
515897 99515897 1001 86380 86390 1
517235 99517235 1001 86380 86390 1
517328 99517328 1001 86380 86390 1
516952 99516952 1001 86380 86390 1
517044 99517044 1001 86380 86390 1
517049 99517049 1001 86380 86390 1
517038 99517038 1001 86380 86390 1
516781 99516781 1001 86380 86390 1
516727 99516727 1001 86380 86390 1
517502 99517502 1001 86380 86390 1
517515 99517515 1001 86380 86390 1
517491 99517491 1001 86380 86390 1
517484 99517484 1001 86380 86390 1
518063 99518063 1001 86380 86390 1
518079 99518079 1001 86380 86390 1
517966 99517966 1001 86380 86390 1
517839 99517839 1001 86380 86390 1
517720 99517720 1001 86380 86390 1
518166 99518166 1001 86380 86390 1
518297 99518297 1001 86380 86390 1
518233 99518233 1001 86380 86390 1
518913 99518913 1001 86380 86390 1
518842 99518842 1001 86380 86390 1
518818 99518818 1001 86380 86390 1
518770 99518770 1001 86380 86390 1
518719 99518719 1001 86380 86390 1
518604 99518604 1001 86380 86390 1
518672 99518672 1001 86380 86390 1
518552 99518552 1001 86380 86390 1
518387 99518387 1001 86380 86390 1
518531 99518531 1001 86380 86390 1
518418 99518418 1001 86380 86390 1
518534 99518534 1001 86380 86390 1
519180 99519180 1001 86380 86390 1
519193 99519193 1001 86380 86390 1
519028 99519028 1001 86380 86390 1
519162 99519162 1001 86380 86390 1
519062 99519062 1001 86380 86390 1
519677 99519677 1001 86380 86390 1
519682 99519682 1001 86380 86390 1
519658 99519658 1001 86380 86390 1
519570 99519570 1001 86380 86390 1
519560 99519560 1001 86380 86390 1
519439 99519439 1001 86380 86390 1
519219 99519219 1001 86380 86390 1
519297 99519297 1001 86380 86390 1
519377 99519377 1001 86380 86390 1
519379 99519379 1001 86380 86390 1
519329 99519329 1001 86380 86390 1
519373 99519373 1001 86380 86390 1
519204 99519204 1001 86380 86390 1
519985 99519985 1001 86380 86390 1
519895 99519895 1001 86380 86390 1
519833 99519833 1001 86380 86390 1
520450 99520450 1001 86380 86390 1
520557 99520557 1001 86380 86390 1
520560 99520560 1001 86380 86390 1
520308 99520308 1001 86380 86390 1
520390 99520390 1001 86380 86390 1
520317 99520317 1001 86380 86390 1
520071 99520071 1001 86380 86390 1
520048 99520048 1001 86380 86390 1
520166 99520166 1001 86380 86390 1
520154 99520154 1001 86380 86390 1
520756 99520756 1001 86380 86390 1
520709 99520709 1001 86380 86390 1
521312 99521312 1001 86380 86390 1
521314 99521314 1001 86380 86390 1
521303 99521303 1001 86380 86390 1
521252 99521252 1001 86380 86390 1
521241 99521241 1001 86380 86390 1
521231 99521231 1001 86380 86390 1
521219 99521219 1001 86380 86390 1
521130 99521130 1001 86380 86390 1
520942 99520942 1001 86380 86390 1
520891 99520891 1001 86380 86390 1
520970 99520970 1001 86380 86390 1
520880 99520880 1001 86380 86390 1
520958 99520958 1001 86380 86390 1
520867 99520867 1001 86380 86390 1
521506 99521506 1001 86380 86390 1
521522 99521522 1001 86380 86390 1
521627 99521627 1001 86380 86390 1
522105 99522105 1001 86380 86390 1
521983 99521983 1001 86380 86390 1
522087 99522087 1001 86380 86390 1
522065 99522065 1001 86380 86390 1
522079 99522079 1001 86380 86390 1
521981 99521981 1001 86380 86390 1
521677 99521677 1001 86380 86390 1
521822 99521822 1001 86380 86390 1
521733 99521733 1001 86380 86390 1
521800 99521800 1001 86380 86390 1
522393 99522393 1001 86380 86390 1
522383 99522383 1001 86380 86390 1
522461 99522461 1001 86380 86390 1
522348 99522348 1001 86380 86390 1
522337 99522337 1001 86380 86390 1
523093 99523093 1001 86380 86390 1
522958 99522958 1001 86380 86390 1
523049 99523049 1001 86380 86390 1
522989 99522989 1001 86380 86390 1
522735 99522735 1001 86380 86390 1
522829 99522829 1001 86380 86390 1
522896 99522896 1001 86380 86390 1
522526 99522526 1001 86380 86390 1
522646 99522646 1001 86380 86390 1
522596 99522596 1001 86380 86390 1
523197 99523197 1001 86380 86390 1
523275 99523275 1001 86380 86390 1
523291 99523291 1001 86380 86390 1
523191 99523191 1001 86380 86390 1
523791 99523791 1001 86380 86390 1
523766 99523766 1001 86380 86390 1
523809 99523809 1001 86380 86390 1
523772 99523772 1001 86380 86390 1
523942 99523942 1001 86380 86390 1
523893 99523893 1001 86380 86390 1
523558 99523558 1001 86380 86390 1
523705 99523705 1001 86380 86390 1
523707 99523707 1001 86380 86390 1
523569 99523569 1001 86380 86390 1
523711 99523711 1001 86380 86390 1
523556 99523556 1001 86380 86390 1
523441 99523441 1001 86380 86390 1
523500 99523500 1001 86380 86390 1
523451 99523451 1001 86380 86390 1
524045 99524045 1001 86380 86390 1
524098 99524098 1001 86380 86390 1
524011 99524011 1001 86380 86390 1
524081 99524081 1001 86380 86390 1
524732 99524732 1001 86380 86390 1
524740 99524740 1001 86380 86390 1
524632 99524632 1001 86380 86390 1
524585 99524585 1001 86380 86390 1
524462 99524462 1001 86380 86390 1
524452 99524452 1001 86380 86390 1
524465 99524465 1001 86380 86390 1
524520 99524520 1001 86380 86390 1
524483 99524483 1001 86380 86390 1
524180 99524180 1001 86380 86390 1
524157 99524157 1001 86380 86390 1
524795 99524795 1001 86380 86390 1
524787 99524787 1001 86380 86390 1
524931 99524931 1001 86380 86390 1
524854 99524854 1001 86380 86390 1
524880 99524880 1001 86380 86390 1
525548 99525548 1001 86380 86390 1
525471 99525471 1001 86380 86390 1
525412 99525412 1001 86380 86390 1
525415 99525415 1001 86380 86390 1
525531 99525531 1001 86380 86390 1
525383 99525383 1001 86380 86390 1
525284 99525284 1001 86380 86390 1
525312 99525312 1001 86380 86390 1
525031 99525031 1001 86380 86390 1
525177 99525177 1001 86380 86390 1
524987 99524987 1001 86380 86390 1
525688 99525688 1001 86380 86390 1
525651 99525651 1001 86380 86390 1
525782 99525782 1001 86380 86390 1
526390 99526390 1001 86380 86390 1
526322 99526322 1001 86380 86390 1
526403 99526403 1001 86380 86390 1
526369 99526369 1001 86380 86390 1
526012 99526012 1001 86380 86390 1
526053 99526053 1001 86380 86390 1
525921 99525921 1001 86380 86390 1
525806 99525806 1001 86380 86390 1
525834 99525834 1001 86380 86390 1
526602 99526602 1001 86380 86390 1
526542 99526542 1001 86380 86390 1
527069 99527069 1001 86380 86390 1
527177 99527177 1001 86380 86390 1
527088 99527088 1001 86380 86390 1
526929 99526929 1001 86380 86390 1
526972 99526972 1001 86380 86390 1
527025 99527025 1001 86380 86390 1
526786 99526786 1001 86380 86390 1
527300 99527300 1001 86380 86390 1
527443 99527443 1001 86380 86390 1
527278 99527278 1001 86380 86390 1
527304 99527304 1001 86380 86390 1
527439 99527439 1001 86380 86390 1
527375 99527375 1001 86380 86390 1
527896 99527896 1001 86380 86390 1
528048 99528048 1001 86380 86390 1
528005 99528005 1001 86380 86390 1
528031 99528031 1001 86380 86390 1
527957 99527957 1001 86380 86390 1
527806 99527806 1001 86380 86390 1
527704 99527704 1001 86380 86390 1
527863 99527863 1001 86380 86390 1
527669 99527669 1001 86380 86390 1
527749 99527749 1001 86380 86390 1
527497 99527497 1001 86380 86390 1
527632 99527632 1001 86380 86390 1
527465 99527465 1001 86380 86390 1
527557 99527557 1001 86380 86390 1
528163 99528163 1001 86380 86390 1
528146 99528146 1001 86380 86390 1
528082 99528082 1001 86380 86390 1
528147 99528147 1001 86380 86390 1
528800 99528800 1001 86380 86390 1
528813 99528813 1001 86380 86390 1
528764 99528764 1001 86380 86390 1
528877 99528877 1001 86380 86390 1
528831 99528831 1001 86380 86390 1
528771 99528771 1001 86380 86390 1
528785 99528785 1001 86380 86390 1
528619 99528619 1001 86380 86390 1
528568 99528568 1001 86380 86390 1
528491 99528491 1001 86380 86390 1
528544 99528544 1001 86380 86390 1
528625 99528625 1001 86380 86390 1
528640 99528640 1001 86380 86390 1
528360 99528360 1001 86380 86390 1
528302 99528302 1001 86380 86390 1
528368 99528368 1001 86380 86390 1
528381 99528381 1001 86380 86390 1
528912 99528912 1001 86380 86390 1
528914 99528914 1001 86380 86390 1
528928 99528928 1001 86380 86390 1
529032 99529032 1001 86380 86390 1
529099 99529099 1001 86380 86390 1
528947 99528947 1001 86380 86390 1
529537 99529537 1001 86380 86390 1
529604 99529604 1001 86380 86390 1
529369 99529369 1001 86380 86390 1
529396 99529396 1001 86380 86390 1
529477 99529477 1001 86380 86390 1
529427 99529427 1001 86380 86390 1
529521 99529521 1001 86380 86390 1
529146 99529146 1001 86380 86390 1
529203 99529203 1001 86380 86390 1
529307 99529307 1001 86380 86390 1
529256 99529256 1001 86380 86390 1
529244 99529244 1001 86380 86390 1
529141 99529141 1001 86380 86390 1
529169 99529169 1001 86380 86390 1
529170 99529170 1001 86380 86390 1
529833 99529833 1001 86380 86390 1
529835 99529835 1001 86380 86390 1
529890 99529890 1001 86380 86390 1
529892 99529892 1001 86380 86390 1
530414 99530414 1001 86380 86390 1
530492 99530492 1001 86380 86390 1
530468 99530468 1001 86380 86390 1
530541 99530541 1001 86380 86390 1
530499 99530499 1001 86380 86390 1
530297 99530297 1001 86380 86390 1
530172 99530172 1001 86380 86390 1
530276 99530276 1001 86380 86390 1
530252 99530252 1001 86380 86390 1
530265 99530265 1001 86380 86390 1
530280 99530280 1001 86380 86390 1
530138 99530138 1001 86380 86390 1
529996 99529996 1001 86380 86390 1
530679 99530679 1001 86380 86390 1
531252 99531252 1001 86380 86390 1
531343 99531343 1001 86380 86390 1
531306 99531306 1001 86380 86390 1
531178 99531178 1001 86380 86390 1
531273 99531273 1001 86380 86390 1
531162 99531162 1001 86380 86390 1
531139 99531139 1001 86380 86390 1
530914 99530914 1001 86380 86390 1
530788 99530788 1001 86380 86390 1
530917 99530917 1001 86380 86390 1
530807 99530807 1001 86380 86390 1
531498 99531498 1001 86380 86390 1
531490 99531490 1001 86380 86390 1
531516 99531516 1001 86380 86390 1
531427 99531427 1001 86380 86390 1
532042 99532042 1001 86380 86390 1
532011 99532011 1001 86380 86390 1
532167 99532167 1001 86380 86390 1
531962 99531962 1001 86380 86390 1
532001 99532001 1001 86380 86390 1
531875 99531875 1001 86380 86390 1
531901 99531901 1001 86380 86390 1
531881 99531881 1001 86380 86390 1
531688 99531688 1001 86380 86390 1
531624 99531624 1001 86380 86390 1
531793 99531793 1001 86380 86390 1
531651 99531651 1001 86380 86390 1
531664 99531664 1001 86380 86390 1
531785 99531785 1001 86380 86390 1
531658 99531658 1001 86380 86390 1
531659 99531659 1001 86380 86390 1
531698 99531698 1001 86380 86390 1
531777 99531777 1001 86380 86390 1
532389 99532389 1001 86380 86390 1
532237 99532237 1001 86380 86390 1
532316 99532316 1001 86380 86390 1
532995 99532995 1001 86380 86390 1
532867 99532867 1001 86380 86390 1
532909 99532909 1001 86380 86390 1
532873 99532873 1001 86380 86390 1
532738 99532738 1001 86380 86390 1
532625 99532625 1001 86380 86390 1
532498 99532498 1001 86380 86390 1
533148 99533148 1001 86380 86390 1
533234 99533234 1001 86380 86390 1
533730 99533730 1001 86380 86390 1
533731 99533731 1001 86380 86390 1
533681 99533681 1001 86380 86390 1
533760 99533760 1001 86380 86390 1
533738 99533738 1001 86380 86390 1
533713 99533713 1001 86380 86390 1
533664 99533664 1001 86380 86390 1
533538 99533538 1001 86380 86390 1
533633 99533633 1001 86380 86390 1
533255 99533255 1001 86380 86390 1
533374 99533374 1001 86380 86390 1
534062 99534062 1001 86380 86390 1
533975 99533975 1001 86380 86390 1
533938 99533938 1001 86380 86390 1
533876 99533876 1001 86380 86390 1
534594 99534594 1001 86380 86390 1
534531 99534531 1001 86380 86390 1
534532 99534532 1001 86380 86390 1
534547 99534547 1001 86380 86390 1
534560 99534560 1001 86380 86390 1
534600 99534600 1001 86380 86390 1
534549 99534549 1001 86380 86390 1
534665 99534665 1001 86380 86390 1
534426 99534426 1001 86380 86390 1
534232 99534232 1001 86380 86390 1
534260 99534260 1001 86380 86390 1
534079 99534079 1001 86380 86390 1
534185 99534185 1001 86380 86390 1
534150 99534150 1001 86380 86390 1
534272 99534272 1001 86380 86390 1
534817 99534817 1001 86380 86390 1
535420 99535420 1001 86380 86390 1
535433 99535433 1001 86380 86390 1
535331 99535331 1001 86380 86390 1
535362 99535362 1001 86380 86390 1
535415 99535415 1001 86380 86390 1
535403 99535403 1001 86380 86390 1
535339 99535339 1001 86380 86390 1
535457 99535457 1001 86380 86390 1
535266 99535266 1001 86380 86390 1
535256 99535256 1001 86380 86390 1
535170 99535170 1001 86380 86390 1
534944 99534944 1001 86380 86390 1
534893 99534893 1001 86380 86390 1
535029 99535029 1001 86380 86390 1
534927 99534927 1001 86380 86390 1
535612 99535612 1001 86380 86390 1
536189 99536189 1001 86380 86390 1
536194 99536194 1001 86380 86390 1
536095 99536095 1001 86380 86390 1
536031 99536031 1001 86380 86390 1
535996 99535996 1001 86380 86390 1
536022 99536022 1001 86380 86390 1
535742 99535742 1001 86380 86390 1
535732 99535732 1001 86380 86390 1
535837 99535837 1001 86380 86390 1
536416 99536416 1001 86380 86390 1
536538 99536538 1001 86380 86390 1
536370 99536370 1001 86380 86390 1
537037 99537037 1001 86380 86390 1
537026 99537026 1001 86380 86390 1
537092 99537092 1001 86380 86390 1
537156 99537156 1001 86380 86390 1
536905 99536905 1001 86380 86390 1
536944 99536944 1001 86380 86390 1
536723 99536723 1001 86380 86390 1
536673 99536673 1001 86380 86390 1
536610 99536610 1001 86380 86390 1
536615 99536615 1001 86380 86390 1
537302 99537302 1001 86380 86390 1
537163 99537163 1001 86380 86390 1
537255 99537255 1001 86380 86390 1
537347 99537347 1001 86380 86390 1
537848 99537848 1001 86380 86390 1
537944 99537944 1001 86380 86390 1
537868 99537868 1001 86380 86390 1
537783 99537783 1001 86380 86390 1
537719 99537719 1001 86380 86390 1
537686 99537686 1001 86380 86390 1
537728 99537728 1001 86380 86390 1
537538 99537538 1001 86380 86390 1
537564 99537564 1001 86380 86390 1
537372 99537372 1001 86380 86390 1
538027 99538027 1001 86380 86390 1
538082 99538082 1001 86380 86390 1
537993 99537993 1001 86380 86390 1
538147 99538147 1001 86380 86390 1
538163 99538163 1001 86380 86390 1
538727 99538727 1001 86380 86390 1
538441 99538441 1001 86380 86390 1
538285 99538285 1001 86380 86390 1
538392 99538392 1001 86380 86390 1
538302 99538302 1001 86380 86390 1
538382 99538382 1001 86380 86390 1
538374 99538374 1001 86380 86390 1
538955 99538955 1001 86380 86390 1
538879 99538879 1001 86380 86390 1
538841 99538841 1001 86380 86390 1
538976 99538976 1001 86380 86390 1
538977 99538977 1001 86380 86390 1
539461 99539461 1001 86380 86390 1
539574 99539574 1001 86380 86390 1
539524 99539524 1001 86380 86390 1
539370 99539370 1001 86380 86390 1
539383 99539383 1001 86380 86390 1
539358 99539358 1001 86380 86390 1
539379 99539379 1001 86380 86390 1
539226 99539226 1001 86380 86390 1
539032 99539032 1001 86380 86390 1
539729 99539729 1001 86380 86390 1
539719 99539719 1001 86380 86390 1
539698 99539698 1001 86380 86390 1
539752 99539752 1001 86380 86390 1
539778 99539778 1001 86380 86390 1
539688 99539688 1001 86380 86390 1
540392 99540392 1001 86380 86390 1
540304 99540304 1001 86380 86390 1
540456 99540456 1001 86380 86390 1
540149 99540149 1001 86380 86390 1
540100 99540100 1001 86380 86390 1
540169 99540169 1001 86380 86390 1
539870 99539870 1001 86380 86390 1
540573 99540573 1001 86380 86390 1
540587 99540587 1001 86380 86390 1
540510 99540510 1001 86380 86390 1
540484 99540484 1001 86380 86390 1
540537 99540537 1001 86380 86390 1
540641 99540641 1001 86380 86390 1
540473 99540473 1001 86380 86390 1
541203 99541203 1001 86380 86390 1
541271 99541271 1001 86380 86390 1
541132 99541132 1001 86380 86390 1
541133 99541133 1001 86380 86390 1
541237 99541237 1001 86380 86390 1
541160 99541160 1001 86380 86390 1
541225 99541225 1001 86380 86390 1
541037 99541037 1001 86380 86390 1
540910 99540910 1001 86380 86390 1
541042 99541042 1001 86380 86390 1
540746 99540746 1001 86380 86390 1
541346 99541346 1001 86380 86390 1
541401 99541401 1001 86380 86390 1
541440 99541440 1001 86380 86390 1
541298 99541298 1001 86380 86390 1
541428 99541428 1001 86380 86390 1
541352 99541352 1001 86380 86390 1
541991 99541991 1001 86380 86390 1
542096 99542096 1001 86380 86390 1
541804 99541804 1001 86380 86390 1
541726 99541726 1001 86380 86390 1
541742 99541742 1001 86380 86390 1
541910 99541910 1001 86380 86390 1
541513 99541513 1001 86380 86390 1
541619 99541619 1001 86380 86390 1
541637 99541637 1001 86380 86390 1
542171 99542171 1001 86380 86390 1
542236 99542236 1001 86380 86390 1
542198 99542198 1001 86380 86390 1
542819 99542819 1001 86380 86390 1
542797 99542797 1001 86380 86390 1
542854 99542854 1001 86380 86390 1
542535 99542535 1001 86380 86390 1
542600 99542600 1001 86380 86390 1
542692 99542692 1001 86380 86390 1
542668 99542668 1001 86380 86390 1
542683 99542683 1001 86380 86390 1
542338 99542338 1001 86380 86390 1
542353 99542353 1001 86380 86390 1
542368 99542368 1001 86380 86390 1
542394 99542394 1001 86380 86390 1
542464 99542464 1001 86380 86390 1
542362 99542362 1001 86380 86390 1
542968 99542968 1001 86380 86390 1
543059 99543059 1001 86380 86390 1
543027 99543027 1001 86380 86390 1
542989 99542989 1001 86380 86390 1
543771 99543771 1001 86380 86390 1
543618 99543618 1001 86380 86390 1
543606 99543606 1001 86380 86390 1
543652 99543652 1001 86380 86390 1
543577 99543577 1001 86380 86390 1
543566 99543566 1001 86380 86390 1
543371 99543371 1001 86380 86390 1
543399 99543399 1001 86380 86390 1
543562 99543562 1001 86380 86390 1
543202 99543202 1001 86380 86390 1
543259 99543259 1001 86380 86390 1
543277 99543277 1001 86380 86390 1
543834 99543834 1001 86380 86390 1
543782 99543782 1001 86380 86390 1
543917 99543917 1001 86380 86390 1
544496 99544496 1001 86380 86390 1
544504 99544504 1001 86380 86390 1
544586 99544586 1001 86380 86390 1
544393 99544393 1001 86380 86390 1
544160 99544160 1001 86380 86390 1
544098 99544098 1001 86380 86390 1
544013 99544013 1001 86380 86390 1
544181 99544181 1001 86380 86390 1
544001 99544001 1001 86380 86390 1
544648 99544648 1001 86380 86390 1
544650 99544650 1001 86380 86390 1
512305 473 1001 63171 63471 1
400152 99400152 1001 86380 86390 1
400373 99400373 1001 86380 86390 1
400488 99400488 1001 86380 86390 1
400594 99400594 1001 86380 86390 1
400624 99400624 1001 86380 86390 1
400884 99400884 1001 86380 86390 1
401016 99401016 1001 86380 86390 1
401223 99401223 1001 86380 86390 1
401307 99401307 1001 86380 86390 1
401339 99401339 1001 86380 86390 1
401579 99401579 1001 86380 86390 1
401364 99401364 1001 86380 86390 1
401840 99401840 1001 86380 86390 1
401947 99401947 1001 86380 86390 1
401995 99401995 1001 86380 86390 1
402285 99402285 1001 86380 86390 1
402340 99402340 1001 86380 86390 1
402292 99402292 1001 86380 86390 1
402503 99402503 1001 86380 86390 1
402807 99402807 1001 86380 86390 1
402858 99402858 1001 86380 86390 1
402918 99402918 1001 86380 86390 1
403021 99403021 1001 86380 86390 1
403228 99403228 1001 86380 86390 1
403708 99403708 1001 86380 86390 1
403738 99403738 1001 86380 86390 1
403736 99403736 1001 86380 86390 1
403985 99403985 1001 86380 86390 1
404048 99404048 1001 86380 86390 1
404139 99404139 1001 86380 86390 1
404092 99404092 1001 86380 86390 1
404262 99404262 1001 86380 86390 1
404428 99404428 1001 86380 86390 1
404583 99404583 1001 86380 86390 1
404768 99404768 1001 86380 86390 1
404876 99404876 1001 86380 86390 1
405034 99405034 1001 86380 86390 1
405295 99405295 1001 86380 86390 1
405456 99405456 1001 86380 86390 1
405440 99405440 1001 86380 86390 1
405518 99405518 1001 86380 86390 1
405514 99405514 1001 86380 86390 1
405729 99405729 1001 86380 86390 1
405704 99405704 1001 86380 86390 1
405691 99405691 1001 86380 86390 1
406071 99406071 1001 86380 86390 1
406085 99406085 1001 86380 86390 1
406705 99406705 1001 86380 86390 1
406695 99406695 1001 86380 86390 1
406881 99406881 1001 86380 86390 1
406913 99406913 1001 86380 86390 1
406841 99406841 1001 86380 86390 1
407121 99407121 1001 86380 86390 1
407177 99407177 1001 86380 86390 1
407301 99407301 1001 86380 86390 1
407450 99407450 1001 86380 86390 1
407772 99407772 1001 86380 86390 1
407794 99407794 1001 86380 86390 1
407893 99407893 1001 86380 86390 1
408196 99408196 1001 86380 86390 1
408420 99408420 1001 86380 86390 1
408634 99408634 1001 86380 86390 1
408672 99408672 1001 86380 86390 1
408772 99408772 1001 86380 86390 1
409069 99409069 1001 86380 86390 1
409208 99409208 1001 86380 86390 1
409341 99409341 1001 86380 86390 1
409458 99409458 1001 86380 86390 1
409524 99409524 1001 86380 86390 1
409638 99409638 1001 86380 86390 1
409774 99409774 1001 86380 86390 1
409934 99409934 1001 86380 86390 1
410410 99410410 1001 86380 86390 1
410511 99410511 1001 86380 86390 1
410732 99410732 1001 86380 86390 1
410772 99410772 1001 86380 86390 1
410854 99410854 1001 86380 86390 1
410880 99410880 1001 86380 86390 1
411072 99411072 1001 86380 86390 1
411160 99411160 1001 86380 86390 1
411290 99411290 1001 86380 86390 1
411301 99411301 1001 86380 86390 1
411355 99411355 1001 86380 86390 1
411407 99411407 1001 86380 86390 1
411447 99411447 1001 86380 86390 1
411681 99411681 1001 86380 86390 1
411713 99411713 1001 86380 86390 1
411846 99411846 1001 86380 86390 1
411819 99411819 1001 86380 86390 1
412041 99412041 1001 86380 86390 1
412058 99412058 1001 86380 86390 1
412149 99412149 1001 86380 86390 1
412363 99412363 1001 86380 86390 1
413400 99413400 1001 86380 86390 1
413297 99413297 1001 86380 86390 1
413303 99413303 1001 86380 86390 1
413461 99413461 1001 86380 86390 1
413678 99413678 1001 86380 86390 1
413360 99413360 1001 86380 86390 1
413563 99413563 1001 86380 86390 1
413018 99413018 1001 86380 86390 1
413130 99413130 1001 86380 86390 1
412806 99412806 1001 86380 86390 1
412519 99412519 1001 86380 86390 1
413953 99413953 1001 86380 86390 1
414013 99414013 1001 86380 86390 1
413958 99413958 1001 86380 86390 1
413959 99413959 1001 86380 86390 1
415121 99415121 1001 86380 86390 1
415237 99415237 1001 86380 86390 1
415072 99415072 1001 86380 86390 1
415110 99415110 1001 86380 86390 1
414514 99414514 1001 86380 86390 1
414672 99414672 1001 86380 86390 1
414733 99414733 1001 86380 86390 1
414818 99414818 1001 86380 86390 1
414253 99414253 1001 86380 86390 1
415547 99415547 1001 86380 86390 1
415607 99415607 1001 86380 86390 1
415663 99415663 1001 86380 86390 1
415522 99415522 1001 86380 86390 1
415524 99415524 1001 86380 86390 1
416686 99416686 1001 86380 86390 1
416689 99416689 1001 86380 86390 1
416250 99416250 1001 86380 86390 1
415725 99415725 1001 86380 86390 1
415772 99415772 1001 86380 86390 1
416002 99416002 1001 86380 86390 1
417114 99417114 1001 86380 86390 1
417309 99417309 1001 86380 86390 1
417349 99417349 1001 86380 86390 1
417447 99417447 1001 86380 86390 1
417569 99417569 1001 86380 86390 1
418282 99418282 1001 86380 86390 1
418302 99418302 1001 86380 86390 1
417647 99417647 1001 86380 86390 1
417673 99417673 1001 86380 86390 1
417732 99417732 1001 86380 86390 1
417814 99417814 1001 86380 86390 1
419031 99419031 1001 86380 86390 1
418433 99418433 1001 86380 86390 1
419007 99419007 1001 86380 86390 1
418853 99418853 1001 86380 86390 1
418998 99418998 1001 86380 86390 1
420363 99420363 1001 86380 86390 1
420347 99420347 1001 86380 86390 1
420144 99420144 1001 86380 86390 1
419886 99419886 1001 86380 86390 1
420051 99420051 1001 86380 86390 1
419451 99419451 1001 86380 86390 1
419508 99419508 1001 86380 86390 1
421795 99421795 1001 86380 86390 1
421758 99421758 1001 86380 86390 1
421903 99421903 1001 86380 86390 1
421803 99421803 1001 86380 86390 1
422102 99422102 1001 86380 86390 1
421464 99421464 1001 86380 86390 1
421174 99421174 1001 86380 86390 1
421135 99421135 1001 86380 86390 1
422196 99422196 1001 86380 86390 1
422132 99422132 1001 86380 86390 1
423630 99423630 1001 86380 86390 1
422579 99422579 1001 86380 86390 1
422898 99422898 1001 86380 86390 1
422719 99422719 1001 86380 86390 1
423966 99423966 1001 86380 86390 1
424099 99424099 1001 86380 86390 1
423999 99423999 1001 86380 86390 1
424005 99424005 1001 86380 86390 1
425276 99425276 1001 86380 86390 1
425043 99425043 1001 86380 86390 1
424615 99424615 1001 86380 86390 1
424675 99424675 1001 86380 86390 1
424915 99424915 1001 86380 86390 1
424901 99424901 1001 86380 86390 1
424412 99424412 1001 86380 86390 1
424492 99424492 1001 86380 86390 1
424297 99424297 1001 86380 86390 1
424223 99424223 1001 86380 86390 1
425690 99425690 1001 86380 86390 1
425537 99425537 1001 86380 86390 1
425668 99425668 1001 86380 86390 1
425539 99425539 1001 86380 86390 1
425641 99425641 1001 86380 86390 1
425760 99425760 1001 86380 86390 1
426871 99426871 1001 86380 86390 1
426729 99426729 1001 86380 86390 1
426933 99426933 1001 86380 86390 1
426957 99426957 1001 86380 86390 1
426960 99426960 1001 86380 86390 1
426740 99426740 1001 86380 86390 1
426839 99426839 1001 86380 86390 1
426438 99426438 1001 86380 86390 1
426335 99426335 1001 86380 86390 1
426053 99426053 1001 86380 86390 1
427510 99427510 1001 86380 86390 1
427321 99427321 1001 86380 86390 1
427123 99427123 1001 86380 86390 1
427427 99427427 1001 86380 86390 1
428547 99428547 1001 86380 86390 1
428372 99428372 1001 86380 86390 1
428575 99428575 1001 86380 86390 1
428413 99428413 1001 86380 86390 1
428457 99428457 1001 86380 86390 1
428539 99428539 1001 86380 86390 1
428270 99428270 1001 86380 86390 1
427995 99427995 1001 86380 86390 1
427628 99427628 1001 86380 86390 1
427824 99427824 1001 86380 86390 1
427567 99427567 1001 86380 86390 1
427546 99427546 1001 86380 86390 1
427594 99427594 1001 86380 86390 1
427848 99427848 1001 86380 86390 1
429097 99429097 1001 86380 86390 1
429019 99429019 1001 86380 86390 1
428768 99428768 1001 86380 86390 1
429136 99429136 1001 86380 86390 1
428802 99428802 1001 86380 86390 1
430182 99430182 1001 86380 86390 1
430088 99430088 1001 86380 86390 1
429805 99429805 1001 86380 86390 1
429835 99429835 1001 86380 86390 1
429771 99429771 1001 86380 86390 1
429474 99429474 1001 86380 86390 1
429375 99429375 1001 86380 86390 1
429214 99429214 1001 86380 86390 1
430513 99430513 1001 86380 86390 1
430721 99430721 1001 86380 86390 1
431764 99431764 1001 86380 86390 1
431691 99431691 1001 86380 86390 1
431837 99431837 1001 86380 86390 1
431559 99431559 1001 86380 86390 1
431363 99431363 1001 86380 86390 1
431579 99431579 1001 86380 86390 1
430985 99430985 1001 86380 86390 1
432292 99432292 1001 86380 86390 1
432103 99432103 1001 86380 86390 1
432332 99432332 1001 86380 86390 1
432314 99432314 1001 86380 86390 1
432449 99432449 1001 86380 86390 1
433396 99433396 1001 86380 86390 1
433400 99433400 1001 86380 86390 1
433326 99433326 1001 86380 86390 1
433538 99433538 1001 86380 86390 1
433576 99433576 1001 86380 86390 1
432985 99432985 1001 86380 86390 1
433143 99433143 1001 86380 86390 1
433266 99433266 1001 86380 86390 1
433735 99433735 1001 86380 86390 1
433929 99433929 1001 86380 86390 1
433806 99433806 1001 86380 86390 1
434088 99434088 1001 86380 86390 1
435184 99435184 1001 86380 86390 1
435392 99435392 1001 86380 86390 1
435415 99435415 1001 86380 86390 1
434918 99434918 1001 86380 86390 1
434876 99434876 1001 86380 86390 1
434232 99434232 1001 86380 86390 1
434544 99434544 1001 86380 86390 1
435679 99435679 1001 86380 86390 1
435795 99435795 1001 86380 86390 1
435837 99435837 1001 86380 86390 1
435744 99435744 1001 86380 86390 1
436853 99436853 1001 86380 86390 1
437080 99437080 1001 86380 86390 1
437005 99437005 1001 86380 86390 1
437095 99437095 1001 86380 86390 1
436818 99436818 1001 86380 86390 1
436886 99436886 1001 86380 86390 1
437039 99437039 1001 86380 86390 1
437151 99437151 1001 86380 86390 1
436613 99436613 1001 86380 86390 1
436484 99436484 1001 86380 86390 1
436679 99436679 1001 86380 86390 1
436244 99436244 1001 86380 86390 1
436247 99436247 1001 86380 86390 1
436279 99436279 1001 86380 86390 1
436261 99436261 1001 86380 86390 1
436307 99436307 1001 86380 86390 1
300094 99300094 1001 86380 86390 1
437319 99437319 1001 86380 86390 1
437248 99437248 1001 86380 86390 1
300036 99300036 1001 86380 86390 1
300024 99300024 1001 86380 86390 1
300076 99300076 1001 86380 86390 1
300090 99300090 1001 86380 86390 1
437232 99437232 1001 86380 86390 1
300530 99300530 1001 86380 86390 1
300586 99300586 1001 86380 86390 1
300461 99300461 1001 86380 86390 1
300319 99300319 1001 86380 86390 1
300436 99300436 1001 86380 86390 1
300501 99300501 1001 86380 86390 1
300224 99300224 1001 86380 86390 1
300755 99300755 1001 86380 86390 1
300729 99300729 1001 86380 86390 1
300847 99300847 1001 86380 86390 1
300901 99300901 1001 86380 86390 1
301462 99301462 1001 86380 86390 1
301143 99301143 1001 86380 86390 1
301213 99301213 1001 86380 86390 1
301318 99301318 1001 86380 86390 1
300985 99300985 1001 86380 86390 1
301001 99301001 1001 86380 86390 1
300976 99300976 1001 86380 86390 1
301119 99301119 1001 86380 86390 1
301055 99301055 1001 86380 86390 1
300968 99300968 1001 86380 86390 1
300942 99300942 1001 86380 86390 1
300955 99300955 1001 86380 86390 1
301659 99301659 1001 86380 86390 1
301621 99301621 1001 86380 86390 1
301676 99301676 1001 86380 86390 1
301689 99301689 1001 86380 86390 1
301638 99301638 1001 86380 86390 1
302254 99302254 1001 86380 86390 1
302325 99302325 1001 86380 86390 1
302210 99302210 1001 86380 86390 1
301972 99301972 1001 86380 86390 1
302077 99302077 1001 86380 86390 1
301946 99301946 1001 86380 86390 1
301833 99301833 1001 86380 86390 1
301952 99301952 1001 86380 86390 1
302387 99302387 1001 86380 86390 1
303078 99303078 1001 86380 86390 1
303189 99303189 1001 86380 86390 1
303088 99303088 1001 86380 86390 1
303024 99303024 1001 86380 86390 1
303063 99303063 1001 86380 86390 1
303064 99303064 1001 86380 86390 1
302898 99302898 1001 86380 86390 1
302796 99302796 1001 86380 86390 1
302797 99302797 1001 86380 86390 1
302942 99302942 1001 86380 86390 1
302852 99302852 1001 86380 86390 1
302845 99302845 1001 86380 86390 1
302755 99302755 1001 86380 86390 1
302673 99302673 1001 86380 86390 1
302648 99302648 1001 86380 86390 1
303398 99303398 1001 86380 86390 1
303221 99303221 1001 86380 86390 1
303223 99303223 1001 86380 86390 1
304030 99304030 1001 86380 86390 1
303854 99303854 1001 86380 86390 1
303872 99303872 1001 86380 86390 1
303676 99303676 1001 86380 86390 1
303782 99303782 1001 86380 86390 1
303811 99303811 1001 86380 86390 1
303669 99303669 1001 86380 86390 1
303813 99303813 1001 86380 86390 1
303427 99303427 1001 86380 86390 1
303424 99303424 1001 86380 86390 1
304058 99304058 1001 86380 86390 1
304150 99304150 1001 86380 86390 1
304231 99304231 1001 86380 86390 1
304170 99304170 1001 86380 86390 1
304040 99304040 1001 86380 86390 1
304080 99304080 1001 86380 86390 1
304749 99304749 1001 86380 86390 1
304818 99304818 1001 86380 86390 1
304630 99304630 1001 86380 86390 1
304520 99304520 1001 86380 86390 1
304352 99304352 1001 86380 86390 1
305063 99305063 1001 86380 86390 1
304869 99304869 1001 86380 86390 1
304871 99304871 1001 86380 86390 1
304953 99304953 1001 86380 86390 1
304862 99304862 1001 86380 86390 1
304998 99304998 1001 86380 86390 1
305494 99305494 1001 86380 86390 1
305656 99305656 1001 86380 86390 1
305492 99305492 1001 86380 86390 1
305415 99305415 1001 86380 86390 1
305299 99305299 1001 86380 86390 1
305455 99305455 1001 86380 86390 1
305468 99305468 1001 86380 86390 1
305352 99305352 1001 86380 86390 1
305420 99305420 1001 86380 86390 1
305169 99305169 1001 86380 86390 1
305161 99305161 1001 86380 86390 1
305200 99305200 1001 86380 86390 1
305257 99305257 1001 86380 86390 1
500156 99500156 1001 86380 86390 1
500177 99500177 1001 86380 86390 1
500737 99500737 1001 86380 86390 1
500699 99500699 1001 86380 86390 1
500745 99500745 1001 86380 86390 1
500643 99500643 1001 86380 86390 1
500416 99500416 1001 86380 86390 1
500362 99500362 1001 86380 86390 1
500397 99500397 1001 86380 86390 1
500242 99500242 1001 86380 86390 1
500905 99500905 1001 86380 86390 1
500880 99500880 1001 86380 86390 1
500822 99500822 1001 86380 86390 1
501487 99501487 1001 86380 86390 1
501443 99501443 1001 86380 86390 1
501240 99501240 1001 86380 86390 1
501313 99501313 1001 86380 86390 1
501367 99501367 1001 86380 86390 1
501381 99501381 1001 86380 86390 1
501150 99501150 1001 86380 86390 1
501178 99501178 1001 86380 86390 1
501193 99501193 1001 86380 86390 1
501143 99501143 1001 86380 86390 1
501708 99501708 1001 86380 86390 1
501777 99501777 1001 86380 86390 1
501829 99501829 1001 86380 86390 1
502384 99502384 1001 86380 86390 1
502349 99502349 1001 86380 86390 1
502170 99502170 1001 86380 86390 1
502120 99502120 1001 86380 86390 1
502166 99502166 1001 86380 86390 1
502167 99502167 1001 86380 86390 1
502232 99502232 1001 86380 86390 1
502039 99502039 1001 86380 86390 1
501941 99501941 1001 86380 86390 1
502008 99502008 1001 86380 86390 1
502555 99502555 1001 86380 86390 1
502557 99502557 1001 86380 86390 1
502597 99502597 1001 86380 86390 1
502494 99502494 1001 86380 86390 1
502512 99502512 1001 86380 86390 1
503113 99503113 1001 86380 86390 1
503218 99503218 1001 86380 86390 1
503268 99503268 1001 86380 86390 1
503274 99503274 1001 86380 86390 1
503253 99503253 1001 86380 86390 1
503049 99503049 1001 86380 86390 1
502893 99502893 1001 86380 86390 1
502985 99502985 1001 86380 86390 1
503038 99503038 1001 86380 86390 1
502965 99502965 1001 86380 86390 1
503082 99503082 1001 86380 86390 1
502980 99502980 1001 86380 86390 1
502802 99502802 1001 86380 86390 1
502856 99502856 1001 86380 86390 1
502675 99502675 1001 86380 86390 1
502702 99502702 1001 86380 86390 1
502848 99502848 1001 86380 86390 1
504031 99504031 1001 86380 86390 1
503641 99503641 1001 86380 86390 1
503603 99503603 1001 86380 86390 1
503629 99503629 1001 86380 86390 1
503646 99503646 1001 86380 86390 1
503584 99503584 1001 86380 86390 1
503599 99503599 1001 86380 86390 1
503664 99503664 1001 86380 86390 1
504260 99504260 1001 86380 86390 1
503914 99503914 1001 86380 86390 1
504131 99504131 1001 86380 86390 1
504125 99504125 1001 86380 86390 1
504830 99504830 1001 86380 86390 1
504611 99504611 1001 86380 86390 1
504639 99504639 1001 86380 86390 1
504657 99504657 1001 86380 86390 1
504607 99504607 1001 86380 86390 1
504452 99504452 1001 86380 86390 1
504508 99504508 1001 86380 86390 1
504503 99504503 1001 86380 86390 1
504980 99504980 1001 86380 86390 1
505101 99505101 1001 86380 86390 1
504975 99504975 1001 86380 86390 1
505144 99505144 1001 86380 86390 1
505080 99505080 1001 86380 86390 1
505605 99505605 1001 86380 86390 1
505659 99505659 1001 86380 86390 1
505751 99505751 1001 86380 86390 1
505691 99505691 1001 86380 86390 1
505482 99505482 1001 86380 86390 1
505421 99505421 1001 86380 86390 1
505948 99505948 1001 86380 86390 1
505783 99505783 1001 86380 86390 1
505875 99505875 1001 86380 86390 1
505785 99505785 1001 86380 86390 1
505838 99505838 1001 86380 86390 1
505851 99505851 1001 86380 86390 1
505826 99505826 1001 86380 86390 1
505801 99505801 1001 86380 86390 1
505931 99505931 1001 86380 86390 1
506568 99506568 1001 86380 86390 1
506540 99506540 1001 86380 86390 1
506428 99506428 1001 86380 86390 1
506544 99506544 1001 86380 86390 1
506366 99506366 1001 86380 86390 1
506214 99506214 1001 86380 86390 1
506344 99506344 1001 86380 86390 1
506242 99506242 1001 86380 86390 1
506386 99506386 1001 86380 86390 1
506170 99506170 1001 86380 86390 1
506113 99506113 1001 86380 86390 1
506737 99506737 1001 86380 86390 1
506647 99506647 1001 86380 86390 1
506635 99506635 1001 86380 86390 1
506617 99506617 1001 86380 86390 1
507281 99507281 1001 86380 86390 1
507224 99507224 1001 86380 86390 1
507406 99507406 1001 86380 86390 1
507412 99507412 1001 86380 86390 1
506947 99506947 1001 86380 86390 1
506872 99506872 1001 86380 86390 1
507588 99507588 1001 86380 86390 1
507524 99507524 1001 86380 86390 1
507010 99507010 1001 86380 86390 1
507617 99507617 1001 86380 86390 1
507561 99507561 1001 86380 86390 1
507431 99507431 1001 86380 86390 1
508151 99508151 1001 86380 86390 1
508074 99508074 1001 86380 86390 1
508063 99508063 1001 86380 86390 1
508103 99508103 1001 86380 86390 1
508244 99508244 1001 86380 86390 1
508020 99508020 1001 86380 86390 1
507986 99507986 1001 86380 86390 1
507860 99507860 1001 86380 86390 1
507727 99507727 1001 86380 86390 1
508288 99508288 1001 86380 86390 1
508314 99508314 1001 86380 86390 1
508394 99508394 1001 86380 86390 1
508974 99508974 1001 86380 86390 1
508743 99508743 1001 86380 86390 1
508706 99508706 1001 86380 86390 1
508747 99508747 1001 86380 86390 1
508545 99508545 1001 86380 86390 1
508651 99508651 1001 86380 86390 1
508513 99508513 1001 86380 86390 1
508634 99508634 1001 86380 86390 1
509866 99509866 1001 86380 86390 1
509565 99509565 1001 86380 86390 1
509591 99509591 1001 86380 86390 1
509695 99509695 1001 86380 86390 1
509666 99509666 1001 86380 86390 1
509537 99509537 1001 86380 86390 1
509564 99509564 1001 86380 86390 1
509513 99509513 1001 86380 86390 1
509381 99509381 1001 86380 86390 1
509484 99509484 1001 86380 86390 1
510066 99510066 1001 86380 86390 1
510067 99510067 1001 86380 86390 1
510007 99510007 1001 86380 86390 1
510561 99510561 1001 86380 86390 1
510699 99510699 1001 86380 86390 1
510526 99510526 1001 86380 86390 1
510632 99510632 1001 86380 86390 1
510716 99510716 1001 86380 86390 1
510150 99510150 1001 86380 86390 1
510203 99510203 1001 86380 86390 1
510779 99510779 1001 86380 86390 1
510856 99510856 1001 86380 86390 1
510898 99510898 1001 86380 86390 1
510838 99510838 1001 86380 86390 1
511465 99511465 1001 86380 86390 1
511429 99511429 1001 86380 86390 1
511482 99511482 1001 86380 86390 1
511258 99511258 1001 86380 86390 1
511297 99511297 1001 86380 86390 1
511233 99511233 1001 86380 86390 1
511248 99511248 1001 86380 86390 1
511159 99511159 1001 86380 86390 1
511253 99511253 1001 86380 86390 1
510945 99510945 1001 86380 86390 1
511132 99511132 1001 86380 86390 1
511735 99511735 1001 86380 86390 1
511676 99511676 1001 86380 86390 1
511572 99511572 1001 86380 86390 1
511743 99511743 1001 86380 86390 1
512225 99512225 1001 86380 86390 1
512293 99512293 1001 86380 86390 1
512319 99512319 1001 86380 86390 1
512217 99512217 1001 86380 86390 1
512363 99512363 1001 86380 86390 1
511993 99511993 1001 86380 86390 1
511984 99511984 1001 86380 86390 1
512062 99512062 1001 86380 86390 1
512115 99512115 1001 86380 86390 1
511902 99511902 1001 86380 86390 1
511774 99511774 1001 86380 86390 1
512441 99512441 1001 86380 86390 1
512471 99512471 1001 86380 86390 1
512484 99512484 1001 86380 86390 1
512499 99512499 1001 86380 86390 1
512538 99512538 1001 86380 86390 1
512425 99512425 1001 86380 86390 1
512581 99512581 1001 86380 86390 1
513171 99513171 1001 86380 86390 1
513070 99513070 1001 86380 86390 1
512987 99512987 1001 86380 86390 1
512873 99512873 1001 86380 86390 1
512856 99512856 1001 86380 86390 1
512660 99512660 1001 86380 86390 1
512777 99512777 1001 86380 86390 1
513306 99513306 1001 86380 86390 1
513384 99513384 1001 86380 86390 1
513829 99513829 1001 86380 86390 1
513868 99513868 1001 86380 86390 1
513644 99513644 1001 86380 86390 1
513710 99513710 1001 86380 86390 1
513636 99513636 1001 86380 86390 1
513676 99513676 1001 86380 86390 1
513797 99513797 1001 86380 86390 1
513810 99513810 1001 86380 86390 1
513669 99513669 1001 86380 86390 1
513554 99513554 1001 86380 86390 1
513556 99513556 1001 86380 86390 1
513522 99513522 1001 86380 86390 1
513601 99513601 1001 86380 86390 1
513461 99513461 1001 86380 86390 1
513435 99513435 1001 86380 86390 1
514080 99514080 1001 86380 86390 1
514145 99514145 1001 86380 86390 1
514071 99514071 1001 86380 86390 1
514138 99514138 1001 86380 86390 1
514767 99514767 1001 86380 86390 1
514577 99514577 1001 86380 86390 1
514463 99514463 1001 86380 86390 1
514593 99514593 1001 86380 86390 1
514507 99514507 1001 86380 86390 1
514431 99514431 1001 86380 86390 1
514354 99514354 1001 86380 86390 1
514397 99514397 1001 86380 86390 1
514324 99514324 1001 86380 86390 1
514862 99514862 1001 86380 86390 1
515559 99515559 1001 86380 86390 1
515662 99515662 1001 86380 86390 1
515678 99515678 1001 86380 86390 1
515429 99515429 1001 86380 86390 1
515420 99515420 1001 86380 86390 1
515140 99515140 1001 86380 86390 1
515105 99515105 1001 86380 86390 1
515063 99515063 1001 86380 86390 1
515867 99515867 1001 86380 86390 1
516360 99516360 1001 86380 86390 1
516364 99516364 1001 86380 86390 1
516416 99516416 1001 86380 86390 1
516503 99516503 1001 86380 86390 1
516213 99516213 1001 86380 86390 1
516110 99516110 1001 86380 86390 1
516244 99516244 1001 86380 86390 1
516128 99516128 1001 86380 86390 1
516290 99516290 1001 86380 86390 1
515949 99515949 1001 86380 86390 1
516097 99516097 1001 86380 86390 1
516653 99516653 1001 86380 86390 1
516563 99516563 1001 86380 86390 1
516668 99516668 1001 86380 86390 1
516687 99516687 1001 86380 86390 1
517170 99517170 1001 86380 86390 1
517237 99517237 1001 86380 86390 1
517201 99517201 1001 86380 86390 1
516977 99516977 1001 86380 86390 1
517003 99517003 1001 86380 86390 1
517107 99517107 1001 86380 86390 1
517006 99517006 1001 86380 86390 1
517032 99517032 1001 86380 86390 1
516947 99516947 1001 86380 86390 1
516911 99516911 1001 86380 86390 1
516841 99516841 1001 86380 86390 1
517449 99517449 1001 86380 86390 1
517479 99517479 1001 86380 86390 1
517444 99517444 1001 86380 86390 1
518072 99518072 1001 86380 86390 1
518077 99518077 1001 86380 86390 1
517987 99517987 1001 86380 86390 1
518039 99518039 1001 86380 86390 1
518015 99518015 1001 86380 86390 1
517827 99517827 1001 86380 86390 1
517897 99517897 1001 86380 86390 1
517771 99517771 1001 86380 86390 1
517773 99517773 1001 86380 86390 1
517595 99517595 1001 86380 86390 1
517650 99517650 1001 86380 86390 1
517690 99517690 1001 86380 86390 1
517602 99517602 1001 86380 86390 1
517628 99517628 1001 86380 86390 1
517592 99517592 1001 86380 86390 1
518280 99518280 1001 86380 86390 1
518313 99518313 1001 86380 86390 1
518326 99518326 1001 86380 86390 1
518796 99518796 1001 86380 86390 1
518902 99518902 1001 86380 86390 1
518983 99518983 1001 86380 86390 1
518650 99518650 1001 86380 86390 1
518441 99518441 1001 86380 86390 1
518533 99518533 1001 86380 86390 1
519127 99519127 1001 86380 86390 1
519020 99519020 1001 86380 86390 1
519085 99519085 1001 86380 86390 1
519720 99519720 1001 86380 86390 1
519760 99519760 1001 86380 86390 1
519483 99519483 1001 86380 86390 1
519580 99519580 1001 86380 86390 1
519284 99519284 1001 86380 86390 1
519350 99519350 1001 86380 86390 1
519300 99519300 1001 86380 86390 1
519889 99519889 1001 86380 86390 1
519993 99519993 1001 86380 86390 1
519838 99519838 1001 86380 86390 1
519853 99519853 1001 86380 86390 1
520640 99520640 1001 86380 86390 1
520449 99520449 1001 86380 86390 1
520553 99520553 1001 86380 86390 1
520453 99520453 1001 86380 86390 1
520573 99520573 1001 86380 86390 1
520423 99520423 1001 86380 86390 1
520347 99520347 1001 86380 86390 1
520243 99520243 1001 86380 86390 1
520431 99520431 1001 86380 86390 1
520329 99520329 1001 86380 86390 1
520355 99520355 1001 86380 86390 1
520381 99520381 1001 86380 86390 1
520330 99520330 1001 86380 86390 1
520118 99520118 1001 86380 86390 1
520028 99520028 1001 86380 86390 1
520223 99520223 1001 86380 86390 1
520096 99520096 1001 86380 86390 1
520161 99520161 1001 86380 86390 1
520744 99520744 1001 86380 86390 1
520697 99520697 1001 86380 86390 1
520791 99520791 1001 86380 86390 1
520817 99520817 1001 86380 86390 1
521150 99521150 1001 86380 86390 1
521232 99521232 1001 86380 86390 1
521156 99521156 1001 86380 86390 1
520849 99520849 1001 86380 86390 1
520866 99520866 1001 86380 86390 1
521516 99521516 1001 86380 86390 1
521644 99521644 1001 86380 86390 1
522188 99522188 1001 86380 86390 1
521970 99521970 1001 86380 86390 1
522011 99522011 1001 86380 86390 1
521951 99521951 1001 86380 86390 1
522016 99522016 1001 86380 86390 1
521900 99521900 1001 86380 86390 1
521888 99521888 1001 86380 86390 1
521841 99521841 1001 86380 86390 1
521812 99521812 1001 86380 86390 1
522442 99522442 1001 86380 86390 1
522456 99522456 1001 86380 86390 1
522948 99522948 1001 86380 86390 1
522863 99522863 1001 86380 86390 1
522777 99522777 1001 86380 86390 1
522830 99522830 1001 86380 86390 1
522666 99522666 1001 86380 86390 1
522505 99522505 1001 86380 86390 1
522534 99522534 1001 86380 86390 1
523156 99523156 1001 86380 86390 1
523134 99523134 1001 86380 86390 1
523238 99523238 1001 86380 86390 1
523309 99523309 1001 86380 86390 1
523779 99523779 1001 86380 86390 1
523910 99523910 1001 86380 86390 1
523884 99523884 1001 86380 86390 1
523874 99523874 1001 86380 86390 1
523597 99523597 1001 86380 86390 1
523633 99523633 1001 86380 86390 1
523483 99523483 1001 86380 86390 1
523976 99523976 1001 86380 86390 1
523951 99523951 1001 86380 86390 1
524672 99524672 1001 86380 86390 1
524756 99524756 1001 86380 86390 1
524539 99524539 1001 86380 86390 1
524528 99524528 1001 86380 86390 1
524464 99524464 1001 86380 86390 1
524460 99524460 1001 86380 86390 1
524205 99524205 1001 86380 86390 1
524245 99524245 1001 86380 86390 1
524323 99524323 1001 86380 86390 1
524233 99524233 1001 86380 86390 1
524328 99524328 1001 86380 86390 1
524812 99524812 1001 86380 86390 1
524943 99524943 1001 86380 86390 1
524869 99524869 1001 86380 86390 1
525494 99525494 1001 86380 86390 1
525486 99525486 1001 86380 86390 1
525411 99525411 1001 86380 86390 1
525277 99525277 1001 86380 86390 1
525368 99525368 1001 86380 86390 1
525213 99525213 1001 86380 86390 1
525359 99525359 1001 86380 86390 1
525300 99525300 1001 86380 86390 1
525132 99525132 1001 86380 86390 1
525034 99525034 1001 86380 86390 1
525113 99525113 1001 86380 86390 1
525039 99525039 1001 86380 86390 1
525797 99525797 1001 86380 86390 1
525786 99525786 1001 86380 86390 1
526335 99526335 1001 86380 86390 1
526297 99526297 1001 86380 86390 1
526353 99526353 1001 86380 86390 1
526358 99526358 1001 86380 86390 1
526090 99526090 1001 86380 86390 1
526132 99526132 1001 86380 86390 1
526158 99526158 1001 86380 86390 1
526108 99526108 1001 86380 86390 1
526111 99526111 1001 86380 86390 1
525895 99525895 1001 86380 86390 1
525844 99525844 1001 86380 86390 1
525860 99525860 1001 86380 86390 1
525822 99525822 1001 86380 86390 1
526007 99526007 1001 86380 86390 1
526512 99526512 1001 86380 86390 1
526618 99526618 1001 86380 86390 1
526585 99526585 1001 86380 86390 1
526626 99526626 1001 86380 86390 1
527159 99527159 1001 86380 86390 1
527161 99527161 1001 86380 86390 1
526932 99526932 1001 86380 86390 1
527042 99527042 1001 86380 86390 1
526745 99526745 1001 86380 86390 1
526787 99526787 1001 86380 86390 1
526813 99526813 1001 86380 86390 1
526674 99526674 1001 86380 86390 1
526729 99526729 1001 86380 86390 1
526837 99526837 1001 86380 86390 1
527289 99527289 1001 86380 86390 1
527418 99527418 1001 86380 86390 1
527373 99527373 1001 86380 86390 1
528026 99528026 1001 86380 86390 1
527925 99527925 1001 86380 86390 1
527901 99527901 1001 86380 86390 1
527980 99527980 1001 86380 86390 1
527748 99527748 1001 86380 86390 1
527856 99527856 1001 86380 86390 1
527486 99527486 1001 86380 86390 1
527463 99527463 1001 86380 86390 1
528151 99528151 1001 86380 86390 1
528140 99528140 1001 86380 86390 1
528117 99528117 1001 86380 86390 1
528273 99528273 1001 86380 86390 1
528749 99528749 1001 86380 86390 1
528646 99528646 1001 86380 86390 1
528647 99528647 1001 86380 86390 1
528660 99528660 1001 86380 86390 1
528546 99528546 1001 86380 86390 1
528676 99528676 1001 86380 86390 1
528411 99528411 1001 86380 86390 1
528295 99528295 1001 86380 86390 1
528478 99528478 1001 86380 86390 1
528311 99528311 1001 86380 86390 1
528454 99528454 1001 86380 86390 1
528456 99528456 1001 86380 86390 1
529060 99529060 1001 86380 86390 1
529077 99529077 1001 86380 86390 1
529553 99529553 1001 86380 86390 1
529570 99529570 1001 86380 86390 1
529559 99529559 1001 86380 86390 1
529458 99529458 1001 86380 86390 1
529486 99529486 1001 86380 86390 1
529331 99529331 1001 86380 86390 1
529378 99529378 1001 86380 86390 1
529184 99529184 1001 86380 86390 1
529199 99529199 1001 86380 86390 1
529253 99529253 1001 86380 86390 1
529163 99529163 1001 86380 86390 1
529232 99529232 1001 86380 86390 1
529144 99529144 1001 86380 86390 1
529836 99529836 1001 86380 86390 1
529827 99529827 1001 86380 86390 1
529853 99529853 1001 86380 86390 1
530482 99530482 1001 86380 86390 1
530422 99530422 1001 86380 86390 1
530463 99530463 1001 86380 86390 1
530051 99530051 1001 86380 86390 1
530015 99530015 1001 86380 86390 1
529994 99529994 1001 86380 86390 1
530641 99530641 1001 86380 86390 1
530643 99530643 1001 86380 86390 1
530659 99530659 1001 86380 86390 1
530751 99530751 1001 86380 86390 1
530715 99530715 1001 86380 86390 1
531316 99531316 1001 86380 86390 1
531344 99531344 1001 86380 86390 1
531190 99531190 1001 86380 86390 1
531281 99531281 1001 86380 86390 1
531246 99531246 1001 86380 86390 1
531122 99531122 1001 86380 86390 1
531165 99531165 1001 86380 86390 1
531050 99531050 1001 86380 86390 1
531043 99531043 1001 86380 86390 1
530949 99530949 1001 86380 86390 1
531454 99531454 1001 86380 86390 1
531481 99531481 1001 86380 86390 1
531551 99531551 1001 86380 86390 1
531577 99531577 1001 86380 86390 1
531476 99531476 1001 86380 86390 1
532027 99532027 1001 86380 86390 1
532079 99532079 1001 86380 86390 1
532131 99532131 1001 86380 86390 1
532108 99532108 1001 86380 86390 1
532134 99532134 1001 86380 86390 1
531975 99531975 1001 86380 86390 1
531846 99531846 1001 86380 86390 1
531941 99531941 1001 86380 86390 1
531670 99531670 1001 86380 86390 1
531762 99531762 1001 86380 86390 1
531738 99531738 1001 86380 86390 1
532325 99532325 1001 86380 86390 1
532302 99532302 1001 86380 86390 1
532908 99532908 1001 86380 86390 1
533008 99533008 1001 86380 86390 1
532896 99532896 1001 86380 86390 1
532924 99532924 1001 86380 86390 1
532816 99532816 1001 86380 86390 1
532579 99532579 1001 86380 86390 1
532424 99532424 1001 86380 86390 1
532413 99532413 1001 86380 86390 1
532480 99532480 1001 86380 86390 1
533048 99533048 1001 86380 86390 1
533166 99533166 1001 86380 86390 1
533067 99533067 1001 86380 86390 1
533703 99533703 1001 86380 86390 1
533825 99533825 1001 86380 86390 1
533590 99533590 1001 86380 86390 1
533645 99533645 1001 86380 86390 1
533490 99533490 1001 86380 86390 1
533620 99533620 1001 86380 86390 1
533634 99533634 1001 86380 86390 1
533647 99533647 1001 86380 86390 1
533432 99533432 1001 86380 86390 1
533265 99533265 1001 86380 86390 1
533376 99533376 1001 86380 86390 1
533262 99533262 1001 86380 86390 1
534039 99534039 1001 86380 86390 1
533965 99533965 1001 86380 86390 1
533889 99533889 1001 86380 86390 1
534546 99534546 1001 86380 86390 1
534658 99534658 1001 86380 86390 1
534618 99534618 1001 86380 86390 1
534528 99534528 1001 86380 86390 1
534371 99534371 1001 86380 86390 1
534477 99534477 1001 86380 86390 1
534108 99534108 1001 86380 86390 1
534251 99534251 1001 86380 86390 1
534070 99534070 1001 86380 86390 1
534714 99534714 1001 86380 86390 1
534728 99534728 1001 86380 86390 1
535460 99535460 1001 86380 86390 1
535336 99535336 1001 86380 86390 1
535432 99535432 1001 86380 86390 1
535146 99535146 1001 86380 86390 1
534928 99534928 1001 86380 86390 1
534917 99534917 1001 86380 86390 1
535088 99535088 1001 86380 86390 1
535565 99535565 1001 86380 86390 1
535566 99535566 1001 86380 86390 1
535528 99535528 1001 86380 86390 1
536236 99536236 1001 86380 86390 1
536230 99536230 1001 86380 86390 1
536141 99536141 1001 86380 86390 1
535950 99535950 1001 86380 86390 1
536046 99536046 1001 86380 86390 1
536114 99536114 1001 86380 86390 1
535960 99535960 1001 86380 86390 1
536012 99536012 1001 86380 86390 1
535769 99535769 1001 86380 86390 1
536438 99536438 1001 86380 86390 1
536408 99536408 1001 86380 86390 1
537080 99537080 1001 86380 86390 1
536859 99536859 1001 86380 86390 1
536810 99536810 1001 86380 86390 1
536862 99536862 1001 86380 86390 1
537212 99537212 1001 86380 86390 1
537331 99537331 1001 86380 86390 1
536958 99536958 1001 86380 86390 1
537351 99537351 1001 86380 86390 1
537847 99537847 1001 86380 86390 1
537875 99537875 1001 86380 86390 1
537799 99537799 1001 86380 86390 1
537883 99537883 1001 86380 86390 1
537718 99537718 1001 86380 86390 1
537631 99537631 1001 86380 86390 1
537670 99537670 1001 86380 86390 1
537658 99537658 1001 86380 86390 1
537597 99537597 1001 86380 86390 1
537767 99537767 1001 86380 86390 1
537499 99537499 1001 86380 86390 1
537386 99537386 1001 86380 86390 1
537430 99537430 1001 86380 86390 1
538036 99538036 1001 86380 86390 1
538068 99538068 1001 86380 86390 1
538635 99538635 1001 86380 86390 1
538596 99538596 1001 86380 86390 1
538491 99538491 1001 86380 86390 1
538466 99538466 1001 86380 86390 1
538390 99538390 1001 86380 86390 1
538281 99538281 1001 86380 86390 1
538203 99538203 1001 86380 86390 1
538859 99538859 1001 86380 86390 1
539448 99539448 1001 86380 86390 1
539479 99539479 1001 86380 86390 1
539492 99539492 1001 86380 86390 1
539622 99539622 1001 86380 86390 1
539481 99539481 1001 86380 86390 1
539484 99539484 1001 86380 86390 1
539536 99539536 1001 86380 86390 1
539233 99539233 1001 86380 86390 1
539104 99539104 1001 86380 86390 1
539760 99539760 1001 86380 86390 1
540301 99540301 1001 86380 86390 1
540308 99540308 1001 86380 86390 1
540413 99540413 1001 86380 86390 1
540284 99540284 1001 86380 86390 1
540070 99540070 1001 86380 86390 1
540177 99540177 1001 86380 86390 1
540191 99540191 1001 86380 86390 1
540182 99540182 1001 86380 86390 1
540221 99540221 1001 86380 86390 1
540157 99540157 1001 86380 86390 1
540066 99540066 1001 86380 86390 1
540053 99540053 1001 86380 86390 1
540009 99540009 1001 86380 86390 1
540492 99540492 1001 86380 86390 1
540628 99540628 1001 86380 86390 1
541115 99541115 1001 86380 86390 1
541259 99541259 1001 86380 86390 1
541103 99541103 1001 86380 86390 1
541270 99541270 1001 86380 86390 1
541210 99541210 1001 86380 86390 1
540987 99540987 1001 86380 86390 1
540952 99540952 1001 86380 86390 1
540807 99540807 1001 86380 86390 1
541329 99541329 1001 86380 86390 1
541407 99541407 1001 86380 86390 1
541297 99541297 1001 86380 86390 1
541758 99541758 1001 86380 86390 1
541748 99541748 1001 86380 86390 1
541852 99541852 1001 86380 86390 1
541866 99541866 1001 86380 86390 1
541881 99541881 1001 86380 86390 1
541859 99541859 1001 86380 86390 1
541591 99541591 1001 86380 86390 1
541528 99541528 1001 86380 86390 1
541581 99541581 1001 86380 86390 1
542228 99542228 1001 86380 86390 1
542900 99542900 1001 86380 86390 1
542824 99542824 1001 86380 86390 1
542829 99542829 1001 86380 86390 1
542941 99542941 1001 86380 86390 1
542567 99542567 1001 86380 86390 1
542684 99542684 1001 86380 86390 1
542417 99542417 1001 86380 86390 1
542431 99542431 1001 86380 86390 1
542499 99542499 1001 86380 86390 1
542357 99542357 1001 86380 86390 1
543035 99543035 1001 86380 86390 1
543036 99543036 1001 86380 86390 1
543077 99543077 1001 86380 86390 1
543002 99543002 1001 86380 86390 1
543712 99543712 1001 86380 86390 1
543677 99543677 1001 86380 86390 1
543385 99543385 1001 86380 86390 1
543437 99543437 1001 86380 86390 1
543427 99543427 1001 86380 86390 1
543469 99543469 1001 86380 86390 1
543535 99543535 1001 86380 86390 1
543485 99543485 1001 86380 86390 1
543178 99543178 1001 86380 86390 1
543158 99543158 1001 86380 86390 1
543264 99543264 1001 86380 86390 1
543784 99543784 1001 86380 86390 1
544547 99544547 1001 86380 86390 1
544490 99544490 1001 86380 86390 1
544223 99544223 1001 86380 86390 1
544212 99544212 1001 86380 86390 1
544323 99544323 1001 86380 86390 1
544299 99544299 1001 86380 86390 1
544080 99544080 1001 86380 86390 1
543989 99543989 1001 86380 86390 1
544085 99544085 1001 86380 86390 1
544100 99544100 1001 86380 86390 1
544141 99544141 1001 86380 86390 1
544659 99544659 1001 86380 86390 1
544612 99544612 1001 86380 86390 1
544600 99544600 1001 86380 86390 1
544696 99544696 1001 86380 86390 1
404153 207 1001 33600 34077 1
408564 1146 1001 32160 32877 1
503969 489 1002 54239 56189 1
517785 1115 1001 44295 44595 1
400044 99400044 1001 86380 86390 1
400075 99400075 1001 86380 86390 1
400161 99400161 1001 86380 86390 1
400207 99400207 1001 86380 86390 1
400285 99400285 1001 86380 86390 1
400330 99400330 1001 86380 86390 1
400414 99400414 1001 86380 86390 1
400367 99400367 1001 86380 86390 1
400755 99400755 1001 86380 86390 1
400819 99400819 1001 86380 86390 1
400888 99400888 1001 86380 86390 1
401073 99401073 1001 86380 86390 1
401139 99401139 1001 86380 86390 1
401342 99401342 1001 86380 86390 1
401158 99401158 1001 86380 86390 1
401443 99401443 1001 86380 86390 1
401383 99401383 1001 86380 86390 1
401478 99401478 1001 86380 86390 1
401530 99401530 1001 86380 86390 1
401683 99401683 1001 86380 86390 1
401896 99401896 1001 86380 86390 1
402040 99402040 1001 86380 86390 1
402179 99402179 1001 86380 86390 1
402373 99402373 1001 86380 86390 1
402420 99402420 1001 86380 86390 1
402471 99402471 1001 86380 86390 1
402651 99402651 1001 86380 86390 1
402764 99402764 1001 86380 86390 1
402949 99402949 1001 86380 86390 1
403143 99403143 1001 86380 86390 1
403380 99403380 1001 86380 86390 1
403421 99403421 1001 86380 86390 1
403521 99403521 1001 86380 86390 1
403599 99403599 1001 86380 86390 1
403643 99403643 1001 86380 86390 1
403648 99403648 1001 86380 86390 1
403668 99403668 1001 86380 86390 1
403868 99403868 1001 86380 86390 1
403845 99403845 1001 86380 86390 1
404107 99404107 1001 86380 86390 1
404082 99404082 1001 86380 86390 1
404231 99404231 1001 86380 86390 1
404376 99404376 1001 86380 86390 1
404545 99404545 1001 86380 86390 1
404724 99404724 1001 86380 86390 1
404900 99404900 1001 86380 86390 1
404806 99404806 1001 86380 86390 1
405089 99405089 1001 86380 86390 1
405154 99405154 1001 86380 86390 1
405234 99405234 1001 86380 86390 1
405663 99405663 1001 86380 86390 1
406031 99406031 1001 86380 86390 1
406014 99406014 1001 86380 86390 1
406460 99406460 1001 86380 86390 1
406513 99406513 1001 86380 86390 1
406531 99406531 1001 86380 86390 1
407095 99407095 1001 86380 86390 1
407213 99407213 1001 86380 86390 1
407162 99407162 1001 86380 86390 1
407170 99407170 1001 86380 86390 1
407547 99407547 1001 86380 86390 1
407845 99407845 1001 86380 86390 1
407800 99407800 1001 86380 86390 1
407906 99407906 1001 86380 86390 1
408392 99408392 1001 86380 86390 1
408472 99408472 1001 86380 86390 1
408608 99408608 1001 86380 86390 1
408568 99408568 1001 86380 86390 1
408863 99408863 1001 86380 86390 1
408851 99408851 1001 86380 86390 1
408797 99408797 1001 86380 86390 1
408986 99408986 1001 86380 86390 1
409152 99409152 1001 86380 86390 1
409249 99409249 1001 86380 86390 1
409621 99409621 1001 86380 86390 1
409963 99409963 1001 86380 86390 1
410001 99410001 1001 86380 86390 1
410057 99410057 1001 86380 86390 1
410188 99410188 1001 86380 86390 1
410668 99410668 1001 86380 86390 1
410998 99410998 1001 86380 86390 1
411078 99411078 1001 86380 86390 1
411142 99411142 1001 86380 86390 1
411157 99411157 1001 86380 86390 1
411310 99411310 1001 86380 86390 1
411235 99411235 1001 86380 86390 1
411270 99411270 1001 86380 86390 1
411377 99411377 1001 86380 86390 1
411347 99411347 1001 86380 86390 1
411378 99411378 1001 86380 86390 1
411476 99411476 1001 86380 86390 1
411637 99411637 1001 86380 86390 1
411664 99411664 1001 86380 86390 1
412077 99412077 1001 86380 86390 1
412110 99412110 1001 86380 86390 1
412112 99412112 1001 86380 86390 1
412455 99412455 1001 86380 86390 1
413340 99413340 1001 86380 86390 1
413663 99413663 1001 86380 86390 1
413260 99413260 1001 86380 86390 1
413026 99413026 1001 86380 86390 1
412617 99412617 1001 86380 86390 1
412787 99412787 1001 86380 86390 1
412791 99412791 1001 86380 86390 1
412575 99412575 1001 86380 86390 1
414093 99414093 1001 86380 86390 1
413893 99413893 1001 86380 86390 1
413897 99413897 1001 86380 86390 1
413738 99413738 1001 86380 86390 1
413796 99413796 1001 86380 86390 1
415265 99415265 1001 86380 86390 1
415038 99415038 1001 86380 86390 1
414935 99414935 1001 86380 86390 1
414920 99414920 1001 86380 86390 1
414855 99414855 1001 86380 86390 1
414892 99414892 1001 86380 86390 1
414201 99414201 1001 86380 86390 1
414307 99414307 1001 86380 86390 1
414217 99414217 1001 86380 86390 1
415500 99415500 1001 86380 86390 1
415652 99415652 1001 86380 86390 1
415704 99415704 1001 86380 86390 1
415690 99415690 1001 86380 86390 1
415409 99415409 1001 86380 86390 1
416872 99416872 1001 86380 86390 1
416381 99416381 1001 86380 86390 1
416172 99416172 1001 86380 86390 1
416361 99416361 1001 86380 86390 1
415984 99415984 1001 86380 86390 1
415861 99415861 1001 86380 86390 1
415780 99415780 1001 86380 86390 1
417092 99417092 1001 86380 86390 1
417175 99417175 1001 86380 86390 1
417109 99417109 1001 86380 86390 1
417254 99417254 1001 86380 86390 1
417530 99417530 1001 86380 86390 1
417567 99417567 1001 86380 86390 1
418652 99418652 1001 86380 86390 1
418625 99418625 1001 86380 86390 1
418439 99418439 1001 86380 86390 1
418542 99418542 1001 86380 86390 1
418545 99418545 1001 86380 86390 1
418335 99418335 1001 86380 86390 1
418308 99418308 1001 86380 86390 1
418165 99418165 1001 86380 86390 1
418169 99418169 1001 86380 86390 1
417661 99417661 1001 86380 86390 1
417678 99417678 1001 86380 86390 1
417769 99417769 1001 86380 86390 1
419002 99419002 1001 86380 86390 1
419056 99419056 1001 86380 86390 1
419107 99419107 1001 86380 86390 1
419151 99419151 1001 86380 86390 1
420375 99420375 1001 86380 86390 1
420095 99420095 1001 86380 86390 1
420368 99420368 1001 86380 86390 1
420302 99420302 1001 86380 86390 1
419685 99419685 1001 86380 86390 1
420054 99420054 1001 86380 86390 1
419965 99419965 1001 86380 86390 1
419424 99419424 1001 86380 86390 1
419516 99419516 1001 86380 86390 1
419322 99419322 1001 86380 86390 1
419594 99419594 1001 86380 86390 1
419367 99419367 1001 86380 86390 1
420806 99420806 1001 86380 86390 1
420508 99420508 1001 86380 86390 1
421857 99421857 1001 86380 86390 1
421401 99421401 1001 86380 86390 1
421458 99421458 1001 86380 86390 1
421646 99421646 1001 86380 86390 1
421447 99421447 1001 86380 86390 1
421686 99421686 1001 86380 86390 1
420900 99420900 1001 86380 86390 1
421249 99421249 1001 86380 86390 1
422277 99422277 1001 86380 86390 1
422336 99422336 1001 86380 86390 1
422389 99422389 1001 86380 86390 1
423651 99423651 1001 86380 86390 1
423413 99423413 1001 86380 86390 1
423389 99423389 1001 86380 86390 1
423523 99423523 1001 86380 86390 1
423498 99423498 1001 86380 86390 1
423740 99423740 1001 86380 86390 1
422964 99422964 1001 86380 86390 1
423120 99423120 1001 86380 86390 1
423243 99423243 1001 86380 86390 1
422803 99422803 1001 86380 86390 1
423938 99423938 1001 86380 86390 1
424043 99424043 1001 86380 86390 1
424135 99424135 1001 86380 86390 1
423863 99423863 1001 86380 86390 1
425364 99425364 1001 86380 86390 1
424907 99424907 1001 86380 86390 1
424959 99424959 1001 86380 86390 1
424967 99424967 1001 86380 86390 1
424727 99424727 1001 86380 86390 1
424700 99424700 1001 86380 86390 1
425721 99425721 1001 86380 86390 1
425701 99425701 1001 86380 86390 1
426746 99426746 1001 86380 86390 1
426751 99426751 1001 86380 86390 1
426855 99426855 1001 86380 86390 1
426999 99426999 1001 86380 86390 1
426861 99426861 1001 86380 86390 1
426277 99426277 1001 86380 86390 1
426649 99426649 1001 86380 86390 1
426315 99426315 1001 86380 86390 1
426465 99426465 1001 86380 86390 1
426292 99426292 1001 86380 86390 1
426063 99426063 1001 86380 86390 1
425942 99425942 1001 86380 86390 1
426221 99426221 1001 86380 86390 1
425869 99425869 1001 86380 86390 1
426222 99426222 1001 86380 86390 1
427257 99427257 1001 86380 86390 1
427252 99427252 1001 86380 86390 1
427310 99427310 1001 86380 86390 1
427161 99427161 1001 86380 86390 1
428400 99428400 1001 86380 86390 1
428254 99428254 1001 86380 86390 1
428260 99428260 1001 86380 86390 1
427932 99427932 1001 86380 86390 1
427904 99427904 1001 86380 86390 1
427762 99427762 1001 86380 86390 1
427871 99427871 1001 86380 86390 1
429098 99429098 1001 86380 86390 1
430357 99430357 1001 86380 86390 1
429571 99429571 1001 86380 86390 1
429792 99429792 1001 86380 86390 1
429551 99429551 1001 86380 86390 1
430688 99430688 1001 86380 86390 1
430533 99430533 1001 86380 86390 1
430647 99430647 1001 86380 86390 1
430627 99430627 1001 86380 86390 1
430522 99430522 1001 86380 86390 1
431673 99431673 1001 86380 86390 1
431541 99431541 1001 86380 86390 1
431599 99431599 1001 86380 86390 1
430868 99430868 1001 86380 86390 1
431157 99431157 1001 86380 86390 1
431016 99431016 1001 86380 86390 1
431100 99431100 1001 86380 86390 1
431168 99431168 1001 86380 86390 1
432365 99432365 1001 86380 86390 1
432081 99432081 1001 86380 86390 1
433534 99433534 1001 86380 86390 1
433160 99433160 1001 86380 86390 1
433180 99433180 1001 86380 86390 1
433265 99433265 1001 86380 86390 1
433290 99433290 1001 86380 86390 1
432811 99432811 1001 86380 86390 1
432696 99432696 1001 86380 86390 1
433860 99433860 1001 86380 86390 1
434066 99434066 1001 86380 86390 1
434097 99434097 1001 86380 86390 1
434051 99434051 1001 86380 86390 1
433871 99433871 1001 86380 86390 1
435374 99435374 1001 86380 86390 1
435043 99435043 1001 86380 86390 1
435069 99435069 1001 86380 86390 1
435074 99435074 1001 86380 86390 1
435178 99435178 1001 86380 86390 1
434840 99434840 1001 86380 86390 1
434958 99434958 1001 86380 86390 1
434228 99434228 1001 86380 86390 1
434242 99434242 1001 86380 86390 1
434187 99434187 1001 86380 86390 1
434526 99434526 1001 86380 86390 1
434395 99434395 1001 86380 86390 1
434165 99434165 1001 86380 86390 1
435444 99435444 1001 86380 86390 1
435532 99435532 1001 86380 86390 1
435724 99435724 1001 86380 86390 1
437077 99437077 1001 86380 86390 1
436983 99436983 1001 86380 86390 1
436806 99436806 1001 86380 86390 1
436876 99436876 1001 86380 86390 1
436999 99436999 1001 86380 86390 1
436685 99436685 1001 86380 86390 1
436646 99436646 1001 86380 86390 1
436512 99436512 1001 86380 86390 1
436320 99436320 1001 86380 86390 1
436079 99436079 1001 86380 86390 1
437285 99437285 1001 86380 86390 1
437337 99437337 1001 86380 86390 1
300041 99300041 1001 86380 86390 1
300437 99300437 1001 86380 86390 1
300374 99300374 1001 86380 86390 1
300303 99300303 1001 86380 86390 1
300136 99300136 1001 86380 86390 1
300307 99300307 1001 86380 86390 1
300923 99300923 1001 86380 86390 1
300890 99300890 1001 86380 86390 1
300802 99300802 1001 86380 86390 1
301553 99301553 1001 86380 86390 1
301526 99301526 1001 86380 86390 1
301368 99301368 1001 86380 86390 1
301260 99301260 1001 86380 86390 1
301227 99301227 1001 86380 86390 1
301330 99301330 1001 86380 86390 1
301203 99301203 1001 86380 86390 1
301034 99301034 1001 86380 86390 1
300996 99300996 1001 86380 86390 1
301590 99301590 1001 86380 86390 1
301722 99301722 1001 86380 86390 1
301687 99301687 1001 86380 86390 1
301740 99301740 1001 86380 86390 1
302372 99302372 1001 86380 86390 1
302074 99302074 1001 86380 86390 1
302024 99302024 1001 86380 86390 1
302068 99302068 1001 86380 86390 1
302173 99302173 1001 86380 86390 1
301967 99301967 1001 86380 86390 1
301838 99301838 1001 86380 86390 1
301944 99301944 1001 86380 86390 1
301777 99301777 1001 86380 86390 1
301897 99301897 1001 86380 86390 1
301924 99301924 1001 86380 86390 1
302556 99302556 1001 86380 86390 1
302427 99302427 1001 86380 86390 1
302532 99302532 1001 86380 86390 1
303068 99303068 1001 86380 86390 1
303005 99303005 1001 86380 86390 1
303182 99303182 1001 86380 86390 1
303023 99303023 1001 86380 86390 1
303202 99303202 1001 86380 86390 1
302913 99302913 1001 86380 86390 1
302928 99302928 1001 86380 86390 1
302877 99302877 1001 86380 86390 1
302656 99302656 1001 86380 86390 1
302750 99302750 1001 86380 86390 1
303320 99303320 1001 86380 86390 1
303372 99303372 1001 86380 86390 1
303284 99303284 1001 86380 86390 1
303358 99303358 1001 86380 86390 1
303893 99303893 1001 86380 86390 1
303972 99303972 1001 86380 86390 1
303834 99303834 1001 86380 86390 1
303951 99303951 1001 86380 86390 1
303990 99303990 1001 86380 86390 1
303979 99303979 1001 86380 86390 1
303728 99303728 1001 86380 86390 1
303794 99303794 1001 86380 86390 1
303594 99303594 1001 86380 86390 1
303577 99303577 1001 86380 86390 1
304175 99304175 1001 86380 86390 1
304234 99304234 1001 86380 86390 1
304679 99304679 1001 86380 86390 1
304733 99304733 1001 86380 86390 1
304789 99304789 1001 86380 86390 1
304604 99304604 1001 86380 86390 1
304488 99304488 1001 86380 86390 1
304546 99304546 1001 86380 86390 1
304434 99304434 1001 86380 86390 1
304242 99304242 1001 86380 86390 1
304288 99304288 1001 86380 86390 1
304999 99304999 1001 86380 86390 1
304992 99304992 1001 86380 86390 1
305047 99305047 1001 86380 86390 1
304996 99304996 1001 86380 86390 1
305529 99305529 1001 86380 86390 1
305382 99305382 1001 86380 86390 1
305473 99305473 1001 86380 86390 1
305251 99305251 1001 86380 86390 1
305125 99305125 1001 86380 86390 1
305254 99305254 1001 86380 86390 1
500183 99500183 1001 86380 86390 1
305693 99305693 1001 86380 86390 1
500784 99500784 1001 86380 86390 1
500677 99500677 1001 86380 86390 1
500666 99500666 1001 86380 86390 1
500680 99500680 1001 86380 86390 1
500642 99500642 1001 86380 86390 1
500491 99500491 1001 86380 86390 1
500551 99500551 1001 86380 86390 1
500239 99500239 1001 86380 86390 1
500265 99500265 1001 86380 86390 1
500343 99500343 1001 86380 86390 1
500215 99500215 1001 86380 86390 1
500333 99500333 1001 86380 86390 1
500852 99500852 1001 86380 86390 1
500609 99500609 1001 86380 86390 1
500985 99500985 1001 86380 86390 1
501002 99501002 1001 86380 86390 1
501436 99501436 1001 86380 86390 1
501565 99501565 1001 86380 86390 1
501451 99501451 1001 86380 86390 1
501581 99501581 1001 86380 86390 1
501547 99501547 1001 86380 86390 1
501244 99501244 1001 86380 86390 1
501366 99501366 1001 86380 86390 1
501355 99501355 1001 86380 86390 1
501129 99501129 1001 86380 86390 1
501805 99501805 1001 86380 86390 1
501739 99501739 1001 86380 86390 1
502287 99502287 1001 86380 86390 1
502397 99502397 1001 86380 86390 1
502373 99502373 1001 86380 86390 1
502401 99502401 1001 86380 86390 1
502131 99502131 1001 86380 86390 1
502001 99502001 1001 86380 86390 1
501937 99501937 1001 86380 86390 1
501952 99501952 1001 86380 86390 1
501966 99501966 1001 86380 86390 1
502034 99502034 1001 86380 86390 1
501892 99501892 1001 86380 86390 1
501869 99501869 1001 86380 86390 1
502618 99502618 1001 86380 86390 1
502567 99502567 1001 86380 86390 1
502490 99502490 1001 86380 86390 1
502651 99502651 1001 86380 86390 1
502641 99502641 1001 86380 86390 1
503260 99503260 1001 86380 86390 1
503170 99503170 1001 86380 86390 1
503281 99503281 1001 86380 86390 1
503186 99503186 1001 86380 86390 1
503200 99503200 1001 86380 86390 1
503010 99503010 1001 86380 86390 1
502988 99502988 1001 86380 86390 1
502979 99502979 1001 86380 86390 1
502826 99502826 1001 86380 86390 1
502701 99502701 1001 86380 86390 1
502753 99502753 1001 86380 86390 1
502691 99502691 1001 86380 86390 1
502769 99502769 1001 86380 86390 1
502706 99502706 1001 86380 86390 1
503438 99503438 1001 86380 86390 1
503300 99503300 1001 86380 86390 1
504104 99504104 1001 86380 86390 1
503732 99503732 1001 86380 86390 1
503787 99503787 1001 86380 86390 1
503842 99503842 1001 86380 86390 1
503681 99503681 1001 86380 86390 1
503644 99503644 1001 86380 86390 1
503556 99503556 1001 86380 86390 1
503624 99503624 1001 86380 86390 1
504245 99504245 1001 86380 86390 1
504183 99504183 1001 86380 86390 1
504238 99504238 1001 86380 86390 1
504858 99504858 1001 86380 86390 1
504757 99504757 1001 86380 86390 1
504699 99504699 1001 86380 86390 1
504624 99504624 1001 86380 86390 1
504676 99504676 1001 86380 86390 1
504613 99504613 1001 86380 86390 1
504617 99504617 1001 86380 86390 1
504543 99504543 1001 86380 86390 1
504504 99504504 1001 86380 86390 1
504524 99504524 1001 86380 86390 1
505136 99505136 1001 86380 86390 1
504962 99504962 1001 86380 86390 1
504963 99504963 1001 86380 86390 1
505734 99505734 1001 86380 86390 1
505657 99505657 1001 86380 86390 1
505653 99505653 1001 86380 86390 1
505490 99505490 1001 86380 86390 1
505503 99505503 1001 86380 86390 1
505537 99505537 1001 86380 86390 1
505191 99505191 1001 86380 86390 1
505238 99505238 1001 86380 86390 1
505924 99505924 1001 86380 86390 1
505795 99505795 1001 86380 86390 1
505913 99505913 1001 86380 86390 1
505960 99505960 1001 86380 86390 1
506551 99506551 1001 86380 86390 1
506592 99506592 1001 86380 86390 1
506222 99506222 1001 86380 86390 1
506371 99506371 1001 86380 86390 1
506190 99506190 1001 86380 86390 1
506322 99506322 1001 86380 86390 1
506271 99506271 1001 86380 86390 1
506247 99506247 1001 86380 86390 1
506351 99506351 1001 86380 86390 1
506025 99506025 1001 86380 86390 1
506704 99506704 1001 86380 86390 1
507247 99507247 1001 86380 86390 1
507142 99507142 1001 86380 86390 1
507181 99507181 1001 86380 86390 1
507057 99507057 1001 86380 86390 1
506882 99506882 1001 86380 86390 1
506987 99506987 1001 86380 86390 1
506962 99506962 1001 86380 86390 1
507004 99507004 1001 86380 86390 1
507489 99507489 1001 86380 86390 1
507593 99507593 1001 86380 86390 1
507426 99507426 1001 86380 86390 1
507609 99507609 1001 86380 86390 1
507547 99507547 1001 86380 86390 1
507548 99507548 1001 86380 86390 1
508069 99508069 1001 86380 86390 1
508097 99508097 1001 86380 86390 1
508138 99508138 1001 86380 86390 1
508078 99508078 1001 86380 86390 1
507927 99507927 1001 86380 86390 1
507867 99507867 1001 86380 86390 1
507936 99507936 1001 86380 86390 1
508014 99508014 1001 86380 86390 1
507847 99507847 1001 86380 86390 1
507951 99507951 1001 86380 86390 1
508003 99508003 1001 86380 86390 1
507777 99507777 1001 86380 86390 1
507713 99507713 1001 86380 86390 1
507650 99507650 1001 86380 86390 1
508301 99508301 1001 86380 86390 1
508373 99508373 1001 86380 86390 1
508896 99508896 1001 86380 86390 1
509027 99509027 1001 86380 86390 1
508791 99508791 1001 86380 86390 1
508698 99508698 1001 86380 86390 1
508482 99508482 1001 86380 86390 1
508524 99508524 1001 86380 86390 1
508464 99508464 1001 86380 86390 1
509215 99509215 1001 86380 86390 1
509138 99509138 1001 86380 86390 1
509236 99509236 1001 86380 86390 1
509734 99509734 1001 86380 86390 1
509709 99509709 1001 86380 86390 1
509750 99509750 1001 86380 86390 1
509714 99509714 1001 86380 86390 1
509728 99509728 1001 86380 86390 1
509743 99509743 1001 86380 86390 1
509769 99509769 1001 86380 86390 1
509624 99509624 1001 86380 86390 1
509641 99509641 1001 86380 86390 1
509456 99509456 1001 86380 86390 1
510080 99510080 1001 86380 86390 1
510096 99510096 1001 86380 86390 1
509954 99509954 1001 86380 86390 1
509967 99509967 1001 86380 86390 1
510058 99510058 1001 86380 86390 1
510063 99510063 1001 86380 86390 1
510689 99510689 1001 86380 86390 1
510638 99510638 1001 86380 86390 1
510588 99510588 1001 86380 86390 1
510578 99510578 1001 86380 86390 1
510708 99510708 1001 86380 86390 1
510597 99510597 1001 86380 86390 1
510508 99510508 1001 86380 86390 1
510407 99510407 1001 86380 86390 1
510488 99510488 1001 86380 86390 1
510489 99510489 1001 86380 86390 1
510301 99510301 1001 86380 86390 1
510185 99510185 1001 86380 86390 1
510212 99510212 1001 86380 86390 1
510175 99510175 1001 86380 86390 1
510126 99510126 1001 86380 86390 1
510870 99510870 1001 86380 86390 1
510909 99510909 1001 86380 86390 1
510858 99510858 1001 86380 86390 1
510835 99510835 1001 86380 86390 1
510745 99510745 1001 86380 86390 1
511425 99511425 1001 86380 86390 1
511369 99511369 1001 86380 86390 1
511486 99511486 1001 86380 86390 1
511308 99511308 1001 86380 86390 1
511300 99511300 1001 86380 86390 1
511249 99511249 1001 86380 86390 1
511288 99511288 1001 86380 86390 1
511014 99511014 1001 86380 86390 1
510989 99510989 1001 86380 86390 1
511081 99511081 1001 86380 86390 1
511109 99511109 1001 86380 86390 1
511060 99511060 1001 86380 86390 1
511611 99511611 1001 86380 86390 1
511625 99511625 1001 86380 86390 1
512263 99512263 1001 86380 86390 1
512212 99512212 1001 86380 86390 1
512195 99512195 1001 86380 86390 1
512262 99512262 1001 86380 86390 1
512022 99512022 1001 86380 86390 1
511999 99511999 1001 86380 86390 1
512117 99512117 1001 86380 86390 1
512040 99512040 1001 86380 86390 1
512107 99512107 1001 86380 86390 1
512121 99512121 1001 86380 86390 1
511900 99511900 1001 86380 86390 1
511955 99511955 1001 86380 86390 1
511932 99511932 1001 86380 86390 1
512429 99512429 1001 86380 86390 1
512468 99512468 1001 86380 86390 1
512448 99512448 1001 86380 86390 1
513205 99513205 1001 86380 86390 1
513027 99513027 1001 86380 86390 1
513035 99513035 1001 86380 86390 1
513126 99513126 1001 86380 86390 1
513037 99513037 1001 86380 86390 1
512847 99512847 1001 86380 86390 1
512822 99512822 1001 86380 86390 1
512998 99512998 1001 86380 86390 1
512702 99512702 1001 86380 86390 1
512634 99512634 1001 86380 86390 1
512622 99512622 1001 86380 86390 1
513242 99513242 1001 86380 86390 1
513281 99513281 1001 86380 86390 1
513375 99513375 1001 86380 86390 1
513263 99513263 1001 86380 86390 1
513406 99513406 1001 86380 86390 1
514006 99514006 1001 86380 86390 1
513934 99513934 1001 86380 86390 1
513860 99513860 1001 86380 86390 1
513837 99513837 1001 86380 86390 1
513750 99513750 1001 86380 86390 1
513634 99513634 1001 86380 86390 1
513805 99513805 1001 86380 86390 1
513640 99513640 1001 86380 86390 1
513545 99513545 1001 86380 86390 1
513548 99513548 1001 86380 86390 1
513827 99513827 1001 86380 86390 1
514202 99514202 1001 86380 86390 1
514090 99514090 1001 86380 86390 1
514825 99514825 1001 86380 86390 1
514734 99514734 1001 86380 86390 1
514792 99514792 1001 86380 86390 1
514601 99514601 1001 86380 86390 1
514605 99514605 1001 86380 86390 1
514554 99514554 1001 86380 86390 1
514557 99514557 1001 86380 86390 1
514454 99514454 1001 86380 86390 1
514650 99514650 1001 86380 86390 1
514421 99514421 1001 86380 86390 1
514240 99514240 1001 86380 86390 1
514293 99514293 1001 86380 86390 1
514387 99514387 1001 86380 86390 1
515026 99515026 1001 86380 86390 1
514936 99514936 1001 86380 86390 1
515017 99515017 1001 86380 86390 1
514941 99514941 1001 86380 86390 1
514956 99514956 1001 86380 86390 1
515650 99515650 1001 86380 86390 1
515510 99515510 1001 86380 86390 1
515617 99515617 1001 86380 86390 1
515644 99515644 1001 86380 86390 1
515274 99515274 1001 86380 86390 1
515378 99515378 1001 86380 86390 1
515356 99515356 1001 86380 86390 1
515171 99515171 1001 86380 86390 1
515197 99515197 1001 86380 86390 1
515795 99515795 1001 86380 86390 1
516357 99516357 1001 86380 86390 1
516309 99516309 1001 86380 86390 1
516321 99516321 1001 86380 86390 1
516490 99516490 1001 86380 86390 1
516200 99516200 1001 86380 86390 1
516114 99516114 1001 86380 86390 1
515996 99515996 1001 86380 86390 1
515984 99515984 1001 86380 86390 1
515997 99515997 1001 86380 86390 1
516662 99516662 1001 86380 86390 1
516524 99516524 1001 86380 86390 1
516591 99516591 1001 86380 86390 1
517143 99517143 1001 86380 86390 1
517300 99517300 1001 86380 86390 1
517248 99517248 1001 86380 86390 1
517288 99517288 1001 86380 86390 1
517153 99517153 1001 86380 86390 1
517244 99517244 1001 86380 86390 1
517078 99517078 1001 86380 86390 1
517091 99517091 1001 86380 86390 1
517110 99517110 1001 86380 86390 1
516932 99516932 1001 86380 86390 1
517012 99517012 1001 86380 86390 1
516807 99516807 1001 86380 86390 1
516849 99516849 1001 86380 86390 1
517398 99517398 1001 86380 86390 1
517505 99517505 1001 86380 86390 1
517428 99517428 1001 86380 86390 1
517337 99517337 1001 86380 86390 1
518068 99518068 1001 86380 86390 1
518155 99518155 1001 86380 86390 1
517980 99517980 1001 86380 86390 1
517752 99517752 1001 86380 86390 1
517889 99517889 1001 86380 86390 1
517774 99517774 1001 86380 86390 1
517675 99517675 1001 86380 86390 1
517625 99517625 1001 86380 86390 1
517732 99517732 1001 86380 86390 1
518257 99518257 1001 86380 86390 1
518259 99518259 1001 86380 86390 1
518590 99518590 1001 86380 86390 1
518635 99518635 1001 86380 86390 1
518636 99518636 1001 86380 86390 1
518613 99518613 1001 86380 86390 1
518652 99518652 1001 86380 86390 1
518574 99518574 1001 86380 86390 1
518557 99518557 1001 86380 86390 1
519025 99519025 1001 86380 86390 1
519165 99519165 1001 86380 86390 1
519738 99519738 1001 86380 86390 1
519727 99519727 1001 86380 86390 1
519642 99519642 1001 86380 86390 1
519708 99519708 1001 86380 86390 1
519415 99519415 1001 86380 86390 1
519484 99519484 1001 86380 86390 1
519593 99519593 1001 86380 86390 1
519556 99519556 1001 86380 86390 1
519372 99519372 1001 86380 86390 1
519987 99519987 1001 86380 86390 1
520448 99520448 1001 86380 86390 1
520462 99520462 1001 86380 86390 1
520490 99520490 1001 86380 86390 1
520620 99520620 1001 86380 86390 1
520520 99520520 1001 86380 86390 1
520548 99520548 1001 86380 86390 1
520368 99520368 1001 86380 86390 1
520164 99520164 1001 86380 86390 1
520049 99520049 1001 86380 86390 1
520208 99520208 1001 86380 86390 1
520184 99520184 1001 86380 86390 1
520042 99520042 1001 86380 86390 1
520650 99520650 1001 86380 86390 1
520804 99520804 1001 86380 86390 1
521288 99521288 1001 86380 86390 1
521353 99521353 1001 86380 86390 1
521319 99521319 1001 86380 86390 1
521358 99521358 1001 86380 86390 1
521423 99521423 1001 86380 86390 1
521144 99521144 1001 86380 86390 1
521094 99521094 1001 86380 86390 1
521236 99521236 1001 86380 86390 1
521172 99521172 1001 86380 86390 1
521186 99521186 1001 86380 86390 1
521238 99521238 1001 86380 86390 1
521091 99521091 1001 86380 86390 1
520936 99520936 1001 86380 86390 1
520904 99520904 1001 86380 86390 1
520957 99520957 1001 86380 86390 1
521556 99521556 1001 86380 86390 1
521495 99521495 1001 86380 86390 1
521549 99521549 1001 86380 86390 1
522130 99522130 1001 86380 86390 1
522015 99522015 1001 86380 86390 1
521995 99521995 1001 86380 86390 1
521710 99521710 1001 86380 86390 1
521840 99521840 1001 86380 86390 1
521836 99521836 1001 86380 86390 1
522497 99522497 1001 86380 86390 1
522436 99522436 1001 86380 86390 1
522334 99522334 1001 86380 86390 1
522296 99522296 1001 86380 86390 1
522415 99522415 1001 86380 86390 1
523060 99523060 1001 86380 86390 1
523061 99523061 1001 86380 86390 1
523101 99523101 1001 86380 86390 1
523036 99523036 1001 86380 86390 1
522985 99522985 1001 86380 86390 1
522746 99522746 1001 86380 86390 1
522817 99522817 1001 86380 86390 1
522550 99522550 1001 86380 86390 1
522605 99522605 1001 86380 86390 1
522570 99522570 1001 86380 86390 1
522649 99522649 1001 86380 86390 1
522519 99522519 1001 86380 86390 1
522611 99522611 1001 86380 86390 1
522650 99522650 1001 86380 86390 1
523139 99523139 1001 86380 86390 1
523842 99523842 1001 86380 86390 1
523898 99523898 1001 86380 86390 1
523822 99523822 1001 86380 86390 1
523927 99523927 1001 86380 86390 1
523933 99523933 1001 86380 86390 1
523853 99523853 1001 86380 86390 1
523938 99523938 1001 86380 86390 1
523708 99523708 1001 86380 86390 1
523415 99523415 1001 86380 86390 1
523404 99523404 1001 86380 86390 1
523333 99523333 1001 86380 86390 1
523958 99523958 1001 86380 86390 1
523985 99523985 1001 86380 86390 1
524115 99524115 1001 86380 86390 1
524709 99524709 1001 86380 86390 1
524633 99524633 1001 86380 86390 1
524538 99524538 1001 86380 86390 1
524384 99524384 1001 86380 86390 1
524515 99524515 1001 86380 86390 1
524403 99524403 1001 86380 86390 1
524420 99524420 1001 86380 86390 1
524473 99524473 1001 86380 86390 1
524277 99524277 1001 86380 86390 1
524910 99524910 1001 86380 86390 1
524798 99524798 1001 86380 86390 1
524775 99524775 1001 86380 86390 1
524883 99524883 1001 86380 86390 1
525496 99525496 1001 86380 86390 1
525497 99525497 1001 86380 86390 1
525474 99525474 1001 86380 86390 1
525186 99525186 1001 86380 86390 1
525189 99525189 1001 86380 86390 1
525131 99525131 1001 86380 86390 1
524993 99524993 1001 86380 86390 1
525099 99525099 1001 86380 86390 1
525035 99525035 1001 86380 86390 1
525646 99525646 1001 86380 86390 1
525716 99525716 1001 86380 86390 1
525746 99525746 1001 86380 86390 1
525604 99525604 1001 86380 86390 1
525605 99525605 1001 86380 86390 1
526337 99526337 1001 86380 86390 1
526376 99526376 1001 86380 86390 1
526317 99526317 1001 86380 86390 1
526049 99526049 1001 86380 86390 1
525944 99525944 1001 86380 86390 1
525986 99525986 1001 86380 86390 1
525937 99525937 1001 86380 86390 1
525939 99525939 1001 86380 86390 1
525966 99525966 1001 86380 86390 1
526435 99526435 1001 86380 86390 1
527152 99527152 1001 86380 86390 1
527241 99527241 1001 86380 86390 1
527145 99527145 1001 86380 86390 1
526902 99526902 1001 86380 86390 1
526845 99526845 1001 86380 86390 1
526990 99526990 1001 86380 86390 1
526761 99526761 1001 86380 86390 1
526788 99526788 1001 86380 86390 1
526638 99526638 1001 86380 86390 1
527285 99527285 1001 86380 86390 1
527389 99527389 1001 86380 86390 1
526629 99526629 1001 86380 86390 1
527417 99527417 1001 86380 86390 1
527445 99527445 1001 86380 86390 1
527952 99527952 1001 86380 86390 1
528053 99528053 1001 86380 86390 1
527844 99527844 1001 86380 86390 1
527710 99527710 1001 86380 86390 1
527700 99527700 1001 86380 86390 1
527674 99527674 1001 86380 86390 1
527606 99527606 1001 86380 86390 1
528244 99528244 1001 86380 86390 1
528159 99528159 1001 86380 86390 1
528853 99528853 1001 86380 86390 1
528856 99528856 1001 86380 86390 1
528884 99528884 1001 86380 86390 1
528846 99528846 1001 86380 86390 1
528859 99528859 1001 86380 86390 1
528746 99528746 1001 86380 86390 1
528631 99528631 1001 86380 86390 1
529019 99529019 1001 86380 86390 1
529671 99529671 1001 86380 86390 1
529709 99529709 1001 86380 86390 1
529408 99529408 1001 86380 86390 1
529344 99529344 1001 86380 86390 1
529399 99529399 1001 86380 86390 1
529492 99529492 1001 86380 86390 1
529493 99529493 1001 86380 86390 1
529429 99529429 1001 86380 86390 1
529115 99529115 1001 86380 86390 1
529194 99529194 1001 86380 86390 1
529884 99529884 1001 86380 86390 1
529744 99529744 1001 86380 86390 1
529774 99529774 1001 86380 86390 1
530352 99530352 1001 86380 86390 1
530244 99530244 1001 86380 86390 1
530319 99530319 1001 86380 86390 1
530064 99530064 1001 86380 86390 1
529955 99529955 1001 86380 86390 1
529983 99529983 1001 86380 86390 1
530676 99530676 1001 86380 86390 1
531318 99531318 1001 86380 86390 1
531351 99531351 1001 86380 86390 1
531300 99531300 1001 86380 86390 1
531021 99531021 1001 86380 86390 1
531078 99531078 1001 86380 86390 1
531068 99531068 1001 86380 86390 1
530813 99530813 1001 86380 86390 1
530815 99530815 1001 86380 86390 1
530792 99530792 1001 86380 86390 1
530857 99530857 1001 86380 86390 1
530922 99530922 1001 86380 86390 1
530926 99530926 1001 86380 86390 1
531442 99531442 1001 86380 86390 1
531423 99531423 1001 86380 86390 1
531488 99531488 1001 86380 86390 1
531527 99531527 1001 86380 86390 1
532172 99532172 1001 86380 86390 1
532056 99532056 1001 86380 86390 1
532149 99532149 1001 86380 86390 1
532047 99532047 1001 86380 86390 1
532063 99532063 1001 86380 86390 1
531923 99531923 1001 86380 86390 1
531809 99531809 1001 86380 86390 1
531956 99531956 1001 86380 86390 1
531982 99531982 1001 86380 86390 1
531637 99531637 1001 86380 86390 1
531629 99531629 1001 86380 86390 1
531786 99531786 1001 86380 86390 1
531696 99531696 1001 86380 86390 1
531761 99531761 1001 86380 86390 1
531606 99531606 1001 86380 86390 1
531789 99531789 1001 86380 86390 1
531635 99531635 1001 86380 86390 1
532267 99532267 1001 86380 86390 1
532301 99532301 1001 86380 86390 1
532882 99532882 1001 86380 86390 1
532911 99532911 1001 86380 86390 1
532989 99532989 1001 86380 86390 1
532713 99532713 1001 86380 86390 1
532784 99532784 1001 86380 86390 1
532694 99532694 1001 86380 86390 1
532824 99532824 1001 86380 86390 1
532597 99532597 1001 86380 86390 1
532520 99532520 1001 86380 86390 1
533176 99533176 1001 86380 86390 1
533167 99533167 1001 86380 86390 1
533090 99533090 1001 86380 86390 1
533734 99533734 1001 86380 86390 1
533685 99533685 1001 86380 86390 1
533845 99533845 1001 86380 86390 1
533552 99533552 1001 86380 86390 1
533477 99533477 1001 86380 86390 1
533533 99533533 1001 86380 86390 1
533612 99533612 1001 86380 86390 1
533278 99533278 1001 86380 86390 1
533410 99533410 1001 86380 86390 1
534063 99534063 1001 86380 86390 1
533977 99533977 1001 86380 86390 1
533900 99533900 1001 86380 86390 1
533861 99533861 1001 86380 86390 1
533879 99533879 1001 86380 86390 1
533958 99533958 1001 86380 86390 1
534061 99534061 1001 86380 86390 1
534656 99534656 1001 86380 86390 1
534599 99534599 1001 86380 86390 1
534662 99534662 1001 86380 86390 1
534541 99534541 1001 86380 86390 1
534404 99534404 1001 86380 86390 1
534069 99534069 1001 86380 86390 1
534175 99534175 1001 86380 86390 1
534086 99534086 1001 86380 86390 1
534099 99534099 1001 86380 86390 1
534114 99534114 1001 86380 86390 1
534775 99534775 1001 86380 86390 1
534726 99534726 1001 86380 86390 1
534869 99534869 1001 86380 86390 1
534845 99534845 1001 86380 86390 1
535434 99535434 1001 86380 86390 1
535383 99535383 1001 86380 86390 1
535435 99535435 1001 86380 86390 1
535377 99535377 1001 86380 86390 1
535232 99535232 1001 86380 86390 1
535072 99535072 1001 86380 86390 1
534923 99534923 1001 86380 86390 1
534988 99534988 1001 86380 86390 1
535016 99535016 1001 86380 86390 1
535639 99535639 1001 86380 86390 1
535691 99535691 1001 86380 86390 1
535692 99535692 1001 86380 86390 1
535630 99535630 1001 86380 86390 1
535581 99535581 1001 86380 86390 1
535633 99535633 1001 86380 86390 1
535530 99535530 1001 86380 86390 1
535583 99535583 1001 86380 86390 1
536195 99536195 1001 86380 86390 1
536333 99536333 1001 86380 86390 1
536267 99536267 1001 86380 86390 1
536177 99536177 1001 86380 86390 1
536191 99536191 1001 86380 86390 1
535963 99535963 1001 86380 86390 1
536047 99536047 1001 86380 86390 1
535849 99535849 1001 86380 86390 1
536348 99536348 1001 86380 86390 1
537126 99537126 1001 86380 86390 1
536996 99536996 1001 86380 86390 1
536959 99536959 1001 86380 86390 1
537090 99537090 1001 86380 86390 1
537078 99537078 1001 86380 86390 1
536932 99536932 1001 86380 86390 1
536934 99536934 1001 86380 86390 1
536833 99536833 1001 86380 86390 1
536546 99536546 1001 86380 86390 1
536681 99536681 1001 86380 86390 1
536605 99536605 1001 86380 86390 1
537277 99537277 1001 86380 86390 1
537334 99537334 1001 86380 86390 1
537235 99537235 1001 86380 86390 1
537326 99537326 1001 86380 86390 1
537340 99537340 1001 86380 86390 1
537989 99537989 1001 86380 86390 1
537954 99537954 1001 86380 86390 1
537907 99537907 1001 86380 86390 1
537872 99537872 1001 86380 86390 1
537757 99537757 1001 86380 86390 1
537771 99537771 1001 86380 86390 1
537761 99537761 1001 86380 86390 1
537737 99537737 1001 86380 86390 1
537699 99537699 1001 86380 86390 1
537700 99537700 1001 86380 86390 1
537739 99537739 1001 86380 86390 1
537740 99537740 1001 86380 86390 1
537753 99537753 1001 86380 86390 1
537472 99537472 1001 86380 86390 1
537383 99537383 1001 86380 86390 1
537437 99537437 1001 86380 86390 1
537503 99537503 1001 86380 86390 1
537531 99537531 1001 86380 86390 1
537469 99537469 1001 86380 86390 1
538083 99538083 1001 86380 86390 1
537995 99537995 1001 86380 86390 1
538751 99538751 1001 86380 86390 1
538745 99538745 1001 86380 86390 1
538802 99538802 1001 86380 86390 1
538748 99538748 1001 86380 86390 1
538585 99538585 1001 86380 86390 1
538526 99538526 1001 86380 86390 1
538410 99538410 1001 86380 86390 1
538411 99538411 1001 86380 86390 1
538256 99538256 1001 86380 86390 1
538933 99538933 1001 86380 86390 1
538972 99538972 1001 86380 86390 1
538875 99538875 1001 86380 86390 1
539488 99539488 1001 86380 86390 1
539618 99539618 1001 86380 86390 1
539621 99539621 1001 86380 86390 1
539283 99539283 1001 86380 86390 1
539406 99539406 1001 86380 86390 1
539175 99539175 1001 86380 86390 1
539047 99539047 1001 86380 86390 1
539035 99539035 1001 86380 86390 1
539076 99539076 1001 86380 86390 1
539071 99539071 1001 86380 86390 1
539832 99539832 1001 86380 86390 1
539735 99539735 1001 86380 86390 1
539711 99539711 1001 86380 86390 1
539777 99539777 1001 86380 86390 1
540394 99540394 1001 86380 86390 1
540398 99540398 1001 86380 86390 1
540096 99540096 1001 86380 86390 1
540214 99540214 1001 86380 86390 1
540254 99540254 1001 86380 86390 1
540138 99540138 1001 86380 86390 1
540074 99540074 1001 86380 86390 1
540114 99540114 1001 86380 86390 1
539898 99539898 1001 86380 86390 1
539977 99539977 1001 86380 86390 1
539965 99539965 1001 86380 86390 1
540019 99540019 1001 86380 86390 1
539909 99539909 1001 86380 86390 1
539897 99539897 1001 86380 86390 1
540593 99540593 1001 86380 86390 1
541248 99541248 1001 86380 86390 1
541107 99541107 1001 86380 86390 1
541252 99541252 1001 86380 86390 1
541028 99541028 1001 86380 86390 1
540925 99540925 1001 86380 86390 1
541069 99541069 1001 86380 86390 1
540905 99540905 1001 86380 86390 1
540854 99540854 1001 86380 86390 1
540832 99540832 1001 86380 86390 1
540825 99540825 1001 86380 86390 1
541331 99541331 1001 86380 86390 1
541358 99541358 1001 86380 86390 1
541348 99541348 1001 86380 86390 1
541296 99541296 1001 86380 86390 1
541984 99541984 1001 86380 86390 1
541989 99541989 1001 86380 86390 1
542117 99542117 1001 86380 86390 1
541909 99541909 1001 86380 86390 1
541592 99541592 1001 86380 86390 1
541582 99541582 1001 86380 86390 1
541570 99541570 1001 86380 86390 1
541562 99541562 1001 86380 86390 1
542129 99542129 1001 86380 86390 1
542254 99542254 1001 86380 86390 1
542269 99542269 1001 86380 86390 1
542855 99542855 1001 86380 86390 1
542809 99542809 1001 86380 86390 1
542750 99542750 1001 86380 86390 1
542660 99542660 1001 86380 86390 1
542686 99542686 1001 86380 86390 1
542366 99542366 1001 86380 86390 1
542474 99542474 1001 86380 86390 1
543633 99543633 1001 86380 86390 1
543713 99543713 1001 86380 86390 1
543755 99543755 1001 86380 86390 1
543540 99543540 1001 86380 86390 1
543536 99543536 1001 86380 86390 1
543408 99543408 1001 86380 86390 1
543396 99543396 1001 86380 86390 1
543409 99543409 1001 86380 86390 1
543526 99543526 1001 86380 86390 1
543311 99543311 1001 86380 86390 1
543262 99543262 1001 86380 86390 1
543160 99543160 1001 86380 86390 1
543303 99543303 1001 86380 86390 1
543965 99543965 1001 86380 86390 1
543852 99543852 1001 86380 86390 1
544446 99544446 1001 86380 86390 1
544416 99544416 1001 86380 86390 1
544379 99544379 1001 86380 86390 1
544206 99544206 1001 86380 86390 1
544126 99544126 1001 86380 86390 1
544026 99544026 1001 86380 86390 1
544639 99544639 1001 86380 86390 1
427740 216 1001 42060 42537 1
501192 595 1002 66481 68621 1
512246 983 1002 50823 51058 1
400067 99400067 1001 86380 86390 1
400122 99400122 1001 86380 86390 1
400108 99400108 1001 86380 86390 1
400033 99400033 1001 86380 86390 1
400187 99400187 1001 86380 86390 1
400227 99400227 1001 86380 86390 1
400253 99400253 1001 86380 86390 1
400358 99400358 1001 86380 86390 1
400327 99400327 1001 86380 86390 1
400613 99400613 1001 86380 86390 1
400635 99400635 1001 86380 86390 1
400750 99400750 1001 86380 86390 1
400868 99400868 1001 86380 86390 1
401044 99401044 1001 86380 86390 1
401087 99401087 1001 86380 86390 1
401360 99401360 1001 86380 86390 1
401296 99401296 1001 86380 86390 1
401402 99401402 1001 86380 86390 1
401451 99401451 1001 86380 86390 1
401431 99401431 1001 86380 86390 1
401505 99401505 1001 86380 86390 1
401781 99401781 1001 86380 86390 1
401710 99401710 1001 86380 86390 1
401946 99401946 1001 86380 86390 1
402018 99402018 1001 86380 86390 1
401971 99401971 1001 86380 86390 1
402011 99402011 1001 86380 86390 1
402045 99402045 1001 86380 86390 1
402413 99402413 1001 86380 86390 1
402574 99402574 1001 86380 86390 1
402689 99402689 1001 86380 86390 1
402726 99402726 1001 86380 86390 1
402731 99402731 1001 86380 86390 1
402732 99402732 1001 86380 86390 1
402763 99402763 1001 86380 86390 1
402946 99402946 1001 86380 86390 1
403095 99403095 1001 86380 86390 1
403249 99403249 1001 86380 86390 1
403352 99403352 1001 86380 86390 1
403458 99403458 1001 86380 86390 1
403590 99403590 1001 86380 86390 1
403725 99403725 1001 86380 86390 1
403787 99403787 1001 86380 86390 1
403784 99403784 1001 86380 86390 1
404036 99404036 1001 86380 86390 1
404340 99404340 1001 86380 86390 1
404369 99404369 1001 86380 86390 1
404710 99404710 1001 86380 86390 1
405066 99405066 1001 86380 86390 1
405388 99405388 1001 86380 86390 1
405968 99405968 1001 86380 86390 1
405960 99405960 1001 86380 86390 1
406020 99406020 1001 86380 86390 1
406122 99406122 1001 86380 86390 1
406193 99406193 1001 86380 86390 1
406228 99406228 1001 86380 86390 1
406261 99406261 1001 86380 86390 1
406516 99406516 1001 86380 86390 1
406539 99406539 1001 86380 86390 1
406743 99406743 1001 86380 86390 1
406782 99406782 1001 86380 86390 1
406850 99406850 1001 86380 86390 1
407046 99407046 1001 86380 86390 1
407105 99407105 1001 86380 86390 1
407221 99407221 1001 86380 86390 1
407308 99407308 1001 86380 86390 1
407257 99407257 1001 86380 86390 1
407404 99407404 1001 86380 86390 1
407687 99407687 1001 86380 86390 1
407723 99407723 1001 86380 86390 1
407862 99407862 1001 86380 86390 1
407857 99407857 1001 86380 86390 1
407892 99407892 1001 86380 86390 1
408076 99408076 1001 86380 86390 1
408523 99408523 1001 86380 86390 1
408729 99408729 1001 86380 86390 1
408746 99408746 1001 86380 86390 1
408869 99408869 1001 86380 86390 1
409151 99409151 1001 86380 86390 1
409181 99409181 1001 86380 86390 1
409207 99409207 1001 86380 86390 1
409285 99409285 1001 86380 86390 1
409259 99409259 1001 86380 86390 1
409299 99409299 1001 86380 86390 1
409403 99409403 1001 86380 86390 1
409704 99409704 1001 86380 86390 1
409707 99409707 1001 86380 86390 1
409734 99409734 1001 86380 86390 1
409863 99409863 1001 86380 86390 1
409941 99409941 1001 86380 86390 1
410117 99410117 1001 86380 86390 1
410342 99410342 1001 86380 86390 1
410401 99410401 1001 86380 86390 1
410448 99410448 1001 86380 86390 1
410539 99410539 1001 86380 86390 1
410507 99410507 1001 86380 86390 1
410665 99410665 1001 86380 86390 1
410853 99410853 1001 86380 86390 1
410876 99410876 1001 86380 86390 1
410883 99410883 1001 86380 86390 1
410976 99410976 1001 86380 86390 1
411341 99411341 1001 86380 86390 1
411695 99411695 1001 86380 86390 1
411688 99411688 1001 86380 86390 1
411691 99411691 1001 86380 86390 1
411931 99411931 1001 86380 86390 1
412103 99412103 1001 86380 86390 1
412234 99412234 1001 86380 86390 1
412364 99412364 1001 86380 86390 1
412431 99412431 1001 86380 86390 1
412380 99412380 1001 86380 86390 1
413565 99413565 1001 86380 86390 1
413316 99413316 1001 86380 86390 1
413569 99413569 1001 86380 86390 1
413645 99413645 1001 86380 86390 1
413533 99413533 1001 86380 86390 1
413613 99413613 1001 86380 86390 1
413672 99413672 1001 86380 86390 1
413183 99413183 1001 86380 86390 1
413227 99413227 1001 86380 86390 1
413872 99413872 1001 86380 86390 1
414944 99414944 1001 86380 86390 1
414566 99414566 1001 86380 86390 1
414657 99414657 1001 86380 86390 1
414317 99414317 1001 86380 86390 1
414455 99414455 1001 86380 86390 1
414456 99414456 1001 86380 86390 1
414213 99414213 1001 86380 86390 1
414417 99414417 1001 86380 86390 1
415374 99415374 1001 86380 86390 1
415589 99415589 1001 86380 86390 1
416950 99416950 1001 86380 86390 1
416914 99416914 1001 86380 86390 1
416823 99416823 1001 86380 86390 1
416624 99416624 1001 86380 86390 1
416397 99416397 1001 86380 86390 1
416437 99416437 1001 86380 86390 1
416555 99416555 1001 86380 86390 1
416206 99416206 1001 86380 86390 1
416434 99416434 1001 86380 86390 1
415815 99415815 1001 86380 86390 1
415970 99415970 1001 86380 86390 1
415997 99415997 1001 86380 86390 1
415876 99415876 1001 86380 86390 1
417141 99417141 1001 86380 86390 1
417028 99417028 1001 86380 86390 1
417291 99417291 1001 86380 86390 1
417364 99417364 1001 86380 86390 1
417396 99417396 1001 86380 86390 1
417538 99417538 1001 86380 86390 1
418618 99418618 1001 86380 86390 1
418744 99418744 1001 86380 86390 1
418587 99418587 1001 86380 86390 1
418685 99418685 1001 86380 86390 1
418709 99418709 1001 86380 86390 1
417890 99417890 1001 86380 86390 1
417921 99417921 1001 86380 86390 1
417853 99417853 1001 86380 86390 1
417650 99417650 1001 86380 86390 1
419063 99419063 1001 86380 86390 1
419066 99419066 1001 86380 86390 1
418807 99418807 1001 86380 86390 1
418971 99418971 1001 86380 86390 1
419014 99419014 1001 86380 86390 1
420366 99420366 1001 86380 86390 1
420400 99420400 1001 86380 86390 1
420343 99420343 1001 86380 86390 1
420369 99420369 1001 86380 86390 1
419743 99419743 1001 86380 86390 1
419513 99419513 1001 86380 86390 1
419450 99419450 1001 86380 86390 1
419568 99419568 1001 86380 86390 1
419297 99419297 1001 86380 86390 1
419302 99419302 1001 86380 86390 1
419555 99419555 1001 86380 86390 1
419556 99419556 1001 86380 86390 1
420718 99420718 1001 86380 86390 1
420480 99420480 1001 86380 86390 1
420688 99420688 1001 86380 86390 1
421929 99421929 1001 86380 86390 1
421766 99421766 1001 86380 86390 1
421300 99421300 1001 86380 86390 1
421529 99421529 1001 86380 86390 1
420885 99420885 1001 86380 86390 1
422168 99422168 1001 86380 86390 1
422311 99422311 1001 86380 86390 1
422444 99422444 1001 86380 86390 1
423550 99423550 1001 86380 86390 1
423387 99423387 1001 86380 86390 1
423272 99423272 1001 86380 86390 1
423282 99423282 1001 86380 86390 1
423143 99423143 1001 86380 86390 1
422860 99422860 1001 86380 86390 1
422685 99422685 1001 86380 86390 1
422925 99422925 1001 86380 86390 1
422617 99422617 1001 86380 86390 1
423864 99423864 1001 86380 86390 1
424071 99424071 1001 86380 86390 1
423754 99423754 1001 86380 86390 1
423837 99423837 1001 86380 86390 1
423858 99423858 1001 86380 86390 1
425032 99425032 1001 86380 86390 1
425130 99425130 1001 86380 86390 1
425289 99425289 1001 86380 86390 1
424930 99424930 1001 86380 86390 1
424645 99424645 1001 86380 86390 1
424994 99424994 1001 86380 86390 1
424563 99424563 1001 86380 86390 1
424535 99424535 1001 86380 86390 1
424399 99424399 1001 86380 86390 1
424523 99424523 1001 86380 86390 1
425419 99425419 1001 86380 86390 1
426790 99426790 1001 86380 86390 1
426895 99426895 1001 86380 86390 1
426718 99426718 1001 86380 86390 1
426847 99426847 1001 86380 86390 1
427015 99427015 1001 86380 86390 1
426756 99426756 1001 86380 86390 1
427094 99427094 1001 86380 86390 1
426939 99426939 1001 86380 86390 1
426573 99426573 1001 86380 86390 1
426445 99426445 1001 86380 86390 1
426593 99426593 1001 86380 86390 1
426437 99426437 1001 86380 86390 1
426655 99426655 1001 86380 86390 1
425937 99425937 1001 86380 86390 1
425868 99425868 1001 86380 86390 1
426190 99426190 1001 86380 86390 1
426076 99426076 1001 86380 86390 1
426139 99426139 1001 86380 86390 1
427372 99427372 1001 86380 86390 1
427303 99427303 1001 86380 86390 1
427190 99427190 1001 86380 86390 1
427430 99427430 1001 86380 86390 1
427947 99427947 1001 86380 86390 1
427914 99427914 1001 86380 86390 1
428774 99428774 1001 86380 86390 1
428897 99428897 1001 86380 86390 1
428956 99428956 1001 86380 86390 1
429035 99429035 1001 86380 86390 1
430144 99430144 1001 86380 86390 1
430165 99430165 1001 86380 86390 1
430313 99430313 1001 86380 86390 1
430327 99430327 1001 86380 86390 1
430035 99430035 1001 86380 86390 1
430189 99430189 1001 86380 86390 1
429644 99429644 1001 86380 86390 1
429790 99429790 1001 86380 86390 1
429411 99429411 1001 86380 86390 1
430518 99430518 1001 86380 86390 1
430752 99430752 1001 86380 86390 1
430630 99430630 1001 86380 86390 1
431651 99431651 1001 86380 86390 1
431713 99431713 1001 86380 86390 1
431678 99431678 1001 86380 86390 1
431900 99431900 1001 86380 86390 1
431561 99431561 1001 86380 86390 1
431032 99431032 1001 86380 86390 1
431215 99431215 1001 86380 86390 1
432251 99432251 1001 86380 86390 1
432195 99432195 1001 86380 86390 1
432426 99432426 1001 86380 86390 1
433689 99433689 1001 86380 86390 1
432908 99432908 1001 86380 86390 1
433281 99433281 1001 86380 86390 1
433086 99433086 1001 86380 86390 1
433007 99433007 1001 86380 86390 1
432894 99432894 1001 86380 86390 1
432756 99432756 1001 86380 86390 1
432787 99432787 1001 86380 86390 1
432743 99432743 1001 86380 86390 1
433783 99433783 1001 86380 86390 1
433873 99433873 1001 86380 86390 1
434109 99434109 1001 86380 86390 1
435321 99435321 1001 86380 86390 1
435045 99435045 1001 86380 86390 1
434680 99434680 1001 86380 86390 1
434978 99434978 1001 86380 86390 1
434633 99434633 1001 86380 86390 1
434269 99434269 1001 86380 86390 1
434241 99434241 1001 86380 86390 1
434579 99434579 1001 86380 86390 1
435628 99435628 1001 86380 86390 1
435608 99435608 1001 86380 86390 1
435474 99435474 1001 86380 86390 1
435538 99435538 1001 86380 86390 1
436931 99436931 1001 86380 86390 1
436598 99436598 1001 86380 86390 1
436581 99436581 1001 86380 86390 1
436513 99436513 1001 86380 86390 1
435988 99435988 1001 86380 86390 1
437352 99437352 1001 86380 86390 1
300015 99300015 1001 86380 86390 1
437209 99437209 1001 86380 86390 1
300548 99300548 1001 86380 86390 1
300596 99300596 1001 86380 86390 1
300663 99300663 1001 86380 86390 1
300722 99300722 1001 86380 86390 1
300475 99300475 1001 86380 86390 1
300364 99300364 1001 86380 86390 1
300353 99300353 1001 86380 86390 1
300264 99300264 1001 86380 86390 1
300207 99300207 1001 86380 86390 1
300849 99300849 1001 86380 86390 1
300875 99300875 1001 86380 86390 1
300863 99300863 1001 86380 86390 1
300828 99300828 1001 86380 86390 1
301518 99301518 1001 86380 86390 1
301355 99301355 1001 86380 86390 1
301500 99301500 1001 86380 86390 1
301273 99301273 1001 86380 86390 1
301197 99301197 1001 86380 86390 1
301236 99301236 1001 86380 86390 1
301316 99301316 1001 86380 86390 1
301280 99301280 1001 86380 86390 1
301132 99301132 1001 86380 86390 1
301558 99301558 1001 86380 86390 1
301758 99301758 1001 86380 86390 1
302259 99302259 1001 86380 86390 1
302149 99302149 1001 86380 86390 1
302073 99302073 1001 86380 86390 1
301776 99301776 1001 86380 86390 1
301803 99301803 1001 86380 86390 1
301817 99301817 1001 86380 86390 1
301794 99301794 1001 86380 86390 1
301795 99301795 1001 86380 86390 1
301875 99301875 1001 86380 86390 1
302585 99302585 1001 86380 86390 1
302177 99302177 1001 86380 86390 1
302485 99302485 1001 86380 86390 1
302526 99302526 1001 86380 86390 1
302410 99302410 1001 86380 86390 1
302439 99302439 1001 86380 86390 1
303130 99303130 1001 86380 86390 1
303067 99303067 1001 86380 86390 1
303094 99303094 1001 86380 86390 1
303007 99303007 1001 86380 86390 1
302849 99302849 1001 86380 86390 1
302800 99302800 1001 86380 86390 1
302831 99302831 1001 86380 86390 1
302630 99302630 1001 86380 86390 1
302709 99302709 1001 86380 86390 1
302621 99302621 1001 86380 86390 1
302764 99302764 1001 86380 86390 1
303359 99303359 1001 86380 86390 1
303335 99303335 1001 86380 86390 1
303234 99303234 1001 86380 86390 1
303403 99303403 1001 86380 86390 1
303212 99303212 1001 86380 86390 1
303864 99303864 1001 86380 86390 1
303955 99303955 1001 86380 86390 1
303731 99303731 1001 86380 86390 1
303758 99303758 1001 86380 86390 1
303709 99303709 1001 86380 86390 1
304046 99304046 1001 86380 86390 1
304138 99304138 1001 86380 86390 1
304152 99304152 1001 86380 86390 1
304191 99304191 1001 86380 86390 1
304089 99304089 1001 86380 86390 1
304115 99304115 1001 86380 86390 1
304077 99304077 1001 86380 86390 1
304221 99304221 1001 86380 86390 1
304730 99304730 1001 86380 86390 1
304816 99304816 1001 86380 86390 1
304739 99304739 1001 86380 86390 1
304715 99304715 1001 86380 86390 1
304646 99304646 1001 86380 86390 1
304445 99304445 1001 86380 86390 1
304408 99304408 1001 86380 86390 1
304390 99304390 1001 86380 86390 1
304262 99304262 1001 86380 86390 1
304948 99304948 1001 86380 86390 1
304910 99304910 1001 86380 86390 1
304873 99304873 1001 86380 86390 1
305062 99305062 1001 86380 86390 1
304959 99304959 1001 86380 86390 1
305566 99305566 1001 86380 86390 1
305342 99305342 1001 86380 86390 1
305278 99305278 1001 86380 86390 1
305331 99305331 1001 86380 86390 1
305435 99305435 1001 86380 86390 1
305157 99305157 1001 86380 86390 1
305107 99305107 1001 86380 86390 1
305122 99305122 1001 86380 86390 1
305167 99305167 1001 86380 86390 1
500031 99500031 1001 86380 86390 1
500096 99500096 1001 86380 86390 1
500672 99500672 1001 86380 86390 1
500779 99500779 1001 86380 86390 1
500584 99500584 1001 86380 86390 1
500524 99500524 1001 86380 86390 1
500231 99500231 1001 86380 86390 1
500327 99500327 1001 86380 86390 1
500230 99500230 1001 86380 86390 1
500849 99500849 1001 86380 86390 1
500982 99500982 1001 86380 86390 1
500827 99500827 1001 86380 86390 1
500883 99500883 1001 86380 86390 1
500976 99500976 1001 86380 86390 1
500991 99500991 1001 86380 86390 1
501577 99501577 1001 86380 86390 1
501590 99501590 1001 86380 86390 1
501448 99501448 1001 86380 86390 1
501557 99501557 1001 86380 86390 1
501228 99501228 1001 86380 86390 1
501368 99501368 1001 86380 86390 1
501111 99501111 1001 86380 86390 1
501215 99501215 1001 86380 86390 1
501131 99501131 1001 86380 86390 1
501041 99501041 1001 86380 86390 1
501186 99501186 1001 86380 86390 1
501781 99501781 1001 86380 86390 1
501717 99501717 1001 86380 86390 1
501752 99501752 1001 86380 86390 1
502280 99502280 1001 86380 86390 1
502308 99502308 1001 86380 86390 1
502457 99502457 1001 86380 86390 1
502129 99502129 1001 86380 86390 1
501878 99501878 1001 86380 86390 1
502553 99502553 1001 86380 86390 1
502579 99502579 1001 86380 86390 1
502620 99502620 1001 86380 86390 1
502534 99502534 1001 86380 86390 1
502574 99502574 1001 86380 86390 1
502666 99502666 1001 86380 86390 1
503206 99503206 1001 86380 86390 1
503263 99503263 1001 86380 86390 1
503198 99503198 1001 86380 86390 1
503251 99503251 1001 86380 86390 1
502891 99502891 1001 86380 86390 1
502778 99502778 1001 86380 86390 1
502716 99502716 1001 86380 86390 1
502694 99502694 1001 86380 86390 1
503295 99503295 1001 86380 86390 1
503336 99503336 1001 86380 86390 1
504050 99504050 1001 86380 86390 1
503900 99503900 1001 86380 86390 1
503878 99503878 1001 86380 86390 1
503750 99503750 1001 86380 86390 1
503845 99503845 1001 86380 86390 1
503577 99503577 1001 86380 86390 1
503605 99503605 1001 86380 86390 1
503622 99503622 1001 86380 86390 1
503532 99503532 1001 86380 86390 1
503545 99503545 1001 86380 86390 1
503508 99503508 1001 86380 86390 1
504209 99504209 1001 86380 86390 1
504302 99504302 1001 86380 86390 1
504212 99504212 1001 86380 86390 1
504187 99504187 1001 86380 86390 1
504150 99504150 1001 86380 86390 1
504228 99504228 1001 86380 86390 1
504746 99504746 1001 86380 86390 1
504650 99504650 1001 86380 86390 1
504536 99504536 1001 86380 86390 1
504692 99504692 1001 86380 86390 1
504731 99504731 1001 86380 86390 1
504680 99504680 1001 86380 86390 1
504481 99504481 1001 86380 86390 1
504496 99504496 1001 86380 86390 1
504412 99504412 1001 86380 86390 1
505000 99505000 1001 86380 86390 1
505627 99505627 1001 86380 86390 1
505848 99505848 1001 86380 86390 1
505830 99505830 1001 86380 86390 1
505908 99505908 1001 86380 86390 1
506534 99506534 1001 86380 86390 1
506401 99506401 1001 86380 86390 1
506313 99506313 1001 86380 86390 1
506301 99506301 1001 86380 86390 1
506358 99506358 1001 86380 86390 1
506041 99506041 1001 86380 86390 1
506141 99506141 1001 86380 86390 1
506606 99506606 1001 86380 86390 1
506673 99506673 1001 86380 86390 1
506676 99506676 1001 86380 86390 1
507333 99507333 1001 86380 86390 1
507377 99507377 1001 86380 86390 1
507300 99507300 1001 86380 86390 1
507280 99507280 1001 86380 86390 1
507074 99507074 1001 86380 86390 1
507193 99507193 1001 86380 86390 1
506814 99506814 1001 86380 86390 1
506828 99506828 1001 86380 86390 1
506999 99506999 1001 86380 86390 1
506820 99506820 1001 86380 86390 1
506994 99506994 1001 86380 86390 1
506826 99506826 1001 86380 86390 1
507501 99507501 1001 86380 86390 1
507515 99507515 1001 86380 86390 1
507479 99507479 1001 86380 86390 1
507481 99507481 1001 86380 86390 1
507558 99507558 1001 86380 86390 1
507584 99507584 1001 86380 86390 1
507585 99507585 1001 86380 86390 1
508218 99508218 1001 86380 86390 1
508085 99508085 1001 86380 86390 1
508153 99508153 1001 86380 86390 1
508197 99508197 1001 86380 86390 1
507874 99507874 1001 86380 86390 1
507837 99507837 1001 86380 86390 1
507903 99507903 1001 86380 86390 1
507891 99507891 1001 86380 86390 1
507692 99507692 1001 86380 86390 1
507629 99507629 1001 86380 86390 1
507709 99507709 1001 86380 86390 1
508414 99508414 1001 86380 86390 1
508289 99508289 1001 86380 86390 1
508370 99508370 1001 86380 86390 1
508319 99508319 1001 86380 86390 1
508269 99508269 1001 86380 86390 1
509051 99509051 1001 86380 86390 1
508941 99508941 1001 86380 86390 1
508667 99508667 1001 86380 86390 1
508711 99508711 1001 86380 86390 1
508616 99508616 1001 86380 86390 1
508487 99508487 1001 86380 86390 1
508541 99508541 1001 86380 86390 1
509240 99509240 1001 86380 86390 1
509203 99509203 1001 86380 86390 1
509194 99509194 1001 86380 86390 1
509134 99509134 1001 86380 86390 1
509773 99509773 1001 86380 86390 1
509698 99509698 1001 86380 86390 1
509762 99509762 1001 86380 86390 1
509684 99509684 1001 86380 86390 1
509504 99509504 1001 86380 86390 1
509524 99509524 1001 86380 86390 1
509332 99509332 1001 86380 86390 1
509372 99509372 1001 86380 86390 1
509469 99509469 1001 86380 86390 1
509432 99509432 1001 86380 86390 1
509458 99509458 1001 86380 86390 1
510028 99510028 1001 86380 86390 1
510082 99510082 1001 86380 86390 1
509942 99509942 1001 86380 86390 1
510010 99510010 1001 86380 86390 1
510075 99510075 1001 86380 86390 1
509987 99509987 1001 86380 86390 1
510582 99510582 1001 86380 86390 1
510533 99510533 1001 86380 86390 1
510571 99510571 1001 86380 86390 1
510502 99510502 1001 86380 86390 1
510213 99510213 1001 86380 86390 1
510282 99510282 1001 86380 86390 1
510194 99510194 1001 86380 86390 1
510808 99510808 1001 86380 86390 1
511208 99511208 1001 86380 86390 1
511299 99511299 1001 86380 86390 1
511312 99511312 1001 86380 86390 1
511223 99511223 1001 86380 86390 1
511187 99511187 1001 86380 86390 1
511228 99511228 1001 86380 86390 1
511268 99511268 1001 86380 86390 1
511281 99511281 1001 86380 86390 1
511092 99511092 1001 86380 86390 1
511016 99511016 1001 86380 86390 1
511682 99511682 1001 86380 86390 1
511620 99511620 1001 86380 86390 1
511673 99511673 1001 86380 86390 1
511726 99511726 1001 86380 86390 1
512204 99512204 1001 86380 86390 1
512236 99512236 1001 86380 86390 1
512071 99512071 1001 86380 86390 1
512000 99512000 1001 86380 86390 1
512118 99512118 1001 86380 86390 1
511929 99511929 1001 86380 86390 1
511777 99511777 1001 86380 86390 1
511856 99511856 1001 86380 86390 1
511820 99511820 1001 86380 86390 1
511874 99511874 1001 86380 86390 1
512443 99512443 1001 86380 86390 1
512433 99512433 1001 86380 86390 1
512486 99512486 1001 86380 86390 1
512539 99512539 1001 86380 86390 1
512582 99512582 1001 86380 86390 1
513176 99513176 1001 86380 86390 1
513017 99513017 1001 86380 86390 1
513082 99513082 1001 86380 86390 1
512831 99512831 1001 86380 86390 1
512797 99512797 1001 86380 86390 1
512876 99512876 1001 86380 86390 1
512650 99512650 1001 86380 86390 1
512756 99512756 1001 86380 86390 1
512757 99512757 1001 86380 86390 1
512693 99512693 1001 86380 86390 1
512720 99512720 1001 86380 86390 1
513326 99513326 1001 86380 86390 1
513328 99513328 1001 86380 86390 1
513331 99513331 1001 86380 86390 1
513851 99513851 1001 86380 86390 1
513890 99513890 1001 86380 86390 1
513945 99513945 1001 86380 86390 1
513972 99513972 1001 86380 86390 1
513831 99513831 1001 86380 86390 1
513973 99513973 1001 86380 86390 1
513975 99513975 1001 86380 86390 1
513736 99513736 1001 86380 86390 1
513814 99513814 1001 86380 86390 1
513633 99513633 1001 86380 86390 1
513764 99513764 1001 86380 86390 1
513440 99513440 1001 86380 86390 1
513611 99513611 1001 86380 86390 1
514210 99514210 1001 86380 86390 1
514691 99514691 1001 86380 86390 1
514773 99514773 1001 86380 86390 1
514846 99514846 1001 86380 86390 1
514561 99514561 1001 86380 86390 1
514471 99514471 1001 86380 86390 1
514528 99514528 1001 86380 86390 1
514638 99514638 1001 86380 86390 1
514356 99514356 1001 86380 86390 1
514424 99514424 1001 86380 86390 1
514363 99514363 1001 86380 86390 1
514915 99514915 1001 86380 86390 1
514891 99514891 1001 86380 86390 1
515663 99515663 1001 86380 86390 1
515628 99515628 1001 86380 86390 1
515348 99515348 1001 86380 86390 1
515375 99515375 1001 86380 86390 1
515277 99515277 1001 86380 86390 1
515094 99515094 1001 86380 86390 1
515173 99515173 1001 86380 86390 1
515732 99515732 1001 86380 86390 1
515888 99515888 1001 86380 86390 1
515761 99515761 1001 86380 86390 1
515724 99515724 1001 86380 86390 1
515855 99515855 1001 86380 86390 1
515843 99515843 1001 86380 86390 1
515834 99515834 1001 86380 86390 1
516342 99516342 1001 86380 86390 1
516340 99516340 1001 86380 86390 1
516154 99516154 1001 86380 86390 1
516146 99516146 1001 86380 86390 1
516264 99516264 1001 86380 86390 1
516005 99516005 1001 86380 86390 1
515967 99515967 1001 86380 86390 1
516058 99516058 1001 86380 86390 1
515930 99515930 1001 86380 86390 1
515920 99515920 1001 86380 86390 1
515947 99515947 1001 86380 86390 1
516015 99516015 1001 86380 86390 1
515926 99515926 1001 86380 86390 1
516586 99516586 1001 86380 86390 1
516665 99516665 1001 86380 86390 1
516602 99516602 1001 86380 86390 1
516551 99516551 1001 86380 86390 1
516683 99516683 1001 86380 86390 1
516635 99516635 1001 86380 86390 1
517245 99517245 1001 86380 86390 1
517052 99517052 1001 86380 86390 1
517123 99517123 1001 86380 86390 1
516968 99516968 1001 86380 86390 1
516982 99516982 1001 86380 86390 1
516773 99516773 1001 86380 86390 1
516893 99516893 1001 86380 86390 1
517414 99517414 1001 86380 86390 1
517495 99517495 1001 86380 86390 1
517406 99517406 1001 86380 86390 1
518005 99518005 1001 86380 86390 1
518045 99518045 1001 86380 86390 1
517946 99517946 1001 86380 86390 1
517805 99517805 1001 86380 86390 1
517937 99517937 1001 86380 86390 1
517772 99517772 1001 86380 86390 1
517799 99517799 1001 86380 86390 1
517593 99517593 1001 86380 86390 1
517622 99517622 1001 86380 86390 1
517712 99517712 1001 86380 86390 1
518321 99518321 1001 86380 86390 1
518283 99518283 1001 86380 86390 1
518273 99518273 1001 86380 86390 1
518812 99518812 1001 86380 86390 1
518844 99518844 1001 86380 86390 1
518615 99518615 1001 86380 86390 1
518758 99518758 1001 86380 86390 1
518674 99518674 1001 86380 86390 1
518626 99518626 1001 86380 86390 1
518409 99518409 1001 86380 86390 1
518384 99518384 1001 86380 86390 1
519611 99519611 1001 86380 86390 1
519638 99519638 1001 86380 86390 1
519703 99519703 1001 86380 86390 1
519678 99519678 1001 86380 86390 1
519641 99519641 1001 86380 86390 1
519770 99519770 1001 86380 86390 1
519842 99519842 1001 86380 86390 1
519937 99519937 1001 86380 86390 1
519861 99519861 1001 86380 86390 1
520526 99520526 1001 86380 86390 1
520571 99520571 1001 86380 86390 1
520497 99520497 1001 86380 86390 1
520588 99520588 1001 86380 86390 1
520411 99520411 1001 86380 86390 1
520296 99520296 1001 86380 86390 1
520417 99520417 1001 86380 86390 1
520353 99520353 1001 86380 86390 1
520406 99520406 1001 86380 86390 1
520069 99520069 1001 86380 86390 1
520043 99520043 1001 86380 86390 1
520731 99520731 1001 86380 86390 1
520822 99520822 1001 86380 86390 1
520644 99520644 1001 86380 86390 1
520662 99520662 1001 86380 86390 1
521415 99521415 1001 86380 86390 1
521466 99521466 1001 86380 86390 1
521174 99521174 1001 86380 86390 1
521143 99521143 1001 86380 86390 1
520927 99520927 1001 86380 86390 1
520940 99520940 1001 86380 86390 1
520946 99520946 1001 86380 86390 1
520998 99520998 1001 86380 86390 1
521626 99521626 1001 86380 86390 1
521602 99521602 1001 86380 86390 1
522260 99522260 1001 86380 86390 1
522194 99522194 1001 86380 86390 1
522131 99522131 1001 86380 86390 1
522224 99522224 1001 86380 86390 1
522026 99522026 1001 86380 86390 1
521924 99521924 1001 86380 86390 1
522041 99522041 1001 86380 86390 1
521992 99521992 1001 86380 86390 1
521917 99521917 1001 86380 86390 1
521844 99521844 1001 86380 86390 1
521705 99521705 1001 86380 86390 1
522420 99522420 1001 86380 86390 1
522382 99522382 1001 86380 86390 1
522373 99522373 1001 86380 86390 1
523082 99523082 1001 86380 86390 1
522966 99522966 1001 86380 86390 1
522954 99522954 1001 86380 86390 1
522931 99522931 1001 86380 86390 1
523099 99523099 1001 86380 86390 1
522853 99522853 1001 86380 86390 1
522750 99522750 1001 86380 86390 1
522751 99522751 1001 86380 86390 1
522753 99522753 1001 86380 86390 1
522577 99522577 1001 86380 86390 1
522506 99522506 1001 86380 86390 1
522638 99522638 1001 86380 86390 1
523232 99523232 1001 86380 86390 1
523131 99523131 1001 86380 86390 1
523188 99523188 1001 86380 86390 1
523138 99523138 1001 86380 86390 1
523205 99523205 1001 86380 86390 1
523819 99523819 1001 86380 86390 1
523743 99523743 1001 86380 86390 1
523860 99523860 1001 86380 86390 1
523835 99523835 1001 86380 86390 1
523758 99523758 1001 86380 86390 1
523749 99523749 1001 86380 86390 1
523879 99523879 1001 86380 86390 1
523559 99523559 1001 86380 86390 1
523654 99523654 1001 86380 86390 1
523618 99523618 1001 86380 86390 1
523460 99523460 1001 86380 86390 1
523438 99523438 1001 86380 86390 1
524111 99524111 1001 86380 86390 1
524051 99524051 1001 86380 86390 1
524726 99524726 1001 86380 86390 1
524666 99524666 1001 86380 86390 1
524526 99524526 1001 86380 86390 1
524361 99524361 1001 86380 86390 1
524379 99524379 1001 86380 86390 1
524358 99524358 1001 86380 86390 1
524320 99524320 1001 86380 86390 1
524346 99524346 1001 86380 86390 1
524206 99524206 1001 86380 86390 1
524274 99524274 1001 86380 86390 1
524161 99524161 1001 86380 86390 1
524930 99524930 1001 86380 86390 1
524944 99524944 1001 86380 86390 1
524855 99524855 1001 86380 86390 1
524933 99524933 1001 86380 86390 1
525523 99525523 1001 86380 86390 1
525480 99525480 1001 86380 86390 1
525223 99525223 1001 86380 86390 1
525324 99525324 1001 86380 86390 1
525157 99525157 1001 86380 86390 1
525060 99525060 1001 86380 86390 1
525090 99525090 1001 86380 86390 1
525143 99525143 1001 86380 86390 1
525698 99525698 1001 86380 86390 1
525689 99525689 1001 86380 86390 1
525696 99525696 1001 86380 86390 1
526399 99526399 1001 86380 86390 1
526135 99526135 1001 86380 86390 1
526047 99526047 1001 86380 86390 1
525985 99525985 1001 86380 86390 1
525962 99525962 1001 86380 86390 1
526006 99526006 1001 86380 86390 1
526449 99526449 1001 86380 86390 1
526462 99526462 1001 86380 86390 1
526503 99526503 1001 86380 86390 1
526516 99526516 1001 86380 86390 1
526465 99526465 1001 86380 86390 1
526470 99526470 1001 86380 86390 1
527200 99527200 1001 86380 86390 1
527085 99527085 1001 86380 86390 1
527229 99527229 1001 86380 86390 1
527247 99527247 1001 86380 86390 1
526927 99526927 1001 86380 86390 1
527009 99527009 1001 86380 86390 1
527035 99527035 1001 86380 86390 1
526633 99526633 1001 86380 86390 1
526689 99526689 1001 86380 86390 1
526651 99526651 1001 86380 86390 1
527453 99527453 1001 86380 86390 1
527404 99527404 1001 86380 86390 1
527379 99527379 1001 86380 86390 1
527396 99527396 1001 86380 86390 1
527360 99527360 1001 86380 86390 1
527998 99527998 1001 86380 86390 1
527832 99527832 1001 86380 86390 1
527697 99527697 1001 86380 86390 1
527493 99527493 1001 86380 86390 1
527605 99527605 1001 86380 86390 1
528141 99528141 1001 86380 86390 1
528822 99528822 1001 86380 86390 1
528797 99528797 1001 86380 86390 1
528501 99528501 1001 86380 86390 1
528545 99528545 1001 86380 86390 1
528493 99528493 1001 86380 86390 1
528520 99528520 1001 86380 86390 1
528402 99528402 1001 86380 86390 1
528382 99528382 1001 86380 86390 1
528370 99528370 1001 86380 86390 1
529043 99529043 1001 86380 86390 1
529023 99529023 1001 86380 86390 1
529038 99529038 1001 86380 86390 1
529639 99529639 1001 86380 86390 1
529592 99529592 1001 86380 86390 1
529619 99529619 1001 86380 86390 1
529544 99529544 1001 86380 86390 1
529323 99529323 1001 86380 86390 1
529494 99529494 1001 86380 86390 1
529175 99529175 1001 86380 86390 1
529112 99529112 1001 86380 86390 1
529294 99529294 1001 86380 86390 1
529153 99529153 1001 86380 86390 1
529776 99529776 1001 86380 86390 1
529817 99529817 1001 86380 86390 1
529923 99529923 1001 86380 86390 1
529875 99529875 1001 86380 86390 1
530510 99530510 1001 86380 86390 1
530345 99530345 1001 86380 86390 1
529961 99529961 1001 86380 86390 1
530116 99530116 1001 86380 86390 1
530129 99530129 1001 86380 86390 1
530027 99530027 1001 86380 86390 1
529963 99529963 1001 86380 86390 1
529950 99529950 1001 86380 86390 1
530680 99530680 1001 86380 86390 1
530648 99530648 1001 86380 86390 1
530728 99530728 1001 86380 86390 1
530690 99530690 1001 86380 86390 1
531225 99531225 1001 86380 86390 1
531291 99531291 1001 86380 86390 1
531333 99531333 1001 86380 86390 1
531352 99531352 1001 86380 86390 1
531310 99531310 1001 86380 86390 1
531174 99531174 1001 86380 86390 1
531098 99531098 1001 86380 86390 1
531150 99531150 1001 86380 86390 1
530986 99530986 1001 86380 86390 1
531158 99531158 1001 86380 86390 1
530785 99530785 1001 86380 86390 1
531445 99531445 1001 86380 86390 1
531438 99531438 1001 86380 86390 1
531581 99531581 1001 86380 86390 1
531414 99531414 1001 86380 86390 1
532034 99532034 1001 86380 86390 1
531948 99531948 1001 86380 86390 1
531912 99531912 1001 86380 86390 1
531887 99531887 1001 86380 86390 1
531825 99531825 1001 86380 86390 1
531660 99531660 1001 86380 86390 1
531751 99531751 1001 86380 86390 1
532889 99532889 1001 86380 86390 1
532658 99532658 1001 86380 86390 1
532765 99532765 1001 86380 86390 1
532649 99532649 1001 86380 86390 1
532696 99532696 1001 86380 86390 1
532722 99532722 1001 86380 86390 1
533158 99533158 1001 86380 86390 1
533111 99533111 1001 86380 86390 1
533204 99533204 1001 86380 86390 1
533115 99533115 1001 86380 86390 1
533206 99533206 1001 86380 86390 1
533737 99533737 1001 86380 86390 1
533675 99533675 1001 86380 86390 1
533753 99533753 1001 86380 86390 1
533853 99533853 1001 86380 86390 1
533514 99533514 1001 86380 86390 1
533394 99533394 1001 86380 86390 1
533291 99533291 1001 86380 86390 1
533304 99533304 1001 86380 86390 1
533434 99533434 1001 86380 86390 1
533319 99533319 1001 86380 86390 1
533332 99533332 1001 86380 86390 1
533257 99533257 1001 86380 86390 1
533920 99533920 1001 86380 86390 1
533446 99533446 1001 86380 86390 1
534028 99534028 1001 86380 86390 1
534482 99534482 1001 86380 86390 1
534623 99534623 1001 86380 86390 1
534500 99534500 1001 86380 86390 1
534420 99534420 1001 86380 86390 1
534386 99534386 1001 86380 86390 1
534148 99534148 1001 86380 86390 1
534088 99534088 1001 86380 86390 1
534838 99534838 1001 86380 86390 1
534840 99534840 1001 86380 86390 1
534725 99534725 1001 86380 86390 1
534868 99534868 1001 86380 86390 1
534753 99534753 1001 86380 86390 1
534782 99534782 1001 86380 86390 1
535333 99535333 1001 86380 86390 1
535452 99535452 1001 86380 86390 1
535497 99535497 1001 86380 86390 1
535380 99535380 1001 86380 86390 1
535138 99535138 1001 86380 86390 1
535258 99535258 1001 86380 86390 1
534902 99534902 1001 86380 86390 1
535547 99535547 1001 86380 86390 1
535563 99535563 1001 86380 86390 1
535513 99535513 1001 86380 86390 1
535594 99535594 1001 86380 86390 1
535610 99535610 1001 86380 86390 1
536222 99536222 1001 86380 86390 1
536184 99536184 1001 86380 86390 1
536310 99536310 1001 86380 86390 1
536028 99536028 1001 86380 86390 1
536122 99536122 1001 86380 86390 1
536075 99536075 1001 86380 86390 1
536051 99536051 1001 86380 86390 1
536064 99536064 1001 86380 86390 1
535741 99535741 1001 86380 86390 1
535833 99535833 1001 86380 86390 1
535782 99535782 1001 86380 86390 1
535747 99535747 1001 86380 86390 1
536480 99536480 1001 86380 86390 1
536337 99536337 1001 86380 86390 1
537065 99537065 1001 86380 86390 1
536894 99536894 1001 86380 86390 1
536937 99536937 1001 86380 86390 1
536756 99536756 1001 86380 86390 1
536915 99536915 1001 86380 86390 1
536739 99536739 1001 86380 86390 1
536650 99536650 1001 86380 86390 1
536616 99536616 1001 86380 86390 1
536694 99536694 1001 86380 86390 1
537290 99537290 1001 86380 86390 1
537228 99537228 1001 86380 86390 1
537245 99537245 1001 86380 86390 1
537275 99537275 1001 86380 86390 1
537931 99537931 1001 86380 86390 1
537854 99537854 1001 86380 86390 1
537819 99537819 1001 86380 86390 1
537647 99537647 1001 86380 86390 1
537715 99537715 1001 86380 86390 1
537399 99537399 1001 86380 86390 1
537452 99537452 1001 86380 86390 1
537374 99537374 1001 86380 86390 1
537557 99537557 1001 86380 86390 1
537379 99537379 1001 86380 86390 1
537535 99537535 1001 86380 86390 1
538043 99538043 1001 86380 86390 1
538119 99538119 1001 86380 86390 1
538171 99538171 1001 86380 86390 1
538186 99538186 1001 86380 86390 1
538148 99538148 1001 86380 86390 1
538777 99538777 1001 86380 86390 1
538795 99538795 1001 86380 86390 1
538444 99538444 1001 86380 86390 1
538474 99538474 1001 86380 86390 1
538349 99538349 1001 86380 86390 1
538402 99538402 1001 86380 86390 1
538198 99538198 1001 86380 86390 1
538317 99538317 1001 86380 86390 1
538305 99538305 1001 86380 86390 1
538333 99538333 1001 86380 86390 1
538282 99538282 1001 86380 86390 1
538927 99538927 1001 86380 86390 1
539581 99539581 1001 86380 86390 1
539625 99539625 1001 86380 86390 1
539483 99539483 1001 86380 86390 1
539295 99539295 1001 86380 86390 1
539360 99539360 1001 86380 86390 1
539258 99539258 1001 86380 86390 1
539413 99539413 1001 86380 86390 1
539427 99539427 1001 86380 86390 1
539311 99539311 1001 86380 86390 1
539364 99539364 1001 86380 86390 1
539240 99539240 1001 86380 86390 1
539176 99539176 1001 86380 86390 1
539151 99539151 1001 86380 86390 1
539670 99539670 1001 86380 86390 1
539737 99539737 1001 86380 86390 1
539802 99539802 1001 86380 86390 1
539790 99539790 1001 86380 86390 1
540336 99540336 1001 86380 86390 1
540068 99540068 1001 86380 86390 1
540198 99540198 1001 86380 86390 1
540056 99540056 1001 86380 86390 1
540161 99540161 1001 86380 86390 1
540123 99540123 1001 86380 86390 1
540240 99540240 1001 86380 86390 1
540065 99540065 1001 86380 86390 1
540131 99540131 1001 86380 86390 1
540014 99540014 1001 86380 86390 1
540027 99540027 1001 86380 86390 1
539886 99539886 1001 86380 86390 1
539889 99539889 1001 86380 86390 1
539973 99539973 1001 86380 86390 1
540478 99540478 1001 86380 86390 1
540480 99540480 1001 86380 86390 1
540600 99540600 1001 86380 86390 1
540514 99540514 1001 86380 86390 1
541281 99541281 1001 86380 86390 1
541213 99541213 1001 86380 86390 1
541136 99541136 1001 86380 86390 1
541050 99541050 1001 86380 86390 1
540942 99540942 1001 86380 86390 1
541022 99541022 1001 86380 86390 1
540721 99540721 1001 86380 86390 1
541317 99541317 1001 86380 86390 1
541306 99541306 1001 86380 86390 1
541337 99541337 1001 86380 86390 1
541493 99541493 1001 86380 86390 1
541481 99541481 1001 86380 86390 1
542043 99542043 1001 86380 86390 1
541954 99541954 1001 86380 86390 1
542049 99542049 1001 86380 86390 1
541760 99541760 1001 86380 86390 1
541774 99541774 1001 86380 86390 1
541826 99541826 1001 86380 86390 1
541711 99541711 1001 86380 86390 1
541899 99541899 1001 86380 86390 1
541529 99541529 1001 86380 86390 1
541704 99541704 1001 86380 86390 1
542901 99542901 1001 86380 86390 1
542690 99542690 1001 86380 86390 1
542402 99542402 1001 86380 86390 1
542430 99542430 1001 86380 86390 1
542459 99542459 1001 86380 86390 1
542334 99542334 1001 86380 86390 1
542530 99542530 1001 86380 86390 1
543137 99543137 1001 86380 86390 1
543052 99543052 1001 86380 86390 1
543651 99543651 1001 86380 86390 1
543887 99543887 1001 86380 86390 1
543801 99543801 1001 86380 86390 1
543802 99543802 1001 86380 86390 1
543932 99543932 1001 86380 86390 1
544574 99544574 1001 86380 86390 1
544580 99544580 1001 86380 86390 1
544506 99544506 1001 86380 86390 1
544241 99544241 1001 86380 86390 1
544247 99544247 1001 86380 86390 1
543982 99543982 1001 86380 86390 1
544053 99544053 1001 86380 86390 1
544689 99544689 1001 86380 86390 1
544666 99544666 1001 86380 86390 1
431450 235 1001 32820 33357 1
517786 1115 1002 32334 37282 1
400212 99400212 1001 86380 86390 1
400284 99400284 1001 86380 86390 1
400580 99400580 1001 86380 86390 1
400743 99400743 1001 86380 86390 1
400775 99400775 1001 86380 86390 1
401132 99401132 1001 86380 86390 1
401080 99401080 1001 86380 86390 1
401200 99401200 1001 86380 86390 1
401175 99401175 1001 86380 86390 1
401281 99401281 1001 86380 86390 1
401608 99401608 1001 86380 86390 1
402053 99402053 1001 86380 86390 1
402002 99402002 1001 86380 86390 1
401974 99401974 1001 86380 86390 1
402110 99402110 1001 86380 86390 1
402384 99402384 1001 86380 86390 1
402472 99402472 1001 86380 86390 1
402596 99402596 1001 86380 86390 1
402585 99402585 1001 86380 86390 1
402958 99402958 1001 86380 86390 1
403558 99403558 1001 86380 86390 1
403717 99403717 1001 86380 86390 1
403645 99403645 1001 86380 86390 1
403908 99403908 1001 86380 86390 1
403734 99403734 1001 86380 86390 1
403831 99403831 1001 86380 86390 1
404003 99404003 1001 86380 86390 1
404213 99404213 1001 86380 86390 1
404192 99404192 1001 86380 86390 1
404207 99404207 1001 86380 86390 1
404362 99404362 1001 86380 86390 1
404509 99404509 1001 86380 86390 1
404597 99404597 1001 86380 86390 1
404720 99404720 1001 86380 86390 1
404786 99404786 1001 86380 86390 1
404693 99404693 1001 86380 86390 1
405134 99405134 1001 86380 86390 1
405307 99405307 1001 86380 86390 1
405309 99405309 1001 86380 86390 1
405363 99405363 1001 86380 86390 1
405601 99405601 1001 86380 86390 1
405750 99405750 1001 86380 86390 1
405779 99405779 1001 86380 86390 1
406030 99406030 1001 86380 86390 1
406123 99406123 1001 86380 86390 1
406128 99406128 1001 86380 86390 1
406216 99406216 1001 86380 86390 1
406266 99406266 1001 86380 86390 1
406722 99406722 1001 86380 86390 1
406819 99406819 1001 86380 86390 1
406884 99406884 1001 86380 86390 1
406953 99406953 1001 86380 86390 1
407012 99407012 1001 86380 86390 1
407230 99407230 1001 86380 86390 1
407147 99407147 1001 86380 86390 1
407290 99407290 1001 86380 86390 1
407402 99407402 1001 86380 86390 1
407440 99407440 1001 86380 86390 1
407549 99407549 1001 86380 86390 1
407792 99407792 1001 86380 86390 1
407856 99407856 1001 86380 86390 1
408172 99408172 1001 86380 86390 1
408345 99408345 1001 86380 86390 1
408335 99408335 1001 86380 86390 1
408775 99408775 1001 86380 86390 1
408938 99408938 1001 86380 86390 1
408974 99408974 1001 86380 86390 1
408959 99408959 1001 86380 86390 1
409006 99409006 1001 86380 86390 1
409131 99409131 1001 86380 86390 1
409087 99409087 1001 86380 86390 1
409364 99409364 1001 86380 86390 1
409950 99409950 1001 86380 86390 1
410189 99410189 1001 86380 86390 1
410158 99410158 1001 86380 86390 1
410115 99410115 1001 86380 86390 1
410228 99410228 1001 86380 86390 1
410298 99410298 1001 86380 86390 1
410374 99410374 1001 86380 86390 1
411057 99411057 1001 86380 86390 1
411061 99411061 1001 86380 86390 1
411167 99411167 1001 86380 86390 1
411234 99411234 1001 86380 86390 1
411554 99411554 1001 86380 86390 1
411715 99411715 1001 86380 86390 1
411829 99411829 1001 86380 86390 1
412184 99412184 1001 86380 86390 1
412157 99412157 1001 86380 86390 1
412185 99412185 1001 86380 86390 1
412341 99412341 1001 86380 86390 1
413566 99413566 1001 86380 86390 1
413305 99413305 1001 86380 86390 1
413394 99413394 1001 86380 86390 1
412978 99412978 1001 86380 86390 1
412934 99412934 1001 86380 86390 1
412914 99412914 1001 86380 86390 1
412895 99412895 1001 86380 86390 1
412992 99412992 1001 86380 86390 1
413230 99413230 1001 86380 86390 1
413133 99413133 1001 86380 86390 1
413158 99413158 1001 86380 86390 1
412484 99412484 1001 86380 86390 1
412644 99412644 1001 86380 86390 1
412855 99412855 1001 86380 86390 1
412606 99412606 1001 86380 86390 1
414058 99414058 1001 86380 86390 1
414040 99414040 1001 86380 86390 1
414068 99414068 1001 86380 86390 1
415075 99415075 1001 86380 86390 1
415116 99415116 1001 86380 86390 1
415147 99415147 1001 86380 86390 1
414573 99414573 1001 86380 86390 1
414881 99414881 1001 86380 86390 1
414832 99414832 1001 86380 86390 1
414167 99414167 1001 86380 86390 1
414333 99414333 1001 86380 86390 1
415341 99415341 1001 86380 86390 1
415707 99415707 1001 86380 86390 1
415611 99415611 1001 86380 86390 1
416683 99416683 1001 86380 86390 1
416977 99416977 1001 86380 86390 1
416327 99416327 1001 86380 86390 1
415884 99415884 1001 86380 86390 1
415864 99415864 1001 86380 86390 1
416123 99416123 1001 86380 86390 1
415938 99415938 1001 86380 86390 1
415924 99415924 1001 86380 86390 1
417261 99417261 1001 86380 86390 1
417345 99417345 1001 86380 86390 1
417308 99417308 1001 86380 86390 1
417484 99417484 1001 86380 86390 1
418674 99418674 1001 86380 86390 1
418578 99418578 1001 86380 86390 1
418746 99418746 1001 86380 86390 1
418624 99418624 1001 86380 86390 1
418321 99418321 1001 86380 86390 1
417883 99417883 1001 86380 86390 1
417793 99417793 1001 86380 86390 1
419102 99419102 1001 86380 86390 1
419112 99419112 1001 86380 86390 1
420276 99420276 1001 86380 86390 1
420221 99420221 1001 86380 86390 1
420411 99420411 1001 86380 86390 1
420170 99420170 1001 86380 86390 1
419667 99419667 1001 86380 86390 1
419968 99419968 1001 86380 86390 1
419348 99419348 1001 86380 86390 1
419381 99419381 1001 86380 86390 1
419270 99419270 1001 86380 86390 1
419393 99419393 1001 86380 86390 1
419397 99419397 1001 86380 86390 1
420565 99420565 1001 86380 86390 1
420712 99420712 1001 86380 86390 1
420719 99420719 1001 86380 86390 1
420683 99420683 1001 86380 86390 1
420830 99420830 1001 86380 86390 1
421666 99421666 1001 86380 86390 1
421482 99421482 1001 86380 86390 1
421273 99421273 1001 86380 86390 1
421304 99421304 1001 86380 86390 1
421382 99421382 1001 86380 86390 1
421283 99421283 1001 86380 86390 1
420912 99420912 1001 86380 86390 1
421150 99421150 1001 86380 86390 1
422250 99422250 1001 86380 86390 1
422517 99422517 1001 86380 86390 1
423547 99423547 1001 86380 86390 1
423692 99423692 1001 86380 86390 1
423584 99423584 1001 86380 86390 1
423005 99423005 1001 86380 86390 1
422948 99422948 1001 86380 86390 1
422950 99422950 1001 86380 86390 1
422969 99422969 1001 86380 86390 1
422877 99422877 1001 86380 86390 1
422644 99422644 1001 86380 86390 1
422846 99422846 1001 86380 86390 1
423866 99423866 1001 86380 86390 1
424045 99424045 1001 86380 86390 1
424107 99424107 1001 86380 86390 1
424000 99424000 1001 86380 86390 1
424089 99424089 1001 86380 86390 1
425125 99425125 1001 86380 86390 1
425300 99425300 1001 86380 86390 1
425334 99425334 1001 86380 86390 1
425156 99425156 1001 86380 86390 1
425287 99425287 1001 86380 86390 1
425352 99425352 1001 86380 86390 1
425243 99425243 1001 86380 86390 1
424754 99424754 1001 86380 86390 1
424879 99424879 1001 86380 86390 1
424828 99424828 1001 86380 86390 1
424698 99424698 1001 86380 86390 1
424977 99424977 1001 86380 86390 1
424390 99424390 1001 86380 86390 1
424234 99424234 1001 86380 86390 1
424310 99424310 1001 86380 86390 1
425474 99425474 1001 86380 86390 1
425540 99425540 1001 86380 86390 1
425735 99425735 1001 86380 86390 1
425578 99425578 1001 86380 86390 1
426931 99426931 1001 86380 86390 1
426801 99426801 1001 86380 86390 1
426332 99426332 1001 86380 86390 1
426243 99426243 1001 86380 86390 1
425964 99425964 1001 86380 86390 1
427368 99427368 1001 86380 86390 1
427455 99427455 1001 86380 86390 1
427168 99427168 1001 86380 86390 1
427462 99427462 1001 86380 86390 1
427202 99427202 1001 86380 86390 1
427266 99427266 1001 86380 86390 1
427374 99427374 1001 86380 86390 1
428481 99428481 1001 86380 86390 1
428120 99428120 1001 86380 86390 1
428139 99428139 1001 86380 86390 1
427953 99427953 1001 86380 86390 1
428010 99428010 1001 86380 86390 1
428226 99428226 1001 86380 86390 1
427568 99427568 1001 86380 86390 1
427571 99427571 1001 86380 86390 1
429126 99429126 1001 86380 86390 1
429100 99429100 1001 86380 86390 1
429053 99429053 1001 86380 86390 1
430065 99430065 1001 86380 86390 1
430330 99430330 1001 86380 86390 1
429883 99429883 1001 86380 86390 1
429677 99429677 1001 86380 86390 1
429605 99429605 1001 86380 86390 1
429268 99429268 1001 86380 86390 1
429281 99429281 1001 86380 86390 1
430421 99430421 1001 86380 86390 1
431861 99431861 1001 86380 86390 1
432022 99432022 1001 86380 86390 1
431308 99431308 1001 86380 86390 1
431433 99431433 1001 86380 86390 1
431386 99431386 1001 86380 86390 1
431493 99431493 1001 86380 86390 1
431642 99431642 1001 86380 86390 1
430943 99430943 1001 86380 86390 1
432409 99432409 1001 86380 86390 1
432434 99432434 1001 86380 86390 1
432462 99432462 1001 86380 86390 1
433671 99433671 1001 86380 86390 1
433349 99433349 1001 86380 86390 1
432929 99432929 1001 86380 86390 1
432978 99432978 1001 86380 86390 1
433239 99433239 1001 86380 86390 1
432943 99432943 1001 86380 86390 1
432710 99432710 1001 86380 86390 1
433784 99433784 1001 86380 86390 1
433789 99433789 1001 86380 86390 1
433802 99433802 1001 86380 86390 1
433872 99433872 1001 86380 86390 1
435020 99435020 1001 86380 86390 1
435105 99435105 1001 86380 86390 1
434738 99434738 1001 86380 86390 1
434765 99434765 1001 86380 86390 1
434717 99434717 1001 86380 86390 1
434648 99434648 1001 86380 86390 1
434651 99434651 1001 86380 86390 1
434729 99434729 1001 86380 86390 1
434937 99434937 1001 86380 86390 1
434314 99434314 1001 86380 86390 1
434451 99434451 1001 86380 86390 1
434564 99434564 1001 86380 86390 1
434566 99434566 1001 86380 86390 1
435576 99435576 1001 86380 86390 1
436802 99436802 1001 86380 86390 1
437129 99437129 1001 86380 86390 1
436593 99436593 1001 86380 86390 1
436347 99436347 1001 86380 86390 1
436377 99436377 1001 86380 86390 1
436295 99436295 1001 86380 86390 1
436201 99436201 1001 86380 86390 1
436086 99436086 1001 86380 86390 1
436090 99436090 1001 86380 86390 1
437258 99437258 1001 86380 86390 1
300068 99300068 1001 86380 86390 1
300040 99300040 1001 86380 86390 1
300653 99300653 1001 86380 86390 1
300645 99300645 1001 86380 86390 1
300658 99300658 1001 86380 86390 1
300350 99300350 1001 86380 86390 1
300509 99300509 1001 86380 86390 1
300135 99300135 1001 86380 86390 1
300176 99300176 1001 86380 86390 1
300215 99300215 1001 86380 86390 1
300281 99300281 1001 86380 86390 1
300141 99300141 1001 86380 86390 1
300129 99300129 1001 86380 86390 1
300195 99300195 1001 86380 86390 1
300922 99300922 1001 86380 86390 1
300814 99300814 1001 86380 86390 1
301479 99301479 1001 86380 86390 1
301520 99301520 1001 86380 86390 1
301403 99301403 1001 86380 86390 1
301547 99301547 1001 86380 86390 1
301349 99301349 1001 86380 86390 1
301285 99301285 1001 86380 86390 1
301312 99301312 1001 86380 86390 1
301287 99301287 1001 86380 86390 1
301326 99301326 1001 86380 86390 1
301166 99301166 1001 86380 86390 1
301056 99301056 1001 86380 86390 1
301653 99301653 1001 86380 86390 1
301641 99301641 1001 86380 86390 1
302182 99302182 1001 86380 86390 1
302163 99302163 1001 86380 86390 1
301986 99301986 1001 86380 86390 1
302069 99302069 1001 86380 86390 1
301843 99301843 1001 86380 86390 1
301901 99301901 1001 86380 86390 1
302565 99302565 1001 86380 86390 1
302505 99302505 1001 86380 86390 1
303052 99303052 1001 86380 86390 1
303092 99303092 1001 86380 86390 1
303148 99303148 1001 86380 86390 1
303197 99303197 1001 86380 86390 1
303013 99303013 1001 86380 86390 1
302887 99302887 1001 86380 86390 1
302939 99302939 1001 86380 86390 1
302995 99302995 1001 86380 86390 1
302880 99302880 1001 86380 86390 1
302971 99302971 1001 86380 86390 1
302665 99302665 1001 86380 86390 1
302704 99302704 1001 86380 86390 1
302600 99302600 1001 86380 86390 1
302722 99302722 1001 86380 86390 1
302684 99302684 1001 86380 86390 1
302699 99302699 1001 86380 86390 1
303312 99303312 1001 86380 86390 1
303252 99303252 1001 86380 86390 1
303827 99303827 1001 86380 86390 1
303622 99303622 1001 86380 86390 1
303643 99303643 1001 86380 86390 1
303774 99303774 1001 86380 86390 1
303697 99303697 1001 86380 86390 1
303581 99303581 1001 86380 86390 1
303478 99303478 1001 86380 86390 1
303513 99303513 1001 86380 86390 1
303617 99303617 1001 86380 86390 1
304198 99304198 1001 86380 86390 1
304057 99304057 1001 86380 86390 1
304059 99304059 1001 86380 86390 1
304101 99304101 1001 86380 86390 1
304193 99304193 1001 86380 86390 1
304132 99304132 1001 86380 86390 1
304171 99304171 1001 86380 86390 1
304197 99304197 1001 86380 86390 1
304662 99304662 1001 86380 86390 1
304702 99304702 1001 86380 86390 1
304644 99304644 1001 86380 86390 1
304381 99304381 1001 86380 86390 1
304305 99304305 1001 86380 86390 1
304372 99304372 1001 86380 86390 1
304415 99304415 1001 86380 86390 1
305064 99305064 1001 86380 86390 1
305054 99305054 1001 86380 86390 1
304860 99304860 1001 86380 86390 1
305622 99305622 1001 86380 86390 1
305624 99305624 1001 86380 86390 1
305547 99305547 1001 86380 86390 1
305402 99305402 1001 86380 86390 1
305411 99305411 1001 86380 86390 1
305104 99305104 1001 86380 86390 1
305272 99305272 1001 86380 86390 1
500062 99500062 1001 86380 86390 1
500059 99500059 1001 86380 86390 1
500754 99500754 1001 86380 86390 1
500767 99500767 1001 86380 86390 1
500743 99500743 1001 86380 86390 1
500795 99500795 1001 86380 86390 1
500706 99500706 1001 86380 86390 1
500517 99500517 1001 86380 86390 1
500479 99500479 1001 86380 86390 1
500599 99500599 1001 86380 86390 1
500606 99500606 1001 86380 86390 1
500374 99500374 1001 86380 86390 1
500271 99500271 1001 86380 86390 1
500901 99500901 1001 86380 86390 1
500954 99500954 1001 86380 86390 1
500868 99500868 1001 86380 86390 1
500959 99500959 1001 86380 86390 1
500848 99500848 1001 86380 86390 1
501524 99501524 1001 86380 86390 1
501566 99501566 1001 86380 86390 1
501438 99501438 1001 86380 86390 1
501464 99501464 1001 86380 86390 1
501471 99501471 1001 86380 86390 1
501319 99501319 1001 86380 86390 1
501391 99501391 1001 86380 86390 1
501086 99501086 1001 86380 86390 1
501126 99501126 1001 86380 86390 1
501821 99501821 1001 86380 86390 1
501733 99501733 1001 86380 86390 1
501803 99501803 1001 86380 86390 1
501842 99501842 1001 86380 86390 1
502415 99502415 1001 86380 86390 1
502413 99502413 1001 86380 86390 1
502146 99502146 1001 86380 86390 1
502137 99502137 1001 86380 86390 1
502087 99502087 1001 86380 86390 1
501953 99501953 1001 86380 86390 1
501954 99501954 1001 86380 86390 1
501881 99501881 1001 86380 86390 1
502592 99502592 1001 86380 86390 1
502541 99502541 1001 86380 86390 1
502652 99502652 1001 86380 86390 1
502578 99502578 1001 86380 86390 1
503241 99503241 1001 86380 86390 1
503155 99503155 1001 86380 86390 1
503117 99503117 1001 86380 86390 1
502882 99502882 1001 86380 86390 1
503080 99503080 1001 86380 86390 1
503033 99503033 1001 86380 86390 1
502833 99502833 1001 86380 86390 1
502834 99502834 1001 86380 86390 1
502705 99502705 1001 86380 86390 1
502721 99502721 1001 86380 86390 1
503365 99503365 1001 86380 86390 1
503313 99503313 1001 86380 86390 1
504041 99504041 1001 86380 86390 1
504044 99504044 1001 86380 86390 1
504021 99504021 1001 86380 86390 1
504100 99504100 1001 86380 86390 1
503958 99503958 1001 86380 86390 1
503997 99503997 1001 86380 86390 1
504105 99504105 1001 86380 86390 1
504011 99504011 1001 86380 86390 1
503789 99503789 1001 86380 86390 1
503869 99503869 1001 86380 86390 1
503857 99503857 1001 86380 86390 1
503628 99503628 1001 86380 86390 1
504197 99504197 1001 86380 86390 1
504239 99504239 1001 86380 86390 1
504280 99504280 1001 86380 86390 1
504893 99504893 1001 86380 86390 1
504857 99504857 1001 86380 86390 1
504772 99504772 1001 86380 86390 1
504876 99504876 1001 86380 86390 1
504937 99504937 1001 86380 86390 1
504663 99504663 1001 86380 86390 1
504689 99504689 1001 86380 86390 1
504631 99504631 1001 86380 86390 1
504697 99504697 1001 86380 86390 1
504581 99504581 1001 86380 86390 1
504521 99504521 1001 86380 86390 1
504483 99504483 1001 86380 86390 1
504341 99504341 1001 86380 86390 1
504981 99504981 1001 86380 86390 1
504740 99504740 1001 86380 86390 1
505087 99505087 1001 86380 86390 1
505026 99505026 1001 86380 86390 1
505014 99505014 1001 86380 86390 1
505132 99505132 1001 86380 86390 1
504991 99504991 1001 86380 86390 1
505031 99505031 1001 86380 86390 1
505660 99505660 1001 86380 86390 1
505663 99505663 1001 86380 86390 1
505366 99505366 1001 86380 86390 1
505298 99505298 1001 86380 86390 1
505195 99505195 1001 86380 86390 1
505935 99505935 1001 86380 86390 1
505905 99505905 1001 86380 86390 1
505792 99505792 1001 86380 86390 1
506494 99506494 1001 86380 86390 1
506563 99506563 1001 86380 86390 1
506547 99506547 1001 86380 86390 1
506394 99506394 1001 86380 86390 1
506458 99506458 1001 86380 86390 1
506471 99506471 1001 86380 86390 1
506538 99506538 1001 86380 86390 1
506553 99506553 1001 86380 86390 1
506335 99506335 1001 86380 86390 1
506206 99506206 1001 86380 86390 1
505990 99505990 1001 86380 86390 1
506030 99506030 1001 86380 86390 1
506108 99506108 1001 86380 86390 1
506070 99506070 1001 86380 86390 1
505980 99505980 1001 86380 86390 1
506049 99506049 1001 86380 86390 1
506024 99506024 1001 86380 86390 1
506730 99506730 1001 86380 86390 1
506745 99506745 1001 86380 86390 1
507244 99507244 1001 86380 86390 1
507251 99507251 1001 86380 86390 1
507128 99507128 1001 86380 86390 1
507129 99507129 1001 86380 86390 1
507072 99507072 1001 86380 86390 1
507060 99507060 1001 86380 86390 1
506905 99506905 1001 86380 86390 1
506960 99506960 1001 86380 86390 1
506821 99506821 1001 86380 86390 1
506852 99506852 1001 86380 86390 1
506904 99506904 1001 86380 86390 1
507532 99507532 1001 86380 86390 1
507441 99507441 1001 86380 86390 1
507572 99507572 1001 86380 86390 1
507598 99507598 1001 86380 86390 1
507430 99507430 1001 86380 86390 1
507482 99507482 1001 86380 86390 1
508083 99508083 1001 86380 86390 1
507914 99507914 1001 86380 86390 1
507980 99507980 1001 86380 86390 1
507852 99507852 1001 86380 86390 1
508026 99508026 1001 86380 86390 1
507705 99507705 1001 86380 86390 1
507680 99507680 1001 86380 86390 1
507835 99507835 1001 86380 86390 1
507811 99507811 1001 86380 86390 1
507775 99507775 1001 86380 86390 1
507659 99507659 1001 86380 86390 1
507804 99507804 1001 86380 86390 1
507675 99507675 1001 86380 86390 1
507753 99507753 1001 86380 86390 1
507831 99507831 1001 86380 86390 1
507767 99507767 1001 86380 86390 1
507703 99507703 1001 86380 86390 1
507769 99507769 1001 86380 86390 1
508441 99508441 1001 86380 86390 1
508377 99508377 1001 86380 86390 1
508420 99508420 1001 86380 86390 1
508410 99508410 1001 86380 86390 1
508436 99508436 1001 86380 86390 1
508295 99508295 1001 86380 86390 1
508962 99508962 1001 86380 86390 1
508968 99508968 1001 86380 86390 1
508957 99508957 1001 86380 86390 1
508996 99508996 1001 86380 86390 1
508869 99508869 1001 86380 86390 1
508693 99508693 1001 86380 86390 1
508506 99508506 1001 86380 86390 1
508534 99508534 1001 86380 86390 1
508510 99508510 1001 86380 86390 1
508471 99508471 1001 86380 86390 1
508603 99508603 1001 86380 86390 1
508655 99508655 1001 86380 86390 1
508592 99508592 1001 86380 86390 1
508517 99508517 1001 86380 86390 1
508569 99508569 1001 86380 86390 1
509191 99509191 1001 86380 86390 1
509256 99509256 1001 86380 86390 1
509121 99509121 1001 86380 86390 1
509199 99509199 1001 86380 86390 1
509265 99509265 1001 86380 86390 1
509839 99509839 1001 86380 86390 1
509873 99509873 1001 86380 86390 1
509738 99509738 1001 86380 86390 1
509717 99509717 1001 86380 86390 1
509517 99509517 1001 86380 86390 1
509690 99509690 1001 86380 86390 1
509281 99509281 1001 86380 86390 1
509923 99509923 1001 86380 86390 1
510029 99510029 1001 86380 86390 1
510062 99510062 1001 86380 86390 1
510052 99510052 1001 86380 86390 1
510593 99510593 1001 86380 86390 1
510110 99510110 1001 86380 86390 1
510149 99510149 1001 86380 86390 1
510292 99510292 1001 86380 86390 1
510124 99510124 1001 86380 86390 1
510118 99510118 1001 86380 86390 1
510931 99510931 1001 86380 86390 1
510854 99510854 1001 86380 86390 1
510925 99510925 1001 86380 86390 1
511379 99511379 1001 86380 86390 1
511508 99511508 1001 86380 86390 1
511205 99511205 1001 86380 86390 1
511174 99511174 1001 86380 86390 1
511329 99511329 1001 86380 86390 1
511101 99511101 1001 86380 86390 1
511001 99511001 1001 86380 86390 1
511692 99511692 1001 86380 86390 1
511571 99511571 1001 86380 86390 1
511754 99511754 1001 86380 86390 1
512353 99512353 1001 86380 86390 1
512309 99512309 1001 86380 86390 1
512271 99512271 1001 86380 86390 1
512060 99512060 1001 86380 86390 1
512042 99512042 1001 86380 86390 1
512120 99512120 1001 86380 86390 1
511871 99511871 1001 86380 86390 1
512580 99512580 1001 86380 86390 1
513168 99513168 1001 86380 86390 1
513020 99513020 1001 86380 86390 1
513099 99513099 1001 86380 86390 1
512889 99512889 1001 86380 86390 1
512947 99512947 1001 86380 86390 1
512716 99512716 1001 86380 86390 1
512770 99512770 1001 86380 86390 1
512631 99512631 1001 86380 86390 1
512633 99512633 1001 86380 86390 1
513353 99513353 1001 86380 86390 1
513954 99513954 1001 86380 86390 1
513969 99513969 1001 86380 86390 1
513970 99513970 1001 86380 86390 1
513896 99513896 1001 86380 86390 1
513711 99513711 1001 86380 86390 1
513769 99513769 1001 86380 86390 1
513668 99513668 1001 86380 86390 1
513747 99513747 1001 86380 86390 1
513555 99513555 1001 86380 86390 1
513479 99513479 1001 86380 86390 1
513418 99513418 1001 86380 86390 1
513421 99513421 1001 86380 86390 1
514163 99514163 1001 86380 86390 1
514051 99514051 1001 86380 86390 1
514770 99514770 1001 86380 86390 1
514488 99514488 1001 86380 86390 1
514566 99514566 1001 86380 86390 1
514250 99514250 1001 86380 86390 1
514395 99514395 1001 86380 86390 1
514440 99514440 1001 86380 86390 1
514376 99514376 1001 86380 86390 1
515011 99515011 1001 86380 86390 1
515027 99515027 1001 86380 86390 1
515034 99515034 1001 86380 86390 1
515598 99515598 1001 86380 86390 1
515548 99515548 1001 86380 86390 1
515600 99515600 1001 86380 86390 1
515602 99515602 1001 86380 86390 1
515541 99515541 1001 86380 86390 1
515363 99515363 1001 86380 86390 1
515338 99515338 1001 86380 86390 1
515470 99515470 1001 86380 86390 1
515460 99515460 1001 86380 86390 1
515475 99515475 1001 86380 86390 1
515258 99515258 1001 86380 86390 1
515247 99515247 1001 86380 86390 1
515236 99515236 1001 86380 86390 1
515760 99515760 1001 86380 86390 1
515710 99515710 1001 86380 86390 1
516310 99516310 1001 86380 86390 1
516453 99516453 1001 86380 86390 1
516444 99516444 1001 86380 86390 1
516354 99516354 1001 86380 86390 1
516152 99516152 1001 86380 86390 1
516269 99516269 1001 86380 86390 1
516141 99516141 1001 86380 86390 1
515958 99515958 1001 86380 86390 1
515946 99515946 1001 86380 86390 1
516016 99516016 1001 86380 86390 1
516017 99516017 1001 86380 86390 1
516624 99516624 1001 86380 86390 1
516560 99516560 1001 86380 86390 1
516512 99516512 1001 86380 86390 1
516526 99516526 1001 86380 86390 1
516621 99516621 1001 86380 86390 1
517207 99517207 1001 86380 86390 1
517227 99517227 1001 86380 86390 1
517093 99517093 1001 86380 86390 1
517029 99517029 1001 86380 86390 1
516926 99516926 1001 86380 86390 1
517090 99517090 1001 86380 86390 1
516754 99516754 1001 86380 86390 1
516887 99516887 1001 86380 86390 1
516759 99516759 1001 86380 86390 1
516890 99516890 1001 86380 86390 1
516789 99516789 1001 86380 86390 1
516856 99516856 1001 86380 86390 1
517516 99517516 1001 86380 86390 1
517519 99517519 1001 86380 86390 1
517458 99517458 1001 86380 86390 1
517341 99517341 1001 86380 86390 1
517354 99517354 1001 86380 86390 1
517433 99517433 1001 86380 86390 1
517526 99517526 1001 86380 86390 1
518016 99518016 1001 86380 86390 1
518032 99518032 1001 86380 86390 1
517775 99517775 1001 86380 86390 1
517840 99517840 1001 86380 86390 1
517918 99517918 1001 86380 86390 1
517944 99517944 1001 86380 86390 1
517957 99517957 1001 86380 86390 1
517819 99517819 1001 86380 86390 1
517924 99517924 1001 86380 86390 1
517704 99517704 1001 86380 86390 1
517643 99517643 1001 86380 86390 1
517747 99517747 1001 86380 86390 1
518366 99518366 1001 86380 86390 1
518186 99518186 1001 86380 86390 1
518253 99518253 1001 86380 86390 1
518284 99518284 1001 86380 86390 1
518350 99518350 1001 86380 86390 1
518364 99518364 1001 86380 86390 1
518850 99518850 1001 86380 86390 1
518649 99518649 1001 86380 86390 1
518426 99518426 1001 86380 86390 1
519173 99519173 1001 86380 86390 1
519126 99519126 1001 86380 86390 1
519775 99519775 1001 86380 86390 1
519514 99519514 1001 86380 86390 1
519424 99519424 1001 86380 86390 1
519320 99519320 1001 86380 86390 1
519846 99519846 1001 86380 86390 1
520525 99520525 1001 86380 86390 1
520590 99520590 1001 86380 86390 1
520487 99520487 1001 86380 86390 1
520481 99520481 1001 86380 86390 1
520508 99520508 1001 86380 86390 1
520561 99520561 1001 86380 86390 1
520371 99520371 1001 86380 86390 1
520334 99520334 1001 86380 86390 1
520376 99520376 1001 86380 86390 1
520273 99520273 1001 86380 86390 1
520274 99520274 1001 86380 86390 1
520060 99520060 1001 86380 86390 1
520035 99520035 1001 86380 86390 1
520179 99520179 1001 86380 86390 1
520128 99520128 1001 86380 86390 1
520117 99520117 1001 86380 86390 1
520195 99520195 1001 86380 86390 1
520056 99520056 1001 86380 86390 1
520819 99520819 1001 86380 86390 1
520734 99520734 1001 86380 86390 1
520777 99520777 1001 86380 86390 1
521386 99521386 1001 86380 86390 1
521158 99521158 1001 86380 86390 1
521239 99521239 1001 86380 86390 1
521097 99521097 1001 86380 86390 1
521059 99521059 1001 86380 86390 1
521189 99521189 1001 86380 86390 1
520884 99520884 1001 86380 86390 1
520989 99520989 1001 86380 86390 1
520893 99520893 1001 86380 86390 1
520909 99520909 1001 86380 86390 1
522203 99522203 1001 86380 86390 1
522204 99522204 1001 86380 86390 1
522234 99522234 1001 86380 86390 1
522136 99522136 1001 86380 86390 1
521884 99521884 1001 86380 86390 1
521913 99521913 1001 86380 86390 1
521954 99521954 1001 86380 86390 1
521929 99521929 1001 86380 86390 1
522020 99522020 1001 86380 86390 1
521765 99521765 1001 86380 86390 1
521856 99521856 1001 86380 86390 1
522489 99522489 1001 86380 86390 1
522402 99522402 1001 86380 86390 1
522299 99522299 1001 86380 86390 1
522927 99522927 1001 86380 86390 1
522918 99522918 1001 86380 86390 1
523008 99523008 1001 86380 86390 1
522707 99522707 1001 86380 86390 1
522767 99522767 1001 86380 86390 1
522607 99522607 1001 86380 86390 1
522677 99522677 1001 86380 86390 1
523310 99523310 1001 86380 86390 1
523142 99523142 1001 86380 86390 1
523286 99523286 1001 86380 86390 1
523764 99523764 1001 86380 86390 1
523817 99523817 1001 86380 86390 1
523751 99523751 1001 86380 86390 1
523854 99523854 1001 86380 86390 1
523666 99523666 1001 86380 86390 1
523553 99523553 1001 86380 86390 1
523619 99523619 1001 86380 86390 1
523594 99523594 1001 86380 86390 1
523380 99523380 1001 86380 86390 1
523369 99523369 1001 86380 86390 1
523382 99523382 1001 86380 86390 1
523371 99523371 1001 86380 86390 1
523969 99523969 1001 86380 86390 1
524069 99524069 1001 86380 86390 1
524634 99524634 1001 86380 86390 1
524678 99524678 1001 86380 86390 1
524383 99524383 1001 86380 86390 1
524371 99524371 1001 86380 86390 1
524457 99524457 1001 86380 86390 1
524561 99524561 1001 86380 86390 1
524247 99524247 1001 86380 86390 1
524252 99524252 1001 86380 86390 1
524833 99524833 1001 86380 86390 1
524924 99524924 1001 86380 86390 1
524946 99524946 1001 86380 86390 1
525406 99525406 1001 86380 86390 1
525553 99525553 1001 86380 86390 1
525580 99525580 1001 86380 86390 1
525541 99525541 1001 86380 86390 1
525517 99525517 1001 86380 86390 1
525327 99525327 1001 86380 86390 1
525386 99525386 1001 86380 86390 1
525220 99525220 1001 86380 86390 1
525233 99525233 1001 86380 86390 1
525092 99525092 1001 86380 86390 1
525081 99525081 1001 86380 86390 1
525095 99525095 1001 86380 86390 1
525006 99525006 1001 86380 86390 1
525755 99525755 1001 86380 86390 1
526294 99526294 1001 86380 86390 1
526104 99526104 1001 86380 86390 1
526133 99526133 1001 86380 86390 1
525910 99525910 1001 86380 86390 1
525874 99525874 1001 86380 86390 1
525824 99525824 1001 86380 86390 1
525994 99525994 1001 86380 86390 1
526577 99526577 1001 86380 86390 1
526506 99526506 1001 86380 86390 1
527103 99527103 1001 86380 86390 1
527142 99527142 1001 86380 86390 1
527195 99527195 1001 86380 86390 1
527037 99527037 1001 86380 86390 1
527014 99527014 1001 86380 86390 1
526846 99526846 1001 86380 86390 1
526818 99526818 1001 86380 86390 1
527381 99527381 1001 86380 86390 1
527384 99527384 1001 86380 86390 1
527295 99527295 1001 86380 86390 1
527399 99527399 1001 86380 86390 1
527921 99527921 1001 86380 86390 1
527886 99527886 1001 86380 86390 1
528019 99528019 1001 86380 86390 1
527803 99527803 1001 86380 86390 1
527545 99527545 1001 86380 86390 1
527571 99527571 1001 86380 86390 1
527458 99527458 1001 86380 86390 1
527459 99527459 1001 86380 86390 1
527641 99527641 1001 86380 86390 1
527655 99527655 1001 86380 86390 1
527544 99527544 1001 86380 86390 1
528099 99528099 1001 86380 86390 1
528202 99528202 1001 86380 86390 1
528215 99528215 1001 86380 86390 1
528154 99528154 1001 86380 86390 1
528223 99528223 1001 86380 86390 1
528187 99528187 1001 86380 86390 1
528871 99528871 1001 86380 86390 1
528755 99528755 1001 86380 86390 1
528514 99528514 1001 86380 86390 1
528518 99528518 1001 86380 86390 1
528533 99528533 1001 86380 86390 1
528549 99528549 1001 86380 86390 1
528364 99528364 1001 86380 86390 1
528378 99528378 1001 86380 86390 1
528433 99528433 1001 86380 86390 1
529080 99529080 1001 86380 86390 1
529106 99529106 1001 86380 86390 1
528940 99528940 1001 86380 86390 1
528944 99528944 1001 86380 86390 1
529051 99529051 1001 86380 86390 1
529026 99529026 1001 86380 86390 1
528910 99528910 1001 86380 86390 1
529707 99529707 1001 86380 86390 1
529713 99529713 1001 86380 86390 1
529384 99529384 1001 86380 86390 1
529437 99529437 1001 86380 86390 1
529135 99529135 1001 86380 86390 1
529154 99529154 1001 86380 86390 1
529128 99529128 1001 86380 86390 1
529919 99529919 1001 86380 86390 1
529818 99529818 1001 86380 86390 1
529756 99529756 1001 86380 86390 1
529798 99529798 1001 86380 86390 1
529825 99529825 1001 86380 86390 1
529930 99529930 1001 86380 86390 1
530415 99530415 1001 86380 86390 1
530356 99530356 1001 86380 86390 1
530225 99530225 1001 86380 86390 1
530318 99530318 1001 86380 86390 1
530230 99530230 1001 86380 86390 1
529971 99529971 1001 86380 86390 1
530140 99530140 1001 86380 86390 1
530008 99530008 1001 86380 86390 1
530591 99530591 1001 86380 86390 1
530596 99530596 1001 86380 86390 1
531214 99531214 1001 86380 86390 1
531255 99531255 1001 86380 86390 1
531286 99531286 1001 86380 86390 1
531167 99531167 1001 86380 86390 1
531080 99531080 1001 86380 86390 1
531095 99531095 1001 86380 86390 1
530948 99530948 1001 86380 86390 1
531532 99531532 1001 86380 86390 1
531396 99531396 1001 86380 86390 1
531526 99531526 1001 86380 86390 1
531517 99531517 1001 86380 86390 1
531570 99531570 1001 86380 86390 1
532090 99532090 1001 86380 86390 1
532004 99532004 1001 86380 86390 1
532161 99532161 1001 86380 86390 1
532021 99532021 1001 86380 86390 1
532166 99532166 1001 86380 86390 1
531823 99531823 1001 86380 86390 1
531893 99531893 1001 86380 86390 1
531680 99531680 1001 86380 86390 1
531631 99531631 1001 86380 86390 1
532282 99532282 1001 86380 86390 1
532404 99532404 1001 86380 86390 1
532355 99532355 1001 86380 86390 1
532903 99532903 1001 86380 86390 1
532907 99532907 1001 86380 86390 1
532962 99532962 1001 86380 86390 1
532885 99532885 1001 86380 86390 1
532938 99532938 1001 86380 86390 1
533028 99533028 1001 86380 86390 1
532787 99532787 1001 86380 86390 1
532702 99532702 1001 86380 86390 1
532799 99532799 1001 86380 86390 1
532598 99532598 1001 86380 86390 1
532599 99532599 1001 86380 86390 1
532457 99532457 1001 86380 86390 1
532600 99532600 1001 86380 86390 1
532601 99532601 1001 86380 86390 1
532449 99532449 1001 86380 86390 1
533237 99533237 1001 86380 86390 1
533163 99533163 1001 86380 86390 1
533049 99533049 1001 86380 86390 1
533118 99533118 1001 86380 86390 1
533771 99533771 1001 86380 86390 1
533801 99533801 1001 86380 86390 1
533727 99533727 1001 86380 86390 1
533460 99533460 1001 86380 86390 1
533565 99533565 1001 86380 86390 1
533579 99533579 1001 86380 86390 1
533570 99533570 1001 86380 86390 1
533419 99533419 1001 86380 86390 1
533442 99533442 1001 86380 86390 1
533973 99533973 1001 86380 86390 1
534649 99534649 1001 86380 86390 1
534574 99534574 1001 86380 86390 1
534679 99534679 1001 86380 86390 1
534453 99534453 1001 86380 86390 1
534352 99534352 1001 86380 86390 1
534417 99534417 1001 86380 86390 1
534423 99534423 1001 86380 86390 1
534436 99534436 1001 86380 86390 1
534413 99534413 1001 86380 86390 1
534076 99534076 1001 86380 86390 1
534219 99534219 1001 86380 86390 1
534145 99534145 1001 86380 86390 1
534173 99534173 1001 86380 86390 1
534225 99534225 1001 86380 86390 1
534151 99534151 1001 86380 86390 1
534776 99534776 1001 86380 86390 1
534879 99534879 1001 86380 86390 1
534858 99534858 1001 86380 86390 1
534821 99534821 1001 86380 86390 1
535382 99535382 1001 86380 86390 1
535396 99535396 1001 86380 86390 1
535179 99535179 1001 86380 86390 1
535114 99535114 1001 86380 86390 1
535132 99535132 1001 86380 86390 1
535252 99535252 1001 86380 86390 1
535047 99535047 1001 86380 86390 1
535036 99535036 1001 86380 86390 1
534962 99534962 1001 86380 86390 1
534911 99534911 1001 86380 86390 1
535562 99535562 1001 86380 86390 1
536324 99536324 1001 86380 86390 1
536204 99536204 1001 86380 86390 1
536143 99536143 1001 86380 86390 1
535900 99535900 1001 86380 86390 1
535731 99535731 1001 86380 86390 1
535905 99535905 1001 86380 86390 1
536466 99536466 1001 86380 86390 1
536339 99536339 1001 86380 86390 1
536404 99536404 1001 86380 86390 1
536406 99536406 1001 86380 86390 1
536419 99536419 1001 86380 86390 1
536368 99536368 1001 86380 86390 1
536422 99536422 1001 86380 86390 1
536911 99536911 1001 86380 86390 1
536822 99536822 1001 86380 86390 1
536785 99536785 1001 86380 86390 1
536621 99536621 1001 86380 86390 1
536660 99536660 1001 86380 86390 1
536700 99536700 1001 86380 86390 1
536560 99536560 1001 86380 86390 1
536732 99536732 1001 86380 86390 1
537224 99537224 1001 86380 86390 1
537358 99537358 1001 86380 86390 1
537218 99537218 1001 86380 86390 1
537197 99537197 1001 86380 86390 1
537788 99537788 1001 86380 86390 1
537970 99537970 1001 86380 86390 1
537794 99537794 1001 86380 86390 1
537744 99537744 1001 86380 86390 1
537672 99537672 1001 86380 86390 1
537711 99537711 1001 86380 86390 1
537729 99537729 1001 86380 86390 1
537446 99537446 1001 86380 86390 1
537530 99537530 1001 86380 86390 1
537479 99537479 1001 86380 86390 1
537496 99537496 1001 86380 86390 1
538091 99538091 1001 86380 86390 1
538161 99538161 1001 86380 86390 1
538769 99538769 1001 86380 86390 1
538589 99538589 1001 86380 86390 1
538487 99538487 1001 86380 86390 1
538449 99538449 1001 86380 86390 1
538517 99538517 1001 86380 86390 1
538236 99538236 1001 86380 86390 1
538211 99538211 1001 86380 86390 1
538253 99538253 1001 86380 86390 1
538896 99538896 1001 86380 86390 1
539486 99539486 1001 86380 86390 1
539503 99539503 1001 86380 86390 1
539498 99539498 1001 86380 86390 1
539297 99539297 1001 86380 86390 1
539286 99539286 1001 86380 86390 1
539303 99539303 1001 86380 86390 1
539433 99539433 1001 86380 86390 1
539266 99539266 1001 86380 86390 1
539126 99539126 1001 86380 86390 1
539206 99539206 1001 86380 86390 1
539129 99539129 1001 86380 86390 1
539211 99539211 1001 86380 86390 1
539662 99539662 1001 86380 86390 1
540378 99540378 1001 86380 86390 1
540359 99540359 1001 86380 86390 1
540251 99540251 1001 86380 86390 1
540060 99540060 1001 86380 86390 1
540257 99540257 1001 86380 86390 1
540207 99540207 1001 86380 86390 1
539989 99539989 1001 86380 86390 1
540045 99540045 1001 86380 86390 1
539970 99539970 1001 86380 86390 1
540025 99540025 1001 86380 86390 1
539935 99539935 1001 86380 86390 1
540556 99540556 1001 86380 86390 1
540599 99540599 1001 86380 86390 1
540485 99540485 1001 86380 86390 1
540578 99540578 1001 86380 86390 1
541260 99541260 1001 86380 86390 1
541155 99541155 1001 86380 86390 1
541095 99541095 1001 86380 86390 1
541283 99541283 1001 86380 86390 1
540972 99540972 1001 86380 86390 1
540962 99540962 1001 86380 86390 1
541002 99541002 1001 86380 86390 1
540899 99540899 1001 86380 86390 1
541018 99541018 1001 86380 86390 1
540954 99540954 1001 86380 86390 1
540842 99540842 1001 86380 86390 1
540743 99540743 1001 86380 86390 1
540849 99540849 1001 86380 86390 1
541368 99541368 1001 86380 86390 1
541366 99541366 1001 86380 86390 1
541379 99541379 1001 86380 86390 1
541940 99541940 1001 86380 86390 1
541931 99541931 1001 86380 86390 1
541786 99541786 1001 86380 86390 1
541891 99541891 1001 86380 86390 1
541753 99541753 1001 86380 86390 1
541834 99541834 1001 86380 86390 1
541616 99541616 1001 86380 86390 1
541621 99541621 1001 86380 86390 1
541636 99541636 1001 86380 86390 1
541598 99541598 1001 86380 86390 1
541548 99541548 1001 86380 86390 1
541588 99541588 1001 86380 86390 1
542323 99542323 1001 86380 86390 1
542197 99542197 1001 86380 86390 1
542874 99542874 1001 86380 86390 1
542777 99542777 1001 86380 86390 1
542585 99542585 1001 86380 86390 1
542696 99542696 1001 86380 86390 1
542671 99542671 1001 86380 86390 1
543021 99543021 1001 86380 86390 1
543580 99543580 1001 86380 86390 1
543723 99543723 1001 86380 86390 1
543737 99543737 1001 86380 86390 1
543672 99543672 1001 86380 86390 1
543614 99543614 1001 86380 86390 1
543653 99543653 1001 86380 86390 1
543766 99543766 1001 86380 86390 1
543419 99543419 1001 86380 86390 1
543157 99543157 1001 86380 86390 1
543151 99543151 1001 86380 86390 1
543783 99543783 1001 86380 86390 1
543966 99543966 1001 86380 86390 1
543811 99543811 1001 86380 86390 1
543854 99543854 1001 86380 86390 1
543779 99543779 1001 86380 86390 1
544186 99544186 1001 86380 86390 1
544239 99544239 1001 86380 86390 1
544134 99544134 1001 86380 86390 1
543979 99543979 1001 86380 86390 1
544149 99544149 1001 86380 86390 1
537512 1017 1001 56595 56894 1
400017 99400017 1001 86380 86390 1
400018 99400018 1001 86380 86390 1
400102 99400102 1001 86380 86390 1
400239 99400239 1001 86380 86390 1
400275 99400275 1001 86380 86390 1
400396 99400396 1001 86380 86390 1
400518 99400518 1001 86380 86390 1
400582 99400582 1001 86380 86390 1
400984 99400984 1001 86380 86390 1
401318 99401318 1001 86380 86390 1
401533 99401533 1001 86380 86390 1
401834 99401834 1001 86380 86390 1
401988 99401988 1001 86380 86390 1
402185 99402185 1001 86380 86390 1
402362 99402362 1001 86380 86390 1
402565 99402565 1001 86380 86390 1
402582 99402582 1001 86380 86390 1
402619 99402619 1001 86380 86390 1
402781 99402781 1001 86380 86390 1
402992 99402992 1001 86380 86390 1
403133 99403133 1001 86380 86390 1
403140 99403140 1001 86380 86390 1
403433 99403433 1001 86380 86390 1
403504 99403504 1001 86380 86390 1
403490 99403490 1001 86380 86390 1
403565 99403565 1001 86380 86390 1
403604 99403604 1001 86380 86390 1
403627 99403627 1001 86380 86390 1
403779 99403779 1001 86380 86390 1
403786 99403786 1001 86380 86390 1
404016 99404016 1001 86380 86390 1
404022 99404022 1001 86380 86390 1
404285 99404285 1001 86380 86390 1
404411 99404411 1001 86380 86390 1
404412 99404412 1001 86380 86390 1
404437 99404437 1001 86380 86390 1
404692 99404692 1001 86380 86390 1
404824 99404824 1001 86380 86390 1
404887 99404887 1001 86380 86390 1
405554 99405554 1001 86380 86390 1
405568 99405568 1001 86380 86390 1
405864 99405864 1001 86380 86390 1
406001 99406001 1001 86380 86390 1
406061 99406061 1001 86380 86390 1
406155 99406155 1001 86380 86390 1
406207 99406207 1001 86380 86390 1
406346 99406346 1001 86380 86390 1
406439 99406439 1001 86380 86390 1
406759 99406759 1001 86380 86390 1
407238 99407238 1001 86380 86390 1
407168 99407168 1001 86380 86390 1
407317 99407317 1001 86380 86390 1
407264 99407264 1001 86380 86390 1
407630 99407630 1001 86380 86390 1
407637 99407637 1001 86380 86390 1
407568 99407568 1001 86380 86390 1
408269 99408269 1001 86380 86390 1
409004 99409004 1001 86380 86390 1
409083 99409083 1001 86380 86390 1
409290 99409290 1001 86380 86390 1
409315 99409315 1001 86380 86390 1
409449 99409449 1001 86380 86390 1
409433 99409433 1001 86380 86390 1
409570 99409570 1001 86380 86390 1
409557 99409557 1001 86380 86390 1
409650 99409650 1001 86380 86390 1
409802 99409802 1001 86380 86390 1
409788 99409788 1001 86380 86390 1
409980 99409980 1001 86380 86390 1
410017 99410017 1001 86380 86390 1
410289 99410289 1001 86380 86390 1
410373 99410373 1001 86380 86390 1
410421 99410421 1001 86380 86390 1
410594 99410594 1001 86380 86390 1
410556 99410556 1001 86380 86390 1
410644 99410644 1001 86380 86390 1
410701 99410701 1001 86380 86390 1
410793 99410793 1001 86380 86390 1
410879 99410879 1001 86380 86390 1
411068 99411068 1001 86380 86390 1
411139 99411139 1001 86380 86390 1
411697 99411697 1001 86380 86390 1
411698 99411698 1001 86380 86390 1
411825 99411825 1001 86380 86390 1
411856 99411856 1001 86380 86390 1
412007 99412007 1001 86380 86390 1
412150 99412150 1001 86380 86390 1
412269 99412269 1001 86380 86390 1
412200 99412200 1001 86380 86390 1
412378 99412378 1001 86380 86390 1
413415 99413415 1001 86380 86390 1
412909 99412909 1001 86380 86390 1
413162 99413162 1001 86380 86390 1
413163 99413163 1001 86380 86390 1
412910 99412910 1001 86380 86390 1
412941 99412941 1001 86380 86390 1
413166 99413166 1001 86380 86390 1
412965 99412965 1001 86380 86390 1
413149 99413149 1001 86380 86390 1
413126 99413126 1001 86380 86390 1
412694 99412694 1001 86380 86390 1
412486 99412486 1001 86380 86390 1
412488 99412488 1001 86380 86390 1
413708 99413708 1001 86380 86390 1
413878 99413878 1001 86380 86390 1
415030 99415030 1001 86380 86390 1
415228 99415228 1001 86380 86390 1
415047 99415047 1001 86380 86390 1
414841 99414841 1001 86380 86390 1
414754 99414754 1001 86380 86390 1
414248 99414248 1001 86380 86390 1
414255 99414255 1001 86380 86390 1
414445 99414445 1001 86380 86390 1
415576 99415576 1001 86380 86390 1
415466 99415466 1001 86380 86390 1
415712 99415712 1001 86380 86390 1
415383 99415383 1001 86380 86390 1
415333 99415333 1001 86380 86390 1
416820 99416820 1001 86380 86390 1
416825 99416825 1001 86380 86390 1
416669 99416669 1001 86380 86390 1
416217 99416217 1001 86380 86390 1
416498 99416498 1001 86380 86390 1
416162 99416162 1001 86380 86390 1
416219 99416219 1001 86380 86390 1
416506 99416506 1001 86380 86390 1
416395 99416395 1001 86380 86390 1
416005 99416005 1001 86380 86390 1
416126 99416126 1001 86380 86390 1
415918 99415918 1001 86380 86390 1
417203 99417203 1001 86380 86390 1
417075 99417075 1001 86380 86390 1
417102 99417102 1001 86380 86390 1
417321 99417321 1001 86380 86390 1
417061 99417061 1001 86380 86390 1
417133 99417133 1001 86380 86390 1
417042 99417042 1001 86380 86390 1
417522 99417522 1001 86380 86390 1
417454 99417454 1001 86380 86390 1
418467 99418467 1001 86380 86390 1
418722 99418722 1001 86380 86390 1
418340 99418340 1001 86380 86390 1
418167 99418167 1001 86380 86390 1
418402 99418402 1001 86380 86390 1
418350 99418350 1001 86380 86390 1
418273 99418273 1001 86380 86390 1
417964 99417964 1001 86380 86390 1
417770 99417770 1001 86380 86390 1
417862 99417862 1001 86380 86390 1
418027 99418027 1001 86380 86390 1
419161 99419161 1001 86380 86390 1
419058 99419058 1001 86380 86390 1
419198 99419198 1001 86380 86390 1
420330 99420330 1001 86380 86390 1
420228 99420228 1001 86380 86390 1
419880 99419880 1001 86380 86390 1
420038 99420038 1001 86380 86390 1
419729 99419729 1001 86380 86390 1
419977 99419977 1001 86380 86390 1
419466 99419466 1001 86380 86390 1
419267 99419267 1001 86380 86390 1
419293 99419293 1001 86380 86390 1
419408 99419408 1001 86380 86390 1
419548 99419548 1001 86380 86390 1
419399 99419399 1001 86380 86390 1
420468 99420468 1001 86380 86390 1
420569 99420569 1001 86380 86390 1
420760 99420760 1001 86380 86390 1
421393 99421393 1001 86380 86390 1
421641 99421641 1001 86380 86390 1
421560 99421560 1001 86380 86390 1
420960 99420960 1001 86380 86390 1
421140 99421140 1001 86380 86390 1
422489 99422489 1001 86380 86390 1
422136 99422136 1001 86380 86390 1
423370 99423370 1001 86380 86390 1
423673 99423673 1001 86380 86390 1
423417 99423417 1001 86380 86390 1
423699 99423699 1001 86380 86390 1
423399 99423399 1001 86380 86390 1
423190 99423190 1001 86380 86390 1
423127 99423127 1001 86380 86390 1
423161 99423161 1001 86380 86390 1
423263 99423263 1001 86380 86390 1
423189 99423189 1001 86380 86390 1
422723 99422723 1001 86380 86390 1
422663 99422663 1001 86380 86390 1
422786 99422786 1001 86380 86390 1
422938 99422938 1001 86380 86390 1
423797 99423797 1001 86380 86390 1
425313 99425313 1001 86380 86390 1
425095 99425095 1001 86380 86390 1
425185 99425185 1001 86380 86390 1
424880 99424880 1001 86380 86390 1
424934 99424934 1001 86380 86390 1
424614 99424614 1001 86380 86390 1
424910 99424910 1001 86380 86390 1
424599 99424599 1001 86380 86390 1
424716 99424716 1001 86380 86390 1
424387 99424387 1001 86380 86390 1
425466 99425466 1001 86380 86390 1
426842 99426842 1001 86380 86390 1
427117 99427117 1001 86380 86390 1
427075 99427075 1001 86380 86390 1
426907 99426907 1001 86380 86390 1
427089 99427089 1001 86380 86390 1
426547 99426547 1001 86380 86390 1
426353 99426353 1001 86380 86390 1
426604 99426604 1001 86380 86390 1
426285 99426285 1001 86380 86390 1
426458 99426458 1001 86380 86390 1
426677 99426677 1001 86380 86390 1
426247 99426247 1001 86380 86390 1
425873 99425873 1001 86380 86390 1
425876 99425876 1001 86380 86390 1
427288 99427288 1001 86380 86390 1
427517 99427517 1001 86380 86390 1
427446 99427446 1001 86380 86390 1
428500 99428500 1001 86380 86390 1
428572 99428572 1001 86380 86390 1
428721 99428721 1001 86380 86390 1
428127 99428127 1001 86380 86390 1
428128 99428128 1001 86380 86390 1
428333 99428333 1001 86380 86390 1
427603 99427603 1001 86380 86390 1
427739 99427739 1001 86380 86390 1
427838 99427838 1001 86380 86390 1
427570 99427570 1001 86380 86390 1
427717 99427717 1001 86380 86390 1
430328 99430328 1001 86380 86390 1
430227 99430227 1001 86380 86390 1
430201 99430201 1001 86380 86390 1
430089 99430089 1001 86380 86390 1
429862 99429862 1001 86380 86390 1
429231 99429231 1001 86380 86390 1
429505 99429505 1001 86380 86390 1
430690 99430690 1001 86380 86390 1
430782 99430782 1001 86380 86390 1
430692 99430692 1001 86380 86390 1
430813 99430813 1001 86380 86390 1
431981 99431981 1001 86380 86390 1
431922 99431922 1001 86380 86390 1
431669 99431669 1001 86380 86390 1
431629 99431629 1001 86380 86390 1
431271 99431271 1001 86380 86390 1
430873 99430873 1001 86380 86390 1
432268 99432268 1001 86380 86390 1
432106 99432106 1001 86380 86390 1
433486 99433486 1001 86380 86390 1
433439 99433439 1001 86380 86390 1
433474 99433474 1001 86380 86390 1
433504 99433504 1001 86380 86390 1
433098 99433098 1001 86380 86390 1
432970 99432970 1001 86380 86390 1
432991 99432991 1001 86380 86390 1
432918 99432918 1001 86380 86390 1
432778 99432778 1001 86380 86390 1
432838 99432838 1001 86380 86390 1
432845 99432845 1001 86380 86390 1
434062 99434062 1001 86380 86390 1
434039 99434039 1001 86380 86390 1
433831 99433831 1001 86380 86390 1
433837 99433837 1001 86380 86390 1
434013 99434013 1001 86380 86390 1
434082 99434082 1001 86380 86390 1
434016 99434016 1001 86380 86390 1
435399 99435399 1001 86380 86390 1
434828 99434828 1001 86380 86390 1
434345 99434345 1001 86380 86390 1
434218 99434218 1001 86380 86390 1
434161 99434161 1001 86380 86390 1
434255 99434255 1001 86380 86390 1
435860 99435860 1001 86380 86390 1
435704 99435704 1001 86380 86390 1
436960 99436960 1001 86380 86390 1
437007 99437007 1001 86380 86390 1
436771 99436771 1001 86380 86390 1
436913 99436913 1001 86380 86390 1
436503 99436503 1001 86380 86390 1
436507 99436507 1001 86380 86390 1
435970 99435970 1001 86380 86390 1
435925 99435925 1001 86380 86390 1
435955 99435955 1001 86380 86390 1
436074 99436074 1001 86380 86390 1
436239 99436239 1001 86380 86390 1
436055 99436055 1001 86380 86390 1
300043 99300043 1001 86380 86390 1
437181 99437181 1001 86380 86390 1
437256 99437256 1001 86380 86390 1
300054 99300054 1001 86380 86390 1
300589 99300589 1001 86380 86390 1
300543 99300543 1001 86380 86390 1
300500 99300500 1001 86380 86390 1
300425 99300425 1001 86380 86390 1
300503 99300503 1001 86380 86390 1
300322 99300322 1001 86380 86390 1
300469 99300469 1001 86380 86390 1
300431 99300431 1001 86380 86390 1
300203 99300203 1001 86380 86390 1
300145 99300145 1001 86380 86390 1
300248 99300248 1001 86380 86390 1
300301 99300301 1001 86380 86390 1
300818 99300818 1001 86380 86390 1
300909 99300909 1001 86380 86390 1
300820 99300820 1001 86380 86390 1
301528 99301528 1001 86380 86390 1
301408 99301408 1001 86380 86390 1
301513 99301513 1001 86380 86390 1
301220 99301220 1001 86380 86390 1
301169 99301169 1001 86380 86390 1
301148 99301148 1001 86380 86390 1
301346 99301346 1001 86380 86390 1
301270 99301270 1001 86380 86390 1
300947 99300947 1001 86380 86390 1
301130 99301130 1001 86380 86390 1
300977 99300977 1001 86380 86390 1
301707 99301707 1001 86380 86390 1
301566 99301566 1001 86380 86390 1
301671 99301671 1001 86380 86390 1
301749 99301749 1001 86380 86390 1
301663 99301663 1001 86380 86390 1
302010 99302010 1001 86380 86390 1
302075 99302075 1001 86380 86390 1
302168 99302168 1001 86380 86390 1
302003 99302003 1001 86380 86390 1
302030 99302030 1001 86380 86390 1
302032 99302032 1001 86380 86390 1
302071 99302071 1001 86380 86390 1
301764 99301764 1001 86380 86390 1
301829 99301829 1001 86380 86390 1
301821 99301821 1001 86380 86390 1
302417 99302417 1001 86380 86390 1
302471 99302471 1001 86380 86390 1
302564 99302564 1001 86380 86390 1
303105 99303105 1001 86380 86390 1
303161 99303161 1001 86380 86390 1
303033 99303033 1001 86380 86390 1
302846 99302846 1001 86380 86390 1
302964 99302964 1001 86380 86390 1
302841 99302841 1001 86380 86390 1
302997 99302997 1001 86380 86390 1
302961 99302961 1001 86380 86390 1
302614 99302614 1001 86380 86390 1
303346 99303346 1001 86380 86390 1
303349 99303349 1001 86380 86390 1
303208 99303208 1001 86380 86390 1
303302 99303302 1001 86380 86390 1
303329 99303329 1001 86380 86390 1
304003 99304003 1001 86380 86390 1
303910 99303910 1001 86380 86390 1
303886 99303886 1001 86380 86390 1
303672 99303672 1001 86380 86390 1
303694 99303694 1001 86380 86390 1
303683 99303683 1001 86380 86390 1
303503 99303503 1001 86380 86390 1
303562 99303562 1001 86380 86390 1
304140 99304140 1001 86380 86390 1
304223 99304223 1001 86380 86390 1
304782 99304782 1001 86380 86390 1
304783 99304783 1001 86380 86390 1
304762 99304762 1001 86380 86390 1
304791 99304791 1001 86380 86390 1
304552 99304552 1001 86380 86390 1
304419 99304419 1001 86380 86390 1
304280 99304280 1001 86380 86390 1
304256 99304256 1001 86380 86390 1
304391 99304391 1001 86380 86390 1
304895 99304895 1001 86380 86390 1
304987 99304987 1001 86380 86390 1
305031 99305031 1001 86380 86390 1
304875 99304875 1001 86380 86390 1
305482 99305482 1001 86380 86390 1
305496 99305496 1001 86380 86390 1
305640 99305640 1001 86380 86390 1
305605 99305605 1001 86380 86390 1
305528 99305528 1001 86380 86390 1
305581 99305581 1001 86380 86390 1
305442 99305442 1001 86380 86390 1
305301 99305301 1001 86380 86390 1
305394 99305394 1001 86380 86390 1
305291 99305291 1001 86380 86390 1
305396 99305396 1001 86380 86390 1
305320 99305320 1001 86380 86390 1
305078 99305078 1001 86380 86390 1
305189 99305189 1001 86380 86390 1
305086 99305086 1001 86380 86390 1
305127 99305127 1001 86380 86390 1
305140 99305140 1001 86380 86390 1
500115 99500115 1001 86380 86390 1
500040 99500040 1001 86380 86390 1
500637 99500637 1001 86380 86390 1
500741 99500741 1001 86380 86390 1
500632 99500632 1001 86380 86390 1
500597 99500597 1001 86380 86390 1
500290 99500290 1001 86380 86390 1
500358 99500358 1001 86380 86390 1
500836 99500836 1001 86380 86390 1
500879 99500879 1001 86380 86390 1
500909 99500909 1001 86380 86390 1
501516 99501516 1001 86380 86390 1
501510 99501510 1001 86380 86390 1
501306 99501306 1001 86380 86390 1
501399 99501399 1001 86380 86390 1
501287 99501287 1001 86380 86390 1
501175 99501175 1001 86380 86390 1
501202 99501202 1001 86380 86390 1
501022 99501022 1001 86380 86390 1
501145 99501145 1001 86380 86390 1
501069 99501069 1001 86380 86390 1
501121 99501121 1001 86380 86390 1
501729 99501729 1001 86380 86390 1
501707 99501707 1001 86380 86390 1
501657 99501657 1001 86380 86390 1
502324 99502324 1001 86380 86390 1
502330 99502330 1001 86380 86390 1
502395 99502395 1001 86380 86390 1
502079 99502079 1001 86380 86390 1
502159 99502159 1001 86380 86390 1
502124 99502124 1001 86380 86390 1
502017 99502017 1001 86380 86390 1
502632 99502632 1001 86380 86390 1
503167 99503167 1001 86380 86390 1
503194 99503194 1001 86380 86390 1
503283 99503283 1001 86380 86390 1
502907 99502907 1001 86380 86390 1
503050 99503050 1001 86380 86390 1
502953 99502953 1001 86380 86390 1
503071 99503071 1001 86380 86390 1
[truncated: 4,084,836 more chars]
